# Supplementary material for: Determining the current size and state of subvolcanic magma reservoirs
Source: Nat Commun. 2020 Nov 5;11:5477. doi: 10.1038/s41467-020-19084-2 (PMC7644707; doi:10.1038/s41467-020-19084-2)
Supplement: Supplementary file 4 — Supplementary Data 1 [file 41467_2020_19084_MOESM4_ESM.xlsx]

## Sheet: U-Th
	Table S1: Nevado de Toluca zircon (230Th)/(238U) ages.
	Eruption	Sample/zircon	(238U)/(232Th)	± 1SD	(230Th)/(232Th)	± 1SD	Age (ka)1	+ 1SD ( ka)	- 1SD ( ka)
		/spot
	BAF28	R05-1-1	19.1	0.278	16.2	0.648	201	30	-24
	BAF28	R06-1-1	10.7	0.0803	11.1	0.329	∞	∞	∞
	BAF28	R06-1-2	11.6	0.142	11.4	0.245	∞	∞	∞
	BAF28	R06-2-1	10.1	0.0743	9.79	0.222	∞	∞	∞
	BAF28	R06-3-1	13.9	0.101	10.2	0.232	139	8	-7
	BAF28	R06-4-1	16.3	0.190	13.7	0.363	193	18	-15
	BAF28	R06-5-1	13.0	0.0987	12.1	0.404	284	69	-42
	BAF28	R06-6-1	18.0	0.142	15.5	0.415	208	21	-17
	BAF28	R06-7-1	14.8	0.121	11.3	0.458	149	16	-14
	BAF28	R06-8-1	13.7	0.235	7.12	0.406	71.9	7.2	-6.8
	BAF28	R06-8-2	12.7	0.287	6.82	0.332	75.1	6.9	-6.5
	BAF28	R06-9-1	9.56	0.0743	9.18	0.163	348	77	-45
	BAF28	R06-10-1	13.0	0.0956	10.1	0.252	155	10	-9
	BAF28	R06-11-1	8.32	0.0609	7.32	0.176	220	23	-19
	BAF28	R06-12-1	8.87	0.0751	8.16	0.216	268	45	-32
	BAF28	R06-13-1	16.8	0.164	12.9	0.371	153	12	-11
	BAF28	R06-14-1	12.8	0.0949	9.80	0.246	151	10	-9
	BAF28	R06-15-1	9.85	0.175	10.3	0.341	∞	∞	∞
	BAF28	R06-16-1	8.86	0.0659	7.66	0.146	208	16	-14
	BAF28	R06-17-1	13.9	0.122	12.6	0.333	254	36	-27
	BAF28	R06-18-1	3.12	0.0514	3.15	0.0666	∞	∞	∞
	BAF28	R06-19-1	9.83	0.0904	9.07	0.230	273	45	-32
	BAF28	R06-20-1	13.1	0.119	10.0	0.266	151	11	-10
	BAF28	R06-21-1	9.74	0.0923	9.74	0.270	∞	∞	∞
	BAF28	R06-22-1	4.31	0.0317	4.20	0.0685	∞	∞	∞
	BAF28	R06-23-1	11.5	0.0879	10.8	0.388	305	105	-53
	BAF28	R06-24-1	8.72	0.0676	8.67	0.218	∞	∞	∞
	BAF28	R06-25-1	15.1	0.112	13.9	0.250	276	30	-24
	BAF28	R06-25-2	25.1	0.200	22.4	0.560	237	26	-21
	BAF28	R05-2-1	7.07	0.0789	6.82	0.154	∞	∞	∞
	BAF28	R05-3-1	4.30	0.0987	3.99	0.116	269	82	-46
	BAF28	R05-4-1	11.2	0.176	11.3	0.299	∞	∞	∞
	BAF28	R05-5-1	8.35	0.0717	7.07	0.169	193	17	-15
	BAF28	R05-6-1	14.0	0.110	13.3	0.367	321	88	-48
	BAF28	R05-7-1	17.9	0.150	16.0	0.374	240	26	-21
	BAF28	R05-8-1	13.3	0.0989	11.5	0.217	210	15	-13
	BAF28	R05-9-1	13.0	0.484	8.62	0.536	111	17	-15
	BAF28	R05-10-1	11.1	0.100	7.18	0.427	105	13	-12
	BAF28	R05-11-1	12.8	0.0924	10.4	0.196	174	10	-9
	BAF28	R05-11-2	12.3	0.0949	7.85	0.265	102	7	-6
	MTP	R01-8-1	15.4	0.168	16.0	0.783	∞	∞	∞
	MTP	R01-9-1	22.2	0.191	19.2	0.507	214	22	-18
	MTP	R01-9-2	22.3	0.181	18.9	0.577	199	21	-18
	MTP	R01-9-3	21.1	0.172	16.8	0.490	168	14	-12
	MTP	R01-10-1	12.2	0.103	12.1	0.360	∞	∞	∞
	MTP	R01-10-2	13.5	0.108	14.0	0.456	∞	∞	∞
	MTP	R01-10-3	8.72	0.0644	8.74	0.250	∞	∞	∞
	MTP	R01-10-4	9.28	0.0671	9.05	0.180	∞	∞	∞
	MTP	R01-11-1	15.1	0.485	12.0	0.446	166	23	-19
	MTP	R01-11-2	16.4	0.122	12.6	0.344	154	11	-10
	MTP	R01-12-1	10.1	0.0958	9.34	0.207	279	42	-30
	MTP	R02-1-1	17.0	0.126	16.6	0.342	∞	∞	∞
	MTP	R02-1-2	10.3	0.0784	8.57	0.259	186	19	-16
	MTP	R02-3-2	12.5	0.109	8.56	0.426	118	13	-12
	MTP	R02-4-1	11.7	0.0883	11.9	0.394	∞	∞	∞
	MTP	R02-4-2	14.6	0.114	14.3	0.407	∞	∞	∞
	MTP	R02-4-3	14.5	0.199	14.3	0.378	∞	∞	∞
	MTP	R02-4-4	7.99	0.0583	8.25	0.183	∞	∞	∞
	MTP	R02-4-5	11.1	0.0874	10.9	0.228	∞	∞	∞
	MTP	R02-6-1	9.82	0.0715	9.46	0.220	358	130	-58
	MTP	R02-7-1	16.3	0.447	13.4	0.496	184	27	-22
	MTP	R02-7-2	16.3	0.346	13.7	0.333	193	20	-17
	MTP	R02-7-3	16.5	0.343	12.9	0.334	160	14	-12
	MTP	R02-8-2	5.19	0.0380	5.41	0.176	∞	∞	∞
	MTP	R02-8-3	5.78	0.0562	6.11	0.168	∞	∞	∞
	MTP	R02-9-1	74.2	1.67	74.4	1.44	∞	∞	∞
	MTP	R02-9-2	50.1	0.459	49.3	0.752	∞	∞	∞
	MTP	R02-9-3	10.9	0.0792	8.98	0.192	180	12	-11
	MTP	R02-9-4	54.0	0.403	57.0	0.699	∞	∞	∞
	MTP	R02-10-1	32.7	0.347	33.7	1.49	∞	∞	∞
	MTP	R02-10-2	11.5	0.0900	8.48	0.304	138	12	-11
	MTP	R02-11-1	11.8	0.139	11.5	0.309	∞	∞	∞
	MTP	R02-11-2	14.9	0.112	14.8	0.376	∞	∞	∞
	MTP	R02-11-3	13.8	0.147	13.5	0.287	∞	∞	∞
	MTP	R02-11-4	13.5	0.207	13.3	0.378	∞	∞	∞
	MTP	R02-12-1	13.6	0.138	12.6	0.378	279	58	-38
	MTP	R02-12-2	8.70	0.0813	8.75	0.188	∞	∞	∞
	MTP	R02-12-3	16.0	0.122	15.6	0.292	∞	∞	∞
	MTP	R02-13-1	7.79	0.152	7.93	0.214	∞	∞	∞
	MTP	R02-13-2	4.28	0.0607	4.38	0.0911	∞	∞	∞
	MTP	R02-13-3	5.74	0.0411	5.80	0.0746	∞	∞	∞
	MTP	R02-14-1	17.6	0.635	18.4	0.675	∞	∞	∞
	MTP	R02-15-1	9.58	0.235	7.21	0.328	142	19	-16
	MTP	R02-16-1	9.34	0.0734	7.71	0.302	180	23	-19
	MTP	R02-16-2	9.87	0.0742	8.29	0.323	191	26	-21
	MTP	R02-16-3	18.2	0.148	14.4	0.464	166	15	-13
	MTP	R02-17-1	9.49	0.0887	9.02	0.196	323	73	-43
	MTP	R02-17-2	8.01	0.144	8.43	0.226	∞	∞	∞
	MTP	R02-3-1r	9.70	0.0852	6.80	0.246	121	10	-9
	MTP	R02-3-2r	11.0	0.0963	8.16	0.290	138	12	-11
	MTP	R02-5-1r	11.7	0.163	8.39	0.579	130	22	-18
	MTP	R02-6-2r	9.53	0.0703	8.34	0.249	218	27	-22
	MTP	R03-8-1	10.2	0.578	9.59	0.703	296	∞	-98
	MTP	R03-8-2	8.95	0.0840	6.45	0.277	128	13	-12
	MTP	R03-8-3	12.8	0.247	9.44	0.580	137	22	-18
	MTP	R03-8-4	8.79	0.121	6.90	0.345	156	23	-19
	MTP	R03-9-1	16.0	0.253	11.4	0.327	129	9	-8
	MTP	R03-9-2	14.9	0.252	11.5	0.339	156	14	-12
	MTP	R03-10-1	13.4	0.167	10.6	0.342	164	16	-14
	MTP	R03-11-1	9.14	0.132	8.91	0.284	∞	∞	∞
	MTP	R03-11-2	9.23	0.0723	8.96	0.275	∞	∞	∞
	MTP	R03-11-3	10.1	0.117	9.01	0.354	237	49	-34
	MTP	R03-11-4	10.1	0.0791	9.51	0.228	304	61	-39
	MTP	R03-11-5	11.0	0.0903	10.0	0.234	260	34	-26
	MTP	R03-11-6	11.9	0.0864	10.7	0.244	241	26	-21
	MTP	R03-12-1	10.0	0.0799	6.85	0.302	114	11	-10
	MTP	R03-13-1	11.1	0.0968	10.6	0.258	337	99	-51
	MTP	R03-14-1	18.7	0.204	18.2	0.456	∞	∞	∞
	MTP	R03-14-2	22.2	0.186	20.1	0.607	256	41	-30
	MTP	R03-14-3	17.5	0.198	14.4	0.408	182	17	-14
	MTP	R03-15-1	11.9	0.133	8.33	0.258	124	9	-8
	MTP	R03-15-2	12.2	0.176	9.54	0.316	157	15	-13
	MTP	R03-15-3	10.9	0.190	8.38	0.330	149	17	-15
	MTP	R03-16-1	16.8	0.141	15.4	0.367	267	37	-27
	MTP	R03-16-2	18.1	0.144	16.3	0.521	246	39	-28
	MTP	R03-16-3	17.7	0.144	16.8	0.422	319	74	-44
	MTP	R03-16-4	15.2	0.115	14.5	0.352	323	76	-44
	MTP	R03-16-5	20.5	0.170	16.4	0.585	171	18	-15
	MTP	R03-17-1	14.1	0.163	13.8	0.652	∞	∞	∞
	MTP	R03-17-2	11.4	0.109	11.8	0.400	∞	∞	∞
	MTP	R03-18-1	4.93	0.0382	3.86	0.0917	146	11	-10
	MTP	R03-18-2	2.91	0.0280	2.45	0.0398	162	12	-11
	MTP	R03-19-1	19.9	0.172	18.8	0.430	308	57	-37
	MTP	R03-19-2	16.3	0.174	15.0	0.407	275	48	-33
	MTP	R03-20-1	11.8	0.110	11.5	0.278	∞	229	-69
	MTP	R03-20-2	10.4	0.0848	10.5	0.266	∞	∞	∞
	MTP	R03-20-3	15.7	0.120	14.9	0.441	319	93	-50
	MTP	R03-21-1	12.3	0.267	10.1	0.313	182	22	-18
	MTP	R03-22-1	13.8	0.131	11.1	0.394	172	18	-16
	MTP	R03-22-2	13.0	0.0979	10.3	0.303	164	14	-12
	MTP	R03-22-3	16.1	0.139	12.6	0.335	161	12	-11
	MTP	R03-23-1	16.3	0.150	15.1	0.391	283	49	-34
	MTP	R03-23-2	10.5	0.168	9.57	0.232	255	39	-29
	MTP	R03-24-1	15.7	0.180	13.5	0.388	210	24	-19
	MTP	R03-24-2	18.8	0.150	16.4	0.442	224	25	-20
	MTP	R03-25-1	15.3	0.174	13.0	0.392	200	22	-18
	MTP	R03-25-2	13.0	0.119	9.49	0.291	135	10	-9
	MTP	R03-26-1	5.50	0.0427	3.94	0.0551	117	5	-4
	MTP	R03-26-2	5.87	0.0480	4.20	0.0639	119	5	-5
	MTP	R03-27-1	5.07	0.0886	5.19	0.113	∞	∞	∞
	MTP	R03-27-2	9.75	0.477	10.8	0.749	∞	∞	∞
	MTP	R03-28-1	5.02	0.0435	4.09	0.109	163	15	-13
	MTP	R03-28-2	11.7	0.104	8.05	0.568	118	19	-16
	MTP	R03-29-1	6.95	0.172	6.71	0.265	∞	∞	∞
	MTP	R03-29-2	7.44	0.0793	7.25	0.182	∞	∞	∞
	MTP	R03-30-1	11.1	0.107	8.06	0.310	133	12	-11
	MTP	R03-30-2	9.77	0.0875	7.27	0.252	138	12	-11
	UTP	R01-1-1	16.1	0.135	15.3	0.368	324	76	-44
	UTP	R01-1-2	14.2	0.120	13.8	0.287	∞	∞	∞
	UTP	R01-2-1	16.4	0.172	15.7	0.387	346	115	-55
	UTP	R01-2-2	10.3	0.0749	9.39	0.217	253	31	-24
	UTP	R01-3-1	11.1	0.168	8.22	0.449	137	19	-16
	UTP	R01-3-2	13.1	0.112	8.83	0.331	114	9	-8
	UTP	R01-4-1	13.1	0.130	11.5	0.296	223	25	-20
	UTP	R01-5-1	18.5	0.143	14.8	0.478	170	16	-14
	UTP	R01-6-1	11.3	0.324	12.0	0.636	∞	∞	∞
	UTP	R01-6-2	9.56	0.159	9.46	0.288	∞	∞	∞
	UTP	R01-7-1	20.8	0.174	18.6	0.621	242	38	-28
	UTP	R01-7-2	22.6	0.174	18.4	0.369	180	11	-10
	UTP	R01-7-3	18.6	0.141	15.9	0.352	204	16	-14
	UTP	R01-13-1	9.99	0.175	8.97	0.357	241	55	-36
	UTP	R01-13-2	11.7	0.0930	9.72	0.297	184	18	-16
	UTP	R01-14-2	9.23	0.0664	9.29	0.203	∞	∞	∞
	UTP	R02-18-1	10.6	0.117	10.7	0.326	∞	∞	∞
	UTP	R02-18-2	9.58	0.0764	9.83	0.308	∞	∞	∞
	UTP	R02-19-1	6.58	0.202	6.89	0.296	∞	∞	∞
	UTP	R02-19-2	6.94	0.0818	7.17	0.160	∞	∞	∞
	UTP	R02-20-2	5.01	0.0495	4.16	0.0921	172	14	-13
	UTP	R03-1-1	12.5	0.106	9.76	0.196	157	9	-8
	UTP	R03-2-1	6.73	0.0922	5.71	0.129	192	18	-16
	UTP	R03-2-2	8.85	0.131	7.33	0.186	181	17	-15
	UTP	R03-3-1	20.5	0.185	18.4	0.572	247	38	-28
	UTP	R01-14-1r	8.63	0.0682	8.62	0.183	∞	∞	∞
	UTP	R02-20-1r	9.21	0.0782	7.93	0.296	205	30	-24
	UTP	R03-4-1	14.1	0.122	13.1	0.335	289	53	-35
	UTP	R03-5-1	8.53	0.292	4.44	0.348	67.0	10.5	-9.6
	UTP	R03-5-2	7.06	0.0899	3.58	0.186	61.1	6.2	-5.9
	UTP	R03-5-3	10.4	0.103	3.47	0.329	33.3	5.3	-5.1
	UTP	R03-6-1	12.8	0.110	10.6	0.364	185	21	-18
	UTP	R03-7-1	14.9	0.321	11.3	0.549	146	20	-17
	UTP	R03-7-2	19.4	0.235	19.2	0.660	∞	∞	∞
	UTP	R03-7-3	16.7	0.133	15.7	0.458	296	66	-41
	UTP	R03-7-4	9.30	0.0673	6.87	0.162	135	8	-7
	UTP	R03-7-5	5.81	0.0437	4.25	0.0983	124	8	-7
	UTP	R04-1-1	7.56	0.0556	5.93	0.212	154	16	-14
	UTP	R04-1-2	7.62	0.0569	5.77	0.181	141	12	-11
	UTP	R04-1-3	8.76	0.0667	8.73	0.455	∞	∞	∞
	UTP	R04-3-1	17.2	0.134	15.9	0.461	278	52	-35
	UTP	R04-4-1	7.64	0.121	3.57	0.162	53.7	4.7	-4.5
	UTP	R04-6-1	12.8	0.112	10.6	0.392	182	22	-18
	UTP	R04-6-2	11.8	0.0894	9.20	0.430	156	20	-17
	UTP	R04-7-1	12.2	0.104	11.9	0.313	∞	∞	∞
	UTP	R04-8-1	7.11	0.0513	6.98	0.141	∞	∞	∞
	UTP	R04-9-1	7.64	0.0670	6.74	0.142	222	21	-18
	UTP	R04-10-1	13.1	0.104	10.2	0.222	157	9	-9
	UTP	R04-10-2	10.3	0.0828	7.54	0.182	133	8	-7
	UTP	R04-11-1	10.4	0.0812	10.3	0.279	∞	∞	∞
	UTP	R04-11-2	13.2	0.135	13.9	0.393	∞	∞	∞
	UTP	R04-12-1	10.0	0.0901	9.54	0.158	329	57	-37
	UTP	R04-12-2	17.8	0.137	16.7	0.444	303	64	-40
	UTP	R04-12-3	20.7	0.182	17.5	0.633	197	25	-20
	UTP	R04-12-4	17.8	0.144	13.4	0.443	148	12	-11
	UTP	R04-13-1	8.35	0.424	4.27	0.211	64.7	8.0	-7.4
	UTP	R04-13-2	8.89	0.0715	3.05	0.116	33.1	2.2	-2.2
	UTP	R04-14-1	10.1	0.0757	9.01	0.200	233	24	-20
	UTP	R04-15-1	18.2	0.147	16.4	0.524	246	39	-29
	UTP	R04-15-2	18.6	0.212	17.3	0.416	292	52	-35
	UTP	R04-16-1	9.97	0.0781	9.64	0.235	∞	∞	∞
	UTP	R04-18-1	4.59	0.0350	2.81	0.0941	77.9	6.2	-5.9
	UTP	R04-18-2	4.51	0.0783	2.71	0.0997	73.9	6.8	-6.4
	UTP	R04-19-1	11.4	0.0840	10.7	0.286	299	64	-40
	UTP	R04-20-1	8.00	0.0620	7.74	0.164	∞	∞	∞
	UTP	R04-20-2	10.4	0.0763	8.51	0.182	177	12	-11
	WQ	R08-3-1	13.3	0.113	10.9	0.527	179	28	-22
	WQ	R08-4-1	18.6	0.202	17.1	0.532	271	53	-35
	WQ	R08-5-1	13.9	0.143	13.7	0.421	∞	∞	∞
	WQ	R08-6-1	11.2	0.0895	7.66	0.415	116	14	-12
	WQ	R08-7-1	18.8	0.140	15.4	0.278	182	10	-9
	WQ	R08-8-1	14.0	0.108	13.0	0.362	285	55	-36
	WQ	R08-10-1	14.5	0.119	12.7	0.308	222	22	-19
	WQ	R08-11-1	11.9	0.224	9.56	0.362	171	21	-18
	WQ	R08-11-2	9.43	0.185	7.37	0.211	155	15	-13
	WQ	R08-12-1	16.7	0.125	12.4	0.341	141	9	-9
	WQ	R08-13-1	15.9	0.128	13.8	0.298	219	19	-16
	WQ	R08-14-1	6.64	0.0515	6.63	0.186	∞	∞	∞
	WQ	R08-15-1	19.8	0.152	19.1	0.421	∞	∞	∞
	WQ	R08-18-1	29.6	1.63	31.6	1.55	∞	∞	∞
	WQ	R08-19-1	8.11	0.0626	6.99	0.210	204	24	-20
	WQ	R08-20-1	16.2	0.214	12.6	0.424	159	15	-13
	WQ	R09-1-1	19.3	0.149	17.1	0.421	234	25	-21
	WQ	R09-1-2	11.5	0.0855	8.80	0.228	150	10	-9
	WQ	R09-2-1	8.27	0.0599	8.02	0.157	∞	∞	∞
	WQ	R09-3-1	15.9	0.139	13.8	0.377	215	23	-19
	WQ	R05-1-2	18.4	0.309	14.4	0.535	161	17	-15
	1 Ages were calculated by the 2-point isochrone approach (Reid et al., 1997), using the El Chichón whole rock composition Pickett & Murrell (1997)
	∞ indicates zircon in secular equilibrium
	Sampling coordinates (Latitude; Longitude): UTP (19.18826; -99.662255), MTP (19.099076; -99.675564), LTP (19.135076; -99.667614), BAF28 (19.183663; -99.664581), WQ (19.230935; -99.782203)

## Sheet: U-Pb
	Table S2: Disequilibrium corrected Nevado de Toluca zircon 206Pb*/238U ages.
	Eruption	Sample/zircon	206Pb/238U	RSD	207Pb/235U	RSD	206Pb/238U Age	Th/U	206Pb*/238U Age1	± 2SD
							(ka)		(ka)	(ka)
	WQ	no12a05	5.13e-05	0.112356	0.0004967	0.34396	330.466	0.246286	426.438	74.2579
	WQ	no12a06	2.17e-05	0.0583035	0.0004022	0.263536	139.767	0.251754	224.96	16.2977
	WQ	no12a08	2.51e-05	0.0717447	0.0002447	0.657974	161.757	0.270749	161.757	23.2102
	WQ	no12a09	2.13e-05	0.0776893	0.0003167	0.335377	137.013	0.301366	219.78	21.2886
	WQ	no12a10	2.61e-05	0.0947272	0.0005143	0.396274	168.289	0.187925	259.428	31.8827
	WQ	no12a11	0.0001247	0.0273068	0.0016501	0.116283	803.547	0.358721	896.362	43.8819
	WQ	no12a12	7.43e-05	0.0528173	0.0045339	0.108975	479.031	0.232365	576.818	50.6003
	WQ	no12a13	3.1e-05	0.0753144	0.0002206	0.701602	199.739	0.177178	294.016	30.086
	WQ	no12c05	2.9e-05	0.0838007	0.0005027	0.307831	187	0.229254	277.788	31
	WQ	no12c06	3.17e-05	0.109166	0.0006699	0.377722	204	0.286764	293.747	45
	WQ	no12c07	1.95e-05	0.129755	0.0003832	0.418623	126	0.171883	212.496	33
	WQ	no12c08	3.07e-05	0.116443	0.0020178	0.178296	198	0.231724	289.425	46
	WQ	no12c09	3.62e-05	0.0654863	0.0003044	0.33411	234	0.270225	325.096	31
	WQ	no12c10	5.97e-05	0.0988241	0.0028731	0.191229	385	0.327056	477.657	76
	WQ	no12c11	8.74e-05	0.0492346	0.0033998	0.0888113	563	0.387706	654.379	55
	WQ	no12c12	3.92e-05	0.0661342	0.0005714	0.164048	253	0.312383	343.256	33
	WQ	no12c13	3.78e-05	0.0698145	0.0006933	0.204025	244	0.318407	333.601	34
	WQ	no12d05	8.55e-05	0.0579867	0.0010077	0.251007	551.125	0.53753	635.137	63.9131
	WQ	no12d06	7.43e-05	0.0735017	0.0014451	0.210478	479.012	0.292795	574.09	70.4138
	WQ	no12d07	6.48e-05	0.0520213	0.0021477	0.11526	417.948	0.308013	511.746	43.483
	WQ	no12d08	3.9e-05	0.051396	0.0004909	0.197156	251.517	0.256818	344.507	25.8535
	WQ	no12d09	2.35e-05	0.131578	0.0005488	0.508235	151.411	0.215952	239.61	39.8442
	WQ	no12d10	3.2e-05	0.0728638	0.000845	0.228112	206.354	0.213462	299.189	30.071
	WQ	no12d11	3.82e-05	0.0524272	0.0006682	0.199295	246.526	0.449597	330.201	25.8488
	WQ	no12d12	3.07e-05	0.0778844	0.0006344	0.277006	197.91	0.182119	291.721	30.8277
	WQ	no12d13	2.57e-05	0.0833064	0.0005127	0.292361	165.7	0.181984	256.866	27.6073
	WQ	no12d14	2.59e-05	0.102764	0.0008154	0.291202	166.963	0.197026	257.595	34.3151
	WQ	no12e05	0.0001266	0.0484491	0.0009485	0.136011	816.172	0.429197	905.333	79.0805
	WQ	no12e06	0.0001261	0.0533676	0.0011664	0.292469	812.866	0.252203	910.343	86.7559
	WQ	no12e07	4.2e-05	0.0566965	0.0002729	0.501568	270.451	0.155505	369.234	30.6666
	WQ	no12e08	2.22e-05	0.076744	0.0004214	0.319543	142.795	0.205659	230.705	21.9171
	WQ	no12e09	3.31e-05	0.108107	0.0011742	0.243216	213.183	0.188906	307.841	46.0925
	WQ	no12e10	3.83e-05	0.0965324	0.0018003	0.671902	246.997	0.162911	344.213	47.6856
	WQ	no12e11	2.96e-05	0.108685	0.0004097	0.364517	190.508	0.162111	285.044	41.4102
	WQ	no12e12	1.56e-05	0.116424	0.0005129	0.220634	100.415	0.134395	184.564	23.3812
	WQ	no12e14	4.01e-05	0.0795406	0.000804	0.284258	258.613	0.264114	351.515	41.1397
	BAF28	no12f07	2.3e-05	0.0699072	0.0007863	0.258486	148.312	0.310286	233.892	20.736
	BAF28	no12f08	2.83e-05	0.0779352	0.001136	0.160378	182.494	0.274071	272.805	28.445
	BAF28	no12f09	7.06e-05	0.0313935	0.0014048	0.133105	455.209	0.914204	527.803	28.5802
	BAF28	no12f10	5.48e-05	0.0423596	0.0007301	0.140339	353.041	0.678523	434.24	29.9086
	BAF28	no12f11	2.64e-05	0.094747	0.0008076	0.24006	170.002	0.223579	261.49	32.214
	BAF28	no12f12	0.0001012	0.0539995	0.009146	0.0599893	652.147	0.267441	750.977	70.4276
	BAF28	no12f13	6.81e-05	0.0471876	0.0038382	0.0850657	439.21	0.551785	525.829	41.4492
	BAF28	no12f14	2.79e-05	0.0789591	0.0003023	0.455882	180.112	0.27698	269.903	28.4425
	BAF28	no12g06	3.85e-05	0.037619	0.0012441	0.13797	248.388	0.331301	340.075	18.6878
	BAF28	no12g07	4.79e-05	0.0638918	0.0032033	0.109504	308.714	0.259083	405.327	39.4477
	BAF28	no12g08	1.78e-05	0.0941975	0.0002996	0.425156	114.739	0.225537	198.784	21.6161
	BAF28	no12g09	2.84e-05	0.072281	0.000561	0.204117	182.87	0.196043	276.547	26.4357
	BAF28	no12g10	6.43e-05	0.0592447	0.0008195	0.226635	414.267	0.264574	512.404	49.0846
	BAF28	no12g11	6.91e-05	0.0749916	0.0004198	0.582442	445.729	0.298844	542.242	66.8495
	BAF28	no12g12	3.74e-05	0.0445904	0.0003651	0.306439	241.315	0.29302	334.213	21.5203
	BAF28	no12g13	8.24e-05	0.0506841	0.0015637	0.118021	531.208	0.308367	627.977	53.8454
	BAF28	no12g14	8.82e-05	0.0723101	0.0017585	0.27585	568.704	0.25333	667.617	82.2424
	BAF28	no12h05	9.21e-05	0.0823239	0.0024764	0.193007	593.493	0.347626	689.092	97.7129
	BAF28	no12h06	4.53e-05	0.0451423	0.0006195	0.209283	292.231	0.292439	386.845	26.3833
	BAF28	no12h07	1.68e-05	0.147189	0.0001528	0.734273	108.305	0.209257	191.79	31.8823
	BAF28	no12h08	3.15e-05	0.107415	0.0018678	0.153198	203.162	0.211223	297.382	43.6446
	BAF28	no12h09	5.77e-05	0.0615285	0.0025534	0.104713	372.104	0.425979	463.072	45.7887
	BAF28	no12h10	0.0001069	0.0362061	0.0062557	0.0526769	689.117	0.382872	783.208	49.8978
	BAF28	no12h11	7.46e-05	0.0588081	0.0012616	0.221995	480.943	0.19171	582.104	56.5646
	BAF28	no12h12	7.06e-05	0.0797939	0.0007553	0.467894	455.023	0.156943	557.542	72.6135
	BAF28	no12h13	6.81e-05	0.0380382	0.0006089	0.358833	439.027	0.176713	540.544	33.3985
	BAF28	no12i05	5.28e-05	0.0849941	0.0016548	0.162924	340.319	0.264182	437.345	57.8487
	BAF28	no12i06	5.66e-05	0.0568095	0.0006899	0.243008	365.02	0.315551	460.211	41.472
	BAF28	no12i07	7.57e-05	0.0679115	0.0037322	0.100963	487.994	0.192405	589.2	66.2784
	BAF28	no12i08	6.7e-05	0.0706194	0.0007242	0.328701	431.992	0.280561	529.326	61.0119
	BAF28	no12i09	6.91e-05	0.0542067	0.0012251	0.182677	445.541	0.287667	542.681	48.3009
	BAF28	no12i10	4.88e-05	0.0559275	0.0002611	0.515587	314.319	0.214114	413.024	35.1573
	BAF28	no12i11	2.7e-05	0.0880489	0.0001668	0.615834	173.734	0.187946	267.096	30.5938
	BAF28	no12i12	1.62e-05	0.104595	0.000568	0.200322	104.515	0.176913	188.523	21.8634
	BAF28	no12i13	3.3e-05	0.0478116	0.0004784	0.298291	213.048	0.13766	310.523	20.372
	BAF28	no12i14	3.73e-05	0.0856849	0.0011662	0.49614	240.468	0.266812	334.581	41.2082
	BAF28	no12j05	2.09e-05	0.0850817	0.0003416	0.369016	134.734	0.337552	217.584	22.9265
	UTP	no12j06	3.19e-05	0.202228	0.0025564	0.257227	205.699	0.198018	300.475	83.1949
	UTP	no12j07	1.76e-05	0.162629	0.0010068	0.219584	113.235	0.526432	185.415	36.8301
	UTP	no12j08	4.05e-05	0.0566568	0.0002922	0.265177	261.35	0.297982	354.499	29.6139
	UTP	no12j09	7.37e-05	0.0456703	0.0055136	0.0662377	474.847	0.173244	576.853	43.3713
	MTP	no12j11	2.87e-05	0.0744596	0.0007624	0.197614	185.018	0.454747	265.101	27.5524
	UTP	no12j13	2.98e-05	0.0777918	0.0004433	0.260637	192.121	0.228319	284.812	29.8905
	UTP	no12j14	2.42e-05	0.147059	0.0004659	0.552751	155.886	0.193257	246.878	45.8481
	WQ	no12k05	6.31e-05	0.0484905	0.000941	0.135276	407.041	0.321094	500.082	39.474
	WQ	no12k06	4.07e-05	0.0478142	0.0005892	0.241207	262.221	0.185756	359.17	25.0753
	WQ	no12k07	9.5e-06	0.175442	9.76e-05	1.427	61.2153	0.26735	128.086	21.4794
	WQ	no12k08	8.74e-05	0.04109	0.0020226	0.107651	563.447	0.43303	652.271	46.302
	WQ	no12k09	6.96e-05	0.0751771	0.0058801	0.104679	448.798	0.190052	548.393	67.4763
	WQ	no12k10	0.0001002	0.0370136	0.0014205	0.125839	645.931	0.432306	734.935	47.814
	WQ	no12k11	2.79e-05	0.144738	0.0018349	0.224742	180.137	0.604637	252.974	52.1445
	BAF28	no12l13	7.2e-05	0.0711954	0.0018704	0.253233	464.244	0.351397	558.988	66.1016
	BAF28	no12m09	7.71e-05	0.0484148	0.0015401	0.128818	497.143	0.289228	594.457	48.1363
	BAF28	no12m11	6.19e-05	0.0872977	0.0042464	0.111408	399.057	0.279577	496.197	69.6714
	BAF28	no12m14	2.15e-05	0.103743	0.0008046	0.284238	138.331	0.310663	223.005	28.7014
	BAF28	no12n05	6.49e-05	0.0312117	0.005921	0.0317247	418.156	1.13012	482.367	26.1018
	BAF28	no12n06	3.06e-05	0.0707892	0.0002422	0.395771	197.386	0.207452	291.342	27.9452
	BAF28	no12n07	2.78e-05	0.0617857	0.0003676	0.262764	179.254	0.306811	268.044	22.1503
	BAF28	no12n08	4.86e-05	0.0788025	0.0051982	0.0915096	313.197	0.623277	395.695	49.3602
	BAF28	no12n09	1.26e-05	0.10782	0.0003596	0.263659	80.9488	0.320492	154.376	17.4557
	BAF28	no12n10	7.28e-05	0.042489	0.0037116	0.0792797	469.59	0.394257	562.489	39.9034
	BAF28	no12n11	2.18e-05	0.0717003	0.0002878	0.507555	140.484	0.370547	222.881	20.1452
	BAF28	no12n12	6.88e-05	0.0540646	0.0008816	0.28824	443.512	0.808503	520.282	47.955
	BAF28	no12n13	7.5e-05	0.075291	0.0021475	0.171693	483.59	0.45336	574.409	72.8173
	BAF28	no12n14	5.71e-05	0.051428	0.0008013	0.218953	368.124	0.256426	465.796	37.8627
	BAF28	no12o05	9.55e-05	0.077727	0.0100961	0.100133	615.509	0.363809	710.404	95.6788
	BAF28	no12o06	8.29e-05	0.0548603	0.0070329	0.071687	534.184	0.488586	624.121	58.6085
	BAF28	no12o07	7.2e-05	0.0627201	0.0009608	0.260497	464.067	0.294509	561.22	58.2106
	BAF28	no12o08	1.1e-05	0.129097	0.0005119	0.30775	70.8732	0.354869	139.714	18.299
	BAF28	no12o09	2.98e-05	0.0617574	0.0003888	0.136662	192.255	0.694737	266.899	23.746
	BAF28	no12o10	3.36e-05	0.0386746	0.0005734	0.119204	216.881	0.803501	288.626	16.7753
	BAF28	no12o11	2.46e-05	0.0775989	0.0010905	0.145516	158.424	0.22196	248.78	24.5868
	BAF28	no12o14	1e-05	0.170429	0.0004939	0.272491	64.6979	0.288251	133.539	22.0527
	BAF28	no12p05	5.87e-05	0.11023	0.0045234	0.145084	378.476	0.248081	476.571	83.4362
	BAF28	no12p06	3.12e-05	0.0631472	0.0006637	0.209176	200.942	0.482001	284.712	25.3775
	BAF28	no12p07	3.23e-05	0.0882991	0.0007777	0.242436	208.206	0.391931	295.737	36.7682
	BAF28	no12p08	3.16e-05	0.130578	0.0009678	0.331963	203.415	0.256899	296.277	53.1221
	BAF28	no12p09	6.94e-05	0.05997	0.0022715	0.201899	447.304	0.273336	545.189	53.6478
	BAF28	no12p11	4.02e-05	0.0522095	0.0014971	0.158207	259.378	0.388731	349.18	27.0834
	BAF28	no12p12	9.16e-05	0.0437322	0.006031	0.0873756	590.502	0.335855	686.327	51.6455
	BAF28	no12p13	7.3e-06	0.0586983	0.0001637	0.117586	46.9024	1.04737	83.4196	5.5062
	BAF28	no12p14	0.0001139	0.0219501	0.011995	0.0220778	734.338	0.954086	805.889	32.2357
	MTP	no12q05	2.68e-05	0.150281	0.0014564	0.32863	172.603	0.209284	263.293	51.8772
	MTP	no12q06	2.16e-05	0.0972381	0.0003554	0.37871	138.921	0.258889	223.826	27.0165
	MTP	no12q07	3.52e-05	0.0910072	0.0012177	0.164939	226.684	0.360957	314.025	41.2591
	MTP	no12q08	7.36e-05	0.0635791	0.0011478	0.198701	474.182	0.281191	570.006	60.2939
	MTP	no12q09	8.66e-05	0.056353	0.0016446	0.194617	558.437	0.298041	653.287	62.9364
	1 Th disequilibrium correction was carried out using eqn. 3 of Guillong et al., (2014). Whole rock Th/U were taken from Weber et al., (2019).

## Sheet: Trace elements
	Table S3: Nevado de Toluca zircon trace element analysis, standard deviations (SD) and detection limits (DL).
	Eruption	Sample/zircon		Position	Ti	Sr	Y	Nb	La	Ce	Pr	Nd	Sm	Eu	Gd	Tb	Dy	Ho	Er	Tm	Yb	Lu	Hf	Ta	Th	U	Ti_SD	Sr_SD	Y_SD	Nb_SD	La_SD	Ce_SD	Pr_SD	Nd_SD	Sm_SD	Eu_SD	Gd_SD	Tb_SD	Dy_SD	Ho_SD	Er_SD	Tm_SD	Yb_SD	Lu_SD	Hf_SD	Ta_SD	Th_SD	U_SD	Ti_DL
		/spot			(µg/g)	(µg/g)	(µg/g)	(µg/g)	(µg/g)	(µg/g)	(µg/g)	(µg/g)	(µg/g)	(µg/g)	(µg/g)	(µg/g)	(µg/g)	(µg/g)	(µg/g)	(µg/g)	(µg/g)	(µg/g)	(µg/g)	(µg/g)	(µg/g)	(µg/g)	(µg/g)	(µg/g)	(µg/g)	(µg/g)	(µg/g)	(µg/g)	(µg/g)	(µg/g)	(µg/g)	(µg/g)	(µg/g)	(µg/g)	(µg/g)	(µg/g)	(µg/g)	(µg/g)	(µg/g)	(µg/g)	(µg/g)	(µg/g)	(µg/g)	(µg/g)	(µg/g)
	UTP	av10a03	1	core	4.35244	0.507436	1157.72	2.3442	<0.0029123	12.4893	0.0422118	0.939444	2.72102	0.95791	19.0106	6.9197	89.542	36.379	188.125	41.7458	426	92.7282	10930.4	0.646596	119.902	394.461	0.198888	0.0295608	13.8031	0.048416	<0.0029123	0.242957	0.00302591	0.0388449	0.0697244	0.0238997	0.283543	0.0966015	1.10204	0.459847	2.16557	0.494495	5.33368	1.09703	221.95	0.0169963	1.65555	4.09846	0.179841
	UTP	av10a05	2	core	5.23888	0.455885	883.278	1.26365	0.00835871	7.04889	0.0529486	1.08124	2.50058	0.981195	15.9432	5.63781	71.777	28.5178	145.569	31.9951	323.449	72.6513	9744.75	0.340573	84.4141	245.45	0.268321	0.0293469	9.92146	0.0397858	0.00118107	0.285744	0.00323745	0.0544117	0.0776316	0.0282544	0.300398	0.0869326	0.924966	0.32586	1.54442	0.370236	3.24265	0.702754	184.568	0.0175986	5.83799	7.97569	0.141066
	UTP	av10a06	2	rim	2.15621	0.475564	835.956	2.39235	<0.0025288	11.4433	0.0188741	0.474038	1.58908	0.601728	12.4334	4.72101	64.3925	26.882	142.062	32.7129	338.96	77.2384	12461.9	1.09964	129.442	576.538	0.150397	0.0246866	18.1473	0.10068	<0.0025288	0.346709	0.00213981	0.028016	0.0794737	0.028698	0.330424	0.124227	1.6185	0.610297	3.25626	0.72149	7.21081	1.6396	202.963	0.0420762	4.92107	17.0476	0.190789
	UTP	av10a08	3	rim	5.38409	0.577623	1643.66	2.84541	0.023647	31.0706	0.151226	2.74119	5.59284	2.51461	33.4675	11.358	138.757	53.3612	264.983	57.1798	568.332	123.427	10673.8	0.831603	261.116	537.96	0.364263	0.0358305	47.6929	0.0818293	0.00348028	1.24088	0.0129192	0.132945	0.231361	0.0922757	1.2872	0.403457	4.68467	1.62654	7.88688	1.66998	16.4472	3.21011	231.224	0.0311878	9.8789	20.7457	0.323747
	UTP	av10a09	4	core	3.3216	0.410635	746.583	0.592534	<0.0039073	4.20932	0.0375683	0.839809	2.017	0.794748	12.9508	4.50531	58.5281	23.9349	124.252	28.1816	293.733	67.2872	9869.67	0.27997	42.7384	204.84	0.32401	0.0331533	21.4653	0.0450924	<0.0039073	0.0721688	0.00627334	0.114212	0.191611	0.0713157	0.808496	0.23567	2.65619	0.808759	3.84958	0.744053	7.03792	1.45271	90.8381	0.0285911	1.48304	9.31522	0.293217
	UTP	av10a11	5	core	4.54351	0.461444	825.666	0.815073	0.0162635	5.20181	0.0433553	0.723439	1.82924	0.808283	13.5809	5.003	65.0155	26.9374	138.28	30.6543	316.45	72.5687	9618.18	0.294967	60.089	242.249	0.402979	0.0432052	26.4894	0.0343329	0.00391315	0.166008	0.00461842	0.049762	0.102175	0.046542	0.522584	0.202394	2.32164	0.959243	4.50746	0.9723	10.1448	2.09257	209.309	0.0219626	1.99849	7.75572	0.28925
	UTP	av10a13	6	core	2.76679	0.405759	846.723	0.899464	0.00993742	7.0971	0.0419617	0.937535	2.22324	0.841387	14.8887	5.09372	64.4186	26.5612	138.739	31.712	326.173	74.7772	11295.2	0.462571	77.6461	374.027	0.306009	0.0470348	29.6607	0.0775728	0.00225329	0.678869	0.00687737	0.0720412	0.103101	0.0561219	0.630946	0.208149	2.584	1.13239	5.44196	1.17859	11.4285	2.56343	194.785	0.0374317	5.50669	15.6998	0.456136
	UTP	av10a14	6	rim	5.16147	0.486986	1244.28	1.9109	<0.0044099	10.0053	0.0425276	0.856399	2.50384	0.910691	18.2221	7.11145	96.0885	40.0301	209.149	46.0995	459.63	101.972	9730.42	0.672367	88.8876	337.268	0.308913	0.0399219	32.5367	0.115138	<0.0044099	0.512171	0.00328541	0.0504151	0.133558	0.0484805	0.606022	0.222041	2.58609	1.06703	5.45989	1.23201	11.576	2.52589	287.994	0.0390446	4.87371	17.4859	0.272437
	UTP	av10a15	7	core	4.52759	0.649627	3421.99	4.95347	0.00670975	53.5701	0.215783	4.70876	13.3609	4.26121	84.3544	28.496	329.214	117.804	513.419	99.8282	885.325	170.527	10501.9	0.943667	753.047	1118.8	0.33924	0.0418985	140.647	0.215336	0.00141442	2.33934	0.0145425	0.265886	0.587457	0.182095	4.03938	1.2414	15.0094	5.02859	21.933	4.28692	35.4118	6.71703	224.913	0.0568257	32.4716	43.3414	0.355489
	UTP	av10a17	8	core	5.97564	0.447382	1205.77	2.54422	<0.0057934	28.5394	0.0662005	1.35826	3.24638	1.62799	22.1898	7.75089	96.8408	38.1046	188.651	41.5444	420.252	92.5498	10406	0.710098	296.465	501.647	0.637114	0.0493172	40.2896	0.11081	<0.0057934	0.39335	0.00645414	0.077438	0.21962	0.071284	0.542973	0.223758	2.58145	1.21772	6.60987	1.55494	19.396	4.04889	691.51	0.0550083	8.0138	19.4341	0.364285
	UTP	av10b03	9	core	3.27586	0.454951	1817.24	1.28607	0.0163981	12.7801	0.193012	3.58279	7.81418	2.28189	42.9834	13.9894	160.397	58.948	274.446	56.97	547.506	116.02	10591.1	0.469439	153.276	452.395	0.288747	0.0474237	117.718	0.0607772	0.0036842	0.546187	0.0318749	0.489575	1.09969	0.238132	4.94758	1.44428	14.3706	4.2621	15.7112	2.63788	19.9759	3.14048	242.245	0.0247385	8.43563	9.11173	0.328628
	UTP	av10b04	9	rim	3.24013	0.384156	900.14	2.16356	<0.0046786	13.0742	0.0280755	0.615077	1.95959	0.908134	14.6825	5.62879	70.3556	28.3532	145.427	32.729	334.665	74.7723	12172.9	0.989	211.078	642.27	0.304457	0.0344114	15.64	0.060553	<0.0046786	0.360483	0.00408496	0.0538059	0.0654309	0.045854	0.30548	0.131643	1.30125	0.556154	2.69535	0.522354	5.23551	1.13217	253.256	0.0220558	8.36838	15.8906	0.310718
	UTP	av10b05	10	rim	3.2876	0.440863	988.195	2.34335	<0.0036648	9.41425	0.0193685	0.453594	1.6168	0.667137	12.7012	5.21055	70.2132	30.7234	164.367	38.2697	399.576	90.8983	11218.4	0.903614	71.2605	395.658	0.251686	0.0321974	20.9267	0.0488142	<0.0036648	0.129811	0.0022886	0.03266	0.0672842	0.0242971	0.335026	0.109409	1.56438	0.681245	3.63623	0.82989	9.0138	2.14922	256.704	0.0235521	0.966937	3.80589	0.249797
	UTP	av10b06	11	core	3.16642	0.413637	900.191	1.58315	<0.005157	9.8927	0.0371479	0.751626	2.00432	0.829797	14.1673	5.22903	68.131	28.6871	149.369	33.7596	356.421	81.5364	12295	0.533613	94.9902	380.261	0.338341	0.0409807	51.3618	0.15182	<0.005157	0.947992	0.00640507	0.0884152	0.220226	0.0512806	1.29309	0.366702	4.69467	1.81645	8.27178	1.56646	14.0232	2.56767	232.655	0.0415156	9.44817	18.9119	0.351299
	UTP	av10b07	11	rim	2.52802	0.460575	1024.66	2.70693	<0.0070723	14.1034	0.0223097	0.556889	1.9627	0.717127	14.7312	5.77629	76.8885	32.2381	167.704	38.179	388.405	89.2959	11570	1.18365	227.229	729.865	0.336793	0.0486596	6.48726	0.046531	<0.0070723	0.131227	0.00598372	0.0565181	0.106283	0.04539	0.343877	0.0855854	0.851086	0.263264	1.3429	0.296973	2.19265	0.596777	157.056	0.0535214	2.05015	6.89812	0.478316
	UTP	av10b08	12	rim	3.40491	0.483138	763.781	1.33639	0.0276328	6.82535	0.0361173	0.56511	1.44462	0.558205	9.68163	3.80646	51.0349	23.0393	127.49	30.3757	332.927	82.9134	12211.5	0.482947	53.1871	291.58	0.243509	0.0482882	28.9225	0.0572305	0.0246433	0.224774	0.0122314	0.0790809	0.0896895	0.0347257	0.429133	0.146281	1.99916	0.982298	4.93658	1.26297	13.4321	3.33541	320.52	0.0327308	2.4571	13.7267	0.282649
	MTP	av10b09	13	core	4.15897	0.424354	941.212	1.65624	0.00413405	10.5363	0.0330964	0.761948	2.05448	0.869252	12.9672	5.05306	67.9488	28.9153	155.36	35.5632	377.75	87.3656	10175.4	0.661189	66.9632	309.778	0.207442	0.0329742	32.4666	0.0761329	0.00123732	0.29717	0.00309989	0.043202	0.0756205	0.0411649	0.483266	0.17502	2.51387	1.05834	5.58394	1.34342	13.7852	3.08312	278.045	0.0352435	2.48616	12.7752	0.242378
	MTP	av10b10	13	rim	1.96903	0.490161	1076.37	4.03076	0.0144774	9.44617	0.0173418	0.397953	1.50578	0.655582	13.7771	5.65912	77.3742	33.5608	180.009	41.9575	436.291	98.9633	13076.2	1.56721	94.2397	659.146	0.499908	0.0420868	46.9504	0.219803	0.00506719	0.377578	0.00267889	0.0560083	0.121305	0.0352277	0.664761	0.267255	3.32466	1.51481	8.41512	1.91999	20.2264	4.30264	335.33	0.0685914	2.50569	22.0038	0.252138
	MTP	av10b11	14	core	4.99563	0.438709	1132.91	1.83367	0.00423352	8.47745	0.04319	0.88299	2.31012	0.9374	16.4226	6.32796	83.9581	35.9341	186.348	41.6486	423.663	95.1956	9410.49	0.627863	82.6296	336.376	0.292145	0.0299574	24.2171	0.0563438	0.00259687	0.180435	0.00289824	0.0421593	0.0881205	0.0380338	0.433326	0.164358	1.84718	0.8225	4.37229	0.970893	9.52098	2.12728	243.089	0.0284454	2.82599	9.07601	0.237658
	MTP	av10b12	14	rim	2.65316	0.411859	938.706	2.12793	<0.0046745	11.9126	0.0261935	0.593012	2.03709	0.760753	15.9119	5.7355	74.5071	29.7616	153.696	34.164	352.136	77.9386	12107.5	1.0879	168.574	703.625	0.233311	0.0291077	17.0653	0.0646154	<0.0046745	0.288534	0.00285784	0.0423092	0.120381	0.0392555	0.338401	0.131679	1.54643	0.624646	2.98073	0.661947	6.59188	1.32939	260.13	0.0314281	4.90975	9.67038	0.322831
	MTP	av10b13	15	core	2.8985	0.384895	853.638	0.658201	0.0160051	6.02552	0.0755208	1.29672	2.98306	0.90085	16.2562	5.70832	69.5636	27.4642	137.431	30.0527	303.622	67.4309	9969.45	0.312589	61.7226	212.293	0.277975	0.0407484	42.6197	0.0543451	0.00737993	0.510916	0.00953839	0.0954748	0.185224	0.0751171	0.889966	0.293223	3.66726	1.44687	7.30357	1.67425	18.0382	3.98172	427.607	0.0321851	5.09113	17.0359	0.279358
	MTP	av10b14	15	rim	3.92923	0.425311	854.869	1.8065	<0.0035659	15.8598	0.0392098	0.86604	2.31543	0.883165	15.1416	5.42418	66.8388	26.579	135.031	30.1488	303.614	68.1649	10499.5	0.653583	232.512	509.187	0.277839	0.0322176	20.4232	0.0492907	<0.0035659	0.27893	0.00316851	0.0395231	0.0903476	0.0342076	0.291658	0.117682	1.46078	0.631644	3.51231	0.779112	8.74424	1.98908	312.861	0.0319487	3.36414	4.69874	0.26875
	MTP	av10b16	16	rim	2.50519	0.473446	982.78	3.18881	<0.0036084	16.0271	0.0265654	0.621036	2.26675	0.941057	16.5794	6.05957	76.7552	31.4509	159.174	35.9186	361.308	80.2151	12437.9	1.3365	379.454	1059.41	0.188875	0.0306217	23.7638	0.0691479	<0.0036084	0.360721	0.00266713	0.0323676	0.0925428	0.0380007	0.474118	0.144399	1.89433	0.790574	3.95072	0.915108	9.07487	2.06345	350.348	0.0402461	8.72319	25.4139	0.246336
	MTP	av10b17	18	core	2.63149	0.395685	700.353	0.783174	<0.0045936	4.84887	0.0206623	0.469753	1.48809	0.520014	9.70205	3.81291	50.8522	21.4778	116.019	27.0795	291.346	69.0606	11024.9	0.311917	44.2062	268.317	0.271859	0.0317423	16.449	0.0733162	<0.0045936	0.203624	0.00266602	0.0484912	0.0971206	0.0253693	0.228943	0.0786419	1.02698	0.533948	3.46345	0.902677	11.1509	2.81519	482.995	0.0404092	2.18128	21.3678	0.266537
	MTP	av10b18	18	rim	3.51794	0.419929	966.238	1.07059	0.00594281	6.82092	0.0693082	1.28927	3.0674	1.04875	17.2433	6.03073	76.8397	31.0057	155.823	34.9318	354.56	79.5564	9829.01	0.411783	64.7143	271.761	0.222419	0.0320613	36.3763	0.104746	0.00238919	0.458502	0.00509651	0.0685437	0.131866	0.0362229	0.549741	0.200809	2.75529	1.17242	6.35111	1.56454	16.5045	3.66991	420.562	0.0399996	3.76796	21.7374	0.232612
	MTP	av10c03	17	rim	3.21337	0.444424	1108.66	1.73932	<0.0037133	9.36876	0.0419836	0.864387	2.38272	0.883609	16.3699	6.23555	82.0143	34.3388	179.694	40.3538	418.299	95.3296	10251.7	0.570197	85.4545	375.564	0.232734	0.0337575	29.7552	0.0744137	<0.0037133	0.315275	0.00451802	0.0704249	0.116022	0.0474937	0.635685	0.201363	2.39825	0.928008	4.55308	1.14701	11.2201	2.58746	278.213	0.0248345	3.32658	12.8587	0.256113
	MTP	av10c05	19	rim	3.01922	0.454889	774.973	1.90349	0.100809	9.54545	0.0471635	0.595551	1.57297	0.579556	10.4917	4.19443	55.8387	24.128	127.96	29.7237	311.314	70.8044	12187.4	0.702984	78.0699	354.678	0.210647	0.0250163	28.4081	0.15103	0.025342	0.258766	0.00663661	0.0480393	0.0889514	0.0258838	0.397726	0.153284	2.13858	0.950356	4.79829	1.16551	12.2153	2.68192	450.33	0.0366464	1.34622	11.0247	0.180969
	MTP	av10c06	20	core	2.16574	0.392359	659.238	0.794358	<0.0036232	5.84032	0.0331067	0.57867	1.60996	0.702027	10.0521	3.60943	47.3016	19.9068	106.349	25.1691	274.946	65.7734	11474.3	0.351996	47.9799	274.035	0.177765	0.0338264	19.7815	0.0431259	<0.0036232	0.340328	0.00345765	0.0504077	0.103438	0.0469901	0.426073	0.140955	1.46426	0.590894	3.07855	0.652715	6.48786	1.36167	277.316	0.0271251	1.88023	7.59619	0.244794
	MTP	av10c07	20	rim	1.82889	0.350461	615.595	0.822684	<0.0043367	6.0903	0.0195981	0.531138	1.33452	0.533088	8.59237	3.34537	42.713	18.4756	100.733	23.6876	261.696	63.6719	11982.6	0.369956	47.7594	288.663	0.159438	0.0253671	27.7821	0.0462917	<0.0043367	0.435357	0.00392898	0.07301	0.139873	0.0433737	0.555767	0.204259	2.20433	0.889352	4.46431	0.899351	9.07786	1.94952	219.347	0.0265287	3.00663	9.87803	0.300355
	MTP	av10c08	21	core	3.03414	0.461671	1069.24	1.21046	0.0412278	6.45681	0.0779124	1.40312	3.23804	0.952975	18.9542	6.79285	84.4299	34.1454	177.143	39.8141	406.016	91.5034	11010.2	0.479632	81.7859	420.573	0.290239	0.0379191	40.8563	0.0546547	0.00453421	0.331209	0.00576522	0.105745	0.172949	0.0472093	0.73793	0.268755	3.44138	1.39451	7.1515	1.61111	16.3507	3.64725	362.972	0.0334591	4.19829	20.8297	0.257002
	MTP	av10c09	21	rim	3.47029	0.469522	1170.15	2.55474	<0.0034562	11.659	0.0250829	0.674206	2.02604	0.827331	15.5073	6.14182	85.145	36.8566	196.878	44.8946	465.182	104.934	10883.9	0.891026	88.227	442.671	0.250203	0.0359462	43.7453	0.0849622	<0.0034562	0.315837	0.00286887	0.044237	0.132657	0.038019	0.693794	0.255193	3.38029	1.42745	7.46599	1.65826	17.1864	3.67906	247.309	0.037022	2.82254	12.4685	0.250358
	MTP	av10c10	22	core	5.42186	0.433569	1145.26	1.87748	0.00754686	12.0198	0.044892	0.868472	2.23379	1.12124	16.708	6.65804	88.7364	37.005	191.305	42.5042	430.151	95.1326	10129.9	0.531307	98.527	320.721	0.370122	0.0368894	56.5595	0.157569	0.003238	0.992796	0.00480511	0.0748796	0.14181	0.0877961	0.873474	0.43539	5.11142	2.11861	10.6352	2.35759	23.0277	4.70582	267.456	0.0541556	5.72382	17.077	0.319894
	MTP	av10c12	23	core	2.46442	0.405589	694.391	0.723349	0.00456203	5.46858	0.0390946	0.689559	1.69463	0.783384	10.814	3.96996	51.2591	21.5815	115.497	26.6972	287.325	67.8784	10864.8	0.340363	51.3767	254.423	0.216833	0.0317874	21.6862	0.0519565	0.00128573	0.199876	0.00502622	0.0620205	0.088002	0.0390625	0.329409	0.0918458	1.48713	0.684818	4.14289	0.998016	10.915	2.56067	335.381	0.0322813	1.88172	12.4503	0.25281
	MTP	av10c13	23	rim	2.15269	0.411833	752.933	0.791323	<0.0039639	5.40455	0.0265501	0.619951	1.83877	0.754465	11.4845	4.28924	55.8	23.5026	123.877	28.6696	302.316	71.0705	10888.5	0.334436	54.4004	274.381	0.214845	0.0342548	29.8439	0.0653165	<0.0039639	0.19179	0.00282526	0.0409709	0.109254	0.0388183	0.409636	0.179864	2.39194	1.00442	5.3224	1.21101	12.5021	2.84638	369.672	0.0296331	3.00701	15.6506	0.321245
	LTP	av10c14	1	core	3.64062	0.40437	1023.52	2.87032	<0.010466	15.559	0.0290045	0.658813	1.88258	0.738818	13.9921	5.51865	78.4949	32.8123	175.279	40.3174	413.653	92.195	11121.6	0.981882	101.593	447.573	0.403371	0.0810696	24.7364	0.137245	<0.010466	0.242739	0.00453884	0.0475114	0.152744	0.036107	0.379944	0.194427	1.78463	0.861166	3.0876	1.04833	9.79878	2.02214	173.749	0.0615339	0.949474	2.86411	0.586611
	LTP	av10c15	1	rim	2.47924	0.446298	825.586	2.07774	0.00409024	10.763	0.0203223	0.407003	1.54153	0.609237	11.5634	4.44366	59.9802	25.6643	137.91	32.1692	342.445	79.0355	12172.9	1.05199	91.199	512.647	0.220531	0.0318155	29.9653	0.0843204	0.00121579	0.446451	0.00240583	0.0351791	0.0818059	0.0421041	0.551973	0.193283	2.50557	0.971378	5.09046	1.18115	12.1054	2.72904	276.503	0.0334853	4.33828	18.2706	0.263728
	LTP	av10c16	2	core	4.38528	0.434118	1111.43	1.52655	0.00639524	8.53287	0.0416306	0.878697	2.46605	0.937254	16.8751	6.47882	84.4806	34.5718	178.486	39.5824	404.821	92.0798	9488.38	0.534822	85.6414	345.439	0.390013	0.0362368	74.7871	0.20541	0.00189419	0.868155	0.00520538	0.086297	0.180817	0.0790143	1.24195	0.452579	5.992	2.39606	11.931	2.55104	26.2473	5.85895	217.769	0.0548082	8.0365	30.7699	0.349128
	LTP	av10c18	9	core	3.378	0.533602	2150.47	3.66543	<0.0042077	45.3462	0.116106	2.72655	7.60656	3.16934	44.0502	15.1453	179.714	65.7683	306.87	63.8848	610.999	123.259	11422	0.98826	363.241	697.424	0.447433	0.0468597	358.043	0.578694	<0.0042077	8.79313	0.0261846	0.573238	1.55703	0.629739	8.63611	2.81249	32.0568	11.3161	49.6804	9.77599	88.4415	16.4591	162.211	0.10673	74.9609	97.6006	0.269435
	LTP	av10d04	8	core	2.86391	0.657528	931.994	0.802597	<0.020646	5.36997	0.0694712	0.874306	1.85631	0.922806	14.1155	5.28145	70.9768	28.4708	146.071	33.4056	351.605	77.2527	9340.57	0.239456	57.94	251.168	0.584154	0.105919	30.0372	0.114408	<0.020646	0.182468	0.0175232	0.139475	0.209279	0.0471848	0.812605	0.250528	0.575781	0.707845	1.79637	1.10007	6.98632	1.14476	129.586	0.0919253	1.68234	5.933	1.2681
	LTP	av10d05	8	rim	2.49128	0.423423	938.965	1.99183	<0.0088252	8.91975	0.0146607	0.500075	1.64962	0.715416	12.668	4.95178	66.4618	28.1555	153.024	35.5026	384.767	89.9114	11285.2	1.02332	98.5676	467.3	0.3397	0.0592446	38.7347	0.123536	<0.0088252	0.81159	0.00391005	0.063868	0.131237	0.0599172	0.823958	0.244384	3.10257	1.33123	6.51717	1.37104	15.044	3.02526	333.466	0.037983	12.3884	38.1646	0.553817
	LTP	av10d06	4	core	13.5873	0.471078	1783.65	1.71884	<0.0089471	17.5963	0.124849	2.8204	6.92971	3.23887	40.8283	13.3831	158.796	59.1984	282.631	58.4136	559.862	116.072	9681.02	0.809428	102.746	427.717	0.845239	0.0527328	38.9015	0.0770391	<0.0089471	0.533234	0.00941792	0.158748	0.310106	0.130969	1.0579	0.322518	3.12817	1.19	5.7561	1.17306	9.61172	1.92602	256.942	0.03435	2.70077	5.96029	0.479856
	LTP	av10d07	4	rim	3.05346	0.389289	865.272	1.61597	<0.0070321	8.36635	0.0196532	0.609883	1.72085	0.52016	12.3322	4.87302	64.4814	26.9564	142.427	31.8494	327.648	71.4272	10410.2	0.719596	108.325	354.92	0.298199	0.0514229	9.75467	0.0743807	<0.0070321	0.0924813	0.00338218	0.063375	0.115627	0.0444516	0.360776	0.0769445	0.903441	0.346761	1.23166	0.326252	3.52868	0.80644	285.756	0.050038	1.46133	3.0559	0.369616
	LTP	av10d08	5	rim	5.08631	0.368576	841.277	0.703516	0.0128476	4.92288	0.0535268	0.754843	2.0647	0.675895	13.2832	4.82644	64.6188	25.6299	130.929	29.1416	289.48	64.5327	9190.74	0.311768	38.9281	135.655	0.769906	0.0620509	105.157	0.112446	0.00459941	0.694578	0.00884425	0.198511	0.380249	0.118801	1.98622	0.686258	9.38037	3.49639	16.4648	3.70837	35.5978	7.7074	199.081	0.0466981	7.03552	20.3929	0.738571
	LTP	av10d09	6	core	5.72906	0.535125	1182.62	1.06528	0.0455784	21.2696	0.241192	3.9444	6.45051	2.61391	27.0837	8.29402	95.5923	36.2163	177.882	39.6826	420.117	93.4938	9855.22	0.423366	200.407	305.639	0.602124	0.0740015	111.638	0.159395	0.00862487	3.42922	0.0512981	0.752066	1.05816	0.469597	3.93184	1.00028	10.1366	3.47293	15.5742	3.296	35.2962	7.47477	229.791	0.0451109	33.527	33.6489	0.480617
	LTP	av10d12	11	core	1.74918	0.370226	614.797	0.788226	<0.010386	5.12014	0.0202976	0.531745	1.316	0.590612	8.41853	3.37447	44.1965	18.8544	100.853	23.5632	251.641	58.8	10986.2	0.420508	53.6935	237.513	0.34384	0.056873	26.2838	0.0967079	<0.010386	0.242148	0.00666319	0.105509	0.185163	0.0824859	0.730114	0.204918	2.32245	0.898192	4.10812	0.97996	9.61806	2.19444	522.793	0.0692511	3.88679	10.2339	0.6611
	LTP	av10d13	11	rim	3.2221	0.395086	1223.61	1.53475	<0.013929	11.477	0.13153	1.97331	4.27845	1.42659	23.4312	8.03414	96.6163	39.4972	195.153	42.8121	443.31	99.6461	11186.8	0.676753	154.72	364.159	0.465514	0.063649	106.931	0.130789	<0.013929	1.08667	0.0376262	0.524799	0.916684	0.245255	3.50066	1.10552	11.0825	3.65041	15.426	2.6294	22.7045	4.47525	754.76	0.0994001	11.802	10.8867	0.845614
	LTP	av10d14	12	core	5.38648	0.429361	1102.59	0.72712	0.0572584	4.89745	0.152208	2.4863	5.081	1.94972	26.3252	8.2484	92.7076	36.031	172.92	35.825	358.067	76.6888	7621.06	0.237544	67.4845	143.371	0.551474	0.0665171	71.7492	0.0852808	0.0156564	0.306829	0.0150705	0.229363	0.510279	0.182749	2.06621	0.596804	6.47595	2.40122	10.9049	2.20357	22.1455	4.59735	302.584	0.0502027	5.39975	8.90891	0.717106
	LTP	av10d15	13	core	3.79871	0.278679	763.866	0.704311	<0.010091	3.84591	0.096936	1.61461	3.01971	1.04291	16.8021	5.53286	62.978	23.9268	119.453	25.1401	251.242	55.5106	8246.17	0.267895	43.7053	147.804	0.594254	0.0750556	49.6435	0.100444	<0.010091	0.274835	0.0133608	0.216659	0.330007	0.124006	1.4231	0.358231	4.39252	1.56172	7.47499	1.57134	14.7257	3.13158	487.628	0.0590066	2.88486	8.66251	0.748671
	LTP	av10d16	14	core	4.31128	0.407897	944.666	2.60035	0.0143005	27.6235	0.0548531	1.00022	2.213	1.08111	16.256	5.72528	71.8447	29.5086	153.947	33.6422	353.048	78.2365	9812.59	0.902271	338.375	474.831	0.472328	0.0637114	31.4402	0.177214	0.00466768	1.60669	0.00584965	0.0920305	0.13153	0.0625357	0.760682	0.240031	2.61336	1.08567	5.26654	1.00055	10.7468	2.12927	440.22	0.0862838	29.5925	30.7412	0.603532
	LTP	av10d17	15	core	3.61114	0.374089	710.26	1.69849	<0.010115	18.5134	0.0231961	0.825472	1.81463	0.877904	12.9505	4.37087	54.6793	21.8644	112.894	25.2574	264.082	60.1837	9941.19	0.694268	273.898	489.587	0.402164	0.0583367	26.1612	0.114132	<0.010115	0.849627	0.00494031	0.0797891	0.141988	0.0671344	0.646693	0.18789	2.08786	0.790575	4.32169	0.983409	10.099	2.32477	399.518	0.0692843	10.0988	18.4879	0.622463
	LTP	av10d18	16	core	4.60346	0.418855	919.045	1.12545	0.106595	7.84097	0.0789784	1.09103	2.24345	0.873747	14.9806	5.50079	70.2143	28.9622	147.15	31.6538	320.436	70.8066	8799.07	0.405232	67.3568	216.948	0.388396	0.0677035	22.2249	0.0811052	0.0628364	0.260905	0.0285243	0.153153	0.21976	0.0468833	0.72989	0.214098	2.35664	0.847149	3.64967	0.644381	5.37085	1.0903	281.619	0.0397951	1.72586	6.13893	0.451042
	LTP	av10e03	17	core	3.15658	0.297575	880.817	0.713013	<0.010221	5.36046	0.062726	1.1624	2.82986	1.00261	16.7065	5.35247	67.6778	26.9775	138.963	29.7935	304.865	68.676	9394.99	0.451061	64.061	255.821	0.482671	0.0466433	78.5633	0.0782278	<0.010221	0.434635	0.0107058	0.175417	0.438657	0.140246	1.86604	0.56327	6.72867	2.46911	12.4333	2.48517	23.9481	5.26191	344.5	0.067056	6.98772	17.871	0.665893
	LTP	av10e04	18	rim	6.09782	0.459626	1186.5	1.81119	<0.011494	7.46184	0.0328945	0.777119	2.27213	0.744099	17.2326	6.76467	88.7445	38.1157	195.954	42.0253	416.376	89.8586	8210.71	0.405392	66.056	231.491	0.58352	0.0709724	59.9356	0.124496	<0.011494	0.456471	0.00582837	0.0718426	0.177622	0.0524377	1.11939	0.354225	4.90309	1.93209	9.9221	2.12675	21.5004	4.4058	341.035	0.0794505	5.0332	15.1083	0.634747
	LTP	av10e05	19	core	6.96538	0.40594	989.466	0.996291	0.0098168	5.83929	0.0448144	0.922105	2.45409	0.827824	15.6604	5.76789	75.3585	31.2347	161.099	34.6094	343.405	75.6215	8463.77	0.414954	54.2027	191.695	0.436394	0.0461101	34.9735	0.0683815	0.00332561	0.220053	0.0048906	0.0735818	0.128061	0.0530993	0.761706	0.238033	2.88397	1.15854	5.90578	1.25649	12.5763	2.69676	271.621	0.0433225	2.00636	7.2842	0.399085
	LTP	av10e06	21	core	4.22038	0.418545	1239.51	1.82048	<0.0067269	9.80166	0.0410955	0.964446	2.6291	1.04687	20.1568	7.55793	98.3567	40.1615	200.873	42.9668	426.196	92.7006	9376.97	0.677231	151.4	483.833	0.395741	0.0490879	44.1398	0.110085	<0.0067269	0.201247	0.00420014	0.0730573	0.156827	0.0571619	0.812568	0.25564	3.37545	1.41233	7.76379	1.54353	17.2512	3.78823	264.543	0.0455815	3.24188	9.93601	0.4464
	LTP	av10e07	21	rim	4.81852	0.660239	2977	2.35053	0.0326462	33.6211	0.515018	9.39565	17.3762	4.97537	83.9336	26.0789	277.861	100.961	450.269	88.777	810.884	162.202	9477.68	0.804697	342.324	535.005	0.822302	0.0595159	350.447	0.321693	0.00723064	4.69732	0.0815493	1.40171	2.35581	0.664017	11.3611	3.54026	35.5655	12.5291	55.3012	10.5641	92.8318	17.2462	339.515	0.108663	48.0633	61.4389	0.869898
	LTP	av10e09	22	rim	3.5767	0.518973	1096.96	1.25809	0.0113296	10.7615	0.0778318	1.27023	3.70755	1.42971	20.8119	7.24212	87.4923	34.8906	175.487	38.2918	393.218	87.0745	10705.1	0.472002	105.297	359.874	0.30417	0.0424178	55.6923	0.094122	0.00501773	0.529068	0.0132073	0.129385	0.443918	0.191893	2.07639	0.565413	5.9237	2.00346	8.29516	1.62872	15.1218	3.00824	313.703	0.0455268	7.00222	13.2928	0.459355
	LTP	av10e10	23	rim	3.49473	0.357518	313.183	0.590186	<0.0079096	2.64195	0.0111423	0.200276	0.776562	0.275291	4.72157	1.75926	22.1857	9.50256	50.1074	11.8105	123.883	28.8045	10115	0.376699	30.6002	145.913	0.358309	0.048236	21.1142	0.0712834	<0.0079096	0.177178	0.00325231	0.0389684	0.121662	0.0347233	0.373413	0.139534	1.58772	0.631542	3.18184	0.755575	6.97464	1.63377	250.623	0.0485563	2.70305	8.42208	0.496115
	LTP	av10e11	24	rim	8.40119	0.469032	1975.52	2.07116	<0.012966	11.5122	0.0893785	1.43608	4.7367	1.54871	32.6798	12.3952	162.189	65.5643	318.909	66.2288	638.956	134.324	8877.19	0.531639	128.71	339.376	0.936586	0.0431115	67.0616	0.181562	<0.012966	0.457005	0.0156564	0.116984	0.371038	0.122171	1.41115	0.34194	3.35037	2.00739	10.7038	2.00316	21.2369	4.33917	425.122	0.0769875	5.98559	18.2208	0.750659
	LTP	av10e12	25	core	1.65677	0.451377	1113.75	1.10737	<0.0069353	7.82939	0.0577876	1.24916	3.10176	1.07008	19.8296	6.91372	86.436	35.521	182.558	40.8521	424.382	93.4799	12837	0.665745	86.2338	469.632	0.309297	0.0452608	54.7265	0.112754	<0.0069353	0.362243	0.00749969	0.180592	0.289878	0.0991859	1.20293	0.486227	5.01784	1.98363	9.2644	1.98172	20.5148	4.05132	435.241	0.0608515	5.69329	31.1217	0.513319
	LTP	av10e13	25	rim	2.59406	0.56721	1077.28	3.18578	<0.012662	8.60134	0.0109122	0.31324	1.31028	0.60791	12.9052	5.24871	74.3432	33.2791	186.838	45.4876	496.618	113.024	13750.7	1.36013	67.6517	553.764	0.484239	0.0808063	12.0591	0.106357	<0.012662	0.212913	0.00297053	0.0522058	0.210138	0.0767539	0.68178	0.167156	1.41565	0.613171	2.82823	0.413145	5.01531	1.31117	282.796	0.049893	1.00543	5.19406	0.782986
	LTP	av10e14	26	core	2.8947	0.576269	1226.02	1.70472	<0.0078274	11.1127	0.0226625	0.48557	2.32296	0.803278	16.0437	6.10399	84.7069	37.5852	202.983	46.9724	499.762	112.309	11949.8	0.603307	106.113	490.321	0.562594	0.0717348	127.314	0.151968	<0.0078274	2.00564	0.00481231	0.0916827	0.37505	0.156952	1.92591	0.628308	9.198	4.08306	20.691	4.07297	42.2665	8.83558	339.093	0.0544353	16.8884	46.1759	0.611728
	LTP	av10e15	26	rim	3.94366	0.372701	1676.51	3.91213	<0.015787	17.8679	0.0418632	0.975641	3.72884	1.07604	22.0861	8.4969	119.209	52.8282	282.597	63.1639	655.416	145.855	12171.9	1.38618	143.217	644.976	0.501702	0.0550027	16.4782	0.154001	<0.015787	0.766372	0.00664449	0.0976873	0.33197	0.137478	0.702635	0.178772	3.02099	0.873487	3.44894	1.01662	7.48651	1.60648	199.755	0.0618979	2.88617	8.82724	0.922156
	LTP	av10e17	28	core	4.29506	0.430902	1076.28	0.877408	<0.0068454	7.74431	0.0727893	1.47478	3.41637	1.17888	20.5138	7.01419	87.0852	34.3678	170.249	36.8642	371.861	81.6019	9664.32	0.320667	72.8596	254.205	0.427348	0.0457474	51.0822	0.0923424	<0.0068454	0.667145	0.00694036	0.105596	0.213074	0.091911	1.05441	0.349937	4.55039	1.74179	8.39024	1.76651	17.8936	3.79061	292.968	0.0400524	4.58291	14.2561	0.41243
	LTP	av10e18	28	rim	4.31186	0.591713	978.111	0.68381	0.180179	6.89373	0.146123	1.82234	3.37707	1.0889	18.551	6.34493	78.8589	30.7857	151.858	33.32	340.081	74.1545	9661.48	0.269948	64.515	225.271	0.457693	0.103704	55.7443	0.0771313	0.0660388	0.56036	0.0290087	0.199728	0.246934	0.0950976	1.37016	0.369314	4.8081	1.86656	8.71703	1.77396	17.8174	3.6254	256.588	0.0396714	3.9476	11.591	0.440217
	LTP	av10f03	29	core	1.47293	0.373603	946.143	1.53477	<0.018757	7.54958	0.0190106	0.482841	1.16495	0.589565	12.0349	4.79863	61.5202	28.0533	151.501	35.1866	379.689	85.8807	11031.1	0.436406	67.2666	362.59	0.272218	0.119466	52.7972	0.276513	<0.018757	0.644992	0.0054499	0.0538199	0.0911377	0.0733537	1.11812	0.290429	3.76836	1.58957	8.4664	1.98203	24.0189	4.94188	290.578	0.110262	5.3512	24.785	1.2971
	LTP	av10f05	31	core	5.51094	0.366174	1338.33	1.68808	<0.010274	14.369	0.0722462	1.53546	3.93864	1.53872	28.3201	9.57986	115.108	43.1846	206.751	42.6834	421.881	89.3259	9417.3	0.596072	156.547	430.321	0.678993	0.0675596	124.654	0.196221	<0.010274	1.34244	0.0098285	0.148999	0.459423	0.183004	3.1922	1.02162	11.7856	4.222	18.5856	3.50341	33.1937	6.2944	296.379	0.0730148	17.785	39.0398	0.682876
	LTP	av10f06	32	core	2.91846	0.241623	1152.42	0.752381	0.0155325	4.5432	0.180975	3.15535	6.14551	0.379476	31.6556	9.81329	114.146	40.824	182.632	35.1111	311.013	60.0983	6627.44	0.392123	60.7787	202.286	0.433465	0.0620991	94.7823	0.126778	0.00479494	0.492044	0.0225389	0.379486	0.652183	0.0409024	2.92986	0.900068	10.2709	3.46395	14.959	2.92915	24.6521	4.54847	262.864	0.0574458	6.75544	20.1113	0.85943
	LTP	av10f07	32	rim	4.94367	0.267168	463.493	0.954438	<0.011006	2.70665	0.0212339	0.604275	1.61919	0.172136	9.84385	3.4094	41.3313	15.5739	76.8452	15.8828	154.37	32.7577	6809.89	0.309757	25.8122	140.984	0.512122	0.0558385	28.0453	0.102693	<0.011006	0.23626	0.00352803	0.0787021	0.142178	0.0280369	0.734293	0.233816	2.45674	1.03345	4.57972	0.992882	8.93997	1.9223	276.275	0.0483899	2.27543	8.75266	0.610647
	BAF	av10f09	60	core	8.8133	0.693606	3888.42	7.19979	0.111404	12.3805	0.324824	5.5772	13.7402	1.35334	87.01	30.5474	367.409	136.741	623.197	124.014	1118.51	213.945	11086.8	2.14548	456.336	1108.85	1.34862	0.0838754	281.786	1.15311	0.00993212	1.81914	0.0219639	0.270312	0.698449	0.23884	5.48144	2.01401	25.8368	8.23821	39.6196	8.26842	77.8869	14.0823	410.856	0.31136	51.0033	176.462	0.730877
	BAF	av10f10	60	rim	2.27535	0.39763	907.716	2.26769	<0.0064646	13.0865	0.026059	0.59115	2.03919	0.81228	14.3648	5.13783	67.6734	28.2058	147.349	33.4412	347.678	78.231	11531.9	0.961592	206.996	661.792	0.338856	0.0560818	32.3251	0.110844	<0.0064646	0.266264	0.00417929	0.0482231	0.160693	0.0550226	0.556037	0.189513	2.20013	1.00524	5.44028	1.22931	13.6689	2.99358	366.092	0.0642023	5.70297	15.3279	0.510951
	BAF	av10f11	59	core	7.5868	0.496488	1562.33	1.58716	0.00583498	9.15779	0.0924903	1.69747	4.17712	1.49615	28.6042	10.0255	127.403	50.4291	248.601	52.6833	514.044	110.028	8338.97	0.546089	106.425	325.896	0.843578	0.0466241	42.34	0.099902	0.00213385	0.452113	0.00840576	0.137604	0.29088	0.0758841	1.12286	0.329005	3.71154	1.4199	6.76611	1.39794	12.9006	2.62106	175.273	0.0490264	5.46982	12.282	0.473539
	BAF	av10f12	59	rim	4.00226	0.490778	1514.79	3.49448	0.0231383	15.9871	0.0401741	0.853305	2.73064	0.975183	21.5618	8.49199	113.509	48.002	243.86	54.3139	549.071	119.485	11512.2	1.20901	142.194	622.291	0.449953	0.0449697	89.0477	0.180632	0.0108215	0.955823	0.00713099	0.0903956	0.219604	0.0820106	1.72657	0.647195	7.94673	3.11893	13.8951	2.80502	24.8365	4.76964	412.852	0.0573884	11.5573	30.5998	0.396776
	BAF	av10f13	58	rim	7.63791	0.589684	1816.78	4.4753	0.0427121	62.1197	0.176225	3.54619	8.27836	3.90889	44.0893	13.9185	157.002	57.3371	274.4	58.7029	579.128	119.195	10274.8	1.07852	502.523	706.903	0.517064	0.0570314	39.1564	0.103809	0.00498386	1.44049	0.0082815	0.169164	0.347962	0.155076	1.36004	0.364132	3.83172	1.40019	6.82052	1.50183	15.3177	3.19407	362.634	0.0529024	15.9974	14.4922	0.534293
	BAF	av10f14	61	core	6.26668	0.813744	5028.77	2.47946	0.0508992	29.3042	0.723749	13.5817	29.6394	7.22807	155.468	47.1123	517.142	178.979	777.892	149.192	1305.05	243.987	8277.14	0.618483	375.279	532.208	0.715517	0.0900086	287.187	0.173499	0.00672616	1.81053	0.0523302	0.789961	1.84837	0.505387	9.84098	2.92421	30.199	10.5665	44.367	8.35038	72.1797	13.2855	267.709	0.0647971	23.4228	27.7234	0.726959
	BAF	av10f16	62	core	3.57389	0.339374	800.788	0.787622	<0.0096282	4.38051	0.0203446	0.498067	1.65492	0.438085	13.1582	4.74977	59.2712	25.7382	131.686	29.4335	297.674	65.2887	10556.8	0.326492	36.7836	171.34	0.366939	0.0614238	19.892	0.11986	<0.0096282	0.180796	0.00525249	0.0610658	0.208099	0.0362766	0.596635	0.167799	1.96552	0.715558	3.84963	0.898445	9.79452	2.40611	313.708	0.0405127	2.23251	12.3664	0.659435
	BAF	av10f17	57	core	6.12803	0.737248	2246.77	7.187	0.069282	34.9645	0.089117	1.64616	4.81422	1.39974	35.0889	13.2542	173.211	71.092	366.764	80.3333	805.543	170.989	12023.5	2.39621	383.49	1357.72	0.720317	0.0641119	167.703	0.738677	0.0134984	3.67536	0.0107914	0.195571	0.427582	0.146303	3.05089	1.10436	14.346	5.66172	28.8873	6.00787	58.9104	12.1402	441.205	0.263844	42.5586	132.403	0.495083
	BAF	av10f18	56	core	3.83833	0.489587	1296.89	2.90513	0.149431	6.92134	0.118747	1.31329	3.55094	0.861635	26.5529	9.6035	110.72	39.6953	186.671	39.7853	391.236	82.6983	12278.1	1.38589	98.1574	933.347	0.373325	0.0515994	71.8137	0.387245	0.0228915	0.29427	0.011748	0.068311	0.269144	0.0762879	1.72507	0.814296	8.55748	2.30407	7.67223	1.32996	9.89156	2.07712	212.565	0.193161	4.9134	120.942	0.515375
	BAF	av10g03	48	core	5.86952	0.664667	2896.62	2.69044	0.00835662	18.0777	0.148816	3.33444	8.74326	3.28297	54.0936	18.6177	227.6	89.5499	442.465	96.1058	950.214	202.441	8819.79	0.610306	323.697	783.441	0.550376	0.0479154	170.666	0.193441	0.00241299	1.09329	0.0140919	0.221054	0.616997	0.219526	3.72596	1.23724	14.8594	5.68474	28.4651	6.00977	57.8948	12.2829	87.5208	0.0602439	25.3366	48.6178	0.413303
	BAF	av10g04	48	rim	2.49875	0.472581	993.243	0.87162	<0.0090711	6.68004	0.0422397	1.13304	2.49108	0.849611	15.9061	5.6235	73.2545	30.3769	154.683	35.7751	371.654	83.3222	10664.8	0.372126	82.182	378.351	0.453475	0.0447654	64.852	0.114287	<0.0090711	0.330534	0.00998971	0.169334	0.25143	0.108096	1.33294	0.506447	4.53569	1.7283	8.53163	1.45316	14.5779	2.79013	75.6556	0.0530827	5.75799	5.97719	0.643933
	BAF	av10g05	49	core	3.03696	0.387591	876.773	0.827897	0.00692021	5.62139	0.0682712	1.27527	2.88557	0.978296	16.6137	5.57553	69.1274	27.161	139.63	31.4561	326.366	74.4247	10630.2	0.314488	60.4666	275.14	0.310848	0.0315624	35.3341	0.0485521	0.00169845	0.202071	0.00902914	0.13162	0.240055	0.0886235	1.22289	0.330976	3.53307	1.23734	5.39005	1.06785	8.8156	1.67502	172.438	0.029515	2.48643	8.14226	0.269037
	BAF	av10g06	49	rim	3.07353	0.503641	1252.08	2.29678	<0.0045808	10.831	0.0496069	1.03665	2.88963	1.1612	19.9182	7.13007	92.2078	38.6623	198.342	45.8133	472.792	108.324	11138.4	0.697373	103.844	473.085	0.285706	0.0417257	14.8538	0.0560035	<0.0045808	0.230164	0.00421845	0.0551657	0.118258	0.0590466	0.479701	0.103611	0.99868	0.404057	2.29861	0.56637	5.64064	1.2239	227.088	0.0349873	2.62926	9.04533	0.333245
	BAF	av10g07	50	core	5.37549	0.460226	1285.49	1.62751	0.0347311	12.3793	0.0874494	1.41436	3.5411	1.18663	21.6128	7.66978	97.9628	39.933	203.21	44.1625	448.516	97.8872	10359.6	0.582137	159.908	419.263	0.516932	0.0376972	51.9765	0.0711329	0.00346431	0.579426	0.00828367	0.109066	0.21198	0.0667192	0.984545	0.340245	4.14795	1.59977	8.03221	1.78023	18.4908	3.82252	344.252	0.0413256	9.37981	20.8854	0.318264
	BAF	av10g08	51	core	3.48438	0.472368	1090.28	2.15404	<0.0037274	9.40347	0.0233351	0.580819	1.93037	0.708009	13.6176	5.48552	75.9653	33.3929	181.505	42.2732	451.541	102.656	11244.7	0.898488	72.7006	411.873	0.198219	0.0280501	18.7097	0.0612844	<0.0037274	0.159264	0.00247108	0.0380833	0.0846275	0.0348688	0.297626	0.10326	1.28844	0.576581	3.00072	0.725649	7.96207	1.87668	292.138	0.032656	1.3171	8.66832	0.246054
	BAF	av10g09	52	core	3.786	0.455212	792.739	1.81624	0.0350608	12.3532	0.0394011	0.561191	1.87082	0.67934	13.0282	4.75172	60.4245	24.7403	126.819	29.2368	303.455	67.6042	12298.1	0.952477	148.724	576.719	0.596576	0.0392806	23.9599	0.0833715	0.0300059	0.482957	0.0134067	0.0602857	0.11316	0.0413044	0.436403	0.147626	2.00008	0.770035	3.86312	0.957801	10.0294	2.0298	317.519	0.0510593	3.13336	13.1618	0.31774
	BAF	av10g10	52	rim	3.14245	0.446405	1114.49	1.1927	0.0357951	9.75598	0.098354	1.79852	3.79138	1.36733	22.4395	7.63497	92.495	35.7236	177.573	39.1557	397.741	86.7741	10650.5	0.370275	102.321	351.484	0.382903	0.0393392	19.7369	0.0703914	0.0251131	0.283624	0.0104543	0.14146	0.213513	0.0658749	0.652823	0.243615	2.08072	0.612318	2.68281	0.458921	4.42162	0.825658	181.139	0.024789	2.55489	5.28897	0.35907
	BAF	av10g11	53	core	2.87407	0.411846	1047.77	3.59897	0.0125832	19.0359	0.036825	0.885618	2.7289	1.0124	18.1627	6.68236	83.547	33.2071	167.61	37.3144	373.62	82.3865	11903.6	1.30274	298.835	827.593	0.250892	0.0321722	40.1828	0.178692	0.00380113	1.03462	0.00389035	0.051703	0.147038	0.0502346	0.798034	0.289419	3.29922	1.36538	6.81248	1.50565	14.797	3.24242	286.037	0.0577689	10.4307	25.1764	0.277384
	BAF	av10g12	53	rim	5.26094	0.444506	733.789	0.786029	0.0538289	5.48893	0.0683943	1.00685	1.9291	0.848761	11.7657	4.17265	54.7489	22.4669	118.758	27.1294	286.003	67.1506	9859	0.279672	49.5081	212.271	0.5866	0.0301457	16.4104	0.0721768	0.0104686	0.247904	0.00735203	0.0574478	0.0880223	0.0413926	0.301561	0.0570952	0.96084	0.523729	2.92477	0.759417	8.86163	1.9784	372.148	0.0302967	1.50467	10.184	0.272357
	BAF	av10g13	54	core	3.97875	0.406776	904.455	1.04648	0.00500394	6.48628	0.0533102	1.14721	2.62272	1.00735	15.3507	5.50253	70.447	28.7619	145.9	32.7795	337.647	75.206	9842.84	0.421759	67.0788	278.055	0.317157	0.0301339	14.491	0.0633899	0.00157739	0.162133	0.00452263	0.0564332	0.126284	0.0422831	0.381054	0.112597	1.20419	0.526939	2.57855	0.626437	6.42315	1.3529	138.806	0.0351099	2.50013	3.95133	0.308066
	BAF	av10g14	54	rim	2.87251	0.424646	1010.18	2.34296	<0.0039234	11.8107	0.0320549	0.614429	2.20476	0.851447	16.5813	6.1014	77.5588	31.7193	162.284	36.1524	368.983	81.3243	11742.5	1.0603	161.807	636.201	0.245234	0.0385686	31.5225	0.0834796	<0.0039234	0.310497	0.00448169	0.0547717	0.125978	0.0428227	0.528805	0.165809	2.1881	0.966423	5.04363	1.23074	13.0662	2.90277	447.809	0.0470764	1.71237	18.3452	0.280727
	BAF	av10g15	55	core	3.79043	0.406751	949.763	1.49215	0.0121849	8.94684	0.044174	0.813061	2.37177	1.0073	14.923	5.52788	71.3009	29.5196	155.49	35.9653	368.857	84.5606	10977.2	0.594735	77.3338	310.767	0.270267	0.0396892	23.2082	0.055227	0.0035293	0.221875	0.00596363	0.0691053	0.13422	0.0463169	0.554188	0.170568	2.03526	0.897096	4.30049	0.990792	10.5395	2.43246	491.155	0.0261248	2.90694	9.50319	0.289679
	BAF	av10g16	55	rim	3.30493	0.355569	803.813	1.41092	<0.0038005	8.18886	0.0235313	0.541675	1.75671	0.566874	11.9304	4.55431	59.9543	24.9482	131.105	29.9239	304.641	68.6503	10600.2	0.651083	79.0529	309.421	0.245563	0.0317914	18.4293	0.0537882	<0.0038005	0.391465	0.00270249	0.034305	0.0835689	0.0289905	0.427338	0.135132	1.40511	0.66624	3.41116	0.825711	8.20309	1.90817	361.492	0.035408	4.71206	17.1304	0.306895
	BAF	av10g17	43	core	2.67769	0.537088	984.321	2.15957	0.0590184	10.6835	0.0451327	0.564622	1.63613	0.618555	11.9023	4.78682	66.8802	29.8485	164.717	39.3163	430.862	108.536	12798.5	0.728361	171.713	947.297	0.226878	0.0373032	31.361	0.0853424	0.0137584	0.204105	0.0075509	0.0494642	0.0954097	0.0310573	0.470954	0.166656	2.11273	1.03462	5.88796	1.41278	16.4111	4.10232	368.686	0.0405588	8.12175	28.9383	0.296632
	BAF	av10h03	42	core	6.90279	0.595932	2559.84	1.76662	0.032589	16.7472	0.359433	6.08587	12.7637	5.15127	62.9302	20.5232	229.504	84.1231	394.495	82.7091	790.17	165.289	8712.76	0.602668	229.207	473.467	0.642763	0.0606346	135.627	0.0875807	0.00396946	0.639879	0.0243029	0.424642	0.768872	0.343738	3.94523	1.23235	13.0779	4.76689	21.7358	4.3769	42.2353	8.17456	183.625	0.0390922	12.5115	14.8695	0.435412
	BAF	av10h05	41	rim	3.17487	0.425112	622.881	0.997179	0.0140999	4.0977	0.0213974	0.342108	1.35142	0.441094	7.86953	3.22232	43.8302	19.1879	102.365	24.8359	267.683	63.6945	11310.3	0.547736	33.6477	253.38	0.49212	0.0859912	14.3365	0.1327	0.00882042	0.129435	0.00656187	0.0666141	0.16469	0.0743107	0.454323	0.15412	1.3722	0.623058	2.90762	0.679168	7.36402	1.59216	267.496	0.1043	1.14156	17.8489	0.903218
	BAF	av10h06	40	core	3.46608	0.419656	1099.65	0.802258	0.0109817	7.71686	0.116381	2.22518	4.7243	1.64819	23.2683	7.98873	93.312	35.8247	175.988	38.2842	377.073	83.6408	10294.4	0.414917	93.9451	329.744	0.454499	0.0512746	26.8898	0.0762776	0.00546685	0.143921	0.0107806	0.1756	0.22121	0.0730891	0.96065	0.234043	2.70473	0.977473	4.33095	0.948166	8.57958	1.85978	428.016	0.0462202	2.06308	5.67728	0.560481
	BAF	av10h07	40	rim	1.66573	0.466095	964.117	3.06971	<0.0062592	8.54383	0.013066	0.33796	1.36358	0.534748	11.662	4.78931	67.5123	29.5374	164.05	39.4725	412.353	95.4491	12471.1	1.45508	77.5224	607.288	0.231648	0.0450391	12.9777	0.125693	<0.0062592	0.139636	0.00297547	0.0375092	0.103492	0.035741	0.30626	0.0983702	0.814641	0.375826	2.36465	0.626441	6.96804	1.63925	547.605	0.0746573	2.9258	36.0875	0.440788
	BAF	av10h08	39	core	4.08724	0.297362	550.089	0.524093	0.0121371	6.32773	0.0844893	1.25268	2.29586	0.972806	11.2207	3.7748	42.5675	17.1403	86.6447	19.763	203.001	47.4766	9744.9	0.209045	49.1194	135.291	0.311571	0.0315502	11.1079	0.0602711	0.00257131	0.210122	0.00810642	0.0967398	0.199236	0.0520783	0.586815	0.14687	1.32681	0.345977	1.36598	0.442343	3.46882	0.93925	228.626	0.0385273	1.82214	2.29551	0.330399
	BAF	av10h09	39	rim	2.33615	0.366643	574.767	1.25381	<0.004305	6.78923	0.0160018	0.331652	1.08708	0.476872	8.08075	3.10325	41.995	17.7118	94.2766	21.8501	228.121	53.8492	12062.7	0.650054	84.3092	423.287	0.195937	0.0300043	9.28403	0.0447484	<0.004305	0.19129	0.00253112	0.0322223	0.0733754	0.0281561	0.289587	0.084335	0.999433	0.358931	1.46778	0.337043	3.05054	0.548595	299.647	0.0265105	3.50702	7.00721	0.244173
	BAF	av10h10	38	core	2.75484	0.404657	665.09	0.766964	0.00727415	4.72878	0.0227249	0.443889	1.23588	0.425496	8.96738	3.58027	47.6373	20.1429	108.866	25.4532	271.674	62.523	11075.8	0.323722	42.465	214.815	0.211427	0.0333008	44.8105	0.0671715	0.002268	0.404628	0.00379237	0.0402455	0.0936673	0.0300815	0.650142	0.242939	3.12803	1.37389	7.47533	1.8859	20.4228	4.45952	315.61	0.0364783	4.57401	22.0228	0.289928
	BAF	av10h11	38	rim	4.22249	0.455515	1047.23	1.51684	0.00688063	9.54779	0.0366873	0.630967	2.02046	0.753693	15.9678	6.07895	80.323	33.8295	169.141	37.5591	370.856	81.6866	10608.7	0.563399	76.6454	264.378	0.289318	0.0316142	11.7088	0.0535267	0.00149514	0.0987845	0.00491121	0.0488643	0.136235	0.0380314	0.420113	0.106002	1.30811	0.356565	1.88283	0.309723	3.03427	0.605716	226.99	0.0351086	0.977965	3.90791	0.298282
	BAF	av10h12	47	core	8.35884	0.570645	830.818	0.916728	<0.014723	5.13048	0.0612258	0.909428	1.70166	0.987967	13.6769	4.61323	60.9384	25.46	131.964	30.7701	328.734	77.5352	8490.41	0.277557	47.2256	168.508	0.948903	0.116089	16.7649	0.191037	<0.014723	0.127743	0.0147459	0.126698	0.196064	0.0757601	0.652324	0.132143	1.52106	0.667929	1.8799	0.710288	9.0005	1.97962	308.525	0.0794879	2.1525	2.65317	0.990497
	BAF	av10h13	46	core	3.8082	0.45893	1154.7	0.975696	<0.00928	8.60857	0.0821796	1.82286	4.13078	1.39236	22.9984	7.50928	92.6614	36.7297	180.106	39.0564	390.114	85.5418	9649.25	0.385851	95.1444	293.019	0.567816	0.0610076	120.324	0.108582	<0.00928	0.893457	0.0174021	0.342222	0.694498	0.24545	3.12261	0.860226	10.5386	3.84362	17.3672	3.53123	34.6453	7.30017	383.556	0.0735812	12.0446	24.7185	0.700853
	BAF	av10h14	46	rim	5.05488	0.399276	1611.59	2.59677	<0.0097064	15.7967	0.0722766	1.53784	3.73706	1.19578	26.0779	9.83969	128.165	52.4172	262.267	56.7292	544.932	117.612	9726.3	0.732206	152.949	475.171	0.651373	0.0831966	147.834	0.343306	<0.0097064	2.1059	0.0102121	0.115658	0.230531	0.123302	2.09095	0.838415	11.7443	4.90274	24.9336	5.35057	51.3562	11.2354	468.881	0.117045	21.3551	60.7464	0.679592
	BAF	av10h15	37	core	5.31187	0.5376	1428.4	2.87405	0.00529446	16.1606	0.0447137	1.14892	2.96684	1.24572	22.6553	8.52403	109.937	45.5243	230.274	50.6463	507.693	112.116	10279.9	0.828037	242.838	624.18	0.332287	0.0312582	41.6138	0.0953227	0.00150994	0.691333	0.00460125	0.0692442	0.212036	0.0675235	1.02724	0.3414	3.94838	1.49365	6.73426	1.44186	13.5346	2.68519	278.603	0.0371913	18.6858	29.7458	0.263718
	BAF	av10h16	37	rim	2.84796	0.39969	495.026	1.23118	0.0447116	7.73612	0.0330561	0.381898	1.04741	0.441218	7.6397	2.75296	36.2509	15.1438	78.7932	18.2434	188.906	43.5084	11009.6	0.596078	106.164	371.211	0.252341	0.0420747	11.5562	0.0686368	0.0127289	0.103362	0.00568858	0.0367272	0.0810151	0.0330395	0.261859	0.0820687	1.09524	0.347462	2.07074	0.414478	4.40377	1.04172	200.003	0.0285529	2.11176	5.84092	0.313886
	BAF	av10h17	36	core	3.11208	0.457466	922.439	1.43654	<0.0063673	7.85133	0.0240632	0.576209	1.77438	0.628235	13.0239	5.04371	66.1307	28.14	147.708	34.2086	356.114	80.8092	10946.8	0.538943	66.1504	311.976	0.468166	0.0477281	65.4767	0.0985611	<0.0063673	0.599538	0.00465239	0.0730468	0.208622	0.0600764	1.22186	0.440409	5.38629	2.09863	10.2141	2.17951	21.2697	4.4463	239.898	0.0419267	6.57809	20.7461	0.370342
	BAF	av10h18	36	rim	2.65537	0.513509	1233.83	3.53559	0.0123085	12.3633	0.0305249	0.492868	1.81382	0.733917	14.1274	5.88895	84.4988	38.0638	209.831	49.9006	529.591	119.68	12082.7	1.36629	89.2769	549.14	0.289632	0.0569752	44.6443	0.14263	0.00393047	0.517833	0.00398044	0.0451361	0.134997	0.0591552	0.639989	0.232241	3.22493	1.48037	7.81838	1.99128	20.8985	4.54225	465.964	0.0774992	2.87338	18.3577	0.464895
	BAF	av10i03	35	rim	2.92135	0.369667	797.517	1.89409	0.0129214	11.7598	0.0345769	0.705336	2.04285	0.781354	14.5973	5.28841	62.4647	24.652	122.002	26.3786	265.322	56.9917	10411.3	0.790167	208.885	509.828	0.268705	0.0456721	27.3451	0.097464	0.00414611	0.389121	0.00517412	0.0511925	0.136996	0.0461503	0.626412	0.18718	2.0651	0.834609	4.13573	0.920183	9.10172	1.9284	340.649	0.0424139	8.14144	20.6044	0.424894
	BAF	av10i04	34	core	2.00027	0.379711	670.106	0.662572	0.0105298	4.30356	0.0317824	0.393134	1.281	0.491178	9.38144	3.47726	47.4489	20.1774	108.792	26.0431	275.13	64.8528	10069.7	0.398817	44.1778	272.062	0.25454	0.0472855	49.6935	0.0994818	0.00514418	0.399902	0.00638956	0.0487512	0.14468	0.049504	0.627716	0.223441	3.39846	1.48762	8.62241	2.0611	21.4561	4.64537	340.694	0.0496201	5.80168	34.5539	0.460704
	BAF	av10i05	34	core	2.34058	0.384482	671.449	0.717877	0.0437103	4.29138	0.0319541	0.449462	1.25731	0.488579	9.44097	3.49284	47.2724	20.3311	108.301	25.504	277.121	64.0671	10265.8	0.359923	42.0231	256.335	0.289824	0.0485368	44.1632	0.0778208	0.0411114	0.361221	0.0138642	0.0916002	0.118231	0.0425028	0.690422	0.235723	3.1805	1.38724	7.46523	1.7138	19.2456	4.19187	358.64	0.0440988	4.65694	26.5688	0.377749
	BAF	av10i06	34	rim	3.5684	0.407456	919.836	1.79381	<0.006744	6.80863	0.0299074	0.705857	1.67405	0.71781	13.347	4.85491	63.1272	27.7138	148.862	34.6859	359.561	83.6235	9949.92	0.726304	55.3759	323.886	0.403973	0.0470605	56.7369	0.175556	<0.006744	0.478229	0.00530024	0.0900734	0.156336	0.0526813	0.959422	0.321793	4.17496	1.83088	10.3058	2.12854	22.7091	4.9405	264.438	0.0586373	4.56737	24.9749	0.489474
	UTP	av10i07	3	core	9.04258	0.452191	723.926	0.683142	0.0452252	7.5201	0.0734661	1.44363	2.73861	0.169026	14.6846	5.32388	62.0753	23.5229	109.384	22.2164	209.691	44.1208	10164	0.427078	173.512	411.854	0.602026	0.0657784	77.5116	0.060867	0.030569	0.708163	0.0167507	0.261336	0.436487	0.0445565	2.05543	0.68617	7.78117	2.71165	11.8546	2.2307	18.6693	3.2656	222.952	0.0378061	21.8832	28.7225	0.457294
	UTP	av10i08	4	core	6.23535	0.619176	1537.56	1.69781	0.0894939	9.47224	0.111183	1.69379	3.86944	1.48168	27.0933	9.82131	120.74	48.3081	235.798	50.4963	500.278	110.447	8932.36	0.541982	127.172	437.061	0.609978	0.0847463	58.2064	0.133261	0.061839	0.389041	0.0246724	0.144601	0.17951	0.0779609	0.97628	0.315211	4.33092	1.88568	9.70098	2.08883	21.2521	4.98289	331.549	0.0489106	4.75944	20.6982	0.532061
	UTP	av10i09	5	core	5.27086	0.466605	1091.01	0.789265	0.0123199	6.30498	0.103756	1.90672	4.32391	1.52722	22.7631	7.52097	90.896	34.7051	171.741	36.8169	363.118	80.5202	8852.27	0.284994	72.2107	229.222	0.629626	0.0659532	62.4478	0.0786497	0.00538088	0.151076	0.0169876	0.29711	0.531053	0.193332	2.4924	0.704235	7.34971	2.38393	10.1318	1.8851	14.4154	2.64629	110.137	0.0458156	3.68692	5.98257	0.386037
	UTP	av10i10	2	rim	4.56846	0.459869	1354.38	3.01082	0.00783821	16.402	0.0454858	1.10461	2.6972	0.881003	18.8937	7.35579	98.9561	42.4942	223.29	50.7038	519.678	116.34	10287.2	0.994859	174.651	523.33	0.412122	0.0535604	34.9098	0.127382	0.00244037	0.666922	0.00513932	0.0922724	0.181198	0.0556744	0.720855	0.252046	2.873	1.18034	6.25998	1.41869	13.6684	2.86121	329.019	0.0491521	16.1059	30.1974	0.476898
	UTP	av10i11	8	rim	5.41455	0.37591	1603.89	6.30324	0.00803411	24.8616	0.18332	3.27152	7.24468	0.0916896	41.4953	13.7356	160.232	58.2019	256.379	48.5673	419.903	81.0203	7775.14	2.06711	463.473	1079.41	0.379893	0.0486416	35.8047	0.174504	0.00201255	0.71021	0.00950246	0.101276	0.30188	0.0135931	1.04141	0.337892	3.9762	1.37076	5.77398	1.1626	10.0609	1.94972	263.282	0.0919449	15.4225	35.0528	0.377569
	UTP	av10i12	9	rim	3.42623	0.585708	1048.66	2.5975	0.0231579	9.5761	0.0290038	0.432236	1.50209	0.661411	13.798	5.51729	74.0838	32.8994	177.8	40.6907	433.295	98.2881	11405	1.04575	76.4104	439.358	0.62493	0.0814004	15.1351	0.132573	0.00755325	0.154489	0.0054824	0.114884	0.196547	0.121516	0.530561	0.210272	1.49882	0.510052	2.8586	1.25312	9.41428	1.18668	179.372	0.0654554	1.05985	6.8554	0.9394
	UTP	av10i13	10	core	2.52097	0.377721	674.269	0.702746	<0.013073	4.34593	0.034449	0.799336	1.86656	0.702534	12.2419	4.17987	51.9547	21.0167	107.314	24.1452	248.599	56.9195	9531.23	0.242009	40.4172	203.261	0.490892	0.0726147	32.0926	0.125606	<0.013073	0.216147	0.00619419	0.0997046	0.219913	0.0464501	0.866034	0.239935	2.80085	1.09931	5.14392	1.20173	11.8612	2.60727	299.415	0.069787	2.0487	8.91348	0.837427
	UTP	av10i14	11	core	3.83371	0.45722	1213.81	0.814601	<0.011464	5.97364	0.109962	1.97876	4.21182	1.25699	26.4365	8.63437	103.283	40.3378	196.446	41.3971	401.212	85.3356	8604.45	0.383985	67.1021	194.68	0.543248	0.0725816	30.4982	0.120831	<0.011464	0.261139	0.0143356	0.179219	0.314997	0.0989094	1.1893	0.286838	3.51318	1.05937	4.10819	0.934282	6.48452	0.943291	248.017	0.0789465	4.12103	6.92117	0.841743
	UTP	av10i15	12	core	2.30209	0.462154	909.568	1.92136	<0.01772	11.1421	0.0388764	0.487391	1.86559	0.568099	14.1037	5.03955	67.4611	28.4144	147.419	33.5325	357.944	79.5987	11931.6	0.897866	98.4315	399.471	0.619454	0.0857796	15.2021	0.191265	<0.01772	0.355813	0.0100588	0.0821754	0.263437	0.111307	0.74282	0.150003	1.76207	0.665639	2.66602	0.675644	5.28033	1.04153	278.413	0.125023	2.69513	11.091	1.15519
	UTP	av10i16	13	core	4.20622	0.637792	1491.14	2.17169	<0.028152	14.9416	0.0427831	1.40183	3.4763	1.46975	23.3264	8.93663	112.999	46.2158	231.07	49.6281	497.372	111.221	9305.47	0.748628	164.858	550.473	0.79772	0.144528	61.3429	0.354577	<0.028152	0.912713	0.00867736	0.364641	0.441346	0.250061	2.12993	0.601476	7.56537	3.07202	14.2356	3.10151	26.7185	5.64108	225.387	0.0664715	13.6169	35.9902	1.69851
	UTP	av10i17	14	core	5.17836	0.469607	1418.99	3.03014	<0.010689	17.6295	0.0571442	1.26617	3.67378	1.51912	26.1406	9.09232	113.499	45.2602	221.629	48.0105	470.162	102.896	9794.14	0.949592	284.435	657.66	0.755876	0.081528	67.8508	0.239134	<0.010689	0.980447	0.00896	0.147333	0.324001	0.145988	1.74297	0.502967	6.21485	2.2429	10.8383	2.28763	21.5509	4.97371	359.361	0.0909236	28.3286	52.1331	0.810273
	UTP	av10i18	16	core	3.3967	0.385915	858.051	1.43946	<0.0099627	8.6553	0.0462296	0.972772	2.30914	0.875514	13.4055	5.04633	64.205	26.6563	137.112	30.5215	311.793	71.4682	9747.87	0.562605	71.1373	256.69	0.532069	0.0608039	66.6954	0.225956	<0.0099627	1.19864	0.00665559	0.0869439	0.170479	0.0553462	0.845692	0.333449	4.7163	2.18738	11.4353	2.61648	26.9238	6.1055	433.439	0.0800884	8.90381	32.9227	0.741506
	UTP	av10j03	15	core	2.59072	0.213195	524.496	0.317865	<0.018427	3.14556	0.0222542	0.398364	1.30111	0.395682	8.14782	2.8205	38.0689	16.0093	83.2756	19.2511	198.689	45.3984	8200.86	0.359626	25.5636	146.261	0.699948	0.0803475	16.6771	0.0984076	<0.018427	0.1658	0.00681613	0.0764697	0.191613	0.0589583	0.732841	0.213722	1.62856	0.69058	2.32088	0.403366	4.37796	1.0802	205.207	0.102129	1.15496	4.16708	1.04635
	UTP	av10j04	17	core	3.05091	0.413209	967.789	0.894723	<0.013	9.74514	0.0846957	1.63594	3.34077	1.40645	18.7279	6.04123	75.7138	29.1364	143.676	30.9161	311.015	70.318	9894.87	0.364318	90.607	271.581	0.560482	0.0683151	221.474	0.207893	<0.013	2.1986	0.022776	0.389993	0.818051	0.357109	4.44386	1.37876	16.3196	6.66135	31.2535	6.49094	64.6584	14.1629	386.83	0.0968291	28.2417	73.0088	0.929057
	UTP	av10j05	17	rim	4.50721	0.40167	1390.09	2.59694	<0.0088611	22.1508	0.0502062	1.27478	3.59208	1.25765	24.8861	8.98017	111.628	44.5668	218.916	46.655	463.306	99.921	10056.4	0.683016	157.105	441.719	0.759263	0.0740372	203.924	0.426777	<0.0088611	3.86145	0.0104083	0.188564	0.553071	0.199259	3.89023	1.4156	17.5109	6.83689	32.2708	6.60431	62.6317	12.4835	318.955	0.111174	28.2249	61.4721	0.683877
	UTP	av10j06	18	core	4.82353	0.355371	1184.39	1.54266	<0.0095067	13.0454	0.0464016	0.956919	2.65136	1.26094	17.4181	6.90504	88.9353	37.006	190.571	43.3454	440.526	98.3961	9344.71	0.456976	105.08	322.858	0.604233	0.070978	33.705	0.120682	<0.0095067	0.858119	0.0066035	0.0967296	0.259653	0.0792031	0.637855	0.281721	2.57935	1.25172	6.69602	1.46777	15.1777	3.26332	349.104	0.0656264	6.64947	10.6825	0.733334
	UTP	av10j07	18	rim	6.98535	0.534976	1244.83	2.07641	<0.021113	16.936	0.049727	1.37131	2.99962	1.1543	19.1963	7.57859	92.529	37.5413	191.32	41.8687	427.899	95.8647	8869.19	0.631719	150.702	375.991	1.0361	0.159302	115.66	0.544467	<0.021113	4.39121	0.0140942	0.200983	0.576203	0.223128	2.33182	0.67277	9.06561	3.34431	14.8218	3.17624	30.0881	7.04305	248.032	0.0902198	44.6345	54.2498	1.19201
	MTP	av10j08	29	core	2.85756	0.373691	788.607	0.591415	0.0151417	5.21994	0.0408848	0.530606	1.84015	0.72881	11.6456	4.43666	58.2258	24.4233	129.114	30.1019	322.235	76.4265	10941.8	0.335091	48.6935	277.848	0.438582	0.0622041	52.8113	0.0801339	0.0125528	0.373971	0.0162781	0.10627	0.231586	0.120797	1.20891	0.390581	4.58868	1.76547	8.74287	1.93593	16.5287	4.03105	166.893	0.0560343	6.0857	20.2764	0.663546
	MTP	av10j09	29	rim	3.21594	0.421484	910.652	1.64314	<0.0077796	8.08493	0.029382	0.373814	1.38261	0.623217	11.9485	4.59899	63.249	27.8063	153.249	35.5331	382.366	88.1778	11355.9	0.616269	59.3835	360.859	0.499863	0.0533322	77.9373	0.19614	<0.0077796	1.01127	0.0070499	0.0674149	0.183372	0.0772095	1.25813	0.473327	6.14194	2.59308	14.1167	3.2298	32.4942	7.00187	319.034	0.0821708	6.37234	26.5374	0.547817
	MTP	av10j10	30	rim	4.52817	0.456575	1273.08	2.04185	<0.0066858	10.0028	0.0416012	0.897681	2.10862	0.699206	18.0958	6.99953	92.8219	40.4053	213.497	47.2189	472.801	104.786	9897.04	0.602479	79.8933	322.641	0.362678	0.0407177	40.788	0.0759292	<0.0066858	0.27221	0.00605603	0.0686471	0.139189	0.0493508	0.881459	0.292246	3.37347	1.51989	7.55409	1.59595	15.9115	3.42704	308.201	0.0443483	2.37492	10.1313	0.462734
	MTP	av10j11	31	core	2.43934	0.455943	930.562	2.15539	<0.0053468	9.22816	0.0201445	0.582261	1.7187	0.636825	12.7035	5.02459	68.4766	28.6406	152.764	35.3764	363.876	82.789	11469.6	0.910585	127.107	508.682	0.330005	0.0356011	21.7085	0.0825317	<0.0053468	0.398853	0.00373403	0.0501827	0.130202	0.0418966	0.606448	0.167787	1.97636	0.675586	3.24447	0.63986	6.65354	1.54149	266.344	0.054736	9.69647	14.0771	0.4272
	MTP	av10j12	31	rim	3.50679	0.464734	839.301	1.10288	0.0151715	7.84237	0.0457889	0.823156	1.93884	0.860744	13.5113	4.91894	62.7819	26.0954	137.144	30.7961	321.36	73.5153	10551.9	0.403479	71.6965	281.755	0.355061	0.0485009	33.0573	0.0717679	0.00354874	0.485345	0.0049527	0.0638627	0.126876	0.0520221	0.466716	0.194827	2.30246	1.02658	5.32328	1.2551	13.3922	3.12889	348.074	0.0456182	3.35446	11.8138	0.367509
	MTP	av10j13	32	core	3.99842	0.400087	1030.29	1.4407	<0.0080528	8.24749	0.0296524	0.701093	2.09085	0.687659	14.9219	5.84078	79.2871	33.0075	171.277	37.4412	374.515	82.3066	10284.8	0.546879	86.3283	295.174	0.340726	0.0516046	11.8983	0.0806656	<0.0080528	0.146334	0.00474557	0.0713883	0.13021	0.0431114	0.427007	0.145517	1.3626	0.630781	2.92754	0.495998	6.82493	1.21412	374.195	0.0511276	1.52357	4.45502	0.547823
	MTP	av10j14	35	core	6.07304	0.679916	3515.17	3.9298	0.0131234	50.7522	0.226469	5.02782	12.6613	6.08048	77.5868	25.5286	306.343	116.815	538.999	106.84	997.748	205.992	8517.37	0.731225	627.541	737.103	0.511267	0.060509	140.382	0.16041	0.00330228	2.49221	0.0249386	0.389763	0.707417	0.358899	4.00914	1.19054	12.3921	4.7355	21.3218	3.80898	33.0719	6.32186	194.83	0.0601197	45.5006	24.1298	0.630358
	MTP	av10j15	35	rim	2.73004	0.462876	910.281	0.851623	0.0104165	8.83382	0.0551512	1.09897	2.75884	1.02541	16.1618	5.60486	70.3176	28.6432	145.581	32.3661	323.17	73.7611	10146.2	0.344412	85.9859	248.85	0.285727	0.0516662	51.8299	0.0656851	0.009673	0.630814	0.0087943	0.108	0.236771	0.0825649	1.12431	0.389588	4.38099	1.75823	8.35338	1.75802	16.5235	3.55095	437.71	0.0366409	7.65981	11.9788	0.412248
	MTP	av10j16	34	core	5.67866	0.484795	1534.2	1.18321	0.007085	15.0491	0.126753	2.48801	5.70939	2.74619	30.8995	10.073	124.027	49.1627	248.95	54.5382	548.322	124.879	8344.32	0.427361	131.889	293.062	0.414661	0.0455613	91.2014	0.0983695	0.00211873	0.99405	0.0155876	0.231085	0.433699	0.201029	1.95734	0.667678	7.5649	2.90555	14.3587	3.09554	31.3484	6.51243	304.723	0.0496224	9.96266	18.3761	0.421304
	MTP	av10j17	34	rim	3.5414	0.406903	777.11	0.723877	<0.0081635	6.14697	0.0450808	0.95323	2.11458	0.806387	12.9122	4.46464	58.4479	24.0875	129.904	29.7728	312.889	73.5598	10203.9	0.271099	53.2901	235.481	0.508685	0.0555043	36.3964	0.0933687	<0.0081635	0.428535	0.00749684	0.114574	0.283594	0.118649	0.736484	0.266271	3.02051	1.22198	6.0568	1.86691	15.4167	3.54778	346.67	0.0339133	4.14567	16.371	0.534129
	MTP	av10k03	36	rim	3.80493	0.562175	1748.13	3.10016	0.0127426	51.6641	0.178797	3.54772	7.34666	3.33456	40.8201	12.9381	147.277	54.3534	256.687	52.838	510.262	108.855	12095.5	0.713763	428.903	554.989	0.484887	0.047947	175.165	0.294094	0.00300496	7.5754	0.0304425	0.583965	1.16133	0.527046	5.911	1.6461	17.1207	5.64949	24.2531	4.4128	38.8356	7.56189	372.161	0.057404	65.5948	44.0553	0.510103
	MTP	av10k04	33	core	2.44902	0.397239	663.974	0.716953	0.10503	4.6757	0.0818894	1.17881	2.13272	0.724847	11.6242	3.88801	52.1812	20.9495	108.258	23.8427	247.473	58.5148	8489.51	0.159819	42.4495	189.925	0.754441	0.131584	20.8313	0.134923	0.0708684	0.272473	0.0301133	0.219909	0.323799	0.105321	0.861491	0.173716	2.32327	0.945446	2.88414	0.731453	6.56195	1.69687	125.532	0.0991818	1.50721	4.77721	1.20751
	MTP	av10k05	33	rim	2.39726	0.461538	953.365	0.974389	<0.0039235	7.13722	0.0557987	1.03673	2.61619	0.984604	14.9333	5.35752	71.0621	29.4622	155.519	35.5012	371.721	86.7023	11374.1	0.414953	74.2644	359.409	0.207034	0.034041	40.5328	0.0538239	<0.0039235	0.361034	0.00538278	0.0963978	0.198243	0.0717387	0.849231	0.283449	3.38374	1.26662	6.19184	1.29003	12.5378	2.80231	205.732	0.0310907	4.16121	8.69243	0.286984
	MTP	av10k07	23	rim	2.16334	0.5394	989.506	1.83538	<0.0057524	8.67807	0.0229476	0.592399	1.6279	0.732774	12.6929	5.16698	70.3798	30.1986	166.404	39.2776	413.803	96.9296	12188.3	0.833842	87.6998	461.032	0.265992	0.0343192	36.8778	0.0966894	<0.0057524	0.598088	0.00478066	0.0652594	0.191696	0.0475676	0.658669	0.232425	2.71831	1.02346	5.36781	1.14818	11.334	2.26921	169.237	0.0304166	9.64423	18.5142	0.341878
	MTP	av10k08	22	core	5.76713	0.626064	2605.63	1.40799	<0.0041542	11.9512	0.103426	2.40568	6.90702	2.84951	43.9282	15.7948	202.572	82.3622	415.557	89.8433	886.77	192.89	8367.67	0.466756	240.676	580.63	0.374059	0.0363926	38.3393	0.071097	<0.0041542	0.292247	0.00371452	0.111808	0.249082	0.0732968	0.700074	0.238252	2.82316	1.19194	5.56014	1.24108	12.9515	2.67111	165.243	0.0221578	8.2227	12.2871	0.286136
	MTP	av10k09	22	rim	8.18313	0.781781	4188.69	2.47838	0.00754681	22.7669	0.220761	4.20279	11.6774	4.89968	76.8758	27.2937	340.963	134.997	654.397	138.037	1304.33	276.236	8624.68	0.670082	526.079	997.702	0.407772	0.0394534	113.209	0.0910083	0.00150142	0.607012	0.0120506	0.143429	0.37239	0.17524	2.10675	0.815682	9.4907	3.85076	19.1708	4.20954	41.5463	8.44179	204.306	0.0311648	14.2772	29.6405	0.26493
	MTP	av10k10	19	core	4.48799	0.413251	697.114	0.591294	0.00493398	9.55204	0.0718605	1.229	2.16636	1.04107	13.5408	4.47142	53.0843	21.4864	111.69	25.317	267.168	61.8309	9548.19	0.355963	67.7426	162.102	0.395123	0.0406635	39.7407	0.056646	0.00135134	0.372667	0.00760593	0.0911654	0.173444	0.0544897	0.673494	0.287888	3.10972	1.30391	6.52982	1.42428	14.101	3.10481	379.384	0.0432583	4.13772	9.24666	0.453507
	MTP	av10k13	20	rim	1.83256	0.549302	963.044	3.01838	<0.0053651	9.43102	0.0214416	0.477701	2.0089	0.676048	14.0422	5.4578	73.5682	30.8822	161.56	37.2491	385.749	85.9521	13032	1.29609	125.053	605.936	0.344601	0.047308	20.1658	0.210155	<0.0053651	0.144223	0.00477306	0.0547492	0.159719	0.0529129	0.657399	0.22338	2.23727	0.781468	2.94804	0.524605	4.21545	0.591533	339.2	0.0713969	8.33928	31.7629	0.437034
	MTP	av10k14	21	core	4.50576	0.356054	429.059	1.09366	0.0335338	3.42852	0.0318982	0.413484	1.27594	0.153585	10.3287	3.83659	43.5938	13.839	56.1357	10.5489	95.6105	19.6576	11631.5	0.526881	29.4789	326.892	0.544847	0.044772	28.5408	0.0996205	0.0213254	1.18809	0.00957602	0.0565954	0.14774	0.0304434	0.689111	0.219789	2.46356	0.946952	4.6627	1.0532	11.1411	2.81292	265.54	0.0531449	5.21992	30.2579	0.454872
	MTP	av10k15	21	rim	3.91828	0.362832	604.946	0.898583	0.00727568	2.1647	0.0322827	0.70287	1.9442	0.356333	13.2469	5.04741	59.1184	20.172	85.2478	17.0315	151.92	30.7301	11459	0.419989	33.7805	251.861	0.462498	0.0425188	42.3698	0.0672646	0.00322581	0.384229	0.00506651	0.124606	0.166419	0.0648201	0.762969	0.256202	3.3263	1.39647	7.15636	1.66956	16.8687	3.71525	425.505	0.0381404	3.56131	9.52661	0.447044
	MTP	av10k16	27	core	5.67268	0.42373	1659.93	6.18658	<0.0090284	2.19683	0.0326221	0.772416	3.87619	0.227428	35.018	14.1579	169.482	56.4236	221.698	39.7368	327.061	58.3072	13710.4	2.82939	222.882	1506.04	0.659503	0.0585679	211.581	1.12302	<0.0090284	0.494109	0.0104533	0.16933	0.869036	0.0449097	6.21959	2.26823	24.944	7.83945	30.1834	5.36651	43.0098	7.53889	618.91	0.428994	55.5157	222.258	0.584993
	MTP	av10k18	26	core	3.49057	0.400292	933.318	1.43202	0.0184405	9.20075	0.0361736	0.718587	1.97542	0.791636	14.3217	5.32078	71.2483	29.3598	150.93	33.5695	349.865	78.6841	9327	0.537365	130.821	389.607	0.516033	0.0589314	30.4383	0.113188	0.00644589	0.163403	0.00525388	0.055977	0.127318	0.0539087	0.524199	0.193123	2.30106	0.898976	4.76093	1.01933	11.249	2.24547	232.698	0.0728355	2.70079	5.89478	0.571097
	MTP	av10l04	25	core	3.07036	0.434551	860.748	0.864325	<0.01067	6.03612	0.0265017	0.719104	1.66877	0.825831	13.4761	4.89022	62.6597	25.4007	133.203	30.6278	309.792	71.4367	9574.05	0.259783	62.115	256.049	0.363647	0.0714972	66.8782	0.127022	<0.01067	0.367523	0.0057497	0.066349	0.256547	0.109739	1.41602	0.377638	4.89698	2.0191	9.17679	2.09106	18.593	3.98454	119.31	0.0510089	6.24349	15.2034	0.626509
	MTP	av10l05	25	rim	4.85532	0.54007	1274.56	1.67424	<0.0069124	12.5245	0.0443324	1.02403	2.99844	1.18147	21.3168	7.96723	101.527	40.9216	202.954	44.5786	445.81	98.4818	10083.3	0.588686	123.684	395.508	0.313313	0.0571052	55.5021	0.066406	<0.0069124	0.394973	0.00550061	0.118937	0.240594	0.0566699	1.16621	0.398572	5.16593	1.92801	8.56276	1.83909	16.2733	3.31899	283.392	0.0377365	5.21643	13.9595	0.415941
	MTP	av10l06	24	core	5.35354	0.467948	1311.71	2.30434	0.0144316	11.7621	0.0517783	1.01984	2.49127	0.93824	18.9737	7.40288	99.2033	41.0407	211.915	47.4784	484.95	108.824	10232.4	0.794168	139.89	474.848	0.450753	0.0507132	65.5261	0.0997867	0.00330909	0.604805	0.00544453	0.0961924	0.193572	0.0878934	1.18297	0.467998	6.03187	2.2928	11.2261	2.39074	22.8949	4.9695	308.109	0.0546429	8.99037	21.3062	0.445884
	MTP	av10l09	23	rim	5.77999	0.382891	706.736	1.27935	0.00966013	0.982462	0.0276232	0.642601	2.53068	0.0934621	20.371	8.30806	85.4494	22.8857	76.6187	12.0775	92.5787	15.7965	12011.9	1.0363	50.6144	404.909	0.387807	0.0420381	23.911	0.074676	0.00218799	0.0370541	0.00428362	0.0508507	0.128039	0.0157362	0.658944	0.258477	2.52391	0.776248	3.04201	0.545632	4.57754	0.878464	411.345	0.0588582	1.25422	15.3587	0.414458
	MTP	av10l10	28	core	4.77282	0.390672	697.209	0.645323	0.0214774	4.70063	0.0467453	0.747397	1.85905	0.630705	12.0555	4.22798	53.7995	21.5931	109.543	24.9028	256.234	57.449	9273.31	0.212273	44.034	166.036	0.483998	0.058025	63.749	0.0970375	0.00522074	0.479474	0.00432539	0.0994041	0.190573	0.0759395	1.13731	0.324796	4.61127	2.07252	10.6438	2.35727	25.6766	5.78346	594.094	0.0443877	5.12967	23.3287	0.514258
	WQ	av10l11	1	core	3.33773	0.437704	719.303	0.692037	0.00982983	12.1481	0.0845059	1.57631	2.97832	1.35304	14.8236	4.73234	56.3421	22.1846	112.09	25.1468	269.372	62.4245	10325.7	0.283759	88.8348	212.849	0.217864	0.0332172	23.2	0.0617352	0.00174448	0.685685	0.00648059	0.0730986	0.165282	0.0789594	0.596778	0.170299	2.03623	0.775216	3.87748	0.859476	9.2725	1.97603	305.21	0.0285425	4.32592	9.17952	0.266596
	WQ	av10l12	1	core	5.00294	0.49715	1119.48	3.03708	<0.0033542	35.2079	0.0460521	0.937724	2.6444	1.27465	18.262	6.47509	85.9775	34.8561	181.942	40.8506	427.838	96.0955	10788.9	0.99876	260.115	541.891	0.269312	0.0346721	36.7409	0.10159	<0.0033542	1.01316	0.00379769	0.0520672	0.106561	0.0491554	0.544353	0.221694	2.89244	1.24271	6.75311	1.53975	15.4647	3.55023	340.216	0.0420478	7.04897	17.4547	0.253698
	WQ	av10l13	1	core	2.05606	0.385632	542.801	1.19673	<0.0038204	10.0054	0.0123256	0.322676	1.09255	0.557165	8.15979	3.12704	40.3465	16.6721	87.734	20.4082	210.64	47.97	12052.6	0.61989	82.3407	345.093	0.195094	0.0334033	17.6317	0.0643516	<0.0038204	0.305218	0.00218831	0.0247698	0.0696415	0.0283871	0.29192	0.110083	1.33252	0.524689	2.9946	0.681599	6.8874	1.59879	371.579	0.0344978	2.24113	11.2497	0.259675
	WQ	av10l14	1	core	2.14662	0.365751	552.046	1.11787	<0.0037497	6.92758	0.0182234	0.260615	0.926584	0.402009	7.35421	2.93773	39.0064	16.6234	89.1386	21.241	229.268	55.9775	12492.4	0.530461	85.6051	495.485	0.239045	0.0293465	24.6777	0.0555333	<0.0037497	0.312633	0.00265543	0.0207539	0.0647022	0.0290599	0.393692	0.159932	1.8626	0.762675	3.94011	0.970936	10.3402	2.41781	310.196	0.0318376	2.70256	15.1703	0.26872
	WQ	av10l15	1	core	1.60995	0.393024	721.163	2.00857	<0.0035456	8.71981	0.0146038	0.329296	1.17176	0.485773	9.84294	3.80627	52.5005	22.4579	120.234	27.5841	293.3	66.8308	12843.7	1.08174	112.19	601.948	0.178596	0.034923	24.1216	0.0894224	<0.0035456	0.258479	0.00247791	0.025516	0.0602098	0.0273992	0.364052	0.14201	1.86956	0.795164	4.32775	1.00497	10.3833	2.32973	376.185	0.0537154	4.21967	23.2801	0.280857
	WQ	av10l16	1	rim	3.18076	0.382201	533.386	1.19349	<0.0031107	8.0236	0.0152025	0.343706	1.15993	0.451964	8.63993	3.02624	40.1881	16.5633	86.5609	19.9098	205.94	47.153	11142.5	0.593071	72.3067	313.203	0.227998	0.0299426	12.9436	0.050179	<0.0031107	0.130491	0.00180549	0.0296523	0.0573276	0.0247778	0.194557	0.0752481	0.899313	0.392155	2.23026	0.546831	5.27823	1.24414	383.965	0.0336365	1.34822	9.32175	0.23732
	WQ	av10l17	2	core	4.61972	0.431384	1329.94	1.42575	0.00840624	12.4213	0.112342	2.04527	4.48851	1.70767	26.0478	8.72464	107.119	42.4545	210.178	45.5314	457.03	102.265	9804.96	0.46147	150.074	384.991	0.412484	0.0327036	59.5531	0.0717248	0.00190148	0.458363	0.00812034	0.114812	0.229365	0.0760489	1.16428	0.414266	5.1118	2.00371	9.78016	2.0227	19.4186	4.16958	273.623	0.0361993	9.25658	18.7487	0.292738
	WQ	av10l18	2	rim	3.11672	0.443333	886.721	1.40802	<0.0036461	6.77529	0.0249823	0.589894	1.77351	0.60579	12.7355	4.85621	65.6469	27.4255	144.369	33.2486	340.117	78.2282	10487.5	0.547294	59.4808	283.372	0.219309	0.0298226	10.7206	0.0418854	<0.0036461	0.100097	0.0024546	0.0376128	0.081007	0.0262331	0.239197	0.0735339	0.728396	0.371878	1.9478	0.492332	5.30267	1.28289	288.258	0.0317986	0.459024	4.30799	0.270741
	WQ	av10m03	4	core	3.7491	0.395325	994.957	0.96158	<0.0082655	5.42608	0.0488326	0.994055	2.65902	0.899852	16.9191	6.00927	76.9099	30.9453	159.55	35.1486	357.552	78.344	9361.63	0.432902	49.302	200.711	0.380028	0.0544527	28.179	0.10926	<0.0082655	0.465422	0.00775564	0.0744306	0.154743	0.0563855	0.429753	0.137948	1.35575	0.700025	4.81846	1.14898	14.4341	3.69413	315.216	0.0401007	2.45028	17.9139	0.549847
	WQ	av10m04	4	rim	4.14607	0.519285	1003.47	1.3312	<0.012279	7.98921	0.0338675	0.745694	1.81125	0.651743	14.3316	5.54426	72.463	31.9144	171.725	37.433	389.603	88.9109	11046.7	0.576023	64.4576	282.076	0.55232	0.0725938	8.14762	0.114045	<0.012279	0.191679	0.0117075	0.102726	0.23872	0.0552759	0.350802	0.157167	1.13249	0.336783	1.83693	0.569871	4.15593	0.66006	225.33	0.0453834	2.81895	11.0173	0.729293
	WQ	av10m05	5	core	2.40922	0.467987	768.442	1.11359	0.0167567	5.43513	0.0345837	0.598598	1.65235	0.512834	11.417	4.20055	55.3959	23.5818	126.74	29.6123	312.034	73.0218	10899.6	0.491827	61.0363	344.252	0.263337	0.0428776	44.797	0.0903419	0.0028837	0.324955	0.00543453	0.0737693	0.178683	0.0564363	0.835788	0.280358	3.55697	1.42752	7.42479	1.60691	15.9577	3.49679	321.062	0.0461407	4.48984	22.4104	0.392995
	WQ	av10m06	5	rim	2.35479	0.449671	948.909	1.64902	0.0242338	7.79579	0.035145	0.703162	1.61283	0.618335	13.0233	5.17957	70.4264	29.1138	154.598	35.7014	380.209	86.8524	11731.2	0.65607	83.8089	430.605	0.303922	0.0611264	75.0447	0.15517	0.00455801	0.729611	0.00594053	0.0914998	0.187623	0.0750289	1.12786	0.430657	5.87451	2.37915	12.4061	2.75216	27.8947	5.99365	460.915	0.0751981	7.90879	33.3959	0.421914
	WQ	av10m07	21	core	3.08749	0.414614	780.234	0.581398	0.003969	6.32793	0.0641444	1.12587	2.35899	0.960626	14.6792	4.91026	61.0564	24.2497	123.89	27.9872	288.91	66.2353	10093.8	0.263043	56.8002	213.38	0.230338	0.0269696	11.3972	0.0305101	0.00100034	0.212412	0.00628458	0.0949164	0.150965	0.052643	0.55425	0.139175	1.23111	0.337218	1.79509	0.386217	4.68869	1.21544	242.731	0.0214829	2.07705	5.3931	0.263838
	WQ	av10m08	21	core	4.36383	0.421605	1006.8	1.03836	0.00459998	8.30341	0.0727663	1.40724	3.25179	1.22527	19.0864	6.58225	82.0033	32.5198	162.431	35.2392	361.892	80.3938	10128.7	0.348354	73.0388	228.138	0.254955	0.0336975	6.90745	0.0465804	0.0012545	0.2863	0.00572679	0.0828731	0.181953	0.0663743	0.424361	0.112344	0.716031	0.315954	1.78478	0.443052	7.4792	1.71441	343.782	0.0399327	1.07395	7.7697	0.288858
	WQ	av10m09	21	core	4.19943	0.431678	918.204	1.94324	0.018418	13.1933	0.0443368	0.803169	2.08458	1.05382	14.8044	5.48974	71.1193	29.0289	148.697	33.9958	350.613	80.243	10620.9	0.823236	148.304	490.318	0.415866	0.0407731	42.1512	0.0743465	0.00658533	0.418217	0.00496231	0.068561	0.132184	0.0524511	0.801895	0.237783	3.43613	1.32303	7.14808	1.55145	16.5133	3.77189	282.369	0.0347167	4.96127	13.7736	0.254612
	WQ	av10m11	21	rim	1.90431	0.404792	657.893	1.66332	<0.0031512	8.6892	0.0133569	0.368683	1.21687	0.463472	9.7278	3.73796	48.9869	20.1971	106.899	24.7001	260.01	60.2063	12488.3	0.780853	105.957	544.252	0.184374	0.0268697	18.3986	0.0508314	<0.0031512	0.231926	0.00197031	0.030509	0.0715841	0.0220491	0.277172	0.102224	1.40833	0.577369	3.13277	0.730592	8.26899	1.76334	371.439	0.0379992	3.8599	21.0103	0.249909
	WQ	av10m12	22	core	2.72621	0.440638	1014.24	0.954065	0.00475821	9.24809	0.040463	0.864567	2.25227	0.97917	15.4896	5.63946	74.4298	31.6982	166.347	37.8851	397.162	91.8817	10471.3	0.447215	91.3875	375.493	0.278827	0.0281092	30.7704	0.0401721	0.00226239	0.314308	0.00395354	0.0580619	0.126856	0.0473822	0.592013	0.179118	2.45178	1.01016	5.05468	1.15047	11.6997	2.70904	170.136	0.0299741	3.13602	7.81751	0.294868
	WQ	av10m13	22	core	3.63462	0.515903	1196.88	2.86318	<0.0033893	14.6845	0.0323071	0.698966	2.18322	0.921213	17.5418	6.74255	90.274	37.7166	197.564	44.648	466.542	105.478	11471.8	1.01997	166.421	647.914	0.177741	0.0283402	23.7219	0.0939873	<0.0033893	0.748467	0.00380731	0.0481346	0.11611	0.0417184	0.646187	0.161902	1.96712	0.787265	3.75246	0.82343	8.54863	1.99063	401.281	0.0502243	13.9359	35.8502	0.238837
	WQ	av10m14	22	rim	2.89908	0.472228	616.965	1.14082	0.121632	6.4572	0.0625161	0.827832	1.24304	0.474881	8.98344	3.40939	45.3509	19.0922	100.819	23.3141	243.898	56.7011	11054.1	0.49945	58.2931	284.871	0.224655	0.0759748	15.3789	0.0515647	0.0717071	0.168843	0.0264207	0.222306	0.0836929	0.0205618	0.288752	0.0707124	1.11731	0.481136	2.67873	0.58934	5.79826	1.30674	477.432	0.0279593	1.65142	5.36603	0.278978
	WQ	av10m15	20	core	12.0119	0.560835	2667.9	4.18384	0.0528837	8.48496	0.352829	6.54168	12.9272	0.486359	69.5086	22.3206	262.3	95.0074	419.368	82.9551	724.998	136.76	8703.18	1.44204	464.417	450.762	1.46859	0.0684836	134.685	0.32281	0.0091728	0.559006	0.0287672	0.455529	0.885834	0.0451049	4.60098	1.23946	14.5154	5.04743	21.1864	4.14054	36.1199	6.83237	193.295	0.143409	42.9444	35.5609	0.686906
	WQ	av10m17	19	rim	2.91879	0.509509	1334.61	4.53407	0.0116642	13.7417	0.0326212	0.649928	2.16464	0.879295	18.8087	7.47972	98.9619	42.5197	223.003	49.9301	515.326	113.799	11619.5	1.34884	187.428	822.186	0.382184	0.045256	10.7464	0.140968	0.0060497	0.156645	0.00420252	0.0621976	0.137134	0.0363197	0.458337	0.0871629	1.07681	0.4422	2.54864	0.533136	5.46687	1.11746	475.005	0.0385894	9.18561	18.3852	0.468331
	WQ	av10m18	18	core	4.327	0.455433	1071.43	2.1651	<0.010098	1.12365	0.0267728	0.60437	1.84361	0.108978	16.7497	7.14394	94.8674	33.6912	152.314	28.8049	259.052	50.4399	11080.9	2.59735	51.1132	539.453	0.539997	0.0614096	179.11	0.403208	<0.010098	0.141597	0.00579544	0.0848316	0.238527	0.0254047	1.71622	0.761776	12.9096	5.71865	30.0622	5.96266	56.1407	10.8016	446.557	0.538547	10.4856	86.7413	0.599605
	WQ	av10n03	17	core	4.99091	0.446161	1473.14	2.81026	0.0334096	17.7768	0.0723469	1.44164	3.95607	1.62454	26.8009	9.60619	117.221	47.0655	229.969	49.8857	498.971	108.71	9545.55	0.750292	311.576	665.254	0.452014	0.0515815	34.266	0.197207	0.0122972	1.23671	0.00958495	0.101855	0.305561	0.0927658	1.49619	0.462767	4.37007	1.21461	4.60663	0.788814	7.00905	1.76411	580.89	0.0592337	39.6318	41.9174	0.493031
	WQ	av10n04	17	rim	4.32038	0.468031	923.022	2.02062	<0.0060662	11.601	0.033782	0.524718	2.08117	0.80699	14.2479	5.27479	67.9637	28.8243	149.64	33.4032	348.999	76.6421	10711.7	0.763987	126.714	462.44	0.547217	0.0636739	70.8861	0.127171	<0.0060662	0.524207	0.0048604	0.0602032	0.20294	0.0606181	1.15184	0.41745	5.25381	2.25437	11.6115	2.61638	27.4934	5.72414	478.156	0.048935	1.48436	6.77171	0.394518
	WQ	av10n06	16	rim	4.14266	0.376715	1300.24	3.73385	<0.0069899	21.2887	0.0464569	1.17618	3.32562	1.22219	23.1427	8.26167	103.402	41.9056	207.911	44.9445	450.382	96.251	10368.1	1.15865	359.705	750.254	0.463493	0.0465645	44.0218	0.276296	<0.0069899	1.65942	0.00586405	0.100557	0.185459	0.0709602	0.957024	0.260184	3.4851	1.47428	7.78156	1.65483	17.66	3.66225	307.854	0.08013	34.7709	58.6462	0.418534
	WQ	av10n07	15	core	3.07376	0.455677	1104.04	1.10562	<0.0036155	10.6881	0.0573597	1.39614	3.20971	1.33467	19.6866	6.84041	84.7476	34.0202	173.127	38.9351	399.484	89.7862	10656.7	0.408433	114.728	372.095	0.238579	0.0325182	30.2182	0.05599	<0.0036155	0.533974	0.00468136	0.0995566	0.17402	0.0728604	0.810523	0.236903	2.62138	0.960176	4.67835	1.0461	10.9435	2.28564	405.256	0.0301502	6.70589	11.7954	0.252667
	WQ	av10n08	15	rim	32.1094	0.415536	883.048	0.896422	0.00452247	7.47304	0.0490758	0.841859	2.09148	0.909342	14.1906	5.20398	66.3935	27.3894	142.719	32.6723	345.628	79.3355	10966.2	0.435531	77.0368	316.332	16.2789	0.0319915	26.0681	0.0523525	0.00173409	0.19044	0.0046754	0.0522119	0.0922781	0.0451526	0.444588	0.166812	2.17107	0.92613	5.05578	1.21223	13.5756	2.97989	372.137	0.0324828	2.56769	12.7253	0.293231
	WQ	av10n09	15	rim	4.14488	0.568993	1438.07	3.32532	<0.0032738	16.7292	0.0376188	0.88692	2.73754	1.06313	21.0634	8.10187	108.4	45.1126	231.645	51.1057	520.674	113.02	10666.2	0.95835	171.079	599.065	0.307863	0.0377538	83.4292	0.201633	<0.0032738	0.937983	0.00371788	0.0648741	0.174587	0.0595223	1.15229	0.463021	6.49768	2.78772	13.9918	3.00482	30.4807	6.41521	276.529	0.0436172	4.38115	18.7417	0.231554
	WQ	av10n10	13	core	4.5562	0.431556	635.707	0.659068	0.0716631	5.08688	0.0490762	0.567255	1.54556	0.449808	9.3142	3.44527	45.1341	19.3228	102.55	24.4064	258.811	61.1874	10044.2	0.348777	65.8972	236.858	0.630894	0.0746131	22.3198	0.120658	0.00831573	0.25503	0.00616943	0.101791	0.212172	0.0727024	0.765196	0.182477	1.68734	0.794899	3.03709	0.788911	6.0477	1.11019	57.6624	0.0854526	2.09824	2.14458	0.843856
	WQ	av10n12	12	rim	2.45049	0.420086	766.136	0.649461	<0.010283	5.52319	0.0374774	0.87551	2.02457	0.881258	13.0066	4.35942	59.2663	23.576	125.192	27.8238	298.444	70.1334	10046.7	0.295283	52.0858	243.209	0.423544	0.0599478	25.0678	0.0915407	<0.010283	0.315445	0.00859763	0.0879434	0.224442	0.0788915	0.638735	0.213071	2.50449	0.76347	3.76181	0.70868	8.38099	1.98094	339.592	0.0784215	2.24836	9.2904	0.732506
	WQ	av10n13	12	core	3.12428	0.386888	1097.8	1.23584	<0.0062571	9.18561	0.0455329	1.16134	2.87844	0.886379	18.1512	6.62288	84.0909	33.3612	165.491	35.8284	360.03	77.4215	9055.28	0.450019	108.256	322.689	0.386787	0.0562772	197.814	0.25681	<0.0062571	2.56399	0.00879622	0.226491	0.526999	0.149737	3.53639	1.25393	15.879	6.12645	27.897	5.59073	51.0651	9.69725	304.424	0.0780362	34.561	71.1638	0.443845
	WQ	av10n14	12	rim	4.21157	0.516626	1007.73	1.68559	0.143492	8.44068	0.0874636	0.910421	1.91471	0.73138	14.5904	5.60409	74.1821	31.008	160.581	35.3685	357.349	78.6898	10029.8	0.515973	79.5448	311.832	0.283479	0.0775381	13.117	0.0680742	0.060071	0.163113	0.021598	0.0892658	0.116981	0.0319673	0.348742	0.0843515	1.04178	0.46367	2.02221	0.449108	4.21563	1.01109	366.814	0.0410221	1.20776	4.26608	0.373351
	WQ	av10n15	11	core	3.19504	0.416848	630.591	0.925021	<0.0058781	9.39318	0.031539	0.748069	1.625	0.787176	10.3999	3.58593	46.2409	18.9439	103.067	23.3859	254.302	59.7974	9894.3	0.387266	60.1682	216.159	0.344243	0.0517347	30.402	0.102051	<0.0058781	1.0249	0.00557244	0.0960437	0.144405	0.0624649	0.743282	0.182283	2.46175	0.922004	4.99905	1.14682	12.3871	2.98319	472.086	0.0475619	5.81556	16.5526	0.418761
	WQ	av10n16	11	rim	5.36045	0.361234	959.008	1.38645	<0.0049619	8.74888	0.0349485	0.824203	1.94531	1.06225	14.2328	5.58477	72.5762	29.4311	149.549	33.3229	341.74	78.5864	10033.4	0.517297	82.945	312.127	0.600743	0.0356896	60.7576	0.0604527	<0.0049619	0.538721	0.0053941	0.0943707	0.192117	0.106408	1.15663	0.432255	5.16584	1.93609	9.00846	1.86685	17.2523	3.50955	129.698	0.0387953	6.43606	10.4046	0.417486
	WQ	av10n17	10	core	2.14786	0.350312	766.82	0.984339	<0.0069976	5.19648	0.0314342	0.508035	1.47393	0.660895	11.1098	4.23376	54.4762	22.9779	122.241	27.9594	299.096	69.1585	9928.03	0.355677	51.6218	264.367	0.263259	0.0498883	34.3151	0.077324	<0.0069976	0.261189	0.00530413	0.0682207	0.149461	0.051302	0.708672	0.235189	2.68252	1.02661	5.0278	1.06236	12.4229	2.78514	319.479	0.0463213	3.06115	17.9413	0.510472
	WQ	av10n18	10	rim	4.71899	0.453885	1209.48	2.29943	<0.0054405	11.9098	0.0353645	0.802783	2.2717	0.812245	18.1331	6.75889	89.7891	37.7148	196.005	43.108	437.461	95.3325	9940.17	0.701379	89.8652	340.515	0.41923	0.0347701	21.8065	0.0758321	<0.0054405	0.437861	0.00369256	0.0785206	0.131447	0.0477749	0.633111	0.162478	2.07639	0.768119	4.04124	0.903394	9.5779	1.87434	327.776	0.0361069	3.352	11.9022	0.431214
	UTP	av11a03	34	core	5.98456	0.649115	1628.33	1.44605	<0.010887	16.3175	0.175208	2.80263	5.83799	2.75923	30.9242	10.3505	126.668	49.4904	243.679	53.8076	554.271	118.617	8655.13	0.405375	149.059	327.23	0.894231	0.0895745	228.226	0.219824	<0.010887	2.96969	0.0180284	0.280713	0.565982	0.309108	3.91626	1.42451	18.3332	7.07805	35.3424	7.67953	78.7383	15.9138	228.27	0.070295	28.8858	42.5217	0.876294
	UTP	av11a04	34	rim	4.29219	0.43991	888.514	0.532428	0.0158294	6.88298	0.125068	2.36616	4.16494	1.92094	19.4705	5.93543	69.4814	26.9753	134.715	30.1863	317.994	70.1068	8239.27	0.348462	64.0812	184.817	0.43931	0.0923103	30.1613	0.0945379	0.00460861	0.225684	0.0125904	0.189899	0.385214	0.159103	1.09	0.32044	3.15732	0.892599	5.01286	0.925329	11.1229	1.85182	222.377	0.0655628	2.84439	4.34549	0.799863
	UTP	av11a05	35	core	8.20112	0.412153	811.833	1.17118	0.0110285	11.6011	0.0493284	0.87468	2.19065	0.93842	13.8906	4.87156	61.8834	25.0819	127.764	28.3786	291.239	63.3664	8142.7	0.424789	84.2229	161.608	0.697107	0.0552836	28.8198	0.101898	0.00336454	0.394737	0.00573532	0.0663283	0.130945	0.0569653	0.512407	0.177526	2.23416	0.88004	4.65932	1.09347	10.9054	2.37898	310.983	0.0454834	3.06798	5.46803	0.540343
	UTP	av11a07	36	core	3.2171	0.421685	904.177	2.02264	<0.018975	13.2287	0.020648	0.55109	1.889	0.811431	14.6622	5.14151	65.9938	27.1381	146.547	33.1558	348.962	75.635	11435.4	0.709977	118.775	470.033	0.922816	0.0982141	40.8842	0.164508	<0.018975	0.721313	0.00696118	0.0905054	0.376239	0.082892	1.06302	0.230766	3.67025	1.37254	7.72212	1.76613	15.0208	3.15315	168.351	0.0613945	6.88078	20.3523	1.25412
	UTP	av11a08	37	core	2.3481	0.367558	588.946	0.984643	0.00590082	2.75844	0.018194	0.355103	1.26429	0.344207	8.4975	3.77318	48.0889	18.3488	84.4722	17.419	167.436	35.6089	11439.8	0.721538	30.0572	285.661	0.251661	0.0376629	9.86985	0.0612205	0.00252398	0.337143	0.00416014	0.0460063	0.103978	0.0279237	0.269302	0.0760954	0.894747	0.333832	1.86553	0.45517	5.32402	1.20737	316.529	0.0449076	1.67039	8.11215	0.354399
	UTP	av11a09	37	rim	1.41383	0.360474	438.33	1.27026	<0.004839	3.55135	0.00401237	0.0995846	0.590595	0.266547	4.88095	2.137	28.826	13.0739	72.9862	17.9961	196.005	44.798	12583.7	0.885941	30.8815	317.955	0.186813	0.0416674	26.5307	0.0851003	<0.004839	0.224865	0.00152581	0.0194967	0.0653525	0.0247462	0.389526	0.145338	1.88752	0.826487	4.53716	1.0915	12.0758	2.60908	359.916	0.0594992	2.20071	20.7036	0.346411
	UTP	av11a10	39	rim	3.96154	0.332233	755.798	0.567987	<0.0042458	4.41871	0.0404567	0.808143	2.15276	0.757034	12.6555	4.62315	59.4508	23.9467	119.904	26.5734	273.133	59.493	8790	0.240942	45.0218	154.564	0.329711	0.0348341	44.9194	0.0727212	<0.0042458	0.38325	0.00466058	0.0738397	0.16782	0.0539094	0.783892	0.310267	3.74012	1.4576	7.12757	1.55003	15.1862	3.00785	341.889	0.0294065	3.96894	11.6732	0.342035
	UTP	av11a11	38	core	3.45829	0.314271	728.537	0.891754	<0.0046201	11.0984	0.0370086	0.806471	2.05818	0.862105	11.7417	4.22567	53.9674	22.3945	118.089	27.5213	295.786	68.5886	9954.74	0.354899	88.9514	262.925	0.349493	0.0332929	64.2165	0.078318	<0.0046201	0.863385	0.00698209	0.106522	0.231453	0.0901419	1.25696	0.43229	5.30624	2.11219	10.2686	2.19924	22.49	4.51153	258.986	0.0294079	10.2784	20.9052	0.309474
	UTP	av11a12	38	rim	6.61628	0.566658	1589.04	4.23125	0.00616209	39.6729	0.0670091	1.29227	3.40394	1.65032	23.6189	8.91831	118.797	49.4919	256.491	57.219	584.264	127.21	9854.02	1.23448	261.149	630.076	0.580462	0.0469602	113.642	0.303074	0.00239277	2.75962	0.0079223	0.0929898	0.223759	0.0869342	1.35049	0.587678	8.19241	3.53522	18.9694	4.28564	43.9415	9.50014	267.19	0.0710764	8.4465	25.6647	0.355318
	UTP	av11a13	40	core	4.36746	0.485504	860.957	1.90854	0.0210081	22.7553	0.046537	0.697131	1.89162	0.874657	13.2049	4.76496	61.7824	26.9698	142.884	33.013	348.248	79.0216	10582.1	0.730199	190.152	383.218	0.351459	0.0406595	20.3124	0.111744	0.00656435	0.734197	0.00490595	0.0585308	0.109338	0.044575	0.366183	0.122577	1.46596	0.601879	3.11718	0.765051	7.66494	1.70944	430.618	0.0394823	12.2627	14.3807	0.383455
	UTP	av11a16	41	rim	3.37199	0.417802	1662.58	1.59769	<0.010642	15.8669	0.119172	2.7331	6.97594	2.06037	40.9784	13.1231	148.519	52.7434	241.195	46.8226	428.063	85.7396	9283.08	0.49306	160.699	372.143	0.385756	0.0538358	108.103	0.10814	<0.010642	1.12641	0.0160243	0.353758	0.781114	0.185564	3.85994	1.12537	11.4074	3.73953	16.1797	2.72842	22.5889	4.3712	160.262	0.0347	14.633	20.359	0.624059
	UTP	av11a17	42	rim	5.09358	0.377076	897.623	1.17825	<0.0043272	5.90254	0.0312455	0.708522	1.80322	0.663492	13.5891	5.10545	68.3515	28.68	147.749	32.5972	324.818	70.9193	8573.76	0.431424	55.2273	180.833	0.371178	0.0420814	28.417	0.069154	<0.0043272	0.296167	0.00323746	0.0468995	0.113748	0.0333399	0.540138	0.173763	2.26083	0.897186	4.39234	0.991943	9.77636	1.89004	287.071	0.0344619	2.89625	8.11467	0.308893
	UTP	av11a18	43	core	5.87386	0.669315	2279.87	1.92598	0.0141658	30.7731	0.225906	3.95782	8.43475	3.6911	45.5172	15.2171	186.36	73.0155	365.957	80.2509	806.806	177.594	9203.28	0.652626	392.691	658.534	0.343827	0.0347021	123.125	0.145696	0.00254665	2.62738	0.0159973	0.249483	0.471253	0.221366	2.7645	0.873821	10.8392	4.11899	20.1568	4.37624	42.5833	9.05727	238.228	0.0454465	29.45	40.7548	0.223386
	UTP	av11b03	43	core	8.6119	0.615136	2370.92	4.71332	0.00612885	57.1784	0.109586	2.08551	5.97668	2.99842	43.1363	15.1451	192.816	75.075	374.532	80.2088	789.683	169.28	9922.01	1.1696	507.027	806.722	0.523202	0.0456424	119.416	0.23227	0.0011967	3.00243	0.00781818	0.124366	0.390693	0.189368	2.55168	0.875527	10.6895	3.92076	18.9229	3.95738	37.8216	7.55066	319.078	0.0514044	34.9257	42.1048	0.226843
	UTP	av11b04	43	core	4.30274	0.404254	729.132	1.75627	<0.0035317	19.4665	0.0337184	0.746117	2.03502	1.00849	12.6616	4.37849	54.746	22.2868	116.261	26.343	274.395	62.8019	9933.48	0.653026	236.277	461.308	0.255362	0.0297404	34.8755	0.122826	<0.0035317	1.38233	0.00279597	0.0514451	0.159278	0.0709641	0.757741	0.24724	2.83232	1.09521	5.45843	1.20861	12.5466	2.62786	256.22	0.0513995	20.6705	31.8871	0.234561
	UTP	av11b05	43	rim	3.48206	0.320802	324.127	0.624336	<0.0025564	9.35715	0.0196149	0.349675	0.8633	0.4418	5.33432	1.84853	23.9853	9.87635	52.3332	12.2896	131.764	30.6048	10400.4	0.314599	62.2891	176.538	0.20252	0.0253204	8.05247	0.038603	<0.0025564	0.234707	0.00216409	0.0209529	0.0547778	0.0231375	0.149399	0.056787	0.594495	0.261109	1.35304	0.313178	3.51232	0.720377	241.99	0.0193351	1.49426	4.1209	0.186221
	UTP	av11b06	44	core	3.27288	0.344905	839.656	0.799808	<0.0044748	6.55392	0.0456547	0.894515	2.40725	0.934268	14.5883	5.16457	65.2165	26.4444	136.029	30.6782	315.694	71.6746	9891.47	0.289021	64.5563	251.916	0.320428	0.0354989	39.6215	0.0754551	<0.0044748	0.31062	0.00562098	0.0719989	0.149184	0.0617831	0.814317	0.248062	3.19887	1.30741	6.62851	1.46802	15.335	3.29127	383.96	0.0333454	3.92409	18.7868	0.351173
	UTP	av11b08	45	rim	4.3752	0.42161	2330.95	3.93025	<0.0043097	1.64656	0.0668419	1.39217	6.15002	0.224398	49.6182	19.838	232.843	76.2142	306.239	53.7109	435.011	74.8677	11291.3	1.64033	65.3207	420.479	0.297955	0.0396138	75.8082	0.165345	<0.0043097	0.060668	0.00571791	0.0620505	0.263849	0.0186026	1.83926	0.688136	8.14858	2.67216	10.5703	1.87347	15.2045	2.53175	370.392	0.0631829	2.23873	13.9591	0.315065
	UTP	av11b09	46	core	2.08747	0.456057	871.949	1.3815	0.00606333	8.53692	0.0307537	0.500893	1.7034	0.745294	12.5494	4.71224	63.9377	26.8142	142.746	33.1732	341.811	77.3821	11194.2	0.645378	71.7059	355.013	0.241628	0.0454365	58.6756	0.125181	0.00201997	0.782722	0.00376018	0.0639019	0.177458	0.0659654	1.035	0.357045	4.75774	1.92211	9.64508	2.09577	20.7203	4.28219	417.064	0.0585741	6.16986	23.5564	0.327027
	UTP	av11b10	46	core	1.82927	0.405552	709.614	0.836578	<0.0046589	5.37974	0.0265328	0.610191	1.79353	0.550689	11.1308	4.10999	53.5054	22.0927	116.845	26.9673	281.362	64.7437	11012.1	0.424095	52.5922	283.511	0.232139	0.0344666	10.5576	0.0653342	<0.0046589	0.104613	0.00416047	0.0576073	0.108121	0.0372066	0.33266	0.096574	0.946003	0.339765	1.73011	0.430018	5.12622	1.0623	293.998	0.0370562	1.09304	4.28115	0.355612
	UTP	av11b11	46	rim	2.24761	0.432837	912.721	1.22183	<0.0045376	7.52776	0.0423448	0.887532	2.33138	0.773689	13.9609	5.20938	67.7985	28.4293	148.774	33.8685	353.638	79.2198	10743.6	0.505499	72.6573	335.626	0.26427	0.0439301	24.9729	0.0734986	<0.0045376	0.273311	0.00439602	0.0713611	0.113822	0.0453556	0.53835	0.165075	1.98154	0.817349	4.229	0.989368	10.7417	1.98369	289.426	0.0239773	3.02057	9.25928	0.386564
	UTP	av11b13	47	rim	2.42359	0.418529	783.76	1.65412	0.0172907	9.30643	0.0253342	0.505779	1.72574	0.63077	12.0503	4.6695	60.1317	24.6725	126.782	28.8289	293.445	65.0678	10901.3	0.693834	157.437	534.935	0.29028	0.037134	14.7128	0.0642384	0.00772763	0.306034	0.00463062	0.0455872	0.10516	0.0361844	0.435596	0.145637	1.46226	0.509881	2.687	0.528424	5.28165	1.0269	283.196	0.0338378	8.97347	19.0239	0.335875
	UTP	av11b14	48	core	3.69908	0.522988	2407.99	4.04653	0.0435806	20.361	0.430745	7.034	14.2448	0.182714	73.1693	22.7085	253.094	88.075	376.19	69.8607	595.673	110.849	7762.6	1.44021	254.161	737.572	0.250547	0.0297386	27.7684	0.0720273	0.00952408	0.191287	0.0123047	0.136062	0.229767	0.0156996	0.742854	0.249112	2.81047	0.958141	4.40377	0.912778	8.49876	1.33225	161.03	0.0379684	1.8774	9.50335	0.23011
	UTP	av11b15	48	core	10.2172	0.220598	285.177	0.314369	<0.0026366	1.1565	0.0157544	0.293218	0.902827	0.177381	5.88352	2.09103	25.1298	9.59162	45.27	9.28901	85.8889	17.7449	6653.76	0.201594	10.0249	57.9258	0.390234	0.02214	8.12427	0.030168	<0.0026366	0.0330871	0.00171929	0.0207871	0.0470615	0.0132716	0.219361	0.0732362	0.783592	0.282865	1.22726	0.29578	2.66804	0.507979	167.053	0.0160267	0.308824	1.90207	0.203893
	UTP	av11b16	48	rim	3.51952	0.311794	554.657	1.43829	<0.0030061	6.0966	0.0203785	0.3924	1.32104	0.424295	9.80564	3.50271	43.8804	17.6543	88.5642	19.752	198.223	42.8255	9212.69	0.605302	92.545	366.908	0.206079	0.0253538	22.0145	0.0644364	<0.0030061	0.21241	0.00256608	0.0265618	0.0571188	0.0217737	0.340145	0.129106	1.70087	0.703927	3.52017	0.83119	8.33771	1.82726	237.174	0.03086	1.16842	10.9774	0.195065
	UTP	av11c04	50	rim	3.46798	0.338959	481.317	0.896717	<0.0031105	5.29414	0.013767	0.317989	0.8934	0.391323	7.07569	2.67725	35.179	14.9664	78.4443	17.7872	183.735	41.5339	10908.1	0.484888	75.3292	328.874	0.216493	0.0266244	12.6331	0.0386213	<0.0031105	0.135542	0.00198882	0.0292061	0.0569697	0.0271043	0.263976	0.0826969	1.05117	0.420498	2.05097	0.461711	4.22204	0.859014	196.79	0.0199577	1.73389	2.74639	0.221307
	UTP	av11c05	51	core	2.2991	0.507803	939.247	1.11707	<0.014266	8.17687	0.0229197	0.688365	1.63297	0.633046	13.0036	5.03779	67.8951	29.0975	159.552	38.2999	414.041	91.4548	12378.4	0.452448	81.4406	381.283	0.322291	0.10974	106.835	0.164013	<0.014266	1.26336	0.0116818	0.153656	0.070298	0.133813	2.06506	0.760591	11.7145	4.29484	21.7675	4.41844	38.7004	8.30576	599.589	0.0985594	18.4677	27.357	0.939214
	UTP	av11c06	51	rim	3.94759	0.372023	664.424	1.07497	<0.0066678	8.54925	0.0328281	0.530878	1.6942	0.57263	10.9784	3.90476	49.4639	20.8697	105.377	23.7157	238.701	53.5283	9505.51	0.525233	107.204	323.62	0.39713	0.0431862	34.6002	0.0799077	<0.0066678	0.489925	0.00468044	0.0572957	0.139836	0.0470064	0.664644	0.213504	2.60854	1.11191	5.40469	1.10996	11.4786	2.47262	218.057	0.0430028	6.83816	13.7363	0.442615
	UTP	av11c08	53	core	3.13006	0.44883	913.237	1.32117	<0.0060244	6.74994	0.0437991	0.757578	2.30107	0.933735	16.3496	5.71472	72.9947	28.9317	144.865	32.1277	326.478	70.5747	10200	0.467839	65.9327	297.671	0.37758	0.0461732	37.3775	0.156711	<0.0060244	0.401855	0.00518099	0.0544517	0.184664	0.0625773	1.03948	0.336287	3.55551	1.23554	5.61142	1.16044	10.205	2.02741	320.142	0.0399711	4.05279	16.1543	0.473219
	UTP	av11c10	54	core	4.15933	0.493721	1203.02	2.22789	0.00908377	11.5083	0.0453491	0.850509	2.47822	0.907911	17.3201	6.53965	88.2954	37.2834	196.881	43.7553	448.829	99.8099	9601.39	0.729685	118.52	432.299	0.296817	0.0371911	57.1361	0.174779	0.00300969	0.833908	0.00601522	0.0673882	0.185064	0.0567204	0.990092	0.334992	4.5249	1.85897	9.39703	2.03284	19.7194	4.09239	198.464	0.0475619	8.46948	18.8212	0.445441
	UTP	av11c11	54	rim	3.1061	0.457336	1005.22	2.1139	<0.0053572	10.8483	0.0313586	0.637147	1.83869	0.728726	14.1089	5.36801	71.6153	31.1591	166.61	38.0207	394.463	87.1338	10392.1	0.784263	112.639	417.803	0.256487	0.0448333	29.9843	0.123546	<0.0053572	0.74016	0.00388295	0.0438446	0.116167	0.0514165	0.692015	0.23812	2.69338	0.981341	4.56074	0.91333	9.00992	1.57405	304.89	0.0525987	13.8306	31.406	0.420099
	UTP	av11c13	56	core	4.31292	0.453411	993.003	1.25262	0.0946837	8.92506	0.0764939	1.05316	2.39144	0.864902	17.477	6.08626	76.8422	30.889	152.039	32.5464	316.25	68.3223	8246	0.397164	76.6761	204.734	0.540571	0.0806486	81.2917	0.235674	0.0269836	1.4475	0.0137237	0.11212	0.216303	0.0680421	1.3458	0.458759	5.94358	2.4557	12.3821	2.62479	26.2747	5.39827	318.996	0.0660801	10.3275	25.6247	0.821059
	UTP	av11c15	58	core	3.59568	0.369435	763.919	0.939623	<0.0074014	7.86269	0.0457307	0.830451	1.95018	0.945388	13.0869	4.51281	56.4213	23.7245	120.137	27.7901	287.499	64.4868	10258.7	0.35283	58.3352	235.482	0.432748	0.043595	53.4714	0.136961	<0.0074014	0.705109	0.00901661	0.110643	0.209902	0.0909817	0.939753	0.334675	4.14367	1.75724	8.33312	1.90983	19.7554	4.05168	168.027	0.0401344	4.9698	15.9156	0.618375
	UTP	av11c17	60	core	4.14199	0.395566	954.07	0.552791	<0.0073388	5.50386	0.0429386	0.966517	2.40168	0.811888	16.0247	5.64666	73.6893	30.0188	156.783	35.0603	358.61	78.4176	9379.03	0.257235	54.9087	214.468	0.364434	0.0515206	21.9245	0.0790371	<0.0073388	0.261956	0.00625903	0.087148	0.151329	0.0661247	0.593196	0.174688	1.99734	0.851204	4.23125	1.01767	9.52819	2.01432	222.452	0.0389102	3.24211	11.6947	0.671986
	UTP	av11c18	60	rim	5.56083	0.459748	1355	1.21357	0.015268	7.55833	0.0506239	0.856093	2.49258	0.902079	18.6817	7.56776	102.463	43.1131	222.762	49.6811	487.951	102.713	9504.5	0.368915	70.4874	263.14	0.604879	0.0923624	66.1649	0.0853601	0.0068586	0.345181	0.00629755	0.100425	0.201735	0.144452	0.623566	0.385069	5.46405	2.19587	9.63025	1.81668	17.9426	3.58194	108.722	0.0452793	3.40913	8.73003	0.895781
	UTP	av11d05	62	rim	4.33831	0.584555	1720.9	1.70344	<0.010998	14.989	0.166577	3.14394	7.28183	2.21737	41.9494	13.0357	151.518	55.1382	258.417	52.814	501.85	103.392	10028.6	0.727917	216.806	656.245	0.595557	0.0773434	141.479	0.145632	<0.010998	1.28988	0.0306548	0.41132	0.856934	0.289608	4.91894	1.30754	14.0992	4.60097	21.347	3.9235	33.9526	6.51474	360.801	0.0542645	21.5242	26.4611	0.786626
	UTP	av11d06	63	core	2.95961	0.518701	1242.3	3.45659	<0.0031534	11.3021	0.0285911	0.637748	2.28103	0.825794	15.9948	6.4305	88.8759	38.4881	205.199	47.3968	489.281	108.267	10927.2	1.1084	111.61	557.79	0.20957	0.0269845	28.0699	0.154461	<0.0031534	0.277928	0.00311072	0.0329736	0.0827981	0.0238026	0.357736	0.133511	1.94697	0.897761	4.92791	1.12092	11.4645	2.61798	256.432	0.0411972	5.15048	14.9077	0.285416
	UTP	av11d07	64	core	4.39638	0.487924	971.886	0.925792	0.0762861	7.21641	0.0822662	1.24746	2.44947	0.823564	15.9614	5.69851	74.1184	30.5037	156.202	34.544	354.512	79.1407	9969.74	0.367029	67.6323	245.841	0.384506	0.0450947	47.1895	0.0771688	0.0210732	0.349395	0.011488	0.0969947	0.146718	0.0492329	0.76748	0.268736	3.56322	1.44024	7.43086	1.62817	16.7884	3.60203	343.875	0.0297894	3.7857	12.2326	0.330796
	UTP	av11d08	64	rim	4.33728	0.433847	1007.96	2.25975	<0.0027766	13.9434	0.0401915	0.848206	2.46347	1.02072	17.2841	6.2194	79.1343	31.8335	160.395	35.1799	351.126	75.9482	10808.7	0.727573	211.38	460.545	0.222653	0.0281528	14.0903	0.0456863	<0.0027766	0.148001	0.00295469	0.0473758	0.0979719	0.0326764	0.340701	0.109951	1.2701	0.467761	2.30615	0.541213	5.06481	1.05375	257.151	0.0175686	3.34919	7.55863	0.265318
	UTP	av11d09	65	rim	2.61686	0.41127	869.172	2.07926	<0.0047449	8.28665	0.0170849	0.481766	1.55553	0.625338	11.8851	4.59927	62.1863	27.0518	144.83	33.7715	352.012	79.3044	11118	0.855789	112.146	484.81	0.301309	0.0364678	19.3161	0.107446	<0.0047449	0.38844	0.0036421	0.0488493	0.130945	0.0405023	0.507355	0.142056	1.57886	0.568577	3.36981	0.798237	9.19982	2.21072	302.891	0.0580117	11.0432	17.9955	0.438768
	UTP	av11d11	67	core	10.431	0.897965	4600.34	3.66563	0.0222077	61.6792	0.546434	12.2507	29.53	14.3737	154.432	43.8976	454.564	153.694	633.644	122.32	1126.6	216.619	9627.76	0.548901	604.924	507.593	1.15374	0.0600372	240.642	0.26751	0.00284513	2.74954	0.0326097	0.796368	1.78514	0.777502	7.70856	2.04764	20.9373	6.76543	24.4267	4.47138	40.403	7.60785	224.911	0.0636098	23.5765	16.3485	0.693732
	UTP	av11d12	68	core	3.45118	0.491185	1369.61	1.08822	0.0399482	10.4928	0.147409	2.46301	4.82155	1.7762	28.0195	9.37639	111.537	43.7915	212.573	46.2028	456.119	96.8957	10783.1	0.498002	131.679	393.637	0.561618	0.0480583	155.02	0.0940651	0.0197267	1.14181	0.0234963	0.409893	0.759517	0.286978	3.95484	1.25718	14.1958	5.24043	23.7471	4.7591	44.5423	8.64675	274.177	0.0438213	18.2432	34.3629	0.452237
	UTP	av11d13	68	rim	1.94915	0.381987	758.667	0.797842	<0.0070872	6.22173	0.048622	0.912716	2.18804	0.70965	13.4085	4.66702	58.4047	23.7774	122.041	27.8219	287.833	63.334	11328.6	0.409712	62.8437	281.635	0.281151	0.0434324	27.8856	0.0823913	<0.0070872	0.282814	0.00608711	0.0925389	0.153985	0.0592891	0.736843	0.238689	2.31181	0.920076	4.37818	1.06633	9.2618	2.04828	287.069	0.0393798	3.4814	14.2986	0.535551
	UTP	av11d14	69	core	4.63774	0.542532	1397.6	3.30785	0.00919861	21.346	0.0607474	1.14515	3.09791	1.37718	22.764	8.39284	108.777	44.697	224.097	49.6344	497.967	106.569	11043.9	1.06968	300.102	720.317	0.266389	0.0411287	65.6479	0.121606	0.00218405	0.654705	0.00388066	0.0598638	0.134068	0.0577167	0.768727	0.346883	4.91774	2.11327	11.0754	2.51629	25.1014	5.29444	335.38	0.0388325	13.3302	20.1172	0.266309
	UTP	av11d16	70	core	2.6387	0.539468	1256.1	2.5029	<0.0041634	14.3622	0.0331391	0.764699	2.23279	1.15706	16.4189	6.35172	84.5131	36.871	197.04	46.1592	498.245	114.39	12766.9	0.765066	165.531	593.349	0.367996	0.0463307	145.071	0.310022	<0.0041634	2.34728	0.00792619	0.157444	0.404605	0.177334	2.65932	0.927895	11.4295	4.52414	21.5127	4.48747	43.9469	8.83006	200.462	0.0562752	31.9524	57.6144	0.325819
	UTP	av11d17	70	rim	3.26479	0.46098	1007.29	0.806072	<0.0077954	6.66835	0.0729893	1.42204	3.60369	1.01217	19.9303	6.97868	84.0427	32.7372	157.109	35.015	345.094	70.5046	11531.7	0.320641	59.4156	222.943	0.483024	0.0411347	47.2996	0.0469713	<0.0077954	0.2776	0.0135092	0.101194	0.294379	0.0917394	1.29167	0.3644	5.41243	1.90113	7.74106	1.63602	15.0477	2.77956	128.436	0.0470852	2.68111	2.83689	0.510833
	UTP	av11d18	71	core	4.00478	0.498574	1178.51	2.09131	0.00795591	13.0382	0.0457713	0.975911	2.4745	1.02101	16.7941	6.39836	85.5479	36.1848	190.329	43.678	450.991	99.8332	10950	0.727074	104.073	434.667	0.247095	0.0316693	33.2428	0.106937	0.00125038	0.573118	0.00363033	0.0528526	0.122803	0.0434533	0.477717	0.17979	2.45504	1.02669	5.85833	1.43596	15.7283	3.50572	373.169	0.0359181	3.8168	19.5234	0.223538
	UTP	av11e03	71	rim	4.03768	0.368188	552.38	0.482346	0.0304821	4.4075	0.0307707	0.483011	1.08624	0.498632	8.21148	2.98239	39.3275	16.8536	89.7228	21.1596	226.183	51.7293	10186.8	0.272026	39.924	174.015	0.274606	0.0206016	12.9287	0.0354739	0.00247865	0.0751527	0.00257069	0.025048	0.0748499	0.0264853	0.274499	0.104163	1.09828	0.448733	2.04942	0.422917	4.43942	0.864942	146.462	0.020594	0.780812	4.36443	0.231937
	UTP	av11e04	71	rim	4.41142	0.426924	889.736	0.746989	0.0169374	6.53669	0.0930401	1.67224	3.46621	1.24043	18.8312	6.12466	72.8456	28.1849	139.687	30.696	307.497	65.9025	9848.93	0.333941	60.9592	203.916	0.288775	0.0265115	34.574	0.0450271	0.0018133	0.105852	0.00733929	0.123285	0.21546	0.0737684	1.02096	0.282585	3.381	1.162	5.20293	1.02184	9.49778	1.80165	178.324	0.0208854	1.63896	3.77283	0.270283
	UTP	av11e05	74	rim	5.8855	0.446163	1205.29	1.2554	<0.0059877	7.04535	0.0513676	1.08678	3.04327	0.862824	21.041	7.54009	97.2007	40.0419	198.693	41.1268	396.892	81.3161	8986.56	0.429037	53.5587	163.071	0.501995	0.0415743	60.127	0.0721334	<0.0059877	0.252478	0.00527527	0.108653	0.212115	0.0515622	1.22912	0.391239	4.90311	2.09543	9.39186	1.92491	17.9978	3.33121	191.469	0.0340295	2.62295	6.17666	0.388903
	UTP	av11e06	72	core	3.50936	0.362744	532.849	0.387209	<0.0065675	2.94537	0.0294402	0.437203	1.47405	0.436357	8.9423	3.23382	40.4861	16.4982	84.4666	19.0292	197.052	44.3503	9613.91	0.15698	25.2802	98.5434	0.440152	0.0563568	53.8077	0.0824549	<0.0065675	0.374915	0.00761912	0.078362	0.197792	0.0521566	1.05832	0.333397	3.98161	1.70873	8.27829	1.87944	18.6129	3.93328	292.93	0.0265166	3.78469	12.5122	0.530934
	UTP	av11e07	72	rim	5.27932	0.515321	1732.77	4.28194	0.0101029	29.0593	0.0437605	1.11647	3.82346	1.1437	27.3916	10.3783	136.647	55.5036	276.966	59.4788	588.455	122.594	10231.9	0.967839	233.25	762.258	0.516326	0.0656319	203.192	0.697446	0.00273678	4.63503	0.00546496	0.113781	0.436414	0.118256	3.24345	1.27484	17.092	6.82031	33.7707	7.15223	69.5742	14.0473	459.003	0.152729	38.2806	118.795	0.512427
	UTP	av11e08	73	core	2.08984	0.620623	1628.8	1.95936	0.0109415	14.1342	0.0715643	1.68414	5.06804	1.65772	30.87	10.5049	130.486	52.8788	262.603	57.1486	576.811	120.377	12689.4	0.775003	150.861	638.131	0.369635	0.0553496	28.7216	0.0850575	0.00577115	0.524772	0.0101277	0.133953	0.295804	0.0816163	0.802262	0.193397	2.28108	0.846629	3.89232	1.10751	9.45292	1.75154	288.147	0.0531078	4.17805	18.6657	0.623489
	UTP	av11e10	75	core	4.71462	0.48059	1463.52	2.6907	0.0123609	22.8201	0.059483	1.18824	3.30711	1.53689	23.7841	8.61247	112.082	46.3532	230.131	51.5894	521.272	113.614	9918.91	0.802682	175.316	483.045	0.352119	0.0378921	23.7696	0.0743464	0.00419883	0.319355	0.00563174	0.0672018	0.162576	0.0515395	0.648948	0.192416	2.32506	0.954697	3.99272	0.972	10.3754	2.01692	153.683	0.0308393	2.81079	6.36648	0.324167
	UTP	av11e11	75	rim	4.70419	0.391357	717.091	1.03504	<0.0044158	6.70843	0.0223234	0.601834	1.58126	0.759977	11.4547	4.07527	52.5856	22.0555	114.25	25.7812	266.16	59.9824	9251.99	0.404229	101.337	287.706	0.417937	0.0309705	16.0635	0.0905762	<0.0044158	0.438496	0.00306112	0.0537156	0.124637	0.0528462	0.601581	0.168175	1.46808	0.524824	1.99555	0.460594	4.2153	0.739947	158.792	0.0346839	15.5991	24.6651	0.342734
	UTP	av11e12	76	core	2.66859	0.546597	998.71	1.28386	0.0111475	6.37814	0.0214279	0.413027	1.745	0.640725	12.5317	5.12143	70.5057	31.1804	167.487	39.8174	430.096	94.2073	13389.3	0.722161	78.3912	544.54	0.370968	0.0345851	33.1544	0.0534542	0.00205844	0.25115	0.00524259	0.0534946	0.156536	0.0613873	0.610382	0.234712	2.72947	1.21903	6.31398	1.38709	15.0006	2.90681	152.27	0.0438963	2.13185	23.0459	0.38112
	UTP	av11e13	76	core	3.48631	0.474615	1163.88	2.39728	0.00350663	12.6047	0.0349874	0.758962	2.45342	0.910425	17.619	6.534	85.2888	36.0325	187.266	42.2483	438.659	96.1727	10867.2	0.966346	207.93	687.972	0.204937	0.0281933	24.3678	0.0410886	0.000859912	0.118468	0.0034575	0.0419182	0.086353	0.0273389	0.295504	0.123698	1.60281	0.745894	3.94611	0.959505	10.8105	2.32454	208.897	0.0215497	8.04299	11.5551	0.241015
	UTP	av11e15	77	core	5.62792	0.394832	891.564	1.2106	0.046028	15.0001	0.06924	1.18847	2.99984	1.46284	16.7042	5.48299	67.897	27.393	137.815	31.6685	335.083	76.7307	9487.59	0.463241	119.542	253.031	0.606575	0.0487046	67.6405	0.0913256	0.0257023	0.975077	0.00872535	0.126916	0.330402	0.170442	1.86876	0.55147	6.08343	2.13432	9.38566	1.92808	19.3691	4.05199	217.329	0.0335254	14.5531	15.9198	0.471976
	UTP	av11e16	77	rim	5.29134	0.47441	830.369	1.93516	0.0118259	22.526	0.0700272	0.940137	2.40225	1.07401	14.7244	5.13884	63.7591	25.8891	130.729	29.2229	305.46	68.0608	9821.78	0.663577	211.274	407.91	0.353871	0.0518146	27.1866	0.0842907	0.00603884	1.08821	0.0137905	0.0748738	0.155635	0.0516731	0.652259	0.205824	2.43939	0.904913	4.27836	0.895752	9.17121	1.81763	358.58	0.0427884	15.4156	23.5474	0.370586
	UTP	av11e17	78	core	3.74484	0.341612	1034.26	0.323047	<0.01004	4.1249	0.107708	1.55777	3.60968	1.56969	19.9125	6.54432	81.1856	31.7287	156.582	35.3577	357.382	78.1041	9058.71	0.225934	50.3902	164.125	0.752752	0.0536083	47.3976	0.0791762	<0.01004	0.166156	0.0118412	0.134481	0.167092	0.0744716	0.736831	0.139003	2.96588	1.17906	7.73305	1.44389	17.8277	4.1903	104.207	0.0305411	2.01154	5.99691	0.743702
	UTP	av11e18	78	rim	5.08171	0.380046	1121.05	0.523045	<0.0092184	4.45117	0.0521043	1.13036	2.83974	1.52113	18.9203	6.63784	82.8425	34.5927	176.19	39.5105	411.414	89.8937	8540	0.309752	55.9572	186.248	0.581814	0.0821117	103.995	0.117215	<0.0092184	0.410127	0.00666159	0.106963	0.237668	0.157849	1.60948	0.5172	7.1556	3.08358	16.4524	3.66962	36.312	7.80372	85.1222	0.0432929	6.93903	17.5435	0.712057
	UTP	av11f03	79	core	3.00019	0.540521	1575.39	1.19341	<0.0099489	12.784	0.174302	3.53242	7.16752	2.45886	36.2434	11.5909	133.296	49.2218	228.233	47.2526	450.879	92.9082	10888.6	0.367028	132.779	390.395	0.384755	0.0388221	155.779	0.211067	<0.0099489	1.43547	0.0413889	0.448886	0.813783	0.263967	4.84097	1.40227	15.4666	5.33792	24.0046	3.95187	33.8146	6.1676	147.349	0.0696708	15.2449	27.7996	0.700502
	UTP	av11f05	80	core	6.53318	0.530045	1249.02	1.86659	0.0537719	16.6769	0.0784484	1.33653	2.91087	1.34317	20.3303	7.32111	93.7274	38.1806	192.511	43.0926	443.923	99.0865	9639	0.658845	115.64	321.147	0.414409	0.0451949	40.1052	0.0890135	0.0253194	0.716416	0.0114264	0.0865358	0.137062	0.0780826	0.807599	0.248086	3.18277	1.3216	6.30263	1.41515	14.3635	3.17071	157.547	0.0318952	4.37994	10.378	0.297816
	UTP	av11f06	80	rim	4.12679	0.506679	1291.42	2.84222	<0.0038227	14.6376	0.035023	0.846572	2.41072	1.03593	17.7645	6.96066	93.7913	39.9937	209.894	48.3354	503.186	109.654	10871.8	1.03732	141.382	548.956	0.371846	0.0288362	19.4153	0.0722834	<0.0038227	0.396561	0.00292644	0.0575223	0.133318	0.0421463	0.507144	0.141635	1.84195	0.697381	3.57511	0.73484	7.34853	1.39617	230.56	0.0287657	5.33221	16.1541	0.28988
	UTP	av11f07	81	core	4.29171	0.570254	1898.38	1.30645	0.0112684	13.3851	0.164218	2.96431	6.67997	2.44644	37.4329	12.4597	151.585	60.7266	295.964	63.0513	629.108	136.246	9226.01	0.534224	187.326	535.51	0.375096	0.053285	149.235	0.104487	0.0023594	1.02259	0.013197	0.216453	0.524209	0.194555	2.893	0.976713	11.894	4.8551	23.5074	4.89044	47.6833	10.0372	362.866	0.0366629	17.5723	41.9877	0.437273
	UTP	av11f09	82	core	3.62898	0.438433	1068.06	2.25046	0.0194305	11.8677	0.0644473	1.32833	3.29442	1.65802	22.6004	7.26713	86.6109	32.9064	156.307	33.9845	342.65	73.7165	10904.6	0.681455	81.4509	462.614	0.265631	0.035731	53.1741	0.194288	0.00427755	0.983333	0.0282595	0.386462	0.384453	0.223668	1.66664	0.461057	4.78243	1.61014	7.23346	1.46278	13.9875	2.81648	166.924	0.0622735	12.604	21.9652	0.298019
	UTP	av11f10	82	rim	2.96761	0.491779	954.291	2.7878	0.00654023	10.9288	0.0187896	0.395728	1.49569	0.747102	13.2066	5.23103	68.6836	29.3635	155.127	36.7181	391.8	86.4343	13272.3	1.35845	128.189	725.757	0.337824	0.0419885	10.3214	0.0699315	0.00255837	0.253811	0.00317278	0.0447159	0.116528	0.0288151	0.306267	0.0962705	0.892362	0.387128	1.70217	0.563136	4.711	0.896039	218.001	0.0418514	5.51713	19.0415	0.353558
	UTP	av11f14	85	rim	3.46318	0.532463	1225.39	2.25918	<0.010765	11.7596	0.0321034	0.72383	2.06008	0.95169	18.0781	6.78298	90.2182	38.867	198.522	45.7349	463.985	102.096	10523	0.837581	124.401	489.335	0.465193	0.0543067	115.923	0.214202	<0.010765	1.07823	0.00678977	0.0958003	0.310064	0.100176	2.32163	0.791221	10.0843	4.06749	18.549	4.04999	37.387	6.97807	337.053	0.0735308	18.0672	50.6409	0.766419
	UTP	av11f15	87	core	5.96716	0.461351	664.358	0.465915	0.12738	4.25083	0.0815511	0.80444	1.50877	0.60174	11.2838	4.05344	50.512	20.606	105.273	22.9978	244.28	53.8305	9751.17	0.207318	32.9416	166.283	1.04801	0.119738	110.581	0.133433	0.087751	0.772599	0.0352238	0.246773	0.217341	0.0643913	1.7114	0.579285	7.54958	3.25756	17.8656	3.88633	43.3705	9.27027	636.827	0.0598039	7.85026	41.1615	0.968294
	UTP	av11f16	87	rim	7.24851	0.256275	543.216	0.809739	<0.019813	3.29359	0.0356452	0.485795	1.44548	0.598589	10.8128	3.40203	43.8492	18.1192	86.7579	18.9963	186.879	40.1996	8677.7	0.102516	21.5554	76.3887	1.5131	0.0690941	24.3216	0.17842	<0.019813	0.131074	0.0130186	0.116164	0.234263	0.075035	0.638746	0.282219	3.28395	1.10329	4.88921	0.880687	9.77629	1.78861	339.398	0.0602582	1.52512	3.83943	1.40022
	UTP	av11f18	88	rim	2.29819	0.387618	710.254	0.945845	0.00535271	4.48074	0.0122798	0.290466	1.12085	0.452861	8.75978	3.55715	49.3308	21.486	118.198	28.2233	304.679	69.1652	11317.1	0.406374	45.3531	337.878	0.177012	0.0282764	19.3653	0.0498355	0.00101655	0.110233	0.00171092	0.0246632	0.0486467	0.0211979	0.288504	0.101323	1.38134	0.587785	3.34631	0.861768	8.81351	2.0106	289.617	0.0247603	1.14477	10.4316	0.262481
	MTP	av11g03	37	core	2.93501	0.47634	1158.69	1.17336	<0.0038903	9.07779	0.0542799	0.971221	2.59903	0.973989	16.9779	6.35309	84.1567	35.3607	181.787	41.4469	430.313	95.1044	10623.8	0.42608	86.9062	371.742	0.319201	0.0357265	59.8819	0.127065	<0.0038903	0.774381	0.00582663	0.0811761	0.205594	0.0657514	1.04529	0.364478	4.57221	1.81963	8.86821	1.92294	18.9844	3.57547	202.826	0.0439328	5.92969	17.3872	0.292855
	MTP	av11g04	37	rim	1.97512	0.473466	698.268	1.77733	<0.0047977	7.19878	0.0149851	0.271434	0.8365	0.397628	7.76855	3.12137	45.6288	21.0015	120.195	29.6217	331.541	78.7587	14158.9	0.738724	57.3239	409.626	0.221114	0.0437811	5.23371	0.0609346	<0.0047977	0.0902346	0.0027608	0.0380098	0.0726545	0.044491	0.315692	0.0822795	0.78306	0.271923	1.16871	0.203175	2.39428	0.501362	258.589	0.0350958	0.44426	3.99647	0.373136
	MTP	av11g05	38	core	2.6482	0.468502	809.032	0.68394	<0.0039915	5.02592	0.0401753	0.832633	1.93142	0.741075	13.192	4.75372	61.0017	25.1263	129.758	30.0279	317.345	70.3492	10868.1	0.306081	50.7129	258.357	0.241306	0.0272662	28.1549	0.0465779	<0.0039915	0.237183	0.0049029	0.0942362	0.131563	0.0516044	0.646521	0.224939	2.51506	0.914198	4.67795	1.02234	9.48469	2.01879	326.189	0.0259457	1.94481	8.02703	0.271847
	MTP	av11g06	38	core	2.78673	0.444035	818.759	0.963358	<0.0037201	5.76214	0.0259265	0.631642	1.71909	0.624734	12.2434	4.4451	58.7084	24.897	132.998	30.646	329.569	73.7963	11124.7	0.455931	49.4857	274.45	0.204984	0.0304218	24.1432	0.0529902	<0.0037201	0.247069	0.00412151	0.0572889	0.122899	0.0465203	0.51891	0.155592	2.0589	0.773421	4.06253	0.899818	10.1023	1.93318	304.48	0.0315761	1.99509	9.24194	0.30831
	MTP	av11g07	39	rim	3.74591	0.443872	1025.43	1.38406	<0.0060622	8.72233	0.0435417	0.960013	2.51075	0.942815	16.8106	5.98314	78.4772	31.9409	163.05	36.8955	379.531	82.7161	10433.3	0.503571	79.9634	327.656	0.497773	0.0439463	60.1549	0.202149	<0.0060622	0.926238	0.00444569	0.0712864	0.184756	0.0498644	0.854305	0.270786	4.26298	1.82427	9.5783	2.14869	22.2832	4.52113	233.424	0.0618064	6.60759	21.5533	0.490913
	MTP	av11g08	40	core	5.22438	0.286128	696.974	0.484773	<0.004892	2.87661	0.0389059	0.777361	1.83018	0.720791	11.2172	4.00829	52.2923	21.5004	111.758	24.6861	255.982	57.1334	8307.53	0.222122	25.9901	118.555	0.526642	0.0352375	51.1555	0.0752772	<0.004892	0.149517	0.00835399	0.0834872	0.217378	0.0724538	1.01688	0.34311	4.19908	1.65666	8.24107	1.81377	16.9714	3.66771	106.264	0.0270978	2.06215	6.86004	0.451393
	MTP	av11g09	40	rim	3.96446	0.408138	1061.06	1.78565	<0.0064209	9.59882	0.0337875	0.81524	2.33682	0.788127	15.0219	6.04789	78.8204	33.2097	171.945	38.0415	386.878	85.3531	9529.49	0.617783	98.5817	355.806	0.439858	0.0421161	40.1866	0.127458	<0.0064209	0.49933	0.00474067	0.0710536	0.169557	0.0397307	0.707844	0.257533	3.41166	1.24648	6.43895	1.42754	13.1107	2.7781	177.545	0.0327543	5.17841	13.9033	0.481517
	MTP	av11g11	41	rim	2.64123	0.4316	788.034	1.6695	<0.0054749	11.6997	0.0244713	0.574373	1.81129	0.698713	11.7839	4.36056	57.6713	23.9568	125.76	29.2284	310.492	71.3777	11410.3	0.69365	114.643	511.95	0.246906	0.0394269	41.0444	0.0918677	<0.0054749	0.544814	0.00344602	0.0467241	0.135825	0.0462597	0.640219	0.236969	3.10671	1.30883	6.67621	1.47349	16.0284	3.30676	314.023	0.033238	4.43854	15.2733	0.399492
	MTP	av11g12	42	core	10.2554	0.197577	478.423	1.16295	0.0127	3.05519	0.157726	3.08385	7.00213	2.39213	34.4941	8.18568	63.5363	14.5643	48.367	7.83527	65.5748	11.9979	9630.1	0.398086	37.7633	175.304	1.0306	0.0305899	22.1397	0.0852536	0.00263301	0.197592	0.015915	0.281374	0.571901	0.221969	2.40414	0.533539	3.70489	0.669477	1.61149	0.23244	2.21954	0.497387	197.701	0.0347189	3.20967	8.25728	0.451222
	MTP	av11g13	42	rim	2.2337	0.428021	815.849	1.8903	<0.0047046	10.6948	0.0202363	0.500826	1.64667	0.616786	12.7806	4.639	60.8589	25.3047	130.966	30.288	312.881	69.0433	11350.5	0.925562	159.398	585.552	0.270811	0.0406048	6.48928	0.0882145	<0.0047046	0.144661	0.0030981	0.0356481	0.0711566	0.0267653	0.286047	0.0727609	0.752374	0.264057	1.06088	0.296563	2.68379	0.557559	377.456	0.0327459	3.25594	10.1918	0.373553
	MTP	av11g15	43	rim	2.39148	0.431968	1000.77	1.25294	<0.0059108	7.30315	0.0284322	0.708342	2.10591	0.723076	14.3363	5.38975	71.9073	30.7975	163.875	37.6451	399.91	89.0325	10378.3	0.442249	69.3296	355.421	0.259748	0.0401639	44.6984	0.0948831	<0.0059108	0.421778	0.00438046	0.0693689	0.168103	0.055222	0.628446	0.267407	3.34422	1.3512	6.95547	1.48102	16.2448	3.59317	288.163	0.0313979	3.48142	12.1608	0.503349
	MTP	av11g16	44	rim	4.61175	0.421507	1079.23	0.893805	<0.0062903	6.45348	0.0964019	1.53184	3.67341	1.27014	21.8096	7.21478	88.4339	34.8046	169.638	37.1861	369.081	78.0561	8658.52	0.27954	71.3899	222.249	0.527539	0.0453056	82.405	0.167831	<0.0062903	0.982931	0.0099554	0.124377	0.252845	0.0919509	1.55527	0.506199	6.35755	2.55507	13.1391	2.98389	29.6237	6.07847	321.797	0.0466838	10.3832	32.2549	0.479785
	MTP	av11g18	46	rim	3.15625	0.471821	996.317	1.79687	0.00418779	9.31803	0.0292053	0.645006	1.97952	0.742822	13.7261	5.26732	70.4085	30.4855	160.846	37.5371	395.604	88.5063	10484.7	0.663069	79.5376	382.957	0.248718	0.0274863	24.8506	0.051735	0.00153468	0.212523	0.00329416	0.0508963	0.112981	0.0376089	0.513905	0.179145	2.06989	0.858426	4.00672	0.87267	9.02997	1.78771	207.617	0.0246153	4.35816	12.4319	0.267924
	MTP	av11h03	47	rim	3.54975	0.552617	1307.65	3.19392	<0.0038064	12.8812	0.0349952	0.746399	2.36966	0.830637	17.6149	6.83204	91.9672	39.4904	210.646	48.9967	514.688	114.631	11777.3	1.16908	136.909	600.192	0.305364	0.0318668	33.1513	0.0897603	<0.0038064	0.62675	0.0040708	0.0512436	0.135616	0.0432965	0.748944	0.2422	2.83184	1.04402	4.98274	1.16686	11.7399	2.19548	405.732	0.0306845	11.9954	31.6928	0.27117
	MTP	av11h04	47(2)	rim	4.22502	0.34861	517.126	0.883766	0.0277804	8.69272	0.0422971	0.535538	1.27508	0.515041	7.32489	2.7531	36.0504	15.6122	83.5467	19.7106	208.233	48.9328	9661.86	0.503601	63.3103	175.746	0.633727	0.061994	31.7183	0.104314	0.00724322	0.461285	0.00809066	0.082976	0.147884	0.0693275	0.584577	0.187318	2.28108	0.960426	4.48717	0.897308	9.4225	2.05089	180.257	0.0618049	5.43752	9.04959	0.76309
	MTP	av11h06	48	rim	3.91365	0.51324	1061.55	1.37792	<0.015995	8.19918	0.0542862	0.698692	1.97207	0.892698	17.0964	6.55171	80.5362	33.5258	166.463	37.0899	373.633	80.0801	9531	0.523702	91.437	269.244	0.679706	0.138275	41.2228	0.144834	<0.015995	0.61639	0.0113149	0.126403	0.197042	0.0928429	1.23354	0.304683	3.43091	1.52196	8.59285	1.69071	16.2344	2.57827	231.386	0.0738084	8.41886	17.5742	1.10496
	MTP	av11h07	49	core	5.85373	0.525581	1268.92	1.67042	0.0362614	11.6009	0.0912177	1.52951	3.54568	1.44704	22.8671	8.20591	98.9085	39.5955	196.289	42.8868	430.825	94.0182	9422.85	0.505229	145.938	399.995	0.445758	0.070972	99.6768	0.184131	0.00526437	0.99508	0.013744	0.19358	0.389523	0.168546	2.48329	0.814134	8.59814	3.36368	15.2329	3.1514	30.0695	6.09858	167.423	0.0643852	21.3117	40.1188	0.506814
	MTP	av11h08	49	rim	2.96319	0.505898	1162.69	4.22928	0.0192743	13.2772	0.0293674	0.585283	1.99382	0.650577	16.6539	6.7176	88.664	36.7306	188.956	42.5483	433.125	93.3164	12837.3	1.64761	166.863	747.899	0.224479	0.0366195	29.0674	0.126318	0.00330717	0.395166	0.00446143	0.0447909	0.124217	0.0422292	0.564543	0.208108	2.59612	1.00352	5.00994	1.17323	12.0061	2.38563	340.312	0.0568198	6.79023	17.5556	0.396457
	MTP	av11h09	51	rim	2.53266	0.473046	1179.59	1.24542	<0.0060587	10.0298	0.0700809	1.26544	3.09185	1.04799	19.9535	7.26851	91.2457	36.8923	184.378	41.3823	416.904	90.4197	10648.9	0.415715	126.035	419.56	0.380028	0.0556078	119.062	0.207429	<0.0060587	1.38425	0.0106409	0.170716	0.35943	0.105689	2.44082	0.842259	10.387	3.98448	18.3023	3.8944	36.9147	7.33773	260.471	0.0687749	22.3603	47.8418	0.485222
	MTP	av11h10	52	rim	2.77484	0.454993	909.917	0.899453	0.0133543	6.07752	0.0346964	0.846277	1.89264	0.712396	14.0687	5.09365	66.8091	28.3117	145.904	33.6666	354.407	79.4084	9625.88	0.385346	64.7739	285.066	0.374552	0.0589926	52.6182	0.0891165	0.00334446	0.391795	0.00639867	0.127814	0.231301	0.0801238	1.15884	0.343864	4.54384	1.73721	8.42494	1.93256	20.0476	4.12879	418.797	0.038637	4.58129	13.8789	0.462447
	MTP	av11h11	53	core	2.17467	0.40287	911.434	0.81602	<0.0064188	9.66955	0.090839	1.81324	3.47236	1.18314	20.1664	6.49289	77.0243	29.471	141.574	30.8976	312.369	66.5216	9943.78	0.338212	97.7486	273.662	0.373512	0.0578401	69.0163	0.0861568	<0.0064188	0.859756	0.0165063	0.205932	0.405532	0.128717	2.20148	0.645926	6.98677	2.45099	10.2132	2.15128	19.5992	3.64257	410.354	0.0323682	10.9939	17.9545	0.46082
	MTP	av11h13	54	rim	5.06291	0.529768	1695.31	1.43811	<0.012382	12.677	0.112464	2.03709	5.73852	1.79217	37.9794	12.5705	146.993	55.0891	256.394	51.3804	484.637	97.0105	7999.9	0.379409	189.863	354.881	0.671526	0.0744778	180.18	0.211681	<0.012382	1.66438	0.0129658	0.242091	0.703284	0.217297	4.81329	1.4444	16.8574	6.20907	27.2159	5.07547	43.9067	7.91343	259.818	0.0515385	28.606	40.8306	0.887897
	MTP	av11h14	55	core	3.14123	0.271629	692.481	0.432534	<0.016597	3.83818	0.0269677	0.561954	1.17079	0.494602	10.6134	3.70733	50.3125	21.154	109.173	25.1542	262.931	59.7172	8592.2	0.350746	38.0763	166.457	0.752167	0.0842846	46.7453	0.133777	<0.016597	0.422083	0.00546606	0.12164	0.143012	0.0618343	1.28851	0.342103	3.5088	1.57979	7.4332	1.83557	19.5647	4.51286	333.039	0.0895598	4.59875	22.9075	1.24356
	MTP	av11h15	55	rim	11.6317	0.617004	1773.88	1.9694	0.0149026	14.9251	0.0698163	1.73582	4.80842	1.46725	31.026	10.8386	139.264	54.9508	270.889	59.0439	574.174	119.773	9926	0.707659	176.666	570.742	3.14817	0.0771394	208.084	0.285978	0.00863342	2.10359	0.0121265	0.262494	0.686268	0.212821	4.05897	1.43226	17.9425	6.72042	31.3966	6.33509	59.7712	11.3097	322.657	0.0946031	25.6665	68.9481	0.729253
	MTP	av11h16	56	core	5.98949	0.569342	1807.37	2.29549	0.0111211	17.7914	0.106144	2.06038	5.22684	2.02574	34.0288	12.2297	148.748	57.5632	275.494	58.4858	570.472	120.387	8775.87	0.578283	205.322	552.183	0.816648	0.102452	171.477	0.26354	0.00461791	1.96384	0.0102407	0.196898	0.439927	0.193248	3.31891	1.23043	14.8065	5.57092	26.1461	5.41689	50.4795	10.1693	318.675	0.0687586	24.2019	56.4777	0.652859
	MTP	av11h17	56	rim	5.44154	0.596021	1536.43	3.49013	0.047426	18.7739	0.0669965	0.884242	2.76298	1.14802	22.8393	8.46931	112.337	47.7739	246.308	55.2995	555.78	120.403	10264.5	0.923873	164.958	587.107	1.08434	0.067905	54.0835	0.216082	0.0451375	0.868548	0.0228424	0.0802433	0.228086	0.0696682	1.15921	0.356415	5.13228	1.94932	8.97778	2.00517	17.8044	4.01669	257.157	0.0631182	13.109	28.3608	0.862696
	MTP	av11h18	57	rim	4.83861	0.380855	1286.11	1.52284	<0.005721	9.1885	0.0646774	1.36549	3.2738	1.17035	21.9424	7.78041	99.2862	40.2086	198.153	43.4334	435.338	94.1054	9629.93	0.523438	103.874	360.629	0.487916	0.0357557	90.9594	0.116317	<0.005721	0.765331	0.00600964	0.129627	0.246566	0.105274	1.93744	0.624151	7.76798	2.94768	13.9217	2.8271	25.9493	5.35849	188.821	0.0506484	11.1726	24.1922	0.430419
	MTP	av11i03	59	rim	40.1424	0.32882	804.581	1.22027	<0.011187	7.09851	0.032474	0.619	1.72698	0.79512	12.5208	4.72795	60.3004	24.9534	127.046	28.3073	286.346	65.7689	8676.16	0.502462	85.9666	285.148	17.0208	0.0577402	12.2078	0.12349	<0.011187	0.287822	0.0070367	0.071035	0.187239	0.0514406	0.351405	0.141865	1.12662	0.380892	2.32372	0.521643	4.79931	1.34212	311.119	0.0746413	3.22926	8.07849	0.763847
	MTP	av11i04	60	rim	1.68016	0.491034	1041.87	2.2298	0.0166197	9.97724	0.0233917	0.667014	1.80266	0.637115	14.3643	5.36806	72.9501	31.5588	165.449	38.7369	400.982	85.7603	12273.1	1.17843	66.9127	396.717	0.290781	0.0656313	117.947	0.46664	0.00925773	1.9051	0.00516668	0.137395	0.204111	0.0573221	1.37105	0.501591	6.87837	3.16235	17.367	4.14811	41.4021	8.02941	664.191	0.261613	9.16464	55.7916	0.690189
	MTP	av11i05	61	core	2.5827	0.380223	926.766	1.372	0.00992589	7.25046	0.0421581	0.810968	2.16473	0.755514	14.2601	5.48052	68.2727	28.7541	150.768	34.8524	368.473	81.8515	11097	0.652754	71.5486	368.749	0.262379	0.0355162	46.8645	0.20148	0.00239481	0.610081	0.0069697	0.0880717	0.176958	0.0463663	0.61143	0.259188	3.01646	1.4724	8.25997	2.14109	22.8522	4.77088	569.623	0.115855	4.65159	34.118	0.474588
	MTP	av11i08	62	rim	2.45066	0.42107	656.086	1.71989	0.0539701	6.8158	0.0403901	0.42404	1.14334	0.492489	8.7062	3.44618	46.1678	19.9628	106.364	24.8603	263.966	58.5562	11351.3	0.725968	65.6948	322.787	0.367945	0.0413496	27.0323	0.0926574	0.018523	0.277367	0.0117651	0.0644932	0.137711	0.0466694	0.469265	0.163646	1.82221	0.799814	4.06118	0.715157	7.15424	1.78999	656.461	0.0479672	4.53242	12.4072	0.578391
	MTP	av11i10	63	rim	4.25746	0.548969	1087.44	2.21291	<0.006174	10.7241	0.0300682	0.705433	1.86284	0.797598	14.3293	5.74247	78.7397	34.2308	182.617	41.9734	433.927	94.8292	10372.2	0.811693	73.4132	334.315	0.465526	0.0479761	20.6007	0.113843	<0.006174	0.252196	0.00497034	0.0503803	0.13304	0.0609158	0.439902	0.131013	1.69383	0.773373	3.6249	0.854163	9.9852	1.81844	236.492	0.0503924	1.84386	10.8629	0.499914
	MTP	av11i11	64	core	3.6007	0.350997	832.901	0.740935	<0.0074448	6.0768	0.0638055	1.09132	2.4503	0.872348	14.9088	5.31609	65.6498	26.4162	132.625	29.7283	298.714	67.6351	8942.03	0.245211	52.5217	183.718	0.441806	0.0424125	10.4883	0.0864901	<0.0074448	0.177101	0.0087095	0.0724923	0.165226	0.0444103	0.458963	0.0938053	1.03536	0.41089	2.05263	0.500492	5.53577	1.19269	199.263	0.0276569	1.3242	5.88731	0.580531
	MTP	av11i12	64	rim	3.53571	0.520448	1386.87	4.19939	<0.0076489	22.147	0.033498	0.826779	2.75365	1.44261	22.4262	8.237	104.706	43.0732	218.105	49.4366	507.066	109.517	11942.7	1.52474	393.512	1002.86	0.30913	0.0615758	21.992	0.134611	<0.0076489	0.428966	0.00446986	0.0814434	0.152594	0.114374	0.318978	0.173003	1.985	0.66314	2.64711	0.624225	8.64274	1.27443	295.589	0.0618525	14.4425	39.2039	0.503972
	MTP	av11i13	65	core	2.1108	0.413632	785.636	0.865005	<0.0081921	6.48093	0.0591337	1.23293	2.50886	0.874804	13.8433	4.93742	60.4441	24.141	120.482	27.237	288.352	65.8394	12369.9	0.33103	66.456	325.596	0.385627	0.0574956	57.0594	0.102111	<0.0081921	0.391423	0.00893639	0.151198	0.267765	0.0899888	1.24922	0.390943	5.49491	1.85997	8.05465	1.52945	14.8999	2.73492	151.047	0.0478407	5.42728	13.8077	0.586379
	MTP	av11i15	66	core	3.46477	0.446859	1332.99	1.69729	0.0195931	28.2195	0.117562	2.05485	4.98209	1.9587	27.6164	9.28512	109.623	41.8108	193.754	41.7114	404.652	82.6619	10728.7	0.440008	215.537	365.451	0.500857	0.0610092	148.285	0.357017	0.00380131	6.30918	0.0192185	0.357441	0.811223	0.329689	3.11988	1.11322	12.0067	4.55834	20.1086	4.1507	37.19	7.14135	222.734	0.0755618	47.0709	43.7953	0.643595
	MTP	av11i16	66	rim	4.39775	0.463044	1085.21	1.59116	<0.0080712	7.73425	0.0368154	0.818823	2.33151	0.6937	16.133	6.25769	82.9746	35.0435	181.147	41.4893	418.504	89.4601	10014.8	0.547775	67.9553	280.132	0.467072	0.0515673	33.649	0.0897852	<0.0080712	0.197082	0.00496746	0.08188	0.20008	0.079288	0.584625	0.186615	2.20031	0.958114	4.87501	1.23024	12.7834	2.99188	168.362	0.0471784	1.63698	6.04548	0.581187
	MTP	av11i17	67	rim	3.27051	0.592501	1216.13	1.97736	0.0100276	11.247	0.0523339	1.13289	3.01062	1.01827	19.2566	7.24951	92.2342	38.4884	195.948	44.6313	462.4	100.191	12016.4	0.764648	101.281	473.031	0.267226	0.0551875	29.4492	0.0782008	0.00232689	0.232822	0.005751	0.0883862	0.199617	0.0505398	0.688882	0.197663	2.49387	0.855442	4.40535	0.794516	7.15713	1.79979	315.586	0.0450719	1.83989	6.58128	0.426795
	MTP	av11i18	68	core	2.57683	0.447313	785.461	0.841764	<0.012659	5.44588	0.0330428	0.482338	1.66527	0.748818	9.79947	4.22155	54.101	23.0351	126.485	29.5333	318.062	70.6311	10488.8	0.386196	53.7643	246.013	0.54188	0.0778166	112.096	0.117735	<0.012659	1.0045	0.00542874	0.0745771	0.299671	0.14528	1.17877	0.671681	7.94743	3.62096	19.1091	4.41478	47.7547	10.3269	356.689	0.0798092	10.5196	43.477	0.942118
	MTP	av11j05	69	rim	2.56898	0.468226	1011.58	2.81559	<0.0069944	9.62221	0.0205577	0.440763	1.67067	0.55039	12.3862	4.92163	71.3424	31.2333	169.201	40.0429	431.812	93.5595	12221.9	1.09057	85.613	519.504	0.260874	0.0437701	62.3238	0.341496	<0.0069944	0.99807	0.00373244	0.0693145	0.167408	0.0646004	0.9367	0.29296	4.67376	1.95328	10.5964	2.60717	27.2061	5.42295	475.428	0.147367	13.0566	68.3284	0.632596
	MTP	av11j06	70	core	2.14884	0.43994	807.012	1.23381	<0.0086015	8.35073	0.0174896	0.450047	1.34196	0.561245	10.8721	4.09066	56.2463	24.0973	130.617	30.7068	329.87	73.9952	12127.1	0.55523	62.8717	337.583	0.310215	0.066629	57.1646	0.0760302	<0.0086015	0.248288	0.00486202	0.0979558	0.190288	0.0650837	1.18719	0.334383	4.36768	1.7118	8.77513	1.9709	18.4212	3.79089	222.044	0.0664171	5.79746	23.1625	0.611613
	MTP	av11j07	70	rim	3.53453	0.411479	955.607	1.11029	<0.005119	6.63661	0.0275298	0.666476	2.02018	0.774346	13.2296	5.29425	69.8589	28.3929	150.293	34.5236	362.799	80.2964	10681.5	0.555082	72.6947	351.444	0.349848	0.0526791	92.9418	0.151483	<0.005119	0.597694	0.00632891	0.111381	0.274425	0.103464	1.64351	0.578956	7.7536	2.93577	14.3949	3.21937	31.1905	6.22773	181.784	0.0762086	9.05691	30.6925	0.431907
	MTP	av11j08	71	core	3.00256	0.41196	766.469	0.875316	<0.0054248	6.05637	0.0255135	0.653598	1.90836	0.69154	11.9527	4.40314	56.7563	23.6485	124.458	27.9646	294.947	66.0253	10096.6	0.306281	51.4282	237.284	0.31694	0.033481	6.0439	0.0790824	<0.0054248	0.0766857	0.00539022	0.0653206	0.115975	0.049987	0.351718	0.0944298	1.08183	0.383212	1.70926	0.336085	2.22182	0.563636	107.533	0.0215644	0.32092	1.75217	0.454676
	MTP	av11j12	73	rim	3.72715	0.422244	1013	1.50865	0.00671146	8.31744	0.0362923	0.603827	1.85483	0.745507	14.1054	5.23261	71.5059	30.8218	163.152	37.9857	398.581	88.5143	10731.7	0.51822	67.2997	331.551	0.350263	0.0339142	46.4175	0.0965746	0.00387561	0.359911	0.00573803	0.0592274	0.138236	0.0607883	0.759043	0.273959	3.61326	1.48876	7.63157	1.66346	16.9092	3.37088	159.28	0.0271234	2.70332	9.0754	0.25667
	MTP	av11j13	74	core	4.21718	0.796704	877.028	0.970737	0.0392284	6.47537	0.0475517	0.670265	2.15449	0.824536	14.2803	5.24035	68.4739	27.8346	146.54	34.338	360.333	79.3696	12425.5	0.379138	64.8477	309.603	1.21068	0.238424	121.159	0.0798478	0.0196647	0.917436	0.01426	0.162532	0.472553	0.147756	2.03998	0.705865	8.58578	3.27385	15.1586	3.51652	34.4696	6.92522	483.199	0.0362875	9.39669	34.7636	0.608978
	MTP	av11j14	74	rim	2.6127	0.526473	987.527	1.58975	<0.0098593	8.63042	0.0223806	0.589532	2.02254	0.732275	13.7385	5.26718	70.9088	29.7021	159.099	36.3645	392.777	85.9694	11781.9	0.74067	71.6966	373.347	0.330372	0.0456289	88.2874	0.283798	<0.0098593	1.3283	0.00606615	0.121326	0.195317	0.120479	1.63182	0.514934	7.49438	3.0704	14.8366	3.5824	36.9598	7.25526	304.882	0.102832	10.529	40.7101	0.656542
	MTP	av11j15	75	core	2.43814	0.390349	815.304	0.712062	<0.0073678	5.34783	0.0285102	0.665574	1.70621	0.645836	11.7425	4.60551	58.7126	24.8771	130.211	29.9962	316.934	72.0752	10012	0.32668	51.1262	258.457	0.392902	0.0507805	56.4316	0.12983	<0.0073678	0.535095	0.00442981	0.0828447	0.126932	0.0678895	0.895517	0.32876	4.18439	1.77513	8.92107	2.03803	20.8356	4.3997	346.023	0.0413868	5.41585	21.8989	0.605782
	MTP	av11j16	76	rim	3.16745	0.379559	871.944	0.772287	<0.0050471	6.53797	0.0461151	0.754389	2.24304	0.851595	13.3989	5.16352	65.2267	27.2275	139.027	31.7398	335.044	73.9608	9740.12	0.360956	59.228	245.494	0.353051	0.0322977	20.1077	0.0533668	<0.0050471	0.183113	0.00460452	0.0509038	0.108542	0.0397346	0.380227	0.119504	1.59395	0.65499	3.33046	0.7417	7.85541	1.5546	216.273	0.0293759	1.29256	4.07819	0.432765
	MTP	av11j18	78	rim	1.96493	0.430725	726.282	0.877967	<0.0053926	4.97989	0.0196182	0.43981	1.32596	0.509188	9.22819	3.76496	52.2461	21.9129	121.396	28.1891	312.743	71.8006	11411.6	0.471803	49.161	332.16	0.233075	0.0383049	18.519	0.071718	<0.0053926	0.112452	0.00287356	0.0427116	0.105738	0.0358116	0.371135	0.10383	1.42883	0.611042	3.37434	0.83837	9.82641	2.20801	329.766	0.0407814	1.18256	9.25293	0.396653
	WQ	av11k03	33	core	3.46363	0.546628	1556.11	1.70208	0.00339914	22.8824	0.113708	2.03985	5.26708	2.14836	30.4399	10.3245	125.084	48.7485	236.932	51.6206	522.544	110.991	10277.1	0.487521	205.615	468.59	0.31378	0.0336013	112.782	0.169143	0.00137968	2.61645	0.0115961	0.192334	0.510545	0.213512	2.61892	0.884399	10.0639	3.69789	16.9247	3.38587	31.6008	6.22603	351.114	0.0314079	22.9053	29.8541	0.266321
	WQ	av11k04	33	core	4.31934	0.552713	1213.17	1.26743	<0.003719	10.548	0.0559414	1.15011	2.65205	1.27793	19.5294	7.28846	92.1998	37.8547	191.82	43.1348	445.678	97.8089	10311.3	0.449214	104.794	371.479	0.247669	0.0341008	17.4749	0.0412564	<0.003719	0.359467	0.00395937	0.0624077	0.125019	0.056161	0.447565	0.132413	1.44951	0.579422	3.04476	0.681393	6.92209	1.43908	188.213	0.0235559	2.93471	4.63992	0.287756
	WQ	av11k06	34	core	3.0701	0.409837	782.171	0.626586	<0.002862	5.7187	0.0254381	0.601138	1.68679	0.622739	11.4786	4.3415	56.3949	23.9558	126.158	29.4846	312.802	70.8127	10404.7	0.305973	52.9585	243.781	0.224116	0.0252601	20.1629	0.0313145	<0.002862	0.143265	0.00340722	0.0550945	0.11784	0.0360417	0.538381	0.144182	1.70362	0.609949	3.10766	0.672887	6.7318	1.26956	178.304	0.0213891	1.59334	5.9786	0.191826
	WQ	av11k08	34	rim	1.70598	0.418303	686.568	1.3476	<0.0047031	6.5114	0.0130344	0.316622	0.911211	0.440738	7.93334	3.25377	45.793	20.4991	116.805	28.3864	315.789	73.9995	11867.4	0.695114	41.7441	289.435	0.253185	0.0318878	6.47691	0.0555116	<0.0047031	0.250391	0.00256261	0.0228075	0.0913166	0.0328959	0.226623	0.0740227	0.667101	0.27029	1.38322	0.299365	3.50729	0.709662	171.057	0.0280701	1.34048	2.39787	0.333534
	WQ	av11k09	35	core	3.27456	0.463515	1047.07	0.89755	0.0111664	11.7518	0.137288	2.23993	4.10101	1.79897	21.4696	6.84249	80.3174	31.8525	156.316	35.1524	357.539	80.6418	8957.5	0.256323	104.35	268.753	0.337803	0.0467497	119.562	0.125295	0.00261421	1.90599	0.0301678	0.460023	0.7388	0.296146	3.3955	0.999567	10.4101	3.78116	16.506	3.40155	32.0222	6.43652	208.927	0.0300686	18.3526	26.4816	0.269452
	WQ	av11k10	35	core	5.38795	0.415424	1250.88	1.58571	0.0113767	15.9133	0.0950556	1.88099	4.20053	1.71025	22.9315	7.96798	96.933	38.6242	194.914	42.6012	432.508	95.7418	8933.24	0.48366	130.212	354.594	0.424849	0.0412613	64.6094	0.124566	0.00219417	1.69395	0.0126561	0.184791	0.404168	0.177292	1.80424	0.548248	6.0375	2.18134	10.0366	2.15593	21.4249	4.26481	196.741	0.0449644	11.7979	18.8414	0.270138
	WQ	av11k11	35	rim	2.89749	0.551875	1233.75	3.45642	<0.009786	15.8469	0.0230673	0.625343	2.23147	0.724999	16.1283	6.46571	87.7407	37.1056	199.501	45.777	481.688	111.38	12273.4	1.12638	135.155	624.308	0.369406	0.0796068	60.0079	0.185052	<0.009786	0.817838	0.00643257	0.055114	0.293153	0.0632405	1.16867	0.342193	4.90921	1.96388	10.1571	1.72864	17.9296	3.6479	115.421	0.0513562	8.9716	21.6209	0.629965
	WQ	av11k12	36	core	3.20798	0.413236	924.006	0.809146	0.00582908	5.6017	0.0498033	1.043	2.73328	0.914523	16.0373	5.63069	71.4589	29.2218	146.918	33.2938	349.801	74.9065	10074.7	0.341057	65.1394	289.034	0.381674	0.0342124	25.0786	0.0391941	0.001742	0.181092	0.00555514	0.0750328	0.237346	0.0626994	0.840634	0.208914	2.65296	1.11093	4.11955	0.867607	10.3147	1.95105	254.73	0.0298359	2.8526	11.7303	0.368473
	WQ	av11k14	37	core	10.3226	0.536241	1635.01	1.21589	0.00413436	9.77513	0.0869432	1.68947	4.36663	2.07377	29.5963	10.5056	128.868	51.5107	255.435	55.8804	561.934	122.505	8006.36	0.386773	128.334	309.509	0.424675	0.0258252	40.7359	0.0435537	0.00103581	0.290743	0.00413155	0.0825053	0.173397	0.0730464	0.859108	0.285163	3.51105	1.34862	6.63287	1.48036	14.9823	2.99034	211.89	0.0183946	3.34584	8.69611	0.215305
	WQ	av11k15	37	rim	3.13474	0.410376	892.516	2.01293	<0.0030109	10.4548	0.0275015	0.61361	1.87252	0.631949	13.3708	5.18376	67.6231	28.0446	145.79	33.0745	339.874	75.68	11130	0.869622	150.483	540.463	0.213663	0.0250833	17.6732	0.0436777	<0.0030109	0.174145	0.00231705	0.0381179	0.0663439	0.0286288	0.354929	0.12688	1.43174	0.579408	2.90104	0.637804	6.74786	1.28799	262.055	0.024724	3.03691	9.70839	0.233434
	WQ	av11k16	38	core	5.44735	0.406101	1044.8	0.92409	0.00509144	6.01796	0.0534744	1.04651	2.51778	1.09862	16.8307	6.02177	78.9743	32.0614	164.348	36.7373	377.17	84.863	9179.9	0.331893	77.0365	258.945	0.281561	0.0308924	46.3631	0.0679123	0.00114323	0.331049	0.00433919	0.0569156	0.149814	0.0579107	0.874567	0.268489	3.63874	1.48928	7.22165	1.6015	16.7171	3.46799	180.169	0.0281331	4.19512	13.431	0.275458
	WQ	av11k17	38	rim	3.91289	0.377655	795.718	1.28602	<0.0027728	6.92172	0.0290422	0.56513	1.77622	0.613603	11.6317	4.36331	58.32	24.6051	128.101	28.8999	297.998	66.3803	10221.8	0.581613	77.2948	353.345	0.241483	0.0277264	32.4247	0.0626492	<0.0027728	0.269037	0.00306901	0.0420446	0.0868196	0.0361806	0.476583	0.186725	2.43322	1.02961	5.4603	1.27624	13.1177	2.79114	249.454	0.0305139	2.14878	10.8773	0.219259
	WQ	av11k18	40	core	3.77573	0.325281	731.561	0.583778	<0.00445	4.58481	0.0425722	0.81931	2.00333	0.666626	12.3973	4.29244	54.2321	22.9246	116.323	26.3236	274.606	61.465	9370.98	0.22638	45.1695	195.795	0.361427	0.0346132	9.68906	0.0456593	<0.00445	0.194511	0.00387633	0.0985624	0.120906	0.0407694	0.402441	0.0874215	0.62689	0.225724	1.3312	0.346322	4.47861	1.05851	55.503	0.0241365	1.83167	9.98916	0.295439
	WQ	av11l03	40	rim	4.07126	0.465355	1154.49	2.79151	<0.0033959	15.0136	0.0366964	0.77033	2.63179	0.932511	18.0019	6.78199	87.006	35.5144	182.714	41.1708	419.337	91.449	10831.1	0.966128	227.149	614.81	0.228017	0.0270279	15.552	0.0559978	<0.0033959	0.153676	0.00257464	0.035365	0.115899	0.0340585	0.314294	0.102884	1.10934	0.450623	2.49367	0.588286	5.72386	1.19287	187.115	0.024581	3.47999	5.46418	0.220596
	WQ	av11l04	39	core	10.4133	0.366032	869.527	0.395661	0.0075816	3.83972	0.0940037	1.72393	3.58351	1.30819	18.4284	6.13407	72.3584	28.1376	136.063	29.7316	299.846	64.7745	8326.39	0.199284	42.0788	140.565	2.32661	0.0244496	25.1428	0.0387827	0.00168542	0.0699231	0.00868449	0.104779	0.222824	0.0682692	0.888698	0.245171	2.44021	0.784524	3.48671	0.664158	5.55807	1.24975	214.941	0.0208549	1.73922	2.06229	0.243684
	WQ	av11l06	41	core	11.8132	0.338084	526.845	1.15933	0.00438935	2.17166	0.0332173	0.791544	2.22093	0.31998	12.9261	4.41111	50.8544	17.8206	80.0096	15.8347	142.912	27.7278	10594.6	0.506324	26.7757	220.371	0.51842	0.0293149	13.9833	0.0457584	0.00140463	0.0557503	0.00248104	0.0406224	0.0798238	0.0204274	0.353913	0.122931	1.38572	0.490584	2.18132	0.45505	3.72283	0.695352	253.049	0.0227447	0.522286	5.53389	0.241807
	WQ	av11l07	41	rim	9.32711	0.293083	451.641	2.02306	0.00335693	3.09015	0.0541948	1.19312	2.83493	0.224244	13.7401	4.30146	45.9071	15.16	62.3408	11.6342	102.031	18.9428	11100.8	0.629063	131.208	182.9	0.43865	0.0260664	19.2794	0.193163	0.0010866	0.254486	0.00723276	0.130246	0.237187	0.0245592	0.897591	0.235825	2.33376	0.685887	2.68207	0.54165	4.09931	0.686183	230.235	0.0463129	16.1047	16.408	0.285971
	WQ	av11l08	42	core	4.74753	0.488206	1434.1	2.55761	0.00609264	15.9928	0.0579545	1.22236	3.40378	1.37636	22.485	8.34216	110.868	45.1122	230.739	51.7315	526.556	115.63	10160.9	0.752256	148.079	517.351	0.390678	0.0372768	95.3241	0.334414	0.00133516	2.06257	0.00551228	0.109059	0.253695	0.118942	1.80505	0.636854	8.13963	3.16504	15.7797	3.41022	33.7854	6.89491	294.741	0.0792915	19.1408	51.4271	0.249741
	WQ	av11l09	42	rim	2.33906	0.427631	671.646	1.44331	<0.0027981	7.12994	0.0161859	0.38308	1.12875	0.448161	8.85522	3.46555	47.6582	20.5691	112.606	26.5011	282.089	64.8726	12026.2	0.743178	62.0957	337.286	0.202206	0.0251376	6.5919	0.0417694	<0.0027981	0.117715	0.002319	0.0233684	0.0572009	0.0223227	0.187878	0.0502722	0.509039	0.223074	1.38654	0.317476	3.35603	0.923594	331.019	0.0246746	2.45386	7.64679	0.200153
	WQ	av11l10	43	core	5.14894	0.459272	1220.6	1.6361	<0.0048752	11.4438	0.0770023	1.34711	3.43161	1.40175	20.5283	7.53386	96.0119	38.1205	195.215	43.7795	443.937	95.7123	10119.8	0.639308	117	387.45	0.529812	0.0328142	28.704	0.0769996	<0.0048752	0.246258	0.0112292	0.114434	0.233117	0.114236	1.13653	0.343726	3.04615	1.00348	4.04452	0.52447	6.09315	1.35562	214.656	0.04082	5.13008	6.78142	0.390251
	WQ	av11l12	44	core	5.45174	0.490056	1204.12	2.07479	0.0305044	13.7872	0.0568905	1.0517	2.71041	1.24525	19.1085	7.21009	92.6747	37.9719	192.53	42.9592	435.331	95.5946	10003.9	0.696915	169.481	504.416	0.314128	0.0281991	38.0526	0.0998552	0.00249947	0.293054	0.00371648	0.048616	0.100105	0.0410716	0.516991	0.202367	2.83071	1.23045	6.56482	1.54088	15.9164	3.31957	247.724	0.0279935	6.01614	8.82254	0.333282
	WQ	av11l13	44	rim	2.75857	0.437765	1137.36	3.19102	<0.0057882	11.9959	0.0235653	0.495871	1.89827	0.720773	14.9075	5.7657	81.9638	35.7567	197.389	46.2846	486.791	105.93	12763.7	1.31334	92.6638	569.225	0.223908	0.0336082	20.9414	0.0694355	<0.0057882	0.165334	0.00425921	0.0549663	0.084586	0.052817	0.411837	0.158569	1.15574	0.470362	2.69471	0.766263	6.49651	1.07955	121.848	0.0464219	1.20188	9.38601	0.511693
	WQ	av11l14	45	core	3.04731	0.436746	958.626	1.71407	0.0038681	8.97594	0.0270319	0.636983	1.74277	0.724972	13.121	5.15726	69.4799	29.4427	155.02	35.4011	364.076	80.6761	11734.3	0.727054	90.6585	397.049	0.220254	0.0313917	28.9703	0.0872808	0.00126394	0.379889	0.00278062	0.0388738	0.0996067	0.0433863	0.551772	0.174964	2.40726	0.924829	4.41849	0.994842	9.7729	1.91504	277.208	0.034609	7.34827	16.916	0.303003
	WQ	av11l15	45	core	1.53099	0.448369	670.262	2.12384	0.0170686	6.39185	0.0189041	0.241736	1.04599	0.399055	9.39475	3.65374	50.5304	20.9924	112.922	26.0078	270.268	58.7789	13898.5	1.21969	92.8592	555.903	0.192639	0.028036	6.92238	0.0392663	0.00432736	0.0700982	0.00262907	0.0246164	0.0591584	0.0295338	0.190895	0.0478249	0.660548	0.256501	1.3469	0.322314	4.01286	0.678735	268.394	0.0303725	0.838486	6.14645	0.313375
	WQ	av11l17	39	core	5.2169	0.475052	1357.56	1.38329	0.0140754	11.4178	0.118834	2.21141	5.02542	1.74543	28.2056	9.66999	115.436	43.4617	207.623	42.8152	414.777	87.932	8138.09	0.332714	176.569	316.6	0.480544	0.060683	100.144	0.173185	0.00521766	1.43777	0.0124438	0.223705	0.466626	0.150399	2.45864	0.807885	9.47831	3.30533	15.3295	3.0028	27.9877	5.74582	331.941	0.0387932	26.1182	30.7387	0.582511
	WQ	av11l18	39	rim	5.54165	0.385993	1074.85	0.529962	<0.0091216	5.49892	0.0677388	1.35516	3.41429	1.40253	20.3835	6.72679	83.2902	33.4738	169.004	36.3271	363.181	80.7595	7569.01	0.303981	67.19	204.541	0.891276	0.0763137	171.078	0.111791	<0.0091216	0.907182	0.0139333	0.280962	0.667185	0.240002	3.38163	1.13311	13.8041	5.51805	27.646	5.82218	58.2015	12.8426	55.7049	0.0475623	13.5349	35.6172	0.895461
	WQ	av11m03	47	core	4.12591	0.410756	1032.81	0.918855	0.00787274	7.33255	0.070195	1.29956	2.80646	1.09671	17.8711	6.30935	80.7297	32.5889	166.234	36.9253	371.582	82.9851	8613.66	0.329327	81.1103	255.618	0.518269	0.0425297	74.8568	0.0983497	0.00227362	0.621825	0.0083226	0.137288	0.249539	0.0794215	1.44571	0.495837	6.17344	2.43225	12.4321	2.53019	24.3376	5.15763	378.927	0.0409006	7.04897	17.8684	0.605258
	WQ	av11m04	47	rim	2.60985	0.406452	891.579	2.23279	<0.0049488	10.9942	0.0301258	0.608466	1.73742	0.694584	13.6978	5.01714	66.4153	27.1912	144.739	32.6479	338.65	74.9813	10892.1	0.900747	134.266	519.178	0.28776	0.0362542	20.2334	0.0792888	<0.0049488	0.306251	0.00398285	0.0517136	0.117848	0.0464255	0.578204	0.150421	1.87657	0.649276	3.229	0.707065	6.7245	1.43165	279.704	0.0309865	7.3604	12.6643	0.548344
	WQ	av11m05	48	core	2.75671	0.355699	900.6	0.63768	<0.0049023	5.9284	0.0614362	1.04096	2.45186	0.913115	14.1844	5.06157	67.5174	27.8119	147.335	33.7332	348.069	79.6963	9751.58	0.312901	57.146	259.611	0.313955	0.0353322	12.4835	0.0481471	<0.0049023	0.378717	0.00509074	0.0719782	0.139482	0.0593822	0.437189	0.136584	1.24661	0.543088	2.11775	0.430297	3.99262	0.838317	107.598	0.0227531	2.42225	4.7414	0.425021
	WQ	av11m06	48	rim	3.83607	0.542893	1435.08	2.86415	0.00537705	16.296	0.0426209	0.98563	2.69246	1.03265	19.6808	7.68024	104.785	44.3118	236.023	53.1437	546.363	119.895	10904.8	1.01788	201.807	639.635	0.270471	0.0301279	28.824	0.0718472	0.0014576	0.459149	0.00429555	0.0470592	0.111923	0.0424024	0.580728	0.215419	2.76443	0.939748	4.64514	1.02521	10.4398	1.90146	243.074	0.0334442	14.025	25.2326	0.284539
	WQ	av11m07	49	core	5.69157	0.526618	905.947	1.06851	0.0846106	6.61793	0.0613709	0.906779	2.15528	0.75531	13.5549	5.25995	69.0328	28.4147	146.715	33.3122	341.444	75.2512	9666.58	0.424572	73.4895	274.962	0.419914	0.0275156	18.1647	0.0570487	0.0076967	0.139333	0.00481755	0.0561271	0.108478	0.0394852	0.382571	0.117511	1.55008	0.604315	2.96988	0.757255	7.14215	1.35689	203.185	0.0212735	1.11535	4.34341	0.302894
	WQ	av11m11	51	rim	4.76701	0.694303	3043.16	1.95344	0.0426807	18.5878	0.534265	10.0549	18.2981	6.00841	85.7371	25.7822	284.891	99.4234	447.326	90.8161	855.122	170.984	9331.05	0.599525	273.592	583.756	0.476468	0.0522307	180.059	0.103637	0.00546498	1.13353	0.0462761	0.856514	1.4044	0.479789	6.42065	1.85432	19.958	6.3766	27.3358	5.50636	49.5179	9.47367	117.066	0.036326	18.1174	22.9092	0.567279
	WQ	av11m12	52	core	3.1397	0.361774	690.409	0.624115	<0.0052551	4.09702	0.0476539	1.00578	2.17732	0.728884	13.1087	4.43254	52.9075	21.0291	107.912	23.9717	248.272	54.5261	9453.46	0.32818	38.7871	188.963	0.393985	0.0340403	42.2451	0.0530476	<0.0052551	0.271177	0.00697272	0.138396	0.249276	0.0857772	1.16543	0.378387	3.80748	1.36553	6.2564	1.26679	12.092	2.50673	103.894	0.0293607	2.83727	12.5882	0.503463
	WQ	av11m13	52	rim	4.1547	0.39308	918.851	1.19864	<0.0071491	5.8544	0.0578658	1.09312	2.7944	0.99341	15.6635	5.72571	71.3538	28.7474	146.751	32.6032	332.341	71.1333	9899.81	0.49697	53.5812	257.923	0.555093	0.0438184	11.8746	0.0981924	<0.0071491	0.103117	0.0053094	0.0908409	0.185308	0.0607405	0.486535	0.133959	1.51466	0.480421	1.62065	0.523615	4.99565	0.661535	86.9835	0.0475505	0.793432	4.31261	0.646649
	WQ	av11m16	54	core	4.19788	0.454959	1029.93	0.874094	<0.007947	8.8094	0.0780728	1.43463	3.04176	1.32616	16.9411	5.73605	73.6039	30.0174	158.172	35.8063	371.035	85.0775	8552.68	0.374667	82.2762	263.821	0.727192	0.0707116	148.085	0.197827	<0.007947	1.42029	0.0225874	0.365503	0.556932	0.274134	2.84142	0.865381	10.3611	4.06195	21.05	4.89665	49.493	11.0616	182.063	0.0685863	15.2742	36.5683	0.788554
	WQ	av11m18	55	core	4.28702	0.37674	1275.47	1.11027	<0.0050555	9.93663	0.0635054	1.34379	3.38324	1.36203	23.5676	8.24517	102.108	40.7648	198.512	42.9729	430.388	92.0324	9155.29	0.411148	121.359	342.43	0.539497	0.0353274	85.4467	0.0804009	<0.0050555	0.73592	0.00734724	0.115177	0.287371	0.119621	2.10871	0.677184	8.0513	2.89801	12.8497	2.55718	23.3496	4.37644	326.566	0.0329315	10.1133	17.7538	0.547793
	WQ	av11n03	55	rim	3.34582	0.399608	1029.01	1.63768	<0.0055646	11.3723	0.0367934	0.756492	2.18942	0.961218	16.6915	6.12317	77.932	32.0404	162.363	35.7565	365.113	81.011	9508.22	0.722179	200.39	551.299	0.390483	0.0459491	19.618	0.0887214	<0.0055646	0.416569	0.00473502	0.0505479	0.137773	0.0475647	0.584349	0.136333	1.78638	0.642496	3.01766	0.767234	7.89964	1.57252	271.874	0.0396927	11.6985	24.5851	0.621754
	WQ	av11n04	56	core	6.34547	0.491745	1844.3	1.70514	0.01307	2.09114	0.133955	2.37768	5.9137	0.49428	37.7138	13.8319	172.047	64.5936	285.694	56.4693	502.933	96.5808	8733.49	0.692715	69.1506	231.317	0.690548	0.0573289	84.5956	0.146898	0.00482589	0.117889	0.0140068	0.154066	0.317963	0.0433575	1.43984	0.57512	6.83484	2.83527	13.2269	3.02453	26.3217	5.0704	84.5499	0.0478098	3.47153	9.78297	0.666596
	WQ	av11n05	56	rim	6.44813	0.512344	1758.08	2.12501	0.00826832	3.01409	0.0938037	1.78276	4.96451	0.423867	32.9655	12.6138	159.11	60.954	283.584	56.1572	509.427	97.6726	8812.12	0.806272	81.4893	187.009	0.505575	0.0428608	116.938	0.128492	0.00470178	0.152872	0.0087656	0.176541	0.40189	0.033654	2.38279	0.930534	11.4639	4.27472	18.5014	3.6363	31.3534	5.66144	284.728	0.0545899	3.92761	9.52043	0.498569
	WQ	av11n06	57	core	3.17735	0.482377	1457.36	1.39151	0.00644059	15.7728	0.113391	2.06001	4.66803	1.71406	28.243	9.72862	116.566	46.2932	228.768	49.0659	497.147	106.774	9639.71	0.468766	179.602	469.61	0.310953	0.0442725	110.01	0.122262	0.00249625	1.45119	0.0141563	0.233241	0.489324	0.164446	2.72032	0.890728	9.95852	3.6617	17.0148	3.4001	33.5932	6.86207	361.23	0.046979	20.0426	37.2564	0.435776
	WQ	av11n07	57	rim	4.38468	0.466273	1457.31	2.33275	<0.0042133	15.9757	0.0499964	1.16445	3.29579	1.34231	23.4949	8.96795	113.094	46.0969	231.339	50.244	506.712	109.012	9706.83	0.649797	171.295	507.846	0.404359	0.0356122	72.5082	0.139884	<0.0042133	0.979167	0.00608866	0.0890365	0.247443	0.097709	1.53451	0.525039	6.15523	2.42623	11.7528	2.46442	24.1458	4.92348	330.847	0.0328956	11.6015	27.5898	0.450101
	WQ	av11n09	59	core	20.2643	0.852918	5682.64	5.12247	0.0286489	15.4842	0.587063	12.0724	27.7789	8.60571	151.677	47.2513	511.849	176.263	738.236	139.02	1257.33	246.735	6983.23	0.878974	529.046	1018.7	0.814483	0.0491625	100.504	0.123588	0.00273117	0.265296	0.0182265	0.290105	0.619094	0.206378	2.85291	0.843005	9.01331	3.28553	13.8834	2.81221	25.6948	4.58144	230.263	0.0373869	9.38447	26.2302	0.44307
	WQ	av11n10	59	rim	19.5524	0.740737	5054.79	4.64759	0.0234201	13.2996	0.501616	10.0199	22.0889	7.12916	124.056	39.9652	448.681	156.606	663.955	125.75	1138.39	223.309	7153.26	0.843864	451.49	969.42	0.704987	0.0402944	69.9238	0.0926863	0.00278548	0.238299	0.0144266	0.225766	0.511922	0.118139	1.73193	0.471501	6.21018	2.16629	9.65782	1.79551	18.1425	2.89524	244.192	0.0379728	6.56659	23.0143	0.391998
	WQ	av11n11	28	core	5.86724	0.470097	1141.64	0.94411	<0.0047112	5.32941	0.0486193	0.853752	2.40063	0.959725	16.7679	6.48046	85.3494	35.6045	181.838	40.1795	414.041	91.7159	8446.74	0.413472	70.5165	306.217	0.361223	0.0383026	41.1171	0.0636436	<0.0047112	0.194932	0.00493579	0.0619878	0.172895	0.0520629	0.682819	0.25675	3.31301	1.34916	6.54048	1.44161	14.6917	3.06066	209.646	0.0364218	2.31849	6.07408	0.497286
	WQ	av11n12	28	rim	4.41796	0.563872	1390	3.52723	<0.0046768	19.4804	0.0428218	0.874896	2.67762	1.13785	19.7257	7.68197	101.99	42.8534	222.189	49.934	525.086	116.563	11293.4	1.00406	176.071	743.286	0.332036	0.037219	8.01402	0.125772	<0.0046768	0.117314	0.00426688	0.0410286	0.131824	0.0417623	0.25009	0.065339	0.710786	0.260314	1.52701	0.371223	4.42101	0.954946	450.195	0.0366728	2.18796	12.8909	0.409686
	WQ	av11n13	29	core	3.2573	0.514461	895.02	0.991853	<0.017355	11.1285	0.0565571	0.991553	2.59456	1.16648	16.2074	5.48376	70.4413	29.3611	147.044	33.9958	351.205	77.986	10373.4	0.530516	87.2618	260.818	0.522453	0.0810777	169.205	0.176771	<0.017355	2.52178	0.0269266	0.304993	0.588832	0.316331	3.54201	1.07249	15.6526	5.65284	25.0996	5.33757	48.8674	10.0238	588.588	0.0589296	23.0932	28.8895	1.22844
	WQ	av11n14	29	rim	3.73658	0.471513	1009.62	0.932727	0.0143028	10.9774	0.0666356	1.26964	3.11227	1.24029	17.5437	6.10462	78.5785	31.9821	162.352	36.5793	381.033	85.0746	9918.17	0.436444	90.5955	283.957	0.718406	0.0727876	104.821	0.0966333	0.00836474	1.41501	0.0117147	0.217676	0.432853	0.249779	1.52736	0.677723	7.69927	3.29967	16.6733	3.59962	35.1591	8.25732	424.013	0.0858033	13.1988	22.6172	0.937349
	WQ	av11n15	30	core	16.6354	0.974264	5991.52	5.00445	0.0193224	14.4167	0.429501	8.35911	20.5981	5.80649	120.038	40.1597	491.161	188.743	887.022	179.859	1699.11	347.022	6581.27	0.81479	554.804	1182.51	1.37025	0.0788864	307.179	0.330028	0.0030304	0.757328	0.0257792	0.441912	1.04416	0.290685	5.90191	2.07121	25.9163	10.1831	46.7497	9.1713	88.7459	17.2151	245.97	0.0639686	33.4533	67.8729	0.749138
	WQ	av11n16	30	rim	8.7779	0.563721	2875.95	2.23269	<0.0075021	7.17475	0.173957	3.78022	9.14297	2.82375	57.5932	19.7707	239.176	91.1524	431.862	90.979	886.707	185.222	7415.91	0.465613	217.094	586.018	0.868371	0.0506358	142.403	0.121277	<0.0075021	0.333109	0.0130358	0.355439	0.682787	0.192036	3.4807	1.16309	12.361	4.52727	20.3224	3.80571	34.6919	6.87363	326.126	0.0420831	14.5503	24.0609	0.771477
	WQ	av11n17	60	core	7.99678	0.523443	1361.66	1.11494	<0.0064618	8.40864	0.065	0.992839	2.77466	1.30401	24.5845	8.69375	110.813	42.9444	208.288	44.6234	446.94	94.9443	8920.57	0.390765	119.983	342.73	0.45324	0.0436559	58.9085	0.0746727	<0.0064618	0.526093	0.00566432	0.0715904	0.174202	0.0986011	1.2073	0.398412	4.8387	1.78304	8.78728	1.8761	19.3893	3.639	166.803	0.0278118	6.6143	16.6493	0.600842
	WQ	av11n18	61	rim	2.1064	0.516421	1499.02	2.07192	<0.0061692	13.2421	0.0960803	1.90718	4.64081	1.54485	28.8204	9.78251	124.306	47.7526	236.851	51.6449	522.762	108.752	11818.4	0.854145	162.267	524.275	0.38602	0.0381018	58.9951	0.0793087	<0.0061692	0.52802	0.00956276	0.167028	0.310293	0.0912238	1.37465	0.405759	5.00787	1.80659	8.904	1.86158	18.9667	3.93504	378.05	0.0459148	8.05085	14.6608	0.504285
	BAF	av12a03	63	rim	2.75142	0.430865	916.45	2.23606	<0.0070958	16.2488	0.0351157	0.577581	1.97097	0.768231	13.0736	4.93928	64.71	27.0486	147.949	34.3281	368.627	82.5562	12152.9	0.898457	119.825	404.663	0.50674	0.0484442	106.163	0.431818	<0.0070958	4.68171	0.00849877	0.122802	0.369637	0.131084	2.27189	0.735173	8.89411	3.32726	16.0281	3.32719	32.3851	5.91904	232.106	0.0940589	38.6008	53.177	0.45261
	BAF	av12a05	65	core	4.06914	0.406076	1183.89	1.36984	0.00750912	10.6636	0.069489	1.3278	3.30063	1.36508	20.4099	7.17484	91.7116	37.0314	186.026	41.1183	419.792	91.7152	9525.75	0.457161	128.998	390.081	0.345426	0.0401221	57.1975	0.121612	0.00180726	0.556702	0.0049964	0.0769346	0.190203	0.062175	1.0583	0.37	4.75618	1.88327	9.2065	1.77213	17.5268	3.31569	302.67	0.0386532	10.2645	24.5406	0.398494
	BAF	av12a07	66	core	3.16481	0.355853	706.043	0.60984	0.0174625	4.68611	0.0455987	0.83057	2.19372	0.700333	12.1102	4.48262	53.4177	21.7714	111.284	25.2752	263.843	57.8153	10121.3	0.273772	46.804	221.229	0.347771	0.0500368	43.2674	0.0860138	0.00451875	0.318975	0.00721557	0.0944036	0.119855	0.0628284	0.676271	0.253558	3.30563	1.28164	6.82824	1.67056	17.375	3.9411	292.347	0.0324951	3.37729	17.0481	0.470094
	BAF	av12a09	67	core	5.13011	0.380664	1087.77	1.77453	<0.0068978	10.3813	0.0406424	0.69089	2.4412	1.00632	18.4428	6.60669	84.1266	34.7433	172.625	37.8663	387.133	82.9249	9841.87	0.640032	164.452	531.03	0.394061	0.0358859	30.9594	0.108117	<0.0068978	0.428594	0.00475247	0.0580214	0.142987	0.0417634	0.751381	0.25802	2.94141	1.16635	5.10523	1.08552	11.5116	2.31439	240.51	0.0258768	7.89813	21.6949	0.516161
	BAF	av12a10	67	rim	3.1833	0.46312	1151.22	3.7882	<0.0058362	25.1202	0.0409562	0.801769	3.02418	1.20999	21.063	7.31451	90.3796	36.0221	183.405	40.8093	417.198	90.4539	11027.4	1.25693	356.012	897.754	0.274931	0.0426843	36.7921	0.119472	<0.0058362	0.556479	0.00402429	0.0489138	0.13462	0.0455485	0.674672	0.200203	2.71442	1.12429	6.12903	1.47831	15.4236	3.31416	336.246	0.0465676	4.94273	20.5761	0.383157
	BAF	av12a12	68	rim	3.25193	0.371409	870.8	2.48211	<0.0058947	14.3152	0.0324274	0.618177	2.11798	0.869497	14.0521	5.16587	66.3837	26.8385	138.775	31.1143	320.482	70.8649	10934.8	0.954589	187.515	591.82	0.262531	0.0393539	33.6036	0.143662	<0.0058947	0.883901	0.00544559	0.0448804	0.157209	0.0593607	0.56477	0.253453	2.80782	1.04514	5.1054	1.16177	10.9776	2.30359	285.37	0.0569045	7.90688	25.1997	0.389279
	BAF	av12a14	70	core	4.31598	0.376353	740.997	0.486727	<0.0062908	6.51555	0.0617971	1.19027	2.52904	1.3047	12.9751	4.37401	53.7633	22.35	116.399	26.8811	293.73	70.4663	9544.92	0.173	61.4691	176.218	0.609992	0.0400601	84.8136	0.070584	<0.0062908	0.782545	0.0102076	0.179073	0.354463	0.184389	1.67512	0.560131	6.74019	2.75696	13.5047	2.92312	28.2174	5.63032	240.189	0.0275413	9.69064	10.5006	0.443078
	BAF	av12a15	70	rim	8.22878	0.412472	1193.02	1.34397	0.00643501	12.079	0.052593	1.15753	2.93847	1.48195	20.8441	7.17209	89.6636	36.0716	182.257	40.6114	415.049	92.0735	9241.31	0.463756	118.839	272.092	0.973459	0.0406208	75.2649	0.0880019	0.00200993	0.903836	0.00713398	0.0938651	0.247664	0.156148	1.62894	0.562196	6.26854	2.20204	10.0753	2.17115	22.0947	4.55059	182.915	0.0406091	10.1218	11.7351	0.438525
	BAF	av12a16	71	core	4.15288	0.50982	1159.18	1.81361	0.0466447	10.8771	0.0453468	0.830023	2.65272	0.979517	18.4618	6.66393	86.5107	35.6806	183.755	41.1447	425.428	93.1004	10519.1	0.635369	145.478	469.002	0.387944	0.0392251	38.7266	0.112118	0.0115163	0.627817	0.00541392	0.0613033	0.169837	0.0553911	0.914015	0.299633	3.46424	1.24133	6.13531	1.21492	11.8726	2.23187	239.597	0.0328745	12.808	24.4285	0.240859
	BAF	av12a17	71	rim	3.18974	0.416384	866.047	1.92173	0.00712991	10.402	0.0306495	0.528777	1.70118	0.702252	12.3714	4.76017	62.7082	26.2343	137.371	31.3417	331.215	73.569	11356	0.688396	107.13	416.369	0.220329	0.0359035	35.759	0.114551	0.00428451	0.426098	0.00509151	0.044857	0.082129	0.0296129	0.380691	0.14814	2.21108	0.986674	5.71032	1.3414	14.2061	2.93281	294.119	0.0397655	1.10351	8.773	0.278537
	BAF	av12a18	72	rim	4.56988	0.518655	1142.88	1.93683	0.0765588	10.442	0.0789544	1.14756	2.64158	1.00787	18.143	6.61622	84.5973	34.9417	179.762	40.4726	415.824	92.2307	10223.6	0.655701	143.937	486.474	0.315844	0.0416472	27.2337	0.084027	0.00808091	0.292567	0.00573434	0.0656516	0.150967	0.048249	0.745581	0.23339	2.55685	0.866096	4.0136	0.863202	8.50427	1.5767	245.785	0.0269995	8.81309	22.7397	0.224341
	BAF	av12b03	73	rim	9.99885	0.58793	2409.68	2.26221	0.00464145	14.3343	0.0850131	1.75073	4.61207	1.5782	37.4207	14.6617	192.052	78.3722	384.737	79.7387	762.701	155.969	8408.68	0.574568	161.563	394.273	0.349452	0.0275421	34.7925	0.0483541	0.0013465	0.161568	0.00573748	0.0548596	0.117486	0.0386564	0.747458	0.259101	3.10705	1.19474	5.3477	0.856564	7.52709	1.46247	245.74	0.0188627	3.41613	3.54349	0.229768
	BAF	av12b05	75	core	3.80565	0.52532	1170.91	3.17314	0.012791	17.2211	0.0388929	0.807256	2.46411	1.07568	17.9963	6.57264	86.6834	35.8877	187.458	42.4343	442.058	95.8881	11476.5	1.06913	137.182	518.504	0.189602	0.0301599	61.4511	0.192432	0.00402641	0.797616	0.0035305	0.0486577	0.151202	0.0615878	0.863983	0.321477	4.36564	1.95005	10.333	2.44693	26.8471	5.58234	363.95	0.0655004	4.89086	23.4216	0.215609
	BAF	av12b06	75	rim	10.3999	0.382116	899.599	1.10222	<0.00506	7.86347	0.0407387	0.845127	2.17709	0.832778	14.5389	5.27419	66.4112	27.4282	139.614	31.2623	319.127	71.6337	9785.36	0.454408	79.2244	278.906	2.2754	0.0379793	33.0631	0.0555612	<0.00506	0.214518	0.00458885	0.06488	0.145655	0.0294338	0.568319	0.185275	2.30753	0.978613	4.62074	1.05069	10.6776	2.2736	102.727	0.0307697	1.33685	4.50709	0.36053
	BAF	av12b08	77	rim	3.07064	0.461188	763.522	0.691951	0.0741974	7.07989	0.0851575	1.18696	2.53958	0.880525	13.4719	4.7812	58.5547	23.5491	118.151	26.8095	277.931	61.7521	9877.02	0.312189	63.5003	232.29	0.492382	0.0441612	70.2235	0.0942708	0.0360224	0.89677	0.0215969	0.197457	0.343789	0.127076	1.63385	0.545906	6.23514	2.34621	10.3787	2.21211	21.2032	4.2781	350.314	0.0359477	9.36061	22.3706	0.45168
	BAF	av12b09	78	core	12.5553	0.509995	549.011	6.2362	0.0205778	6.74845	0.0501485	0.868593	1.91233	0.287849	10.9477	3.97169	47.5899	17.614	83.5802	18.0302	171.662	34.4423	11548.5	6.59759	88.0959	824.882	0.780214	0.047554	23.4235	0.672567	0.00325521	0.788808	0.00540447	0.0565568	0.103505	0.0325818	0.340378	0.143332	1.75237	0.706821	3.74497	0.914211	9.71447	1.97018	456.76	0.759274	5.84121	54.2415	0.453045
	BAF	av12b12	81	core	1.99304	0.379814	683.749	0.738348	<0.0097996	4.21481	0.0190683	0.55207	1.54327	0.565458	10.4981	3.66086	50.1694	20.8238	111.449	25.7937	274.984	63.149	10441.9	0.337815	42.1098	270.477	0.389473	0.0511315	45.3871	0.133648	<0.0097996	0.261039	0.00565849	0.102358	0.277544	0.0472306	1.08621	0.270976	4.085	1.41404	6.71256	1.56935	16.4179	3.78621	318.633	0.0540673	3.67809	15.5	0.730916
	BAF	av12b13	81	rim	2.73572	0.306463	720.219	1.06681	0.018901	5.35145	0.0254666	0.808841	1.99904	0.588545	9.33964	3.84115	50.1601	20.8128	110.242	26.7991	285.067	64.0184	10112.9	0.355226	43.1425	252.378	0.489285	0.0411924	47.542	0.125563	0.0050077	0.393311	0.00957486	0.217488	0.289125	0.0510385	0.76003	0.298948	3.88406	1.4652	6.81174	1.4529	14.5439	3.41521	132.305	0.0682698	3.11884	7.76203	1.09534
	BAF	av12b15	83	core	7.90836	0.460765	924.403	1.24153	0.0235313	7.95544	0.0515334	0.795506	2.10011	0.885129	13.3399	5.12063	65.5161	27.9269	144.62	33.3406	346.736	76.8615	9758.57	0.536437	70.8601	273.354	2.28395	0.0449257	20.6085	0.0766799	0.0115017	0.111124	0.0107256	0.0551716	0.138073	0.0421281	0.526177	0.123958	1.61858	0.768077	3.83249	0.842608	7.68644	1.54256	59.3292	0.0216278	4.35733	11.8596	0.326482
	BAF	av12b17	84	core	5.7265	0.454994	1176.66	1.65486	0.0131204	9.12596	0.0485348	0.859741	2.29802	0.990313	17.4176	6.35305	86.2839	36.4715	187.51	42.089	425.634	92.9743	9353.02	0.591942	78.0994	281.54	0.324375	0.0253241	7.01398	0.0740829	0.00257277	0.337472	0.00417127	0.052288	0.103419	0.0358308	0.302913	0.0602685	0.596416	0.186527	1.00881	0.196094	2.05401	0.466481	109.359	0.02016	2.52951	8.57138	0.263692
	BAF	av12b18	85	rim	3.03185	0.428561	717.289	1.17788	0.0215466	6.39769	0.0286244	0.497	1.33329	0.47586	10.0413	3.609	50.0059	21.478	117.481	27.8588	296.976	68.8846	10922.9	0.557754	67.6984	297.202	0.33056	0.0477958	19.8989	0.0602685	0.00311866	0.124293	0.00371082	0.0400781	0.0820971	0.0222721	0.31205	0.102658	1.43738	0.605551	3.43477	0.866474	9.69792	2.29265	394.259	0.029156	0.942256	7.81283	0.367649
	BAF	av12c03	86	rim	2.84844	0.45264	835.073	0.638964	0.020937	4.82822	0.069062	1.38893	3.12805	1.01234	17.811	5.88751	68.8575	26.2297	129.596	28.6198	286.787	63.8493	9966.73	0.316057	62.229	274.165	0.278133	0.043184	30.9651	0.0442357	0.00848852	0.24608	0.00670138	0.129277	0.244758	0.060311	1.53478	0.415171	4.3844	1.20701	5.07033	0.986913	10.2004	2.42886	158.073	0.0287513	5.6092	18.1891	0.28839
	BAF	av12c04	86	core	4.02353	0.446493	967.807	1.41587	0.00797812	5.83871	0.0512976	1.11847	2.8321	0.971894	17.2615	6.12861	76.7635	30.2145	149.667	33.2997	338.195	74.6996	9830.55	0.530398	70.3071	343.081	0.270062	0.0282118	18.9047	0.119298	0.00217945	0.119065	0.00469338	0.0439788	0.169935	0.0335601	0.701721	0.203414	2.26889	0.540899	1.82333	0.393483	3.84965	0.963983	106.569	0.0422287	3.51395	20.67	0.290135
	BAF	av12c05	87	core	4.06426	0.41256	1266.78	0.753361	0.0374701	7.70931	0.11983	2.05046	4.58169	1.50397	26.77	9.01791	107.967	40.3067	192.378	39.8705	383.055	81.0758	9022.58	0.267494	108.477	236.935	0.266666	0.0311058	80.0972	0.0756709	0.0128765	0.701751	0.00906179	0.104411	0.319261	0.115427	1.98982	0.617127	7.40223	2.64174	11.1121	2.05081	17.8517	3.38493	355.658	0.0236681	15.11	16.6671	0.262995
	BAF	av12c06	87	rim	4.96854	0.441451	1150.82	1.08007	0.0123022	7.70505	0.0844484	1.3558	3.1415	1.13093	21.1823	7.27409	92.6924	36.9243	181.349	39.4884	390.15	83.9185	9447.04	0.392326	78.6229	243.31	0.331037	0.0299717	42.1253	0.0988048	0.00497224	0.397927	0.00847241	0.102632	0.150254	0.0685482	0.807758	0.266597	3.45557	1.40523	7.34999	1.68291	17.5714	3.70038	294.564	0.0296164	3.55616	14.4375	0.235518
	BAF	av12c07	88	core	3.05117	0.401976	791.448	0.906611	0.0223174	6.71913	0.0503041	0.814203	1.85022	0.741136	12.2456	4.45171	58.1043	24.0831	128.959	29.7426	308.735	70.8472	10367.2	0.393519	60.4742	262.539	0.21629	0.0344467	36.3377	0.0602455	0.00281447	0.353928	0.00549909	0.0700414	0.110836	0.0398533	0.516976	0.179262	2.41292	1.05934	6.09894	1.57312	17.6508	3.78085	486.039	0.0418751	3.41476	20.6608	0.251494
	BAF	av12c08	88	rim	1.92469	0.404213	786.744	1.9473	<0.0032613	10.0037	0.0252397	0.422863	1.44867	0.538739	10.9726	4.0775	55.1265	23.7095	127.843	30.2686	320.738	74.0202	11797	0.875929	131.076	484.397	0.176999	0.0236029	15.7921	0.0362167	<0.0032613	0.180254	0.00248264	0.0270448	0.0666595	0.0186247	0.218441	0.0493815	0.835067	0.429662	2.86906	0.802071	9.32827	2.257	282.098	0.0239139	8.13932	10.6339	0.20441
	BAF	av12c09	89	rim	5.34303	0.412858	842.227	0.638233	<0.0033658	3.51215	0.0404082	0.693467	1.89149	0.768338	12.5575	4.73259	62.1436	25.6381	134.221	30.2858	313.312	71.3404	8226.91	0.308229	42.4969	187.291	0.27607	0.0304243	42.4543	0.0544774	<0.0033658	0.210822	0.00366798	0.0390326	0.114461	0.0481645	0.704526	0.264664	3.2875	1.32668	6.5115	1.43483	14.8559	3.0444	206.811	0.0246371	2.92759	10.3488	0.219203
	BAF	av12c10	90	core	2.40224	0.441928	911.115	1.00609	0.00669487	8.25519	0.0229351	0.593412	1.76814	0.729312	12.3928	4.79753	64.4392	27.389	149.657	35.2836	377.679	85.1508	11634.3	0.532307	70.5493	387.004	0.297812	0.0327925	34.6639	0.0815101	0.00278084	0.790787	0.00387966	0.0737128	0.188498	0.0731637	0.789268	0.246241	2.80334	1.15633	6.08853	1.39004	14.6305	2.99823	460.215	0.0497825	4.544	26.5404	0.322675
	BAF	av12c11	90	rim	2.59233	0.556526	1158.68	2.97523	0.00863003	11.3836	0.0271802	0.544904	1.8096	0.653415	13.9219	5.61608	78.1763	34.6411	192.648	46.463	490.383	112.056	11955	1.13421	82.755	509.557	0.213813	0.0281296	15.0137	0.095667	0.00777964	0.176621	0.00533528	0.04244	0.093507	0.0264974	0.279988	0.0848066	1.03035	0.482038	2.70614	0.617506	5.69204	1.30515	367.791	0.0315454	1.36236	8.111	0.294277
	BAF	av12c12	91	rim	3.13345	0.403875	602.43	0.739938	0.0696462	7.63089	0.0603668	0.712116	1.46211	0.536512	9.70188	3.36769	42.8637	17.7545	91.5605	21.0321	217.062	49.7047	11210	0.394505	62.0813	193.686	0.325283	0.0450113	74.02	0.120824	0.00614881	1.51714	0.0135918	0.205014	0.433836	0.164482	1.74775	0.467072	5.39078	1.93568	8.86521	1.80258	16.7118	3.30932	163.513	0.0323684	15.9876	11.1819	0.381256
	BAF	av12c13	92	rim	2.76982	0.524654	1056.44	2.49334	0.0228304	11.0193	0.0326965	0.620376	2.01154	0.704289	14.1083	5.60847	76.4379	32.332	172.979	40.1666	420.301	94.4453	11954	1.05883	141.377	620.61	0.259	0.045187	33.0971	0.0691377	0.0114866	0.160954	0.00468393	0.0376382	0.0925288	0.0354581	0.520422	0.163686	2.51752	1.04329	5.40619	1.21679	12.9804	2.66971	199.629	0.0383011	1.48807	11.7302	0.285666
	BAF	av12c14	93	rim	7.03115	0.558088	1464.57	1.80768	0.0209112	10.3885	0.0659468	1.1539	2.84328	1.25505	19.4853	7.67478	104.816	44.8827	231.121	52.0433	527.037	118.775	8864.72	0.566932	101.138	365.433	0.342136	0.0474585	34.2228	0.0915155	0.0144318	0.344223	0.00700394	0.0613881	0.107028	0.0317213	0.533236	0.185537	2.25501	1.08004	5.85029	1.2716	12.9412	2.7	197.883	0.0253312	2.28737	10.9981	0.27991
	BAF	av12c15	94	core	5.48338	0.546272	2070.96	1.12242	0.0248463	11.6961	0.355402	6.3966	11.7289	4.20747	54.8575	16.6814	185.114	66.8601	310.803	64.4557	622.669	128.579	8458.57	0.370745	152.033	368.33	0.392898	0.0374405	105.84	0.0728159	0.00384846	0.715882	0.0375515	0.628562	0.972275	0.371152	4.20321	1.18578	11.7818	3.76993	15.5029	2.91458	25.7821	4.58605	236.831	0.0254093	10.4945	13.706	0.251186
	BAF	av12c16	94	rim	4.6954	0.452208	1700.65	0.995374	0.0214771	9.87344	0.341038	5.74345	10.5219	3.4698	46.4156	14.1238	158.145	55.997	260.324	53.574	512.419	106.206	9671.71	0.386827	131.48	323.984	0.395024	0.0287465	134.74	0.0655515	0.00284599	0.734474	0.0347139	0.546719	1.00962	0.321909	4.0361	1.17227	12.943	4.41417	20.4457	4.01999	36.4553	7.42135	487.498	0.0310902	11.3152	16.0073	0.294544
	BAF	av12c17	95	core	3.86385	0.498212	1438.38	1.62465	0.0119512	14.5105	0.0981893	2.06037	4.83477	1.93887	25.5469	8.89123	110.601	44.549	230.539	51.2492	521.063	117.477	9059.23	0.542454	152.026	433.505	0.446779	0.055007	54.7491	0.0970561	0.00398822	0.603443	0.00699987	0.169213	0.206085	0.102017	0.844225	0.347346	3.98635	1.65339	8.0412	2.01033	19.9219	4.51454	201.718	0.0362616	7.78039	15.7624	0.597904
	BAF	av12d03	96	rim	3.41426	0.387498	1333.71	1.78848	0.0112498	2.24068	0.126132	2.32688	4.88	0.447886	29.2132	9.93689	121.957	46.2305	214.742	43.266	400.095	79.7359	10383.6	1.7327	67.047	355.525	0.312709	0.0314789	45.3902	0.0678021	0.00227173	0.207423	0.00725668	0.110077	0.217119	0.0417856	1.13777	0.365667	4.30723	1.52378	7.14853	1.33139	12.8096	2.39904	270.597	0.0717835	2.47663	4.03429	0.332821
	BAF	av12d04	97	core	4.69538	0.400636	739.39	0.742337	0.00648013	7.96742	0.0680024	1.35821	2.81972	1.24145	14.7435	5.09214	61.3108	23.8491	119.799	26.6748	271.842	60.7548	9431.6	0.288757	72.1674	204.661	0.567715	0.0519821	58.9833	0.0879025	0.0020884	0.812873	0.00689422	0.0869854	0.271071	0.0971117	1.26249	0.418807	5.07457	2.04344	9.9921	2.15125	20.8919	4.33316	532.768	0.0327172	9.37044	21.3176	0.429113
	BAF	av12d05	98	core	3.95551	0.425559	1119.98	2.07946	<0.0054851	13.264	0.0479075	0.921376	2.65342	0.997009	18.3309	6.53782	86.0683	34.9342	177.77	38.854	385.524	83.7742	9802.5	0.770828	204.546	471.95	0.38923	0.0501374	64.2232	0.150304	<0.0054851	0.945579	0.00567467	0.0562789	0.185683	0.0561077	0.922715	0.345405	4.73176	1.96972	10.2073	2.36228	23.8868	5.07558	385.917	0.0523032	10.6351	24.2482	0.415225
	BAF	av12d06	98	rim	3.98231	0.487995	1237.01	2.72043	0.0144031	17.4359	0.0478025	0.872013	2.73727	0.933389	20.0532	7.40408	95.7233	38.6248	197.88	43.4333	429.238	93.023	10192.6	0.913209	284.063	651.34	0.412194	0.0442505	23.1227	0.0928809	0.00684618	0.702396	0.00652145	0.0777499	0.142812	0.044693	0.402353	0.0940793	1.2253	0.650656	3.44932	0.75421	7.58515	1.57967	159.927	0.0585684	26.418	36.5938	0.526139
	BAF	av12d07	99	core	3.54452	0.313539	778.262	0.817424	0.0184802	6.15111	0.0815642	1.33178	3.01824	1.21085	17.0979	5.53925	63.7804	24.298	119.112	25.4302	254.814	55.5374	9254.94	0.374297	67.3078	208.277	0.503299	0.0496398	85.1377	0.091063	0.00625432	0.837841	0.0153375	0.260357	0.492893	0.202671	2.51762	0.759789	7.95211	2.71634	11.5941	2.15301	19.4428	3.65738	81.5182	0.0337316	11.8877	19.4172	0.528295
	BAF	av12d08	99	rim	5.40942	0.449394	1211.09	2.00323	<0.0048092	11.9844	0.0491601	1.01053	2.88195	1.17621	19.8809	7.09294	91.9399	37.6196	189.841	42.1606	416.582	91.9933	9264.33	0.617738	162.926	465.569	0.435469	0.036788	62.3133	0.103186	<0.0048092	0.57862	0.00404306	0.0710399	0.16537	0.0688255	1.00982	0.333466	4.58868	1.88013	9.39832	2.12259	19.8657	4.40558	278.901	0.0378282	10.0137	21.067	0.357339
	WQ	av12d12	89	core	2.37477	0.367273	723.065	0.627054	<0.0034846	5.20772	0.0283128	0.644471	1.71938	0.655786	10.6497	3.93704	52.1491	21.7895	118.24	27.5515	293.623	68.1688	10223.8	0.278976	47.6465	239.025	0.222476	0.0276112	19.9949	0.0439078	<0.0034846	0.144913	0.00256888	0.0408389	0.0942848	0.0308215	0.398749	0.132057	1.55139	0.601413	3.10809	0.661027	7.23995	1.3722	249.968	0.0196495	1.33064	6.39833	0.234731
	WQ	av12d13	89	core	4.38306	0.545779	1431.94	2.28222	<0.0049258	14.159	0.0399087	0.943657	2.76538	1.12011	19.1906	7.60252	103.945	44.1896	231.714	52.8848	542.188	119.036	10747	0.807205	110.459	468.199	0.404706	0.0435003	30.5147	0.0275149	<0.0049258	0.181718	0.00387197	0.0662633	0.135709	0.0587308	0.722703	0.212534	2.78027	0.9704	5.29606	1.12795	9.21037	1.71939	113.297	0.0395021	2.84777	7.13338	0.329163
	WQ	av12d14	89	rim	2.24287	0.474234	819.742	2.0955	0.00941748	8.67343	0.0205871	0.444047	1.38939	0.668383	11.269	4.25827	58.2667	24.8748	134.866	32.4164	347.103	81.8265	12116.1	0.961592	75.0472	471.944	0.186913	0.0232314	10.1655	0.0489224	0.00172868	0.264908	0.00266074	0.0337206	0.0749083	0.0264208	0.285147	0.0816309	0.934358	0.355843	1.61656	0.336107	3.13522	0.44993	280.459	0.0355483	2.46023	16.3162	0.204918
	WQ	av12d15	90	rim	6.44226	0.500512	1921.77	2.11921	0.0866118	42.1132	0.933625	13.2867	18.3677	9.24638	66.0646	17.2343	180.087	60.7995	276.856	58.1538	564.223	116.376	11189.7	0.619392	522.493	602.024	0.553467	0.0352583	41.1109	0.0940729	0.0105846	2.30186	0.0725626	0.979482	1.18704	0.579948	3.2931	0.684937	5.14795	1.37157	4.89821	0.914674	7.44096	0.879075	86.4288	0.0311842	32.9201	8.57914	0.380731
	WQ	av12d16	91	core	7.70787	0.488739	1895.62	1.62957	0.0266111	6.94374	0.136135	3.26176	7.8094	2.64034	47.6966	14.9625	169.612	60.121	275.091	56.434	535.481	109.762	9822.26	0.472962	146.401	457.363	0.704207	0.0386613	196.706	0.176773	0.00282466	0.340445	0.0126029	0.33146	0.742425	0.234625	4.78035	1.53714	16.7941	5.96975	26.5504	4.90915	43.879	8.81743	233.826	0.0350557	15.1737	35.0991	0.355734
	WQ	av12d17	91	core	3.03569	0.417819	819.997	0.716669	0.00975389	4.95518	0.0449387	0.796927	2.21495	0.807801	14.0053	5.10943	62.328	25.462	130.241	29.8131	311.03	68.8404	10438.5	0.290761	56.2665	267.223	0.393549	0.0359832	40.2352	0.0661228	0.00192553	0.162797	0.00869958	0.134057	0.298098	0.102845	1.5154	0.465878	4.25868	1.25377	4.50969	0.630132	3.3466	0.665271	234.437	0.0220351	2.77225	5.12315	0.316545
	WQ	av12d18	91	rim	3.11025	0.421089	918.157	2.05354	<0.0035223	11.8622	0.0262777	0.598375	1.9356	0.780777	14.2667	5.13683	68.3616	28.2857	145.879	33.4094	342.73	75.3952	10610.4	0.806813	139.134	493.366	0.204718	0.028586	46.1917	0.118981	<0.0035223	0.499444	0.00269586	0.0400191	0.104334	0.0351233	0.457018	0.237397	3.32141	1.43531	7.73662	1.85008	17.7847	3.88745	291.436	0.0452303	2.74843	15.4401	0.235488
[truncated: 21 more columns]
