# Supplementary material for: Determining the current size and state of subvolcanic magma reservoirs
Source: Nat Commun. 2020 Nov 5;11:5477. doi: 10.1038/s41467-020-19084-2 (PMC7644707; doi:10.1038/s41467-020-19084-2)
Supplement: Supplementary file 5 — Supplementary Data 2 [file 41467_2020_19084_MOESM5_ESM.zip]

Archive with 42 entries (41 files):
- Supplementary data/
- Supplementary data/Read me.docx
- Supplementary data/Tt15_rn_MU_rad10_0.0050.txt
- Supplementary data/Tt15_rn_MU_rad10_0.0054.txt
- Supplementary data/Tt15_rn_MU_rad10_0.0058.txt
- Supplementary data/Tt15_rn_MU_rad10_0.0063.txt
- Supplementary data/Tt15_rn_MU_rad10_0.0075.txt
- Supplementary data/Tt15_rn_MU_rad5_0.0050.txt
- Supplementary data/Tt15_rn_MU_rad5_0.0075.txt
- Supplementary data/Tt15_rn_MU_rad5_0.0084.txt
- Supplementary data/Tt15_rn_MU_rad5_0.0089.txt
- Supplementary data/Tt15_rn_MU_rad5_0.0094.txt
- Supplementary data/Tt15_rn_MU_rad5_0.0108.txt
- Supplementary data/Tt15_rn_MU_rad5_0.0126.txt
- Supplementary data/Tt15_st_Bl_rad10_0.0050.txt
- Supplementary data/Tt15_st_Bl_rad10_0.0054.txt
- Supplementary data/Tt15_st_Bl_rad10_0.0058.txt
- Supplementary data/Tt15_st_Bl_rad10_0.0063.txt
- Supplementary data/Tt15_st_Bl_rad10_0.0069.txt
- Supplementary data/Tt15_st_Bl_rad10_0.0075.txt
- Supplementary data/Tt15_st_Bl_rad10_0.0079.txt
- Supplementary data/Tt15_st_Bl_rad10_0.0081.txt
- Supplementary data/Tt15_st_Bl_rad10_0.0084.txt
- Supplementary data/Tt15_st_Bl_rad5_0.0084.txt
- Supplementary data/Tt15_st_Bl_rad5_0.0094.txt
- Supplementary data/Tt15_st_Bl_rad5_0.0108.txt
- Supplementary data/Tt15_st_Bl_rad5_0.0126.txt
- Supplementary data/Tt15_st_Bl_rad5_0.0149.txt
- Supplementary data/Tt15_st_MU_rad10_0.0050.txt
- Supplementary data/Tt15_st_MU_rad10_0.0054.txt
- Supplementary data/Tt15_st_MU_rad10_0.0058.txt
- Supplementary data/Tt15_st_MU_rad10_0.0063.txt
- Supplementary data/Tt15_st_MU_rad10_0.0069.txt
- Supplementary data/Tt15_st_MU_rad10_0.0075.txt
- Supplementary data/Tt15_st_MU_rad10_0.0091.txt
- Supplementary data/Tt15_st_MU_rad5_0.0075.txt
- Supplementary data/Tt15_st_MU_rad5_0.0084.txt
- Supplementary data/Tt15_st_MU_rad5_0.0108.txt
- Supplementary data/Tt15_st_MU_rad5_0.0126.txt
- Supplementary data/Tt15_st_MU_rad5_0.0149.txt
- Supplementary data/Tt15_st_MU_rad5_0.0166.txt
- Supplementary data/Zircon_Thermal.R
