# Supplementary material for: Determining the current size and state of subvolcanic magma reservoirs
Source: Nat Commun. 2020 Nov 5;11:5477. doi: 10.1038/s41467-020-19084-2 (PMC7644707; doi:10.1038/s41467-020-19084-2)
Supplement: Supplementary file 5 — Supplementary Data 2 [file 41467_2020_19084_MOESM5_ESM.zip › Supplementary data/Tt15_rn_MU_rad10_0.0054.txt]

5.8108e+10	0	0	0	0	0	0	0	0	0	0	0	0	0	0	0	0	0	0	0	0	0	0	0	0	0	0	0	0	0	0	0	0	0	0	0	0	0	0	0	0	0	0	0	0	0	0	0	0	0
1.1622e+11	0	0	0	0	0	0	0	0	0	0	0	0	0	0	0	0	0	0	0	0	0	0	0	0	0	0	0	0	0	0	0	0	0	0	0	0	0	0	0	0	0	0	0	0	0	0	0	0	0
1.7432e+11	0	0	0	0	0	0	0	0	0	0	0	0	0	0	0	0	0	0	0	0	0	0	0	0	0	0	0	0	0	0	0	0	0	0	0	0	0	0	0	0	0	0	0	0	0	0	0	0	0
2.3243e+11	0	0	0	0	0	0	0	0	0	0	0	0	0	0	0	0	0	0	0	0	0	0	0	0	0	0	0	0	0	0	0	0	0	0	0	0	0	0	0	0	0	0	0	0	0	0	0	0	0
2.9054e+11	0	0	0	0	0	0	0	0	0	0	0	0	0	0	0	0	0	0	0	0	0	0	0	0	0	0	0	0	0	0	0	0	0	0	0	0	0	0	0	0	0	0	0	0	0	0	0	0	0
3.4865e+11	0	0	0	0	0	0	0	0	0	0	0	0	0	0	0	0	0	0	0	0	0	0	0	0	0	0	0	0	0	0	0	0	0	0	0	0	0	0	0	0	0	0	0	0	0	0	0	0	0
4.0676e+11	0	0	0	0	0	0	0	0	0	0	0	0	0	0	0	0	0	0	0	0	0	0	0	0	0	0	0	0	0	0	0	0	0	0	0	0	0	0	0	0	0	0	0	0	0	0	0	0	0
4.6486e+11	0	0	0	0	0	0	0	0	0	0	0	0	0	0	0	0	0	0	0	0	0	0	0	0	0	0	0	0	0	0	0	0	0	0	0	0	0	0	0	0	0	0	0	0	0	0	0	0	0
5.2297e+11	0	0	0	0	0	0	0	0	0	0	0	0	0	0	0	0	0	0	0	0	0	0	0	0	0	0	0	0	0	0	0	0	0	0	0	0	0	0	0	0	0	0	0	0	0	0	0	0	0
5.8108e+11	0	0	0	0	0	0	0	0	0	0	0	0	0	0	0	0	0	0	0	0	0	0	0	0	0	0	0	0	0	0	0	0	0	0	0	0	0	0	0	0	0	0	0	0	0	0	0	0	0
6.3919e+11	0	0	0	0	0	0	0	0	0	0	0	0	0	0	0	0	0	0	0	0	0	0	0	0	0	0	0	0	0	0	0	0	0	0	0	0	0	0	0	0	0	0	0	0	0	0	0	0	0
6.973e+11	0	0	0	0	0	0	0	0	0	0	0	0	0	0	0	0	0	0	0	0	0	0	0	0	0	0	0	0	0	0	0	0	0	0	0	0	0	0	0	0	0	0	0	0	0	0	0	0	0
7.554e+11	0	0	0	0	0	0	0	0	0	0	0	0	0	0	0	0	0	0	0	0	0	0	0	0	0	0	0	0	0	0	0	0	0	0	0	0	0	0	0	0	0	0	0	0	0	0	0	0	0
8.1351e+11	0	0	0	0	0	0	0	0	0	0	0	0	0	0	0	0	0	0	0	0	0	0	0	0	0	0	0	0	0	0	0	0	0	0	0	0	0	0	0	0	0	0	0	0	0	0	0	0	0
8.7162e+11	0	0	0	0	0	0	0	0	0	0	0	0	0	0	0	0	0	0	0	0	0	0	0	0	0	0	0	0	0	0	0	0	0	0	0	0	0	0	0	0	0	0	0	0	0	0	0	0	0
9.2973e+11	0	0	0	0	0	0	0	0	0	0	0	0	0	0	0	0	0	0	0	0	0	0	0	0	0	0	0	0	0	0	0	0	0	0	0	0	0	0	0	0	0	0	0	0	0	0	0	0	0
9.8784e+11	0	0	0	0	0	0	0	0	0	0	0	0	0	0	0	0	0	0	0	0	0	0	0	0	0	0	0	0	0	0	0	0	0	0	0	0	0	0	0	0	0	0	0	0	0	0	0	0	0
1.0459e+12	0	0	0	0	0	0	0	0	0	0	0	0	0	0	0	0	0	0	0	0	0	0	0	0	0	0	0	0	0	0	0	0	0	0	0	0	0	0	0	0	0	0	0	0	0	0	0	0	0
1.1041e+12	0	0	0	0	0	0	0	0	0	0	0	0	0	0	0	0	0	0	0	0	0	0	0	0	0	0	0	0	0	0	0	0	0	0	0	0	0	0	0	0	0	0	0	0	0	0	0	0	0
1.1622e+12	0	0	0	0	0	0	0	0	0	0	0	0	0	0	0	0	0	0	0	0	0	0	0	0	0	0	0	0	0	0	0	0	0	0	0	0	0	0	0	0	0	0	0	0	0	0	0	0	0
1.2203e+12	0	0	0	0	0	0	0	0	0	0	0	0	0	0	0	0	0	0	0	0	0	0	0	0	0	0	0	0	0	0	0	0	0	0	0	0	0	0	0	0	0	0	0	0	0	0	0	0	0
1.2784e+12	0	0	0	0	0	0	0	0	0	0	0	0	0	0	0	0	0	0	0	0	0	0	0	0	0	0	0	0	0	0	0	0	0	0	0	0	0	0	0	0	0	0	0	0	0	0	0	0	0
1.3365e+12	0	0	0	0	0	0	0	0	0	0	0	0	0	0	0	0	0	0	0	0	0	0	0	0	0	0	0	0	0	0	0	0	0	0	0	0	0	0	0	0	0	0	0	0	0	0	0	0	0
1.3946e+12	0	0	0	0	0	0	0	0	0	0	0	0	0	0	0	0	0	0	0	0	0	0	0	0	0	0	0	0	0	0	0	0	0	0	0	0	0	0	0	0	0	0	0	0	0	0	0	0	0
1.4527e+12	0	0	0	0	0	0	0	0	0	0	0	0	0	0	0	0	0	0	0	0	0	0	0	0	0	0	0	0	0	0	0	0	0	0	0	0	0	0	0	0	0	0	0	0	0	0	0	0	0
1.5108e+12	0	0	0	0	0	0	0	0	0	0	0	0	0	0	0	0	0	0	0	0	0	0	0	0	0	0	0	0	0	0	0	0	0	0	0	0	0	0	0	0	0	0	0	0	0	0	0	0	0
1.5689e+12	0	0	0	0	0	0	0	0	0	0	0	0	0	0	0	0	0	0	0	0	0	0	0	0	0	0	0	0	0	0	0	0	0	0	0	0	0	0	0	0	0	0	0	0	0	0	0	0	0
1.627e+12	0	0	0	0	0	0	0	0	0	0	0	0	0	0	0	0	0	0	0	0	0	0	0	0	0	0	0	0	0	0	0	0	0	0	0	0	0	0	0	0	0	0	0	0	0	0	0	0	0
1.6851e+12	0	0	0	0	0	0	0	0	0	0	0	0	0	0	0	0	0	0	0	0	0	0	0	0	0	0	0	0	0	0	0	0	0	0	0	0	0	0	0	0	0	0	0	0	0	0	0	0	0
1.7432e+12	0	0	0	0	0	0	0	0	0	0	0	0	0	0	0	0	0	0	0	0	0	0	0	0	0	0	0	0	0	0	0	0	0	0	0	0	0	0	0	0	0	0	0	0	0	0	0	0	0
1.8013e+12	0	0	0	0	0	0	0	0	0	0	0	0	0	0	0	0	0	0	0	0	0	0	0	0	0	0	0	0	0	0	0	0	0	0	0	0	0	0	0	0	0	0	0	0	0	0	0	0	0
1.8595e+12	0	0	0	0	0	0	0	0	0	0	0	0	0	0	0	0	0	0	0	0	0	0	0	0	0	0	0	0	0	0	0	0	0	0	0	0	0	0	0	0	0	0	0	0	0	0	0	0	0
1.9176e+12	0	0	0	0	0	0	0	0	0	0	0	0	0	0	0	0	0	0	0	0	0	0	0	0	0	0	0	0	0	0	0	0	0	0	0	0	0	0	0	0	0	0	0	0	0	0	0	0	0
1.9757e+12	0	0	0	0	0	0	0	0	0	0	0	0	0	0	0	0	0	0	0	0	0	0	0	0	0	0	0	0	0	0	0	0	0	0	0	0	0	0	0	0	0	0	0	0	0	0	0	0	0
2.0338e+12	0	0	0	0	0	0	0	0	0	0	0	0	0	0	0	0	0	0	0	0	0	0	0	0	0	0	0	0	0	0	0	0	0	0	0	0	0	0	0	0	0	0	0	0	0	0	0	0	0
2.0919e+12	0	0	0	0	0	0	0	0	0	0	0	0	0	0	0	0	0	0	0	0	0	0	0	0	0	0	0	0	0	0	0	0	0	0	0	0	0	0	0	0	0	0	0	0	0	0	0	0	0
2.15e+12	0	0	0	0	0	0	0	0	0	0	0	0	0	0	0	0	0	0	0	0	0	0	0	0	0	0	0	0	0	0	0	0	0	0	0	0	0	0	0	0	0	0	0	0	0	0	0	0	0
2.2081e+12	0	0	0	0	0	0	0	959.63	0	0	0	0	0	0	0	0	0	0	0	0	0	0	0	0	0	0	0	0	0	0	959.36	0	0	0	0	0	0	0	0	0	0	0	0	0	0	0	0	0	0
2.2662e+12	0	0	0	0	0	0	0	0	0	0	0	0	0	0	0	0	0	0	0	0	0	0	0	0	0	0	0	0	0	0	0	0	0	0	0	0	0	0	0	0	0	0	0	0	0	0	0	0	0
2.3243e+12	0	0	0	0	0	0	0	0	0	0	0	0	0	0	0	0	0	0	0	0	0	0	0	0	0	0	0	0	0	0	0	0	0	0	0	0	0	0	0	0	0	0	0	0	0	0	0	0	0
2.3824e+12	0	0	0	0	0	0	0	0	0	0	0	0	0	0	0	0	0	0	0	0	0	0	0	0	0	0	0	0	0	0	0	0	0	0	0	0	0	0	0	0	0	0	0	0	0	0	0	0	0
2.4405e+12	0	0	0	0	0	0	0	0	0	0	0	0	0	0	0	0	0	0	0	0	0	0	0	0	0	0	0	0	0	0	0	0	0	0	0	0	0	0	0	0	0	0	0	0	0	0	0	0	0
2.4986e+12	0	0	0	0	0	0	0	0	0	0	0	0	0	0	0	0	0	0	0	0	0	0	0	0	0	0	0	0	0	0	0	0	0	0	0	0	0	0	0	0	0	0	0	0	0	0	0	0	0
2.5568e+12	0	0	0	0	0	0	0	0	0	0	0	0	0	0	0	0	0	0	0	0	0	0	0	0	0	0	0	0	0	0	0	0	0	0	0	0	0	0	0	0	0	0	0	0	0	0	0	0	0
2.6149e+12	0	0	0	0	0	0	0	0	0	0	0	0	0	0	0	0	0	0	0	0	0	0	0	0	0	0	0	0	0	0	0	0	0	0	0	0	0	0	0	0	0	0	0	0	0	0	0	0	0
2.673e+12	0	0	0	0	0	0	0	0	0	0	0	0	0	0	0	0	0	0	0	0	0	0	0	0	0	0	0	0	0	0	0	0	0	0	0	0	0	0	0	0	0	0	0	0	0	0	0	0	0
2.7311e+12	0	0	0	0	0	0	0	0	0	0	0	0	0	0	0	0	0	0	0	0	0	0	0	0	0	0	0	0	0	0	0	0	0	0	0	0	0	0	0	0	0	0	0	0	0	0	0	0	0
2.7892e+12	0	0	0	0	0	0	0	0	0	0	0	0	0	0	0	0	0	0	0	0	0	0	0	0	0	0	0	0	0	0	0	0	0	0	0	0	0	0	0	0	0	0	0	0	0	0	0	0	0
2.8473e+12	0	0	0	0	0	0	0	0	0	0	0	0	0	0	0	0	0	0	0	0	0	0	0	0	0	0	0	0	0	0	0	0	0	0	0	0	0	0	0	0	0	0	0	0	0	0	0	0	0
2.9054e+12	0	0	0	0	0	0	0	0	0	0	0	0	0	0	0	0	0	0	0	0	0	0	0	0	0	0	0	0	0	0	0	0	0	0	0	0	0	0	0	0	0	0	0	0	0	0	0	0	0
2.9635e+12	0	0	0	0	0	0	0	0	0	0	0	0	0	0	0	0	0	0	0	0	0	0	0	0	0	0	0	0	0	0	0	0	0	0	0	0	0	0	0	0	0	0	0	0	0	0	0	0	0
3.0216e+12	0	0	0	0	0	0	0	0	0	0	0	0	0	0	0	0	0	0	0	0	0	0	0	0	0	0	0	0	0	0	0	0	0	0	0	0	0	0	0	0	0	0	0	0	0	0	0	0	0
3.0797e+12	0	0	0	0	0	0	0	0	0	0	0	0	0	0	0	0	0	0	0	0	0	0	0	0	0	0	0	0	0	0	0	0	0	0	0	0	0	0	0	0	0	0	0	0	0	0	0	0	0
3.1378e+12	0	0	0	0	0	0	0	0	0	0	0	0	0	0	0	0	0	0	0	0	0	0	0	0	0	0	0	0	0	0	0	0	0	0	0	0	0	0	0	0	0	0	0	0	0	0	0	0	0
3.1959e+12	0	0	0	0	0	0	0	0	0	0	0	0	0	0	0	0	0	0	0	0	0	0	0	0	0	0	0	0	0	0	0	0	0	0	0	0	0	0	0	0	0	0	0	0	0	0	0	0	0
3.2541e+12	0	0	0	0	0	0	0	0	0	0	0	0	0	0	0	0	0	0	0	0	0	0	0	0	0	0	0	0	0	0	0	0	0	0	0	0	0	0	0	0	0	0	0	0	0	0	0	0	0
3.3122e+12	0	0	0	0	0	0	0	0	0	0	0	0	0	0	0	0	0	0	0	0	0	0	0	0	0	0	0	0	0	0	0	0	0	0	0	0	0	0	0	0	0	0	0	0	0	0	0	0	0
3.3703e+12	0	0	0	0	0	0	0	0	0	0	0	0	0	0	0	0	0	0	0	0	0	0	0	0	0	0	0	0	0	0	0	0	0	0	0	0	0	0	0	0	0	0	0	0	0	0	0	0	0
3.4284e+12	0	0	0	0	0	0	0	0	0	0	0	0	0	0	0	0	0	0	0	0	0	0	0	0	0	0	0	0	0	0	0	0	0	0	0	0	0	0	0	0	0	0	0	0	0	0	0	0	0
3.4865e+12	0	0	0	0	0	0	0	0	0	0	0	0	0	0	0	0	0	0	0	0	0	0	0	0	0	0	0	0	0	0	0	0	0	0	0	0	0	0	0	0	0	0	0	0	0	0	0	0	0
3.5446e+12	0	0	0	0	0	0	0	0	0	0	0	0	0	0	0	0	0	0	0	0	0	0	0	0	0	0	0	0	0	0	0	0	0	0	0	0	0	0	0	0	0	0	0	0	0	0	0	0	0
3.6027e+12	0	0	0	0	0	0	0	0	0	0	0	0	0	0	0	0	0	0	0	0	0	0	0	0	0	0	0	0	0	0	0	0	0	0	0	0	0	0	0	0	0	0	0	0	0	0	0	0	0
3.6608e+12	0	0	0	0	0	0	0	0	0	0	0	0	0	0	0	0	0	0	0	0	0	0	0	0	0	0	0	0	0	0	0	0	0	0	0	0	0	0	0	0	0	0	0	0	0	0	0	0	0
3.7189e+12	0	0	0	0	0	0	0	0	0	0	0	0	0	0	0	0	0	0	0	0	0	0	0	0	0	0	0	0	0	0	0	0	0	0	0	0	0	0	0	0	0	0	0	0	0	0	0	0	0
3.777e+12	0	0	0	0	0	0	0	0	0	0	0	0	0	0	0	0	0	0	0	0	0	0	0	0	0	0	0	0	0	0	0	0	0	0	0	0	0	0	0	0	0	0	0	0	0	0	0	0	0
3.8351e+12	0	0	0	0	0	0	0	0	0	0	0	0	0	0	0	0	0	0	0	0	0	0	0	0	0	0	0	0	0	0	0	0	0	0	0	0	0	0	0	0	0	0	0	0	0	0	0	0	0
3.8932e+12	0	0	0	0	0	0	0	0	0	0	0	0	0	0	0	0	0	0	0	0	0	0	0	0	0	0	0	0	0	0	0	0	0	0	0	0	0	0	0	0	0	0	0	0	0	0	0	0	0
3.9513e+12	0	0	0	0	0	0	0	0	0	0	0	0	0	0	0	0	0	0	0	0	0	0	0	0	0	0	0	0	0	0	0	0	0	0	0	0	0	0	0	0	0	0	0	0	0	0	0	0	0
4.0095e+12	0	0	0	0	0	0	0	0	0	0	0	0	0	0	0	0	0	0	0	0	0	0	0	0	0	0	0	0	0	0	0	0	0	0	0	0	0	0	0	0	0	0	0	0	0	0	0	0	0
4.0676e+12	0	0	0	0	0	0	0	0	0	0	0	0	0	0	0	0	0	0	0	0	0	0	0	0	0	0	0	0	0	0	0	0	0	0	0	0	0	0	0	0	0	0	0	0	0	0	0	0	0
4.1257e+12	0	0	0	0	0	0	0	0	0	0	0	0	0	0	0	0	0	0	0	0	0	0	0	0	0	0	0	0	0	0	0	0	0	0	0	0	0	0	0	0	0	0	0	0	0	0	0	0	0
4.1838e+12	0	0	0	0	0	0	0	0	0	0	0	0	0	0	0	0	0	0	0	0	0	0	0	0	0	0	0	0	0	0	0	0	0	0	0	0	0	0	0	0	0	0	0	0	0	0	0	0	0
4.2419e+12	0	0	0	0	0	0	0	0	0	0	0	0	0	0	0	0	0	0	0	0	0	0	0	0	0	0	0	0	0	0	0	0	0	0	0	0	0	0	0	0	0	0	0	0	0	0	0	0	0
4.3e+12	0	0	0	0	0	0	0	0	0	0	0	0	0	0	0	0	0	0	0	0	0	0	0	0	0	0	0	0	0	0	0	0	0	0	0	0	0	0	0	0	0	0	0	0	0	0	0	0	0
4.3581e+12	0	0	0	0	0	0	0	0	0	0	0	0	0	0	0	0	0	0	0	0	0	0	0	0	0	0	0	0	0	0	0	0	0	0	0	0	0	0	0	0	0	0	0	0	0	0	0	0	0
4.4162e+12	0	0	0	0	0	0	0	0	0	0	0	0	0	0	0	0	0	0	0	0	0	0	957.02	0	0	0	0	0	0	0	0	0	0	0	958.03	0	0	0	0	0	0	0	0	0	0	0	0	0	0
4.4743e+12	0	0	0	0	0	0	0	0	0	0	0	0	0	0	0	0	0	0	0	0	0	0	0	0	0	0	0	0	0	0	0	0	0	0	0	0	0	0	0	0	0	0	0	0	0	0	0	0	0
4.5324e+12	0	0	0	0	0	0	0	0	0	0	0	0	0	0	0	0	0	0	0	0	0	0	0	0	0	0	0	0	0	0	0	0	0	0	0	0	0	0	0	0	0	0	0	0	0	0	0	0	0
4.5905e+12	0	0	0	0	0	0	0	0	0	0	0	0	0	0	0	0	0	0	0	0	0	0	0	0	0	0	0	0	0	0	0	0	0	0	0	0	0	0	0	0	0	0	0	0	0	0	0	0	0
4.6486e+12	0	0	0	0	0	0	0	0	0	0	0	0	0	0	0	0	0	0	0	0	0	0	0	0	0	0	0	0	0	0	0	0	0	0	0	0	0	0	0	0	0	0	0	0	0	0	0	0	0
4.7068e+12	0	0	0	0	0	0	0	0	0	0	0	0	0	0	0	0	0	0	0	0	0	0	0	0	0	0	0	0	0	0	0	0	0	0	0	0	0	0	0	0	0	0	0	0	0	0	0	0	0
4.7649e+12	0	0	0	0	0	0	0	0	0	0	0	0	0	0	0	0	0	0	0	0	0	0	0	0	0	0	0	0	0	0	0	0	0	0	0	0	0	0	0	0	0	0	0	0	0	0	0	0	0
4.823e+12	0	0	0	0	0	0	0	0	0	0	0	0	0	0	0	0	0	0	0	0	0	0	0	0	0	0	0	0	0	0	0	0	0	0	0	0	0	0	0	0	0	0	0	0	0	0	0	0	0
4.8811e+12	0	0	0	0	0	0	0	0	0	0	0	0	0	0	0	0	0	0	0	0	0	0	0	0	0	0	0	0	0	0	0	0	0	0	0	0	0	0	0	0	0	0	0	0	0	0	0	0	0
4.9392e+12	0	0	0	0	0	0	0	0	0	0	0	0	0	0	0	0	0	0	0	0	0	0	0	0	0	0	0	0	0	0	0	0	0	0	0	0	0	0	0	0	0	0	0	0	0	0	0	0	0
4.9973e+12	0	0	0	0	0	0	0	0	0	0	0	0	0	0	0	0	0	0	0	0	0	0	0	0	0	0	0	0	0	0	0	0	0	0	0	0	0	0	0	0	0	0	0	0	0	0	0	0	0
5.0554e+12	0	0	0	0	0	0	0	0	0	0	0	0	0	0	0	0	0	0	0	0	0	0	0	0	0	0	0	0	0	0	0	0	0	0	0	0	0	0	0	0	0	0	0	0	0	0	0	0	0
5.1135e+12	0	0	0	0	0	0	0	0	0	0	0	0	0	0	0	0	0	0	0	0	0	0	0	0	0	0	0	0	0	0	0	0	0	0	0	0	0	0	0	0	0	0	0	0	0	0	0	0	0
5.1716e+12	0	0	0	0	0	0	0	0	0	0	0	0	0	0	0	0	0	0	0	0	0	0	0	0	0	0	0	0	0	0	0	0	0	0	0	0	0	0	0	0	0	0	0	0	0	0	0	0	0
5.2297e+12	0	0	0	0	0	0	0	0	0	0	0	0	0	0	0	0	0	0	0	0	0	0	0	0	0	0	0	0	0	0	0	0	0	0	0	0	0	0	0	0	0	0	0	0	0	0	0	0	0
5.2878e+12	0	0	0	0	0	0	0	0	0	0	0	0	0	0	0	0	0	0	0	0	0	0	0	0	0	0	0	0	0	0	0	0	0	0	0	0	0	0	0	0	0	0	0	0	0	0	0	0	0
5.3459e+12	0	0	0	0	0	0	0	0	0	0	0	0	0	0	0	0	0	0	0	0	0	0	0	0	0	0	0	0	0	0	0	0	0	0	0	0	0	0	0	0	0	0	0	0	0	0	0	0	0
5.404e+12	0	0	0	0	0	0	0	0	0	0	0	0	0	0	0	0	0	0	0	0	0	0	0	0	0	0	0	0	0	0	0	0	0	0	0	0	0	0	0	0	0	0	0	0	0	0	0	0	0
5.4622e+12	0	0	0	0	0	0	0	0	0	0	0	0	0	0	0	0	0	0	0	0	0	0	0	0	0	0	0	0	0	0	0	0	0	0	0	0	0	0	0	0	0	0	0	0	0	0	0	0	0
5.5203e+12	0	0	0	0	0	0	0	0	0	0	0	0	0	0	0	0	0	0	0	0	0	0	0	0	0	0	0	0	0	0	0	0	0	0	0	0	0	0	0	0	0	0	0	0	0	0	0	0	0
5.5784e+12	0	0	0	0	0	0	0	0	0	0	0	0	0	0	0	0	0	0	0	0	0	0	0	0	0	0	0	0	0	0	0	0	0	0	0	0	0	0	0	0	0	0	0	0	0	0	0	0	0
5.6365e+12	0	0	0	0	0	0	0	0	0	0	0	0	0	0	0	0	0	0	0	0	0	0	0	0	0	0	0	0	0	0	0	0	0	0	0	0	0	0	0	0	0	0	0	0	0	0	0	0	0
5.6946e+12	0	0	0	0	0	0	0	0	0	0	0	0	0	0	0	0	0	0	0	0	0	0	0	0	0	0	0	0	0	0	0	0	0	0	0	0	0	0	0	0	0	0	0	0	0	0	0	0	0
5.7527e+12	0	0	0	0	0	0	0	0	0	0	0	0	0	0	0	0	0	0	0	0	0	0	0	0	0	0	0	0	0	0	0	0	0	0	0	0	0	0	0	0	0	0	0	0	0	0	0	0	0
5.8108e+12	0	0	0	0	0	0	0	0	0	0	0	0	0	0	0	0	0	0	0	0	0	0	0	0	0	0	0	0	0	0	0	0	0	0	0	0	0	0	0	0	0	0	0	0	0	0	0	0	0
5.8689e+12	0	0	0	0	0	0	0	0	0	0	0	0	0	0	0	0	0	0	0	0	0	0	0	0	0	0	0	0	0	0	0	0	0	0	0	0	0	0	0	0	0	0	0	0	0	0	0	0	0
5.927e+12	0	0	0	0	0	0	0	0	0	0	0	0	0	0	0	0	0	0	0	0	0	0	0	0	0	0	0	0	0	0	0	0	0	0	0	0	0	0	0	0	0	0	0	0	0	0	0	0	0
5.9851e+12	0	0	0	0	0	0	0	0	0	0	0	0	0	0	0	0	0	0	0	0	0	0	0	0	0	0	0	0	0	0	0	0	0	0	0	0	0	0	0	0	0	0	0	0	0	0	0	0	0
6.0432e+12	0	0	0	0	0	0	0	0	0	0	0	0	0	0	0	0	0	0	0	0	0	0	0	0	0	0	0	0	0	0	0	0	0	0	0	0	0	0	0	0	0	0	0	0	0	0	0	0	0
6.1013e+12	0	0	0	0	0	0	0	0	0	0	0	0	0	0	0	0	0	0	0	0	0	0	0	0	0	0	0	0	0	0	0	0	0	0	0	0	0	0	0	0	0	0	0	0	0	0	0	0	0
6.1595e+12	0	0	0	0	0	0	0	0	0	0	0	0	0	0	0	0	0	0	0	0	0	0	0	0	0	0	0	0	0	0	0	0	0	0	0	0	0	0	0	0	0	0	0	0	0	0	0	0	0
6.2176e+12	0	0	0	0	0	0	0	0	0	0	0	0	0	0	0	0	0	0	0	0	0	0	0	0	0	0	0	0	0	0	0	0	0	0	0	0	0	0	0	0	0	0	0	0	0	0	0	0	0
6.2757e+12	0	0	0	0	0	0	0	0	0	0	0	0	0	0	0	0	0	0	0	0	0	0	0	0	0	0	0	0	0	0	0	0	0	0	0	0	0	0	0	0	0	0	0	0	0	0	0	0	0
6.3338e+12	0	0	0	0	0	0	0	0	0	0	0	0	0	0	0	0	0	0	0	0	0	0	0	0	0	0	0	0	0	0	0	0	0	0	0	0	0	0	0	0	0	0	0	0	0	0	0	0	0
6.3919e+12	0	0	0	0	0	0	0	0	0	0	0	0	0	0	0	0	0	0	0	0	0	0	0	0	0	0	0	0	0	0	0	0	0	0	0	0	0	0	0	0	0	0	0	0	0	0	0	0	0
6.45e+12	0	0	0	0	0	0	0	0	0	0	0	0	0	0	0	0	0	0	0	0	0	0	0	0	0	0	0	0	0	0	0	0	0	0	0	0	0	0	0	0	0	0	0	0	0	0	0	0	0
6.5081e+12	0	0	0	0	0	0	0	0	0	0	0	0	0	0	0	0	0	0	0	0	0	0	0	0	0	0	0	0	0	0	0	0	0	0	0	0	0	0	0	0	0	0	0	0	0	0	0	0	0
6.5662e+12	0	0	0	0	0	0	0	0	0	0	0	0	0	0	0	0	0	0	0	0	0	0	0	0	0	0	0	0	0	0	0	0	0	0	0	0	0	0	0	0	0	0	0	0	0	0	0	0	0
6.6243e+12	0	0	0	0	0	0	0	0	0	0	0	0	0	0	0	0	0	0	0	0	0	0	0	0	0	0	0	0	0	0	0	0	0	0	0	0	0	0	0	0	0	0	0	0	0	0	0	0	0
6.6824e+12	0	0	0	0	0	0	0	0	0	0	0	0	0	0	0	0	0	0	0	0	0	0	0	0	0	0	0	0	0	0	0	0	0	0	0	0	0	0	0	0	0	0	0	0	0	0	0	0	0
6.7405e+12	0	0	0	0	0	0	0	0	0	0	0	0	0	0	0	0	0	0	0	0	0	0	0	0	0	0	0	0	0	0	0	0	0	0	0	0	0	0	0	0	0	0	0	0	0	0	0	0	0
6.7986e+12	0	0	0	0	0	0	0	0	0	0	0	0	0	0	0	0	0	0	0	0	0	0	0	0	0	0	0	0	0	0	0	0	0	0	0	0	0	0	0	0	0	0	0	0	0	0	0	0	0
6.8567e+12	0	0	0	0	0	0	0	0	0	0	0	0	0	0	0	0	0	0	0	0	0	0	0	0	0	0	0	0	0	0	0	0	0	0	0	0	0	0	0	0	0	0	0	0	0	0	0	0	0
6.9149e+12	0	0	0	0	0	0	0	0	0	0	0	0	0	0	0	0	0	0	0	0	0	0	0	0	0	0	0	0	0	0	0	0	0	0	0	0	0	0	0	0	0	0	0	0	0	0	0	0	0
6.973e+12	0	0	0	0	0	0	0	0	0	0	0	0	0	0	0	0	0	0	0	0	0	0	0	0	0	0	0	0	0	0	0	0	0	0	0	0	0	0	0	0	0	0	0	0	0	0	0	0	0
7.0311e+12	0	0	0	0	0	0	0	0	0	0	0	0	0	0	0	0	0	0	0	0	0	0	0	0	0	0	0	0	0	0	0	0	0	0	0	0	0	0	0	0	0	0	0	0	0	0	0	0	0
7.0892e+12	0	0	0	0	0	0	694.95	0	0	0	0	0	0	0	0	0	0	0	0	0	0	0	0	0	0	0	0	0	0	0	0	0	0	0	0	0	0	0	0	0	0	0	0	0	0	0	0	0	0
7.1473e+12	0	0	0	0	0	0	0	0	0	0	0	0	0	0	0	0	0	0	0	0	0	0	0	0	0	0	0	0	0	0	0	0	0	0	0	0	0	0	0	0	0	0	0	0	0	0	0	0	0
7.2054e+12	0	0	0	0	0	0	0	0	0	0	0	0	0	0	0	0	0	0	0	0	0	0	0	0	0	0	0	0	0	0	0	0	0	0	0	0	0	0	0	0	0	0	0	0	0	0	0	0	0
7.2635e+12	0	0	0	0	0	0	0	0	0	0	0	0	0	0	0	0	0	0	0	0	0	0	0	0	0	0	0	0	0	0	0	0	0	0	0	0	0	0	0	0	0	0	0	0	0	0	0	0	0
7.3216e+12	0	0	0	0	0	0	0	0	0	0	0	0	0	0	0	0	0	0	0	0	0	0	0	0	0	0	0	0	0	0	0	0	0	0	0	0	0	0	0	0	0	0	0	0	0	0	0	0	0
7.3797e+12	0	0	0	0	0	0	0	0	0	0	0	0	0	0	0	0	0	0	0	0	0	0	0	0	0	0	0	0	0	0	0	0	0	0	0	0	0	0	0	0	0	0	0	0	0	0	0	0	0
7.4378e+12	0	0	0	0	0	0	0	0	0	0	0	0	0	0	0	0	0	0	0	0	0	0	0	0	0	0	0	0	0	0	0	0	0	0	0	0	0	0	0	0	0	0	0	0	0	0	0	0	0
7.4959e+12	0	0	0	0	0	0	0	0	0	0	0	0	0	0	0	0	0	0	0	0	0	0	0	0	0	0	0	0	0	0	0	0	0	0	0	0	0	0	0	0	0	0	0	0	0	0	0	0	0
7.554e+12	0	0	0	0	0	0	0	0	0	0	0	0	0	0	0	0	0	0	0	0	0	0	0	0	0	0	0	0	0	0	0	0	0	0	0	0	0	0	0	0	0	0	0	0	0	0	0	0	0
7.6122e+12	0	0	0	0	0	0	0	0	0	0	0	0	0	0	0	0	0	0	0	0	0	0	0	0	0	0	0	0	0	0	0	0	0	0	0	0	0	0	0	0	0	0	0	0	0	0	0	0	0
7.6703e+12	0	0	0	0	0	0	0	0	0	0	0	0	0	0	0	0	0	0	0	0	0	0	0	0	0	0	0	0	0	0	0	0	0	0	0	0	0	0	0	0	0	0	0	0	0	0	0	0	0
7.7284e+12	0	0	0	0	0	0	0	0	0	0	0	0	0	0	0	0	0	0	0	0	0	0	0	0	0	0	0	0	0	0	0	0	0	0	0	0	0	0	0	0	0	0	0	0	0	0	0	0	0
7.7865e+12	0	0	0	0	0	0	0	0	0	0	0	0	0	0	0	0	0	0	0	0	0	0	0	0	0	0	0	0	0	0	0	0	0	0	0	0	0	0	0	0	0	0	0	0	0	0	0	0	0
7.8446e+12	0	0	0	0	0	0	0	0	0	0	0	0	0	0	0	0	0	0	0	0	0	0	0	0	0	0	0	0	0	0	0	0	0	0	0	0	0	0	0	0	0	0	0	0	0	0	0	0	0
7.9027e+12	0	0	0	0	0	0	0	0	0	0	0	0	0	0	0	0	0	0	0	0	0	0	0	0	0	0	0	0	0	0	0	0	0	0	0	0	0	0	0	0	0	0	0	0	0	0	0	0	0
7.9608e+12	0	0	0	0	0	0	0	0	0	0	0	0	0	0	705.98	0	0	0	0	0	0	0	0	0	0	0	0	0	0	0	0	0	0	0	0	0	0	0	0	0	0	0	0	0	0	0	0	0	0
8.0189e+12	0	0	0	0	0	0	0	0	0	0	0	0	0	0	0	0	0	0	0	0	0	0	0	0	0	0	0	0	0	0	0	0	0	0	0	0	0	0	0	0	0	0	0	0	0	0	0	0	0
8.077e+12	0	0	0	0	0	0	0	0	0	0	0	0	0	0	0	0	0	0	0	0	0	0	0	0	0	0	0	0	0	0	0	0	0	0	0	0	0	0	0	0	0	0	0	0	0	0	0	0	0
8.1351e+12	0	0	0	0	0	0	0	0	0	0	0	0	0	0	0	0	0	0	0	0	0	0	0	0	0	0	0	0	0	0	0	0	0	0	0	0	0	0	0	0	0	0	0	0	0	0	0	0	0
8.1932e+12	0	0	0	0	0	0	0	0	0	0	0	0	0	0	0	0	0	0	0	0	0	0	0	0	0	0	0	0	0	0	0	0	0	0	0	0	0	0	0	0	0	0	0	0	0	0	0	0	0
8.2513e+12	0	0	0	0	0	0	0	0	0	0	0	0	0	0	0	0	0	0	0	0	0	0	0	0	0	0	0	0	0	0	0	0	0	0	0	0	0	0	0	0	0	0	0	0	0	0	0	0	0
8.3094e+12	0	0	0	0	0	0	0	0	0	0	0	0	0	0	0	0	0	0	0	0	0	0	0	0	0	0	0	0	0	0	0	0	0	0	0	0	0	0	0	0	0	0	0	0	0	0	0	0	0
8.3676e+12	0	0	0	0	0	0	0	0	0	0	0	0	0	0	0	0	0	0	0	0	0	0	0	0	0	0	0	0	0	0	0	0	0	0	0	0	0	0	0	0	0	0	0	0	0	0	0	0	0
8.4257e+12	0	0	0	0	0	0	0	0	0	0	0	0	0	0	0	0	0	0	0	0	0	0	0	0	0	0	0	0	0	0	0	0	0	0	0	0	0	0	0	0	0	0	0	0	0	0	0	0	0
8.4838e+12	0	0	0	0	0	0	0	0	0	0	0	0	0	0	0	0	0	0	0	0	0	0	0	0	0	0	0	0	0	0	0	0	0	0	0	0	0	0	0	0	0	0	0	0	0	0	0	0	0
8.5419e+12	0	0	0	0	0	0	0	0	0	0	0	0	0	0	0	0	0	0	0	0	0	0	0	0	0	0	0	0	0	0	0	0	0	0	0	0	0	0	0	0	0	0	0	0	0	0	0	0	0
8.6e+12	0	0	0	0	0	0	0	0	0	0	0	0	0	0	0	0	0	0	0	0	0	0	0	0	0	0	0	0	0	0	0	0	0	0	0	0	0	0	0	0	0	0	0	0	0	0	0	0	0
8.6581e+12	0	0	0	0	0	0	0	0	0	0	0	0	0	0	0	0	0	0	0	0	0	0	0	0	0	0	0	0	0	0	0	0	0	0	0	0	0	0	0	0	0	0	0	0	0	0	0	0	0
8.7162e+12	0	0	0	0	0	0	0	0	0	0	0	0	0	0	0	0	0	0	0	0	0	0	0	0	0	0	0	0	0	0	0	0	0	0	0	0	0	0	0	0	0	0	0	0	0	0	0	0	0
8.7743e+12	0	0	0	0	0	0	0	0	0	0	0	0	0	0	0	0	0	0	0	0	0	0	0	0	0	0	0	0	0	0	0	0	0	0	0	0	0	0	0	0	0	0	0	0	0	0	0	0	0
8.8324e+12	0	0	0	0	0	0	0	0	0	0	0	0	0	0	0	0	0	0	0	0	0	0	0	0	0	0	0	0	0	0	0	0	0	0	0	0	0	0	0	0	0	0	0	0	0	0	0	0	0
8.8905e+12	0	0	0	0	0	0	0	0	0	0	0	0	0	0	0	0	0	0	0	0	0	0	0	0	0	0	0	0	0	0	0	0	0	0	0	0	0	0	0	0	0	0	0	0	0	0	0	0	0
8.9486e+12	0	0	0	0	0	0	0	0	0	0	0	0	0	0	0	0	0	0	0	0	0	0	0	0	0	0	0	0	0	0	0	0	0	0	0	0	0	0	0	0	0	0	0	0	0	0	0	0	0
9.0067e+12	0	0	0	0	0	0	0	0	0	0	0	0	0	0	0	0	0	0	0	0	0	0	0	0	0	0	0	0	0	0	0	0	0	0	0	0	0	0	0	0	0	0	0	0	0	0	0	0	0
9.0649e+12	0	0	0	0	0	0	0	0	0	0	0	0	0	0	0	0	0	0	0	0	0	0	0	0	0	0	0	0	0	0	0	0	0	0	0	0	0	0	0	0	0	0	0	0	0	0	0	0	0
9.123e+12	0	0	0	0	0	0	0	0	0	0	0	0	0	0	0	0	0	0	0	0	0	0	0	0	0	0	0	0	0	0	0	0	0	0	0	0	0	0	0	0	0	0	0	0	0	0	0	0	0
9.1811e+12	0	0	0	0	0	0	0	0	0	0	0	0	0	0	0	0	0	0	0	0	0	0	0	0	0	0	0	0	0	0	0	0	0	0	0	0	0	0	0	0	0	0	0	0	0	0	0	0	0
9.2392e+12	0	0	0	0	0	0	0	0	0	0	0	0	0	0	0	0	0	0	0	0	0	0	0	0	0	0	0	0	0	0	0	0	0	0	0	0	0	0	0	0	0	0	0	0	0	0	0	0	0
9.2973e+12	0	0	0	0	0	0	0	0	0	0	0	695.59	0	0	0	0	0	0	0	0	0	0	0	0	0	0	0	0	0	0	0	0	0	0	0	0	0	0	0	0	0	0	0	0	0	0	0	0	0
9.3554e+12	0	0	0	0	0	0	0	0	0	0	0	0	0	0	0	0	0	0	0	0	0	0	0	0	0	0	0	0	0	0	0	0	0	0	0	0	0	0	0	0	0	0	0	0	0	0	0	0	0
9.4135e+12	0	0	0	0	0	0	0	0	0	0	0	0	0	0	0	0	0	0	0	0	0	0	0	0	0	0	0	0	0	0	0	0	0	0	0	0	0	0	0	0	0	0	0	0	0	0	0	0	0
9.4716e+12	0	0	0	0	0	0	0	0	0	0	0	0	0	0	0	0	0	0	0	0	0	0	0	0	0	0	0	0	0	0	0	0	0	0	0	0	0	0	0	0	0	0	0	0	0	0	0	0	0
9.5297e+12	0	0	0	0	0	0	0	0	0	0	0	0	0	0	0	0	0	0	0	0	0	0	0	0	0	0	0	0	0	0	0	0	0	0	0	0	0	0	0	0	0	0	0	0	0	0	0	0	0
9.5878e+12	0	0	0	0	0	0	0	0	0	0	0	0	0	0	0	0	0	0	0	0	0	0	0	0	0	0	0	0	0	0	0	0	0	0	0	0	0	0	0	0	0	0	0	0	0	0	0	0	0
9.6459e+12	0	0	0	0	0	0	0	0	0	0	0	0	0	0	0	0	0	0	0	0	0	0	0	0	0	0	0	0	0	0	0	0	0	0	0	0	0	0	0	0	0	0	0	0	0	0	0	0	0
9.704e+12	0	0	0	0	0	0	0	0	0	0	0	0	0	0	0	0	0	0	0	0	0	0	0	0	0	0	0	0	0	0	0	0	0	0	0	0	0	0	0	0	0	0	0	0	0	0	0	0	0
9.7622e+12	0	0	0	0	0	0	0	0	0	0	0	0	0	0	0	0	0	0	0	0	0	0	0	0	0	0	0	0	0	0	0	0	0	0	0	0	0	0	0	0	0	0	0	0	0	0	0	0	0
9.8203e+12	0	0	0	0	0	0	0	0	0	0	0	0	0	0	0	0	0	0	0	0	0	0	0	0	0	0	0	0	0	0	0	0	0	0	0	0	0	0	0	0	0	0	0	0	0	0	0	0	0
9.8784e+12	0	0	0	0	0	0	0	0	0	0	0	0	0	0	0	0	0	0	0	0	0	0	0	0	0	0	0	0	0	0	0	0	0	0	0	0	0	0	0	0	0	0	0	0	0	0	0	0	0
9.9365e+12	0	0	0	0	0	0	0	0	0	0	0	0	0	0	0	0	0	0	0	0	0	0	0	0	0	0	0	0	0	0	0	0	0	0	0	0	0	0	0	0	0	0	0	0	0	0	0	0	0
9.9946e+12	0	0	0	0	0	0	0	0	0	0	0	0	0	0	0	0	0	0	0	0	0	0	0	0	0	0	0	0	0	0	0	0	0	0	0	0	0	0	0	0	0	0	0	0	0	0	0	0	0
1.0053e+13	0	0	0	0	0	0	0	0	0	0	0	0	0	0	0	0	0	0	0	0	0	0	0	0	0	0	0	0	0	0	0	0	0	0	0	0	0	0	0	0	0	0	0	0	0	0	0	0	0
1.0111e+13	0	0	0	0	0	0	0	0	0	0	0	0	0	0	0	0	0	0	0	0	0	0	0	0	0	0	0	0	0	0	0	0	0	0	0	0	0	0	0	0	0	0	0	0	0	0	0	0	0
1.0169e+13	0	0	0	0	0	0	0	0	0	0	0	0	0	0	0	0	0	0	0	0	0	0	0	0	0	0	0	0	0	0	0	0	0	0	0	0	0	0	0	0	0	0	0	0	0	0	0	0	0
1.0227e+13	0	0	0	0	0	0	0	0	0	0	0	0	0	0	0	0	0	0	0	0	0	0	0	0	0	0	0	0	0	0	0	0	0	0	0	0	0	0	0	0	0	0	0	0	0	0	0	0	0
1.0285e+13	0	0	0	0	0	0	0	0	0	0	0	0	0	0	0	0	0	0	0	0	0	0	0	0	0	0	0	0	0	0	0	0	0	0	0	0	0	0	0	0	0	0	0	0	0	0	0	0	0
1.0343e+13	0	0	0	0	0	0	0	0	0	0	0	0	0	0	0	0	0	0	0	0	0	0	0	0	0	0	0	0	0	0	0	0	0	0	0	0	0	0	0	0	0	0	0	0	0	0	0	0	0
1.0401e+13	0	0	0	0	0	0	0	0	0	0	0	0	0	0	0	0	0	0	0	0	0	0	0	0	0	0	0	0	0	0	0	0	0	0	0	0	0	0	0	0	0	0	0	0	0	0	0	0	0
1.0459e+13	0	0	0	0	0	0	0	0	0	0	0	0	0	0	0	0	0	0	0	0	0	0	0	0	0	0	0	0	0	0	0	0	0	0	0	0	0	0	0	0	0	0	0	0	0	0	0	0	0
1.0518e+13	0	0	0	0	0	0	0	0	0	0	0	0	0	0	0	0	0	0	0	0	0	0	0	0	0	0	0	0	0	0	0	0	0	0	0	0	0	0	0	0	0	0	0	0	0	0	0	0	0
1.0576e+13	0	0	0	0	0	0	0	0	0	0	0	0	0	0	0	0	0	0	0	0	0	0	0	0	0	0	0	0	0	0	0	0	0	0	0	0	0	0	0	0	0	0	0	0	0	0	0	0	0
1.0634e+13	0	0	0	0	0	0	702.74	0	694.48	0	0	0	0	0	0	0	0	0	0	0	0	0	0	0	0	0	0	0	0	0	0	0	0	0	0	0	0	0	0	0	0	0	0	0	0	0	0	0	0
1.0692e+13	0	0	0	0	0	0	0	0	0	0	0	0	0	0	0	0	0	0	0	0	0	0	0	0	0	0	0	0	0	0	0	0	0	0	0	0	0	0	0	0	0	0	0	0	0	0	0	0	0
1.075e+13	0	0	0	0	0	0	0	0	0	0	0	0	0	0	0	0	0	0	0	0	0	0	0	0	0	0	0	0	0	0	0	0	0	0	0	0	0	0	0	0	0	0	0	0	0	0	0	0	0
1.0808e+13	0	0	0	0	0	0	0	0	0	0	0	0	0	0	0	0	0	0	0	0	0	0	0	0	0	0	0	0	0	0	0	0	0	0	0	0	0	0	0	0	0	0	0	0	0	0	0	0	0
1.0866e+13	0	0	0	0	0	0	0	0	0	0	0	0	0	0	0	0	0	0	0	0	0	0	0	0	0	0	0	0	0	0	0	0	0	0	0	0	0	0	0	0	0	0	0	0	0	0	0	0	0
1.0924e+13	0	0	0	0	0	0	0	0	0	0	0	0	0	0	0	0	0	0	0	0	0	0	0	0	0	0	0	0	0	0	0	0	0	0	0	0	0	0	0	0	0	0	0	0	0	0	0	0	0
1.0982e+13	0	0	0	0	0	0	0	0	0	0	0	0	0	0	0	0	0	0	0	0	0	0	0	0	0	0	0	0	0	0	0	0	0	0	0	0	0	0	0	0	0	0	0	0	0	0	0	0	0
1.1041e+13	0	0	0	0	0	0	0	0	0	0	0	0	0	0	0	0	0	0	0	0	0	0	0	0	0	0	0	0	0	0	0	0	0	0	0	0	0	0	0	0	0	0	0	0	0	0	0	0	0
1.1099e+13	0	0	0	0	0	0	0	0	0	0	0	0	0	0	0	0	0	0	0	0	0	0	0	0	0	0	0	0	0	0	0	0	0	0	0	0	0	0	0	0	0	0	0	0	0	0	0	0	0
1.1157e+13	0	0	0	0	0	0	0	0	0	0	0	0	0	0	0	0	0	0	0	0	0	0	0	0	0	0	0	0	0	0	0	0	0	0	0	0	0	0	0	0	0	0	0	0	0	0	0	0	0
1.1215e+13	0	0	0	0	0	0	0	0	0	0	0	0	0	0	0	0	0	0	0	0	0	0	0	0	0	0	0	0	0	0	0	0	0	0	0	0	0	0	0	0	0	0	0	0	0	0	0	0	0
1.1273e+13	0	0	0	0	0	0	0	0	0	0	0	0	0	0	0	0	0	0	0	0	0	0	0	0	0	0	0	0	0	0	0	0	0	0	0	0	0	0	0	0	0	0	0	0	0	0	0	0	0
1.1331e+13	0	0	0	0	0	0	0	0	0	0	0	0	0	0	0	0	0	0	0	0	0	0	0	0	0	0	0	0	0	0	0	0	0	0	0	0	0	0	0	0	0	0	0	0	0	0	0	0	0
1.1389e+13	0	0	0	0	0	0	0	0	0	0	0	0	0	0	0	0	0	0	0	0	0	0	0	0	0	0	0	0	0	0	0	0	0	0	0	0	0	0	0	0	0	0	0	0	0	0	0	0	0
1.1447e+13	0	0	0	0	0	0	0	0	0	0	0	0	0	0	0	0	0	0	0	0	0	0	0	0	0	0	0	0	0	0	0	0	0	0	0	0	0	0	0	0	0	0	0	0	0	0	0	0	0
1.1505e+13	0	0	0	0	0	0	0	0	0	0	0	0	0	0	0	0	0	0	0	0	0	0	0	0	0	0	0	0	0	0	0	0	0	0	0	0	0	0	0	0	0	0	0	0	699.1	0	0	0	0
1.1563e+13	0	0	0	0	0	0	0	0	0	0	0	0	0	0	0	0	0	0	0	0	0	0	0	0	0	0	0	0	0	0	0	0	0	0	0	0	0	0	0	0	0	0	0	0	0	0	0	0	0
1.1622e+13	0	0	0	0	0	0	0	0	0	0	0	0	0	0	0	0	0	0	0	0	0	0	0	0	0	0	0	0	0	0	0	0	0	0	0	0	0	0	0	0	0	0	0	0	0	0	0	0	0
1.168e+13	0	0	0	0	0	0	0	0	0	0	0	0	0	0	0	0	0	0	0	0	0	0	0	0	0	0	0	0	0	0	0	0	0	0	0	0	0	0	0	0	0	0	0	0	0	0	0	0	0
1.1738e+13	0	0	0	0	0	0	0	0	0	0	0	0	0	0	0	0	0	0	0	0	0	0	0	0	0	0	0	0	0	0	0	0	0	0	0	0	0	0	0	0	0	0	0	0	0	0	0	0	0
1.1796e+13	0	0	0	0	0	0	0	0	0	0	0	0	0	0	0	0	0	0	0	0	0	0	0	0	0	0	0	0	0	0	0	0	0	0	0	0	0	0	0	0	0	0	0	0	0	0	0	0	0
1.1854e+13	0	0	0	0	0	0	0	0	0	0	0	0	0	0	0	0	0	0	0	0	0	0	0	0	0	0	0	0	0	0	0	0	0	0	0	0	0	0	0	0	0	0	0	0	0	0	0	0	0
1.1912e+13	0	0	0	0	0	0	0	0	0	0	0	0	0	0	0	0	0	0	0	0	0	0	0	0	0	0	0	0	0	0	0	0	0	0	0	0	0	0	0	0	0	0	0	0	0	0	0	0	0
1.197e+13	0	0	0	0	0	0	694.59	0	0	0	0	0	0	0	0	0	694.36	0	0	0	0	0	0	0	0	0	0	0	693.76	0	0	0	0	0	0	0	0	0	0	0	0	0	0	0	0	0	0	693.63	0
1.2028e+13	0	0	0	0	0	0	0	0	0	0	0	0	0	0	0	0	0	0	0	0	0	0	0	0	0	0	0	0	0	0	0	0	0	0	0	0	0	0	0	0	0	0	0	0	0	0	0	0	0
1.2086e+13	0	0	0	0	0	0	0	0	0	0	0	0	0	0	0	0	0	0	0	0	0	0	0	0	0	0	0	0	0	0	0	0	0	0	0	0	0	0	0	0	0	0	0	0	0	0	0	0	0
1.2145e+13	0	0	0	0	0	0	0	0	0	0	0	0	0	0	0	0	0	0	0	0	0	0	0	0	0	0	0	0	0	0	0	0	0	0	0	0	0	0	0	0	0	0	0	0	0	0	0	0	0
1.2203e+13	0	0	0	0	0	0	0	0	0	0	0	0	0	0	0	0	0	0	0	0	0	0	0	0	0	0	0	0	0	0	0	0	0	0	0	0	0	0	0	0	0	0	0	0	0	0	0	0	0
1.2261e+13	0	0	0	0	0	0	0	0	0	0	0	0	0	0	0	0	0	0	0	0	0	0	0	0	0	0	0	0	0	0	0	0	0	0	0	0	0	0	0	0	0	0	0	0	0	0	0	0	0
1.2319e+13	0	0	0	0	0	0	0	0	0	0	0	0	0	0	0	0	0	0	0	0	0	0	0	0	0	0	0	0	0	0	0	0	0	0	0	0	0	0	0	0	0	0	0	0	0	0	0	0	0
1.2377e+13	0	0	0	0	0	0	0	0	718.52	0	0	0	0	0	0	0	0	0	0	0	0	0	0	0	0	0	0	0	0	0	0	0	0	751.59	0	0	0	0	0	0	0	0	0	0	0	748.89	0	0	0
1.2435e+13	0	0	0	0	0	0	0	0	696.44	0	0	0	0	0	0	0	0	0	0	0	0	0	0	0	0	0	0	0	0	0	0	0	0	697.87	0	0	0	0	0	0	0	0	0	0	0	694.9	0	0	0
1.2493e+13	0	0	0	0	0	0	0	0	0	0	0	0	0	0	0	0	0	0	0	0	0	0	0	0	0	0	0	0	0	0	0	0	0	0	0	0	0	0	0	0	0	0	0	0	0	0	0	0	0
1.2551e+13	0	0	0	0	0	0	0	0	0	0	0	0	0	0	0	0	0	0	0	0	0	0	0	0	0	0	0	0	0	0	0	0	0	0	0	0	0	0	0	0	0	0	0	0	0	0	0	0	0
1.2609e+13	0	0	0	0	0	0	0	0	0	0	0	0	0	0	0	0	0	0	0	0	0	0	0	0	0	0	0	0	0	0	0	0	0	0	0	0	0	0	0	0	0	0	0	0	0	0	0	0	0
1.2668e+13	0	0	0	0	0	0	0	0	0	0	0	0	0	0	0	0	0	0	0	0	0	0	0	0	0	0	0	0	0	0	0	0	0	0	0	0	0	0	0	0	0	0	0	0	0	0	0	0	0
1.2726e+13	0	0	0	0	0	0	0	0	0	0	0	0	0	0	0	0	0	0	0	0	0	0	0	0	0	0	0	0	0	0	0	0	0	0	0	0	0	0	0	0	0	0	0	0	0	0	0	0	0
1.2784e+13	0	0	0	0	0	0	0	0	0	0	0	0	0	0	0	0	0	0	0	0	0	0	0	0	0	0	0	0	0	0	0	0	0	0	0	0	0	0	0	0	0	0	0	0	0	0	0	0	0
1.2842e+13	0	0	0	0	0	0	0	0	0	0	0	0	0	0	0	0	0	0	0	0	0	0	0	0	0	0	0	0	0	0	0	0	0	0	0	0	0	0	0	0	0	0	0	0	0	0	0	0	0
1.29e+13	0	0	0	0	0	0	0	0	0	0	0	0	0	0	0	0	0	0	0	0	0	0	0	0	0	0	0	0	0	0	0	0	0	0	0	0	0	0	0	0	0	0	0	0	0	0	0	0	0
1.2958e+13	0	0	0	0	0	0	0	0	0	0	0	0	0	0	0	0	0	0	0	0	0	0	0	0	0	0	0	0	0	0	0	0	0	0	0	0	0	0	0	0	0	0	0	0	0	0	0	0	0
1.3016e+13	0	0	0	0	0	0	0	0	0	0	0	0	0	0	0	0	0	0	0	0	0	0	0	0	0	0	0	0	0	0	0	0	0	0	0	0	0	0	0	0	0	0	0	0	0	0	0	0	0
1.3074e+13	0	0	0	0	0	0	0	0	0	0	0	0	0	0	0	0	0	0	0	0	0	0	0	0	0	0	0	0	0	0	0	0	0	0	0	0	0	0	0	0	0	0	0	0	0	0	0	0	0
1.3132e+13	0	0	0	0	0	0	0	0	0	0	0	0	0	0	0	0	0	0	0	0	0	0	0	0	0	0	0	0	0	0	0	0	0	0	0	0	0	0	0	0	0	0	0	0	0	0	0	0	0
1.3191e+13	0	0	0	0	0	0	0	0	0	0	0	0	0	0	0	0	0	0	0	0	0	0	0	0	0	0	0	0	0	0	0	0	0	0	0	0	0	0	0	0	0	0	0	0	0	0	0	0	0
1.3249e+13	0	0	0	0	0	0	0	0	0	0	0	0	0	0	0	0	0	969.98	0	0	0	0	0	0	0	0	0	0	0	0	0	0	0	0	0	0	0	0	0	0	0	0	971.62	0	0	0	0	0	0
1.3307e+13	0	0	0	0	0	0	0	0	0	0	691.3	0	0	0	0	0	693.63	0	0	0	0	0	0	0	0	0	0	0	691.94	0	0	0	0	0	0	0	0	0	0	0	0	0	692.21	0	0	0	0	694.24	0
1.3365e+13	0	0	0	0	0	0	0	0	0	0	0	0	0	0	0	0	0	0	0	0	0	0	0	0	0	0	0	0	0	0	0	0	0	0	0	0	0	0	0	0	0	0	0	0	0	0	0	0	0
1.3423e+13	0	0	0	0	0	0	0	0	0	0	0	0	0	0	0	0	0	0	0	0	0	0	0	0	0	0	0	0	0	0	0	0	0	0	0	0	0	0	0	0	0	0	0	0	0	0	0	0	0
1.3481e+13	0	0	0	0	0	0	0	0	0	0	0	0	0	0	0	0	0	0	0	0	0	0	0	0	0	0	0	0	0	0	0	0	0	0	0	0	0	0	0	0	0	0	0	0	0	0	0	0	0
1.3539e+13	0	0	0	0	0	0	0	0	0	0	0	0	0	0	0	0	0	0	0	0	0	0	0	0	0	0	0	0	0	0	0	0	0	0	0	0	0	0	0	0	0	0	0	0	0	0	0	0	0
1.3597e+13	0	0	0	0	0	0	0	0	0	0	0	0	0	0	0	0	0	0	0	0	0	0	0	0	0	0	0	0	0	0	0	0	0	0	0	0	0	0	0	0	0	0	0	0	0	0	0	0	0
1.3655e+13	0	0	0	0	0	0	0	0	0	0	0	0	0	0	0	0	0	0	0	0	0	0	0	0	0	0	0	0	0	0	0	0	0	0	0	0	0	0	0	0	0	0	0	0	0	0	0	0	0
1.3713e+13	0	0	0	0	0	0	0	0	0	0	0	0	0	0	0	0	0	0	696.5	0	703.14	0	0	0	0	0	0	0	0	0	0	0	0	0	0	715.55	0	0	0	0	0	0	0	0	0	0	0	0	0
1.3772e+13	0	0	0	0	0	0	0	0	0	0	0	0	0	0	0	0	0	0	0	0	0	0	0	0	0	0	0	0	0	0	0	0	0	0	0	0	0	0	0	0	0	0	0	0	0	0	0	0	0
1.383e+13	0	0	0	0	0	0	0	0	0	0	0	0	0	0	0	0	0	0	0	0	0	0	0	0	0	0	0	0	0	0	0	0	0	0	0	0	0	0	0	0	0	0	0	0	0	0	0	0	0
1.3888e+13	0	0	0	0	0	0	0	0	0	0	0	0	0	0	0	0	0	0	0	0	0	0	0	0	0	0	0	0	0	0	0	0	0	0	0	0	0	0	0	0	0	0	0	0	0	0	0	0	0
1.3946e+13	0	0	0	0	0	0	0	0	0	0	0	0	0	0	0	0	0	0	0	0	0	0	0	0	0	0	0	0	0	0	0	0	0	0	0	0	0	0	0	0	0	0	0	0	0	0	0	0	0
1.4004e+13	0	0	0	0	0	0	0	0	0	0	0	0	0	0	0	0	0	0	0	0	0	0	0	0	0	0	0	0	0	0	0	0	0	0	0	0	0	0	0	0	0	0	0	0	0	0	0	0	0
1.4062e+13	0	0	0	0	0	0	0	0	0	0	0	0	0	0	0	0	0	0	0	0	0	0	0	0	0	0	0	0	0	0	0	0	0	0	0	0	0	0	0	0	0	0	0	0	0	0	0	0	0
1.412e+13	0	0	0	0	0	0	0	0	0	0	0	0	0	0	0	0	0	0	0	0	0	0	0	0	0	0	0	0	0	0	0	0	0	0	0	0	0	0	0	0	0	0	0	0	0	0	0	0	0
1.4178e+13	0	0	0	0	0	0	0	0	0	0	0	0	0	0	0	0	0	0	0	0	0	0	0	0	0	0	0	0	0	0	0	0	0	0	0	0	0	0	0	0	0	0	0	0	0	0	0	0	0
1.4236e+13	0	0	0	0	0	0	0	0	0	0	0	0	0	0	0	0	0	0	0	0	0	0	0	0	0	0	0	0	0	0	0	0	0	0	0	0	0	0	0	0	0	0	0	0	0	0	0	0	0
1.4295e+13	0	0	0	0	0	0	0	0	0	0	0	0	0	0	0	0	0	0	0	0	0	0	0	0	0	0	0	0	0	0	0	0	0	0	0	0	0	0	0	0	0	0	0	0	0	0	0	0	0
1.4353e+13	0	0	0	0	0	0	0	0	0	0	0	0	0	0	0	0	0	0	0	0	0	0	0	0	0	0	0	0	0	0	0	0	0	0	0	0	0	0	0	0	0	0	0	0	0	0	0	0	0
1.4411e+13	0	0	0	0	0	0	0	0	0	0	0	0	0	0	0	0	0	0	0	0	0	0	0	0	0	0	0	0	0	0	0	0	0	0	0	0	0	0	0	0	0	0	0	0	0	0	0	0	0
1.4469e+13	0	0	0	0	0	0	0	0	0	0	0	0	0	0	0	0	0	0	0	0	0	0	0	0	0	0	0	0	0	0	0	0	0	0	0	0	0	0	0	0	0	0	0	0	0	0	0	0	0
1.4527e+13	0	0	0	0	0	0	0	0	0	0	0	0	0	0	0	0	0	0	0	0	0	0	0	0	0	0	0	0	0	0	0	0	0	0	0	0	0	0	0	0	0	0	0	0	0	0	0	0	0
1.4585e+13	0	0	0	0	0	0	0	0	0	0	0	0	0	0	0	0	0	0	0	723.6	0	0	0	0	0	0	0	0	0	0	0	0	0	0	0	0	0	0	0	0	0	0	0	0	0	0	0	0	0
1.4643e+13	0	0	0	0	0	0	0	0	0	0	0	0	0	0	0	0	0	0	0	0	0	0	0	0	0	0	0	0	0	0	0	0	0	0	0	0	0	0	0	0	0	0	0	0	0	0	0	0	0
1.4701e+13	0	0	0	0	0	0	0	0	0	0	0	0	0	0	0	0	0	0	0	0	0	0	0	0	0	0	0	0	0	0	0	0	0	0	0	0	0	0	0	0	0	0	0	0	0	0	0	0	0
1.4759e+13	0	0	0	0	0	0	0	0	0	0	0	0	0	0	0	0	0	0	0	0	0	0	0	0	0	0	0	0	0	0	0	0	0	0	0	0	0	0	0	0	0	0	0	0	0	0	0	0	0
1.4818e+13	0	0	0	0	0	0	0	0	0	0	0	0	0	0	0	0	0	0	0	0	0	0	0	0	0	0	0	0	0	0	0	0	0	0	0	0	0	0	0	0	0	0	0	0	0	0	0	0	0
1.4876e+13	0	0	0	0	0	0	0	0	0	0	0	0	0	0	0	0	0	0	0	0	0	0	0	0	0	0	0	0	0	0	0	0	0	0	0	0	0	0	0	0	0	0	0	0	0	0	0	0	0
1.4934e+13	0	0	0	0	0	0	0	0	0	0	0	0	0	0	0	0	0	0	0	0	0	0	0	0	0	0	0	0	0	0	0	0	0	0	0	0	0	0	0	0	0	0	0	0	0	0	0	0	0
1.4992e+13	0	0	0	0	0	0	0	0	0	0	0	0	0	0	0	0	0	0	0	0	0	0	0	0	0	0	0	0	0	0	0	0	0	0	0	0	0	0	0	0	0	0	0	0	0	0	0	0	0
1.505e+13	0	0	0	0	0	0	0	0	0	0	0	0	0	0	0	0	0	0	0	0	0	0	0	0	0	0	0	0	0	0	0	0	0	0	0	0	695.29	0	0	0	0	0	0	689.96	0	0	0	0	0
1.5108e+13	0	0	0	0	0	0	0	0	0	0	0	0	0	0	0	0	0	0	0	0	0	0	0	0	0	0	0	0	0	0	0	0	0	0	0	0	0	0	0	0	0	0	0	0	0	0	0	0	0
1.5166e+13	0	0	0	0	0	0	0	0	0	0	0	0	0	0	0	0	0	0	0	0	0	0	0	0	0	0	0	0	0	0	0	0	0	0	0	0	0	0	0	0	0	0	0	0	0	0	0	0	0
1.5224e+13	0	0	0	0	0	0	0	0	0	0	0	0	0	0	0	0	0	0	0	0	0	0	0	0	0	0	0	0	0	0	0	0	0	0	0	0	0	0	0	0	0	0	0	0	0	0	0	0	0
1.5282e+13	0	0	0	0	0	0	0	0	0	0	0	0	0	0	0	0	0	0	0	0	0	0	0	0	0	0	0	0	0	0	0	0	0	0	0	0	0	0	0	0	0	0	0	0	0	0	0	0	0
1.5341e+13	0	0	0	0	0	0	0	0	0	0	0	0	0	0	0	0	0	0	0	0	0	0	0	0	0	0	0	0	0	0	0	0	0	0	0	0	0	0	0	0	0	0	0	0	0	0	0	0	0
1.5399e+13	0	0	0	0	0	0	0	0	0	0	0	0	0	0	0	0	0	0	0	0	0	0	0	0	0	0	0	0	0	0	0	0	0	0	0	0	0	0	0	0	0	0	0	0	0	0	0	0	0
1.5457e+13	0	0	0	0	0	0	0	0	0	0	0	970.81	0	0	0	0	0	0	0	0	0	0	0	0	0	0	0	968.91	0	0	0	0	0	0	0	0	0	0	0	0	0	0	0	0	0	0	0	0	0
1.5515e+13	0	0	0	0	0	0	0	0	0	0	0	0	0	0	0	0	0	0	692.21	0	700.12	0	0	0	0	0	0	0	0	0	0	0	0	0	0	0	0	0	0	0	0	0	0	0	0	0	0	0	0
1.5573e+13	0	0	0	0	0	0	0	0	0	0	0	0	0	0	0	0	0	0	0	0	0	0	0	0	0	0	0	0	0	0	0	0	0	0	0	0	0	0	0	0	0	0	0	0	0	0	0	0	0
1.5631e+13	0	0	0	0	0	0	0	0	0	0	0	0	0	0	0	0	0	0	0	0	0	0	0	0	0	0	0	0	0	0	0	0	0	0	0	0	0	0	0	0	0	0	0	0	0	0	0	0	0
1.5689e+13	0	0	0	0	0	0	0	0	0	0	0	0	0	0	0	0	0	0	0	0	0	0	0	0	0	0	0	0	0	0	0	0	0	0	0	0	0	0	0	0	0	0	0	0	0	0	0	0	0
1.5747e+13	0	0	0	0	0	0	0	0	0	0	0	0	0	0	0	0	0	0	0	0	0	0	0	0	0	0	0	0	0	0	0	0	0	0	0	0	0	0	0	0	0	0	0	0	0	0	0	0	0
1.5805e+13	0	0	0	0	0	0	0	0	0	0	0	0	0	0	0	0	0	0	0	0	0	0	0	0	0	0	0	0	0	0	0	0	0	0	0	0	0	0	0	0	0	0	0	0	0	0	0	0	0
1.5863e+13	0	0	0	0	0	0	0	0	0	0	0	0	0	0	0	0	0	0	0	0	0	0	0	0	0	0	0	0	0	0	0	0	0	0	0	0	0	0	0	0	0	0	0	0	0	0	0	0	0
1.5922e+13	0	0	0	0	0	0	0	698.62	0	0	0	0	0	0	0	0	0	0	0	0	0	0	0	0	0	0	0	0	0	0	0	0	0	0	0	0	0	0	0	0	0	0	0	0	0	0	0	0	0
1.598e+13	0	0	0	0	0	0	0	0	0	0	0	0	0	0	0	0	0	0	0	0	0	0	0	0	0	0	0	0	0	0	0	0	0	0	0	0	0	0	0	0	0	0	0	0	0	0	0	0	0
1.6038e+13	0	0	0	0	0	0	0	0	0	0	0	0	0	0	0	0	0	0	0	0	0	0	0	0	0	0	0	0	0	0	0	0	0	0	0	0	0	0	0	0	0	0	0	0	0	0	0	0	0
1.6096e+13	0	0	0	0	0	0	0	0	0	0	0	0	0	0	0	0	0	0	0	0	0	0	0	0	0	0	0	0	0	0	0	0	0	0	0	0	0	0	0	0	0	0	0	0	0	0	0	0	0
1.6154e+13	0	0	0	0	0	0	0	0	0	0	0	0	0	0	0	0	0	0	0	0	0	0	0	0	0	0	0	0	0	0	0	0	0	0	0	0	0	0	0	0	0	0	0	0	0	0	0	0	0
1.6212e+13	0	0	0	0	0	0	0	0	0	0	0	0	0	0	0	0	0	0	0	0	0	0	0	0	0	0	0	0	0	0	0	0	0	0	0	0	0	0	0	0	0	0	0	0	0	0	0	0	0
1.627e+13	0	0	0	0	0	0	0	0	0	0	0	0	0	0	0	0	0	0	0	0	0	0	0	0	0	0	0	0	0	0	0	0	0	0	0	0	0	0	0	0	0	0	0	0	0	0	0	0	0
1.6328e+13	0	0	0	0	0	0	0	0	0	0	0	0	0	0	0	0	0	0	0	0	0	0	0	0	0	0	0	0	0	0	0	0	0	0	0	0	0	0	0	0	0	0	0	0	0	0	0	0	0
1.6386e+13	0	0	0	0	0	0	0	0	0	0	0	0	0	0	0	0	0	0	0	0	0	0	0	0	0	0	0	0	0	0	0	0	0	0	0	0	0	0	0	0	0	0	0	0	0	0	0	0	0
1.6445e+13	0	0	0	0	0	0	0	0	0	0	0	0	0	0	0	0	0	0	0	0	0	0	0	0	0	0	0	0	0	0	0	0	0	0	0	0	0	0	0	0	0	0	0	0	0	0	0	0	0
1.6503e+13	0	0	0	0	0	0	0	0	0	0	0	0	0	0	0	0	0	0	0	0	0	0	0	0	0	0	0	0	0	0	0	0	0	0	0	0	0	0	0	0	0	0	0	0	0	0	0	0	0
1.6561e+13	0	0	0	0	0	0	0	0	0	0	0	0	0	0	0	0	0	0	0	0	0	0	0	0	0	0	0	0	0	0	0	0	0	0	0	0	0	0	0	0	0	0	0	0	0	0	0	0	0
1.6619e+13	0	0	0	0	0	0	0	0	0	0	0	0	0	0	0	0	0	0	0	0	0	0	0	0	0	0	0	0	0	0	0	0	0	0	0	0	0	0	0	0	0	0	0	0	0	0	0	0	0
1.6677e+13	0	0	0	0	0	0	0	0	0	0	0	0	0	0	0	0	0	0	0	0	0	0	0	0	0	0	0	0	0	0	0	0	0	0	0	0	0	0	0	0	0	0	0	0	0	0	0	0	0
1.6735e+13	0	0	0	0	0	0	0	0	0	0	0	0	0	0	0	0	0	0	0	0	0	0	0	0	0	0	0	0	0	0	0	0	0	0	0	0	0	0	0	0	0	0	0	0	0	0	0	0	0
1.6793e+13	0	0	0	0	0	0	0	0	0	0	0	0	0	0	0	0	0	0	0	0	0	0	0	0	0	0	0	0	0	0	0	0	0	0	0	716.58	0	0	0	0	0	0	0	0	694.82	0	0	0	0
1.6851e+13	0	0	0	0	0	0	0	0	0	0	0	0	0	0	0	0	0	0	0	0	690.74	0	0	0	0	0	0	0	0	0	0	0	0	0	0	693.84	0	0	0	0	0	0	0	0	0	0	0	0	0
1.6909e+13	0	0	0	0	0	0	0	0	0	0	0	0	0	0	0	0	0	0	0	0	0	0	0	0	0	0	0	0	0	0	0	0	0	0	0	0	0	0	0	0	0	0	0	0	0	0	0	0	0
1.6968e+13	0	0	0	0	0	0	0	0	0	0	0	0	0	0	0	0	0	0	0	0	0	0	0	0	0	0	0	0	0	0	0	0	0	0	0	0	0	0	0	0	0	0	0	0	0	0	0	0	0
1.7026e+13	0	0	0	0	0	0	0	0	0	0	0	0	0	0	0	0	0	0	0	0	0	0	0	0	0	0	0	0	0	0	0	0	0	0	0	0	0	0	0	0	0	0	0	0	0	0	0	0	0
1.7084e+13	0	0	0	0	0	0	0	0	0	0	0	0	0	0	0	0	0	0	0	0	0	0	0	0	0	0	0	0	0	0	0	0	0	0	0	0	0	0	0	0	0	0	0	0	0	0	0	0	0
1.7142e+13	0	0	0	0	0	0	0	0	0	0	0	0	0	0	0	0	0	0	0	0	0	0	0	0	0	0	0	0	0	0	0	0	0	0	0	0	0	0	0	0	0	0	0	0	0	0	0	0	0
1.72e+13	0	0	0	0	0	0	0	0	0	0	0	0	0	0	0	0	0	0	0	0	0	0	0	0	0	0	0	0	0	0	0	0	0	0	0	0	0	0	0	0	0	0	0	0	0	0	0	0	0
1.7258e+13	0	0	0	0	0	0	713.23	0	698.03	0	0	0	0	0	0	0	713.29	0	0	0	0	0	0	0	0	0	0	0	709.65	0	0	0	0	0	0	0	0	0	0	0	0	0	0	0	0	0	0	713.89	0
1.7316e+13	0	0	0	0	0	0	700.4	0	697.33	0	0	0	0	0	0	0	698.83	0	0	0	0	0	0	0	0	0	0	0	695.16	0	0	0	0	0	0	0	0	0	0	0	0	0	0	0	0	0	0	699.24	0
1.7374e+13	0	0	0	0	0	0	694.2	0	693.57	0	0	0	0	0	0	0	691.19	0	0	0	0	0	0	0	0	0	0	0	0	0	0	0	0	0	0	0	0	0	0	0	0	0	0	0	0	0	0	691.7	0
1.7432e+13	0	0	0	0	0	0	0	0	690.08	0	0	0	0	0	0	0	0	0	0	0	0	0	0	0	0	0	0	0	0	0	0	0	0	0	0	0	0	0	0	0	0	0	0	0	0	0	0	0	0
1.7491e+13	0	0	0	0	0	0	0	0	0	0	0	0	0	0	0	0	0	0	0	0	0	0	0	0	0	0	0	0	0	0	0	0	0	0	0	0	0	0	0	0	0	0	0	0	0	0	0	0	0
1.7549e+13	0	0	0	0	0	0	0	0	0	0	0	0	0	0	0	0	0	0	0	0	0	0	0	0	0	0	0	0	0	0	0	0	0	0	0	0	0	0	0	0	0	0	0	0	0	0	0	0	0
1.7607e+13	0	0	0	0	0	0	0	0	0	0	0	0	0	0	0	0	0	0	0	0	0	0	0	0	0	0	0	0	0	0	0	0	0	0	0	0	0	0	0	0	0	0	0	0	0	0	0	0	0
1.7665e+13	0	0	0	0	0	0	0	0	0	0	0	0	0	0	0	0	0	0	0	0	0	0	0	0	0	0	0	0	0	0	0	0	0	0	0	0	0	0	0	966.57	0	0	0	0	0	0	0	0	0
1.7723e+13	0	0	0	0	0	0	0	0	0	0	0	0	0	0	0	0	0	0	0	0	0	0	0	0	0	0	0	0	0	0	0	0	0	0	0	0	0	0	0	0	0	0	0	0	0	0	0	0	0
1.7781e+13	0	0	0	0	0	0	0	0	0	0	0	0	0	0	0	0	0	0	0	0	0	0	0	0	0	0	0	0	0	0	0	0	0	0	0	0	0	0	0	0	0	0	0	0	0	0	0	0	0
1.7839e+13	0	0	0	0	0	0	0	0	0	0	0	0	0	0	0	0	0	0	0	0	0	0	0	0	0	0	0	0	0	0	0	0	0	0	0	0	0	0	0	0	0	0	0	0	0	0	0	0	0
1.7897e+13	0	0	0	0	0	0	0	0	0	0	0	0	0	0	0	0	0	0	0	0	0	0	0	0	0	0	0	0	0	0	0	0	0	0	0	0	0	0	0	0	0	0	0	0	0	0	0	0	0
1.7955e+13	0	0	0	0	0	0	0	0	0	0	0	0	0	0	0	0	0	0	0	0	0	0	0	0	0	0	0	0	0	0	0	0	0	0	0	0	0	0	0	0	0	0	0	0	0	0	0	0	0
1.8013e+13	0	0	0	0	0	0	0	0	0	0	0	0	0	0	0	0	0	0	0	0	0	0	0	0	0	0	0	0	0	0	0	0	0	0	0	0	0	0	0	0	0	0	0	0	0	0	0	0	0
1.8072e+13	0	0	0	0	0	0	0	0	0	0	0	0	0	0	0	0	0	0	0	0	0	0	0	0	0	0	0	0	0	0	0	0	0	0	0	0	0	0	0	0	0	0	0	0	0	0	0	0	0
1.813e+13	0	0	0	0	0	0	0	0	0	0	724.87	0	0	0	0	0	691.37	693.82	0	0	0	721.7	0	0	718.03	0	717.48	0	0	0	0	0	0	0	0	0	0	0	0	0	0	0	708.54	0	0	0	0	691.88	0
1.8188e+13	0	0	0	0	0	0	0	0	0	0	698.92	0	0	0	0	0	692.66	0	0	0	0	693.84	0	0	701.51	0	0	0	0	0	0	0	0	0	0	0	0	0	0	0	0	0	691.44	0	0	0	0	693.4	0
1.8246e+13	0	0	0	0	0	0	0	0	0	0	0	0	0	0	0	0	0	0	0	0	0	0	0	0	695.26	0	0	0	0	0	0	0	0	0	0	0	0	0	0	0	0	0	0	0	0	0	0	690.01	0
1.8304e+13	0	0	0	0	0	0	0	0	0	0	0	0	0	0	0	0	0	0	0	0	0	0	0	0	690.49	0	0	0	0	0	0	0	0	0	0	0	0	0	0	0	0	0	0	0	0	0	0	0	0
1.8362e+13	0	0	0	0	0	0	0	0	0	0	0	0	0	0	0	0	0	0	0	0	0	0	0	0	0	0	0	0	0	0	0	0	0	0	0	0	0	0	0	0	0	0	0	0	0	0	0	0	0
1.842e+13	0	0	0	0	0	0	0	0	0	0	0	0	0	0	0	0	0	0	0	0	0	0	0	0	0	0	0	0	0	0	0	0	0	0	0	0	0	0	0	0	0	0	0	0	0	0	0	0	0
1.8478e+13	0	0	0	0	0	0	0	0	0	0	0	0	0	0	0	0	0	0	0	0	0	0	0	0	0	0	0	0	0	0	0	0	0	0	0	0	0	0	0	0	0	0	0	0	0	0	0	0	0
1.8536e+13	0	0	0	0	0	0	0	0	0	0	0	0	0	0	0	0	0	0	0	0	0	0	0	0	0	0	0	0	0	0	0	0	0	0	0	0	0	0	0	0	0	0	0	0	0	0	0	0	0
1.8595e+13	0	0	0	0	0	0	700.12	0	717.19	0	0	0	0	0	0	0	0	0	0	0	0	0	0	0	0	0	0	0	0	0	0	0	0	719.4	0	0	0	0	0	0	0	0	0	0	0	715.51	0	0	0
1.8653e+13	0	0	0	0	0	0	697.75	0	706.2	0	0	0	0	0	0	0	0	0	0	0	0	0	0	0	0	0	0	0	0	0	0	0	0	705.24	0	0	0	0	0	0	0	0	0	0	0	701.77	0	0	0
1.8711e+13	0	0	0	0	0	0	694.57	0	700.96	0	0	0	0	0	0	0	0	0	0	0	0	0	0	0	0	0	0	0	0	0	0	0	0	699	0	0	0	0	0	0	0	0	0	0	0	695.13	0	0	0
1.8769e+13	0	0	0	0	0	0	691.27	0	697.35	0	0	0	0	0	0	0	0	0	0	0	0	0	0	0	0	0	0	0	0	0	0	0	0	694.48	0	0	0	0	0	0	0	0	0	0	0	0	0	0	0
1.8827e+13	0	0	0	0	0	0	0	0	694.26	0	0	0	0	0	0	0	0	0	0	0	0	0	0	0	0	0	0	0	0	0	0	0	0	689.95	0	0	0	0	0	0	0	0	0	0	0	0	0	0	0
1.8885e+13	0	0	0	0	0	0	0	0	690.81	0	0	0	0	0	0	0	0	0	0	0	0	0	0	0	0	0	0	0	0	0	0	0	0	0	0	0	0	0	0	0	0	0	0	0	0	0	0	0	0
1.8943e+13	0	0	0	0	0	0	0	0	0	0	0	0	0	0	0	0	0	0	0	0	0	0	0	0	0	0	0	0	0	0	0	0	0	0	0	0	0	0	0	0	0	0	0	0	0	0	0	0	0
1.9001e+13	0	0	0	0	0	0	0	0	0	0	0	0	0	0	0	0	0	0	0	0	0	0	0	0	0	0	0	0	0	0	0	0	0	0	0	0	0	0	0	0	0	0	0	0	0	0	0	0	0
1.9059e+13	0	0	0	0	0	0	0	0	0	0	0	0	0	0	0	0	0	0	0	0	0	0	0	0	0	0	0	0	0	0	0	0	0	0	0	0	0	0	0	0	0	0	0	0	0	0	0	0	0
1.9118e+13	0	0	0	0	0	0	0	0	0	0	0	0	0	0	0	0	0	0	0	0	0	0	0	0	0	0	0	0	0	0	0	0	0	0	0	0	0	0	0	0	0	0	0	0	0	0	0	0	0
1.9176e+13	0	0	0	0	0	0	0	0	0	0	0	0	0	0	0	0	0	0	0	0	0	0	0	0	0	0	0	0	0	0	0	0	0	0	0	0	0	0	0	0	0	0	0	0	0	0	0	0	0
1.9234e+13	0	0	0	0	0	0	0	0	0	0	0	0	0	0	0	0	0	0	0	0	0	0	0	0	0	0	0	0	0	0	0	0	0	0	0	0	0	0	0	0	0	0	0	0	0	0	0	0	0
1.9292e+13	0	0	0	0	0	0	0	0	0	0	0	0	0	0	0	0	0	0	0	0	0	0	0	0	0	0	0	0	0	0	0	0	0	0	0	0	0	0	0	0	0	0	0	0	0	0	0	0	0
1.935e+13	0	0	0	0	0	0	0	0	0	0	0	0	0	0	0	0	0	0	0	0	0	0	0	0	0	0	0	0	0	0	0	0	0	0	0	0	0	0	0	0	0	0	0	0	0	0	0	0	0
1.9408e+13	0	0	0	0	0	0	0	0	0	0	0	0	0	0	0	0	0	0	0	0	0	0	0	0	0	0	0	0	0	0	0	0	0	0	0	0	0	0	0	0	0	0	0	0	0	0	0	0	0
1.9466e+13	0	0	0	0	0	0	0	0	0	0	0	0	0	0	0	0	0	0	0	0	0	0	0	0	0	0	0	0	0	0	0	0	0	0	0	0	0	0	0	0	0	0	0	0	0	0	0	0	0
1.9524e+13	0	0	0	0	0	0	0	0	0	0	0	0	0	0	0	0	0	0	0	0	0	0	0	0	0	0	0	0	0	0	0	0	0	0	0	0	0	0	0	0	0	0	0	0	0	0	0	0	0
1.9582e+13	0	0	0	0	0	0	0	0	0	0	0	0	0	0	0	0	0	0	0	0	0	0	0	0	0	0	0	0	0	0	0	0	0	0	0	0	0	0	0	0	0	0	0	0	0	0	0	0	0
1.9641e+13	0	0	0	0	0	0	0	0	0	0	0	0	0	0	0	0	0	0	0	0	0	0	0	0	0	0	0	0	0	0	0	0	0	0	0	0	0	0	0	0	0	0	0	0	0	0	0	0	0
1.9699e+13	0	0	0	0	0	0	0	0	0	0	0	0	0	0	0	0	0	0	0	0	0	0	0	0	0	0	0	0	0	0	0	0	0	0	0	0	0	0	0	0	0	0	0	0	0	0	0	0	0
1.9757e+13	0	0	0	0	0	0	0	0	0	0	0	0	0	0	0	0	0	0	0	0	0	0	0	0	0	0	0	0	0	0	0	0	0	0	0	0	0	0	0	0	0	0	0	0	0	0	0	0	0
1.9815e+13	0	0	0	0	0	0	0	0	0	0	0	0	0	0	0	0	0	0	0	0	0	0	0	0	0	0	0	0	0	0	0	0	0	0	0	0	0	0	0	0	0	0	0	0	0	0	0	0	0
1.9873e+13	0	0	0	0	0	0	0	0	0	0	0	0	0	0	0	0	0	0	0	0	0	0	0	0	0	0	0	0	0	0	0	0	0	0	0	0	0	0	0	0	0	0	0	0	0	0	0	0	0
1.9931e+13	0	0	0	0	0	0	0	0	0	0	0	0	0	0	0	0	0	0	0	0	0	0	0	0	0	0	0	0	0	0	0	0	0	0	0	0	0	0	0	0	0	0	0	0	0	0	0	0	0
1.9989e+13	0	0	0	0	0	0	0	0	0	0	0	0	0	0	0	0	0	0	0	0	0	0	0	0	0	0	0	0	0	0	0	0	0	0	0	0	0	0	0	0	0	0	0	0	0	0	0	0	0
2.0047e+13	0	0	0	0	0	0	0	0	0	0	0	0	0	0	0	0	0	0	0	0	0	0	0	0	0	0	0	0	0	0	0	0	0	0	0	0	0	0	0	0	0	0	0	0	0	0	0	0	0
2.0105e+13	0	0	0	0	0	0	0	0	0	0	0	0	0	0	0	0	0	0	0	0	0	0	0	0	0	0	0	0	0	0	0	0	0	0	0	0	0	0	0	0	0	0	0	0	0	0	0	0	0
2.0163e+13	0	0	0	0	0	0	0	0	0	0	0	0	0	0	0	0	0	0	0	0	0	0	0	0	0	0	0	0	0	0	0	0	0	0	0	0	0	0	0	0	0	0	0	0	0	0	0	0	0
2.0222e+13	0	0	0	0	0	0	0	0	0	0	0	0	0	0	0	0	0	0	0	0	0	0	0	0	0	0	0	0	0	0	0	0	0	0	0	0	0	0	0	0	0	0	0	0	0	0	0	0	0
2.028e+13	0	0	0	0	0	0	0	0	0	0	0	0	0	0	0	0	0	0	0	0	0	0	0	0	0	0	0	0	0	0	0	0	0	0	0	0	0	0	0	0	0	0	0	0	0	0	0	0	0
2.0338e+13	0	0	0	0	0	0	0	0	0	0	705.92	0	0	0	0	0	712.65	706.81	0	0	0	699.85	0	0	690.58	0	693.12	0	707.68	0	0	0	0	0	0	0	0	0	0	0	0	0	717.59	0	0	0	0	712.93	0
2.0396e+13	0	0	0	0	0	0	0	0	0	0	0	0	0	0	0	0	694.72	0	0	0	0	0	0	0	691.19	0	0	0	690.97	0	0	0	0	0	0	0	0	0	0	0	0	0	0	0	0	0	0	694.87	0
2.0454e+13	0	0	0	0	0	0	0	0	0	0	0	0	0	0	0	0	0	0	0	0	0	0	0	0	0	0	0	0	0	0	0	0	0	0	0	0	0	0	0	0	0	0	0	0	0	0	0	0	0
2.0512e+13	0	0	0	0	0	0	0	0	0	0	0	0	0	0	0	0	0	0	0	0	0	0	0	0	0	0	0	0	0	0	0	0	0	0	0	0	0	0	0	0	0	0	0	0	0	0	0	0	0
2.057e+13	0	0	0	0	0	0	0	0	0	0	0	0	0	0	0	0	0	0	0	0	0	0	0	0	0	0	0	0	0	0	0	0	0	0	0	0	0	0	0	0	0	0	0	0	0	0	0	0	0
2.0628e+13	0	0	0	0	0	0	0	0	0	0	0	0	0	0	0	0	0	0	0	0	0	0	0	0	0	0	0	0	0	0	0	0	0	0	0	0	0	0	0	0	0	0	0	0	0	0	0	0	0
2.0686e+13	0	0	0	0	0	0	0	0	0	0	0	0	0	0	0	0	0	0	0	0	0	0	0	0	0	0	0	0	0	0	0	0	0	0	0	0	0	0	0	0	0	0	0	0	0	0	0	0	0
2.0745e+13	0	0	0	0	0	0	0	0	0	0	0	0	0	0	0	0	0	0	0	0	0	0	0	0	0	0	0	0	0	0	0	0	0	0	0	0	0	0	0	0	0	0	0	0	0	0	0	0	0
2.0803e+13	0	0	0	0	0	0	709.18	0	720.35	0	0	0	0	0	0	0	0	0	0	0	0	0	0	0	0	0	0	0	0	0	0	0	0	710.89	0	0	0	0	0	0	0	0	0	0	0	708.38	0	0	0
2.0861e+13	0	0	0	0	0	0	699.36	0	706.35	0	0	0	0	0	0	0	0	0	0	0	0	0	0	0	0	0	0	0	0	0	0	0	0	700.4	0	0	0	0	0	0	0	0	0	0	0	697.53	0	0	0
2.0919e+13	0	0	0	0	0	0	694.2	0	700.3	0	0	0	0	0	0	0	0	0	0	0	0	0	0	0	0	0	0	0	0	0	0	0	0	695.09	0	0	0	0	0	0	0	0	0	0	0	691.04	0	0	0
2.0977e+13	0	0	0	0	0	0	0	0	696.37	0	0	0	0	0	0	0	0	0	0	0	0	0	0	0	0	0	0	0	0	0	0	0	0	690.48	0	0	0	0	0	0	0	0	0	0	0	0	0	0	0
2.1035e+13	0	0	0	0	0	0	0	0	693.08	0	0	0	0	0	0	0	0	0	0	0	0	0	0	0	0	0	0	0	0	0	0	0	0	0	0	0	0	0	0	0	0	0	0	0	0	0	0	0	0
2.1093e+13	0	0	0	0	0	0	0	0	0	0	0	0	0	0	0	0	0	0	0	0	0	0	0	0	0	0	0	0	0	0	0	0	0	0	0	0	0	0	0	0	0	0	0	0	0	0	0	0	0
2.1151e+13	0	0	0	0	0	0	0	0	0	0	0	0	0	0	0	0	0	0	0	0	0	0	0	0	0	0	0	0	0	0	0	0	0	0	0	0	0	0	0	0	0	0	0	0	0	0	0	0	0
2.1209e+13	0	0	696.27	0	0	0	0	0	0	0	0	0	0	0	0	0	0	0	717.1	0	723.72	0	0	0	0	0	0	0	0	0	0	0	0	0	0	752.68	0	0	0	0	0	0	0	0	0	0	0	0	0
2.1268e+13	0	0	0	0	0	0	0	0	0	0	0	0	0	0	0	0	0	0	696.73	0	703.2	0	0	0	0	0	0	0	0	0	0	0	0	0	0	701.05	0	0	0	0	0	0	0	0	0	0	0	0	0
2.1326e+13	0	0	0	0	0	0	0	0	0	0	0	0	0	0	0	0	0	0	0	0	694.52	0	0	0	0	0	0	0	0	0	0	0	0	0	0	0	0	0	0	0	0	0	0	0	0	0	0	0	0
2.1384e+13	0	0	0	0	0	0	0	0	0	0	0	0	0	0	0	0	0	0	0	0	0	0	0	0	0	0	0	0	0	0	0	0	0	0	0	0	0	0	0	0	0	0	0	0	0	0	0	0	0
2.1442e+13	0	0	0	0	0	0	0	0	0	0	0	0	0	0	0	0	0	0	0	0	0	0	0	0	0	0	0	0	0	0	0	0	0	0	0	0	0	0	0	0	0	0	0	0	0	0	0	0	0
2.15e+13	0	0	0	0	0	0	0	0	0	0	0	0	0	0	0	0	0	0	0	0	0	0	0	0	0	0	0	0	0	0	0	0	0	0	0	0	0	0	0	0	0	0	0	0	0	0	0	0	0
2.1558e+13	0	0	0	0	0	0	0	0	0	0	0	0	0	0	0	0	0	0	0	0	0	0	0	0	0	0	0	0	0	0	0	0	0	0	0	0	0	0	0	0	0	0	0	0	0	0	0	0	0
2.1616e+13	0	0	0	0	0	0	0	0	0	0	0	0	0	0	0	0	0	0	0	0	0	0	0	0	0	0	0	0	0	0	0	0	0	0	0	0	0	0	0	0	0	0	0	0	0	0	0	0	0
2.1674e+13	0	0	0	0	0	696.28	0	0	0	0	0	0	0	0	0	0	0	0	0	0	0	0	0	0	0	0	0	0	0	0	0	0	0	0	0	0	692.68	0	0	0	0	0	0	0	0	0	0	0	0
2.1732e+13	0	0	0	0	0	0	0	0	0	0	0	0	0	0	0	0	0	0	0	0	693.14	0	0	0	0	0	0	0	0	0	0	0	0	0	0	0	0	0	0	0	0	0	0	0	0	0	0	0	0
2.1791e+13	0	0	0	0	0	0	0	0	0	0	0	0	0	0	0	0	0	0	0	0	693.18	0	0	0	0	0	0	0	0	0	0	0	0	0	0	0	0	0	0	0	0	0	0	0	0	0	0	0	0
2.1849e+13	0	0	0	0	0	0	0	0	0	0	0	0	0	0	0	0	0	0	0	0	691.6	0	0	0	0	0	0	0	0	0	0	0	0	0	0	0	0	0	0	0	0	0	0	0	0	0	0	0	0
2.1907e+13	0	0	0	0	0	0	0	0	0	0	0	0	0	0	0	0	0	0	0	0	0	0	0	0	0	0	0	0	0	0	0	0	0	0	0	0	0	0	0	0	0	0	0	0	0	0	0	0	0
2.1965e+13	0	0	0	0	0	0	0	0	0	0	0	0	0	0	0	0	0	0	0	0	0	0	0	0	0	0	0	0	0	0	0	0	0	0	0	0	0	0	0	0	0	0	0	0	0	0	0	0	0
2.2023e+13	0	0	0	0	0	0	0	0	0	0	0	0	0	0	0	0	0	0	0	0	0	0	0	0	0	0	0	0	0	0	0	0	0	0	0	0	0	0	0	0	0	0	0	0	0	0	0	0	0
2.2081e+13	0	0	971.2	0	0	0	0	0	0	0	0	0	0	0	0	0	0	0	974.47	0	975.57	0	0	0	0	0	0	0	0	0	0	0	0	0	0	0	0	965.2	0	0	0	0	0	0	0	0	0	0	0
2.2139e+13	0	0	0	0	0	0	0	0	0	0	0	691.29	0	0	0	0	0	0	710.12	0	716.95	0	0	0	0	0	0	0	0	0	0	0	0	0	0	706.69	0	0	0	0	0	0	0	0	0	0	0	0	0
2.2197e+13	0	0	0	0	0	0	0	0	0	0	0	0	0	0	0	0	0	0	698.7	0	705.87	0	0	0	0	0	0	0	0	0	0	0	0	0	0	697.19	0	0	0	0	0	0	0	0	0	0	0	0	0
2.2255e+13	0	0	0	0	0	0	0	0	0	0	0	0	0	0	0	0	0	0	691.6	0	700.29	0	0	0	0	0	0	0	0	0	0	0	0	0	0	690.07	0	0	0	0	0	0	0	0	0	0	0	0	0
2.2313e+13	0	0	0	0	0	0	0	0	0	0	0	0	0	0	0	0	0	0	0	0	696.19	0	0	0	0	0	0	0	0	0	0	0	0	0	0	0	0	0	0	0	0	0	0	0	0	0	0	0	0
2.2372e+13	0	0	0	0	0	0	0	0	0	0	0	0	0	0	0	0	0	0	0	0	692.24	0	0	0	0	0	0	0	0	0	0	0	0	0	0	0	0	0	0	0	0	0	0	0	0	0	0	0	0
2.243e+13	0	0	0	0	0	0	0	0	0	0	0	0	0	0	0	0	0	0	0	0	0	0	0	0	0	0	0	0	0	0	0	0	0	0	0	0	0	0	0	0	0	0	0	0	0	0	0	0	0
2.2488e+13	0	0	0	0	0	0	0	0	0	0	0	0	0	0	0	0	0	0	0	0	0	0	0	0	0	0	0	0	0	0	0	0	0	0	0	0	0	0	0	0	0	0	0	0	0	0	0	0	0
2.2546e+13	0	0	0	0	0	0	0	0	0	0	0	0	0	698.4	0	0	0	0	0	0	0	0	0	0	0	0	0	0	0	0	0	0	0	0	0	0	705.45	0	0	0	0	0	0	725.18	0	0	0	0	0
2.2604e+13	0	0	0	0	0	0	0	0	0	0	0	0	0	0	0	0	0	0	0	0	0	0	0	0	0	0	0	0	0	0	0	0	0	0	0	0	0	0	0	0	0	0	0	697.26	0	0	0	0	0
2.2662e+13	0	0	0	0	0	0	0	0	0	0	0	0	0	0	0	0	0	0	0	0	0	0	0	0	0	0	0	0	0	0	0	0	0	0	0	0	0	0	0	0	0	0	0	0	0	0	0	0	0
2.272e+13	0	0	0	0	0	0	0	0	0	0	0	0	0	0	0	0	0	0	0	0	0	0	0	0	0	0	0	0	0	0	0	0	0	0	0	0	0	0	0	0	0	0	0	0	0	0	0	0	0
2.2778e+13	0	0	0	0	0	0	0	0	0	0	0	0	0	0	0	0	0	0	0	0	0	0	0	0	0	0	0	0	0	0	0	0	0	0	0	0	0	0	0	0	0	0	0	0	0	0	0	0	0
2.2836e+13	0	0	0	0	0	0	0	0	0	0	0	0	0	0	0	0	0	0	0	0	0	0	0	0	0	0	0	0	0	0	0	0	0	0	0	0	0	0	0	0	0	0	0	0	0	0	0	0	0
2.2895e+13	0	0	0	0	0	0	0	0	0	0	0	0	0	0	0	0	0	0	0	0	0	0	0	0	0	0	0	0	0	0	0	0	0	0	0	0	0	0	0	0	0	0	0	0	0	0	0	0	0
2.2953e+13	0	0	0	0	0	0	0	0	0	0	0	0	0	0	0	0	0	0	0	0	0	0	0	0	0	0	0	0	0	0	0	0	0	0	0	0	0	0	0	0	0	0	0	0	0	0	0	0	0
2.3011e+13	0	0	0	0	0	703.7	0	0	0	0	0	699.23	0	0	0	0	0	0	698.21	0	705.45	0	0	0	0	0	0	0	0	0	0	0	0	0	0	0	0	0	0	0	0	0	0	0	0	0	0	0	0
2.3069e+13	0	0	0	0	0	0	0	0	0	0	0	0	0	0	0	0	0	0	696.31	0	702.96	0	0	0	0	0	0	0	0	0	0	0	0	0	0	0	0	0	0	0	0	0	0	0	0	0	0	0	0
2.3127e+13	0	0	0	0	0	0	0	0	0	0	0	0	0	0	0	0	0	0	692.88	0	700.14	0	0	0	0	0	0	0	0	0	0	0	0	0	0	0	0	0	0	0	0	0	0	0	0	0	0	0	0
2.3185e+13	0	0	0	0	0	0	0	0	0	0	0	0	0	0	0	0	0	0	0	0	697.79	0	0	0	0	0	0	0	0	0	0	0	0	0	0	0	0	0	0	0	0	0	0	0	0	0	0	0	0
2.3243e+13	0	0	0	0	0	0	0	0	0	0	0	0	0	0	0	0	0	0	0	0	695.61	0	0	0	0	0	0	0	0	0	0	0	0	0	0	0	0	0	0	0	0	0	0	0	0	0	0	0	0
2.3301e+13	0	0	0	0	0	0	0	0	0	0	0	0	0	0	0	0	0	0	0	0	693.36	0	0	0	0	0	0	0	0	0	0	0	0	0	0	0	0	0	0	0	0	0	0	0	0	0	0	0	0
2.3359e+13	0	0	0	0	0	0	0	0	0	0	0	0	0	0	0	0	0	0	0	0	690.25	0	0	0	0	0	0	0	0	0	0	0	0	0	0	0	0	0	0	0	0	0	0	0	0	0	0	0	0
2.3418e+13	0	0	0	0	0	0	0	723.56	0	0	0	0	0	0	0	0	0	0	0	0	0	0	0	702.5	0	0	0	0	0	0	695.56	0	0	0	0	0	0	0	0	0	0	0	0	0	0	0	0	0	0
2.3476e+13	0	0	0	0	0	0	0	702.84	0	0	0	0	0	0	0	693.1	0	0	0	0	0	0	0	0	0	0	0	0	0	0	0	0	0	0	0	0	0	0	0	0	0	0	0	0	0	0	0	0	0
2.3534e+13	0	0	0	0	0	0	0	694.15	0	0	0	0	0	0	0	0	0	0	0	0	0	0	0	0	0	0	0	0	0	0	0	0	0	0	0	0	0	0	0	0	0	0	0	0	0	0	0	0	0
2.3592e+13	0	0	0	0	0	0	0	0	0	0	0	0	0	0	0	0	0	0	0	0	0	0	0	0	0	0	0	0	0	0	0	0	0	0	0	0	0	0	0	0	0	0	0	0	0	0	0	0	0
2.365e+13	0	0	0	0	0	0	0	0	0	0	0	0	0	0	0	0	0	0	0	0	0	0	0	0	0	0	0	0	0	0	0	0	0	0	0	0	0	0	0	0	0	0	0	0	0	0	0	0	0
2.3708e+13	0	0	0	0	0	0	0	0	0	0	0	0	0	0	0	0	0	0	0	0	0	0	0	0	0	0	0	0	0	0	0	0	0	0	0	0	0	0	0	0	0	0	0	0	0	0	0	0	0
2.3766e+13	0	0	0	0	0	0	0	0	0	0	0	0	0	0	0	0	0	0	0	0	0	0	0	0	0	0	0	0	0	0	0	0	0	0	0	0	0	0	0	0	0	0	0	0	0	0	0	0	0
2.3824e+13	0	0	0	0	0	0	0	0	0	0	0	0	0	0	0	0	0	0	0	0	0	0	0	0	0	0	0	0	0	0	0	0	0	0	0	0	0	0	0	0	0	0	0	0	0	0	0	0	0
2.3882e+13	713.26	0	0	0	0	0	0	694.5	0	0	0	0	0	0	0	711.09	0	0	0	0	0	0	0	0	0	0	0	0	0	709.77	0	0	0	0	0	0	0	0	0	0	713.83	0	0	691.22	0	0	0	0	0
2.3941e+13	691.4	0	0	0	0	0	0	691.68	0	0	0	0	0	0	0	696.39	0	0	0	0	0	0	0	0	0	0	0	0	0	0	0	0	0	0	0	0	0	0	0	0	693.21	0	0	690.1	0	0	0	0	0
2.3999e+13	0	0	0	0	0	0	0	0	0	0	0	0	0	0	0	0	0	0	0	0	0	0	0	0	0	0	0	0	0	0	0	0	0	0	0	0	0	0	0	0	0	0	0	0	0	0	0	0	0
2.4057e+13	0	0	0	0	0	0	0	0	0	0	0	0	0	0	0	0	0	0	0	0	0	0	0	0	0	0	0	0	0	0	0	0	0	0	0	0	0	0	0	0	0	0	0	0	0	0	0	0	0
2.4115e+13	0	0	0	0	0	0	0	0	0	0	0	0	0	0	0	0	0	0	0	0	0	0	0	0	0	0	0	0	0	0	0	0	0	0	0	0	0	0	0	0	0	0	0	0	0	0	0	0	0
2.4173e+13	0	0	0	0	0	0	0	0	0	0	0	0	0	0	0	0	0	0	0	0	0	0	0	0	0	0	0	0	0	0	0	0	0	0	0	0	0	0	0	0	0	0	0	0	0	0	0	0	0
2.4231e+13	0	0	0	0	0	0	0	0	0	0	0	0	0	0	0	0	0	0	0	0	0	0	0	0	0	0	0	0	0	0	0	0	0	0	0	0	0	0	0	0	0	0	0	0	0	0	0	0	0
2.4289e+13	0	0	0	0	0	0	0	0	0	0	0	0	0	0	0	0	0	0	0	0	0	0	0	0	0	0	0	0	0	0	0	0	0	0	0	0	0	0	0	0	0	0	0	0	0	0	0	0	0
2.4347e+13	0	0	0	0	0	695.39	0	0	0	0	0	0	0	0	0	0	0	0	0	0	696.35	0	0	0	0	0	0	0	0	0	0	0	0	0	0	0	696.03	0	0	0	0	0	0	691.23	0	0	0	0	0
2.4405e+13	0	0	0	0	0	0	0	0	0	0	0	0	0	0	0	0	0	0	0	0	698.1	0	0	0	0	0	0	0	0	0	0	0	0	0	0	0	0	0	0	0	0	0	0	0	0	0	0	0	0
2.4463e+13	0	0	0	0	0	0	0	0	0	0	0	0	0	0	0	0	0	0	0	0	697.41	0	0	0	0	0	0	0	0	0	0	0	0	0	0	0	0	0	0	0	0	0	0	0	0	0	0	0	0
2.4522e+13	0	0	0	0	0	0	0	0	0	0	0	0	0	0	0	0	0	0	0	0	696.25	0	0	0	0	0	0	0	0	0	0	0	0	0	0	0	0	0	0	0	0	0	0	0	0	0	0	0	0
2.458e+13	0	0	0	0	0	0	0	0	0	0	0	0	0	0	0	0	0	0	0	0	694.95	0	0	0	0	0	0	0	0	0	0	0	0	0	0	0	0	0	0	0	0	0	0	0	0	0	0	0	0
2.4638e+13	0	0	0	0	0	0	0	0	0	0	0	0	0	0	0	0	0	0	0	0	693.57	0	0	0	0	0	0	0	0	0	0	0	0	0	0	0	0	0	0	0	0	0	0	0	0	0	0	0	0
2.4696e+13	0	0	0	0	0	0	0	0	0	0	0	0	0	0	0	0	0	0	0	0	692.03	0	0	0	0	0	0	0	0	0	0	0	0	0	0	0	0	0	0	0	0	0	0	0	0	0	0	0	0
2.4754e+13	0	701.67	0	0	0	0	736.61	0	733.84	0	0	0	0	0	0	0	699.46	0	0	0	0	0	0	0	0	0	0	0	695.67	0	0	0	0	705.35	0	0	0	0	0	0	0	0	0	0	0	701.13	0	699.38	0
2.4812e+13	0	0	0	0	0	0	711.53	0	714.95	0	0	0	0	0	0	0	700.95	0	0	0	0	0	0	0	0	0	0	0	697.6	0	0	0	0	707.05	0	0	0	0	0	0	0	0	0	0	0	704.18	0	700.86	0
2.487e+13	0	0	0	0	0	0	704.7	0	708.98	0	0	0	0	0	0	0	697.5	0	0	0	0	0	0	0	0	0	0	0	694.33	0	0	0	0	704.17	0	0	0	0	0	0	0	0	0	0	0	701.37	0	697.6	0
2.4928e+13	0	0	0	0	0	0	700.93	0	705.68	0	0	0	0	0	0	0	694.78	0	0	0	0	0	0	0	0	0	0	0	691.45	0	0	0	0	701.87	0	0	0	0	0	0	0	0	0	0	0	698.96	0	695.13	0
2.4986e+13	0	0	0	0	0	0	698.33	0	703.42	0	0	0	0	0	0	0	692.36	0	0	0	0	0	0	0	0	0	0	0	0	0	0	0	0	699.99	0	0	0	0	0	0	0	0	0	0	0	696.9	0	692.81	0
2.5045e+13	0	0	0	0	0	0	696.22	0	701.68	0	0	0	0	0	0	0	690.35	0	0	0	0	0	0	0	0	0	0	0	0	0	0	0	0	698.36	0	0	0	0	0	0	0	0	0	0	0	695.02	0	690.88	0
2.5103e+13	0	0	0	0	0	0	694.4	0	700.21	0	0	0	0	0	0	0	0	0	0	0	0	0	0	0	0	0	0	0	0	0	0	0	0	696.88	0	0	0	0	0	0	0	0	0	0	0	693.11	0	0	0
2.5161e+13	0	0	0	0	0	0	692.6	0	698.9	0	0	0	0	0	0	0	0	0	0	0	0	0	0	0	0	0	0	0	0	0	0	0	0	695.47	0	0	0	0	0	0	0	0	0	0	0	690.87	0	0	0
2.5219e+13	0	0	0	0	0	0	691.02	0	697.52	0	0	0	0	690.15	0	0	0	0	0	0	0	0	0	0	0	0	0	0	0	0	0	0	0	692.72	0	0	697.62	0	0	0	0	0	0	709.38	0	0	0	0	0
2.5277e+13	0	0	0	0	0	0	0	0	696.42	0	0	0	0	0	0	0	0	0	0	0	691.03	0	0	0	0	0	0	0	0	0	0	0	0	691.97	0	0	0	0	0	0	0	0	0	694.05	0	0	0	0	0
2.5335e+13	0	0	0	0	0	0	0	0	695.53	0	0	0	0	0	0	0	0	0	0	0	692.65	0	0	0	0	0	0	0	0	0	0	0	0	691.68	0	0	0	0	0	0	0	0	0	0	0	0	0	0	0
2.5393e+13	0	0	0	0	0	0	0	0	694.82	0	0	0	0	0	0	0	0	0	0	0	693.36	0	0	0	0	0	0	0	0	0	0	0	0	691.32	0	0	0	0	0	0	0	0	0	0	0	0	0	0	0
2.5451e+13	0	0	0	0	0	0	0	0	694.22	0	0	0	0	0	0	0	0	0	0	0	693.49	0	0	0	0	0	0	0	0	0	0	0	0	690.59	0	0	0	0	0	0	0	0	0	0	0	0	0	0	0
2.5509e+13	0	0	0	0	0	0	0	0	693.7	0	0	0	0	0	0	0	0	0	0	0	693.16	0	0	0	0	0	0	0	0	0	0	0	0	0	0	0	0	0	0	0	0	0	0	0	0	0	0	0	0
2.5568e+13	0	0	0	0	0	0	0	0	693.2	0	0	0	0	0	0	0	0	0	0	0	692.27	0	0	0	0	0	0	0	0	0	0	0	0	0	0	0	0	0	0	0	0	0	0	0	0	0	0	0	0
2.5626e+13	0	0	0	0	0	0	0	0	693.27	0	0	0	0	0	735.33	0	0	0	0	699.76	0	0	0	0	0	0	0	0	0	0	0	0	0	0	0	0	0	0	0	0	0	0	0	0	0	0	0	0	0
2.5684e+13	0	0	0	0	0	0	0	0	692.86	0	0	0	0	0	0	0	0	0	0	0	0	0	0	0	0	0	0	0	0	0	0	0	0	0	0	0	0	0	0	0	0	0	0	0	0	0	0	0	0
2.5742e+13	0	0	0	0	0	0	0	0	692.35	0	0	0	0	0	0	0	0	0	0	0	0	0	0	0	0	0	0	0	0	0	0	0	0	0	0	0	0	0	0	0	0	0	0	0	0	0	0	0	0
2.58e+13	0	0	0	0	0	0	0	0	691.72	0	0	0	0	0	0	0	0	0	0	0	0	0	0	0	0	0	0	0	0	0	0	0	0	0	0	0	0	0	0	0	0	0	0	0	0	0	0	0	0
2.5858e+13	0	0	0	0	0	0	0	0	690.89	0	0	0	0	0	0	0	0	0	0	0	0	0	0	0	0	0	0	0	0	0	0	0	0	0	0	0	0	0	0	0	0	0	0	0	0	0	0	0	0
2.5916e+13	0	0	0	0	0	0	0	0	0	0	0	0	0	0	0	0	0	0	0	0	0	0	0	0	0	0	0	0	0	0	0	0	0	0	0	0	0	0	0	0	0	0	0	0	0	0	0	0	0
2.5974e+13	0	0	0	0	0	0	0	0	0	0	0	0	0	0	0	0	0	0	0	0	0	0	0	0	0	0	0	0	0	0	0	0	0	0	0	0	0	0	0	0	0	0	0	0	0	0	0	0	0
2.6032e+13	0	0	0	0	0	0	0	0	0	0	0	0	0	0	0	0	0	0	0	0	0	0	0	0	0	0	0	0	0	0	0	0	0	0	0	0	0	0	0	0	0	0	0	0	0	0	0	0	0
2.6091e+13	0	0	0	0	0	0	0	0	0	0	0	0	0	0	0	0	0	0	0	0	0	0	0	0	0	0	0	0	0	0	0	0	0	0	0	0	0	0	0	0	0	0	0	0	0	0	0	0	0
2.6149e+13	0	0	0	0	0	0	0	0	0	0	0	0	0	0	0	0	0	0	0	0	0	0	0	0	0	0	0	0	0	0	0	0	0	0	0	0	0	0	0	0	0	0	0	0	0	0	0	0	0
2.6207e+13	0	0	0	0	0	0	0	0	0	0	0	0	0	0	0	0	0	0	0	0	0	0	0	0	0	0	0	0	0	0	0	0	0	0	0	0	0	0	0	0	0	0	0	0	0	0	0	0	0
2.6265e+13	0	0	0	0	0	0	0	0	0	0	0	0	0	0	0	0	0	0	0	0	0	0	0	0	0	0	0	0	0	0	0	0	0	0	0	0	0	0	0	0	0	0	0	0	0	0	0	0	0
2.6323e+13	0	0	0	0	0	0	0	0	0	0	0	0	0	0	0	0	0	0	0	0	0	0	0	0	0	0	0	0	0	0	0	0	0	0	0	0	0	0	0	0	0	0	0	0	0	0	0	0	0
2.6381e+13	0	0	0	0	0	0	0	0	0	0	0	0	0	0	0	0	0	0	0	0	0	0	0	0	0	0	0	0	0	0	0	0	0	0	0	0	0	0	0	0	0	0	0	0	0	0	0	0	0
2.6439e+13	0	0	0	0	0	0	0	0	0	0	0	0	0	0	0	0	0	0	0	0	0	0	0	0	0	0	0	0	0	0	0	0	0	0	0	0	0	0	0	0	0	0	0	0	0	0	0	0	0
2.6497e+13	0	0	0	0	0	0	0	0	0	0	0	0	0	0	0	974.68	0	0	0	0	0	0	0	0	0	0	0	0	0	0	0	0	0	0	0	0	0	0	0	0	0	968.48	0	0	0	0	0	0	0
2.6555e+13	699.41	0	0	0	0	0	0	711.37	0	0	0	0	0	0	0	711.63	0	0	0	0	0	0	0	0	0	0	0	0	0	695.53	0	0	0	0	0	0	0	0	0	0	700.27	0	0	0	0	0	0	0	0
2.6613e+13	0	0	0	0	0	0	0	701.86	0	0	0	0	0	0	0	700.42	0	0	0	0	0	0	0	0	0	0	0	0	0	0	0	0	0	0	0	0	0	0	0	0	0	0	0	0	0	0	0	0	0
2.6672e+13	0	0	0	0	0	0	0	696.33	0	0	0	0	0	0	0	694.07	0	0	0	0	0	0	0	0	0	0	0	0	0	0	0	0	0	0	0	0	0	0	0	0	0	0	0	0	0	0	0	0	0
2.673e+13	0	0	0	0	0	0	0	691.18	0	0	0	0	0	0	0	0	0	0	0	0	0	0	0	0	0	0	0	0	0	0	0	0	0	0	0	0	0	0	0	0	0	0	0	0	0	0	0	0	0
2.6788e+13	0	0	0	0	0	0	0	0	0	0	0	0	0	0	0	0	0	0	0	0	0	0	0	0	0	0	0	0	0	0	0	0	0	0	0	0	0	0	0	0	0	0	0	0	0	0	0	0	0
2.6846e+13	0	0	0	0	0	0	0	0	0	0	0	0	0	0	0	0	0	0	0	0	0	0	0	0	0	0	0	0	0	0	0	0	0	0	0	0	0	0	0	0	0	0	0	0	0	0	0	0	0
2.6904e+13	0	0	0	0	0	0	0	0	0	0	0	0	0	0	0	0	0	0	0	0	0	0	0	0	0	0	0	0	0	0	0	0	0	0	0	0	0	0	0	0	0	0	0	0	0	0	0	0	0
2.6962e+13	0	0	0	0	0	0	728.38	0	741.81	0	0	0	0	0	0	0	0	0	0	0	0	0	0	0	0	0	0	0	0	0	0	0	0	726.25	0	0	0	0	0	0	0	0	0	0	0	727.42	0	0	0
2.702e+13	0	0	0	0	0	0	709.38	0	715.07	0	0	0	0	0	0	0	0	0	0	0	0	0	0	0	0	0	0	0	0	0	0	0	0	709.99	0	0	0	0	0	0	0	0	0	0	0	709.14	0	690.4	0
2.7078e+13	0	0	0	0	0	0	702.96	0	708.07	0	0	0	0	0	0	0	0	0	0	0	0	0	0	0	0	0	0	0	0	0	0	0	0	704.55	0	0	0	0	0	0	0	0	0	0	0	703.01	0	690.64	0
2.7136e+13	0	0	0	0	0	0	699.28	0	704.38	0	0	0	0	0	0	0	0	0	0	0	0	0	0	0	0	0	0	0	0	0	0	0	0	701.44	0	0	0	0	0	0	0	0	0	0	0	699.4	0	0	0
2.7195e+13	0	0	0	0	0	0	696.7	0	701.95	0	0	0	0	0	0	0	0	0	0	0	0	0	0	0	0	0	0	0	0	0	0	0	0	699.27	0	0	0	0	0	0	0	0	0	0	0	696.78	0	0	0
2.7253e+13	0	0	0	0	0	0	694.57	0	700.16	0	0	0	0	0	0	0	0	0	0	0	0	0	0	0	0	0	0	0	0	0	0	0	0	697.57	0	0	0	0	0	0	0	0	0	0	0	694.62	0	0	0
2.7311e+13	0	0	0	0	0	0	692.72	0	698.71	0	0	0	0	0	0	0	0	0	0	0	0	0	0	0	0	0	0	0	0	0	0	0	0	696.13	0	0	0	0	0	0	0	0	0	0	0	692.57	0	0	0
2.7369e+13	0	0	0	0	0	0	690.69	0	697.48	0	0	0	0	0	0	0	0	0	0	0	0	0	0	0	0	0	0	0	0	0	0	0	0	694.82	0	0	0	0	0	0	0	0	0	0	0	0	0	0	0
2.7427e+13	0	0	0	0	0	0	0	0	696.58	0	0	0	0	0	0	0	0	0	0	690.72	0	0	0	696.11	0	0	0	0	0	0	0	0	0	692.92	0	0	0	0	0	0	0	0	0	0	0	0	0	0	0
2.7485e+13	0	0	0	0	0	0	0	0	695.54	0	0	0	0	0	0	0	0	0	0	0	0	0	0	0	0	0	0	0	0	0	0	0	0	691.51	0	0	0	0	0	0	0	0	0	0	0	0	0	0	0
2.7543e+13	0	0	0	0	0	0	0	0	694.54	0	0	0	0	0	0	0	0	0	0	0	0	0	0	0	0	0	0	0	0	0	0	0	0	0	0	0	0	0	0	0	0	0	0	0	0	0	0	0	0
2.7601e+13	0	0	0	0	0	0	0	0	693.61	0	0	0	0	0	0	0	0	0	0	0	0	0	0	0	0	0	0	0	0	0	0	0	0	0	0	0	0	0	0	0	0	0	0	0	0	0	0	0	0
2.7659e+13	0	0	0	0	0	0	0	0	692.78	0	0	0	0	0	0	0	0	0	0	0	0	0	0	0	0	0	0	0	0	0	0	0	0	0	0	0	0	0	0	0	0	0	0	0	0	0	0	0	0
2.7718e+13	0	0	0	0	0	0	0	0	692	0	0	0	0	0	0	0	0	0	0	0	0	0	0	0	0	0	0	0	0	0	0	0	0	0	0	0	0	0	0	0	0	0	0	0	0	0	0	0	0
2.7776e+13	0	0	0	0	0	0	0	0	691.11	0	0	0	0	0	0	0	0	0	0	0	0	0	0	0	0	0	0	0	0	0	0	0	0	0	0	0	0	0	0	0	0	0	0	0	0	0	0	0	0
2.7834e+13	0	0	0	0	0	0	734.99	0	703.95	0	0	0	0	0	0	0	740.19	0	0	0	0	0	0	0	0	0	0	0	732.91	0	0	0	700.72	0	0	0	0	0	0	0	0	0	0	0	0	0	0	733.09	0
2.7892e+13	0	0	0	0	0	0	711.9	0	712.39	0	0	0	0	0	0	0	711.43	0	0	0	0	0	0	0	692.84	0	0	0	708.5	0	0	0	0	699.37	0	0	0	0	0	0	0	0	691.2	0	0	694.39	0	710.86	0
2.795e+13	0	0	0	0	0	0	705.36	0	708.73	0	0	0	0	0	0	0	704.06	0	0	0	0	0	0	0	695.79	0	0	0	701.32	0	0	0	0	700.37	0	0	0	0	0	0	0	0	0	0	0	695.93	0	704.04	0
2.8008e+13	0	0	0	0	0	0	701.81	0	706.09	0	0	0	0	0	0	0	700.1	0	0	0	0	0	0	0	696.22	0	0	0	697.13	0	0	0	0	699.62	0	0	0	0	0	0	0	0	0	0	0	695.23	0	700.32	0
2.8066e+13	0	0	0	0	0	0	699.4	0	704.1	0	0	0	0	0	0	0	697.38	0	0	0	0	0	0	0	695.99	0	0	0	694.09	0	0	0	0	698.61	0	0	0	0	0	0	0	0	0	0	0	694.19	0	697.75	0
2.8124e+13	0	0	0	0	0	0	697.53	0	702.51	0	0	0	0	0	0	0	695.23	0	0	0	0	0	0	0	695.51	0	0	0	691.19	0	0	0	0	697.56	0	0	0	0	0	0	0	0	0	0	0	692.99	0	695.74	0
2.8182e+13	0	0	0	0	0	0	695.96	0	701.16	0	0	0	0	0	0	0	693.29	0	0	0	0	0	0	0	694.92	0	0	0	0	0	0	0	0	696.53	0	0	0	0	0	0	0	0	0	0	0	691.58	0	693.94	0
2.8241e+13	0	0	0	0	0	0	694.52	0	699.98	0	0	0	0	0	0	0	691.28	0	0	0	0	0	0	0	694.28	0	0	0	0	0	0	0	0	695.5	0	0	0	0	0	0	0	0	0	0	0	690.04	0	692.25	0
2.8299e+13	702.21	0	0	0	0	0	692.18	713.02	697.67	0	0	0	0	0	0	720.16	0	0	0	0	0	0	0	0	695.91	0	0	0	0	700.16	0	0	0	692.35	0	0	0	0	0	0	704.27	0	0	0	0	0	0	691.37	0
2.8357e+13	0	0	0	0	0	0	690.38	697.6	696.76	0	0	0	0	0	0	700.88	0	0	0	0	0	0	0	0	695.11	0	0	0	0	0	0	0	0	691.42	0	0	0	0	0	0	689.87	0	0	0	0	0	0	0	0
2.8415e+13	0	0	0	0	0	0	0	690.07	695.98	0	0	0	0	0	0	691.97	0	0	0	0	0	0	0	0	694.33	0	0	0	0	0	0	0	0	691.14	0	0	0	0	0	0	0	0	0	0	0	0	0	0	0
2.8473e+13	0	0	0	0	0	0	0	0	695.4	0	0	0	0	0	0	0	0	0	0	0	0	0	0	0	693.52	0	0	0	0	0	0	0	0	691.15	0	0	0	0	0	0	0	0	0	0	0	0	0	0	0
2.8531e+13	0	0	0	0	0	0	0	0	694.96	0	0	0	0	0	0	0	0	0	0	0	0	0	0	0	692.75	0	0	0	0	0	0	0	0	691.18	0	0	0	0	0	0	0	0	0	0	0	0	0	0	0
2.8589e+13	0	0	0	0	0	0	0	0	694.59	0	0	0	0	0	0	0	0	0	0	0	690.07	0	0	0	691.98	0	0	0	0	0	0	0	0	691.11	0	0	0	0	0	0	0	0	0	0	0	0	0	0	0
2.8647e+13	0	0	0	0	0	0	0	0	694.25	0	0	0	0	0	0	0	0	0	0	0	0	0	0	0	691.11	0	0	0	0	0	0	0	0	690.8	0	0	0	0	0	0	0	0	0	0	0	0	0	0	0
2.8705e+13	0	0	0	0	0	0	0	0	693.94	0	0	0	0	0	0	0	0	971.92	0	0	0	0	0	0	691.93	0	0	0	0	0	0	0	0	0	0	0	0	0	0	0	0	0	974.28	0	0	0	0	0	0
2.8763e+13	0	0	0	0	0	0	698.48	0	697.88	0	712.94	0	0	0	0	0	714.89	696.1	0	0	0	705.48	0	0	710.76	691.1	698.24	0	714.29	0	0	0	0	691.27	0	0	0	0	0	0	0	0	710.5	0	0	0	0	715.99	0
2.8822e+13	0	0	0	0	0	0	700.47	0	701.09	0	704.06	0	0	0	0	0	707	0	0	0	0	696.36	0	0	707.77	692.83	0	0	705.58	0	0	0	0	694.21	0	0	0	0	0	0	0	0	699.49	0	0	0	0	707.9	0
2.888e+13	0	0	0	0	0	0	699.9	0	701.8	0	699.44	0	0	0	0	0	703.06	0	0	0	0	690.46	0	0	705.39	692.27	0	0	701.21	0	0	0	0	695.69	0	0	0	0	0	0	0	0	693.76	0	0	690.54	0	703.88	0
2.8938e+13	0	0	0	0	0	0	698.94	0	701.65	0	696.26	0	0	0	0	0	700.48	0	0	0	0	0	0	0	703.62	691.14	0	0	698.28	0	0	0	0	696.14	0	0	0	0	0	0	0	0	0	0	0	690.89	0	701.26	0
2.8996e+13	0	0	0	0	0	0	697.91	0	701.17	0	693.73	0	0	0	0	0	698.53	0	0	0	0	0	0	0	702.22	0	0	0	696	0	0	0	0	696.07	0	0	0	0	0	0	0	0	0	0	0	690.71	0	699.29	0
2.9054e+13	0	0	0	0	0	0	696.88	0	700.55	0	691.15	0	0	0	0	0	696.92	0	0	0	0	0	0	0	701.06	0	0	0	694.02	0	0	0	0	695.71	0	0	0	0	0	0	0	0	0	0	0	690.13	0	697.69	0
2.9112e+13	0	0	0	0	0	0	695.86	0	699.87	0	0	0	0	0	0	0	695.5	0	0	0	0	0	0	0	700.06	0	0	0	691.9	0	0	0	0	695.16	0	0	0	0	0	0	0	0	0	0	0	0	0	696.29	0
2.917e+13	704.38	0	0	0	0	0	692.93	0	697.42	0	0	0	0	0	0	690.46	693.5	0	0	0	0	0	0	0	700.54	0	0	0	0	702.71	0	0	0	691.9	0	0	0	0	0	694.22	707.11	0	0	714.13	0	0	0	694.39	0
2.9228e+13	0	0	0	0	0	0	691.92	0	696.78	0	0	0	0	0	0	0	692.08	0	0	0	0	0	0	0	699.64	0	0	0	0	0	0	0	0	691.53	0	0	0	0	0	0	0	0	0	698.11	0	0	0	693.14	0
2.9286e+13	0	0	0	0	0	0	691.42	0	696.32	0	0	0	0	0	0	0	690.05	0	0	0	690.1	0	0	0	698.81	0	0	0	0	0	0	0	0	691.87	0	0	0	0	0	0	0	0	0	0	0	0	0	691.88	0
2.9345e+13	0	0	0	0	0	0	691.28	0	696.03	0	0	0	0	0	0	0	0	0	0	0	691.07	0	0	0	698.03	0	0	0	0	0	0	0	0	692.24	0	0	0	0	0	0	0	0	0	0	0	0	0	690.18	0
2.9403e+13	0	0	0	0	0	0	691.16	0	695.82	0	0	0	0	0	0	0	0	0	0	0	691.67	0	0	0	697.31	0	0	0	0	0	0	0	0	692.47	0	0	0	0	0	0	0	0	0	0	0	0	0	0	0
2.9461e+13	0	0	0	0	0	0	690.83	0	695.65	0	0	0	0	0	0	0	0	0	0	0	691.95	0	0	0	696.63	0	0	0	0	0	0	0	0	692.61	0	0	0	0	0	0	0	0	0	0	0	0	0	0	0
2.9519e+13	0	0	0	0	0	0	690.11	0	695.51	0	0	0	0	0	0	0	0	0	0	0	691.9	0	0	0	695.98	0	0	0	0	0	0	0	0	692.7	0	0	0	0	0	0	0	0	0	0	0	0	0	0	0
2.9577e+13	0	0	0	0	0	0	0	0	695.39	0	0	0	0	0	0	0	0	0	0	0	691.25	0	0	0	695.37	0	0	0	0	0	0	0	0	692.75	0	0	0	0	0	0	0	0	0	0	0	0	0	0	0
2.9635e+13	0	0	0	0	0	0	700.38	0	698.55	0	715.78	0	0	0	0	0	722.82	702.87	0	0	0	709.82	0	0	716.12	692.87	703.78	0	717.64	0	0	0	692.69	693.51	0	0	0	0	0	0	0	0	716.67	0	0	0	0	723.95	0
2.9693e+13	0	0	0	0	0	0	703.42	0	702.78	0	706.42	0	0	0	0	0	712.09	0	0	0	0	700	0	0	712.65	696.42	692.46	0	708	0	0	0	0	696.31	0	0	0	0	0	0	0	0	703.38	0	0	691.58	0	712.99	0
2.9751e+13	0	0	0	0	0	0	702.85	0	703.88	0	701.98	0	0	0	0	0	707.29	0	0	0	0	695.09	0	0	709.78	695.96	0	0	703.58	0	0	0	0	697.88	0	0	0	0	0	0	0	0	697.72	0	0	693.29	0	708.09	0
2.9809e+13	0	0	0	0	0	0	701.79	0	703.94	0	699.11	0	0	0	0	0	704.28	0	0	0	0	690.96	0	0	707.67	694.96	0	0	700.76	0	0	0	0	698.36	0	0	0	0	0	0	0	0	693.81	0	0	693.74	0	705.04	0
2.9868e+13	0	0	0	0	0	0	700.69	0	703.6	0	696.93	0	0	0	0	0	702.1	0	0	0	0	0	0	0	706.05	693.85	0	0	698.65	0	0	0	0	698.27	0	0	0	0	0	0	0	0	0	0	0	693.6	0	702.84	0
2.9926e+13	0	0	0	0	0	0	699.62	0	703.08	0	695.09	0	0	0	0	0	700.36	0	0	0	0	0	0	0	704.73	692.68	0	0	696.9	0	0	0	0	697.89	0	0	0	0	0	0	0	0	0	0	0	693.09	0	701.1	0
2.9984e+13	0	0	0	0	0	0	698.59	0	702.46	0	693.35	0	0	0	0	0	698.88	0	0	0	0	0	0	0	703.62	691.52	0	0	695.33	0	0	0	0	697.33	0	0	0	0	0	0	0	0	0	0	0	692.33	0	699.63	0
3.0042e+13	0	0	0	0	0	0	695.67	0	699.98	0	692.62	0	0	0	733.02	0	696.81	0	0	695.17	0	0	0	0	703.85	692.79	0	0	692.84	0	0	0	0	694.17	0	0	0	0	0	0	0	0	0	0	0	0	0	697.6	0
3.01e+13	0	0	0	0	0	0	694.71	0	699.33	0	0	0	0	0	0	0	695.62	0	0	0	0	0	0	0	702.9	691.34	0	0	690.79	0	0	0	0	693.45	0	0	0	0	0	0	0	0	0	0	0	0	0	696.45	0
3.0158e+13	0	0	0	0	0	0	693.69	0	698.62	0	0	0	0	0	0	0	694.42	0	0	0	0	0	0	0	702.04	0	0	0	0	0	0	0	0	692.61	0	0	0	0	0	0	0	0	0	0	0	0	0	695.31	0
3.0216e+13	0	0	0	0	0	0	692.69	0	697.92	0	0	0	0	0	0	0	693.14	0	0	0	0	0	0	0	701.25	0	0	0	0	0	0	0	0	691.94	0	0	0	0	0	0	0	0	0	0	0	0	0	694.16	0
3.0274e+13	0	0	0	0	0	0	691.74	0	697.29	0	0	0	0	0	0	0	691.67	0	0	0	0	0	0	0	700.52	0	0	0	0	0	0	0	0	691.52	0	0	0	0	0	0	0	0	0	0	0	0	0	692.97	0
3.0332e+13	0	0	0	0	0	0	690.92	0	696.76	0	0	0	0	0	0	0	0	0	0	0	0	0	0	0	699.81	0	0	0	0	0	0	0	0	691.23	0	0	0	0	0	0	0	0	0	0	0	0	0	691.62	0
3.0391e+13	0	0	0	0	0	0	690.05	0	696.31	0	0	0	0	0	0	0	0	0	0	0	0	0	0	0	699.14	0	0	0	0	0	0	0	0	690.95	0	0	0	0	0	0	0	0	0	0	0	0	0	0	0
3.0449e+13	0	0	0	0	0	0	0	0	695.9	0	0	0	0	0	0	0	0	0	0	0	0	0	0	0	698.5	0	0	0	0	0	0	0	0	690.61	0	0	0	0	0	0	0	0	0	0	0	0	0	0	0
3.0507e+13	0	0	0	0	0	0	736.99	0	730.19	0	0	0	0	0	0	0	710.52	0	0	0	0	0	0	0	698.75	0	0	0	704.41	0	0	0	0	709.65	0	0	0	0	0	0	0	0	0	0	0	710.08	0	712.02	0
3.0565e+13	0	0	0	0	0	0	717.53	0	717.49	0	0	0	0	0	0	0	708.19	0	0	0	0	0	0	0	701.34	0	0	0	703.44	0	0	0	0	708.37	0	0	0	0	0	0	0	0	0	0	0	707.64	0	709.35	0
3.0623e+13	0	0	0	0	0	0	710.96	0	712.56	0	690.79	0	0	0	0	0	705.14	0	0	0	0	0	0	0	702.89	0	0	0	700.89	0	0	0	0	705.97	0	0	0	0	0	0	0	0	0	0	0	704.45	0	706.17	0
3.0681e+13	0	0	0	0	0	0	707.25	0	709.64	0	690.94	0	0	0	0	0	702.85	0	0	0	0	0	0	0	703.29	0	0	0	698.83	0	0	0	0	704.12	0	0	0	0	0	0	0	0	0	0	0	702.08	0	703.82	0
3.0739e+13	0	0	0	0	0	0	704.7	0	707.59	0	690.47	0	0	0	0	0	701.04	0	0	0	0	0	0	0	703.16	0	0	0	697.12	0	0	0	0	702.63	0	0	0	0	0	0	0	0	0	0	0	700.17	0	701.98	0
3.0797e+13	0	0	0	0	0	0	702.75	0	705.99	0	0	0	0	0	0	0	699.54	0	0	0	0	0	0	0	702.78	0	0	0	695.63	0	0	0	0	701.37	0	0	0	0	0	0	0	0	0	0	0	698.53	0	700.45	0
3.0855e+13	0	0	0	0	0	0	701.15	0	704.67	0	0	0	0	0	0	0	698.24	0	0	0	0	0	0	0	702.28	0	0	0	694.23	0	0	0	0	700.24	0	0	0	0	0	0	0	0	0	0	0	697.06	0	699.14	0
3.0913e+13	0	0	0	0	0	0	699.76	0	703.53	0	0	0	0	0	0	0	977.38	0	0	0	0	0	0	0	703.24	0	0	0	977.14	0	0	0	972.64	699.19	0	0	0	0	0	0	0	0	0	0	0	695.66	0	977.43	0
3.0972e+13	0	0	0	0	0	0	719.18	0	715.14	0	709.84	0	0	0	0	0	727.57	698.18	0	0	0	703.23	0	0	715.16	692.68	694.4	0	723.52	0	0	0	700.24	703.41	0	0	0	0	0	0	0	0	713.58	0	0	698.89	0	728.5	0
3.103e+13	0	0	0	0	0	0	714.62	0	714.9	0	706.65	0	0	0	0	0	717.03	0	0	0	0	699.92	0	0	715.25	696.08	691.59	0	713.31	0	0	0	0	705.7	0	0	0	0	0	0	0	0	705.25	0	0	701.05	0	717.94	0
3.1088e+13	0	0	0	0	0	0	711.22	0	713.11	0	703.95	0	0	0	0	0	711.98	0	0	0	0	697.04	0	0	713.73	696.75	0	0	708.46	0	0	0	0	705.45	0	0	0	0	0	0	0	0	700.79	0	0	700.85	0	712.88	0
3.1146e+13	0	0	0	0	0	0	708.64	0	711.33	0	701.8	0	0	0	0	0	708.71	0	0	0	0	694.54	0	0	712.19	696.6	0	0	705.31	0	0	0	0	704.56	0	0	0	0	0	0	0	0	697.65	0	0	699.97	0	709.58	0
3.1204e+13	0	0	0	0	0	0	706.55	0	709.73	0	700.01	0	0	0	0	0	706.29	0	0	0	0	692	0	0	710.79	696.11	0	0	702.95	0	0	0	0	703.51	0	0	0	0	0	0	0	0	695.01	0	0	698.89	0	707.14	0
3.1262e+13	0	0	0	0	0	0	704.78	0	708.29	0	698.45	0	0	0	0	0	704.35	0	0	0	0	0	0	0	709.53	695.45	0	0	701.02	0	0	0	0	702.43	0	0	0	0	0	0	0	0	692.31	0	0	697.72	0	705.18	0
3.132e+13	0	0	0	0	0	0	703.23	0	706.98	0	697.04	0	0	0	0	0	702.71	0	0	0	0	0	0	0	708.4	694.71	0	0	699.35	0	0	0	0	701.35	0	0	0	0	0	0	0	0	0	0	0	696.51	0	703.53	0
3.1378e+13	0	0	0	0	0	0	700.69	0	708.52	0	696.77	0	690.56	0	0	0	700.74	0	0	0	0	0	0	0	708.67	696.23	0	0	697.19	0	0	0	0	716.68	0	0	0	0	0	0	0	0	0	0	701.91	715.61	0	701.58	0
3.1436e+13	0	0	0	0	0	0	706.52	0	715.89	0	695.49	0	0	0	0	0	700.78	0	0	0	0	0	0	0	707.61	695.25	0	0	697.07	0	0	0	0	717.85	0	0	0	0	0	0	0	0	0	0	0	715.84	0	701.65	0
3.1495e+13	0	0	0	0	0	0	708.3	0	715.28	0	694.75	0	0	0	0	0	701.92	0	0	0	690.08	0	0	0	706.94	694.35	0	0	698.12	0	0	0	0	714.74	0	0	0	0	0	0	0	0	0	0	0	712.43	0	702.78	0
3.1553e+13	0	0	0	0	0	0	708.23	0	713.89	0	694.32	0	0	0	0	0	702.55	0	0	0	0	0	0	0	706.59	693.62	0	0	698.76	0	0	0	0	712.34	0	0	0	0	0	0	0	0	0	0	0	709.86	0	703.37	0
3.1611e+13	0	0	0	0	0	0	707.57	0	712.48	0	693.9	0	0	0	0	0	702.63	0	0	0	0	0	0	0	706.35	693.03	0	0	698.86	0	0	0	0	710.41	0	0	0	0	0	0	0	0	0	0	0	707.8	0	703.43	0
3.1669e+13	0	0	0	0	0	0	706.71	0	711.16	0	693.45	0	0	0	0	0	702.39	0	0	0	0	0	0	0	706.08	692.48	0	0	698.59	0	0	0	0	708.77	0	0	0	0	0	0	0	0	0	0	0	706.05	0	703.17	0
3.1727e+13	0	0	0	0	0	0	705.77	0	709.94	0	692.95	0	0	0	0	0	701.94	0	0	0	0	0	0	0	705.77	691.96	0	0	698.09	0	0	0	0	707.32	0	0	0	0	0	0	0	0	0	0	0	704.5	0	702.71	0
3.1785e+13	0	0	0	0	0	0	704.82	0	708.8	0	692.4	0	0	0	0	0	701.36	0	0	0	0	0	0	0	705.41	691.47	0	0	697.46	0	0	0	0	705.99	0	0	0	0	0	0	0	0	0	0	0	703.06	0	702.14	0
3.1843e+13	694.99	0	0	690.07	0	0	703.64	0	706.65	690.86	693.81	0	0	0	0	0	701.56	0	0	0	0	0	0	0	706.25	693.28	0	0	697.82	692.68	0	0	0	703.19	0	0	0	0	0	0	696.59	0	0	706.95	0	700.16	0	702.3	0
3.1901e+13	0	0	0	0	0	0	702.54	0	705.55	690.69	693.05	0	0	0	0	0	700.72	0	0	0	690.68	0	0	0	705.75	692.72	0	0	696.88	0	0	0	0	702.04	0	0	0	0	0	0	0	0	0	696.57	0	698.89	0	701.47	0
3.1959e+13	0	0	0	0	0	0	701.57	0	704.63	690.52	692.13	0	0	0	0	0	699.88	0	0	0	692.28	0	0	0	705.23	692.11	0	0	695.92	0	0	0	0	701.22	0	0	0	0	0	0	0	0	0	0	0	698.1	0	700.64	0
3.2018e+13	0	0	0	0	0	0	700.75	0	703.89	690.34	690.93	0	0	0	0	0	699.08	0	690.27	0	693.5	0	0	0	704.69	691.43	0	0	694.99	0	0	0	0	700.65	0	0	0	0	0	0	0	0	0	0	0	697.59	0	699.85	0
3.2076e+13	0	0	0	0	0	0	700.07	0	703.31	690.14	0	0	0	0	0	0	698.34	0	0	0	694.21	0	0	0	704.15	690.66	0	0	694.05	0	0	0	0	700.24	0	0	0	0	0	0	0	0	0	0	0	697.22	0	699.12	0
3.2134e+13	0	0	0	0	0	0	699.49	0	702.84	0	0	0	0	0	0	0	697.66	0	0	0	694.42	0	0	0	703.63	0	0	0	693.03	0	0	0	0	699.93	0	0	0	0	0	0	0	0	0	0	0	696.93	0	698.45	0
3.2192e+13	0	0	0	0	0	0	698.99	0	702.45	0	0	0	0	0	0	0	697.03	0	0	0	694.06	0	0	0	703.11	0	0	0	691.84	0	0	0	0	699.68	0	0	0	0	0	0	0	0	0	0	0	696.68	0	697.84	0
3.225e+13	0	695.63	0	690.65	0	0	751	0	785.32	691.73	0	0	0	0	0	0	697.83	0	0	0	693.02	0	0	0	703.19	0	0	0	692.19	0	0	0	0	752.72	0	0	0	0	722.35	0	0	0	0	0	0	748.11	0	698.63	0
3.2308e+13	0	0	0	690.35	0	0	724.15	0	730.16	691.48	690.04	0	0	0	0	0	708.09	0	0	0	691.57	0	0	0	703.68	0	0	0	702.6	0	0	0	0	725.24	0	0	0	0	0	0	0	0	0	0	0	721.92	0	709.03	0
3.2366e+13	0	0	0	690.01	0	0	717.42	0	722.16	691.22	692.24	0	0	0	0	0	708.28	0	0	0	690.98	0	0	0	705.34	0	0	0	703.37	0	0	0	0	718.54	0	0	0	0	0	0	0	0	0	0	0	715.13	0	709.22	0
3.2424e+13	0	0	0	0	0	0	713.78	0	718.2	690.96	693.49	0	0	0	0	0	707.13	0	0	0	690.8	0	0	0	706.35	690.17	0	0	702.52	0	0	0	0	714.95	0	0	0	0	0	0	0	0	0	0	0	711.39	0	708.09	0
3.2482e+13	0	0	0	0	0	0	711.29	0	715.61	690.71	693.82	0	0	0	0	0	705.87	0	0	0	690.51	0	0	0	706.74	690.7	0	0	701.44	0	0	0	0	712.48	0	0	0	0	0	0	0	0	0	0	0	708.79	0	706.83	0
3.2541e+13	0	0	0	0	0	0	709.37	0	713.67	690.46	693.74	0	0	0	0	0	704.68	0	0	0	0	0	0	0	706.77	690.97	0	0	700.37	0	0	0	0	710.57	0	0	0	0	0	0	0	0	0	0	0	706.77	0	705.64	0
3.2599e+13	0	0	0	0	0	0	707.78	0	712.09	690.24	693.42	0	0	0	0	0	703.58	0	0	0	0	0	0	0	706.59	691.03	0	0	699.36	0	0	0	0	708.98	0	0	0	0	0	0	0	0	0	0	0	705.07	0	704.53	0
3.2657e+13	0	0	0	0	0	0	706.4	0	710.74	690.02	692.95	0	0	0	0	0	702.56	0	0	0	0	0	0	0	706.3	690.93	0	0	698.38	0	0	0	0	707.58	0	0	0	0	0	0	0	0	0	0	0	703.57	0	703.51	0
3.2715e+13	0	0	0	690.76	0	0	704.76	0	708.45	692	694.59	0	0	0	0	0	702.5	0	0	0	0	0	0	0	707.45	693.23	0	0	698.54	0	0	0	0	704.62	0	0	0	0	0	0	0	0	0	0	0	700.41	0	703.4	0
3.2773e+13	0	0	0	690.61	0	0	703.55	0	707.34	691.83	693.78	0	0	0	0	0	701.45	0	0	0	0	0	0	0	706.9	692.8	0	0	697.45	0	0	0	0	703.45	0	0	0	0	0	0	0	0	0	0	0	699.08	0	702.35	0
3.2831e+13	0	0	0	690.47	0	0	702.41	0	706.29	691.68	692.88	0	0	0	0	0	700.46	0	0	0	0	0	0	0	706.35	692.29	0	0	696.37	0	0	0	0	702.34	0	0	0	0	0	0	0	0	0	0	0	697.78	0	701.36	0
3.2889e+13	0	0	0	690.31	0	0	701.32	0	705.31	691.52	691.78	0	0	0	0	0	699.51	0	0	0	0	0	0	0	705.8	691.7	0	0	695.26	0	0	0	0	701.3	0	0	0	0	0	0	0	0	0	0	0	696.58	0	700.42	0
3.2947e+13	0	0	0	690.14	0	0	700.3	0	704.4	691.37	690.09	0	0	0	0	0	698.58	0	0	0	0	0	0	0	705.25	691.03	0	0	694.05	0	0	0	0	700.36	0	0	0	0	0	0	0	0	0	0	0	695.5	0	699.5	0
3.3005e+13	0	0	0	0	0	0	699.36	0	703.57	691.21	0	0	0	0	0	0	697.68	0	0	0	0	0	0	0	704.7	690.2	0	0	692.43	0	0	0	0	699.54	0	0	0	0	0	0	0	0	0	0	0	694.54	0	698.62	0
3.3063e+13	0	0	0	0	0	0	698.48	0	702.83	691.04	0	0	0	0	0	0	696.8	0	0	0	0	0	0	0	704.16	0	0	0	0	0	0	0	0	698.82	0	0	0	0	0	0	0	0	0	0	0	693.65	0	697.78	0
3.3122e+13	0	0	0	691.73	0	0	697.66	0	702.15	692.98	0	0	0	0	0	0	701.2	972.66	0	0	0	0	0	0	704.22	0	0	0	0	0	0	0	0	698.15	0	0	0	0	0	0	0	0	975.22	0	0	692.77	0	702.29	0
3.318e+13	0	0	0	691.5	0	0	708.25	0	707.19	692.79	719.53	0	0	0	0	0	723.16	700.72	0	0	0	711.98	0	0	725.27	700.2	704.76	0	720.28	0	0	0	690.73	699.28	0	0	0	0	0	0	0	0	716.84	0	0	693.25	0	724.34	0
3.3238e+13	0	0	0	691.28	0	0	708.81	0	709.87	692.59	710.49	0	0	0	0	0	714.75	0	0	0	0	703.22	0	0	720.94	702.05	695.15	0	711.26	0	0	0	0	701.7	0	0	0	0	0	0	0	0	705.64	0	0	695.37	0	715.9	0
3.3296e+13	0	0	0	691.22	0	0	707.48	0	709.89	692.46	706.02	0	0	0	0	0	710.47	0	0	0	0	698.56	0	0	717.95	701.39	0	0	706.83	0	0	0	0	702.53	0	0	0	0	0	0	0	0	700.31	0	0	696.31	0	711.57	0
3.3354e+13	0	0	0	691.32	0	0	706.03	0	709.22	692.43	703.12	0	0	0	0	0	707.65	0	0	0	0	695.27	0	0	715.75	700.39	0	0	703.94	0	0	0	0	702.5	0	0	0	0	0	0	0	0	696.79	0	0	696.44	0	708.71	0
3.3412e+13	0	0	0	691.49	0	0	704.69	0	708.37	692.47	700.98	0	0	0	0	0	705.55	0	0	0	0	692.32	0	0	714	699.35	0	0	701.79	0	0	0	0	702.11	0	0	0	0	0	0	0	0	693.94	0	0	696.14	0	706.58	0
3.347e+13	0	0	0	691.66	0	0	703.46	0	707.48	692.55	699.25	0	0	0	0	0	703.87	0	0	0	0	0	0	0	712.55	698.36	0	0	700.05	0	0	0	0	701.54	0	0	0	0	0	0	0	0	0	0	0	695.6	0	704.86	0
3.3528e+13	0	0	0	691.8	0	0	702.32	0	706.59	692.62	697.78	0	0	0	0	0	702.44	0	0	0	0	0	0	0	711.3	697.42	0	0	698.55	0	0	0	0	700.88	0	0	0	0	0	0	0	0	0	0	0	694.92	0	703.42	0
3.3586e+13	0	0	701.51	694.43	0	706.83	699	0	703.2	695.11	696.68	724.02	0	0	0	0	700.07	0	727.26	0	730.24	0	0	0	710.85	698.06	0	712.06	695.89	0	0	0	0	697.16	0	698.57	0	0	0	0	0	0	0	0	0	690.97	0	701.06	0
3.3645e+13	0	0	0	694.41	0	0	698.32	0	702.66	695.12	695.37	696.73	0	0	0	0	699.01	0	709.16	0	712.51	0	0	0	709.76	697.05	0	0	694.78	0	0	0	0	697.33	0	701.51	0	0	0	0	0	0	0	0	0	692.49	0	700	0
3.3703e+13	0	0	0	694.34	0	0	698.07	0	702.73	695.08	694.2	0	0	0	0	0	698.22	0	702.88	0	706.73	0	0	0	708.79	696.09	0	0	694.19	0	0	0	0	698.31	0	698.92	0	0	0	0	0	0	0	0	0	693.78	0	699.17	0
3.3761e+13	0	0	0	694.23	0	0	698.1	0	703.15	695.01	693.11	0	0	0	0	0	697.65	0	698.94	0	703.39	0	0	0	707.9	695.18	0	0	693.79	0	0	0	0	699.37	0	696.49	0	0	0	0	0	0	0	0	0	694.99	0	698.57	0
3.3819e+13	0	0	0	694.07	0	0	698.26	0	703.59	694.91	691.9	0	0	0	0	0	697.26	0	695.73	0	701.01	0	0	0	707.11	694.31	0	0	693.45	0	0	0	0	700.17	0	694.04	0	0	0	0	0	0	0	0	0	695.91	0	698.15	0
3.3877e+13	0	0	0	693.89	0	0	698.43	0	703.9	694.78	690.5	0	0	0	0	0	696.99	0	692.41	0	699.07	0	0	0	706.43	693.42	0	0	693.09	0	0	0	0	700.67	0	690.57	0	0	0	0	0	0	0	0	0	696.51	0	697.85	0
3.3935e+13	0	0	0	693.68	0	0	698.55	0	704.07	694.63	0	0	0	0	0	0	696.77	0	0	0	697.29	0	0	0	705.83	692.49	0	0	692.67	0	0	0	0	700.93	0	0	0	0	0	0	0	0	0	0	0	696.85	0	697.62	0
3.3993e+13	0	0	0	693.45	0	0	698.59	0	704.11	694.45	0	0	0	0	0	0	696.57	0	0	0	695.52	0	0	0	705.31	691.49	0	0	692.16	0	0	0	0	701	0	0	0	0	0	0	0	0	0	0	0	696.97	0	697.41	0
3.4051e+13	0	0	0	695.26	0	0	698.36	0	703.59	696.31	0	0	0	696.51	0	0	696.41	0	0	0	692.98	0	0	0	705.09	691.8	0	0	692.14	0	0	0	0	700.47	0	0	704.32	0	0	0	0	0	0	715.76	0	696.72	0	697.2	0
3.4109e+13	0	0	0	694.96	0	0	698.24	0	703.39	696.06	0	0	0	0	0	0	696.25	0	691.43	0	696.17	0	0	0	704.7	690.83	0	0	691.45	0	0	0	0	700.18	0	0	692.8	0	0	0	0	0	0	701.19	0	696.39	0	697.05	0
3.4168e+13	0	0	0	694.65	0	0	698.04	0	703.14	695.81	0	0	0	0	0	0	696.03	0	692.96	0	698.2	0	0	0	704.34	0	0	0	690.41	0	0	0	0	699.9	0	0	0	0	0	0	0	0	0	693.45	0	696.1	0	696.84	0
3.4226e+13	0	0	0	694.33	0	0	697.82	0	702.91	695.55	0	0	0	0	0	0	695.75	0	693.53	0	699.09	0	0	0	704	0	0	0	0	0	0	0	0	699.72	0	0	0	0	0	0	0	0	0	0	0	695.92	0	696.59	0
3.4284e+13	0	0	0	694.01	0	0	697.62	0	702.74	695.29	0	0	0	0	0	0	695.43	0	693.47	0	699.33	0	0	0	703.66	0	0	0	0	0	0	0	0	699.63	0	0	0	0	0	0	0	0	0	0	0	695.83	0	696.31	0
3.4342e+13	0	0	0	693.68	0	0	697.45	0	702.61	695.02	0	0	0	0	0	0	695.08	0	692.88	0	699.19	0	0	0	703.33	0	0	0	0	0	0	0	0	699.61	0	0	0	0	0	0	0	0	0	0	0	695.8	0	696.02	0
3.44e+13	0	0	0	693.35	0	0	697.3	0	702.52	694.76	0	0	0	0	0	0	694.71	0	691.02	0	698.78	0	0	0	703	0	0	0	0	0	0	0	0	699.6	0	0	0	0	0	0	0	0	0	0	0	695.78	0	695.71	0
3.4458e+13	0	0	712.81	694.76	0	0	697.09	0	702.11	696.21	0	0	0	0	0	0	694.65	0	750.02	0	750.73	0	0	0	702.95	0	0	0	0	0	0	0	0	699.35	0	773.68	0	0	0	0	0	0	0	0	0	695.74	0	695.62	0
3.4516e+13	0	0	691.48	694.42	0	0	697.19	0	702.94	695.93	0	691.28	0	0	0	0	694.33	0	717.17	0	723.01	0	0	0	702.68	0	0	0	0	0	0	0	0	701.73	0	718	0	0	0	0	0	0	0	0	0	697.78	0	695.37	0
3.4574e+13	0	0	0	694.08	0	0	698.03	0	704.92	695.64	0	0	0	0	0	0	694.11	0	709.24	0	715.67	0	0	0	702.42	0	0	0	0	0	0	0	0	704.48	0	708.85	0	0	0	0	0	0	0	0	0	700.34	0	695.23	0
3.4632e+13	0	0	0	693.74	0	0	699	0	706.27	695.35	0	0	0	0	0	0	694.08	0	704.73	0	711.58	0	0	0	702.21	0	0	0	0	0	0	0	0	705.69	0	704.04	0	0	0	0	0	0	0	0	0	701.49	0	695.3	0
3.469e+13	0	0	0	693.39	0	0	699.7	0	706.96	695.06	0	0	0	0	0	0	694.15	0	701.44	0	708.71	0	0	0	702.09	0	0	0	0	0	0	0	0	706.07	0	700.67	0	0	0	0	0	0	0	0	0	701.83	0	695.46	0
3.4749e+13	0	0	0	693.03	0	0	700.1	0	707.23	694.77	0	0	0	0	0	0	694.23	0	698.76	0	706.43	0	0	0	702.03	0	0	0	0	0	0	0	0	706.05	0	697.89	0	0	0	0	0	0	0	0	0	701.76	0	695.58	0
3.4807e+13	0	0	0	692.68	0	0	700.27	0	707.25	694.48	0	0	0	0	0	0	694.26	0	696.19	0	704.5	0	0	0	702.01	0	0	0	0	0	0	0	0	705.81	0	695.28	0	0	0	0	0	0	0	0	0	701.47	0	695.64	0
3.4865e+13	0	0	0	692.32	0	0	700.27	0	707.12	694.2	0	0	0	0	0	0	694.24	0	693.68	0	702.78	0	0	0	702	0	0	0	0	0	0	0	0	705.46	0	692.44	0	0	0	0	0	0	0	0	0	701.06	0	695.62	0
3.4923e+13	0	0	0	693.59	0	0	708.46	0	709.81	695.45	729.43	0	0	0	0	0	729.75	715.41	690.95	0	701.2	719.96	0	0	725.23	696.43	714.22	0	731.57	0	0	0	704.97	705.61	0	0	0	0	0	0	0	0	728.45	0	0	700.99	0	731.15	0
3.4981e+13	0	0	0	693.26	0	0	713.18	0	715.42	695.18	714.99	0	0	0	0	0	717.93	696.95	0	0	699.64	707.78	0	0	721.76	701.65	701.48	0	717.24	0	0	0	690.08	708.9	0	0	0	0	0	0	0	0	711.18	0	0	703.7	0	718.95	0
3.5039e+13	0	0	0	693.04	0	0	712.68	0	716.34	694.96	709.53	0	0	0	0	0	713.45	0	0	0	698.22	702.62	0	0	718.83	701.61	695.83	0	711.94	0	0	0	0	710.55	0	0	0	0	0	0	0	0	705.13	0	0	705.32	0	714.35	0
3.5097e+13	0	0	0	692.99	0	0	711.6	0	716	694.84	706.39	0	0	0	0	0	710.83	0	0	0	696.86	699.43	0	0	716.82	700.87	691.25	0	708.89	0	0	0	0	710.88	0	0	0	0	0	0	0	0	701.6	0	0	705.73	0	711.66	0
3.5155e+13	0	0	0	693.05	0	0	710.48	0	715.3	694.82	704.23	0	0	0	0	0	709	0	0	0	695.58	697.03	0	0	715.32	700.1	0	0	706.76	0	0	0	0	710.61	0	0	0	0	0	0	0	0	699.07	0	0	705.52	0	709.8	0
3.5213e+13	0	0	0	693.15	0	0	709.42	0	714.48	694.85	702.59	0	0	0	0	0	707.57	0	0	0	694.42	694.98	0	0	714.12	699.36	0	0	705.11	0	0	0	0	710.05	0	0	0	0	0	0	0	0	697.01	0	0	705	0	708.35	0
3.5272e+13	0	0	0	693.26	0	0	708.4	0	713.63	694.89	701.24	0	0	0	0	0	706.38	0	0	0	693.05	693.04	0	0	713.12	698.66	0	0	703.73	0	0	0	0	709.36	0	0	0	0	0	0	0	0	695.17	0	0	704.28	0	707.16	0
3.533e+13	0	0	0	695.66	965.42	0	706.53	0	711.34	697.04	701.19	0	0	0	0	0	705.42	0	0	0	0	692.09	0	0	713.45	700.17	0	0	702.4	0	0	0	0	706.78	0	0	0	0	0	0	0	0	693.48	974.1	0	701.59	0	706.21	0
3.5388e+13	0	0	0	695.7	0	0	705.63	0	710.54	697.08	700.06	0	0	691.51	0	0	704.47	0	0	0	691.95	0	0	0	712.55	699.38	0	0	701.28	0	0	0	0	705.99	0	0	700.07	0	0	0	0	0	689.96	709.94	0	700.69	0	705.26	0
3.5446e+13	0	0	0	695.7	0	0	704.75	0	709.75	697.09	699.01	0	0	0	0	0	703.55	0	690.63	0	695.43	0	0	0	711.75	698.64	0	0	700.21	0	0	0	0	705.23	0	0	0	0	0	0	0	0	0	697.77	0	699.97	0	704.36	0
3.5504e+13	0	0	0	695.66	0	0	703.95	0	709.02	697.06	698.02	0	0	0	0	0	702.7	0	691.96	0	697.61	0	0	0	711	697.93	0	0	699.25	0	0	0	0	704.63	0	0	0	0	0	0	0	0	0	0	0	699.52	0	703.51	0
3.5562e+13	0	0	0	695.58	0	0	703.27	0	708.41	697.01	697.09	0	0	0	0	0	701.92	0	692.51	0	698.7	0	0	0	710.3	697.25	0	0	698.41	0	0	0	0	704.22	0	690.33	0	0	0	0	0	0	0	0	0	699.25	0	702.73	0
3.562e+13	0	0	0	695.48	0	0	702.7	0	707.93	696.93	696.23	0	0	0	0	0	701.22	0	692.44	0	699.13	0	0	0	709.64	696.58	0	0	697.69	0	0	0	0	703.95	0	0	0	0	0	0	0	0	0	0	0	699.09	0	702.04	0
3.5678e+13	0	0	0	695.35	0	0	702.23	0	707.55	696.83	695.4	0	0	0	0	0	700.6	0	691.35	0	699.15	0	0	0	709.02	695.93	0	0	697.05	0	0	0	0	703.76	0	0	0	0	0	0	0	0	0	0	0	698.99	0	701.42	0
3.5736e+13	0	0	0	695.21	0	0	701.83	0	707.23	696.71	694.57	0	0	0	0	0	700.05	0	0	0	698.85	0	0	0	708.44	695.28	0	0	696.47	0	0	0	0	703.59	0	0	0	0	0	0	0	0	0	0	0	698.9	0	700.87	0
3.5795e+13	0	0	0	697.06	0	0	721.14	0	750.52	698.54	694.39	0	691.23	0	0	0	700.3	0	0	0	698.28	0	0	0	708.34	695.84	0	0	696.57	0	0	0	0	755.88	0	0	0	0	0	0	0	0	0	0	0	750.57	0	701.14	0
3.5853e+13	0	0	0	696.85	0	0	720.52	0	731.25	698.36	694.47	0	0	0	0	0	706.03	0	0	0	698.68	0	0	0	708.46	695.3	0	0	701.79	0	0	0	0	729.46	0	0	0	0	0	0	0	0	0	0	0	724.76	0	706.98	0
3.5911e+13	0	0	0	696.62	0	0	717.3	0	725.4	698.17	695.39	0	0	0	0	0	707.72	0	0	0	699.52	0	0	0	709.49	695.15	0	0	703.48	0	0	0	0	722.82	0	0	0	0	0	0	0	0	0	0	0	718.17	0	708.64	0
3.5969e+13	0	0	0	696.39	0	0	715.01	0	722.15	697.97	696.03	0	0	0	0	0	707.77	0	0	0	699.63	0	0	0	710.29	695.22	0	0	703.52	0	0	0	0	719.27	0	0	0	0	0	0	0	0	0	0	0	714.61	0	708.67	0
3.6027e+13	0	0	0	696.17	0	0	713.25	0	719.91	697.78	696.28	0	0	0	0	0	707.31	0	0	0	699.16	0	0	0	710.7	695.28	0	0	703.03	0	0	0	0	716.87	0	0	0	0	0	0	0	0	0	0	0	712.17	0	708.21	0
3.6085e+13	0	0	0	695.96	0	0	711.81	0	718.18	697.6	696.27	0	0	0	0	0	706.68	0	0	0	698.4	0	0	0	710.82	695.27	0	0	702.37	0	0	0	0	715.03	0	0	0	0	0	0	0	0	0	0	0	710.28	0	707.58	0
3.6143e+13	0	0	0	695.78	0	0	710.56	0	716.75	697.43	696.08	0	0	0	0	0	705.99	0	0	0	697.48	0	0	0	710.75	695.17	0	0	701.64	0	0	0	0	713.49	0	0	0	0	0	0	0	0	0	0	0	708.71	0	706.89	0
3.6201e+13	0	0	0	695.61	0	0	709.44	0	715.51	697.27	695.78	0	0	0	0	0	705.27	0	0	0	696.5	0	0	0	710.56	695.01	0	0	700.91	0	0	0	0	712.16	0	0	0	0	0	0	0	0	0	0	0	707.33	0	706.18	0
3.6259e+13	0	0	0	697.32	0	0	708.34	0	713.71	698.91	697.32	0	0	697.77	0	0	705.45	0	0	0	693.64	0	0	0	711.66	696.89	0	0	701.27	0	0	0	0	709.77	0	0	704.69	0	0	0	0	0	0	715.55	0	704.81	0	706.35	0
3.6318e+13	0	0	0	697.19	0	0	707.28	0	712.64	698.79	696.74	0	0	0	0	0	704.6	0	691.53	0	697.4	0	0	0	711.23	696.54	0	0	700.38	0	0	0	0	708.65	0	690.01	693.91	0	0	0	0	0	0	700.77	0	703.69	0	705.51	0
3.6376e+13	0	0	0	697.05	0	0	706.32	0	711.69	698.66	696.13	0	0	0	0	0	703.78	0	693.27	0	699.86	0	0	0	710.78	696.15	0	0	699.53	0	0	0	0	707.74	0	691.01	0	0	0	0	0	0	0	692.89	0	702.83	0	704.7	0
3.6434e+13	0	0	0	696.91	0	0	705.5	0	710.9	698.54	695.5	0	0	0	0	0	703.02	0	694.14	0	701.07	0	0	0	710.32	695.73	0	0	698.75	0	0	0	0	707.07	0	691.86	0	0	0	0	0	0	0	0	0	702.23	0	703.94	0
3.6492e+13	0	0	0	696.76	0	0	704.81	0	710.28	698.4	694.85	0	0	0	0	0	702.32	0	694.36	0	701.54	0	0	0	709.85	695.28	0	0	698.03	0	0	0	0	706.58	0	692.26	0	0	0	0	0	0	0	0	0	701.82	0	703.25	0
3.655e+13	0	0	0	696.6	0	0	704.23	0	709.78	698.27	694.19	0	0	0	0	0	701.69	0	693.99	0	701.56	0	0	0	709.39	694.81	0	0	697.39	0	0	0	0	706.23	0	691.97	0	0	0	0	0	0	0	0	0	701.53	0	702.62	0
3.6608e+13	0	0	0	696.44	0	0	703.75	0	709.37	698.12	693.49	0	0	0	0	0	701.13	0	692.84	0	701.27	0	0	0	708.94	694.32	0	0	696.79	0	0	0	0	705.93	0	0	0	0	0	0	0	0	0	0	0	701.28	0	702.06	0
3.6666e+13	0	0	715.36	698.07	0	0	703.04	0	708.39	699.71	693.97	0	0	0	0	0	700.85	0	740.62	0	754.54	0	0	0	709.13	695.3	0	0	696.67	0	0	0	0	705	0	780.94	0	0	0	0	0	0	0	0	0	700.53	0	701.75	0
3.6724e+13	0	0	693.29	697.88	0	0	702.97	0	709.27	699.54	693.24	693.09	0	0	0	0	700.43	0	716.65	0	725.68	0	0	0	708.69	694.77	0	0	696.18	0	0	0	0	707.67	0	721.02	0	0	0	0	0	0	0	0	0	702.79	0	701.33	0
3.6782e+13	0	0	0	697.67	0	0	703.8	0	711.32	699.37	692.47	0	0	0	0	0	700.21	0	709.73	0	718.3	0	0	0	708.29	694.23	0	0	695.83	0	0	0	0	710.39	0	711.52	0	0	0	0	0	0	0	0	0	705.38	0	701.13	0
3.684e+13	0	0	0	697.46	0	0	704.7	0	712.51	699.18	691.73	0	0	0	0	0	700.26	0	705.72	0	714.19	0	0	0	707.98	693.69	0	0	695.69	0	0	0	0	711.37	0	706.6	0	0	0	0	0	0	0	0	0	706.42	0	701.21	0
3.6899e+13	0	0	0	697.24	0	0	705.27	0	712.98	698.99	691.13	0	0	0	0	0	700.42	0	702.74	0	711.32	0	0	0	707.78	693.15	0	0	695.65	0	0	0	0	711.52	0	703.22	0	0	0	0	0	0	0	0	0	706.63	0	701.39	0
3.6957e+13	0	0	0	697.02	0	0	705.53	0	713.03	698.8	690.7	0	0	0	0	0	700.56	0	700.29	0	709.08	0	0	0	707.66	692.65	0	0	695.61	0	0	0	0	711.28	0	700.5	0	0	0	0	0	0	0	0	0	706.46	0	701.54	0
3.7015e+13	0	0	0	696.79	0	0	705.57	0	712.85	698.6	690.39	0	0	0	0	0	700.61	0	698.05	0	707.17	0	0	0	707.58	692.17	0	0	695.51	0	0	0	0	710.87	0	698.07	0	0	0	0	0	0	0	0	0	706.08	0	701.6	0
3.7073e+13	0	0	0	696.57	0	0	705.45	0	712.53	698.4	690.13	0	0	0	0	0	700.58	0	695.84	0	705.46	0	0	0	707.5	691.74	0	0	695.36	0	0	0	0	710.35	0	695.68	0	0	0	0	0	0	0	0	0	705.6	0	701.58	0
3.7131e+13	0	0	0	697.94	0	0	706.02	714.98	712.52	699.75	691.68	0	0	0	0	699.91	701.57	0	0	0	700.47	0	0	699.45	708.31	693.04	0	0	696.63	0	694.63	0	0	709.98	0	0	0	0	0	0	0	0	0	0	0	705.41	0	702.55	0
3.7189e+13	0	0	0	697.72	0	0	705.58	702.97	711.9	699.55	691.42	0	0	0	0	699.43	701.34	0	0	0	699.58	0	0	0	708.21	692.72	0	0	696.34	0	0	0	0	709.2	0	0	0	0	0	0	0	0	0	0	0	704.62	0	702.33	0
3.7247e+13	0	0	0	697.5	0	0	705.1	696.71	711.27	699.35	691.12	0	0	0	0	696.16	701.05	0	691.11	0	699.38	0	0	0	708.07	692.39	0	0	695.99	0	0	0	0	708.44	0	0	0	0	0	0	0	0	0	0	0	703.85	0	702.04	0
3.7305e+13	0	0	0	697.28	0	0	704.59	690.66	710.65	699.16	690.74	0	0	0	0	691.6	700.7	0	691.76	0	699.38	0	0	0	707.9	692.06	0	0	695.59	0	0	0	0	707.71	0	0	0	0	0	0	0	0	0	0	0	703.11	0	701.71	0
3.7363e+13	0	0	0	697.07	0	0	704.08	0	710.05	698.97	690.27	0	0	0	0	0	700.32	0	692.01	0	699.46	0	0	0	707.7	691.7	0	0	695.14	0	0	0	0	707.05	0	0	0	0	0	0	0	0	0	0	0	702.45	0	701.34	0
3.7422e+13	0	0	0	696.86	0	0	703.58	0	709.48	698.78	0	0	0	0	0	0	699.91	0	691.67	0	699.56	0	0	0	707.47	691.32	0	0	694.65	0	0	0	0	706.45	0	0	0	0	0	0	0	0	0	0	0	701.86	0	700.94	0
3.748e+13	0	0	0	696.65	0	0	703.1	0	708.96	698.59	0	0	0	0	0	0	699.5	0	690.58	0	699.6	0	0	0	707.23	690.91	0	0	694.12	0	0	0	0	705.91	0	0	0	0	0	0	0	0	0	0	0	701.34	0	700.54	0
3.7538e+13	0	0	0	697.96	0	0	702.64	0	708.03	699.86	0	0	0	0	0	0	699.67	0	0	972.08	697.99	0	0	0	707.63	692.15	0	0	694.54	0	0	0	0	704.84	0	0	0	0	0	0	0	0	0	0	0	700.46	0	700.67	0
3.7596e+13	0	0	0	697.75	0	0	702.2	694.63	707.58	699.68	0	0	0	0	0	0	699.24	0	0	695.27	697.58	0	0	701.97	707.33	691.66	0	0	693.9	0	0	0	0	704.42	0	0	0	0	0	0	0	0	0	0	0	700.05	0	700.24	0
3.7654e+13	0	0	0	697.54	0	0	701.79	696.95	707.17	699.49	0	0	0	0	0	691.84	698.81	0	0	0	697.17	0	0	691.61	707.03	691.11	0	0	693.16	0	0	0	0	704.04	0	0	0	0	0	0	0	0	0	0	0	699.65	0	699.83	0
3.7712e+13	0	0	0	697.33	0	0	701.39	696.18	706.79	699.3	0	0	0	0	0	692.71	698.39	0	0	0	697	0	0	0	706.72	690.49	0	0	692.28	0	0	0	0	703.66	0	0	0	0	0	0	0	0	0	0	0	699.23	0	699.42	0
3.777e+13	0	0	0	697.11	0	0	701	694.42	706.42	699.11	0	0	0	0	0	692.09	697.97	0	0	0	696.95	0	0	0	706.42	0	0	0	691.16	0	0	0	0	703.29	0	0	0	0	0	0	0	0	0	0	0	698.81	0	699.02	0
3.7828e+13	0	0	0	696.89	0	0	700.62	691.12	706.06	698.92	0	0	0	0	0	0	697.54	0	0	0	696.97	0	0	0	706.12	0	0	0	0	0	0	0	0	702.94	0	0	0	0	0	0	0	0	0	0	0	698.41	0	698.62	0
3.7886e+13	0	0	0	696.66	0	0	700.24	0	705.72	698.72	0	0	0	0	0	0	697.11	0	0	0	697.02	0	0	0	705.82	0	0	0	0	0	0	0	0	702.6	0	0	0	0	0	0	0	0	0	0	0	698.03	0	698.22	0
3.7945e+13	0	0	0	696.43	0	0	699.88	0	705.39	698.52	0	0	0	0	0	0	696.66	0	0	0	697.08	0	0	0	705.52	0	0	0	0	0	0	0	0	702.28	0	0	0	0	0	0	0	0	0	0	0	697.68	0	697.81	0
3.8003e+13	694.22	0	0	697.62	0	0	699.33	741.68	704.52	699.68	0	0	0	0	0	728.14	696.54	0	0	0	696.07	0	0	0	705.59	0	0	0	0	691.66	718.95	0	0	701.35	0	0	0	0	0	0	694.47	0	0	0	0	696.89	0	697.68	0
3.8061e+13	696.88	0	0	697.38	0	0	699.01	713.93	704.24	699.47	0	0	0	0	0	710.89	696.08	0	0	0	696.01	0	0	0	705.29	0	0	0	0	693.27	0	0	0	701.1	0	0	0	0	0	0	698.01	0	0	0	0	696.58	0	697.27	0
3.8119e+13	693.41	0	0	697.14	0	0	698.7	706	703.98	699.26	0	0	0	0	0	704.59	695.59	0	0	0	696.1	0	0	0	704.99	0	0	0	0	0	0	0	0	700.87	0	0	0	0	0	0	694.92	0	0	690.38	0	696.26	0	696.87	0
3.8177e+13	0	0	0	696.9	0	0	698.39	701.27	703.73	699.04	0	0	0	0	0	700.57	695.07	0	0	0	696.42	0	0	0	704.7	0	0	0	0	0	0	0	0	700.64	0	0	0	0	0	0	691.24	0	0	690.68	0	695.93	0	696.45	0
3.8235e+13	0	0	0	696.65	0	0	698.09	697.42	703.5	698.83	0	0	0	0	0	697.25	694.51	0	0	0	696.84	0	0	0	704.42	0	0	0	0	0	0	0	0	700.43	0	0	0	0	0	0	0	0	0	0	0	695.6	0	696.01	0
3.8293e+13	0	0	0	696.39	0	0	697.78	693.81	703.28	698.61	0	0	0	0	0	693.93	693.91	0	0	0	697.24	0	0	0	704.14	0	0	0	0	0	0	0	0	700.23	0	0	0	0	0	0	0	0	0	0	0	695.29	0	695.55	0
3.8351e+13	0	0	0	696.14	0	0	697.48	690.25	703.09	698.39	0	0	0	0	0	690.07	693.28	0	0	0	697.58	0	0	0	703.87	0	0	0	0	0	0	0	0	700.06	0	0	0	0	0	0	0	0	0	0	0	694.99	0	695.07	0
3.8409e+13	0	0	0	695.88	0	0	697.19	0	702.91	698.17	0	0	0	0	0	0	692.63	0	0	0	697.82	0	0	0	703.6	0	0	0	0	0	0	0	0	699.91	0	0	0	0	0	0	0	0	0	0	0	694.71	0	694.57	0
3.8468e+13	717.61	0	0	696.91	0	0	696.78	706.91	702.32	699.17	0	0	0	0	0	722.99	692.43	0	0	0	697.81	0	0	0	703.54	0	0	0	0	714.99	0	693.6	0	699.37	0	0	0	0	0	0	719.98	0	0	705.3	0	694.26	0	694.37	0
3.8526e+13	703.28	0	0	696.65	0	0	696.55	703.4	702.22	698.94	0	0	0	0	0	711	691.82	0	0	0	698.44	0	0	0	703.29	0	0	0	0	700.25	0	0	0	699.3	0	0	0	0	0	0	705.24	0	0	703	0	694.07	0	693.89	0
3.8584e+13	696.17	0	0	696.38	0	0	696.32	699.93	702.13	698.71	0	0	0	0	0	705.2	691.17	0	0	0	699.51	0	0	0	703.05	0	0	0	0	692.08	0	0	0	699.24	0	0	0	0	0	0	698.28	0	0	700.11	0	693.86	0	693.41	0
3.8642e+13	0	0	0	696.11	0	0	696.09	696.97	702.06	698.48	0	0	0	0	0	701.11	690.52	0	0	0	700.41	0	0	0	702.81	0	0	0	0	0	0	0	0	699.2	0	0	0	0	0	0	692.57	0	0	697.58	0	693.66	0	692.91	0
3.87e+13	0	0	0	695.84	0	0	695.87	693.74	702.01	698.25	0	0	0	0	0	697.6	0	0	690.26	0	700.99	0	0	0	702.59	0	0	0	0	0	0	0	0	699.19	0	0	0	0	0	0	0	0	0	695.14	0	693.47	0	692.39	0
3.8758e+13	0	0	0	695.57	0	0	695.65	691	701.98	698.02	0	0	0	0	0	694.32	0	0	690.51	0	701.32	0	0	0	702.37	0	0	0	0	0	0	0	0	699.21	0	0	0	0	0	0	0	0	0	692.15	0	693.31	0	691.88	0
3.8816e+13	0	0	0	695.29	0	0	695.45	0	701.98	697.79	0	0	0	0	0	691.08	0	0	690.51	0	701.45	0	0	0	702.16	0	0	0	0	0	0	0	0	699.25	0	0	0	0	0	0	0	0	0	0	0	693.17	0	691.37	0
3.8874e+13	0	0	716.87	696.2	0	0	695.46	0	701.92	698.65	0	0	0	0	0	0	0	0	745.92	0	756.08	0	0	0	702.12	0	0	0	0	0	0	0	0	699.36	0	778.47	0	0	0	0	0	0	0	0	0	693.5	0	691.55	0
3.8932e+13	0	0	694.4	695.92	0	0	695.52	0	702.92	698.42	0	694.93	0	0	0	0	0	0	719.64	0	727.91	0	0	0	701.95	0	0	0	0	0	0	0	0	701.95	0	720.49	0	0	0	0	0	0	0	0	0	695.46	0	691.17	0
3.899e+13	0	0	0	695.64	0	0	696.32	0	705.09	698.18	0	691.42	0	0	0	0	0	0	712.33	0	721.15	0	0	0	701.79	0	0	0	0	0	0	0	0	704.86	0	711.31	0	0	0	0	0	0	0	0	0	698.05	0	691.01	0
3.9049e+13	0	0	0	695.35	0	0	697.27	0	706.6	697.95	0	0	0	0	0	0	0	0	708.24	0	717.51	0	0	0	701.69	0	0	0	0	0	0	0	0	706.2	0	706.62	0	0	0	0	0	0	0	0	0	699.35	0	691.16	0
3.9107e+13	0	0	0	695.07	0	0	697.99	0	707.44	697.72	0	0	0	0	0	0	0	0	705.38	0	715	0	0	0	701.67	0	0	0	0	0	0	0	0	706.74	0	703.49	0	0	0	0	0	0	0	0	0	699.92	0	691.48	0
3.9165e+13	0	0	0	694.77	0	0	698.46	0	707.89	697.49	0	0	0	0	0	0	690.22	0	703.12	0	713.04	0	0	0	701.72	0	0	0	0	0	0	0	0	706.89	0	701.09	0	0	0	0	0	0	0	0	0	700.1	0	691.83	0
3.9223e+13	0	0	0	694.48	0	0	698.72	0	708.08	697.25	0	0	0	0	0	0	690.58	0	701.19	0	711.39	0	0	0	701.81	0	0	0	0	0	0	0	0	706.83	0	699.07	0	0	0	0	0	0	0	0	0	700.07	0	692.14	0
3.9281e+13	0	0	0	694.18	0	0	698.84	0	708.12	697.02	0	0	0	0	0	0	690.85	0	699.45	0	709.94	0	0	0	701.91	0	0	0	0	0	0	0	0	706.65	0	697.23	0	0	0	0	0	0	0	0	0	699.92	0	692.38	0
3.9339e+13	714.9	0	0	695.06	0	0	700.51	690.48	709.22	697.82	0	0	0	690.01	0	704.66	692.83	0	696.04	0	707.24	0	0	0	702.77	0	0	0	0	711.53	0	0	0	707.58	0	694.15	696.96	0	0	694.4	717.15	0	0	721.89	0	701.32	0	694.27	0
3.9397e+13	700.49	0	0	694.79	0	0	700.34	693.29	708.93	697.6	0	0	0	0	0	702.09	692.92	0	696.54	0	708.05	0	0	0	702.89	0	0	0	0	696.51	0	0	0	707.1	0	693.74	696.96	0	0	0	702.38	0	0	709.32	0	700.84	0	694.34	0
3.9455e+13	692.7	0	0	694.52	0	0	700.11	692.17	708.62	697.4	0	0	0	0	0	698	692.93	0	697.75	0	709.3	0	0	0	702.97	0	0	0	0	0	0	0	0	706.64	0	694.04	693.46	0	0	0	694.89	0	0	703.74	0	700.37	0	694.34	0
3.9513e+13	0	0	0	694.25	0	0	699.86	690.32	708.33	697.2	0	0	0	0	0	694.43	692.89	0	698.5	0	709.84	0	0	0	703.02	0	0	0	0	0	0	0	0	706.26	0	694.35	0	0	0	0	0	0	0	699.89	0	699.95	0	694.29	0
3.9572e+13	0	0	0	693.98	0	0	699.61	0	708.09	697	0	0	0	0	0	691.49	692.79	0	698.75	0	709.86	0	0	0	703.03	0	0	0	0	0	0	0	0	705.98	0	694.41	0	0	0	0	0	0	0	696.55	0	699.62	0	694.19	0
3.963e+13	0	0	0	693.71	0	0	699.38	0	707.9	696.81	0	0	0	0	0	0	692.65	0	698.66	0	709.57	0	0	0	703.02	0	0	0	0	0	0	0	0	705.76	0	694.23	0	0	0	0	0	0	0	693	0	699.35	0	694.06	0
3.9688e+13	0	0	0	693.45	0	0	699.17	0	707.74	696.62	0	0	0	0	0	0	692.49	0	698.3	0	709.11	0	0	0	702.98	0	0	0	0	0	0	0	0	705.57	0	693.84	0	0	0	0	0	0	0	0	0	699.12	0	693.92	0
3.9746e+13	0	0	0	694.48	0	0	698.98	0	707.6	697.5	0	0	0	0	0	0	977.13	0	697.75	0	708.53	0	0	0	703.78	0	0	0	976.75	0	0	0	972.63	705.39	0	693.24	0	0	0	0	0	0	0	0	0	698.91	0	977.21	0
3.9804e+13	0	0	0	694.25	0	0	719.77	0	721.06	697.34	710.47	0	0	0	0	0	724.61	698.16	697.03	0	707.88	702.39	0	0	716.57	691.7	693.96	0	725.75	0	0	0	700.58	711.12	0	692.32	0	0	0	0	0	0	713.07	0	0	703.47	0	725.71	0
3.9862e+13	0	0	0	694.02	0	0	716.49	0	721.62	697.18	706.89	0	0	0	0	0	715.43	0	696.16	0	707.25	699.29	0	0	717.28	695.43	691.27	0	714.72	0	0	0	0	714.4	0	690.98	0	0	0	0	0	0	705.06	0	0	706.91	0	716.35	0
3.992e+13	0	0	0	693.87	0	0	714.1	0	720.55	697.05	704.23	0	0	0	0	0	711.45	0	695.19	0	706.8	696.72	0	0	716.32	696.34	0	0	709.91	0	0	0	0	714.86	0	0	0	0	0	0	0	0	700.97	0	0	707.73	0	712.31	0
3.9978e+13	0	0	0	693.82	0	0	712.37	0	719.43	697	702.28	0	0	0	0	0	709.07	0	694	0	706.46	694.6	0	0	715.3	696.47	0	0	707.04	0	0	0	0	714.56	0	0	0	0	0	0	0	0	698.25	0	0	707.71	0	709.91	0
4.0036e+13	0	0	0	693.85	0	0	711.03	0	718.41	697	700.77	0	0	0	0	0	707.42	0	692.47	0	706.11	692.64	0	0	714.39	696.28	0	0	705.06	0	0	0	0	714.02	0	0	0	0	0	0	0	0	696.12	0	0	707.38	0	708.25	0
4.0095e+13	0	0	0	693.91	0	0	709.94	0	717.49	697.05	699.55	0	0	0	0	0	706.17	0	690.75	0	705.69	690.82	0	0	713.59	695.94	0	0	703.56	0	0	0	0	713.4	0	0	0	0	0	0	0	0	694.27	0	0	706.93	0	707	0
4.0153e+13	0	0	0	693.98	0	0	709.02	0	716.66	697.1	698.51	0	0	0	0	0	705.17	0	0	0	705.17	0	0	0	712.88	695.54	0	0	702.36	0	0	0	0	712.75	0	0	0	0	0	0	0	0	692.44	0	0	706.42	0	706	0
4.0211e+13	0	0	0	696.03	0	0	708.2	0	715.54	698.81	699.31	0	0	0	0	0	705.09	0	706.55	0	726.29	0	0	0	713.74	697.55	0	0	702	0	0	0	0	712.78	0	736.01	0	0	0	0	0	0	691.94	0	711.51	706.26	0	705.94	0
4.0269e+13	0	0	0	696.1	0	0	709.16	0	719.65	698.88	698.4	0	0	0	0	0	704.5	0	708.2	0	723.42	0	0	0	713.05	696.98	0	0	701.22	0	0	0	0	719.7	0	715.32	0	0	0	0	0	0	0	0	693.41	712.5	0	705.37	0
4.0327e+13	0	0	0	696.13	0	0	710.7	0	721.55	698.93	697.65	0	0	0	0	0	704.51	0	705.25	0	719.24	0	0	0	712.53	696.45	0	0	700.98	0	0	0	0	720.71	0	708.72	0	0	0	0	0	0	0	0	0	713.83	0	705.42	0
4.0385e+13	0	0	0	696.13	0	0	711.38	0	721.75	698.94	697.12	0	0	0	0	0	704.75	0	702.84	0	716.27	0	0	0	712.24	695.99	0	0	701.04	0	0	0	0	720.15	0	704.86	0	0	0	0	0	0	0	0	0	713.52	0	705.69	0
4.0443e+13	0	0	0	696.11	0	0	711.45	0	721.32	698.92	696.73	0	0	0	0	0	704.9	0	700.82	0	713.97	0	0	0	712.1	695.6	0	0	701.07	0	0	0	0	719.21	0	702.06	0	0	0	0	0	0	0	0	0	712.75	0	705.86	0
4.0501e+13	0	0	0	696.07	0	0	711.2	0	720.65	698.88	696.39	0	0	0	0	0	704.9	0	698.96	0	712.08	0	0	0	712	695.28	0	0	700.99	0	0	0	0	718.18	0	699.78	0	0	0	0	0	0	0	0	0	711.85	0	705.87	0
4.0559e+13	0	0	0	696.01	0	0	710.77	0	719.88	698.83	696.05	0	0	0	0	0	704.77	0	697.22	0	710.43	0	0	0	711.89	694.98	0	0	700.8	0	0	0	0	717.15	0	697.68	0	0	0	0	0	0	0	0	0	710.93	0	705.74	0
4.0618e+13	0	0	0	695.95	0	0	710.24	0	719.08	698.76	695.7	0	0	0	0	0	704.53	0	695.59	0	708.95	0	0	0	711.75	694.71	0	0	700.5	0	0	0	0	716.14	0	695.69	0	0	0	0	0	0	0	0	0	710.02	0	705.51	0
4.0676e+13	0	0	709.74	697.78	0	694.26	710.54	0	718.72	700.43	697.24	712.14	0	0	0	0	705.61	0	729.9	0	741.8	0	0	0	713.05	696.48	0	694.15	701.59	0	0	0	0	715.72	0	726.85	0	0	0	0	0	0	0	0	0	709.56	0	706.58	0
4.0734e+13	0	0	693.75	697.69	0	690.38	710.3	0	719.43	700.35	696.82	700.47	0	0	0	0	705.2	0	717.04	0	728.08	0	0	0	712.79	696.19	0	0	701.12	0	0	0	0	717.42	0	716.69	0	0	0	0	0	0	0	0	0	710.83	0	706.17	0
4.0792e+13	0	0	0	697.61	0	0	710.55	0	720.25	700.26	696.4	693.43	0	0	0	0	704.95	0	711.65	0	722.31	0	0	0	712.53	695.89	0	0	700.78	0	0	0	0	718.32	0	711.73	0	0	0	0	0	0	0	0	0	711.73	0	705.93	0
4.085e+13	0	0	0	697.51	0	0	710.75	0	720.49	700.17	696.01	0	0	0	0	0	704.84	0	708.24	0	718.72	0	0	0	712.33	695.59	0	0	700.57	0	0	0	0	718.33	0	708.41	0	0	0	0	0	0	0	0	0	711.88	0	705.84	0
4.0908e+13	0	0	0	697.42	0	0	710.76	0	720.31	700.08	695.67	0	0	0	0	0	704.77	0	705.65	0	716.06	0	0	0	712.18	695.3	0	0	700.41	0	0	0	0	717.9	0	705.83	0	0	0	0	0	0	0	0	0	711.61	0	705.79	0
4.0966e+13	0	0	0	697.32	0	0	710.59	0	719.89	699.99	695.35	0	0	0	0	0	704.67	0	703.5	0	713.91	0	0	0	712.06	695.02	0	0	700.25	0	0	0	0	717.27	0	703.6	0	0	0	0	0	0	0	0	0	711.11	0	705.69	0
4.1024e+13	0	0	0	697.22	0	0	710.29	0	719.34	699.89	695.05	0	0	0	0	0	704.52	0	701.51	0	712.07	0	0	0	711.93	694.76	0	0	700.04	0	0	0	0	716.53	0	701.6	0	0	0	0	0	0	0	0	0	710.5	0	705.55	0
4.1082e+13	0	0	720.58	698.92	0	0	710.92	0	719.26	701.47	696.67	692.04	0	0	0	0	705.72	0	752.47	0	768.66	0	0	0	713.19	696.44	0	0	701.37	0	0	0	0	716.09	0	780.5	0	0	0	0	0	0	0	0	0	710.3	0	706.73	0
4.114e+13	0	0	698.31	698.81	0	0	710.83	0	720.5	701.36	696.37	698.34	0	0	0	0	705.43	0	723.14	0	734.82	0	0	0	713	696.19	0	0	701.04	0	0	0	0	719.47	0	725.26	0	0	0	0	0	0	0	0	0	712.98	0	706.43	0
4.1199e+13	0	0	0	698.69	0	0	711.81	0	722.51	701.25	696.06	693.78	0	0	0	0	705.38	0	715.57	0	726.55	0	0	0	712.81	695.94	0	0	700.9	0	0	0	0	721.55	0	716.45	0	0	0	0	0	0	0	0	0	715.11	0	706.4	0
4.1257e+13	0	0	0	698.58	0	0	712.55	0	723.1	701.14	695.82	0	0	0	0	0	705.59	0	711.28	0	721.94	0	0	0	712.71	695.69	0	0	701	0	0	0	0	721.62	0	711.75	0	0	0	0	0	0	0	0	0	715.38	0	706.63	0
4.1315e+13	0	0	0	698.47	0	0	712.8	0	722.94	701.04	695.65	0	0	0	0	0	705.81	0	708.23	0	718.73	0	0	0	712.71	695.47	0	0	701.12	0	0	0	0	720.99	0	708.46	0	0	0	0	0	0	0	0	0	714.93	0	706.86	0
4.1373e+13	0	0	0	698.35	0	0	712.72	0	722.42	700.93	695.53	0	0	0	0	0	705.92	0	705.77	0	716.22	0	0	0	712.74	695.29	0	0	701.17	0	0	0	0	720.11	0	705.84	0	0	0	0	0	0	0	0	0	714.2	0	706.98	0
4.1431e+13	0	0	0	698.24	0	0	712.42	0	721.73	700.82	695.41	0	0	0	0	0	705.9	0	703.61	0	714.13	0	0	0	712.75	695.13	0	0	701.11	0	0	0	0	719.16	0	703.6	0	0	0	0	0	0	0	0	0	713.36	0	706.96	0
4.1489e+13	0	0	0	698.12	0	0	711.99	0	720.98	700.71	695.27	0	0	0	0	0	705.77	0	701.64	0	712.31	0	0	0	712.72	694.98	0	0	700.95	0	0	0	0	718.19	0	701.56	0	0	0	0	0	0	0	0	0	712.48	0	706.83	0
4.1547e+13	0	0	0	699.76	0	0	724.61	0	748.52	702.23	697.24	0	704.01	0	0	0	707.99	0	700.43	0	711.77	0	0	0	714.16	696.87	0	0	703.19	0	0	0	0	756.45	0	702.13	0	0	0	0	0	0	0	0	690.15	749.84	690.86	709.06	0
4.1605e+13	0	0	0	699.65	0	0	727.03	0	740.93	702.13	697.67	0	0	0	0	0	711.88	0	702.24	0	714.93	0	0	0	714.62	696.79	0	0	706.62	0	0	0	0	740.62	0	705.55	0	0	0	0	0	0	0	0	0	734.73	690.73	713.04	0
4.1663e+13	0	0	0	699.55	0	0	725.14	0	736.33	702.03	698.65	0	0	0	0	0	713.4	0	702.49	0	715.2	0	0	0	715.7	696.98	0	0	708.17	0	0	0	0	734.46	0	705.03	0	0	0	0	0	0	690.47	0	0	728.76	690.6	714.56	0
4.1722e+13	0	0	0	699.45	0	0	723.23	0	733.17	701.94	699.39	0	0	0	0	0	713.58	0	701.73	0	714.27	0	0	0	716.55	697.33	0	0	708.42	0	0	0	0	730.65	0	703.58	0	0	0	0	0	0	691.47	0	0	725.05	690.47	714.71	0
4.178e+13	0	0	0	699.37	0	0	721.53	0	730.74	701.85	699.8	0	0	0	0	0	713.23	0	700.56	0	712.97	0	0	0	717.01	697.68	0	0	708.14	0	0	0	0	727.85	0	701.92	0	0	0	0	0	0	691.97	0	0	722.31	690.35	714.35	0
4.1838e+13	0	0	0	699.31	0	0	720.01	0	728.73	701.78	699.95	0	0	0	0	0	712.67	0	699.23	0	711.6	0	0	0	717.19	697.93	0	0	707.62	0	0	0	0	725.6	0	700.2	0	0	0	0	0	0	692.08	0	0	720.1	690.24	713.77	0
4.1896e+13	0	0	0	699.26	0	0	718.65	0	727.01	701.73	699.91	0	0	0	0	0	712	0	697.83	0	710.23	0	0	0	717.17	698.07	0	0	707	0	0	0	0	723.7	0	698.46	0	0	0	0	0	0	691.95	0	0	718.23	690.15	713.09	0
4.1954e+13	0	0	0	701.1	0	0	718.16	0	733.45	703.41	702.45	0	0	0	0	0	713.14	0	696.4	0	708.89	690.69	0	0	719.07	700.8	0	0	708.42	0	0	0	0	978.8	0	696.75	0	0	0	0	0	0	694.52	0	0	978.48	692.13	714.17	0
4.2012e+13	0	0	0	701.11	0	0	740.89	0	755.47	703.41	702.75	0	0	0	0	0	719.93	0	695.44	0	708.78	690.66	0	0	719.22	700.72	0	0	714.35	0	0	0	0	753.41	0	696.9	0	0	0	0	0	0	695.5	0	0	747.46	692.09	721.16	0
4.207e+13	0	0	0	701.11	0	0	734.62	0	744.92	703.41	704.56	0	0	0	0	0	721.84	0	696.14	0	710.26	692.14	0	0	720.98	701.12	0	0	716.47	0	0	0	0	741.65	0	698.4	0	0	0	0	0	0	697.85	0	0	735.97	692.05	723.03	0
4.2128e+13	0	0	0	701.11	0	0	730.59	0	739.58	703.4	705.59	0	0	0	0	0	721.09	0	696.39	0	710.47	693.36	0	0	722.12	701.81	0	0	715.92	0	0	0	0	735.95	0	698.44	0	0	0	0	0	0	698.79	0	0	730.36	692.02	722.24	0
4.2186e+13	0	0	0	701.12	0	0	727.63	0	735.97	703.4	705.88	0	0	0	0	0	719.88	0	696.01	0	709.91	693.92	0	0	722.5	702.36	0	0	714.83	0	0	0	0	732.16	0	697.72	0	0	0	0	0	0	698.88	0	0	726.61	692	720.99	0
4.2245e+13	0	0	0	701.16	0	0	725.27	0	733.21	703.42	705.76	0	0	0	0	0	718.6	0	695.22	0	709.02	694.03	0	0	722.44	702.66	0	0	713.64	0	0	0	0	729.28	0	696.62	0	0	0	0	0	0	698.57	0	0	723.75	691.99	719.7	0
4.2303e+13	0	0	0	701.21	0	0	723.27	0	730.94	703.45	705.43	0	0	0	0	0	717.35	0	694.21	0	707.99	693.88	0	0	722.14	702.77	0	0	712.47	0	0	0	0	726.93	0	695.26	0	0	0	0	0	0	698.07	0	0	721.42	691.99	718.44	0
4.2361e+13	0	0	0	701.27	0	0	721.54	0	729	703.5	704.98	0	0	0	0	0	716.18	0	693.06	0	706.9	693.55	0	0	721.71	702.73	0	0	711.34	0	0	0	0	724.92	0	693.81	0	0	0	0	0	0	697.45	0	0	719.42	692.02	717.25	0
4.2419e+13	713.36	0	0	703.5	0	0	720.04	719.83	726.55	705.54	706.9	0	0	0	0	733.55	716.39	0	0	0	700.6	695.89	0	0	723.16	705.35	0	0	711.78	713.33	695.3	690.88	0	721.82	0	0	0	0	0	0	715.84	698.95	699.12	0	0	716.37	694.29	717.41	0
4.2477e+13	698.13	0	0	703.56	0	0	718.52	701.65	724.96	705.6	706.13	0	0	0	0	706.02	715.15	0	690.42	0	700.71	695.13	0	0	722.42	704.96	0	0	710.56	696.01	0	0	0	720.22	0	0	0	0	0	0	699.69	0	698.17	692.26	0	714.77	694.35	716.17	0
4.2535e+13	0	0	0	703.6	0	0	717.14	693.28	723.52	705.65	705.36	0	0	0	0	697.08	713.99	0	692.25	0	701.46	694.3	0	0	721.68	704.53	0	0	709.43	0	0	0	0	718.78	0	691.47	0	0	0	0	691.18	0	697.21	693.27	0	713.34	694.39	715.01	0
4.2593e+13	0	0	0	703.61	0	0	715.88	0	722.22	705.67	704.61	0	0	0	0	690.24	712.91	0	693.42	0	702.36	693.36	0	0	720.95	704.07	0	0	708.37	0	0	0	0	717.51	0	692.52	0	0	0	0	0	0	696.22	691.56	0	712.11	694.43	713.93	0
4.2651e+13	0	0	0	703.59	0	0	714.75	0	721.06	705.66	703.89	0	0	0	0	0	711.91	0	694.33	0	703.15	692.21	0	0	720.24	703.6	0	0	707.39	0	0	0	0	716.42	0	693.22	0	0	0	0	0	0	695.18	0	0	711.07	694.45	712.92	0
4.2709e+13	0	0	0	703.55	0	0	713.73	0	720.03	705.64	703.18	0	0	0	0	0	710.98	0	694.92	0	703.72	690.76	0	0	719.54	703.12	0	0	706.48	0	0	0	0	715.49	0	693.53	0	0	0	0	0	0	694.03	0	0	710.19	694.45	711.99	0
4.2768e+13	0	0	0	703.49	0	0	712.83	0	719.14	705.59	702.51	0	0	0	0	0	710.13	0	694.99	0	704.05	0	0	0	718.87	702.64	0	0	705.65	0	0	0	0	714.68	0	693.2	0	0	0	0	0	0	692.68	0	0	709.44	694.44	711.13	0
4.2826e+13	0	0	0	703.4	0	0	712.02	0	718.35	705.52	701.86	0	0	0	0	0	709.34	0	694.4	0	704.14	0	0	0	718.22	702.16	0	0	704.89	0	0	0	0	713.98	0	692.29	0	0	0	0	0	0	691.04	0	0	708.78	694.41	710.33	0
4.2884e+13	0	0	0	705.31	0	0	710.73	692.9	716.62	707.36	702.27	0	0	0	0	0	708.78	0	690.33	700.65	701.9	0	0	704.35	718.32	703.19	0	0	704.49	0	0	0	0	712.14	0	0	0	0	0	0	0	0	690.54	0	0	707.1	696.58	709.74	691.93
4.2942e+13	0	0	0	705.15	0	0	710.11	696.67	716.03	707.23	701.64	0	0	0	0	691.96	708.11	0	690.01	0	701.49	0	0	693.37	717.68	702.66	0	0	703.84	0	0	0	0	711.65	0	0	0	0	0	0	0	0	0	0	0	706.64	696.49	709.07	691.76
4.3e+13	0	0	0	704.97	0	0	709.53	696.22	715.48	707.08	701.05	0	0	0	0	693.04	707.49	0	690.74	0	701.24	0	0	0	717.06	702.14	0	0	703.23	0	0	0	0	711.17	0	0	0	0	0	0	0	0	0	0	0	706.17	696.38	708.44	691.56
4.3058e+13	0	0	0	704.79	0	0	708.98	694.63	714.96	706.92	700.47	0	0	0	0	692.57	706.9	0	691.37	0	701.13	0	0	0	716.48	701.65	0	0	702.65	0	0	0	0	710.69	0	0	0	0	0	0	0	0	0	0	0	705.69	696.26	707.85	691.32
4.3116e+13	0	0	0	704.59	0	0	708.45	691.57	714.45	706.75	699.9	0	0	0	0	0	706.35	0	691.69	0	701.11	0	0	0	715.93	701.16	0	0	702.08	0	0	0	0	710.23	0	0	0	0	0	0	0	0	0	0	0	705.23	696.13	707.29	691.07
4.3174e+13	0	0	0	704.39	0	0	707.94	0	713.96	706.57	699.34	0	0	0	0	0	705.81	0	691.64	0	701.14	0	0	0	715.4	700.69	0	0	701.53	0	0	0	0	709.78	0	0	0	0	0	0	0	0	0	0	0	704.79	695.98	706.76	690.81
4.3232e+13	0	0	0	704.18	0	0	707.45	0	713.48	706.38	698.78	0	0	0	0	0	705.3	0	691.2	0	701.19	0	0	0	714.9	700.22	0	0	700.99	0	0	0	0	709.35	0	0	0	0	0	0	0	0	0	0	0	704.38	695.83	706.25	690.5
4.329e+13	0	0	0	705.62	0	0	706.39	772.08	712.09	707.81	698.83	0	0	0	0	736.96	704.74	0	0	0	699.65	0	0	0	714.71	700.75	0	0	700.5	0	749.21	0	0	707.88	0	0	0	0	0	0	691.94	694.16	0	0	0	703.05	697.61	705.66	692.35
4.3349e+13	698.92	0	0	705.37	0	0	705.99	716.97	711.7	707.57	698.26	0	0	0	0	712.98	704.28	0	0	0	699.6	0	0	0	714.23	700.28	0	0	700.01	696.48	694.03	0	0	707.54	0	0	0	0	0	0	700.32	0	0	690.16	0	702.74	697.41	705.2	691.99
4.3407e+13	696.07	0	0	705.11	0	0	705.6	707.78	711.33	707.34	697.67	0	0	0	0	705.84	703.84	0	690.27	0	699.66	0	0	0	713.77	699.81	0	0	699.51	693.24	0	0	0	707.23	0	0	0	0	0	0	697.5	0	0	692.84	0	702.43	697.2	704.76	691.62
4.3465e+13	692.8	0	0	704.86	0	0	705.22	702.72	710.97	707.11	697.06	0	0	0	0	701.64	703.42	0	690.86	0	699.96	0	0	0	713.32	699.35	0	0	699.02	0	0	0	0	706.92	0	0	0	0	0	0	694.49	0	0	693.51	0	702.12	696.98	704.34	691.23
4.3523e+13	0	0	0	704.61	0	0	704.87	698.96	710.64	706.87	696.41	0	0	0	0	698.32	703.01	0	691.4	0	700.41	0	0	0	712.9	698.89	0	0	698.51	0	0	0	0	706.63	0	0	0	0	0	0	0	0	0	693.2	0	701.83	696.76	703.94	690.8
4.3581e+13	0	0	0	704.35	0	0	704.52	695.62	710.33	706.63	695.72	0	0	0	0	695.14	702.61	0	691.89	0	700.85	0	0	0	712.48	698.42	0	0	698	0	0	0	0	706.37	0	0	0	0	0	0	0	0	0	692.1	0	701.56	696.53	703.55	690.35
4.3639e+13	0	0	0	704.1	0	0	704.19	692.06	710.04	706.4	694.99	0	0	0	0	691.59	702.23	0	692.29	0	701.22	0	0	0	712.08	697.94	0	0	697.48	0	0	0	0	706.13	0	0	0	0	0	0	0	0	0	0	0	701.31	696.3	703.17	0
4.3697e+13	0	0	0	703.85	0	0	703.89	0	709.78	706.16	694.21	0	0	0	0	0	701.86	0	692.54	0	701.49	0	0	0	711.7	697.46	0	0	696.95	0	0	0	0	705.92	0	0	0	0	0	0	0	0	0	0	0	701.1	696.06	702.8	0
4.3755e+13	0	0	0	704.91	0	0	713.05	0	713.1	707.22	729.27	0	0	0	0	0	737.52	714.85	692.58	0	701.66	720.45	0	0	736.49	705.76	713.1	0	731.69	0	0	0	701.81	706.44	0	0	0	0	0	0	0	0	728.31	0	0	701.43	697.48	738.63	690.84
4.3813e+13	0	0	0	704.67	0	0	717.1	0	718.86	706.98	716.85	0	0	0	0	0	724.3	695.7	692.09	0	701.73	708.35	0	0	731.23	709.97	700.83	0	718.97	0	0	0	0	710.33	0	0	0	0	0	0	0	0	711.3	0	0	704.82	697.23	725.32	690.34
4.3872e+13	0	0	0	704.63	0	0	716.27	0	719.65	706.84	711.97	0	0	0	0	0	719.25	0	690.82	0	701.76	703.36	0	0	727.65	709.22	695.42	0	714.03	0	0	0	0	712.25	0	0	0	0	0	0	0	0	705.43	0	0	706.76	697.03	720.25	690.19
4.393e+13	0	0	0	704.79	0	0	715.12	0	719.35	706.87	709.07	0	0	0	0	0	716.27	0	0	0	701.83	700.31	0	0	725.24	708.03	691.01	0	711.11	0	0	0	0	712.86	0	0	0	0	0	0	0	0	702.07	0	0	707.47	696.93	717.28	690.35
4.3988e+13	0	0	0	705.02	0	0	714.07	0	718.81	706.99	707.05	0	0	0	0	0	714.19	0	0	0	701.89	698.11	0	0	723.45	706.91	0	0	709.08	0	0	0	0	712.93	0	0	0	0	0	0	0	0	699.73	0	0	707.63	696.93	715.21	690.62
4.4046e+13	0	0	0	705.21	0	0	713.13	0	718.21	707.13	705.5	0	0	0	0	0	712.61	0	0	0	701.88	696.33	0	0	722.03	705.9	0	0	707.54	0	0	0	0	712.77	0	0	0	0	0	0	0	0	697.92	0	0	707.52	696.96	713.64	690.86
4.4104e+13	0	0	0	705.34	0	0	712.3	0	717.61	707.24	704.26	0	0	0	0	0	711.34	0	0	0	701.75	694.75	0	0	720.86	705.01	0	0	706.28	0	0	0	0	712.49	0	0	0	0	0	0	0	0	696.38	0	0	707.27	696.98	712.37	691.02
4.4162e+13	0	0	0	707.35	0	0	710.23	0	715.44	709.1	703.79	0	0	0	0	0	709.73	0	0	0	699.37	694.05	0	0	720.38	705.7	0	0	704.72	0	0	0	0	710.39	0	0	0	0	0	0	0	0	694.95	0	0	705.2	699.09	710.74	693.59
4.422e+13	0	0	0	707.32	0	704.84	709.69	0	715.04	709.11	702.84	696.44	0	694.72	0	0	708.88	0	699.06	0	710.72	691.78	0	0	719.45	704.84	0	0	703.87	0	0	0	0	710.15	0	691.86	703.54	0	0	0	0	0	693.3	699.46	0	704.89	699.07	709.91	693.56
4.4278e+13	0	0	0	707.23	0	696.06	709.16	0	714.7	709.07	701.98	694	0	0	0	0	708.11	0	701.31	0	712.43	0	0	0	718.62	704.07	0	0	703.07	0	0	0	0	710.01	0	695.5	692.57	0	0	0	0	0	690.87	695.31	0	704.67	699.02	709.14	693.47
4.4336e+13	0	0	0	707.1	0	0	708.74	0	714.58	708.98	701.2	0	0	0	0	0	707.41	0	701.12	0	711.86	0	0	0	717.89	703.36	0	0	702.36	0	0	0	0	710.16	0	696.67	0	0	0	0	0	0	0	691.4	0	704.73	698.92	708.45	693.34
4.4395e+13	0	0	0	706.94	0	0	708.46	0	714.6	708.86	700.49	0	0	0	0	0	706.79	0	700.46	0	710.98	0	0	0	717.22	702.71	0	0	701.73	0	0	0	0	710.45	0	696.88	0	0	0	0	0	0	0	0	0	704.97	698.81	707.85	693.16
4.4453e+13	0	0	0	706.76	0	0	708.28	0	714.66	708.72	699.85	0	0	0	0	0	706.27	0	699.67	0	710.07	0	0	0	716.63	702.1	0	0	701.21	0	0	0	0	710.7	0	696.66	0	0	0	0	0	0	0	0	0	705.21	698.67	707.34	692.94
4.4511e+13	0	0	0	706.56	0	0	708.14	0	714.68	708.56	699.27	0	0	0	0	0	705.83	0	698.79	0	709.18	0	0	0	716.1	701.54	0	0	700.78	0	0	0	0	710.86	0	696.19	0	0	0	0	0	0	0	0	0	705.38	698.51	706.91	692.7
4.4569e+13	0	0	0	706.35	0	0	708.01	0	714.63	708.38	698.74	0	0	0	0	0	705.46	0	697.81	0	708.32	0	0	0	715.64	701.01	0	0	700.41	0	0	0	0	710.91	0	695.49	0	0	0	0	0	0	0	0	0	705.46	698.33	706.55	692.42
4.4627e+13	0	0	0	707.62	0	694.72	707.63	0	714.13	709.67	698.59	0	0	725.87	0	0	705.04	0	696.1	0	706.87	0	0	0	715.41	701.25	0	0	700.02	0	0	0	0	710.5	0	693.56	732.72	0	0	0	0	0	0	728.35	0	705.2	699.98	706.13	694.13
4.4685e+13	0	0	0	707.36	0	697.66	707.51	0	713.98	709.44	698.19	690.81	0	698.95	0	0	704.81	0	702.03	0	712.54	0	0	0	715.05	700.8	0	0	699.81	0	0	0	0	710.37	0	695.65	706.24	0	0	0	0	0	0	709.42	0	705.1	699.75	705.9	693.78
4.4743e+13	0	0	0	707.09	0	694.21	707.35	0	713.83	709.2	697.81	691.07	0	0	0	0	704.57	0	704.07	0	713.81	0	0	0	714.71	700.38	0	0	699.59	0	0	0	0	710.31	0	697.85	697.5	0	0	0	0	0	0	702.47	0	705.03	699.51	705.66	693.42
4.4801e+13	0	0	0	706.83	0	0	707.22	0	713.79	708.97	697.43	0	0	0	0	0	704.34	0	704.23	0	713.51	0	0	0	714.39	699.98	0	0	699.37	0	0	0	0	710.4	0	698.79	690.73	0	0	0	0	0	0	697.93	0	705.1	699.27	705.42	693.04
4.4859e+13	0	0	0	706.57	0	0	707.14	0	713.83	708.74	697.04	0	0	0	0	0	704.12	0	703.76	0	712.79	0	0	0	714.09	699.6	0	0	699.15	0	0	0	0	710.56	0	699.01	0	0	0	0	0	0	0	693.91	0	705.25	699.03	705.2	692.64
4.4918e+13	0	0	0	706.31	0	0	707.09	0	713.89	708.5	696.64	0	0	0	0	0	703.93	0	703.05	0	711.94	0	0	0	713.8	699.22	0	0	698.94	0	0	0	0	710.7	0	698.82	0	0	0	0	0	0	0	690.35	0	705.4	698.79	705.01	692.23
4.4976e+13	0	0	0	706.06	0	0	707.05	0	713.91	708.27	696.24	0	0	0	0	0	703.76	0	702.21	0	711.06	0	0	0	713.53	698.85	0	0	698.73	0	0	0	0	710.77	0	698.39	0	0	0	0	0	0	0	0	0	705.51	698.55	704.84	691.81
4.5034e+13	0	0	0	705.81	0	0	707.01	0	713.89	708.05	695.83	0	0	0	0	0	703.61	0	701.29	0	710.17	0	0	0	713.29	698.49	0	0	698.53	0	0	0	0	710.77	0	697.78	0	0	0	0	0	0	0	0	0	705.55	698.3	704.69	691.36
4.5092e+13	0	0	0	706.76	0	0	730.33	0	747.28	709	696.33	0	0	0	0	0	708.19	0	700.54	0	709.75	0	0	0	713.46	698.9	0	0	702.47	0	0	0	0	747.14	0	697.88	0	0	0	0	0	0	0	0	0	741.56	699.58	709.42	692.71
4.515e+13	0	0	0	706.51	0	0	725.96	0	736.44	708.77	697.62	0	0	0	0	0	712.58	0	701.26	0	711.43	0	0	0	714.77	698.88	0	0	706.74	0	0	0	0	734.26	0	700.02	0	0	0	0	0	0	0	0	0	728.96	699.32	713.81	692.26
4.5208e+13	0	0	0	706.26	0	0	723.05	0	731.87	708.54	698.93	0	0	0	0	0	713.36	0	701.72	0	712.36	0	0	0	716.26	699.3	0	0	707.64	0	0	0	0	729.22	0	700.65	0	0	0	0	0	0	691.31	0	0	724.03	699.07	714.55	691.8
4.5266e+13	0	0	0	706.04	0	0	721.02	0	729.09	708.32	699.67	0	0	0	0	0	713.2	0	701.4	0	712.35	0	0	0	717.17	699.78	0	0	707.55	0	0	0	0	726.23	0	700.17	0	0	0	0	0	0	692.09	0	0	721.1	698.82	714.36	691.34
4.5324e+13	0	0	0	705.86	0	0	719.47	0	727.1	708.13	700.02	0	0	0	0	0	712.75	0	700.6	0	711.85	0	0	0	717.64	700.13	0	0	707.14	0	0	0	0	724.11	0	699.23	0	0	0	0	0	0	692.29	0	0	719.03	698.58	713.89	690.93
4.5382e+13	0	0	0	705.71	0	0	718.2	0	725.54	707.98	700.12	0	0	0	0	0	712.21	0	699.54	0	711.08	0	0	0	717.82	700.33	0	0	706.63	0	0	0	0	722.45	0	698.05	0	0	0	0	0	0	692.16	0	0	717.4	698.36	713.34	690.58
4.544e+13	0	0	0	705.6	0	0	717.12	0	724.24	707.85	700.07	0	0	0	0	0	711.64	0	698.33	0	710.18	0	0	0	717.82	700.4	0	0	706.08	0	0	0	0	721.07	0	696.76	0	0	0	0	0	0	691.85	0	0	716.04	698.16	712.77	690.29
4.5499e+13	0	0	720.31	706.78	0	0	716.57	0	722.86	708.95	701.99	692.31	0	0	0	0	712.34	0	748.28	0	766.77	690.52	0	0	719.11	702.34	0	0	707.06	0	0	0	0	719.27	0	774.84	0	0	0	0	0	0	693.91	0	0	714.39	699.47	713.41	691.95
4.5557e+13	0	0	698.01	706.74	0	0	716.15	0	723.97	708.89	701.63	697.62	0	0	0	0	711.64	0	721.06	0	733.94	0	0	0	718.8	702.18	0	0	706.36	0	0	0	0	722.71	0	722.88	0	0	0	0	0	0	693.19	0	690.39	717.1	699.33	712.72	691.78
4.5615e+13	0	0	0	706.69	0	0	716.98	0	725.89	708.84	701.28	693.15	0	0	0	0	711.33	0	714.18	0	726.12	0	0	0	718.5	701.97	0	0	705.96	0	0	0	0	724.76	0	714.81	0	0	0	0	0	0	692.42	0	0	719.1	699.2	712.44	691.62
4.5673e+13	0	0	0	706.64	0	0	717.54	0	726.37	708.78	701.02	0	0	0	0	0	711.35	0	710.34	0	721.84	0	0	0	718.33	701.75	0	0	705.87	0	0	0	0	724.76	0	710.61	0	0	0	0	0	0	691.71	0	0	719.2	699.07	712.49	691.48
4.5731e+13	0	0	0	706.57	0	0	717.62	0	726.12	708.71	700.85	0	0	0	0	0	711.4	0	707.62	0	718.9	0	0	0	718.27	701.56	0	0	705.86	0	0	0	0	724.08	0	707.69	0	0	0	0	0	0	691.22	0	0	718.6	698.94	712.55	691.33
4.5789e+13	0	0	0	706.5	0	0	717.37	0	725.53	708.64	700.73	0	0	0	0	0	711.35	0	705.43	0	716.61	0	0	0	718.25	701.4	0	0	705.79	0	0	0	0	723.16	0	705.38	0	0	0	0	0	0	690.81	0	0	717.75	698.8	712.51	691.19
4.5847e+13	0	0	0	706.42	0	0	716.94	0	724.8	708.57	700.61	0	0	0	0	0	711.18	0	703.5	0	714.71	0	0	0	718.21	701.26	0	0	705.64	0	0	0	0	722.18	0	703.39	0	0	0	0	0	0	690.49	0	0	716.82	698.66	712.35	691.04
4.5905e+13	0	0	0	706.33	0	0	716.4	0	724.01	708.49	700.47	0	0	0	0	0	710.93	0	701.75	0	713.04	0	0	0	718.13	701.12	0	0	705.41	0	0	0	0	721.2	0	701.55	0	0	0	0	0	0	690.19	0	0	715.87	698.52	712.09	690.87
4.5963e+13	0	0	0	707.62	0	0	716.43	718.05	723.3	709.72	702	0	0	0	0	700.75	711.79	0	695.97	0	707.81	0	0	703.95	719.18	702.68	0	0	706.51	0	697.75	0	0	720.04	0	696.32	0	0	0	0	0	0	692.11	0	0	714.9	700	712.91	692.68
4.6022e+13	0	0	0	707.54	0	0	715.66	705.3	722.35	709.64	701.74	0	0	0	0	700.91	711.3	0	695.62	0	706.77	0	0	0	718.95	702.49	0	0	706.06	0	0	0	0	718.96	0	695.32	0	0	0	0	690.75	0	691.63	0	0	713.83	699.86	712.42	692.53
4.608e+13	0	0	0	707.45	0	0	714.89	699.36	721.43	709.56	701.44	0	0	0	0	698.02	710.79	0	696.05	0	706.24	0	0	0	718.69	702.28	0	0	705.59	0	0	0	0	717.94	0	695.33	0	0	0	0	691.03	0	691.01	690.46	0	712.81	699.72	711.9	692.37
4.6138e+13	0	0	0	707.36	0	0	714.13	694.8	720.55	709.48	701.11	0	0	0	0	694.88	710.25	0	696.42	0	706.03	0	0	0	718.39	702.04	0	0	705.09	0	0	0	0	716.99	0	695.47	0	0	0	0	0	0	690.21	690.82	0	711.87	699.58	711.36	692.21
4.6196e+13	0	0	0	707.26	0	0	713.4	690.07	719.73	709.39	700.76	0	0	0	0	690.68	709.7	0	696.71	0	706	0	0	0	718.06	701.79	0	0	704.57	0	0	0	0	716.13	0	695.57	0	0	0	0	0	0	0	0	0	711.02	699.44	710.81	692.05
4.6254e+13	0	0	0	707.15	0	0	712.7	0	718.97	709.29	700.39	0	0	0	0	0	709.16	0	696.93	0	706.02	0	0	0	717.72	701.51	0	0	704.05	0	0	0	0	715.34	0	695.56	0	0	0	0	0	0	0	0	0	710.25	699.29	710.26	691.86
4.6312e+13	0	0	0	707.04	0	0	712.05	0	718.27	709.19	700	0	0	0	0	0	708.63	0	696.96	0	706.02	0	0	0	717.36	701.22	0	0	703.54	0	0	0	0	714.64	0	695.32	0	0	0	0	0	0	0	0	0	709.57	699.14	709.72	691.67
4.637e+13	0	0	0	708.26	0	0	711.19	0	716.91	710.37	700.72	0	0	0	0	0	708.48	0	696.69	0	705.96	0	0	0	717.6	702.23	0	0	703.63	0	0	0	0	713.12	0	694.77	0	0	0	0	0	0	0	0	0	708.21	700.6	709.53	693.41
4.6428e+13	0	0	0	708.12	0	0	717.62	0	732.05	710.25	700.31	0	0	0	0	0	708.72	0	700.99	0	712.38	0	0	0	717.21	701.87	0	0	703.71	0	0	0	0	736.11	0	704.78	0	0	0	0	0	0	0	0	698.72	730.27	700.44	709.81	693.21
4.6486e+13	0	0	0	707.97	0	0	720.32	0	731.34	710.12	700.29	0	0	0	0	0	710.64	0	703.52	0	715.19	0	0	0	717.24	701.58	0	0	705.35	0	0	0	0	731.18	0	705.52	0	0	0	0	0	0	0	0	0	725.78	700.27	711.8	693
4.6545e+13	0	0	0	707.81	0	0	720.24	0	729.55	709.98	700.65	0	0	0	0	0	711.81	0	703.44	0	715.14	0	0	0	717.69	701.47	0	0	706.49	0	0	0	0	728.02	0	704.34	0	0	0	0	0	0	0	0	0	722.77	700.1	712.97	692.77
4.6603e+13	0	0	0	707.65	0	0	719.54	0	727.94	709.84	701	0	0	0	0	0	712.23	0	702.64	0	714.36	0	0	0	718.14	701.5	0	0	706.94	0	0	0	0	725.77	0	702.92	0	0	0	0	0	0	0	0	0	720.58	699.92	713.38	692.53
4.6661e+13	0	0	0	707.5	0	0	718.7	0	726.55	709.7	701.19	0	0	0	0	0	712.23	0	701.6	0	713.36	0	0	0	718.42	701.57	0	0	706.97	0	0	0	0	724.01	0	701.5	0	0	0	0	0	0	0	0	0	718.85	699.74	713.36	692.29
4.6719e+13	0	0	0	707.35	0	0	717.85	0	725.33	709.57	701.23	0	0	0	0	0	712	0	700.46	0	712.28	0	0	0	718.55	701.61	0	0	706.77	0	0	0	0	722.55	0	700.1	0	0	0	0	0	0	690.02	0	0	717.4	699.56	713.13	692.06
4.6777e+13	0	0	0	707.23	0	0	717.02	0	724.24	709.45	701.14	0	0	0	0	0	711.65	0	699.25	0	711.2	0	0	0	718.55	701.6	0	0	706.43	0	0	0	0	721.29	0	698.69	0	0	0	0	0	0	0	0	0	716.14	699.39	712.77	691.83
4.6835e+13	0	0	716.33	708.41	0	723.15	716.68	0	723.11	710.56	702.79	738.13	0	0	0	0	712.41	0	738.52	0	751.97	0	0	0	719.64	703.27	0	721.91	707.43	0	0	0	0	719.68	0	715.83	0	0	0	0	0	0	692.13	0	0	714.65	700.78	713.48	693.5
4.6893e+13	0	0	698.94	708.31	0	703.79	715.85	0	722.5	710.47	702.46	709.72	0	0	0	0	711.81	0	721.32	0	732.1	0	0	0	719.38	703.11	0	692.48	706.82	0	0	0	0	719.49	0	716.49	0	0	0	0	0	0	691.63	0	0	714.2	700.63	712.87	693.32
4.6951e+13	0	0	0	708.22	0	695.93	715.49	0	722.81	710.39	702.09	701.37	0	0	0	0	711.27	0	715.56	0	725.69	0	0	0	719.09	702.9	0	0	706.25	0	0	0	0	720.28	0	713.21	0	0	0	0	0	0	690.97	0	0	714.73	700.49	712.34	693.15
4.7009e+13	0	0	0	708.13	0	0	715.43	0	723.13	710.3	701.72	695.88	0	0	0	0	710.89	0	712.14	0	721.95	0	0	0	718.81	702.66	0	0	705.82	0	0	0	0	720.69	0	710.63	0	0	0	0	0	0	690.24	0	0	715.06	700.35	711.97	692.98
4.7068e+13	0	0	0	708.03	0	0	715.37	0	723.17	710.21	701.38	690.43	0	0	0	0	710.62	0	709.64	0	719.3	0	0	0	718.58	702.4	0	0	705.5	0	0	0	0	720.64	0	708.51	0	0	0	0	0	0	0	0	0	715.04	700.21	711.72	692.8
4.7126e+13	0	0	0	707.93	0	0	715.21	0	722.97	710.12	701.08	0	0	0	0	0	710.4	0	707.6	0	717.21	0	0	0	718.39	702.15	0	0	705.24	0	0	0	0	720.31	0	706.68	0	0	0	0	0	0	0	0	0	714.76	700.07	711.5	692.62
4.7184e+13	0	0	0	707.81	0	0	714.96	0	722.62	710.02	700.81	0	0	0	0	0	710.18	0	705.82	0	715.44	0	0	0	718.23	701.91	0	0	705	0	0	0	0	719.82	0	705	0	0	0	0	0	0	0	0	0	714.32	699.93	711.29	692.44
4.7242e+13	0	0	0	707.69	0	0	714.63	0	722.16	709.91	700.56	0	0	0	0	0	709.93	0	704.16	0	713.89	0	0	0	718.06	701.68	0	0	704.76	0	0	0	0	719.24	0	703.42	0	0	0	0	0	0	0	0	0	713.8	699.78	711.04	692.25
4.73e+13	700.31	0	0	708.87	0	0	714.73	720.69	721.74	711.03	701.71	0	0	0	0	717.04	710.55	0	699.6	0	709.52	0	0	0	718.75	702.88	0	0	705.58	697.26	701.92	0	0	718.53	0	699.64	0	0	0	0	700.37	0	0	0	0	713.28	701.19	711.63	693.95
[truncated: 451 more columns]
