# Supplementary material for: Determining the current size and state of subvolcanic magma reservoirs
Source: Nat Commun. 2020 Nov 5;11:5477. doi: 10.1038/s41467-020-19084-2 (PMC7644707; doi:10.1038/s41467-020-19084-2)
Supplement: Supplementary file 5 — Supplementary Data 2 [file 41467_2020_19084_MOESM5_ESM.zip › Supplementary data/Tt15_rn_MU_rad10_0.0058.txt]

5.8108e+10	0	0	0	0	0	0	0	0	0	0	0	0	0	0	0	0	0	0	0	0	0	0	0	0	0	0	0	0	0	0	0	0	0	0	0	0	0	0	0	0	0	0	0	0	0	0	0	0	0
1.1622e+11	0	0	0	0	0	0	0	0	0	0	0	0	0	0	0	0	0	0	0	0	0	0	0	0	0	0	0	0	0	0	0	0	0	0	0	0	0	0	0	0	0	0	0	0	0	0	0	0	0
1.7432e+11	0	0	0	0	0	0	0	0	0	0	0	0	0	0	0	0	0	0	0	0	0	0	0	0	0	0	0	0	0	0	0	0	0	0	0	0	0	0	0	0	0	0	0	0	0	0	0	0	0
2.3243e+11	0	0	0	0	0	0	0	0	0	0	0	0	0	0	0	0	0	0	0	0	0	0	0	0	0	0	0	0	0	0	0	0	0	0	0	0	0	0	0	0	0	0	0	0	0	0	0	0	0
2.9054e+11	0	0	0	0	0	0	0	0	0	0	0	0	0	0	0	0	0	0	0	0	0	0	0	0	0	0	0	0	0	0	0	0	0	0	0	0	0	0	0	0	0	0	0	0	0	0	0	0	0
3.4865e+11	0	0	0	0	0	0	0	0	0	0	0	0	0	0	0	0	0	0	0	0	0	0	0	0	0	0	0	0	0	0	0	0	0	0	0	0	0	0	0	0	0	0	0	0	0	0	0	0	0
4.0676e+11	0	0	0	0	0	0	0	0	0	0	0	0	0	0	0	0	0	0	0	0	0	0	0	0	0	0	0	0	0	0	0	0	0	0	0	0	0	0	0	0	0	0	0	0	0	0	0	0	0
4.6486e+11	0	0	0	0	0	0	0	0	0	0	0	0	0	0	0	0	0	0	0	0	0	0	0	0	0	0	0	0	0	0	0	0	0	0	0	0	0	0	0	0	0	0	0	0	0	0	0	0	0
5.2297e+11	0	0	0	0	0	0	0	0	0	0	0	0	0	0	0	0	0	0	0	0	0	0	0	0	0	0	0	0	0	0	0	0	0	0	0	0	0	0	0	0	0	0	0	0	0	0	0	0	0
5.8108e+11	0	0	0	0	0	0	0	0	0	0	0	0	0	0	0	0	0	0	0	0	0	0	0	0	0	0	0	0	0	0	0	0	0	0	0	0	0	0	0	0	0	0	0	0	0	0	0	0	0
6.3919e+11	0	0	0	0	0	0	0	0	0	0	0	0	0	0	0	0	0	0	0	0	0	0	0	0	0	0	0	0	0	0	0	0	0	0	0	0	0	0	0	0	0	0	0	0	0	0	0	0	0
6.973e+11	0	0	0	0	0	0	0	0	0	0	0	0	0	0	0	0	0	0	0	0	0	0	0	0	0	0	0	0	0	0	0	0	0	0	0	0	0	0	0	0	0	0	0	0	0	0	0	0	0
7.554e+11	0	0	0	0	0	0	0	0	0	0	0	0	0	0	0	0	0	0	0	0	0	0	0	0	0	0	0	0	0	0	0	0	0	0	0	0	0	0	0	0	0	0	0	0	0	0	0	0	0
8.1351e+11	0	0	0	0	0	0	0	0	0	0	0	0	0	0	0	0	0	0	0	0	0	0	0	0	0	0	0	0	0	0	0	0	0	0	0	0	0	0	0	0	0	0	0	0	0	0	0	0	0
8.7162e+11	0	0	0	0	0	0	0	0	0	0	0	0	0	0	0	0	0	0	0	0	0	0	0	0	0	0	0	0	0	0	0	0	0	0	0	0	0	0	0	0	0	0	0	0	0	0	0	0	0
9.2973e+11	0	0	0	0	0	0	0	0	0	0	0	0	0	0	0	0	0	0	0	0	0	0	0	0	0	0	0	0	0	0	0	0	0	0	0	0	0	0	0	0	0	0	0	0	0	0	0	0	0
9.8784e+11	0	0	0	0	0	0	0	0	0	0	0	0	0	0	0	0	0	0	0	0	0	0	0	0	0	0	0	0	0	0	0	0	0	0	0	0	0	0	0	0	0	0	0	0	0	0	0	0	0
1.0459e+12	0	0	0	0	0	0	0	0	0	0	0	0	0	0	0	0	0	0	0	0	0	0	0	0	0	0	0	0	0	0	0	0	0	0	0	0	0	0	0	0	0	0	0	0	0	0	0	0	0
1.1041e+12	0	0	0	0	0	0	0	0	0	0	0	0	0	0	0	0	0	0	0	0	0	0	0	0	0	0	0	0	0	0	0	0	0	0	0	0	0	0	0	0	0	0	0	0	0	0	0	0	0
1.1622e+12	0	0	0	0	0	0	0	0	0	0	0	0	0	0	0	0	0	0	0	0	0	0	0	0	0	0	0	0	0	0	0	0	0	0	0	0	0	0	0	0	0	0	0	0	0	0	0	0	0
1.2203e+12	0	0	0	0	0	0	0	0	0	0	0	0	0	0	0	0	0	0	0	0	0	0	0	0	0	0	0	0	0	0	0	0	0	0	0	0	0	0	0	0	0	0	0	0	0	0	0	0	0
1.2784e+12	0	0	0	0	0	0	0	0	0	0	0	0	0	0	0	0	0	0	0	0	0	0	0	0	0	0	0	0	0	0	0	0	0	0	0	0	0	0	0	0	0	0	0	0	0	0	0	0	0
1.3365e+12	0	0	0	0	0	0	0	0	0	0	0	0	0	0	0	0	0	0	0	0	0	0	0	0	0	0	0	0	0	0	0	0	0	0	0	0	0	0	0	0	0	0	0	0	0	0	0	0	0
1.3946e+12	0	0	0	0	0	0	0	0	0	0	0	0	0	0	0	0	0	0	0	0	0	0	0	0	0	0	0	0	0	0	0	0	0	0	0	0	0	0	0	0	0	0	0	0	0	0	0	0	0
1.4527e+12	0	0	0	0	0	0	0	0	0	0	0	0	0	0	0	0	0	0	0	0	0	0	0	0	0	0	0	0	0	0	0	0	0	0	0	0	0	0	0	0	0	0	0	0	0	0	0	0	0
1.5108e+12	0	0	0	0	0	0	0	0	0	0	0	0	0	0	0	0	0	0	0	0	0	0	0	0	0	0	0	0	0	0	0	0	0	0	0	0	0	0	0	0	0	0	0	0	0	0	0	0	0
1.5689e+12	0	0	0	0	0	0	0	0	0	0	0	0	0	0	0	0	0	0	0	0	0	0	0	0	0	0	0	0	0	0	0	0	0	0	0	0	0	0	0	0	0	0	0	0	0	0	0	0	0
1.627e+12	0	0	0	0	0	0	0	0	0	0	0	0	0	0	0	0	0	0	0	0	0	0	0	0	0	0	0	0	0	0	0	0	0	0	0	0	0	0	0	0	0	0	0	0	0	0	0	0	0
1.6851e+12	0	0	0	0	0	0	0	0	0	0	0	0	0	0	0	0	0	0	0	0	0	0	0	0	0	0	0	0	0	0	0	0	0	0	0	0	0	0	0	0	0	0	0	0	0	0	0	0	0
1.7432e+12	0	0	0	0	0	0	0	0	0	0	0	0	0	0	0	0	0	0	0	0	0	0	0	0	0	0	0	0	0	0	0	0	0	0	0	0	0	0	0	0	0	0	0	0	0	0	0	0	0
1.8013e+12	0	0	0	0	0	0	0	0	0	0	0	0	0	0	0	0	0	0	0	0	0	0	0	0	0	0	0	0	0	0	0	0	0	0	0	0	0	0	0	0	0	0	0	0	0	0	0	0	0
1.8595e+12	0	0	0	0	0	0	0	0	0	0	0	0	0	0	0	0	0	0	0	0	0	0	0	0	0	0	0	0	0	0	0	0	0	0	0	0	0	0	0	0	0	0	0	0	0	0	0	0	0
1.9176e+12	0	0	0	0	0	0	0	0	0	0	0	0	0	0	0	0	0	0	0	0	0	0	0	0	0	0	0	0	0	0	0	0	0	0	0	0	0	0	0	0	0	0	0	0	0	0	0	0	0
1.9757e+12	0	0	0	0	0	0	0	0	0	0	0	0	0	0	0	0	0	0	0	0	0	0	0	0	0	0	0	0	0	0	0	0	0	0	0	0	0	0	0	0	0	0	0	0	0	0	0	0	0
2.0338e+12	0	0	0	0	0	0	0	0	0	0	0	0	0	0	0	0	0	0	0	0	0	0	0	0	0	0	0	0	0	0	0	0	0	0	0	0	0	0	0	0	0	0	0	0	0	0	0	0	0
2.0919e+12	0	0	0	0	0	0	0	0	0	0	0	0	0	0	0	0	0	0	0	0	0	0	0	0	0	0	0	0	0	0	0	0	0	0	0	0	0	0	0	0	0	0	0	0	0	0	0	0	0
2.15e+12	0	0	0	0	0	0	0	0	0	0	0	0	0	0	0	0	0	0	0	0	0	0	0	0	0	0	0	0	0	0	0	0	0	0	0	0	0	0	0	0	0	0	0	0	0	0	0	0	0
2.2081e+12	0	0	0	0	0	0	0	0	0	0	0	0	0	0	0	0	0	0	0	0	0	0	0	0	0	0	0	0	0	0	0	0	0	0	0	0	0	0	0	0	0	0	0	0	0	0	0	0	0
2.2662e+12	0	0	0	0	0	0	0	0	0	0	0	0	0	0	0	0	0	0	0	0	0	0	0	0	0	0	0	0	0	0	0	0	0	0	0	0	0	0	0	0	0	0	0	0	0	0	0	0	0
2.3243e+12	0	0	0	0	0	0	0	0	0	0	0	0	0	0	0	0	0	0	0	0	0	0	0	0	0	0	0	0	0	0	0	0	0	0	0	0	0	0	0	0	0	0	0	0	0	0	0	0	0
2.3824e+12	0	0	0	0	0	0	0	0	0	0	0	0	0	0	0	0	0	0	0	0	0	0	0	0	0	0	0	0	0	0	0	0	0	0	0	0	0	0	0	0	0	0	0	0	0	0	0	0	0
2.4405e+12	0	0	0	0	0	0	0	0	0	0	0	0	0	0	0	0	0	0	0	0	0	0	0	0	0	0	0	0	0	0	0	0	0	0	0	0	0	0	0	0	0	0	0	0	0	0	0	0	0
2.4986e+12	0	0	0	0	0	0	0	0	0	0	0	0	0	0	0	0	0	0	0	0	0	0	0	0	0	0	0	0	0	0	0	0	0	0	0	0	0	0	0	0	0	0	0	0	0	0	0	0	0
2.5568e+12	0	0	0	0	0	0	0	0	0	0	0	0	0	0	0	0	0	0	0	0	0	0	0	0	0	0	0	0	0	0	0	0	0	0	0	0	0	0	0	0	0	0	0	0	0	0	0	0	0
2.6149e+12	0	0	0	0	0	0	0	0	0	0	0	0	0	0	0	0	0	0	0	0	0	0	0	0	0	0	0	0	0	0	0	0	0	0	0	0	0	0	0	0	0	0	0	0	0	0	0	0	0
2.673e+12	0	0	0	0	0	0	0	0	0	0	0	0	0	0	0	0	0	0	0	0	0	0	0	0	0	0	0	0	0	0	0	0	0	0	0	0	0	0	0	0	0	0	0	0	0	0	0	0	0
2.7311e+12	0	0	0	0	0	0	0	0	0	0	0	0	0	0	0	0	0	0	0	0	0	0	0	0	0	0	0	0	0	0	0	0	0	0	0	0	0	0	0	0	0	0	0	0	0	0	0	0	0
2.7892e+12	0	0	0	0	0	0	0	0	0	0	0	0	0	0	0	0	0	0	0	0	0	0	0	0	0	0	0	0	0	0	0	0	0	0	0	0	0	0	0	0	0	0	0	0	0	0	0	0	0
2.8473e+12	0	0	0	0	0	0	0	0	0	0	0	0	0	0	0	0	0	0	0	0	0	0	0	0	0	0	0	0	0	0	0	0	0	0	0	0	0	0	0	0	0	0	0	0	0	0	0	0	0
2.9054e+12	0	0	0	0	0	0	0	0	0	0	0	0	0	0	0	0	0	0	0	0	0	0	0	0	0	0	0	0	0	0	0	0	0	0	0	0	0	0	0	0	0	0	0	0	0	0	0	0	0
2.9635e+12	0	0	0	0	0	0	0	0	0	0	0	0	0	0	0	0	0	0	0	0	0	0	0	0	0	0	0	0	0	0	0	0	0	0	0	0	0	0	0	0	0	0	0	0	0	0	0	0	0
3.0216e+12	0	0	0	0	0	0	0	0	0	0	0	0	0	0	0	0	0	0	0	0	0	0	0	0	0	0	0	0	0	0	0	0	0	0	0	0	0	0	0	0	0	0	0	0	0	0	0	0	0
3.0797e+12	0	0	0	0	0	0	0	0	0	0	0	0	0	0	0	0	0	0	0	0	0	0	0	0	0	0	0	0	0	0	0	0	0	0	0	0	0	0	0	0	0	0	0	0	0	0	0	0	0
3.1378e+12	0	0	0	0	0	0	0	0	0	0	0	0	0	0	0	0	0	0	0	0	0	0	0	0	0	0	0	0	0	0	0	0	0	0	0	0	0	0	0	0	0	0	0	0	0	0	0	0	0
3.1959e+12	0	0	0	0	0	0	0	0	0	0	0	0	0	0	0	0	0	0	0	0	0	0	0	0	0	0	0	0	0	0	0	0	0	0	0	0	0	0	0	0	0	0	0	0	0	0	0	0	0
3.2541e+12	0	0	0	0	0	0	0	0	0	0	0	0	0	0	0	0	0	0	0	0	0	0	0	0	0	0	0	0	0	0	0	0	0	0	0	0	0	0	0	0	0	0	0	0	0	0	0	0	0
3.3122e+12	0	0	0	0	0	0	0	0	0	0	0	0	0	0	0	0	0	0	0	0	0	0	0	0	0	0	0	0	0	0	0	0	0	0	0	0	0	0	0	0	0	0	0	0	0	0	0	0	0
3.3703e+12	0	0	0	0	0	0	0	0	0	0	0	0	0	0	0	0	0	0	0	0	0	0	0	0	0	0	0	0	0	0	0	0	0	0	0	0	0	0	0	0	0	0	0	0	0	0	0	0	0
3.4284e+12	0	0	0	0	0	0	0	0	0	0	0	0	0	0	0	0	0	0	0	0	0	0	0	0	0	0	0	0	0	0	0	0	0	0	0	0	0	0	0	0	0	0	0	0	0	0	0	0	0
3.4865e+12	0	0	0	0	0	0	0	0	0	0	0	0	0	0	0	0	0	0	0	0	0	0	0	0	0	0	0	0	0	0	0	0	0	0	0	0	0	0	0	0	0	0	0	0	0	0	0	0	0
3.5446e+12	0	0	0	0	0	0	0	0	0	0	0	0	0	0	0	0	0	0	0	0	0	0	0	0	0	0	0	0	0	0	0	0	0	0	0	0	0	0	0	0	0	0	0	0	0	0	0	0	0
3.6027e+12	0	0	0	0	0	0	0	0	0	0	0	0	0	0	0	0	0	0	0	0	0	0	0	0	0	0	0	0	0	0	0	0	0	0	0	0	0	0	0	0	0	0	0	0	0	0	0	0	0
3.6608e+12	0	0	0	0	0	0	0	0	0	0	0	0	0	0	0	0	0	0	0	0	0	0	0	0	0	0	0	0	0	0	0	0	0	0	0	0	0	0	0	0	0	0	0	0	0	0	0	0	0
3.7189e+12	0	0	0	0	0	0	0	0	0	0	0	0	0	0	0	0	0	0	0	0	0	0	0	0	0	0	0	0	0	0	0	0	0	0	0	0	0	0	0	0	0	0	0	0	0	0	0	0	0
3.777e+12	0	0	0	0	0	0	0	0	0	0	0	0	0	0	0	0	0	0	0	0	0	0	0	0	0	0	0	0	0	0	0	0	0	0	0	0	0	0	0	0	0	0	0	0	0	0	0	0	0
3.8351e+12	0	0	0	0	0	0	0	0	0	0	0	0	0	0	0	0	0	0	0	0	0	0	0	0	0	0	0	0	0	0	0	0	0	0	0	0	0	0	0	0	0	0	0	0	0	0	0	0	0
3.8932e+12	0	0	0	0	0	0	0	0	0	0	0	0	0	0	0	0	0	0	0	0	0	0	0	0	0	0	0	0	0	0	0	0	0	0	0	0	0	0	0	0	0	0	0	0	0	0	0	0	0
3.9513e+12	0	0	0	0	0	0	0	0	0	0	0	0	0	0	0	0	0	0	0	0	0	0	0	0	0	0	0	0	0	0	0	0	0	0	0	0	0	0	0	0	0	0	0	0	0	0	0	0	0
4.0095e+12	0	0	0	0	0	0	0	0	0	0	0	0	0	0	0	0	0	0	0	0	0	0	0	0	0	0	0	0	0	0	0	0	0	0	0	0	0	0	0	0	0	0	0	0	0	0	0	0	0
4.0676e+12	0	0	0	0	0	0	0	0	0	0	0	0	0	0	0	0	0	0	0	0	0	0	0	0	0	0	0	0	0	0	0	0	0	0	0	0	0	0	0	0	0	0	0	0	0	0	0	0	0
4.1257e+12	0	0	0	0	0	0	0	0	0	0	0	0	0	0	0	0	0	0	0	0	0	0	0	0	0	0	0	0	0	0	0	0	0	0	0	0	0	0	0	0	0	0	0	0	0	0	0	0	0
4.1838e+12	0	0	0	0	0	0	0	0	0	0	0	0	0	0	0	0	0	0	0	0	0	0	0	0	0	0	0	0	0	0	0	0	0	0	0	0	0	0	0	0	0	0	0	0	0	0	0	0	0
4.2419e+12	0	0	0	0	0	0	0	0	0	0	0	0	0	0	0	0	0	0	0	0	0	0	0	0	0	0	0	0	0	0	0	0	0	0	0	0	0	0	0	0	0	0	0	0	0	0	0	0	0
4.3e+12	0	0	0	0	0	0	0	0	0	0	0	0	0	0	0	0	0	0	0	0	0	0	0	0	0	0	0	0	0	0	0	0	0	0	0	0	0	0	0	0	0	0	0	0	0	0	0	0	0
4.3581e+12	0	0	0	0	0	0	0	0	0	0	0	0	0	0	0	0	0	0	0	0	0	0	0	0	0	0	0	0	0	0	0	0	0	0	0	0	0	0	0	0	0	0	0	0	0	0	0	0	0
4.4162e+12	0	0	0	0	0	0	0	0	0	0	0	0	0	0	0	0	0	0	0	0	0	0	0	0	0	0	0	0	0	0	0	0	0	0	0	0	0	0	0	0	0	0	0	0	0	0	0	0	0
4.4743e+12	0	0	0	0	0	0	0	0	0	0	0	0	0	0	0	0	0	0	0	0	0	0	0	0	0	0	0	0	0	0	0	0	0	0	0	0	0	0	0	0	0	0	0	0	0	0	0	0	0
4.5324e+12	0	0	0	0	0	0	0	0	0	0	0	0	0	0	0	0	0	0	0	0	0	0	0	0	0	0	0	0	0	0	0	0	0	0	0	0	0	0	0	0	0	0	0	0	0	0	0	0	0
4.5905e+12	0	0	0	0	0	0	0	0	0	0	0	0	0	0	0	0	0	0	0	0	0	0	0	0	0	0	0	0	0	0	0	0	0	0	0	0	0	0	0	0	0	0	0	0	0	0	0	0	0
4.6486e+12	0	0	0	0	0	0	0	0	0	0	0	0	0	0	0	0	0	0	0	0	0	0	0	0	0	0	0	0	0	0	0	0	0	0	0	0	0	0	0	0	0	0	0	0	0	0	0	0	0
4.7068e+12	0	0	0	0	0	0	0	0	0	0	0	0	0	0	0	0	0	0	0	0	0	0	0	0	0	0	0	0	0	0	0	0	0	0	0	0	0	0	0	0	0	0	0	0	0	0	0	0	0
4.7649e+12	0	0	0	0	0	0	0	0	0	0	0	0	0	0	0	0	0	0	0	0	0	0	0	0	0	0	0	0	0	0	0	0	0	0	0	0	0	0	0	0	0	0	0	0	0	0	0	0	0
4.823e+12	0	0	0	0	0	0	0	0	0	0	0	0	0	0	0	0	0	0	0	0	0	0	0	0	0	0	0	0	0	0	0	0	0	0	0	0	0	0	0	0	0	0	0	0	0	0	0	0	0
4.8811e+12	0	0	0	0	0	0	0	0	0	0	0	0	0	0	0	0	0	0	0	0	0	0	0	0	0	0	0	0	0	0	0	0	0	0	0	0	0	0	0	0	0	0	0	0	0	0	0	0	0
4.9392e+12	0	0	0	0	0	0	0	0	0	0	0	0	0	0	0	0	0	0	0	0	0	0	0	0	0	0	0	0	0	0	0	0	0	0	0	0	0	0	0	0	0	0	0	0	0	0	0	0	0
4.9973e+12	0	0	0	0	0	0	0	0	0	0	0	0	0	0	0	0	0	0	0	0	0	0	0	0	0	0	0	0	0	0	0	0	0	0	0	0	0	0	0	0	0	0	0	0	0	0	0	0	0
5.0554e+12	0	0	0	0	0	0	0	0	0	0	0	0	0	0	0	0	0	0	0	0	0	0	0	0	0	0	0	0	0	0	0	0	0	0	0	0	0	0	0	0	0	0	0	0	0	0	0	0	0
5.1135e+12	0	0	0	0	0	0	0	0	0	0	0	0	0	0	0	0	0	0	0	0	0	0	0	0	0	0	0	0	0	0	0	0	0	0	0	0	0	0	0	0	0	0	0	0	0	0	0	0	0
5.1716e+12	0	0	0	0	0	0	0	0	0	0	0	0	0	0	0	0	0	0	0	0	0	0	0	0	0	0	0	0	0	0	0	0	0	0	0	0	0	0	0	0	0	0	0	0	0	0	0	0	0
5.2297e+12	0	0	0	0	0	0	0	0	0	0	0	0	0	0	0	0	0	0	0	0	0	0	0	0	0	0	0	0	0	0	0	0	0	0	0	0	0	0	0	0	0	0	0	0	0	0	0	0	0
5.2878e+12	0	0	0	0	0	0	0	0	0	0	0	0	0	0	0	0	0	0	0	0	0	0	0	0	0	0	0	0	0	0	0	0	0	0	0	0	0	0	0	0	0	0	0	0	0	0	0	0	0
5.3459e+12	0	0	0	0	0	0	0	0	0	0	0	696.85	0	0	0	0	0	0	0	0	0	0	0	0	0	0	0	0	0	0	0	691.84	0	0	0	0	0	0	0	0	0	0	0	0	0	0	0	0	0
5.404e+12	0	0	0	0	0	0	0	0	0	0	0	0	0	0	0	0	0	0	0	0	0	0	0	0	0	0	0	0	0	0	0	0	0	0	0	0	0	0	0	0	0	0	0	0	0	0	0	0	0
5.4622e+12	0	0	0	0	0	0	0	0	0	0	0	0	0	0	0	0	0	0	0	0	0	0	0	0	0	0	0	0	0	0	0	0	0	0	0	0	0	0	0	0	0	0	0	0	0	0	0	0	0
5.5203e+12	0	0	0	0	0	0	0	0	0	0	0	0	0	0	0	0	0	0	0	0	0	0	0	0	0	0	0	0	0	0	0	0	0	0	0	0	0	0	0	0	0	0	0	0	0	0	0	0	0
5.5784e+12	0	0	0	0	0	0	0	0	0	0	0	0	0	0	0	0	0	0	0	0	0	0	0	0	0	0	0	0	0	0	0	0	0	0	0	0	0	0	0	0	0	0	0	0	0	0	0	0	0
5.6365e+12	0	0	0	0	0	0	0	0	0	0	0	0	0	0	0	0	0	0	0	0	0	0	0	0	0	0	0	0	0	0	0	0	0	0	0	0	0	0	0	0	0	0	0	0	0	0	0	0	0
5.6946e+12	0	0	0	0	0	0	0	0	0	0	0	0	0	0	0	0	0	0	0	0	0	0	0	0	0	0	0	0	0	0	0	0	0	0	0	0	0	0	0	0	0	0	0	0	0	0	0	0	0
5.7527e+12	0	0	0	0	0	0	0	0	0	0	0	0	0	0	0	0	0	0	0	0	0	0	0	0	0	0	0	0	0	0	722.86	0	0	0	0	0	0	0	0	0	0	0	0	0	0	0	0	0	0
5.8108e+12	0	0	0	0	0	0	0	0	0	0	0	0	0	0	0	0	0	0	0	0	0	0	0	0	0	0	0	0	0	0	0	0	0	0	0	0	0	0	0	0	0	0	0	0	0	0	0	0	0
5.8689e+12	0	0	0	0	0	0	0	0	0	0	0	0	0	0	0	0	0	0	0	0	0	0	0	0	0	0	0	0	0	0	0	0	0	0	0	0	0	0	0	0	0	0	0	0	0	0	0	0	0
5.927e+12	0	0	0	0	0	0	0	0	0	0	0	0	0	0	0	0	0	0	0	0	0	0	0	0	0	0	0	0	0	0	0	0	0	0	0	0	0	0	0	0	0	0	0	0	0	0	0	0	0
5.9851e+12	0	0	0	0	0	0	0	0	0	0	0	0	0	0	0	0	0	0	0	0	0	0	0	0	0	0	0	0	0	0	0	0	0	0	0	0	0	0	0	0	0	0	0	0	0	0	0	0	0
6.0432e+12	0	0	0	0	0	0	0	0	0	0	0	0	0	0	0	0	0	0	0	0	0	0	0	0	0	0	0	0	0	0	0	0	0	0	0	0	0	0	0	0	0	0	0	0	0	0	0	0	0
6.1013e+12	0	0	0	0	0	0	0	0	0	0	0	0	0	0	0	0	0	0	0	0	0	0	0	0	0	0	0	0	0	0	0	0	0	0	0	0	0	0	0	0	0	0	0	0	0	0	0	0	0
6.1595e+12	0	0	0	0	0	0	0	0	0	0	0	0	0	0	0	0	0	0	0	0	0	0	0	0	0	0	0	0	0	0	0	0	0	0	0	0	0	0	0	0	0	0	0	0	0	0	0	0	0
6.2176e+12	0	0	0	0	0	0	0	0	0	0	0	0	0	0	0	0	0	0	0	0	0	0	0	0	0	0	0	0	0	0	0	0	0	0	0	0	0	0	0	0	0	0	0	0	0	0	0	0	0
6.2757e+12	0	0	0	0	0	0	0	0	0	0	0	0	0	0	0	0	0	0	0	0	0	0	0	0	0	0	0	0	0	0	0	0	0	0	0	0	0	0	0	0	0	0	0	0	0	0	0	0	0
6.3338e+12	0	0	0	0	0	0	0	0	0	0	0	0	0	0	0	0	0	0	0	0	0	0	0	0	0	0	0	0	0	0	0	0	0	0	0	0	0	0	0	0	0	0	0	0	0	0	0	0	0
6.3919e+12	0	0	0	0	0	0	0	0	0	0	0	0	0	0	0	0	0	0	0	0	0	0	0	0	0	0	0	0	0	0	0	0	0	0	0	0	0	0	0	0	0	0	0	0	0	0	0	0	0
6.45e+12	0	0	0	0	0	0	0	0	0	0	0	0	0	0	0	0	0	0	0	0	0	0	0	0	0	0	0	0	0	0	0	0	0	0	0	0	0	0	0	0	0	0	0	0	0	0	0	0	0
6.5081e+12	0	0	0	0	0	0	0	0	0	0	0	0	0	0	0	0	0	0	0	0	0	0	0	0	0	0	0	0	0	0	0	0	0	0	0	0	0	0	0	0	0	0	0	0	0	0	0	0	0
6.5662e+12	0	0	0	0	0	0	0	0	0	0	0	0	0	0	0	0	0	0	0	0	0	0	0	0	0	0	0	0	0	0	0	0	0	0	0	0	0	0	0	0	0	0	0	0	0	0	0	0	0
6.6243e+12	0	0	0	0	0	0	0	0	0	0	0	0	0	0	0	0	0	0	0	0	0	0	0	0	0	0	0	0	0	0	0	0	0	0	0	0	0	0	0	0	0	0	0	0	0	0	0	0	0
6.6824e+12	0	0	0	0	0	0	0	0	0	0	0	0	0	0	0	0	0	0	0	0	0	0	0	0	0	0	0	0	0	0	0	0	0	0	0	0	0	0	0	0	0	0	0	0	0	0	0	0	0
6.7405e+12	0	0	0	0	0	0	0	0	0	0	0	0	0	0	0	0	0	0	0	0	0	0	0	0	0	0	0	0	0	0	0	0	0	0	0	0	0	0	0	0	0	0	0	0	0	0	0	0	0
6.7986e+12	0	0	0	0	0	0	0	0	0	0	0	0	0	0	0	0	0	0	0	0	0	0	0	0	0	0	0	0	0	0	0	0	0	0	0	0	0	0	0	0	0	0	0	0	0	0	0	0	0
6.8567e+12	0	0	0	0	0	0	0	0	0	0	0	0	0	0	0	0	0	0	0	0	0	0	0	0	0	0	0	0	0	0	0	0	0	0	0	0	0	0	0	0	0	0	0	0	0	0	0	0	0
6.9149e+12	0	0	0	0	0	0	0	0	0	0	0	0	0	0	0	0	0	0	0	0	0	0	0	0	0	0	0	0	0	0	0	0	0	0	0	0	0	0	0	0	0	0	0	0	0	0	0	0	0
6.973e+12	0	0	0	0	0	0	0	0	0	0	0	0	0	0	0	0	0	0	0	0	0	0	0	0	0	0	0	0	0	0	0	0	0	0	0	0	0	0	0	0	0	0	0	0	0	0	0	0	0
7.0311e+12	0	0	0	0	0	0	0	0	0	0	0	0	0	0	0	0	0	0	0	0	0	0	0	0	0	0	0	0	0	0	0	0	0	0	0	0	0	0	0	0	0	0	0	0	0	0	0	0	0
7.0892e+12	0	0	0	0	0	0	0	0	0	0	0	0	0	0	0	0	0	0	0	0	0	0	0	0	0	0	0	0	0	0	0	0	0	0	0	0	0	0	0	0	0	0	0	0	0	0	0	0	0
7.1473e+12	0	0	0	0	0	0	0	0	0	0	0	0	0	0	0	0	0	0	0	0	0	0	0	0	0	0	0	0	0	0	0	0	0	0	0	0	0	0	0	0	0	0	0	0	0	0	0	0	0
7.2054e+12	0	0	0	0	0	0	0	0	0	0	0	0	0	0	0	0	0	0	0	0	0	0	0	0	0	0	0	0	0	0	0	0	0	0	0	0	0	0	0	0	0	0	0	0	0	0	0	0	0
7.2635e+12	0	0	0	0	0	0	0	0	0	0	0	0	0	0	0	0	0	0	0	0	0	0	0	0	0	0	0	0	0	0	0	0	0	0	0	0	0	0	0	0	0	0	0	0	0	0	0	0	0
7.3216e+12	0	0	0	0	0	0	0	0	0	0	0	0	0	0	0	0	0	0	0	0	0	0	0	0	0	0	0	0	0	0	0	0	0	0	0	0	0	0	0	0	0	0	0	0	0	0	0	0	0
7.3797e+12	0	0	0	0	0	0	0	0	0	0	0	0	0	0	0	0	0	0	0	0	0	0	0	0	0	0	0	0	0	0	0	0	0	0	0	0	0	0	0	0	0	0	0	0	0	0	0	0	0
7.4378e+12	0	0	0	0	0	0	0	0	0	0	0	0	0	0	0	0	0	0	0	0	0	0	0	0	0	0	0	0	0	0	0	0	0	0	0	0	0	0	0	0	0	0	0	0	0	0	0	0	0
7.4959e+12	0	0	0	0	0	0	0	0	0	0	0	0	0	0	0	0	0	0	0	0	0	0	0	0	0	0	0	0	0	0	0	0	0	0	0	0	0	0	0	0	0	0	0	0	0	0	0	0	0
7.554e+12	0	0	0	0	0	0	0	0	0	0	0	0	0	0	0	0	0	0	0	0	0	0	0	0	0	0	0	0	0	0	0	0	0	0	0	0	0	0	0	0	0	0	0	0	0	0	0	0	0
7.6122e+12	0	0	0	0	0	0	0	0	0	0	0	0	0	0	0	0	0	0	0	0	0	0	0	0	0	0	0	0	0	0	0	0	0	0	0	0	0	0	0	0	0	0	0	0	0	0	0	0	0
7.6703e+12	0	0	0	0	0	0	0	0	0	0	0	0	0	0	0	0	0	0	0	0	0	0	0	0	0	0	0	0	0	0	0	0	0	0	0	0	0	0	0	0	0	0	0	0	0	0	0	0	0
7.7284e+12	0	0	0	0	0	0	0	0	0	0	0	0	0	0	0	0	0	0	0	0	0	0	0	0	0	0	0	0	0	0	0	0	0	0	0	0	0	0	0	0	0	0	0	0	0	0	0	0	0
7.7865e+12	0	0	0	0	0	0	0	0	0	0	0	0	0	0	0	0	0	0	0	0	0	0	0	0	0	0	0	0	0	0	0	0	0	0	0	0	0	0	0	0	0	0	0	0	0	0	0	0	0
7.8446e+12	0	0	0	0	0	0	0	0	0	0	0	0	0	0	0	0	0	0	0	0	0	0	0	0	0	0	0	0	0	0	0	0	0	0	0	0	0	0	0	0	0	0	0	0	0	0	0	0	0
7.9027e+12	0	0	0	0	0	0	0	0	0	0	0	0	0	0	0	0	0	0	0	0	0	0	0	0	0	0	0	0	0	0	0	0	0	0	0	0	0	0	0	0	0	0	0	0	0	0	0	0	0
7.9608e+12	0	0	0	0	0	0	0	0	0	0	0	0	0	0	0	0	0	0	0	0	0	0	0	0	0	0	0	0	0	0	0	0	0	0	0	0	0	0	0	0	0	0	0	0	0	0	0	0	0
8.0189e+12	0	0	0	0	0	0	0	0	0	0	0	0	0	0	0	0	0	0	0	0	0	0	0	0	0	0	0	0	0	0	0	0	0	0	0	0	0	0	0	0	0	0	0	0	0	0	0	0	0
8.077e+12	0	0	0	0	0	0	0	0	0	0	0	0	0	0	0	0	0	0	0	0	0	0	0	0	0	0	0	0	0	0	0	0	0	0	0	0	0	0	0	0	0	0	0	0	0	0	0	0	0
8.1351e+12	0	0	0	0	0	0	0	0	0	0	0	0	0	0	0	0	0	0	0	0	0	0	0	0	0	0	0	0	0	0	0	0	0	0	0	0	0	0	0	0	0	0	0	0	0	0	0	0	0
8.1932e+12	0	0	0	0	0	0	0	0	0	0	0	0	0	0	0	0	0	0	0	0	0	0	0	0	0	0	0	0	0	0	0	0	0	0	0	0	0	0	0	0	0	0	0	0	0	0	0	0	0
8.2513e+12	0	0	0	0	0	0	0	0	0	0	0	0	0	0	0	0	0	0	0	0	0	0	0	0	0	0	0	0	0	0	0	0	0	0	0	0	0	0	0	0	0	0	0	0	0	0	0	0	0
8.3094e+12	0	0	0	0	0	0	0	0	0	0	0	0	0	0	0	0	0	0	0	0	0	0	0	0	0	0	0	0	0	0	0	0	0	0	0	0	0	0	0	0	0	0	0	0	0	0	0	0	0
8.3676e+12	0	0	0	0	0	0	0	0	0	0	0	0	0	0	0	0	0	0	0	0	0	0	0	0	0	0	0	0	0	0	0	0	0	0	0	0	0	0	0	0	0	0	0	0	0	0	0	0	0
8.4257e+12	0	0	0	0	0	0	0	0	0	0	0	0	0	0	0	0	0	0	0	0	0	0	0	0	0	0	0	0	0	0	0	0	0	0	0	0	0	0	0	0	0	0	0	0	0	0	0	0	0
8.4838e+12	0	0	0	0	0	0	0	0	0	0	0	0	0	0	0	0	0	0	0	0	0	0	0	0	0	0	0	0	0	0	0	0	0	0	0	0	0	0	0	0	0	0	0	0	0	0	0	0	0
8.5419e+12	0	0	0	0	0	0	0	0	0	0	0	0	0	0	0	0	0	0	0	0	0	0	0	0	0	0	0	0	0	0	0	0	0	0	0	0	0	0	0	0	0	0	0	0	0	0	0	0	0
8.6e+12	0	0	0	0	0	0	0	0	0	0	0	0	0	0	0	0	0	0	0	0	0	0	0	0	0	0	0	0	0	0	0	0	0	0	0	0	0	0	0	0	0	0	0	0	0	0	0	0	0
8.6581e+12	0	0	0	0	0	0	0	0	0	0	0	0	0	0	0	0	0	0	0	0	0	0	0	0	0	0	0	0	0	0	0	0	0	0	0	0	0	0	0	0	0	0	0	0	0	0	0	689.91	0
8.7162e+12	0	0	0	0	0	0	0	0	0	0	0	0	0	0	0	0	0	0	0	0	0	0	0	0	0	0	0	0	0	0	0	0	0	0	0	0	0	0	0	0	0	0	0	0	0	0	0	0	0
8.7743e+12	0	0	0	0	0	0	0	0	0	0	0	0	0	0	0	0	0	0	0	0	0	0	0	0	0	0	0	0	0	0	0	0	0	0	0	0	0	0	0	0	0	0	0	0	0	0	0	0	0
8.8324e+12	0	0	0	0	0	0	0	0	0	0	0	0	0	0	0	0	0	0	0	0	0	0	0	0	0	0	0	0	0	0	0	0	0	0	0	0	0	0	0	0	0	0	0	0	0	0	0	0	0
8.8905e+12	0	0	0	0	0	0	0	0	0	0	0	0	0	0	0	0	0	0	0	0	0	0	0	0	0	0	0	0	0	0	0	0	0	0	0	0	0	0	0	0	0	0	0	0	0	0	0	0	0
8.9486e+12	0	0	0	0	0	0	0	0	0	0	0	0	0	0	0	0	0	0	0	0	0	0	0	0	0	0	0	0	0	0	0	0	0	0	0	0	0	0	0	0	0	0	0	0	0	0	0	0	0
9.0067e+12	0	0	0	0	0	0	0	0	0	0	0	0	0	0	0	0	0	0	0	0	0	0	0	0	0	0	0	0	0	0	0	0	0	0	0	0	0	0	0	0	0	0	0	0	0	0	0	0	0
9.0649e+12	0	0	0	0	0	0	0	0	0	0	0	0	0	0	0	0	0	0	0	0	0	0	0	0	0	0	0	0	0	0	0	0	0	0	0	0	0	0	0	0	0	0	0	0	0	0	0	0	0
9.123e+12	0	0	0	0	0	0	0	0	0	0	0	0	0	0	0	0	0	0	0	0	0	0	0	0	0	0	0	0	0	0	0	0	0	0	0	0	0	0	0	0	0	0	0	0	0	0	0	0	0
9.1811e+12	0	0	0	0	0	0	0	0	0	0	0	0	0	0	0	0	0	0	0	0	0	0	0	0	0	0	0	0	0	0	0	0	0	0	0	0	0	0	0	0	0	0	0	0	0	0	0	0	0
9.2392e+12	0	0	0	0	0	0	0	0	0	0	0	0	0	0	0	0	0	0	0	0	0	0	0	0	0	0	0	0	0	0	0	0	0	0	0	0	0	0	0	0	0	0	0	0	0	0	0	0	0
9.2973e+12	0	0	0	0	0	0	0	0	0	0	0	0	0	0	0	0	0	0	0	0	0	0	0	0	0	0	0	0	0	0	0	0	0	0	0	0	0	0	0	0	0	0	0	0	0	0	0	0	0
9.3554e+12	0	0	0	0	0	0	0	0	0	0	0	0	0	0	0	0	0	0	0	0	0	0	0	0	0	0	0	0	0	0	0	0	0	0	0	0	0	0	0	0	0	0	0	0	0	0	0	0	0
9.4135e+12	0	0	0	0	0	0	0	0	0	0	0	0	0	0	0	0	0	0	0	0	0	0	0	0	0	0	0	0	0	0	0	0	0	0	0	0	0	0	0	0	0	0	0	0	0	0	0	0	0
9.4716e+12	0	0	0	0	0	0	0	0	0	0	0	0	0	0	0	0	0	0	0	0	0	0	0	0	0	0	0	0	0	0	0	0	0	0	0	0	0	0	0	0	0	0	0	0	0	0	0	0	0
9.5297e+12	0	0	0	0	0	0	0	0	0	0	0	0	0	0	0	0	0	0	0	0	0	0	0	0	0	0	0	0	0	0	0	0	0	0	0	0	0	0	0	0	0	0	0	0	0	0	0	0	0
9.5878e+12	0	0	0	0	0	0	0	0	0	0	0	0	0	0	0	0	0	0	0	0	0	0	0	0	0	0	0	0	0	0	0	0	0	0	0	0	0	0	0	0	0	0	0	0	0	0	0	0	0
9.6459e+12	0	0	0	0	0	0	0	0	0	0	0	0	0	0	0	0	0	0	0	0	0	0	0	0	0	0	0	0	0	0	0	0	0	0	0	0	0	0	0	0	0	0	0	0	0	0	0	0	0
9.704e+12	0	0	0	0	0	0	0	0	0	0	0	0	0	0	0	0	0	0	0	0	0	0	0	0	0	0	0	0	0	0	0	0	0	0	0	0	0	0	0	0	0	0	0	0	0	0	0	0	0
9.7622e+12	0	0	0	0	0	0	0	0	0	0	0	0	0	0	0	0	0	0	0	0	0	0	0	0	0	0	0	0	0	0	0	0	0	0	0	0	0	0	0	0	0	0	0	0	0	0	0	0	0
9.8203e+12	0	0	0	0	0	0	0	0	0	0	0	0	0	0	0	0	0	0	0	0	0	0	0	0	0	0	0	0	0	0	0	0	0	0	0	0	0	0	0	0	0	0	0	0	0	0	0	0	0
9.8784e+12	0	0	0	0	0	0	0	0	0	0	0	0	0	0	0	0	0	0	0	0	0	0	0	0	0	0	0	0	0	0	0	0	0	0	0	0	0	0	0	0	0	0	0	0	0	0	0	0	0
9.9365e+12	0	0	0	0	0	0	0	0	0	0	0	0	0	0	0	0	0	0	0	0	0	0	0	0	0	0	0	0	0	0	0	0	0	0	0	0	0	0	0	0	0	0	0	0	0	0	0	0	0
9.9946e+12	0	0	0	0	0	0	0	0	0	0	0	0	0	0	0	0	0	0	0	0	0	0	0	0	0	0	0	0	0	0	0	0	0	0	0	0	0	0	0	0	0	0	0	0	0	0	0	0	0
1.0053e+13	0	0	0	0	0	0	0	0	0	0	0	0	0	0	0	0	0	0	0	0	0	0	0	0	0	0	0	0	0	0	0	0	0	0	0	0	0	0	0	0	0	0	0	0	0	0	0	0	0
1.0111e+13	0	0	0	0	0	0	0	0	0	0	0	0	0	0	0	0	0	0	0	0	0	0	0	0	0	0	0	0	0	0	0	0	0	0	0	0	0	0	0	0	0	0	0	0	0	0	0	0	0
1.0169e+13	0	0	0	0	0	0	0	0	0	0	0	0	0	0	0	0	0	0	0	0	0	0	0	0	0	0	0	0	0	0	0	0	0	0	0	0	0	0	0	0	0	0	0	0	0	0	0	0	0
1.0227e+13	0	0	0	0	0	0	0	0	0	0	0	0	0	0	0	0	0	0	0	0	0	0	0	0	0	0	0	0	0	0	0	0	0	0	0	0	0	0	0	0	0	0	0	0	0	0	0	0	0
1.0285e+13	0	0	0	0	0	0	0	0	0	0	0	0	0	0	0	0	0	0	0	0	0	0	0	0	0	0	693.34	0	0	0	0	0	0	0	0	0	0	0	0	0	0	0	0	0	0	0	0	0	0
1.0343e+13	0	0	0	0	0	0	0	0	0	0	0	0	0	0	0	0	0	0	0	0	0	0	0	0	0	0	0	0	0	0	0	0	0	0	0	0	0	0	0	0	0	0	0	0	0	0	0	0	0
1.0401e+13	0	0	0	0	0	0	0	0	0	0	0	0	0	0	0	0	0	0	0	0	0	0	0	0	0	0	0	0	0	0	0	0	0	0	0	0	0	0	0	0	0	0	0	0	0	0	0	0	0
1.0459e+13	0	0	0	0	0	0	0	0	0	0	0	0	0	0	0	0	0	0	0	0	0	0	0	0	0	0	0	0	0	0	0	0	0	0	0	0	0	0	0	0	0	0	0	0	0	0	0	0	0
1.0518e+13	0	0	0	0	0	0	0	0	0	0	0	0	0	0	0	0	0	0	0	0	0	0	0	0	0	0	0	0	0	0	0	0	0	0	0	0	0	0	0	0	0	0	0	0	0	0	0	0	0
1.0576e+13	0	0	0	0	0	0	0	0	0	0	0	0	0	0	0	0	0	0	0	0	0	0	0	0	0	0	0	0	0	0	0	0	0	0	0	0	0	0	0	0	0	0	0	0	0	0	0	0	0
1.0634e+13	0	0	0	0	0	0	0	0	0	0	0	0	0	0	0	0	0	0	0	0	0	0	0	0	0	0	0	0	0	0	0	0	0	0	0	0	0	0	0	0	0	0	0	0	0	0	0	0	0
1.0692e+13	0	0	0	0	0	0	0	0	0	0	0	0	0	0	0	0	0	0	0	0	0	0	0	0	0	0	0	0	0	0	0	0	0	0	0	0	0	0	0	0	0	0	0	0	0	0	0	0	0
1.075e+13	0	0	0	0	0	0	0	0	0	0	0	0	0	0	0	0	0	0	0	0	0	0	0	0	0	0	0	0	0	0	0	0	0	0	0	0	0	0	0	0	0	0	0	0	0	0	0	0	0
1.0808e+13	0	0	0	0	0	0	0	0	0	0	0	0	0	0	0	0	0	0	0	0	0	0	0	0	0	0	0	0	0	0	0	0	0	0	0	0	0	0	0	0	0	0	0	0	0	0	0	0	0
1.0866e+13	0	0	0	0	0	0	0	0	0	0	0	0	0	0	0	0	0	0	0	0	0	0	0	0	0	0	0	0	0	0	0	0	0	0	0	0	0	0	0	0	0	0	0	0	0	0	0	0	0
1.0924e+13	0	0	0	0	0	0	0	0	0	0	0	0	0	0	0	0	0	0	0	0	0	0	0	0	0	0	0	0	0	0	0	0	0	0	0	0	0	0	0	0	0	0	0	0	0	0	0	0	0
1.0982e+13	0	0	0	0	0	0	0	0	0	0	0	0	0	0	0	0	0	0	0	0	0	0	0	0	0	0	0	0	0	0	0	0	0	0	0	0	0	0	0	0	0	0	0	0	0	0	0	0	0
1.1041e+13	0	0	0	0	0	0	0	0	0	0	0	0	0	0	0	0	0	0	0	0	0	0	0	0	0	0	0	0	0	0	0	0	0	0	0	0	0	0	0	0	0	0	0	0	0	0	0	0	0
1.1099e+13	0	0	0	0	0	0	0	700.89	0	0	0	0	0	0	0	0	0	0	0	0	0	0	0	0	0	0	0	0	0	0	0	0	0	0	0	0	0	0	0	0	0	0	0	0	0	0	0	0	0
1.1157e+13	0	0	0	0	0	0	0	0	0	0	0	0	0	0	0	0	0	0	0	0	0	0	0	0	0	0	0	0	0	0	0	0	0	0	0	0	0	0	0	0	0	0	0	0	0	0	0	0	0
1.1215e+13	0	0	0	0	0	0	0	0	0	0	0	0	0	0	0	0	0	0	0	0	0	0	0	0	0	0	0	0	0	0	0	0	0	0	0	0	0	0	0	0	0	0	0	0	0	0	0	0	0
1.1273e+13	0	0	0	0	0	0	0	0	0	0	0	0	0	0	0	0	0	0	0	0	0	0	0	0	0	0	0	0	0	0	0	0	0	0	0	0	0	0	0	0	0	0	0	0	0	0	0	0	0
1.1331e+13	0	0	0	0	0	0	0	0	0	0	0	0	0	0	0	0	0	0	0	0	0	0	0	0	0	0	0	0	0	0	0	0	0	0	0	0	0	0	0	0	0	0	0	0	0	0	0	0	0
1.1389e+13	0	0	0	0	0	0	0	0	0	0	0	0	0	0	0	0	0	0	0	0	0	0	0	0	0	0	0	0	0	0	0	0	0	0	0	0	0	0	0	0	0	0	0	0	0	0	0	0	0
1.1447e+13	0	0	0	0	0	0	0	0	0	0	0	0	0	0	0	0	0	0	0	0	0	0	0	0	0	0	0	0	0	0	0	0	0	0	0	0	0	0	0	0	0	0	0	0	0	0	0	0	0
1.1505e+13	0	0	0	0	0	0	0	0	0	0	0	0	0	0	0	0	0	0	0	0	0	0	0	0	0	0	0	0	0	0	0	0	0	0	0	0	0	0	0	0	0	0	0	0	0	0	0	0	0
1.1563e+13	0	0	0	0	0	0	0	0	0	0	0	0	0	0	0	0	0	0	0	0	0	0	0	0	0	0	0	0	0	0	0	0	0	0	0	0	0	0	0	0	0	0	0	0	0	0	0	0	0
1.1622e+13	0	0	0	0	0	0	0	0	0	0	0	0	0	0	0	0	0	0	0	0	0	0	0	0	0	0	0	0	0	0	0	0	0	0	0	0	0	0	0	0	0	0	0	0	0	0	0	0	0
1.168e+13	0	0	0	0	0	0	0	0	0	0	0	0	0	0	0	0	0	0	0	0	0	0	0	0	0	0	0	0	0	0	0	0	0	0	0	0	0	0	0	0	0	0	0	0	0	0	0	0	0
1.1738e+13	0	0	0	0	0	0	0	0	0	0	0	0	0	0	0	0	0	0	0	0	0	0	0	0	0	0	0	0	0	0	0	0	0	0	0	0	0	0	0	0	0	0	0	0	0	0	0	0	0
1.1796e+13	0	0	0	0	0	0	0	0	0	0	0	0	0	0	0	0	0	0	0	0	0	0	0	0	0	0	0	0	0	0	0	0	0	0	0	0	0	0	0	0	0	0	0	0	0	0	0	0	0
1.1854e+13	0	0	0	0	0	0	0	0	0	0	0	0	0	0	0	0	0	0	0	0	0	0	0	0	0	0	0	0	0	0	0	0	0	0	0	0	0	0	0	0	0	0	0	0	0	0	0	0	0
1.1912e+13	0	689.77	0	0	0	691.71	0	0	0	0	0	0	0	0	0	0	0	0	0	0	0	0	0	0	0	0	0	0	0	0	0	0	0	0	0	0	0	0	0	0	713.25	0	0	0	0	0	0	0	0
1.197e+13	0	0	0	0	0	0	0	0	0	0	0	0	0	0	0	0	0	0	0	0	0	0	0	0	0	0	0	0	0	0	0	0	0	0	0	0	0	0	0	0	0	0	0	0	0	0	0	0	0
1.2028e+13	0	0	0	0	0	0	0	0	0	0	0	0	0	0	0	0	0	0	0	0	0	0	0	0	0	0	0	0	0	0	0	0	0	0	0	0	0	0	0	0	0	0	0	0	0	0	0	0	0
1.2086e+13	0	0	0	0	0	0	0	0	0	0	0	0	0	0	0	0	0	0	0	0	0	0	0	0	0	0	0	0	0	0	0	0	0	0	0	0	0	0	0	0	0	0	0	0	0	0	0	0	0
1.2145e+13	0	0	0	0	0	0	0	0	0	0	0	0	0	0	0	0	0	0	0	0	0	0	0	0	0	0	0	0	0	0	0	0	0	0	0	0	0	0	0	0	0	0	0	0	0	0	0	0	0
1.2203e+13	0	0	0	0	0	0	0	0	0	0	0	0	0	0	0	0	0	0	0	0	0	0	0	0	0	0	0	0	0	0	0	0	0	0	0	0	0	0	0	0	0	0	0	0	0	0	0	0	0
1.2261e+13	0	0	0	0	0	0	0	0	0	0	0	0	0	0	0	0	0	0	0	0	0	0	0	0	0	0	0	0	0	0	0	0	0	0	0	0	0	0	0	0	0	0	0	0	0	0	0	0	0
1.2319e+13	0	0	0	0	0	0	0	0	0	0	0	0	0	0	0	0	0	701.21	0	0	0	0	0	0	0	0	0	0	0	0	0	0	0	0	0	0	0	0	0	0	0	0	0	0	0	0	0	709.88	698.72
1.2377e+13	0	0	0	0	0	0	0	0	0	0	0	0	0	0	0	0	0	0	0	0	0	0	0	0	0	0	0	0	0	0	0	0	0	0	0	0	0	0	0	0	0	0	0	0	0	0	0	0	0
1.2435e+13	0	0	0	0	0	0	0	0	0	0	0	0	0	0	0	0	0	0	0	0	0	0	0	0	0	0	0	0	0	0	0	0	0	0	0	0	0	0	0	0	0	0	0	0	0	0	0	0	0
1.2493e+13	0	0	0	0	0	0	0	0	0	0	0	0	0	0	0	0	0	0	0	0	0	0	0	0	0	0	0	0	0	0	0	0	0	0	0	0	0	0	0	0	0	0	0	0	0	0	0	0	0
1.2551e+13	0	0	0	0	0	0	0	0	0	0	0	0	0	0	0	0	0	0	0	0	0	0	0	0	0	0	0	0	0	0	0	0	0	0	0	0	0	0	0	0	0	0	0	0	0	0	0	0	0
1.2609e+13	0	0	0	0	0	0	0	0	0	0	0	0	0	0	0	0	0	0	0	0	0	0	0	0	0	0	0	0	0	0	0	0	0	0	0	0	0	0	0	0	0	0	0	0	0	0	0	0	0
1.2668e+13	0	0	0	0	0	0	0	0	0	0	0	0	0	0	0	0	0	0	0	0	0	0	0	0	0	0	0	0	0	0	0	0	0	0	0	0	0	0	0	0	0	0	0	0	0	0	0	0	0
1.2726e+13	764.6	0	0	0	0	0	0	0	0	0	0	0	0	708.56	0	0	0	0	0	0	0	0	0	0	0	0	0	0	0	0	0	0	0	699.51	0	0	0	0	774.09	0	0	0	0	0	695.91	0	0	0	0
1.2784e+13	0	0	0	0	0	0	0	0	0	0	0	0	0	691.94	0	0	0	0	0	0	0	0	0	0	0	0	0	0	0	0	0	0	0	0	0	0	0	0	694.93	0	0	0	0	0	0	0	0	0	0
1.2842e+13	0	0	0	0	0	0	0	0	0	0	0	0	0	0	0	0	0	0	0	0	0	0	0	0	0	0	0	0	0	0	0	0	0	0	0	0	0	0	0	0	0	0	0	0	0	0	0	0	0
1.29e+13	0	0	0	0	0	0	0	0	0	0	0	0	0	0	0	0	0	0	0	0	0	0	0	0	0	0	0	0	0	0	0	0	0	0	0	0	0	0	0	0	0	0	0	0	0	0	0	0	0
1.2958e+13	0	0	0	0	0	0	0	0	0	0	0	0	0	0	0	0	0	0	0	0	0	0	0	0	0	0	0	0	0	0	0	0	0	0	0	0	0	0	0	0	0	0	0	0	0	0	0	0	0
1.3016e+13	0	0	0	0	0	0	0	0	0	0	0	0	0	0	0	0	0	0	0	0	0	0	0	0	0	0	0	0	0	0	0	0	0	0	0	0	0	0	0	0	0	0	0	0	0	0	0	0	0
1.3074e+13	0	0	0	0	0	0	0	0	0	0	0	0	0	0	0	0	0	0	0	0	0	0	0	0	0	0	0	0	0	0	0	0	0	0	0	0	0	0	0	0	0	0	0	0	0	0	0	0	0
1.3132e+13	699.98	0	0	0	0	0	0	0	0	0	0	0	0	0	0	0	0	0	0	0	0	0	0	0	0	0	0	0	0	0	0	0	0	0	0	0	0	0	714.06	0	0	0	0	0	833.88	0	0	0	0
1.3191e+13	0	0	0	0	0	0	0	0	0	0	0	0	0	0	0	0	0	0	0	0	0	0	0	0	0	0	0	0	0	0	0	0	0	0	0	0	0	0	699.07	0	0	0	0	0	0	0	0	0	0
1.3249e+13	0	0	0	0	0	0	0	0	0	0	0	0	0	0	0	0	0	0	0	0	0	0	0	0	0	0	0	0	0	0	0	0	0	0	0	0	0	0	0	0	0	0	0	0	0	0	0	0	0
1.3307e+13	0	0	0	0	0	0	0	0	0	0	0	0	0	0	0	0	0	0	0	0	0	0	0	0	0	0	0	0	0	0	0	0	0	0	0	0	0	0	0	0	0	0	0	0	0	0	0	0	0
1.3365e+13	0	0	0	0	0	0	0	0	0	0	0	0	0	0	0	0	0	0	0	0	0	0	0	0	0	0	0	0	0	0	0	0	0	0	0	0	0	0	0	0	0	0	0	0	0	0	0	0	0
1.3423e+13	0	0	0	0	0	0	0	0	0	0	0	0	0	0	0	0	0	0	0	0	0	0	0	0	0	0	0	0	0	0	0	0	0	0	0	0	0	0	0	0	0	0	0	0	0	0	0	0	0
1.3481e+13	0	0	0	0	0	0	0	0	0	0	0	0	0	0	0	0	0	0	0	0	0	0	0	0	0	0	0	0	0	0	0	0	0	0	0	0	0	0	0	0	0	0	0	0	0	0	0	0	0
1.3539e+13	0	0	0	0	0	0	0	0	0	0	0	0	0	0	0	918.93	0	0	0	930.34	0	0	0	0	0	0	0	0	0	0	0	0	0	0	0	0	0	0	0	0	0	0	0	0	0	0	0	0	0
1.3597e+13	0	0	0	0	0	0	0	0	0	0	0	0	0	0	0	0	0	0	0	0	0	0	0	0	0	0	0	0	0	0	0	0	0	0	0	0	0	0	0	0	0	0	0	0	0	0	0	0	0
1.3655e+13	0	0	0	0	0	0	0	0	0	0	0	0	0	0	0	0	0	0	0	0	0	0	0	0	0	0	0	0	0	0	0	0	0	0	0	0	0	0	0	0	0	0	0	0	0	0	0	0	0
1.3713e+13	0	0	0	0	0	0	0	0	0	0	0	0	0	0	0	0	0	0	0	0	0	0	0	0	0	0	0	0	0	0	0	0	0	0	0	0	0	0	0	0	0	0	0	0	0	0	0	0	0
1.3772e+13	0	0	0	0	0	0	0	0	0	0	0	0	0	0	0	0	0	0	0	0	0	0	0	0	0	0	0	0	0	0	0	0	0	0	0	0	0	0	0	0	0	0	0	0	0	0	0	0	0
1.383e+13	0	0	0	0	0	0	0	0	0	0	0	0	0	0	0	0	0	0	0	0	0	0	0	0	0	0	0	0	0	0	0	0	0	0	0	0	0	0	0	0	0	0	0	0	0	0	0	0	0
1.3888e+13	0	0	0	0	0	0	0	0	0	0	0	0	0	0	0	0	0	0	0	0	0	0	0	0	0	0	0	0	0	0	0	0	0	0	0	0	0	0	0	0	0	0	0	0	0	0	0	0	0
1.3946e+13	0	0	0	0	0	0	0	0	0	0	0	0	0	0	0	0	0	0	0	0	0	0	0	0	0	0	0	0	0	0	0	0	0	0	0	0	0	0	0	0	0	0	0	0	0	0	0	0	0
1.4004e+13	0	0	0	0	0	0	0	0	0	0	0	0	0	0	0	0	0	0	0	0	0	0	0	0	0	0	0	0	0	0	0	0	0	0	0	0	0	0	0	0	0	0	0	0	0	0	0	0	0
1.4062e+13	0	0	0	0	0	0	0	0	0	0	0	0	0	0	0	0	0	0	0	0	0	0	0	0	0	0	0	0	0	0	0	0	0	0	0	0	0	0	0	0	0	0	0	0	0	0	0	0	0
1.412e+13	0	0	0	0	0	0	0	0	0	0	0	0	0	0	0	0	0	0	0	0	0	0	0	0	0	0	0	0	0	0	0	0	0	0	0	0	0	0	0	0	0	0	0	0	0	0	0	0	0
1.4178e+13	0	0	0	0	0	0	0	0	0	0	0	0	0	0	0	0	0	0	0	0	0	0	0	0	0	0	0	0	0	0	0	0	0	0	0	0	0	0	0	0	0	0	0	0	0	0	0	0	0
1.4236e+13	0	0	0	0	0	0	0	0	0	0	0	0	0	0	0	0	0	0	0	0	0	0	0	0	0	0	0	0	0	0	0	0	0	0	0	0	0	0	0	0	0	0	0	0	0	0	0	0	0
1.4295e+13	0	0	0	0	0	0	0	0	0	0	0	0	0	0	0	0	0	0	0	0	0	0	0	0	0	0	0	0	0	0	0	0	0	0	0	0	0	0	0	0	0	0	0	0	0	0	0	0	0
1.4353e+13	0	0	0	0	0	0	0	0	0	0	0	0	0	0	0	0	0	0	0	0	0	0	0	0	0	0	0	0	0	0	0	0	0	0	0	0	0	0	0	0	0	0	0	0	0	0	0	0	0
1.4411e+13	0	0	0	0	0	0	0	0	0	0	0	0	0	0	0	0	0	0	0	0	0	0	0	0	0	0	0	0	0	0	0	0	0	0	0	0	0	0	0	0	0	0	0	0	0	0	0	0	0
1.4469e+13	0	0	0	0	0	0	0	0	0	0	0	0	0	0	0	0	0	0	0	0	0	0	0	0	0	0	0	0	0	0	0	0	0	0	0	0	0	0	0	0	0	0	0	0	0	0	0	0	0
1.4527e+13	0	0	0	0	0	0	0	0	0	0	0	0	0	0	0	0	0	0	0	0	0	0	0	0	0	0	0	0	0	0	0	0	0	0	0	0	0	0	0	0	0	0	0	0	0	0	0	0	0
1.4585e+13	0	0	0	0	0	0	0	0	0	0	0	0	0	0	0	0	0	0	0	0	0	0	0	0	0	0	0	0	0	0	0	0	0	0	0	0	0	0	0	0	0	0	0	0	0	0	0	0	0
1.4643e+13	0	0	0	0	0	0	0	0	0	0	0	0	0	0	0	0	0	0	0	0	0	0	0	0	0	0	0	0	0	0	0	0	0	0	0	0	0	0	0	0	0	0	0	0	0	0	0	0	0
1.4701e+13	0	0	0	0	0	0	0	0	0	0	0	0	0	0	0	0	0	0	0	0	0	0	0	0	0	0	0	0	0	0	0	0	0	0	0	0	0	0	0	0	0	0	0	0	0	0	0	0	0
1.4759e+13	0	0	0	0	0	0	0	0	0	0	0	0	0	0	0	0	0	0	0	0	0	0	0	0	0	0	0	0	0	0	0	0	0	0	0	0	0	0	0	0	0	0	0	0	0	0	0	0	0
1.4818e+13	0	0	0	0	0	0	0	0	0	0	0	0	0	0	0	0	0	0	0	700.88	0	0	0	0	0	0	0	0	0	0	0	0	0	0	0	0	0	0	0	0	0	0	0	0	0	0	0	0	0
1.4876e+13	0	0	0	0	0	0	0	0	0	0	0	0	0	0	0	0	0	0	0	0	0	0	0	0	0	0	0	0	0	0	0	0	0	0	0	0	0	0	0	0	0	0	0	0	0	0	0	0	0
1.4934e+13	0	0	0	0	0	0	0	0	0	0	0	0	0	0	0	0	0	0	0	0	0	0	0	0	0	0	0	0	0	0	0	0	0	0	0	0	0	0	0	0	0	0	0	0	0	0	0	0	0
1.4992e+13	0	0	0	0	0	0	0	0	0	0	0	0	0	0	0	0	0	0	0	0	0	0	0	0	0	0	0	0	0	0	0	0	0	0	0	0	0	0	0	0	0	0	0	0	0	0	0	0	0
1.505e+13	0	0	0	0	0	0	0	0	0	0	0	0	0	0	0	0	0	0	0	0	0	0	0	0	0	0	0	0	0	0	0	0	0	0	0	0	0	0	0	0	0	0	0	0	0	0	0	0	0
1.5108e+13	0	0	0	0	0	0	0	0	0	0	0	0	0	0	0	0	0	0	0	0	0	0	0	0	0	0	0	0	0	0	0	0	0	0	0	0	0	0	0	0	0	0	0	0	0	0	0	0	0
1.5166e+13	0	0	0	0	0	0	0	0	0	0	0	0	0	0	0	0	0	0	0	0	0	0	0	0	0	0	0	0	0	0	0	0	0	0	0	0	0	0	0	0	0	0	0	0	0	0	0	0	0
1.5224e+13	0	0	0	0	0	0	0	0	0	0	0	0	0	0	0	0	0	0	0	0	0	0	0	0	0	0	702.27	0	0	0	0	0	0	0	0	0	0	0	0	0	0	0	0	0	0	0	0	0	0
1.5282e+13	0	0	0	0	0	0	0	0	0	0	0	0	0	0	0	0	0	0	0	0	0	0	0	0	0	0	0	0	0	0	0	0	0	0	0	0	0	0	0	0	0	0	0	0	0	0	0	0	0
1.5341e+13	0	0	0	0	0	0	0	0	0	0	0	0	0	0	0	0	0	0	0	0	0	0	0	0	0	0	0	0	0	0	0	0	0	0	0	0	0	0	0	0	0	0	0	0	0	0	0	0	0
1.5399e+13	0	0	0	0	0	0	0	0	0	0	0	0	0	0	0	0	0	0	0	0	0	0	0	0	0	0	0	0	0	0	0	0	0	0	0	0	0	0	0	0	0	0	0	0	0	0	0	0	0
1.5457e+13	0	0	0	0	0	0	0	0	0	0	0	0	0	0	0	0	0	0	0	0	0	0	0	0	0	0	0	0	0	0	0	0	0	0	0	0	0	0	0	0	0	0	0	0	0	0	0	0	0
1.5515e+13	0	0	0	0	0	0	0	0	0	0	0	0	0	0	0	0	0	0	0	0	0	0	0	0	0	0	0	0	0	0	0	0	0	0	0	0	0	0	0	0	0	0	0	0	0	0	0	0	0
1.5573e+13	0	0	0	0	0	0	0	0	0	0	0	0	0	0	0	0	0	0	0	0	0	0	0	0	0	0	0	0	0	0	0	0	0	0	0	0	0	0	0	0	0	0	0	0	0	0	0	0	0
1.5631e+13	0	0	0	0	0	0	0	0	0	0	0	0	0	0	0	0	0	0	0	0	0	0	0	0	0	0	0	0	0	0	0	0	0	0	0	0	0	0	0	0	692.23	0	0	0	0	0	0	0	0
1.5689e+13	0	0	0	0	0	0	0	0	0	0	0	0	0	0	0	0	0	0	0	0	0	0	0	0	0	0	0	0	0	0	0	0	0	0	0	0	0	0	0	0	0	0	0	0	0	0	0	0	0
1.5747e+13	0	0	0	0	0	0	0	0	0	0	0	0	0	0	0	0	0	0	0	0	0	0	0	0	0	0	0	0	0	0	0	0	0	0	0	0	0	0	0	0	0	0	0	0	0	0	0	0	0
1.5805e+13	0	0	0	0	0	0	0	0	0	0	0	0	0	0	0	0	0	0	0	0	0	0	0	0	0	0	0	0	0	0	0	0	0	0	0	0	0	0	0	0	0	0	0	0	0	0	0	0	0
1.5863e+13	0	0	0	0	0	0	0	0	0	0	0	0	0	0	0	0	0	0	0	0	0	0	0	0	0	0	0	0	0	0	0	0	0	0	0	0	0	0	0	0	0	0	0	0	0	0	0	0	0
1.5922e+13	0	0	0	0	0	0	0	0	0	0	0	0	0	0	0	0	0	0	0	0	0	0	0	0	0	0	0	0	0	0	0	0	0	0	0	0	0	0	0	0	0	0	0	0	0	0	0	0	0
1.598e+13	0	0	0	0	0	0	0	0	0	0	0	0	0	0	0	0	0	0	0	0	0	0	0	0	0	0	0	0	0	0	0	0	0	0	0	0	0	0	0	0	0	0	0	0	0	0	0	0	0
1.6038e+13	692.24	0	0	0	0	0	0	0	0	0	0	0	692.06	715.94	0	0	0	0	0	0	0	0	0	0	0	0	0	0	0	0	0	0	690.44	704.16	0	0	0	0	710.12	0	0	0	0	0	0	0	0	0	0
1.6096e+13	0	0	0	0	0	0	0	0	0	0	0	0	0	698.66	0	0	0	0	0	0	0	0	0	0	0	0	0	0	0	0	0	0	0	0	0	0	0	0	697.45	0	0	0	0	0	0	0	0	0	0
1.6154e+13	0	0	0	0	0	0	0	0	0	0	0	0	0	0	0	0	0	0	0	0	0	0	0	0	0	0	0	0	0	0	0	0	0	0	0	0	0	0	690.07	0	0	0	0	0	0	0	0	0	0
1.6212e+13	0	0	0	0	0	0	0	0	0	0	0	0	0	0	0	0	0	0	0	0	0	0	0	0	0	0	0	0	0	0	0	0	0	0	0	0	0	0	0	0	0	0	0	0	0	0	0	0	0
1.627e+13	0	0	0	0	0	0	0	0	0	0	0	0	0	0	0	0	0	0	0	0	0	0	0	0	0	0	0	0	0	0	0	0	0	0	0	0	0	0	0	0	0	0	0	0	0	0	0	0	0
1.6328e+13	0	0	0	0	0	0	0	0	0	0	0	0	0	0	0	0	0	0	0	0	0	0	0	0	0	0	0	0	0	0	0	0	0	0	0	0	0	0	0	0	0	0	0	0	0	0	0	0	0
1.6386e+13	0	0	0	0	0	0	0	0	0	0	0	0	0	0	0	0	0	0	0	0	0	0	0	0	0	0	0	0	0	0	0	0	0	0	0	0	0	0	0	0	0	0	0	0	0	0	0	0	0
1.6445e+13	0	0	0	0	0	0	0	0	0	0	0	0	0	0	0	0	0	0	701.41	0	0	0	0	0	0	0	0	0	0	0	0	0	0	0	0	0	0	0	0	0	0	0	0	0	0	0	0	0	0
1.6503e+13	0	0	0	0	0	0	0	0	0	0	0	0	0	0	0	0	0	0	0	0	0	0	0	0	0	0	0	0	0	0	0	0	0	0	0	0	0	0	0	0	0	0	0	0	0	0	0	0	0
1.6561e+13	0	0	0	0	0	0	0	0	0	0	0	0	0	0	0	0	0	0	0	0	0	0	0	0	0	0	0	0	0	0	0	0	0	0	0	0	0	0	0	0	0	0	0	0	0	0	0	0	0
1.6619e+13	0	0	0	0	0	0	0	0	0	0	0	0	0	0	0	0	0	0	0	0	0	0	0	0	0	0	0	0	0	0	0	0	0	0	0	0	0	0	0	0	0	0	0	0	0	0	0	0	0
1.6677e+13	0	0	0	0	0	0	0	0	0	0	0	0	0	0	0	0	0	0	0	0	0	0	0	0	0	0	0	0	0	0	0	0	0	0	0	0	0	0	0	0	0	0	0	0	0	0	0	0	0
1.6735e+13	0	0	0	0	0	0	0	0	0	0	0	0	0	0	0	0	0	0	0	0	0	0	0	0	0	0	0	0	0	0	0	0	0	0	0	0	0	0	0	0	0	0	0	0	0	0	0	0	0
1.6793e+13	0	0	0	0	0	0	0	0	0	0	0	0	0	0	0	0	0	0	0	0	0	0	0	0	0	0	0	0	0	0	0	0	0	0	0	0	0	0	0	0	0	0	0	0	0	0	0	0	0
1.6851e+13	0	0	0	0	0	0	0	0	0	0	0	0	0	0	0	0	0	0	0	0	0	0	0	0	0	0	0	0	0	0	0	0	0	0	0	697.75	0	0	0	0	691.24	0	0	0	0	0	0	0	0
1.6909e+13	0	0	0	0	0	0	0	0	0	0	0	0	0	0	0	0	0	0	0	0	0	0	0	0	0	0	0	0	0	0	0	0	0	0	0	0	0	0	0	0	0	0	0	0	0	0	0	0	0
1.6968e+13	0	0	0	0	0	0	0	0	0	0	0	0	0	0	0	0	0	0	0	0	0	0	0	0	0	0	0	0	0	0	0	0	0	0	0	0	0	0	0	0	0	0	0	0	0	0	0	0	0
1.7026e+13	0	0	0	0	0	0	0	0	0	0	0	0	0	0	0	0	0	0	0	0	0	0	0	0	0	0	0	0	0	0	0	0	0	0	0	0	0	0	0	0	0	0	0	0	0	0	0	0	0
1.7084e+13	0	0	0	0	0	0	0	0	0	0	0	0	0	0	0	0	0	0	0	0	0	0	0	0	0	0	0	0	0	0	0	0	0	0	0	0	0	0	0	0	0	0	0	0	0	0	0	0	0
1.7142e+13	0	0	0	0	0	0	0	0	0	0	0	0	0	0	0	0	0	0	0	0	0	0	0	0	0	0	0	0	0	0	0	0	0	0	0	0	0	0	0	0	0	0	0	0	0	0	0	0	0
1.72e+13	0	0	0	0	0	0	0	0	0	0	0	0	0	0	0	0	0	0	0	0	0	0	0	0	0	0	0	0	0	0	0	0	0	0	0	0	0	0	0	0	0	0	0	0	0	0	0	0	0
1.7258e+13	0	0	0	0	0	0	0	0	0	0	0	691.67	0	0	0	0	0	0	716.39	0	0	0	0	0	0	0	0	0	0	0	0	0	0	0	0	0	0	0	0	0	0	0	0	0	0	0	0	0	0
1.7316e+13	0	0	0	0	0	0	0	0	0	0	0	0	0	0	0	0	0	0	0	0	0	0	0	0	0	0	0	0	0	0	0	0	0	0	0	0	0	0	0	0	0	0	0	0	0	0	0	0	0
1.7374e+13	0	0	0	0	0	0	0	0	0	0	0	0	0	0	0	0	0	0	0	0	0	0	0	0	0	0	0	0	0	0	0	0	0	0	0	0	0	0	0	0	0	0	0	0	0	0	0	0	0
1.7432e+13	0	0	0	0	0	0	0	0	0	0	0	0	0	0	0	0	0	0	0	0	0	0	0	0	0	0	0	0	0	0	0	0	0	0	0	0	0	0	0	0	0	0	0	0	0	0	0	0	0
1.7491e+13	0	0	0	0	0	0	0	0	0	0	0	0	0	0	0	0	0	0	0	0	0	0	0	0	0	0	0	0	0	0	0	0	0	0	0	0	0	0	0	0	0	0	0	0	0	0	0	0	0
1.7549e+13	0	0	0	0	0	0	0	0	0	0	0	0	0	0	0	0	0	0	0	0	0	0	0	0	0	0	0	0	0	0	0	0	0	0	0	0	0	0	0	0	0	0	0	0	0	0	0	0	0
1.7607e+13	0	0	0	0	0	0	0	0	0	0	0	0	0	0	0	0	0	0	0	0	0	0	0	0	0	0	0	0	0	0	0	0	0	0	0	0	0	0	0	0	0	0	0	0	0	0	0	0	0
1.7665e+13	714.82	0	0	0	0	0	0	0	0	0	0	0	0	719.43	0	0	0	0	0	0	0	0	0	0	0	0	0	0	0	0	0	0	0	702.12	0	0	0	0	732.29	0	0	0	0	0	699.41	0	0	0	0
1.7723e+13	0	0	0	0	0	0	0	0	0	0	0	0	0	701.35	0	0	0	0	0	0	0	0	0	0	0	0	0	0	0	0	0	0	0	0	0	0	0	0	705.34	0	0	0	0	0	0	0	0	0	0
1.7781e+13	0	0	0	0	0	0	0	0	0	0	0	0	0	694.16	0	0	0	0	0	0	0	0	0	0	0	0	0	0	0	0	0	0	0	0	0	0	0	0	697.19	0	0	0	0	0	0	0	0	0	0
1.7839e+13	0	0	0	0	0	0	0	0	0	0	0	0	0	0	0	0	0	0	0	0	0	0	0	0	0	0	0	0	0	0	0	0	0	0	0	0	0	0	691.64	0	0	0	0	0	0	0	0	0	0
1.7897e+13	0	0	0	0	0	0	0	0	0	0	0	0	0	0	0	0	0	0	0	0	0	0	0	0	0	0	0	0	0	0	0	0	0	0	0	0	0	0	0	0	0	0	0	0	0	0	0	0	0
1.7955e+13	0	0	0	0	0	0	0	0	0	0	0	0	0	0	0	0	0	0	0	0	0	0	0	0	0	0	0	0	0	0	0	0	0	0	0	0	0	0	0	0	0	0	0	0	0	0	0	0	0
1.8013e+13	0	0	0	0	0	0	0	0	0	0	0	0	0	0	0	0	0	0	0	0	0	0	0	0	0	0	0	0	0	0	0	0	0	0	0	0	0	0	0	0	0	0	0	0	0	0	0	0	0
1.8072e+13	0	0	0	0	0	0	0	0	715.26	0	0	0	0	0	0	0	0	0	0	0	0	0	0	0	0	0	0	0	0	0	0	0	0	0	0	0	0	0	0	0	0	0	0	0	0	0	0	0	0
1.813e+13	0	0	0	0	0	0	0	0	697.23	0	0	0	0	0	0	0	0	0	0	0	0	0	0	0	0	0	0	0	0	0	0	0	0	0	0	0	0	0	0	0	0	0	0	0	0	0	0	0	0
1.8188e+13	0	0	0	0	0	0	0	0	0	0	0	0	0	0	0	0	0	0	0	0	0	0	0	0	0	0	0	0	0	0	0	0	0	0	0	0	0	0	0	0	0	0	0	0	0	0	0	690.86	0
1.8246e+13	0	0	0	0	0	0	0	0	0	0	0	0	0	0	0	0	0	0	0	0	0	0	0	0	0	0	0	0	0	0	0	0	0	0	0	0	0	0	0	0	0	0	0	0	0	0	0	691.07	0
1.8304e+13	0	0	0	0	0	0	0	0	0	0	0	0	0	0	0	0	0	0	0	0	0	0	0	0	0	0	0	0	0	0	0	0	0	0	0	0	0	0	0	0	0	0	0	0	0	0	0	690.46	0
1.8362e+13	0	0	0	0	0	0	0	0	0	0	0	0	0	0	0	0	0	0	0	0	0	0	0	0	0	0	0	0	0	0	0	0	0	0	0	0	0	0	0	0	0	0	0	0	0	0	0	0	0
1.842e+13	0	0	0	0	0	0	0	0	0	0	0	0	0	0	0	0	0	0	0	0	0	0	0	0	0	0	0	0	0	0	0	0	0	0	0	0	0	0	0	0	0	0	0	0	0	0	0	0	0
1.8478e+13	0	0	0	0	0	0	0	0	0	0	0	0	0	0	0	0	0	0	724.23	0	0	0	0	0	0	0	0	0	0	0	0	0	0	0	0	0	0	0	0	0	0	0	0	0	0	0	0	0	0
1.8536e+13	0	0	0	0	0	0	0	0	0	0	0	0	0	0	0	0	0	0	0	0	0	0	0	0	0	0	0	0	0	0	0	0	0	0	0	0	0	0	0	0	0	0	0	0	0	0	0	0	0
1.8595e+13	0	0	0	0	0	0	0	0	0	0	0	0	0	0	0	0	0	0	0	0	0	0	0	0	0	0	0	0	0	0	0	0	0	0	0	0	0	0	0	0	0	0	0	0	0	0	0	0	0
1.8653e+13	0	0	0	0	0	0	0	0	0	0	0	0	0	0	0	0	0	0	0	0	0	0	0	0	0	0	0	0	0	0	0	0	0	0	0	0	0	0	0	0	0	0	0	0	0	0	0	0	0
1.8711e+13	0	0	0	0	0	0	0	0	0	0	0	0	0	0	0	0	0	0	0	0	0	0	0	0	0	0	0	0	0	0	0	0	0	0	0	0	0	0	0	0	0	0	0	0	0	0	0	0	0
1.8769e+13	0	0	0	0	0	0	0	0	0	0	0	0	0	0	0	0	0	0	0	0	0	0	0	0	0	0	0	0	0	0	0	0	0	0	0	0	0	0	0	0	0	0	0	0	0	0	0	0	0
1.8827e+13	0	0	0	0	0	0	0	0	0	0	0	0	0	0	0	0	0	0	0	0	0	0	0	0	0	0	0	0	0	0	0	0	0	0	0	0	0	0	0	0	0	0	0	0	0	0	0	0	0
1.8885e+13	0	0	0	0	0	0	0	0	0	0	0	0	0	0	0	0	0	0	0	0	0	0	0	0	0	0	740.57	0	0	0	697.61	0	0	0	0	0	0	0	0	0	0	0	0	0	0	0	0	0	0
1.8943e+13	0	0	0	0	0	0	0	0	0	0	0	0	0	0	0	0	0	0	0	0	0	0	0	0	0	0	696.11	0	0	0	0	0	0	0	0	0	0	0	0	0	0	0	0	0	0	0	0	0	0
1.9001e+13	0	0	0	0	0	0	0	0	0	0	0	0	0	0	0	0	0	0	0	0	0	0	0	0	0	0	0	0	0	0	0	0	0	0	0	0	0	0	0	0	0	0	0	0	0	0	0	0	0
1.9059e+13	0	0	0	0	0	0	0	0	0	0	0	0	0	0	0	0	0	0	0	0	0	0	0	0	0	0	0	0	0	0	0	0	0	0	0	0	0	0	0	0	0	0	0	0	0	0	0	0	0
1.9118e+13	0	0	0	0	0	0	0	0	0	0	0	0	0	0	0	0	0	0	0	0	0	0	0	0	0	0	0	0	0	0	0	0	0	0	0	0	0	0	0	0	0	0	0	0	0	0	0	0	0
1.9176e+13	0	0	0	0	0	0	0	0	0	0	0	0	0	0	0	0	0	0	0	0	0	0	0	0	0	0	0	0	0	0	0	0	0	0	0	0	0	0	0	0	0	0	0	0	0	0	0	0	0
1.9234e+13	0	0	0	0	0	0	0	0	0	0	0	0	0	0	0	0	0	0	0	0	0	0	0	0	0	0	0	0	0	0	0	0	0	0	0	0	0	0	0	0	0	0	0	0	0	0	0	0	0
1.9292e+13	0	0	0	0	0	0	0	0	0	0	0	0	0	0	0	690.15	0	0	0	723.54	0	0	0	0	0	0	0	0	0	0	0	0	0	0	0	755.54	0	0	0	0	0	0	0	0	0	0	0	0	0
1.935e+13	0	0	0	0	0	0	0	0	0	0	0	0	0	0	0	0	0	0	0	704.98	0	0	0	0	0	0	0	0	0	0	0	0	0	0	0	693.56	0	0	0	0	0	0	0	0	0	0	0	0	0
1.9408e+13	0	0	0	0	0	0	0	0	0	0	0	0	0	0	0	0	0	0	0	697.01	0	0	0	0	0	0	0	0	0	0	0	0	0	0	0	0	0	0	0	0	0	0	0	0	0	0	0	0	0
1.9466e+13	0	0	0	0	0	0	0	0	0	0	0	0	0	0	0	0	0	0	0	689.95	0	0	0	0	0	0	0	0	0	0	0	0	0	0	0	0	0	0	0	0	0	0	0	0	0	0	0	0	0
1.9524e+13	0	0	0	0	0	0	0	0	0	0	0	0	0	0	0	0	0	0	0	0	0	0	0	0	0	0	0	0	0	0	0	0	0	0	0	0	0	0	0	0	0	0	0	0	0	0	0	0	0
1.9582e+13	0	0	0	0	0	0	0	0	0	0	0	0	0	0	0	0	0	0	0	0	0	0	0	0	0	0	0	0	0	0	0	0	0	0	0	0	0	0	0	0	0	0	0	0	0	0	0	0	0
1.9641e+13	0	0	0	0	0	0	0	0	0	0	0	0	0	0	0	0	0	0	0	0	0	0	0	0	0	0	0	0	0	0	0	0	0	0	0	0	0	0	0	0	0	0	0	0	0	0	0	0	0
1.9699e+13	0	0	0	0	0	0	0	0	0	0	702.26	0	0	0	0	0	0	0	0	0	0	712.35	0	0	0	0	717.52	0	0	0	0	0	0	0	0	0	0	0	0	0	0	0	0	0	0	0	0	0	0
1.9757e+13	0	0	0	0	0	0	0	0	0	0	0	0	0	0	0	0	0	0	0	0	0	697.74	0	0	0	0	699.27	0	0	0	0	0	0	0	0	0	0	0	0	0	0	0	0	0	0	0	0	0	0
1.9815e+13	0	0	0	0	0	0	0	0	0	0	0	0	0	0	0	0	0	0	0	0	0	0	0	0	0	0	0	0	0	0	0	0	0	0	0	0	0	0	0	0	0	0	0	0	0	0	0	0	0
1.9873e+13	0	0	0	0	0	0	0	0	0	0	0	0	0	0	0	0	0	0	0	0	0	0	0	0	0	0	0	0	0	0	0	0	0	0	0	0	0	0	0	0	0	0	0	0	0	0	0	0	0
1.9931e+13	0	0	0	0	0	0	0	0	0	0	0	0	0	0	0	0	0	0	0	0	0	0	0	0	0	0	0	0	0	0	0	0	0	0	0	0	0	0	0	0	0	0	0	0	0	0	0	0	0
1.9989e+13	0	0	0	0	0	0	0	0	0	0	0	0	0	0	0	0	0	0	0	0	0	0	0	0	0	0	0	0	0	0	0	0	0	0	0	0	0	0	0	0	0	0	0	0	0	0	0	0	0
2.0047e+13	0	0	0	0	0	0	0	0	0	0	0	0	0	0	0	0	0	0	0	0	0	0	0	0	0	0	0	0	0	0	0	0	0	0	0	0	0	0	0	0	0	0	0	0	0	0	0	0	0
2.0105e+13	0	0	0	0	0	0	0	0	0	0	0	0	0	0	0	0	0	0	0	0	0	0	0	0	0	0	0	0	0	0	0	0	0	0	0	0	0	0	0	0	0	0	0	0	0	0	0	0	0
2.0163e+13	0	0	0	0	0	0	0	0	0	0	0	0	0	0	0	0	0	0	0	0	0	0	0	0	0	0	0	0	0	0	0	0	0	0	0	0	0	0	0	0	0	0	0	0	0	0	0	0	0
2.0222e+13	0	0	0	0	0	0	0	0	0	0	0	0	0	0	0	0	0	0	0	0	0	0	0	0	0	0	0	0	0	0	0	0	0	0	0	0	0	0	0	0	0	0	0	0	0	0	0	0	0
2.028e+13	0	0	0	0	0	0	0	0	0	0	0	0	0	0	0	0	0	0	0	0	0	0	0	0	0	0	0	0	0	0	0	0	0	0	0	0	0	0	0	0	0	0	0	0	0	0	0	0	0
2.0338e+13	0	0	0	0	0	0	0	0	0	0	0	0	0	0	0	0	0	0	0	0	0	0	0	0	0	0	0	0	0	0	0	0	0	0	0	0	0	0	0	0	0	0	0	0	0	0	0	0	0
2.0396e+13	0	0	0	0	0	0	0	0	0	0	0	0	0	0	0	0	0	0	0	0	0	0	0	0	0	0	0	0	0	0	0	0	0	0	0	0	0	0	0	0	0	0	0	0	0	0	0	0	0
2.0454e+13	0	0	0	0	0	0	0	0	0	0	0	0	0	0	0	0	0	0	0	0	0	0	0	0	0	0	0	0	0	0	0	0	0	0	0	0	0	0	0	0	0	0	0	0	0	0	0	0	0
2.0512e+13	0	0	0	0	0	0	0	0	0	0	0	0	0	0	0	0	0	0	0	0	0	0	0	0	0	0	0	0	0	0	0	0	0	0	0	0	0	0	0	0	0	0	0	0	0	0	0	0	0
2.057e+13	0	0	0	0	0	0	0	0	0	0	0	0	0	0	0	0	0	707.81	0	0	0	0	0	0	0	0	0	0	0	0	0	0	0	0	0	0	0	0	0	0	0	0	0	0	0	0	0	713.55	700.13
2.0628e+13	0	0	0	0	0	0	0	0	0	0	0	0	0	0	0	0	0	699.95	0	0	0	0	0	0	0	0	0	0	0	0	0	0	0	0	0	0	0	0	0	0	0	0	0	0	0	0	0	705.81	0
2.0686e+13	0	0	0	0	0	0	0	0	0	0	0	0	0	0	0	0	0	695.61	0	0	0	0	0	0	0	0	0	0	0	0	0	0	0	0	0	0	0	0	0	0	0	0	0	0	0	0	0	701.9	0
2.0745e+13	0	0	0	0	0	0	0	0	0	0	0	0	0	0	0	0	0	692.31	0	0	0	0	0	0	0	0	0	0	0	0	0	0	0	0	0	0	0	0	0	0	0	0	0	0	0	0	0	699.34	0
2.0803e+13	0	0	0	0	0	0	0	0	0	0	0	0	0	0	0	0	0	0	0	0	0	0	0	0	0	0	0	0	0	0	0	0	0	0	0	0	0	0	0	0	0	0	0	0	0	0	0	697.42	0
2.0861e+13	0	0	0	0	0	0	0	0	0	0	0	0	0	0	0	0	0	0	0	0	0	0	0	0	0	0	0	0	0	0	0	0	0	0	0	0	0	0	0	0	0	0	0	0	0	0	0	695.83	0
2.0919e+13	0	0	0	0	0	0	0	0	0	0	0	0	0	0	0	0	0	0	0	0	0	0	0	0	0	0	0	0	0	0	0	0	0	0	0	0	0	0	0	0	0	0	0	0	0	0	0	694.41	0
2.0977e+13	0	0	0	0	0	0	0	0	0	0	0	0	0	0	0	0	0	0	0	705.26	0	0	0	0	701.53	0	0	0	0	0	0	0	0	0	0	0	0	0	0	0	0	0	0	0	0	0	0	692.87	0
2.1035e+13	0	0	0	0	0	0	0	0	0	0	0	0	0	0	0	0	0	0	0	693.96	0	0	0	0	0	0	0	0	0	0	0	0	0	0	0	0	0	0	0	0	0	0	0	0	0	0	0	691.71	0
2.1093e+13	0	0	0	0	0	0	0	0	0	0	0	0	0	0	0	0	0	0	0	0	0	0	0	0	0	0	0	0	0	0	0	0	0	0	0	0	0	0	0	0	0	0	0	0	0	0	0	690.7	0
2.1151e+13	0	0	0	0	0	0	0	0	0	0	0	0	0	0	0	0	0	0	0	0	0	0	0	0	0	0	0	0	0	0	0	0	0	0	0	0	0	0	0	0	0	0	0	0	0	0	0	0	0
2.1209e+13	0	0	0	0	0	0	0	0	0	0	0	0	0	0	0	0	0	0	0	0	0	0	0	0	0	0	0	0	0	0	0	0	0	0	0	0	0	0	0	0	0	0	0	0	0	0	0	0	0
2.1268e+13	0	0	0	0	0	0	0	0	0	0	0	0	0	0	0	0	0	0	0	0	0	0	0	0	0	0	0	0	0	0	0	0	0	0	0	0	0	0	0	0	0	0	0	0	0	0	0	0	0
2.1326e+13	0	0	0	0	0	0	0	0	0	0	0	0	0	0	0	0	0	0	0	0	0	0	0	0	0	0	0	0	0	0	0	0	0	0	0	0	0	0	0	0	0	0	0	0	0	0	0	0	0
2.1384e+13	0	0	0	0	0	0	0	0	0	0	0	0	0	0	0	0	0	716.44	0	0	0	0	0	0	0	0	0	0	0	0	0	0	0	0	0	0	0	0	0	0	0	0	0	0	0	0	0	723.37	707.56
2.1442e+13	0	0	0	0	0	0	0	0	0	0	0	0	0	0	0	0	0	706.79	0	0	0	0	0	0	0	0	0	0	0	0	0	0	0	0	0	0	0	0	0	0	0	0	0	0	0	0	0	713.4	697.46
2.15e+13	0	0	0	0	0	0	0	0	0	0	0	0	0	0	0	0	0	702.12	0	0	0	0	0	0	0	0	0	0	0	0	0	0	0	0	0	0	0	0	0	0	0	0	0	0	0	0	0	708.85	691.12
2.1558e+13	0	0	0	0	0	0	0	0	0	0	0	0	0	0	0	0	0	699.03	0	0	0	0	0	0	0	0	0	0	0	0	0	0	0	0	0	0	0	0	0	0	0	0	0	0	0	0	0	706.03	0
2.1616e+13	0	0	0	0	0	0	0	0	0	0	0	0	0	0	0	0	0	696.63	0	0	0	0	0	0	0	0	0	0	0	0	0	0	0	0	0	0	0	0	0	0	0	0	0	0	0	0	0	704.01	0
2.1674e+13	0	0	0	0	0	0	0	0	0	0	0	0	0	0	0	0	0	694.54	0	0	0	0	0	0	0	0	0	0	0	0	0	0	0	0	0	0	0	0	0	0	0	0	0	0	0	0	0	702.4	0
2.1732e+13	0	0	0	0	0	0	0	0	0	0	0	0	0	0	0	0	0	692.48	0	0	0	0	0	0	0	0	0	0	0	0	0	0	0	0	0	0	0	0	0	0	0	0	0	0	0	0	0	701.04	0
2.1791e+13	0	0	0	0	0	0	0	0	709.51	0	0	0	0	0	0	0	0	701.11	0	0	0	0	0	0	0	0	0	0	0	0	0	0	0	0	0	0	0	0	0	0	0	0	0	0	0	0	0	710.64	0
2.1849e+13	0	0	0	0	0	0	0	0	705.55	0	0	0	0	0	690.96	0	0	703.1	0	0	0	0	0	0	0	0	0	0	0	0	0	0	0	0	0	0	0	0	0	0	0	0	0	0	0	0	0	711.92	690.51
2.1907e+13	0	0	0	0	0	0	0	0	702.17	0	0	0	0	0	691.59	0	0	701.82	0	0	0	0	0	0	0	0	0	0	0	0	0	0	0	0	0	0	0	0	0	0	0	0	0	0	0	0	0	710.36	0
2.1965e+13	0	0	0	0	0	0	0	0	699.48	0	0	0	0	0	691.2	0	0	700.18	0	0	0	0	0	0	0	0	0	0	0	0	0	0	0	0	0	0	0	0	0	0	0	0	0	0	0	0	0	708.62	0
2.2023e+13	0	0	0	0	0	0	0	0	697.21	0	0	0	0	0	690.38	0	0	698.56	0	0	0	0	0	0	0	0	0	0	0	0	0	0	0	0	0	0	0	0	0	0	0	0	0	0	0	0	0	706.99	0
2.2081e+13	0	0	0	0	0	0	0	0	695.23	0	0	0	0	0	0	0	0	696.98	0	0	0	0	0	0	0	0	0	0	0	0	0	0	0	0	0	0	0	0	0	0	0	0	0	0	0	0	0	705.51	0
2.2139e+13	0	0	0	0	0	0	0	0	693.37	0	0	0	0	0	0	0	0	695.38	0	0	0	0	0	0	0	0	0	0	0	0	0	0	0	0	0	0	0	0	0	0	0	0	0	0	0	0	0	704.16	0
2.2197e+13	0	0	0	0	0	0	0	0	693.85	0	0	0	0	0	690.47	0	0	690.95	0	0	0	0	0	0	0	0	707.78	0	0	0	0	0	0	0	0	0	0	0	0	0	0	0	0	0	0	0	0	701.23	0
2.2255e+13	0	0	0	0	0	0	0	0	691.78	0	0	0	0	0	0	0	0	690.29	0	0	0	0	0	0	0	0	0	0	0	0	0	0	0	0	0	0	0	0	0	0	0	0	0	0	0	0	0	700.23	0
2.2313e+13	0	0	0	0	0	0	0	0	0	0	0	0	0	0	0	0	0	690.57	0	0	0	0	0	0	0	0	0	0	0	0	0	0	0	0	0	0	0	0	690.36	0	0	0	0	0	0	0	0	699.49	0
2.2372e+13	0	0	0	0	0	0	0	0	0	0	0	0	0	690.4	0	0	0	690.67	0	0	0	0	0	0	0	0	0	0	0	0	0	0	0	0	0	0	0	0	691.09	0	0	0	0	0	0	0	0	698.92	0
2.243e+13	0	0	0	0	0	0	0	0	0	0	0	0	0	690.86	0	0	0	690.18	0	0	0	0	0	0	0	0	0	0	0	0	0	0	0	0	0	0	0	0	691.51	0	0	0	0	0	0	0	0	698.48	0
2.2488e+13	0	0	0	0	0	0	0	0	0	0	0	0	0	691.1	0	0	0	0	0	0	0	0	0	0	0	0	0	0	0	0	0	0	0	0	0	0	0	0	691.54	0	0	0	0	0	0	0	0	698.13	0
2.2546e+13	0	0	0	0	0	0	0	0	0	0	0	0	0	690.59	0	0	0	0	0	0	0	0	0	0	0	0	0	0	0	0	0	0	0	0	0	0	0	0	690.62	0	0	0	0	0	0	0	0	697.83	0
2.2604e+13	0	0	0	0	0	0	0	0	0	0	700.86	0	0	690.29	0	0	0	0	0	0	0	714.9	0	0	0	0	690.57	0	0	0	0	0	0	0	0	0	0	0	692.22	0	0	0	0	0	0	0	0	697.11	0
2.2662e+13	0	0	0	0	0	0	0	0	0	0	0	0	0	693.07	0	0	0	0	0	0	0	697.7	0	0	0	0	0	0	0	0	0	0	0	0	0	0	0	0	697.12	0	0	0	0	0	0	0	0	696.99	0
2.272e+13	0	0	0	0	0	0	0	0	0	0	0	0	0	695	0	0	0	0	0	0	0	0	0	0	0	0	0	0	0	0	0	0	0	0	0	0	0	0	698.62	0	0	0	0	0	0	0	0	696.94	0
2.2778e+13	0	0	0	0	0	0	0	0	0	0	0	0	0	695.79	0	0	0	0	0	0	0	0	0	0	0	0	0	0	0	0	0	0	0	0	0	0	0	0	698.77	0	0	0	0	0	0	0	0	697.03	0
2.2836e+13	0	0	0	0	0	0	0	0	0	0	0	0	0	695.93	0	0	0	0	0	0	0	0	0	0	0	0	0	0	0	0	0	0	0	0	0	0	0	0	698.39	0	0	0	0	0	0	0	0	697.19	0
2.2895e+13	0	0	0	0	0	0	0	0	0	0	0	0	0	695.69	0	0	0	0	0	0	0	0	0	0	0	0	0	0	0	0	0	0	0	0	0	0	0	0	697.74	0	0	0	0	0	0	0	0	697.34	0
2.2953e+13	0	0	0	0	0	0	0	0	0	0	0	0	0	695.22	0	0	0	0	0	0	0	0	0	0	0	0	0	0	0	0	0	0	0	0	0	0	0	0	696.92	0	0	0	0	0	0	0	0	697.44	0
2.3011e+13	0	0	0	0	0	0	0	0	0	0	0	0	0	694.99	0	0	0	0	0	717.15	0	0	0	0	691.56	0	0	0	0	0	0	0	0	0	0	710.98	0	0	695.7	0	0	0	0	0	0	0	0	698.2	0
2.3069e+13	0	0	0	0	0	0	0	0	0	0	0	0	0	693.93	0	0	0	0	0	704.68	0	0	0	0	690.61	0	0	0	0	0	0	0	0	0	0	0	0	0	694.55	0	0	0	0	0	0	0	0	698.18	0
2.3127e+13	0	0	0	0	0	0	0	0	0	0	0	0	0	693.17	0	0	0	0	0	698.37	0	0	0	0	0	0	0	0	0	0	0	0	0	0	0	0	0	0	693.92	0	0	0	0	0	0	0	0	698.08	0
2.3185e+13	0	0	0	0	0	0	0	0	0	0	0	0	0	692.61	0	0	0	0	0	692.69	0	0	0	0	0	0	0	0	0	0	0	0	0	0	0	0	0	0	693.56	0	0	0	0	0	0	0	0	697.91	0
2.3243e+13	0	0	0	0	0	0	0	0	0	0	0	0	0	692.11	0	0	0	0	0	0	0	0	0	0	0	0	0	0	0	0	0	0	0	0	0	0	0	0	693.33	0	0	0	0	0	0	0	0	697.69	0
2.3301e+13	0	0	0	0	0	0	0	0	0	0	0	0	0	691.59	0	0	0	0	0	0	0	0	0	0	0	0	0	0	0	0	0	0	0	0	0	0	0	0	693.15	0	0	0	0	0	0	0	0	697.43	0
2.3359e+13	0	0	0	0	0	0	0	0	0	0	0	0	0	691.01	0	0	0	0	0	0	0	0	0	0	0	0	0	0	0	0	0	0	0	0	0	0	0	0	692.92	0	0	0	0	0	0	0	0	697.15	0
2.3418e+13	0	0	0	0	0	0	0	0	720.19	0	0	0	0	690.27	690.66	0	0	0	0	0	692.84	0	0	0	0	0	0	0	0	0	0	0	0	0	0	0	0	0	692.58	0	0	0	0	0	0	0	0	698.63	0
2.3476e+13	0	0	0	0	0	0	0	0	707.83	0	0	0	0	0	695.29	0	0	693.75	0	0	692.38	0	0	0	0	0	0	0	0	0	0	0	0	0	0	0	0	0	692.06	0	0	0	0	0	0	0	0	703.68	0
2.3534e+13	0	0	0	0	0	0	0	0	702.79	0	0	0	0	0	695.37	0	0	695.53	0	0	0	0	0	0	0	0	0	0	0	0	0	0	0	0	0	0	0	0	691.04	0	0	0	0	0	0	0	0	705.17	0
2.3592e+13	0	0	0	0	0	0	0	0	699.76	0	0	0	0	0	694.36	0	0	695.86	0	0	0	0	0	0	0	0	0	0	0	0	0	0	0	0	0	0	0	0	0	0	0	0	0	0	0	0	0	705.33	0
2.365e+13	0	0	0	0	0	0	0	0	697.55	0	0	0	0	0	693.2	0	0	695.59	0	0	0	0	0	0	0	0	0	0	0	0	0	0	0	0	0	0	0	0	0	0	0	0	0	0	0	0	0	705.07	0
2.3708e+13	0	0	0	0	0	0	0	0	695.76	0	0	0	0	0	692.05	0	0	695.05	0	0	0	0	0	0	0	0	0	0	0	0	0	0	0	0	0	0	0	0	0	0	0	0	0	0	0	0	0	704.66	0
2.3766e+13	0	0	0	0	0	0	0	0	694.12	0	0	0	0	0	690.95	0	0	694.34	0	0	0	0	0	0	0	0	0	0	0	0	0	0	0	0	0	0	0	0	0	0	0	0	0	0	0	0	0	704.18	0
2.3824e+13	0	0	0	0	0	0	0	0	730.89	0	0	0	0	0	698.85	0	0	694.87	0	0	701.56	0	0	0	0	0	0	0	0	0	0	0	0	0	0	0	0	0	0	0	0	0	0	0	0	0	0	705.74	0
2.3882e+13	0	0	0	0	0	0	0	0	715.94	0	0	0	0	0	703.92	0	0	699.32	0	0	701.56	0	0	0	0	0	0	0	0	0	0	0	0	0	0	0	0	0	0	0	0	0	0	0	0	0	0	711.38	0
2.3941e+13	0	0	0	0	0	0	0	0	710.23	0	0	0	0	0	703.3	0	0	700.31	0	0	698.42	0	0	0	0	0	0	0	0	0	0	0	0	0	0	0	0	0	0	0	0	0	0	0	0	0	0	712.32	0
2.3999e+13	0	0	0	0	0	0	0	0	706.78	0	0	0	0	0	702.03	0	0	699.97	0	0	695.75	0	0	0	0	0	0	0	0	0	0	0	0	0	0	0	0	0	0	0	0	0	0	0	0	0	0	711.92	0
2.4057e+13	0	0	0	0	0	0	0	0	704.29	0	0	0	0	0	700.76	0	0	699.2	0	0	693.14	0	0	0	0	0	0	0	0	0	0	0	0	0	0	0	0	0	0	0	0	0	0	0	0	0	0	711.14	0
2.4115e+13	0	0	0	0	0	0	0	0	702.31	0	0	0	0	0	699.56	0	0	698.27	0	0	690.55	0	0	0	0	0	0	0	0	0	0	0	0	0	0	0	0	0	0	0	0	0	0	0	0	0	0	710.24	0
2.4173e+13	0	0	0	0	0	0	0	0	700.65	0	0	0	0	0	698.43	0	0	697.26	0	0	0	0	0	0	0	0	0	0	0	0	0	0	0	0	0	0	0	0	0	0	0	0	0	0	0	0	0	709.3	0
2.4231e+13	0	0	0	0	0	0	0	0	699.94	0	693.57	0	0	0	699.6	0	0	693.14	0	0	0	711.04	0	0	0	0	707.79	0	0	0	0	0	0	0	0	0	0	0	0	0	0	0	0	0	0	0	0	706.55	0
2.4289e+13	0	0	0	0	0	0	0	0	698.57	0	0	0	0	0	698.43	0	0	692.76	0	0	0	694.75	0	0	0	0	690.14	0	0	0	0	0	0	0	0	0	0	0	690.73	0	0	0	0	0	0	0	0	705.75	0
2.4347e+13	0	0	0	0	0	0	0	0	697.3	0	0	0	0	691.11	697.31	0	0	693.11	0	0	0	0	0	0	0	0	0	0	0	0	0	0	0	0	0	0	0	0	692.79	0	0	0	0	0	0	0	0	705.04	0
2.4405e+13	0	0	0	0	0	0	0	0	696.16	0	0	0	0	692.33	696.25	0	0	693.38	0	0	0	0	0	0	0	0	0	0	0	0	0	0	0	0	0	0	0	0	693.99	0	0	0	0	0	0	0	0	704.49	0
2.4463e+13	0	0	0	0	0	0	0	0	695.12	0	0	0	0	693.16	695.24	0	0	693.54	0	0	0	0	0	0	0	0	0	0	0	0	0	0	0	0	0	0	0	0	694.53	0	0	0	0	0	0	0	0	704.1	0
2.4522e+13	0	0	0	0	0	0	0	0	694.15	0	0	0	0	693.6	694.25	0	0	693.64	0	0	0	0	0	0	0	0	0	0	0	0	0	0	0	0	0	0	0	0	694.63	0	0	0	0	0	0	0	0	703.82	0
2.458e+13	0	0	0	0	0	0	0	0	693.14	0	0	0	0	693.7	693.25	0	0	693.69	0	0	0	0	0	0	0	0	0	0	0	0	0	0	0	0	0	0	0	0	694.36	0	0	0	0	0	0	0	0	703.59	0
2.4638e+13	0	0	0	0	0	0	0	0	692.87	0	0	0	0	692.56	693.77	0	0	693.19	0	721.36	0	0	0	0	0	0	0	0	0	0	0	0	0	0	0	721.59	0	0	692.41	0	0	0	0	0	0	0	0	702.7	0
2.4696e+13	0	0	0	0	0	0	0	0	691.76	0	0	0	0	691.47	692.83	0	0	693.1	0	705.12	0	0	0	0	0	0	0	0	0	0	0	0	0	0	0	691.54	0	0	691.41	0	0	0	0	0	0	0	0	702.6	0
2.4754e+13	0	0	0	0	0	0	0	0	690.2	0	0	0	0	691.45	691.8	0	0	692.74	0	698.27	0	0	0	0	0	0	0	0	0	0	0	0	0	0	0	0	0	0	691.6	0	0	0	0	0	0	0	0	702.44	0
2.4812e+13	0	0	0	0	0	0	0	0	0	0	0	0	0	691.62	690.62	0	0	692.28	0	692.25	0	0	0	0	0	0	0	0	0	0	0	0	0	0	0	0	0	0	691.83	0	0	0	0	0	0	0	0	702.24	0
2.487e+13	0	0	0	0	0	0	0	0	0	0	0	0	0	691.78	0	0	0	691.79	0	0	0	0	0	0	0	0	0	0	0	0	0	0	0	0	0	0	0	0	692.07	0	0	0	0	0	0	0	0	702.01	0
2.4928e+13	0	0	0	0	0	0	0	0	0	0	0	0	0	691.94	0	0	0	691.19	0	0	0	0	0	0	0	0	0	0	0	0	0	0	0	0	0	0	0	0	692.31	0	0	0	0	0	0	0	0	701.77	0
2.4986e+13	0	0	0	0	0	0	0	0	0	0	0	0	0	692.08	0	0	0	690.34	0	0	0	0	0	0	0	0	0	0	0	0	0	0	0	0	0	0	0	0	692.5	0	0	0	0	0	0	0	0	701.52	0
2.5045e+13	0	0	708.49	0	0	0	0	0	0	0	0	0	0	692.1	0	0	0	753.29	0	0	0	0	0	0	0	0	0	0	0	0	0	0	0	0	692.63	0	0	0	692.54	0	0	0	0	0	0	0	0	758.95	743.33
2.5103e+13	0	0	0	0	0	0	0	0	0	0	0	0	0	693.94	0	0	0	719.94	0	0	0	0	0	0	0	0	0	0	0	0	0	0	0	0	0	0	0	0	692.93	0	0	0	0	0	0	0	0	727.97	711.14
2.5161e+13	0	0	0	0	0	0	0	0	691.77	0	0	0	0	695.74	0	0	0	712.3	0	0	0	0	0	0	0	0	0	0	0	0	0	0	0	0	0	0	0	0	693.78	0	0	0	0	0	0	0	0	721.01	703.05
2.5219e+13	0	0	0	0	0	0	0	0	692.91	0	0	0	0	696.37	0	0	0	708.33	0	0	0	0	0	0	0	0	0	0	0	0	0	0	0	0	0	0	0	0	694.19	0	0	0	0	0	0	0	0	717.43	698.55
2.5277e+13	0	0	0	0	0	0	0	0	693.2	0	0	0	0	696.29	0	0	0	705.71	0	0	0	0	0	0	0	0	0	0	0	0	0	0	0	0	0	0	0	0	694.13	0	0	0	0	0	0	0	0	715.11	695.28
2.5335e+13	0	0	0	0	0	0	0	0	693.08	0	0	0	0	695.81	0	0	0	703.76	0	0	0	0	0	0	0	0	0	0	0	0	0	0	0	0	0	0	0	0	693.69	0	0	0	0	0	0	0	0	713.41	691.99
2.5393e+13	0	0	0	0	0	0	0	0	692.75	0	0	0	0	695.1	0	0	0	702.18	0	0	0	0	0	0	0	0	0	0	0	0	0	0	0	0	0	0	0	0	692.97	0	0	0	0	0	0	0	0	712.06	0
2.5451e+13	0	0	0	0	0	0	0	0	694.84	0	729.32	0	0	691.18	692.17	0	0	700.3	0	0	0	742.28	0	0	0	0	0	0	0	0	0	0	0	0	0	0	0	0	690.55	0	0	0	0	0	0	0	0	710.44	0
2.5509e+13	0	0	0	0	0	0	0	0	694.12	0	0	0	0	694.47	691.83	0	0	699.09	0	0	0	704.02	0	0	0	0	0	0	0	0	0	0	0	0	0	0	0	0	697.02	0	0	0	0	0	0	0	0	709.46	0
2.5568e+13	0	0	0	0	0	0	0	0	693.36	0	0	0	0	697.46	691.42	0	0	698.16	0	0	0	693.35	0	0	0	0	0	0	0	0	0	0	0	0	0	0	0	0	700.22	0	0	0	0	0	0	0	0	708.68	0
2.5626e+13	0	0	0	0	0	0	0	0	692.57	0	0	0	0	699.02	690.94	0	0	697.55	0	0	0	0	0	0	0	0	0	0	0	0	0	0	0	0	0	0	0	0	701.18	0	0	0	0	0	0	0	0	708.18	0
2.5684e+13	0	0	0	0	0	0	0	0	691.7	0	0	0	0	699.68	690.37	0	0	697.15	0	0	0	0	0	0	0	0	0	0	0	0	0	0	0	0	0	0	0	0	701.27	0	0	0	0	0	0	0	0	707.9	0
2.5742e+13	0	0	0	0	0	0	0	0	690.79	0	0	0	0	699.82	0	0	0	696.88	0	0	0	0	0	0	0	0	0	0	0	0	0	0	0	0	0	0	0	0	700.96	0	0	0	0	0	0	0	0	707.71	0
2.58e+13	0	0	0	0	0	0	0	0	0	0	0	0	0	699.65	0	0	0	696.65	0	0	0	0	0	0	0	0	0	0	0	0	0	0	0	0	0	0	0	0	700.41	0	0	0	0	0	0	0	0	707.54	0
2.5858e+13	0	0	0	0	0	0	0	0	690.81	0	710.26	0	0	698.79	690.59	0	0	696.76	0	0	0	725.84	0	0	0	0	727.42	0	0	0	0	0	0	0	0	0	0	0	698.76	0	0	0	0	0	0	0	0	707.53	0
2.5916e+13	0	0	0	0	0	0	0	0	0	0	0	0	0	698.87	0	0	0	696.56	0	0	0	705.7	0	0	0	0	704.33	0	0	0	0	0	0	0	0	0	0	0	700.5	0	0	0	0	0	0	0	0	707.31	0
2.5974e+13	0	0	0	0	0	0	0	0	0	0	0	0	0	700.35	0	0	0	696.28	0	0	0	697.93	0	0	0	0	694.96	0	0	0	0	0	0	0	0	0	0	0	703.02	0	0	0	0	0	0	0	0	707.07	0
2.6032e+13	0	0	0	0	0	0	0	0	0	0	0	0	0	701.47	0	0	0	696.01	0	0	0	691.59	0	0	0	0	0	0	0	0	0	0	0	0	0	0	0	0	704.05	0	0	0	0	0	0	0	0	706.9	0
2.6091e+13	0	0	0	0	0	0	0	0	0	0	0	0	0	702	0	0	0	695.78	0	0	0	0	0	0	0	0	0	0	0	0	0	0	0	0	0	0	0	0	704.22	0	0	0	0	0	0	0	0	706.82	0
2.6149e+13	0	0	0	0	0	0	0	0	0	0	0	0	0	702.11	0	0	0	695.58	0	0	0	0	0	0	0	0	0	0	0	0	0	0	0	0	0	0	0	0	703.97	0	0	0	0	0	0	0	0	706.77	0
2.6207e+13	0	0	0	0	0	0	0	0	0	0	0	0	0	701.96	0	0	0	695.37	0	0	0	0	0	0	0	0	0	0	0	0	0	0	0	0	0	0	0	0	703.49	0	0	0	0	0	0	0	0	706.72	0
2.6265e+13	0	0	0	0	0	0	0	0	0	0	709.85	0	0	701.94	0	0	0	696.1	0	0	0	731.66	0	0	0	0	736.27	0	0	0	0	0	0	0	0	0	0	0	702.79	0	0	0	0	0	0	0	0	707.15	0
2.6323e+13	0	0	0	0	0	0	0	0	0	0	691.82	0	0	701.99	0	0	0	695.88	0	0	0	708.3	0	0	0	0	708.05	0	0	0	0	0	0	0	0	0	0	0	704.18	0	0	0	0	0	0	0	0	707.03	0
2.6381e+13	0	0	0	0	0	0	0	0	0	0	0	0	0	703.31	0	0	0	695.61	0	0	0	700.25	0	0	0	0	699.03	0	0	0	0	0	0	0	0	0	0	0	706.3	0	0	0	0	0	0	0	0	706.89	0
2.6439e+13	0	0	0	0	0	0	0	0	0	0	0	0	0	704.2	0	0	0	695.35	0	0	0	694.85	0	0	0	0	692.25	0	0	0	0	0	0	0	0	0	0	0	706.95	0	0	0	0	0	0	0	0	706.81	0
2.6497e+13	0	0	0	0	0	0	0	0	0	0	0	0	0	704.5	0	0	0	695.15	0	0	0	0	0	0	0	0	0	0	0	0	0	0	0	0	0	0	0	0	706.84	0	0	0	0	0	0	0	0	706.82	0
2.6555e+13	0	0	0	0	0	0	0	0	0	0	0	0	0	704.42	0	0	0	694.97	0	0	0	0	0	0	0	0	0	0	0	0	0	0	0	0	0	0	0	0	706.38	0	0	0	0	0	0	0	0	706.86	0
2.6613e+13	0	0	0	0	0	0	0	0	0	0	0	0	0	704.11	0	0	0	694.8	0	0	0	0	0	0	0	0	0	0	0	0	0	0	0	0	0	0	0	0	705.74	0	0	0	0	0	0	0	0	706.88	0
2.6672e+13	0	0	0	0	0	0	0	0	746.89	0	0	0	0	703.65	0	0	0	694.61	0	0	0	0	0	0	0	0	0	0	0	0	0	0	0	0	0	0	0	0	705	0	0	0	0	0	0	0	0	706.86	0
2.673e+13	0	0	0	0	0	0	0	0	719.9	0	0	0	0	703.09	700.1	0	0	700.25	0	0	702.05	0	0	0	0	0	0	0	0	0	0	0	0	0	0	0	0	0	704.2	0	0	0	0	0	0	0	0	713.61	0
2.6788e+13	0	0	0	0	0	0	0	0	711.75	0	0	0	0	702.61	701.46	0	0	703.84	0	0	698.45	0	0	0	0	0	0	0	0	0	0	0	0	0	0	0	0	0	703.41	0	0	0	0	0	0	0	0	716.46	692.41
2.6846e+13	0	0	0	0	0	0	0	0	707.72	0	0	0	0	702.34	700.93	0	0	704.81	0	0	695.62	0	0	0	0	0	0	0	0	0	0	0	0	0	0	0	0	0	702.74	0	0	0	0	0	0	0	0	716.8	693.03
2.6904e+13	0	0	0	0	0	0	0	0	705.17	0	0	0	0	702.14	700.13	0	0	704.89	0	0	693.16	0	0	0	0	0	0	0	0	0	0	0	0	0	0	0	0	0	702.16	0	0	0	0	0	0	0	0	716.46	692.55
2.6962e+13	0	0	0	0	0	0	0	0	703.35	0	0	0	0	701.86	699.36	0	0	704.63	0	0	691.06	0	0	0	0	0	0	0	0	0	0	0	0	0	0	0	0	0	701.57	0	0	0	0	0	0	0	0	715.91	691.54
2.702e+13	0	0	0	0	0	0	0	0	701.94	0	0	0	0	701.46	698.63	0	0	704.21	0	0	0	0	0	0	0	0	0	0	0	0	0	0	0	0	0	0	0	0	700.91	0	0	0	0	0	0	0	0	715.28	690
2.7078e+13	0	0	0	0	0	0	0	0	702.18	0	0	0	0	700.93	700.38	0	0	703.9	0	0	0	0	0	0	0	0	0	0	0	0	0	0	0	0	0	0	0	0	700.14	0	0	0	0	0	0	0	0	715.1	0
2.7136e+13	0	0	0	0	0	0	0	0	701.32	0	0	0	699.53	712.53	699.6	0	0	723.91	0	0	0	0	0	0	0	0	0	0	0	0	0	0	695.7	0	0	0	0	0	704.95	0	0	0	0	0	0	0	0	736.62	711.18
2.7195e+13	0	0	0	0	0	0	0	0	701.46	0	0	0	695.51	712.37	699.07	0	0	719.83	0	0	0	0	0	0	0	0	0	0	0	0	0	0	691.89	0	0	0	0	0	706.98	0	0	0	0	0	0	0	0	731.57	707.55
2.7253e+13	0	0	0	0	0	0	0	0	701.85	0	0	0	691.61	710.64	698.88	0	0	716.85	0	0	0	0	0	0	0	0	0	0	0	0	0	0	0	0	0	0	0	0	706.53	0	0	0	0	0	0	0	0	728.25	704.6
2.7311e+13	0	0	0	0	0	0	0	0	701.98	0	0	0	0	708.89	698.83	0	0	714.55	0	0	0	0	0	0	0	0	0	0	0	0	0	0	0	0	0	0	0	0	705.48	0	0	0	0	0	0	0	0	725.8	702.22
2.7369e+13	0	0	0	0	0	0	0	0	701.86	0	0	0	0	707.26	698.76	0	0	712.66	0	0	0	0	0	0	0	0	0	0	0	0	0	0	0	0	0	0	0	0	704.27	0	0	0	0	0	0	0	0	723.83	700.2
2.7427e+13	0	0	0	0	0	0	0	0	701.55	0	0	0	0	705.75	698.62	0	0	711.03	0	0	0	0	0	0	0	0	0	0	0	0	0	0	0	0	0	0	0	0	703.02	0	0	0	0	0	0	0	0	722.15	698.36
2.7485e+13	0	0	0	0	0	0	0	0	701.12	0	0	0	0	704.33	698.42	0	0	709.59	0	0	0	0	0	0	0	0	0	0	0	0	0	0	0	0	0	0	0	0	701.77	0	0	0	0	0	0	0	0	720.68	696.6
2.7543e+13	0	0	0	0	0	0	0	0	704.89	0	0	0	0	705.37	700.82	0	0	740.49	0	0	0	0	0	0	0	0	0	0	0	0	0	0	0	0	0	0	0	0	701.28	0	0	0	0	0	0	0	0	752.61	726.37
2.7601e+13	0	0	0	0	0	0	0	0	707.54	0	0	0	0	707.32	701.62	0	0	729.17	0	0	0	0	0	0	0	0	0	0	0	0	0	0	0	0	0	0	0	0	702.33	0	0	0	0	0	0	0	0	740.81	715.31
2.7659e+13	0	0	0	0	0	0	0	0	708.22	0	0	0	0	707.28	702.5	0	0	723.72	0	0	0	0	0	0	0	0	0	0	0	0	0	0	0	0	0	0	0	0	702.61	0	0	0	0	0	0	0	0	735.21	709.96
2.7718e+13	0	0	0	0	0	0	0	0	708.01	0	0	0	0	706.47	702.97	0	0	720.09	0	0	690.07	0	0	0	0	0	0	0	0	0	0	0	0	0	0	0	0	0	702.24	0	0	0	0	0	0	0	0	731.52	706.41
2.7776e+13	0	0	0	0	0	0	0	0	707.43	0	0	0	0	705.38	703.08	0	0	717.34	0	0	690.08	0	0	0	0	0	0	0	0	0	0	0	0	0	0	0	0	0	701.52	0	0	0	0	0	0	0	0	728.73	703.68
2.7834e+13	0	0	0	0	0	0	0	0	706.72	0	0	0	0	704.2	702.98	0	0	715.09	0	0	0	0	0	0	0	0	0	0	0	0	0	0	0	0	0	0	0	0	700.62	0	0	0	0	0	0	0	0	726.46	701.38
2.7892e+13	0	0	0	0	0	0	0	0	705.95	0	0	0	0	702.99	702.73	0	0	713.17	0	0	0	0	0	0	0	0	0	0	0	0	0	0	0	0	0	0	0	0	699.6	0	0	0	0	0	0	0	0	724.53	699.33
2.795e+13	690.23	0	0	0	0	0	0	0	707.32	0	0	0	0	702.82	705.17	0	0	710.36	0	0	691.8	704.7	0	0	0	0	0	0	0	0	0	0	0	0	0	0	0	0	707.74	0	0	0	0	0	699.05	0	0	721.81	695.9
2.8008e+13	692.36	0	0	0	0	0	0	0	706.33	0	0	0	0	707.55	704.58	0	0	709.02	0	0	690.71	692.96	0	0	0	0	0	0	0	0	0	0	0	691.63	0	0	0	0	710.85	0	0	0	0	0	696.34	0	0	720.54	695.01
2.8066e+13	691.19	0	0	0	0	0	0	0	705.39	0	0	0	0	708.81	703.97	0	0	708.2	0	0	0	0	0	0	0	0	0	0	0	0	0	0	0	692.38	0	0	0	0	710.59	0	0	0	0	0	692.47	0	0	719.84	694.53
2.8124e+13	0	0	0	0	0	0	0	0	704.52	0	0	0	0	708.82	703.37	0	0	707.73	0	0	0	0	0	0	0	0	0	0	0	0	0	0	0	691.6	0	0	0	0	709.69	0	0	0	0	0	0	0	0	719.4	694.15
2.8182e+13	0	0	0	0	0	0	0	0	703.72	0	0	0	0	708.33	702.77	0	0	707.38	0	0	0	0	0	0	0	0	0	0	0	0	0	0	0	0	0	0	0	0	708.6	0	0	0	0	0	0	0	0	719	693.7
2.8241e+13	0	0	0	0	0	0	0	0	703.01	0	0	0	0	707.6	702.2	0	0	707.04	0	0	0	0	0	0	0	0	0	0	0	0	0	0	0	0	0	0	0	0	707.46	0	0	0	0	0	0	0	0	718.55	693.09
2.8299e+13	0	0	0	0	0	0	0	0	702.36	0	0	0	0	706.74	701.66	0	0	706.66	0	0	0	0	0	0	0	0	0	0	0	0	0	0	0	0	0	0	0	0	706.28	0	0	0	0	0	0	0	0	718.05	692.19
2.8357e+13	0	0	0	0	0	0	0	0	702.94	0	0	0	0	703.92	702.83	0	0	706.1	0	715.43	0	0	0	0	706.9	0	0	0	0	0	0	0	0	0	0	696.96	0	691.6	702.64	0	0	0	0	0	0	0	0	717.22	691.12
2.8415e+13	0	0	0	0	0	0	0	0	702.38	0	0	0	0	702.98	702.3	0	0	705.61	0	701.85	0	0	0	0	696.52	0	692.07	0	0	0	0	0	0	0	0	0	0	691.42	701.83	0	0	0	0	0	0	0	0	716.6	0
2.8473e+13	0	0	0	0	0	0	0	0	701.86	0	0	0	0	702.45	701.8	0	0	705.08	0	694.56	0	0	0	0	0	0	690.89	0	0	0	0	0	0	0	0	0	0	691.23	701.6	0	0	0	0	0	0	0	0	715.96	0
2.8531e+13	0	0	0	0	0	0	0	0	701.34	0	0	0	0	702.2	701.32	0	0	704.53	0	0	0	0	0	0	0	0	0	0	0	0	0	0	0	0	0	0	0	691.01	701.65	0	0	0	0	0	0	0	0	715.32	0
2.8589e+13	0	0	0	0	0	0	0	0	700.83	0	0	0	0	702.11	700.85	0	0	704	0	0	0	0	0	0	0	0	0	0	0	0	0	0	0	0	0	0	0	690.78	701.8	0	0	0	0	0	0	0	0	714.7	0
2.8647e+13	0	0	0	0	0	0	0	0	700.32	0	0	0	0	702.07	700.38	0	0	703.51	0	0	0	0	0	0	0	0	0	0	0	0	0	0	0	0	0	0	0	690.54	701.91	0	0	0	0	0	0	0	0	714.14	0
2.8705e+13	0	0	0	0	0	0	0	0	699.81	0	0	0	0	702.01	699.92	0	0	703.06	0	0	0	0	0	0	0	0	0	0	0	0	0	0	0	0	0	0	0	690.27	701.92	0	0	0	0	0	0	0	0	713.63	0
2.8763e+13	0	0	0	0	0	0	0	0	700.22	0	0	691.51	0	700.81	700.77	0	0	702.3	709.81	0	0	0	0	0	0	0	0	0	0	0	0	0	0	0	0	0	0	692.5	700.59	0	0	0	0	0	0	0	0	712.61	0
2.8822e+13	0	0	0	0	0	0	0	0	699.72	0	0	0	0	700.52	700.31	0	0	701.95	692.73	0	0	0	0	0	0	0	0	0	0	0	0	0	0	0	0	0	0	692.19	700.2	0	0	0	0	0	0	0	0	712.21	0
2.888e+13	0	0	0	0	0	0	0	0	699.23	0	0	0	0	700.15	699.85	0	0	701.6	0	691.02	0	0	0	0	0	0	0	0	0	0	0	0	0	0	0	0	0	691.89	699.8	0	0	0	0	0	0	0	0	711.83	0
2.8938e+13	0	0	0	0	0	0	0	0	698.75	0	0	0	0	699.82	699.39	0	0	701.24	0	691.07	0	0	0	0	0	0	0	0	0	0	0	0	0	0	0	0	0	691.57	699.49	0	0	0	0	0	0	0	0	711.46	0
2.8996e+13	0	0	0	0	0	0	0	0	698.26	0	0	0	0	699.55	698.94	0	0	700.87	0	0	0	0	0	0	0	0	0	0	0	0	0	0	0	0	0	0	0	691.25	699.26	0	0	0	0	0	0	0	0	711.09	0
2.9054e+13	0	0	0	0	0	0	0	0	697.76	0	0	0	0	699.33	698.49	0	0	700.5	0	0	0	0	0	0	0	0	0	0	0	0	0	0	0	0	0	0	0	690.93	699.1	0	0	0	0	0	0	0	0	710.72	0
2.9112e+13	0	0	0	0	0	0	0	0	697.25	0	0	0	0	699.14	698.04	0	0	700.13	0	0	0	0	0	0	0	0	0	0	0	0	0	0	0	0	0	0	0	690.59	698.96	0	0	0	0	0	0	0	0	710.36	0
2.917e+13	0	0	0	0	0	0	0	0	733.95	0	0	0	0	698.94	720.01	0	0	700.62	0	0	717.33	0	0	0	0	0	0	0	0	0	0	0	0	0	0	0	0	692.51	698.8	0	0	0	0	0	0	0	0	711.5	0
2.9228e+13	0	0	0	0	0	0	0	0	720.17	0	0	0	0	698.73	716.24	0	0	703.63	0	0	706.81	0	0	0	0	0	0	0	0	0	0	0	0	0	0	0	0	692.22	698.58	0	0	0	0	0	0	0	0	715.4	0
2.9286e+13	0	0	0	0	0	0	0	0	714.86	0	0	0	0	698.6	713.21	0	0	705.16	0	0	702.05	0	0	0	0	0	0	0	0	0	0	0	0	0	0	0	0	692.21	698.33	0	0	0	0	0	0	0	0	716.82	0
2.9345e+13	0	0	0	0	0	0	0	0	711.73	0	0	0	0	698.53	711.02	0	0	705.58	0	0	699.01	0	0	0	0	0	0	0	0	0	0	0	0	0	0	0	0	692.42	698.09	0	0	0	0	0	0	0	0	717.06	0
2.9403e+13	0	0	0	0	0	0	0	0	709.55	0	0	0	0	698.44	709.33	0	0	705.49	0	0	696.72	0	0	0	0	0	0	0	0	0	0	0	0	0	0	0	0	692.69	697.8	0	0	0	0	0	0	0	0	716.86	0
2.9461e+13	0	0	0	0	0	0	0	0	707.89	0	0	0	0	698.23	707.97	0	0	705.13	0	0	694.75	0	0	0	0	0	0	0	0	0	0	0	0	0	0	0	0	692.9	697.43	0	0	0	0	0	0	0	0	716.47	0
2.9519e+13	0	0	0	0	0	0	0	0	706.53	0	0	0	0	697.89	706.82	0	0	704.63	0	0	692.77	0	0	0	0	0	0	0	0	0	0	0	0	0	0	0	0	693.05	696.95	0	0	0	0	0	0	0	0	715.99	0
2.9577e+13	0	0	0	0	0	0	0	0	705.73	0	0	0	0	694.76	707.23	0	0	702.3	0	0	691.21	0	0	0	0	0	0	0	0	0	0	0	0	0	0	0	0	695.96	693.51	0	704.12	0	0	0	0	0	0	713.84	0
2.9635e+13	0	0	0	0	0	0	0	0	704.72	0	0	0	0	694.25	706.25	0	0	701.74	0	693.88	0	0	0	0	0	0	0	0	0	0	0	0	0	0	0	0	0	695.9	693.15	0	0	0	0	0	0	0	0	713.45	0
2.9693e+13	0	0	0	0	0	0	0	0	703.8	0	0	0	0	694.34	705.38	0	0	701.13	0	694.11	0	0	0	0	0	0	0	0	0	0	0	0	0	0	0	0	0	695.79	693.57	0	0	0	0	0	0	0	0	713.02	0
2.9751e+13	0	0	0	0	0	0	0	0	702.94	0	0	0	0	694.64	704.57	0	0	700.56	0	692.85	0	0	0	0	0	0	0	0	0	0	0	0	0	0	0	0	0	695.63	694.06	0	0	0	0	0	0	0	0	712.56	0
2.9809e+13	0	0	0	0	0	0	0	0	702.14	0	0	0	0	694.95	703.83	0	0	700.06	0	0	0	0	0	0	0	0	0	0	0	0	0	0	0	0	0	0	0	695.44	694.47	0	0	0	0	0	0	0	0	712.1	0
2.9868e+13	0	0	0	0	0	0	0	0	701.39	0	0	0	0	695.22	703.13	0	0	699.63	0	0	0	0	0	0	0	0	0	0	0	0	0	0	0	0	0	0	0	695.22	694.82	0	0	0	0	0	0	0	0	711.64	0
2.9926e+13	0	0	0	0	0	0	0	0	700.68	0	0	0	0	695.42	702.46	0	0	699.25	0	0	0	0	0	0	0	0	0	0	0	0	0	0	0	0	0	0	0	694.98	695.11	0	0	0	0	0	0	0	0	711.2	0
2.9984e+13	0	0	0	0	0	0	0	0	700.01	0	0	694	0	694.12	702.51	0	0	697.65	690.81	693.67	0	0	0	0	0	0	0	0	0	0	0	0	0	0	0	691.3	0	697.02	693.94	0	711.88	0	0	0	0	690.69	0	709.52	0
3.0042e+13	0	0	0	0	0	0	0	0	699.41	0	0	0	0	694.04	701.89	0	0	697.39	0	698.99	0	0	0	0	0	0	0	0	0	0	0	0	0	0	0	690.62	0	696.7	693.89	0	690.11	0	0	0	0	690.43	0	709.19	0
3.01e+13	0	0	0	0	0	0	0	0	698.83	0	0	0	0	694.06	701.3	0	0	697.1	0	698.72	0	0	0	0	0	0	0	0	0	0	0	0	0	0	0	0	0	696.37	693.97	0	0	0	0	0	0	690.14	0	708.88	0
3.0158e+13	0	0	0	0	0	0	0	0	698.25	0	0	0	0	694.18	700.74	0	0	696.82	0	697.44	0	0	0	0	0	0	0	0	0	0	0	0	0	0	0	0	0	696.03	694.14	0	0	0	0	0	0	0	0	708.58	0
3.0216e+13	0	0	0	0	0	0	0	0	697.68	0	0	0	0	694.32	700.2	0	0	696.56	0	695.76	0	0	0	0	0	0	0	0	0	0	0	0	0	0	0	0	0	695.69	694.33	0	0	0	0	0	0	0	0	708.3	0
3.0274e+13	0	0	0	0	0	0	0	0	697.09	0	0	0	0	694.47	699.67	0	0	696.33	0	693.53	0	0	0	0	0	0	0	0	0	0	0	0	0	0	0	0	0	695.34	694.56	0	0	0	0	0	0	0	0	708.03	0
3.0332e+13	0	0	0	0	0	0	0	0	696.48	0	0	0	0	694.63	699.15	0	0	696.11	0	690	0	0	0	0	0	0	0	0	0	0	0	0	0	0	0	0	0	694.98	694.78	0	0	0	0	0	0	0	0	707.77	0
3.0391e+13	693.52	0	0	0	0	0	0	0	695.85	0	0	0	0	700.5	699.06	0	0	695.08	0	0	0	696.27	0	0	0	0	0	0	0	0	0	0	0	0	0	0	0	696.51	714.11	0	0	0	0	0	714.29	690.79	0	706.54	0
3.0449e+13	693.1	0	0	0	0	0	0	0	695.24	0	0	0	0	706.48	698.57	0	0	695.07	0	0	0	695.56	0	0	0	0	0	0	0	0	0	0	0	0	0	0	0	696.13	713.07	0	0	0	0	0	700.07	690.37	0	706.57	0
3.0507e+13	0	0	0	0	0	0	0	0	694.6	0	0	0	0	706.81	698.07	0	0	695.47	0	0	0	691.67	0	0	0	0	0	0	0	0	0	0	0	0	0	0	0	695.73	710.77	0	0	0	0	0	693.6	0	0	707.16	0
3.0565e+13	0	0	0	0	0	0	0	0	693.97	0	0	0	0	706.34	697.58	0	0	696.1	0	0	0	0	0	0	0	0	0	0	0	0	0	0	0	0	0	0	0	695.34	709.08	0	0	0	0	0	0	0	0	707.91	0
3.0623e+13	0	0	0	0	0	0	0	0	693.37	0	0	0	0	705.73	697.08	0	0	696.69	0	0	0	0	0	0	0	0	0	0	0	0	0	0	0	0	0	0	0	694.94	707.76	0	0	0	0	0	0	0	0	708.53	0
3.0681e+13	0	0	0	0	0	0	0	0	692.82	0	0	0	0	705.1	696.59	0	0	697.15	0	0	0	0	0	0	0	0	0	0	0	0	0	0	0	0	0	0	0	694.53	706.67	0	0	0	0	0	0	0	0	708.99	0
3.0739e+13	0	0	0	0	0	0	0	0	692.33	0	0	0	0	704.48	696.1	0	0	697.46	0	0	0	0	0	0	0	0	0	0	0	0	0	0	0	0	0	0	0	694.11	705.72	0	0	0	0	0	0	0	0	709.28	0
3.0797e+13	722.23	0	0	0	0	0	0	0	692.64	0	0	0	723.32	750.39	696.21	0	0	698.71	0	0	0	0	0	0	0	0	0	0	0	0	0	0	719.85	732.14	0	0	0	695.35	744.47	0	0	697.28	0	0	699.02	0	0	710.36	0
3.0855e+13	705.71	0	0	0	0	0	0	0	692.38	0	0	0	707.59	728.84	695.83	0	0	702.03	0	0	0	0	0	0	0	0	0	0	0	0	0	0	704.44	710.86	0	0	0	694.93	727.9	0	0	0	0	0	698.13	0	0	714.88	0
3.0913e+13	698.9	0	0	0	0	0	0	0	692.21	0	0	0	701.36	722.19	695.47	0	0	704.23	0	0	0	0	0	0	0	0	0	0	0	0	0	0	698.08	703.71	0	0	0	694.5	721.85	0	0	0	0	0	693.66	0	0	717.09	0
3.0972e+13	694	0	0	0	0	0	0	0	692.21	0	0	0	697.35	718.37	695.15	0	0	705.07	0	0	0	0	0	0	0	0	0	0	0	0	0	0	693.52	699.33	0	0	0	694.06	718.17	0	0	0	0	0	0	0	0	717.74	0
3.103e+13	0	0	0	0	0	0	0	0	692.33	0	0	0	693.98	715.68	694.89	0	0	705.25	0	0	0	0	0	0	0	0	0	0	0	0	0	0	0	695.91	0	0	0	693.62	715.51	0	0	0	0	0	0	0	0	717.78	0
3.1088e+13	0	0	0	0	0	0	0	0	692.5	0	0	0	0	713.58	694.69	0	0	705.11	0	0	0	0	0	0	0	0	0	0	0	0	0	0	0	692.13	0	0	0	693.17	713.39	0	0	0	0	0	0	0	0	717.55	0
3.1146e+13	0	0	0	0	0	0	0	0	692.66	0	0	0	0	711.84	694.53	0	0	704.8	0	0	0	0	0	0	0	0	0	0	0	0	0	0	0	0	0	0	0	692.71	711.61	0	0	0	0	0	0	0	0	717.19	0
3.1204e+13	0	0	0	0	0	0	0	707.59	713.33	0	0	0	0	710.33	696.85	0	0	710.91	0	0	690.4	0	0	0	0	0	0	0	0	0	0	0	0	0	0	0	0	693.91	710.06	0	0	0	0	0	0	0	0	726.51	695.59
3.1262e+13	0	0	0	0	0	0	0	690.38	713.19	0	0	0	0	709.23	702.6	0	0	717.77	0	0	697.05	0	0	0	0	0	0	0	0	0	0	0	0	0	0	0	0	693.51	708.74	0	0	0	0	0	0	0	0	732.39	703.91
3.132e+13	0	0	0	0	0	0	0	0	710.64	0	0	0	0	708.86	704.39	0	0	717.09	0	0	697.22	0	0	0	0	0	0	0	0	0	0	0	0	0	0	0	0	693.14	707.91	0	0	0	0	0	0	0	0	730.79	704.04
3.1378e+13	0	0	0	0	0	0	0	0	708.87	0	0	0	0	708.65	704.69	0	0	715.74	0	0	696.29	0	0	0	0	0	0	0	0	0	0	0	0	0	0	0	0	692.88	707.36	0	0	0	0	0	0	0	0	729	702.89
3.1436e+13	0	0	0	0	0	0	0	0	707.55	0	0	0	0	708.3	704.53	0	0	714.39	0	0	695.24	0	0	0	0	0	0	0	0	0	0	0	0	0	0	0	0	692.74	706.83	0	0	0	0	0	0	0	0	727.41	701.49
3.1495e+13	0	0	0	0	0	0	0	0	706.51	0	0	0	0	707.77	704.22	0	0	713.14	0	0	694.16	0	0	0	0	0	0	0	0	0	0	0	0	0	0	0	0	692.69	706.22	0	0	0	0	0	0	0	0	726	700.06
3.1553e+13	0	0	0	0	0	0	0	0	705.63	0	0	0	0	707.09	703.85	0	0	711.98	0	0	693.06	0	0	0	0	0	0	0	0	0	0	0	0	0	0	0	0	692.69	705.51	0	0	0	0	0	0	0	0	724.74	698.64
3.1611e+13	0	0	695.23	0	0	0	0	712.7	707.95	0	0	0	0	706.33	705.98	0	0	757.22	0	0	695.02	0	0	0	0	0	0	0	0	0	0	0	0	0	0	0	0	695.03	704.72	0	0	0	0	0	0	0	0	773.66	739.53
3.1669e+13	0	0	0	0	0	0	0	695.44	714.31	0	0	0	0	707.39	707.21	0	0	735.12	0	0	696.55	0	0	0	0	0	0	0	0	0	0	0	0	0	0	0	0	695.07	704.58	0	0	0	0	0	0	0	0	748.9	719.78
3.1727e+13	0	0	0	0	0	0	0	0	715.1	0	0	0	0	708.69	708.87	0	0	728.26	0	0	697.88	0	0	0	0	0	0	0	0	0	0	0	0	0	0	0	0	695.08	705.24	0	0	0	0	0	0	0	0	741.56	713.28
3.1785e+13	0	0	0	0	0	0	0	0	714.43	0	0	0	0	708.89	709.55	0	0	724.22	0	0	698.11	0	0	0	0	0	0	0	0	0	0	0	0	0	0	0	0	695.11	705.47	0	0	0	0	0	0	0	0	737.33	709.39
3.1843e+13	0	0	0	0	0	0	0	0	713.44	0	0	0	0	708.46	709.63	0	0	721.32	0	0	697.78	0	0	0	0	0	0	0	0	0	0	0	0	0	0	0	0	695.17	705.23	0	0	0	0	0	0	0	0	734.35	706.56
3.1901e+13	0	0	0	0	0	0	0	0	712.41	0	0	0	0	707.73	709.4	0	0	719.01	0	0	697.2	0	0	0	0	0	0	0	0	0	0	0	0	0	0	0	0	695.25	704.7	0	0	0	0	0	0	0	0	732.01	704.28
3.1959e+13	0	0	0	0	0	0	0	0	711.4	0	0	0	0	706.86	709.02	0	0	717.08	0	0	696.5	0	0	0	0	0	0	0	0	0	0	0	0	0	0	0	0	695.35	703.99	0	0	0	0	0	0	0	0	730.07	702.31
3.2018e+13	0	0	0	0	0	0	0	0	712.35	0	0	0	0	701.63	711.17	0	0	713.99	0	693.55	698.47	0	0	0	712.83	0	722.13	0	0	0	725.04	0	0	0	0	0	0	698.05	698.55	0	0	0	0	0	0	690.9	0	727.02	698.34
3.2076e+13	0	0	0	0	0	0	0	0	711.23	0	0	0	0	701.36	710.44	0	0	712.53	0	695.07	697.43	0	0	0	694.24	0	702.66	0	0	0	0	0	0	0	0	0	0	698.12	699.05	0	0	0	0	0	0	690.98	0	725.57	696.7
3.2134e+13	0	0	0	0	0	0	0	0	710.19	0	0	0	0	701.81	709.73	0	0	711.23	0	690.73	696.4	0	0	0	0	0	695.34	0	0	0	0	0	0	0	0	0	0	698.16	700.38	0	0	0	0	0	0	691.05	0	724.26	695.61
3.2192e+13	0	0	0	0	0	0	0	0	709.21	0	0	0	0	702.56	709.04	0	0	710.12	0	0	695.33	0	0	0	0	0	0	0	0	0	0	0	0	0	0	0	0	698.16	701.76	0	0	0	0	0	0	691.11	0	723.1	695.01
3.225e+13	0	0	0	0	0	0	0	0	708.31	0	0	0	0	703.27	708.36	0	0	709.19	0	0	694.2	0	0	0	0	0	0	0	0	0	0	0	0	0	0	0	0	698.13	702.81	0	0	0	0	0	0	691.14	0	722.11	694.54
3.2308e+13	0	0	0	0	0	0	0	0	707.46	0	0	0	0	703.79	707.71	0	0	708.43	0	0	692.94	0	0	0	0	0	0	0	0	0	0	0	0	0	0	0	0	698.07	703.49	0	0	0	0	0	0	691.15	0	721.28	694.01
3.2366e+13	0	0	0	0	0	0	0	0	706.68	0	0	0	0	704.11	707.08	0	0	707.79	0	0	691.44	0	0	0	0	0	0	0	0	0	0	0	0	0	0	0	0	697.99	703.85	0	0	0	0	0	0	691.13	0	720.57	693.24
3.2424e+13	0	0	0	691.49	0	0	0	0	706.61	0	712.58	0	0	702.88	707.76	0	0	706.24	0	0	691.7	732.59	0	0	0	0	733.85	0	0	0	0	0	0	0	0	0	0	700.26	702.57	0	0	0	0	691.35	0	693.58	0	718.83	691.01
3.2482e+13	0	0	0	691.25	0	0	0	0	705.92	0	692.9	0	0	703.69	707.12	0	0	705.88	0	0	0	709.1	0	0	0	0	707.63	0	0	0	0	0	0	0	0	0	0	700.07	705.01	0	0	0	0	691.24	0	693.5	0	718.35	0
3.2541e+13	0	0	0	690.98	0	0	0	0	705.28	0	0	0	0	705.56	706.52	0	0	705.55	0	0	0	701.75	0	0	0	0	699.44	0	0	0	0	0	0	0	0	0	0	699.88	707.62	0	0	0	0	691.1	0	693.39	0	717.96	0
3.2599e+13	0	0	0	690.67	0	0	0	0	704.69	0	0	0	0	706.86	705.95	0	0	705.32	0	0	0	696.94	0	0	0	0	693.36	0	0	0	0	0	0	0	0	0	0	699.66	708.71	0	0	0	0	690.94	0	693.27	0	717.73	0
3.2657e+13	0	0	0	690.33	0	0	0	0	704.14	0	0	0	0	707.52	705.42	0	0	705.2	0	0	0	692.06	0	0	0	0	0	0	0	0	0	0	0	0	0	0	0	699.44	709	0	0	0	0	690.76	0	693.13	0	717.64	0
3.2715e+13	0	0	0	0	0	0	0	0	703.64	0	0	0	0	707.76	704.91	0	0	705.15	0	0	0	0	0	0	0	0	0	0	0	0	0	0	0	0	0	0	0	699.21	708.89	0	0	0	0	690.54	0	692.97	0	717.58	0
3.2773e+13	0	0	0	0	0	0	0	0	703.17	0	0	0	0	707.73	704.44	0	0	705.12	0	0	0	0	0	0	0	0	0	0	0	0	0	0	0	0	0	0	0	698.97	708.56	0	0	0	0	690.31	0	692.8	0	717.51	0
3.2831e+13	0	0	0	691.53	0	0	0	0	703.21	0	0	0	0	707.2	704.81	0	0	704.99	0	696.5	0	0	0	0	734.38	0	736.06	0	0	0	752.68	0	0	0	0	0	0	700.68	707.45	0	0	0	0	692.41	0	694.86	0	717.08	0
3.2889e+13	0	0	0	691.08	0	0	0	0	702.86	0	0	0	0	706.74	704.4	0	0	704.96	0	704.99	0	695.68	0	0	706.98	0	712.65	0	0	0	699.64	0	0	0	0	0	0	700.39	706.98	0	0	0	0	692.12	0	694.64	0	716.94	0
3.2947e+13	0	0	0	690.6	0	0	0	0	702.53	0	0	0	0	706.82	704.01	0	0	704.87	0	700.43	0	696.46	0	0	697.97	0	704.93	0	0	0	0	0	0	0	0	0	0	700.11	707.59	0	0	0	0	691.82	0	694.41	0	716.75	0
3.3005e+13	0	0	0	690.12	0	0	0	0	702.21	0	0	0	0	707.26	703.65	0	0	704.75	0	696.4	0	695.25	0	0	691.3	0	700.03	0	0	0	0	0	0	0	0	0	0	699.82	708.35	0	0	0	0	691.52	0	694.16	0	716.54	0
3.3063e+13	0	0	0	0	0	0	0	0	701.9	0	0	0	0	707.65	703.3	0	0	704.63	0	693.08	0	693.27	0	0	0	0	695.83	0	0	0	0	0	0	0	0	0	0	699.54	708.81	0	0	0	0	691.18	0	693.92	0	716.37	0
3.3122e+13	0	0	0	0	0	0	0	0	701.6	0	0	0	0	707.87	702.97	0	0	704.53	0	690.32	0	0	0	0	0	0	691.13	0	0	0	0	0	0	0	0	0	0	699.25	708.97	0	0	0	0	690.85	0	693.66	0	716.23	0
3.318e+13	0	0	0	0	0	0	0	0	701.3	0	0	0	0	707.93	702.65	0	0	704.45	0	0	0	0	0	0	0	0	0	0	0	0	0	0	0	0	0	0	0	698.97	708.9	0	0	0	0	690.49	0	693.4	0	716.11	0
3.3238e+13	739.99	0	0	690.2	0	0	0	0	701.58	0	0	0	0	717.06	703.09	0	0	704.54	0	0	0	0	0	0	0	0	0	0	0	0	0	0	0	693.69	0	0	0	700.34	767.92	0	0	0	0	692.29	799.83	695.14	0	715.85	0
3.3296e+13	712.02	0	0	0	0	0	0	0	701.32	0	0	0	694.69	729.28	702.8	0	0	704.76	0	0	0	693.88	0	0	0	0	0	0	0	0	0	0	691.78	706.1	0	0	0	700.05	735.81	0	0	0	0	691.91	714.88	694.86	0	716.28	0
3.3354e+13	704.13	0	0	0	0	0	0	0	701.06	0	0	0	696.12	725.06	702.52	0	0	705.96	0	0	0	693.75	0	0	0	0	0	0	0	0	0	0	692.75	703.01	0	0	0	699.76	728.15	0	0	0	0	691.54	705.05	694.57	0	717.99	0
3.3412e+13	699.64	0	0	0	0	0	0	0	700.85	0	0	0	695.22	722.19	702.25	0	0	707.15	0	0	0	691.47	0	0	0	0	0	0	0	0	0	0	691.59	700.33	0	0	0	699.47	724.07	0	0	0	0	691.15	699.72	694.28	0	719.34	0
3.347e+13	696.21	0	0	0	0	0	0	0	700.72	0	0	0	693.87	720.02	702.02	0	0	707.92	0	0	0	0	0	0	0	0	0	0	0	0	0	0	0	698.08	0	0	0	699.19	721.27	0	0	0	0	690.75	695.64	693.98	0	720.07	0
3.3528e+13	692.47	0	0	0	0	0	0	0	700.64	0	0	0	692.19	718.24	701.82	0	0	708.34	0	0	0	0	0	0	0	0	0	0	0	0	0	0	0	696.04	0	0	0	698.91	719.1	0	0	0	0	690.35	690.72	693.68	0	720.38	0
3.3586e+13	0	0	0	0	0	0	0	0	700.59	0	0	0	0	716.72	701.65	0	0	708.49	0	0	0	0	0	0	0	0	0	0	0	0	0	0	0	693.87	0	0	0	698.63	717.29	0	0	0	0	0	0	693.38	0	720.43	0
3.3645e+13	0	0	0	0	0	0	0	0	701.67	0	0	0	0	714.86	702.53	0	0	709.79	0	0	0	0	0	0	0	0	0	0	0	0	0	0	0	0	0	717.63	0	699.83	714.52	0	711.36	0	0	691.57	0	694.93	0	721.19	691.59
3.3703e+13	0	0	0	0	0	0	0	0	701.66	0	0	0	0	713.45	702.46	0	0	709.47	0	707.52	0	0	0	0	692.37	0	0	0	0	0	0	0	0	0	0	704.94	0	699.56	712.99	0	693.48	0	0	691.17	0	694.63	0	720.78	691.16
3.3761e+13	0	0	0	0	0	0	0	0	701.59	0	0	0	0	712.18	702.38	0	0	709.08	0	704.37	0	0	0	0	694.37	0	690.37	0	0	0	0	0	0	0	0	696.14	0	699.3	711.68	0	0	0	0	690.75	0	694.33	0	720.32	690.36
3.3819e+13	0	0	0	0	0	0	0	0	701.48	0	0	0	0	711.12	702.27	0	0	708.65	0	701.65	0	0	0	0	693.18	0	691.3	0	0	0	0	0	0	0	0	0	0	699.05	710.66	0	0	0	0	690.35	0	694.02	0	719.83	0
3.3877e+13	0	0	0	0	0	0	0	0	701.32	0	0	0	0	710.28	702.15	0	0	708.19	0	699.16	0	0	0	0	0	0	690.92	0	0	0	0	0	0	0	0	0	0	698.81	709.95	0	0	0	0	0	0	693.72	0	719.32	0
3.3935e+13	0	0	0	0	0	0	0	0	701.13	0	0	0	0	709.63	702	0	0	707.72	0	696.5	0	0	0	0	0	0	0	0	0	0	0	0	0	0	0	0	0	698.57	709.43	0	0	0	0	0	0	693.42	0	718.82	0
3.3993e+13	0	0	0	0	0	0	0	0	700.91	0	0	0	0	709.12	701.82	0	0	707.25	0	693.51	0	0	0	0	0	0	0	0	0	0	0	0	0	0	0	0	0	698.33	709.04	0	0	0	0	0	0	693.12	0	718.34	0
3.4051e+13	710.14	0	0	0	0	0	0	0	701.83	0	0	0	0	708.17	702.81	0	0	707.12	0	690.53	0	0	0	0	0	0	0	0	0	0	0	0	0	0	0	0	0	699.56	725.8	0	0	0	0	690.82	941.43	694.62	0	717.79	0
3.4109e+13	713.01	0	0	0	0	0	0	0	701.54	0	0	0	693.18	729.94	702.59	0	0	706.86	0	0	0	692.84	0	0	0	0	0	0	0	0	0	0	690.4	705.09	0	0	0	699.34	736.89	0	0	0	0	690.46	716.56	694.34	0	717.72	0
3.4168e+13	704.19	0	0	0	0	0	0	0	701.24	0	0	0	695.33	725.66	702.36	0	0	707.68	0	0	0	693.83	0	0	0	0	0	0	0	0	0	0	691.68	702.47	0	0	0	699.12	728.61	0	0	0	0	690.12	705.42	694.06	0	719.13	0
3.4226e+13	699.49	0	0	0	0	0	0	0	700.97	0	0	0	694.56	722.77	702.11	0	0	708.64	0	0	0	692.1	0	0	0	0	0	0	0	0	0	0	690.67	699.88	0	0	0	698.9	724.52	0	0	0	0	0	699.85	693.78	0	720.35	0
3.4284e+13	696.06	0	0	0	0	0	0	0	700.78	0	0	0	693.24	720.63	701.89	0	0	709.23	0	0	0	0	0	0	0	0	0	0	0	0	0	0	0	697.71	0	0	0	698.68	721.81	0	0	0	0	0	695.82	693.5	0	720.97	0
3.4342e+13	692.36	0	0	0	0	0	0	0	700.64	0	0	0	691.6	718.92	701.69	0	0	709.48	0	0	0	0	0	0	0	0	0	0	0	0	0	0	0	695.74	0	0	0	698.45	719.75	0	0	0	0	0	691.11	693.21	0	721.19	0
3.44e+13	0	0	0	0	0	0	0	0	700.54	0	0	0	0	717.45	701.52	0	0	709.5	0	0	0	0	0	0	0	0	0	0	0	0	0	0	0	693.65	0	0	0	698.22	718.05	0	0	0	0	0	0	692.93	0	721.16	0
3.4458e+13	0	0	0	0	0	0	0	0	700.44	0	0	0	0	716.15	701.36	0	0	709.36	0	0	0	0	0	0	0	0	0	0	0	0	0	0	0	0	0	0	0	697.99	716.58	0	0	0	0	0	0	692.64	0	720.99	0
3.4516e+13	0	0	0	0	0	0	0	0	701.76	0	0	694.1	0	714.29	702.52	0	0	710.27	709.24	0	0	0	0	0	0	0	0	0	0	0	0	0	0	0	0	0	0	699.23	713.99	0	0	0	0	690.07	0	694.17	0	721.43	690.91
3.4574e+13	0	0	0	0	0	0	0	0	701.64	0	0	0	0	713.07	702.41	0	0	709.82	695.88	691.58	0	0	0	0	0	0	0	0	0	0	0	0	0	0	0	0	0	699.02	712.7	0	0	0	0	0	0	693.9	0	720.95	690.14
3.4632e+13	0	0	0	0	0	0	0	0	701.49	0	0	0	0	711.97	702.28	0	0	709.33	0	693.25	0	0	0	0	0	0	0	0	0	0	0	0	0	0	0	0	0	698.8	711.57	0	0	0	0	0	0	693.63	0	720.46	0
3.469e+13	0	0	0	0	0	0	0	0	701.3	0	0	0	0	711.01	702.13	0	0	708.82	0	694.06	0	0	0	0	0	0	0	0	0	0	0	0	0	0	0	0	0	698.59	710.63	0	0	0	0	0	0	693.35	0	719.95	0
3.4749e+13	0	0	0	0	0	0	0	0	701.08	0	0	0	0	710.19	701.96	0	0	708.29	0	693.91	0	0	0	0	0	0	0	0	0	0	0	0	0	0	0	0	0	698.38	709.85	0	0	0	0	0	0	693.08	0	719.44	0
3.4807e+13	0	0	0	0	0	0	0	0	700.84	0	0	0	0	709.48	701.77	0	0	707.77	0	692.38	0	0	0	0	0	0	0	0	0	0	0	0	0	0	0	0	0	698.17	709.2	0	0	0	0	0	0	692.82	0	718.93	0
3.4865e+13	0	0	0	0	0	0	0	0	700.58	0	0	0	0	708.87	701.57	0	0	707.27	0	690.1	0	0	0	0	0	0	0	0	0	0	0	0	0	0	0	0	0	697.96	708.66	0	0	0	0	0	0	692.54	0	718.44	0
3.4923e+13	0	0	0	0	0	0	0	693.65	723.04	0	0	0	0	708.37	707.84	0	0	719.74	0	0	695.8	0	0	0	0	0	0	0	0	0	0	0	0	0	0	0	0	699.26	708.18	0	0	0	0	0	0	694.09	0	733.82	698.63
3.4981e+13	0	0	0	0	0	0	0	0	718.96	0	0	0	0	708.48	711.38	0	0	720.49	0	0	698.37	0	0	0	0	0	0	0	0	0	0	0	0	0	0	0	0	699.08	707.99	0	0	0	0	0	0	693.84	0	733.28	701.15
3.5039e+13	0	0	0	0	0	0	0	0	716.1	0	0	0	0	709.04	711.8	0	0	719.14	0	0	697.75	0	0	0	0	0	0	0	0	0	0	0	0	0	0	0	0	698.99	708.19	0	0	0	0	0	0	693.6	0	731.4	700.64
3.5097e+13	0	0	0	0	0	0	0	0	714.05	0	0	0	0	709.5	711.42	0	0	717.73	0	0	696.76	0	0	0	0	0	0	0	0	0	0	0	0	0	0	0	0	699.02	708.46	0	0	0	0	0	0	693.4	0	729.73	699.68
3.5155e+13	0	0	0	0	0	0	0	0	712.47	0	0	0	0	709.71	710.83	0	0	716.46	0	0	695.71	0	0	0	0	0	0	0	0	0	0	0	0	0	0	0	0	699.12	708.61	0	0	0	0	0	0	693.25	0	728.31	698.63
3.5213e+13	0	0	0	0	0	0	0	0	711.18	0	0	0	0	709.69	710.19	0	0	715.33	0	0	694.68	0	0	0	0	0	0	0	0	0	0	0	0	0	0	0	0	699.23	708.6	0	0	0	0	0	0	693.16	0	727.09	697.58
3.5272e+13	0	0	0	0	0	0	0	0	710.11	0	0	0	0	709.5	709.55	0	0	714.3	0	0	693.66	0	0	0	0	0	0	0	0	0	0	0	0	0	0	0	0	699.32	708.42	0	0	0	0	0	0	693.09	0	726.03	696.52
3.533e+13	0	0	0	690.33	0	0	0	0	710.59	0	0	0	0	707.07	710.96	0	0	712.47	0	693.31	694.96	700.2	0	0	694.34	0	718.02	0	0	0	695.5	0	0	0	0	0	0	701.54	706.09	0	0	0	0	691.66	0	695.17	0	723.92	693.58
3.5388e+13	0	0	0	690.45	0	0	0	0	709.66	0	0	0	0	707.7	710.22	0	0	711.69	0	695.2	693.77	698.6	0	0	690.95	0	704.61	0	0	0	0	0	0	0	0	0	0	701.56	707.86	0	0	0	0	691.73	0	695.17	0	723.16	692.85
3.5446e+13	0	0	0	690.49	0	0	0	0	708.83	0	0	0	0	708.82	709.54	0	0	710.98	0	693.76	692.41	695.98	0	0	0	0	698.23	0	0	0	0	0	0	0	0	0	0	701.54	709.57	0	0	0	0	691.78	0	695.16	0	722.51	692.46
3.5504e+13	0	0	0	690.48	0	0	0	0	708.07	0	0	0	0	709.68	708.91	0	0	710.38	0	691.8	690.7	693.08	0	0	0	0	693.24	0	0	0	0	0	0	0	0	0	0	701.48	710.53	0	0	0	0	691.79	0	695.13	0	722.02	692.02
3.5562e+13	0	0	0	690.42	0	0	0	0	707.37	0	0	0	0	710.17	708.32	0	0	709.9	0	0	0	0	0	0	0	0	0	0	0	0	0	0	0	0	0	0	0	701.38	710.95	0	0	0	0	691.77	0	695.08	0	721.64	691.47
3.562e+13	0	0	0	690.32	0	0	0	0	706.73	0	0	0	0	710.37	707.76	0	0	709.5	0	0	0	0	0	0	0	0	0	0	0	0	0	0	0	0	0	0	0	701.27	711.02	0	0	0	0	691.73	0	695.01	0	721.33	690.71
3.5678e+13	0	0	0	690.18	0	0	0	0	706.14	0	0	0	0	710.36	707.24	0	0	709.15	0	0	0	0	0	0	0	0	0	0	0	0	0	0	0	0	0	0	0	701.13	710.88	0	0	0	0	691.65	0	694.93	0	721.04	0
3.5736e+13	0	0	0	692.34	0	0	0	0	706.34	0	0	0	0	709.56	707.89	0	0	708.56	0	708.89	0	0	0	0	691.15	0	0	0	0	0	0	0	0	0	0	711.01	0	702.92	709.76	0	701.19	0	0	693.8	0	696.96	690.54	720.25	0
3.5795e+13	0	0	0	692.09	0	0	0	0	705.84	0	0	0	0	709.17	707.39	0	0	708.32	0	707.07	0	0	0	0	695	0	0	0	0	0	0	0	0	0	0	700.41	0	702.72	709.22	0	0	0	0	693.66	0	696.83	690.44	719.98	0
3.5853e+13	0	0	0	691.83	0	0	0	0	705.38	0	0	0	0	708.74	706.93	0	0	708.05	0	704.62	0	0	0	0	694.57	0	690.74	0	0	0	0	0	0	0	0	693.57	0	702.5	708.73	0	0	0	0	693.5	0	696.69	690.33	719.68	0
3.5911e+13	0	0	0	691.54	0	0	0	0	704.94	0	0	0	0	708.37	706.5	0	0	707.75	0	702.41	0	0	0	0	692.62	0	691.1	0	0	0	0	0	0	0	0	0	0	702.28	708.39	0	0	0	0	693.33	0	696.53	690.22	719.36	0
3.5969e+13	0	0	0	691.24	0	0	0	0	704.53	0	0	0	0	708.09	706.09	0	0	707.44	0	700.27	0	0	0	0	0	0	0	0	0	0	0	0	0	0	0	0	0	702.06	708.18	0	0	0	0	693.14	0	696.37	690.1	719.02	0
3.6027e+13	0	0	0	690.9	0	0	0	0	704.14	0	0	0	0	707.87	705.69	0	0	707.13	0	698.06	0	0	0	0	0	0	0	0	0	0	0	0	0	0	0	0	0	701.83	708.04	0	0	0	0	692.93	0	696.19	0	718.68	0
3.6085e+13	0	0	0	690.53	0	0	0	0	703.75	0	0	0	0	707.69	705.32	0	0	706.81	0	695.64	0	0	0	0	0	0	0	0	0	0	0	0	0	0	0	0	0	701.6	707.93	0	0	0	0	692.71	0	696.01	0	718.35	0
3.6143e+13	690.05	0	0	692.29	0	0	0	0	703.98	0	0	0	718.71	731.1	705.81	0	0	717.79	0	692.97	0	0	0	0	0	0	0	0	0	0	0	0	715.89	704.77	0	0	0	703.01	719.88	0	0	0	0	694.51	0	697.73	691.78	732.06	697.17
3.6201e+13	692.44	0	0	691.88	0	0	0	0	703.95	0	0	0	707.15	726.46	705.49	0	0	720.25	0	690.5	0	0	0	0	0	0	0	0	0	0	0	0	704.37	702.7	0	0	0	702.76	722.06	0	0	0	0	694.26	0	697.51	691.63	733.24	701.12
3.6259e+13	691.52	0	0	691.47	0	0	0	0	704.44	0	0	0	701.96	723.34	705.38	0	0	719.21	0	0	0	0	0	0	0	0	0	0	0	0	0	0	698.88	699.85	0	0	0	702.5	720.92	0	0	0	0	693.99	0	697.3	691.48	731.64	700.77
3.6318e+13	0	0	0	691.05	0	0	0	0	704.96	0	0	0	698.54	721.18	705.46	0	0	717.99	0	0	0	0	0	0	0	0	0	0	0	0	0	0	695.02	697.36	0	0	0	702.25	719.62	0	0	0	0	693.72	0	697.07	691.32	730.13	699.86
3.6376e+13	0	0	0	690.6	0	0	0	0	705.33	0	0	0	695.76	719.52	705.59	0	0	716.88	0	0	0	0	0	0	0	0	0	0	0	0	0	0	690.51	695.1	0	0	0	702.01	718.4	0	0	0	0	693.44	0	696.85	691.14	728.85	698.89
3.6434e+13	0	0	0	690.2	0	0	0	0	705.51	0	0	0	692.9	718.14	705.7	0	0	715.88	0	0	0	0	0	0	0	0	0	0	0	0	0	0	0	692.67	0	0	0	701.78	717.28	0	0	0	0	693.15	0	696.62	690.97	727.74	697.96
3.6492e+13	0	0	0	0	0	0	0	0	705.55	0	0	0	0	716.93	705.76	0	0	714.99	0	0	0	0	0	0	0	0	0	0	0	0	0	0	0	0	0	0	0	701.57	716.21	0	0	0	0	692.87	0	696.4	690.79	726.78	697.05
3.655e+13	0	0	0	691.48	0	0	0	0	707.12	0	712.3	0	0	715.17	707.3	0	0	714.75	0	0	0	726.07	0	0	0	0	701.22	0	0	0	0	0	0	0	0	0	0	702.88	717.07	0	0	0	0	694.49	692.32	697.93	692.62	726.05	697.51
3.6608e+13	691.68	0	0	691.18	0	0	0	0	706.88	0	693.49	0	0	718.55	707.22	0	0	713.91	0	0	0	709.2	0	0	0	0	699.07	0	0	0	0	0	0	691.63	0	0	0	702.72	721.88	0	0	0	0	694.23	696.88	697.72	692.43	725.27	696.46
3.6666e+13	692.89	0	0	690.88	0	0	0	0	706.6	0	0	0	0	719.67	707.08	0	0	713.35	0	0	0	702.61	0	0	0	0	695.08	0	0	0	0	0	0	693.25	0	0	0	702.57	722.09	0	0	0	0	693.98	696.4	697.52	692.24	724.94	695.53
3.6724e+13	692.55	0	0	690.61	0	0	0	0	706.29	0	0	0	0	719.55	706.89	0	0	713.04	0	0	0	698.17	0	0	0	0	691.75	0	0	0	0	0	0	693.75	0	0	0	702.41	721.24	0	0	0	0	693.73	694.96	697.32	692.05	724.87	694.75
3.6782e+13	691.19	0	0	690.35	0	0	0	0	705.98	0	0	0	0	718.94	706.69	0	0	712.82	0	0	0	694.3	0	0	0	0	0	0	0	0	0	0	0	693.58	0	0	0	702.26	720.14	0	0	0	0	693.49	692.84	697.13	691.84	724.8	694.1
3.684e+13	0	0	0	690.11	0	0	0	0	705.68	0	0	0	0	718.16	706.46	0	0	712.6	0	0	0	690.16	0	0	0	0	0	0	0	0	0	0	0	692.91	0	0	0	702.11	719.01	0	0	0	0	693.25	0	696.93	691.64	724.67	693.52
3.6899e+13	0	0	0	0	0	0	0	0	705.4	0	0	0	0	717.3	706.24	0	0	712.35	0	0	0	0	0	0	0	0	0	0	0	0	0	0	0	691.24	0	0	0	701.95	717.9	0	0	0	0	693.02	0	696.74	691.45	724.45	692.99
3.6957e+13	0	0	0	691.65	0	0	0	0	706.36	0	0	709.37	0	715.71	707.31	0	0	712.67	711.52	690.2	0	0	690.02	0	0	0	0	0	0	0	0	695.42	0	0	0	0	0	703.34	715.64	0	707.91	0	0	694.71	0	698.3	693.21	724.48	694.05
3.7015e+13	0	0	0	691.41	0	0	0	0	706.09	0	0	0	0	714.68	707.07	0	0	712.28	695.36	694.61	0	0	0	0	0	0	0	0	0	0	0	0	0	0	0	690.69	0	703.18	714.47	0	694.8	0	0	694.48	0	698.11	693.02	724.06	693.51
3.7073e+13	0	0	0	691.15	0	0	0	0	705.81	0	0	0	0	713.71	706.84	0	0	711.85	0	696.77	0	0	0	0	0	0	0	0	0	0	0	0	0	0	0	690.31	0	703.01	713.41	0	0	0	0	694.26	0	697.92	692.83	723.59	692.8
3.7131e+13	0	0	0	690.88	0	0	0	0	705.53	0	0	0	0	712.84	706.59	0	0	711.39	0	697.36	0	0	0	0	0	0	0	0	0	0	0	0	0	0	0	0	0	702.84	712.52	0	0	0	0	694.03	0	697.73	692.64	723.1	691.88
3.7189e+13	0	0	0	690.6	0	0	0	0	705.24	0	0	0	0	712.08	706.35	0	0	710.91	0	697.05	0	0	0	0	0	0	0	0	0	0	0	0	0	0	0	0	0	702.67	711.79	0	0	0	0	693.8	0	697.54	692.44	722.6	690.64
3.7247e+13	0	0	0	690.33	0	0	0	0	704.95	0	0	0	0	711.44	706.1	0	0	710.43	0	696	0	0	0	0	0	0	0	0	0	0	0	0	0	0	0	0	0	702.49	711.2	0	0	0	0	693.56	0	697.35	692.25	722.09	0
3.7305e+13	0	0	0	690.06	0	0	0	0	704.64	0	0	0	0	710.89	705.84	0	0	709.95	0	694.22	0	0	0	0	0	0	0	0	0	0	0	0	0	0	0	0	0	702.31	710.71	0	0	0	0	693.33	0	697.15	692.06	721.59	0
3.7363e+13	0	0	0	691.77	0	0	0	0	705.34	0	707.65	0	0	711.83	706.69	0	0	709.54	0	691.9	0	723.06	690.85	0	0	0	692.48	690.35	0	0	0	0	0	0	0	0	0	703.62	718.51	0	0	0	0	694.97	702.39	698.66	693.78	720.81	0
3.7422e+13	693.76	0	0	691.49	0	0	0	0	704.99	0	692.3	0	0	717.92	706.4	0	0	709.15	0	691.28	0	708.98	690.68	0	0	0	697.5	690.18	0	0	0	0	0	690.66	0	0	0	703.43	723.36	0	0	0	0	694.74	701.37	698.46	693.59	720.51	0
3.748e+13	693.81	0	0	691.19	0	0	0	0	704.65	0	0	0	0	718.96	706.11	0	0	709.14	0	691.52	0	703.11	690.53	0	0	0	696.26	690	0	0	0	0	0	692.43	0	0	0	703.24	722.41	0	0	0	0	694.5	698.31	698.26	693.4	720.79	0
3.7538e+13	692.58	0	0	690.87	0	0	0	0	704.32	0	0	0	0	718.68	705.81	0	0	709.37	0	691.33	0	699.17	690.36	0	0	0	694.02	0	0	0	0	0	0	692.69	0	0	0	703.04	721.07	0	0	0	0	694.25	695.7	698.06	693.21	721.27	0
3.7596e+13	690.72	0	0	690.55	0	0	0	0	704.03	0	0	0	0	718.03	705.52	0	0	709.61	0	690.69	0	695.91	690.2	0	0	0	691.68	0	0	0	0	0	0	692.24	0	0	0	702.84	719.8	0	0	0	0	694.01	693.14	697.85	693.02	721.64	0
3.7654e+13	0	0	0	690.23	0	0	0	0	703.77	0	0	0	0	717.27	705.25	0	0	709.76	0	0	0	692.56	690.04	0	0	0	0	0	0	0	0	0	0	691.34	0	0	0	702.64	718.63	0	0	0	0	693.75	0	697.64	692.82	721.84	0
3.7712e+13	0	0	0	0	0	0	0	0	703.54	0	0	0	0	716.48	705	0	0	709.8	0	0	0	0	0	0	0	0	0	0	0	0	0	0	0	0	0	0	0	702.43	717.55	0	0	0	0	693.49	0	697.43	692.63	721.91	0
3.777e+13	0	0	0	691.5	0	0	0	0	704.33	0	0	0	0	715.49	705.77	0	0	710.56	0	708.18	0	0	691.62	0	690.59	0	0	691.06	0	0	0	0	0	0	0	720.05	0	703.61	715.88	0	712.02	0	0	695.03	0	698.84	694.29	722.35	0
3.7828e+13	0	0	0	691.15	0	0	0	0	704.16	0	0	0	0	714.54	705.57	0	0	710.37	0	709.07	0	0	691.46	0	697.13	0	691.1	690.88	0	0	0	0	0	0	0	705.07	0	703.4	714.78	0	694.31	0	0	694.77	0	698.62	694.1	722.13	0
3.7886e+13	0	0	0	690.79	0	0	0	0	703.99	0	0	0	0	713.66	705.38	0	0	710.12	0	706.8	0	0	691.3	0	697.28	0	693.16	690.7	0	0	0	0	0	0	0	698.37	0	703.19	713.82	0	0	0	0	694.5	0	698.4	693.9	721.86	0
3.7945e+13	0	0	0	690.44	0	0	0	0	703.8	0	0	0	0	712.92	705.19	0	0	709.81	0	704.81	0	0	691.14	0	696.06	0	694.16	690.51	0	0	0	0	0	0	0	692.39	0	702.98	713.1	0	0	0	0	694.23	0	698.18	693.7	721.54	0
3.8003e+13	0	0	0	690.09	0	0	0	0	703.6	0	0	0	0	712.33	704.99	0	0	709.48	0	702.93	0	0	690.97	0	694	0	694.3	690.32	0	0	0	0	0	0	0	0	0	702.77	712.59	0	0	0	0	693.96	0	697.96	693.49	721.2	0
3.8061e+13	0	0	0	0	0	0	0	0	703.37	0	0	0	0	711.87	704.79	0	0	709.13	0	701.07	0	0	690.81	0	690.08	0	693.6	690.14	0	0	0	0	0	0	0	0	0	702.57	712.2	0	0	0	0	693.69	0	697.74	693.29	720.86	0
3.8119e+13	0	0	0	0	0	0	0	0	703.14	0	0	0	0	711.49	704.58	0	0	708.77	0	699.18	0	0	690.64	0	0	0	691.05	0	0	0	0	0	0	0	0	0	0	702.37	711.89	0	0	0	0	693.4	0	697.51	693.08	720.53	0
3.8177e+13	0	0	0	690.93	0	0	0	0	703.87	690.45	713.62	0	0	710.6	705.38	0	0	708.72	0	698.2	0	730.94	692.35	0	691	0	733.65	691.68	0	0	690.99	0	0	0	0	0	0	703.47	711.11	0	0	0	0	694.87	0	698.84	694.68	720.17	0
3.8235e+13	0	0	0	690.59	0	0	0	0	703.6	690.24	696.94	0	0	712.17	705.15	0	0	708.37	0	702.32	0	712.82	692.18	0	696.35	0	714.45	691.49	0	0	0	0	0	0	0	0	0	703.27	715.1	0	0	0	0	694.6	0	698.62	694.47	719.87	0
3.8293e+13	0	0	0	690.25	0	0	0	0	703.32	690.04	0	0	0	714.15	704.92	0	0	708.1	0	702.47	0	706.52	692.02	0	695.14	0	707.77	691.3	0	0	0	0	0	0	0	0	0	703.07	717.31	0	0	0	0	694.32	0	698.4	694.26	719.72	0
3.8351e+13	0	0	0	0	0	0	0	0	703.04	0	0	0	0	715.14	704.67	0	0	707.98	0	701.35	0	702.66	691.84	0	692.72	0	703.6	691.11	0	0	0	0	0	0	0	0	0	702.87	717.89	0	0	0	0	694.04	0	698.18	694.05	719.79	0
3.8409e+13	0	0	0	0	0	0	0	0	702.76	0	0	0	0	715.46	704.42	0	0	707.97	0	699.89	0	699.72	691.67	0	689.98	0	700.38	690.91	0	0	0	0	0	0	0	0	0	702.67	717.78	0	0	0	0	693.77	0	697.95	693.84	719.98	0
3.8468e+13	0	0	0	0	0	0	0	0	702.49	0	0	0	0	715.42	704.18	0	0	708.01	0	698.34	0	697.13	691.5	0	0	0	697.42	690.72	0	0	0	0	0	0	0	0	0	702.47	717.38	0	0	0	0	693.48	0	697.73	693.62	720.17	0
3.8526e+13	0	0	0	0	0	0	0	0	702.24	0	0	0	0	715.16	703.94	0	0	708.05	0	696.78	0	694.41	691.33	0	0	0	694.61	690.52	0	0	0	0	0	0	0	0	0	702.26	716.84	0	0	0	0	693.2	0	697.5	693.41	720.31	0
3.8584e+13	0	0	0	690.33	0	0	0	0	702.94	690.89	0	727.44	0	715.17	704.64	0	0	708.8	725	691.6	0	0	692.98	0	0	0	0	692.2	0	0	0	717.09	0	0	0	0	0	703.31	716.3	0	722.15	0	0	694.62	0	698.77	694.94	720.89	0
3.8642e+13	0	0	0	0	0	0	0	0	702.74	690.67	0	696.56	0	714.53	704.43	0	0	708.76	703.97	698.68	0	0	692.81	0	690.3	0	690.5	692.01	0	0	0	0	0	0	0	694.91	0	703.1	715.45	0	702.88	0	0	694.33	0	698.54	694.73	720.86	0
3.87e+13	0	0	0	0	0	0	0	0	702.55	690.45	0	0	0	713.87	704.23	0	0	708.65	695.17	702.01	0	0	692.64	0	692.11	0	691.64	691.8	0	0	0	0	0	0	0	695.45	0	702.89	714.62	0	694.89	0	0	694.05	0	698.31	694.51	720.76	0
3.8758e+13	0	0	0	0	0	0	0	0	702.36	690.23	0	0	0	713.23	704.04	0	0	708.49	0	703.01	0	0	692.47	0	693.09	0	692.47	691.6	0	0	0	0	0	0	0	693.94	0	702.69	713.86	0	0	0	0	693.76	0	698.08	694.29	720.6	0
3.8816e+13	0	0	0	0	0	0	0	0	702.17	690.01	0	0	0	712.63	703.84	0	0	708.29	0	703	0	0	692.29	0	693.13	0	692.95	691.4	0	0	0	0	0	0	0	0	0	702.48	713.21	0	0	0	0	693.46	0	697.85	694.07	720.4	0
3.8874e+13	0	0	0	0	0	0	0	0	701.96	0	0	0	0	712.11	703.65	0	0	708.05	0	702.44	0	0	692.11	0	691.36	0	692.88	691.2	0	0	0	0	0	0	0	0	0	702.28	712.66	0	0	0	0	693.17	0	697.62	693.85	720.17	0
3.8932e+13	0	0	0	0	0	0	0	0	701.75	0	0	0	0	711.65	703.45	0	0	707.79	0	701.49	0	0	691.94	0	0	0	691.23	690.99	0	0	0	0	0	0	0	0	0	702.07	712.21	0	0	0	0	692.87	0	697.38	693.63	719.92	0
3.899e+13	733.18	0	0	0	0	0	0	0	702.53	691.22	0	0	0	732.3	704.22	0	0	707.99	0	700.26	0	0	693.53	0	0	0	0	692.62	0	0	0	0	0	700.36	0	0	0	703.07	763.04	0	0	0	0	694.24	749.95	698.6	695.1	719.77	0
3.9049e+13	710.47	0	0	0	0	0	0	0	702.29	690.99	0	0	694.75	732	704.02	0	0	708.2	0	698.93	0	697.91	693.36	0	0	0	0	692.42	0	0	0	0	691.62	705.51	0	0	0	702.87	737.43	0	0	0	0	693.96	713.36	698.37	694.88	720.47	0
3.9107e+13	703.67	0	0	0	0	0	0	0	702.06	690.77	0	0	695.71	727.97	703.82	0	0	709.4	0	697.96	0	697.7	693.18	0	0	0	690.72	692.21	0	0	0	0	692.11	702.6	0	0	0	702.67	730.84	0	0	0	0	693.67	705.03	698.14	694.66	722.27	0
3.9165e+13	699.73	0	0	0	0	0	0	0	701.89	690.53	0	0	694.81	725.32	703.62	0	0	710.41	0	697.15	0	696.12	693	0	0	0	690.72	692.01	0	0	0	0	690.93	700.19	0	0	0	702.47	727.28	0	0	0	0	693.37	700.49	697.91	694.44	723.45	0
3.9223e+13	696.8	0	0	0	0	0	0	0	701.79	690.3	0	0	693.58	723.37	703.45	0	0	710.98	0	696.32	0	694.11	692.82	0	0	0	0	691.8	0	0	0	0	0	698.22	0	0	0	702.27	724.88	0	0	0	0	693.08	697.18	697.68	694.21	724.01	0
3.9281e+13	694.09	0	0	0	0	0	0	0	701.75	690.08	0	0	692.16	721.82	703.31	0	0	711.23	0	695.24	0	691.93	692.64	0	0	0	0	691.59	0	0	0	0	0	696.48	0	0	0	702.08	723.06	0	0	0	0	692.78	694.11	697.45	693.98	724.21	0
3.9339e+13	0	0	0	0	0	0	0	0	701.72	0	0	0	690.15	720.51	703.21	0	0	711.26	0	694.04	0	0	692.46	0	0	0	0	691.38	0	0	0	0	0	694.8	0	0	0	701.88	721.56	0	0	0	0	692.48	0	697.21	693.76	724.19	0
3.9397e+13	0	0	0	0	0	0	0	715.55	718.55	691.45	0	0	0	719.36	704.56	0	0	714.16	0	692.85	0	0	694	0	0	0	0	692.96	0	0	0	0	0	692.71	0	0	0	702.86	720.26	0	0	0	0	693.85	0	698.4	695.18	728.97	692.42
3.9455e+13	0	0	0	0	0	0	0	695.4	723.35	691.22	0	0	0	718.56	711.73	0	0	725.91	0	691.66	698.9	0	693.82	0	0	0	0	692.75	0	0	0	0	0	690.15	0	0	0	702.68	719.18	0	0	0	0	693.56	0	698.17	694.96	741.45	704.79
3.9513e+13	0	0	0	0	0	0	0	0	719.83	690.99	0	0	0	718.71	713.85	0	0	725.34	0	690.42	699.47	0	693.64	0	0	0	0	692.54	0	0	0	0	0	0	0	0	0	702.55	718.72	0	0	0	0	693.29	0	697.95	694.73	739.75	706.02
3.9572e+13	0	0	0	0	0	0	0	0	717.48	690.76	0	0	0	719.01	714.01	0	0	723.97	0	0	698.76	0	693.46	0	0	0	0	692.33	0	0	0	0	0	0	0	0	0	702.57	718.61	0	0	0	0	693.06	0	697.76	694.51	737.86	705.54
3.963e+13	0	0	0	0	0	0	0	0	715.8	690.51	0	0	0	719.04	713.67	0	0	722.63	0	0	697.85	0	693.27	0	0	0	0	692.11	0	0	0	0	0	0	0	0	0	702.71	718.46	0	0	0	0	692.92	0	697.62	694.28	736.24	704.74
3.9688e+13	0	0	0	0	0	0	0	0	714.49	690.28	0	0	0	718.81	713.19	0	0	721.43	0	0	696.97	0	693.09	0	0	0	0	691.91	0	0	0	0	0	0	0	0	0	702.89	718.16	0	0	0	0	692.86	0	697.54	694.06	734.85	703.87
3.9746e+13	0	0	0	0	0	0	0	0	713.43	690.05	0	0	0	718.4	712.67	0	0	720.33	0	0	696.15	0	692.91	0	0	0	0	691.68	0	0	0	0	0	0	0	0	0	703.08	717.73	0	0	0	0	692.87	0	697.49	693.84	733.64	702.98
3.9804e+13	0	0	0	692.39	0	0	0	0	714.35	691.63	0	0	0	716.02	714.44	0	0	718.96	730.34	0	698.03	0	694.4	0	0	0	0	693.22	0	0	0	0	0	0	0	0	0	705.15	715.09	0	0	0	0	694.99	0	699.26	695.29	731.89	701.4
3.9862e+13	0	0	0	692.61	0	0	0	0	713.45	691.41	0	0	0	715.4	713.77	0	0	718.1	705.91	0	697.15	0	694.22	0	0	0	0	693.02	0	0	0	0	0	0	0	0	0	705.29	714.45	0	0	0	0	695.08	0	699.3	695.13	730.97	700.57
3.992e+13	0	0	0	692.77	0	0	0	0	712.65	691.2	0	0	0	714.72	713.15	0	0	717.27	697.8	690.96	696.33	0	694.05	0	0	0	0	692.82	0	0	0	0	0	0	0	0	0	705.36	713.77	0	0	0	0	695.14	0	699.32	694.98	730.09	699.69
3.9978e+13	0	0	0	692.88	0	0	0	0	711.92	691	0	0	0	714.04	712.57	0	0	716.46	690.83	692.42	695.52	0	693.87	0	0	0	0	692.63	0	0	0	0	0	0	0	0	0	705.38	713.11	0	0	0	0	695.19	0	699.33	694.83	729.26	698.76
4.0036e+13	0	0	0	692.94	0	0	0	0	711.26	690.81	0	0	0	713.39	712.03	0	0	715.68	0	693.46	694.7	0	693.7	0	0	0	0	692.45	0	0	0	0	0	0	0	0	0	705.37	712.52	0	0	0	0	695.21	0	699.31	694.7	728.46	697.81
4.0095e+13	0	0	0	692.96	0	0	0	0	710.64	690.62	0	0	0	712.8	711.52	0	0	714.93	0	693.89	693.82	0	693.53	0	0	0	0	692.26	0	0	0	0	0	0	0	0	0	705.32	712	0	0	0	0	695.21	0	699.27	694.58	727.7	696.86
4.0153e+13	0	0	0	692.95	0	0	0	0	710.05	690.45	0	0	0	712.27	711.03	0	0	714.21	0	693.42	692.83	0	693.36	0	0	0	0	692.09	0	0	0	0	0	0	0	0	0	705.24	711.55	0	0	0	0	695.19	0	699.22	694.46	726.97	695.85
4.0211e+13	817.02	0	0	695.15	710.04	0	690.96	0	710.48	692.15	0	0	0	768.94	711.89	0	0	713.04	0	691.94	693.59	0	694.88	0	0	0	0	693.7	0	0	0	0	0	732.81	0	0	0	706.99	842.46	0	0	694.11	0	697.28	735.47	701.11	696.16	725.5	693.82
4.0269e+13	714.81	0	0	695.04	0	0	690.88	0	709.9	692.01	0	0	704.71	738.44	711.38	0	0	713.61	0	690.2	692.28	0	694.74	0	0	0	0	693.55	0	0	0	0	701.79	713.78	0	0	0	706.84	740.19	0	0	0	0	697.2	710.56	701.02	696.06	727.03	693.62
4.0327e+13	704.99	0	0	694.91	0	0	690.77	0	709.4	691.88	0	0	701.91	730.8	710.89	0	0	715.6	0	0	690.78	0	694.59	0	0	0	0	693.41	0	0	0	0	698.7	706.64	0	0	0	706.68	731.3	0	0	0	0	697.11	702.47	700.91	695.96	729.65	695.02
4.0385e+13	700.01	0	0	694.76	0	0	690.63	0	709.05	691.74	0	0	699.43	726.93	710.46	0	0	716.61	0	0	0	0	694.45	0	0	0	0	693.27	0	0	0	0	696.05	702.75	0	0	0	706.5	727.09	0	0	0	0	697	697.81	700.79	695.85	730.59	696.18
4.0443e+13	696.51	0	0	694.6	0	0	690.48	0	708.86	691.61	0	0	697.39	724.38	710.13	0	0	716.88	0	0	0	0	694.32	0	0	0	0	693.14	0	0	0	0	693.6	700.05	0	0	0	706.31	724.4	0	0	0	0	696.87	694.25	700.67	695.75	730.68	696.77
4.0501e+13	693.14	0	0	694.42	0	0	690.3	0	708.74	691.48	0	0	695.56	722.47	709.86	0	0	716.75	0	0	0	0	694.18	0	0	0	0	693	0	0	0	0	0	697.88	0	0	0	706.12	722.41	0	0	0	0	696.74	690.2	700.53	695.64	730.4	696.95
4.0559e+13	0	0	0	694.22	0	0	690.1	0	708.62	691.35	0	0	693.5	720.92	709.65	0	0	716.42	0	0	0	0	694.05	0	0	0	0	692.87	0	0	0	0	0	695.88	0	0	0	705.93	720.81	0	0	0	0	696.6	0	700.39	695.53	729.94	696.86
4.0618e+13	0	0	0	695.99	0	0	692.03	0	709.73	693.11	708.23	0	0	718.25	710.72	0	0	716.7	0	0	0	726.47	695.63	0	0	0	0	694.54	0	0	0	0	0	691.82	0	0	0	707.33	717.67	0	0	0	0	698.36	0	702.03	697.25	729.72	698.14
4.0676e+13	697.74	0	0	695.77	0	0	691.77	0	709.56	692.99	699.93	0	690.32	725.46	710.55	0	0	716.07	0	0	0	716.31	695.5	0	0	0	694.51	694.42	0	0	0	0	0	696.23	0	0	0	707.13	732.16	0	0	0	0	698.19	706.92	701.86	697.13	729.08	697.62
4.0734e+13	699.26	0	0	695.54	0	0	691.52	0	709.35	692.87	0	0	692.71	727.12	710.36	0	0	715.82	0	0	0	707.44	695.38	0	0	0	695.06	694.3	0	0	0	0	0	699.14	0	0	0	706.93	730.84	0	0	0	0	698.01	703.84	701.69	697.01	729.18	697.16
4.0792e+13	698.38	0	0	695.32	0	0	691.27	0	709.12	692.74	0	0	693.82	726.3	710.16	0	0	715.93	0	0	0	702.5	695.26	0	0	0	693.38	694.17	0	0	0	0	0	699.49	0	0	0	706.75	728.61	0	0	0	0	697.84	701.01	701.52	696.88	729.64	696.92
4.085e+13	697.02	0	0	695.09	0	0	691.01	0	708.9	692.61	0	0	694.04	725.04	709.95	0	0	716.06	0	0	0	698.8	695.13	0	0	0	691.37	694.04	0	0	0	0	0	698.97	0	0	0	706.57	726.58	0	0	0	0	697.66	698.57	701.36	696.75	729.92	696.8
4.0908e+13	695.46	0	0	694.86	0	0	690.73	0	708.71	692.48	0	0	693.72	723.73	709.74	0	0	716.07	0	0	0	695.67	695.01	0	0	0	0	693.91	0	0	0	0	0	698.11	0	0	0	706.39	724.81	0	0	0	0	697.49	696.24	701.19	696.61	729.97	696.67
4.0966e+13	693.32	0	0	694.62	0	0	690.47	0	708.53	692.35	0	0	693.01	722.47	709.55	0	0	715.95	0	0	0	692.4	694.88	0	0	0	0	693.78	0	0	0	0	0	697.09	0	0	0	706.21	723.24	0	0	0	0	697.31	693.3	701.03	696.48	729.82	696.49
4.1024e+13	0	0	0	696.26	0	0	692.28	0	709.55	694.08	0	0	693.12	720.56	710.6	0	0	716.56	0	0	0	0	696.47	0	975.64	0	0	695.45	0	0	0	0	0	696.4	0	0	0	707.51	720.55	0	0	0	0	698.91	0	702.52	698.12	730.1	697.96
4.1082e+13	0	0	0	696.02	0	0	692	0	709.38	693.94	0	0	0	719.29	710.43	0	0	716.14	0	719.47	0	693.64	696.34	0	717.53	0	708.66	695.31	0	0	704.95	0	0	694.4	0	695.9	0	707.34	719.19	0	0	0	0	698.73	0	702.36	697.98	729.59	697.6
4.114e+13	0	0	0	695.78	0	0	691.72	0	709.19	693.81	0	0	0	718.4	710.25	0	0	715.66	0	710.89	0	697.4	696.22	0	706.24	0	706.12	695.18	0	0	695.46	0	0	692.74	0	691.27	0	707.17	718.6	0	0	0	0	698.54	0	702.19	697.83	729.05	697.16
4.1199e+13	0	0	0	695.54	0	0	691.45	0	708.98	693.66	0	0	0	718.03	710.07	0	0	715.17	0	706.59	0	698.29	696.09	0	700.48	0	703.62	695.05	0	0	0	0	0	691.72	0	0	0	707	718.61	0	0	0	0	698.36	0	702.02	697.69	728.51	696.67
4.1257e+13	0	0	0	695.3	0	0	691.19	0	708.75	693.52	0	0	0	717.86	709.87	0	0	714.7	0	703.64	0	697.99	695.97	0	696.15	0	701.34	694.91	0	0	0	0	0	691.11	0	0	0	706.83	718.65	0	0	0	0	698.17	0	701.85	697.54	728.03	696.12
4.1315e+13	0	0	0	695.06	0	0	690.9	0	708.5	693.38	0	0	0	717.7	709.67	0	0	714.28	0	701.09	0	697.1	695.84	0	691.85	0	699.08	694.77	0	0	0	0	0	690.61	0	0	0	706.66	718.55	0	0	0	0	697.98	0	701.69	697.4	727.61	695.54
4.1373e+13	0	0	0	694.81	0	0	690.63	0	708.24	693.24	0	0	0	717.47	709.45	0	0	713.89	0	698.88	0	695.66	695.71	0	0	0	696.68	694.64	0	0	0	0	0	0	0	0	0	706.5	718.3	0	0	0	0	697.79	0	701.52	697.25	727.24	694.95
4.1431e+13	0	0	0	694.56	0	0	690.36	0	707.97	693.09	0	0	0	717.16	709.22	0	0	713.55	0	696.95	0	693.18	695.58	0	0	0	693.99	694.5	0	0	0	0	0	0	0	0	0	706.33	717.94	0	0	0	0	697.6	0	701.36	697.1	726.89	694.37
4.1489e+13	0	0	0	696.13	0	0	692.09	0	738.67	694.77	0	0	0	716.81	724.2	0	0	720.35	0	694.9	711.15	0	697.14	690.34	0	0	690.87	696.12	0	0	0	0	0	0	0	0	0	707.57	717.49	0	0	0	0	699.11	0	702.77	698.66	736.72	698.66
4.1547e+13	0	0	0	696.03	0	0	691.85	0	729.58	694.62	0	0	0	716.78	724.33	0	0	723.52	0	692.95	708.02	0	697.01	690.19	0	0	0	695.98	0	0	0	0	0	0	0	0	0	707.51	717.15	0	0	0	0	698.93	0	702.61	698.51	739.08	702.79
4.1605e+13	0	0	0	696.22	0	0	691.8	0	725.38	694.47	0	0	0	717.15	722.91	0	0	723.58	0	691.25	705.63	0	696.88	690.04	0	0	0	695.84	0	0	0	0	0	0	0	0	0	707.74	717.11	0	0	0	0	698.86	0	702.51	698.36	738.46	703.9
4.1663e+13	0	0	0	696.54	0	0	691.94	0	722.74	694.32	0	0	0	717.48	721.56	0	0	722.98	0	0	703.88	0	696.75	0	0	0	0	695.7	0	0	0	0	0	0	0	0	0	708.1	717.16	0	0	0	0	698.91	0	702.51	698.21	737.43	704
4.1722e+13	0	0	0	696.86	0	0	692.18	0	720.84	694.17	0	0	0	717.61	720.39	0	0	722.23	0	0	702.52	0	696.62	0	0	0	0	695.55	0	0	0	0	0	0	0	0	0	708.45	717.13	0	0	0	0	699.03	0	702.58	698.07	736.37	703.72
4.178e+13	0	0	0	697.12	0	0	692.42	0	719.36	694.02	0	0	0	717.54	719.38	0	0	721.45	0	0	701.41	0	696.49	0	0	0	0	695.41	0	0	0	0	0	0	0	0	0	708.73	716.97	0	0	0	0	699.16	0	702.68	697.94	735.37	703.27
4.1838e+13	0	0	0	697.3	0	0	692.62	0	718.14	693.88	0	0	0	717.31	718.49	0	0	720.68	0	0	700.46	0	696.36	0	0	0	0	695.27	0	0	0	0	0	0	0	0	0	708.92	716.68	0	0	0	0	699.26	0	702.78	697.83	734.43	702.72
4.1896e+13	704.87	0	0	700.02	0	0	695.33	0	718.09	695.53	0	0	725.23	748.69	719.28	0	0	726.79	0	0	701.42	0	697.89	691.17	0	691	0	696.87	0	0	0	0	721.34	721.3	0	0	0	711.21	740.8	0	0	0	0	701.63	691.15	704.92	699.49	743.21	705.51
4.1954e+13	701.35	0	0	700	0	0	695.42	0	717.53	695.41	0	0	712.64	738.21	718.51	0	0	729.88	0	0	700.61	0	697.77	691.02	0	690.18	0	696.75	0	0	0	0	709.44	710.97	0	0	0	711.21	734.84	0	0	0	0	701.67	692.87	704.98	699.43	745.4	709.22
4.2012e+13	698.16	0	0	699.94	0	0	695.46	0	717.51	695.3	0	0	707.24	733.41	718.05	0	0	729.48	0	0	700.03	0	697.65	690.88	0	0	0	696.63	0	0	0	0	704.04	706.14	0	0	0	711.15	731.16	0	0	0	0	701.66	691.61	704.99	699.38	744.28	709.8
4.207e+13	695.26	0	0	699.85	0	0	695.45	0	717.58	695.19	0	0	703.84	730.29	717.81	0	0	728.43	0	0	699.65	0	697.54	690.75	0	0	0	696.52	0	0	0	0	700.47	702.95	0	0	0	711.05	728.51	0	0	0	0	701.62	0	704.97	699.33	742.79	709.42
4.2128e+13	692.53	0	0	699.73	0	0	695.41	0	717.54	695.09	0	0	701.25	727.94	717.64	0	0	727.27	0	0	699.34	0	697.43	690.61	0	0	0	696.42	0	0	0	0	697.6	700.47	0	0	0	710.94	726.4	0	0	0	0	701.55	0	704.92	699.28	741.32	708.72
4.2186e+13	0	0	0	699.62	0	0	695.35	0	717.37	694.99	0	0	699.03	726.01	717.47	0	0	726.11	0	0	699.04	0	697.32	690.49	0	0	0	696.31	0	0	0	0	694.83	698.3	0	0	0	710.82	724.61	0	0	0	0	701.46	0	704.85	699.22	739.96	707.9
4.2245e+13	0	0	0	699.5	0	0	695.27	0	717.1	694.9	0	0	696.91	724.35	717.26	0	0	725	0	0	698.72	0	697.22	690.38	0	0	0	696.22	0	0	0	0	691.29	696.22	0	0	0	710.69	723.04	0	0	0	0	701.37	0	704.77	699.16	738.69	707.03
4.2303e+13	0	0	0	701.6	0	0	697.48	0	718.27	696.67	0	0	691.28	720.35	718.68	0	0	724	0	708.62	700.36	0	698.81	692.2	0	0	0	697.91	0	0	0	0	0	690.02	0	707.66	0	712.47	718.55	0	697.83	0	0	703.4	0	706.68	700.98	737.19	706.42
4.2361e+13	0	0	0	701.46	0	0	697.37	0	717.79	696.59	0	0	0	719.06	718.34	0	0	722.86	0	705.67	699.96	0	698.72	692.1	693.31	0	0	697.83	0	0	0	0	0	0	0	697.63	0	712.33	717.37	0	0	0	0	703.29	0	706.57	700.92	735.97	705.39
4.2419e+13	0	0	0	701.32	0	0	697.26	0	717.27	696.51	0	0	0	717.96	717.96	0	0	721.79	0	703.05	699.51	0	698.63	692	693.05	0	690.68	697.74	0	0	0	0	0	0	0	0	0	712.2	716.43	0	0	0	0	703.17	0	706.46	700.85	734.85	704.39
4.2477e+13	0	0	0	701.18	0	0	697.13	0	716.73	696.42	0	0	0	717.1	717.56	0	0	720.78	0	700.88	699.03	0	698.54	691.91	0	0	690.93	697.66	0	0	0	0	0	0	0	0	0	712.05	715.78	0	0	0	0	703.05	0	706.35	700.77	733.8	703.45
4.2535e+13	0	0	0	701.03	0	0	697.01	0	716.18	696.34	0	0	0	716.43	717.14	0	0	719.85	0	698.82	698.53	0	698.45	691.81	0	0	0	697.57	0	0	0	0	0	0	0	0	0	711.9	715.34	0	0	0	0	702.92	0	706.24	700.69	732.82	702.61
4.2593e+13	0	0	0	700.87	0	0	696.87	0	715.63	696.25	0	0	0	715.92	716.7	0	0	718.99	0	696.63	698	0	698.37	691.71	0	0	0	697.49	0	0	0	0	0	0	0	0	0	711.75	715.02	0	0	0	0	702.8	0	706.12	700.61	731.93	701.84
4.2651e+13	0	0	0	700.71	0	0	696.72	0	715.08	696.17	0	0	0	715.49	716.26	0	0	718.2	0	694.34	697.44	0	698.28	691.62	0	0	0	697.4	0	0	0	0	0	0	0	0	0	711.58	714.76	0	0	0	0	702.66	0	705.99	700.52	731.11	701.12
4.2709e+13	0	0	0	702.54	0	0	698.69	0	752.86	697.97	0	0	0	715.11	742.52	0	0	719.73	0	691.8	729.97	0	699.92	693.47	0	691.13	0	699.13	0	0	0	0	0	0	0	0	0	713.12	714.5	0	0	0	0	704.48	0	707.72	702.32	734.29	701.37
4.2768e+13	0	0	0	702.78	0	0	698.64	0	738.52	697.88	0	0	0	714.88	736.27	0	691.88	723.74	0	0	719.34	0	699.83	693.38	0	695.89	0	699.04	0	0	0	0	0	0	0	0	0	713.24	714.28	0	0	0	0	704.38	0	707.59	702.22	738.89	704.09
4.2826e+13	0	0	0	703.51	0	0	698.92	0	732.94	697.79	0	0	0	715.02	732.52	0	693.11	724.64	0	0	714.75	0	699.74	693.29	0	697.28	0	698.95	0	0	0	0	0	0	0	0	0	713.87	714.24	0	0	0	0	704.54	0	707.63	702.12	739.3	705.31
4.2884e+13	0	0	0	704.19	0	0	699.34	0	729.59	697.7	0	0	0	715.28	729.96	0	693.08	724.42	0	0	711.94	0	699.66	693.2	0	697.5	0	698.86	0	0	0	0	0	0	0	0	0	714.51	714.33	0	0	0	0	704.86	0	707.83	702.03	738.67	705.47
4.2942e+13	0	0	0	704.64	0	0	699.71	0	727.22	697.61	0	0	0	715.47	728.02	0	692.58	723.84	0	0	709.92	0	699.57	693.1	0	697.24	0	698.77	0	0	0	0	0	0	0	0	0	714.98	714.41	0	0	0	0	705.18	0	708.08	701.96	737.8	705.14
4.3e+13	0	0	0	704.88	0	0	699.98	0	725.38	697.52	0	0	0	715.52	726.45	0	691.87	723.13	0	0	708.35	0	699.48	693.01	0	696.79	0	698.68	0	0	0	0	0	0	0	0	0	715.25	714.4	0	0	0	0	705.44	0	708.3	701.91	736.87	704.57
4.3058e+13	0	0	0	704.98	0	0	700.16	0	723.88	697.44	0	0	0	715.42	725.14	0	691.02	722.39	0	0	707.05	0	699.39	692.92	0	696.26	0	698.6	0	0	0	0	0	0	0	0	0	715.37	714.27	0	0	0	0	705.62	0	708.48	701.88	735.96	703.88
4.3116e+13	0	0	0	707.76	0	0	703.08	693.3	760.06	699.27	0	0	0	715.19	741.85	0	693.71	728.69	0	0	730.53	0	701.05	694.77	0	699.14	0	700.36	0	0	0	0	0	0	0	0	0	717.81	714.03	0	0	0	690.08	708.31	0	711	703.86	745.13	706.87
4.3174e+13	0	0	0	707.79	0	0	703.08	690.47	745.65	699.22	0	0	0	715.25	740.93	0	695.85	732.74	0	0	724.94	0	700.98	694.69	0	701.81	0	700.3	0	0	0	0	0	0	0	0	0	717.82	713.83	0	0	0	690.1	708.31	0	711.02	703.88	748.42	710.99
4.3232e+13	0	0	0	708.27	0	0	703.3	0	739.67	699.18	0	0	0	715.78	738.04	0	697.04	732.05	0	0	721.01	0	700.91	694.62	0	702.9	0	700.25	0	0	0	0	0	0	0	0	0	718.25	713.97	0	0	0	690.13	708.45	0	711.11	703.9	746.97	711.07
4.329e+13	0	0	0	708.8	0	0	703.66	0	735.95	699.14	0	0	0	716.21	735.61	0	697.29	730.72	0	0	718.17	0	700.85	694.55	0	702.97	0	700.2	0	0	0	0	0	0	0	0	0	718.76	714.17	0	0	0	690.16	708.73	0	711.32	703.91	745.19	710.18
4.3349e+13	0	0	0	709.16	0	0	704	0	733.23	699.11	0	0	0	716.34	733.59	0	697.05	729.35	0	0	715.95	0	700.79	694.49	0	702.61	0	700.16	0	0	0	0	0	0	0	0	0	719.13	714.23	0	0	0	690.19	709.03	0	711.57	703.93	743.53	709.06
4.3407e+13	0	0	0	709.35	0	0	704.25	0	731.08	699.08	0	0	0	716.22	731.88	0	696.58	728.03	0	0	714.11	0	700.73	694.44	0	702.08	0	700.12	0	0	0	0	0	0	0	0	0	719.34	714.11	0	0	0	690.23	709.26	0	711.79	703.96	742.01	707.9
4.3465e+13	0	0	0	709.39	0	0	704.4	0	729.29	699.05	0	0	0	715.91	730.39	0	695.98	726.78	0	0	712.54	0	700.68	694.38	0	701.46	0	700.08	0	0	0	0	0	0	0	0	0	719.41	713.82	0	0	0	690.28	709.41	0	711.96	704	740.63	706.75
4.3523e+13	0	0	0	712.32	0	0	707.51	0	728.09	701.08	0	0	708.16	729.21	730.22	0	698.11	751.98	0	0	712.11	0	702.45	696.35	0	703.45	0	702.01	0	0	0	0	703.84	692.55	0	0	0	722.02	718.59	0	0	0	692.74	712.34	0	714.73	706.26	769.54	725.44
4.3581e+13	0	0	0	712.04	0	0	707.4	0	728.77	701.09	0	0	704.77	730.27	729.41	0	697.19	744.42	0	0	711.14	0	702.42	696.32	0	702.58	0	702	0	0	0	0	701.43	696.45	0	0	0	721.77	723.44	0	0	0	692.83	712.26	0	714.71	706.33	759.95	721.96
4.3639e+13	0	0	0	711.73	0	0	707.23	0	729.54	701.09	0	0	701.35	728	729.38	0	696.29	739.81	0	0	710.87	0	702.4	696.3	0	701.82	0	701.99	0	0	0	0	697.89	695.63	0	0	0	721.48	723.12	0	0	0	692.91	712.13	0	714.63	706.38	754.69	718.74
4.3697e+13	0	0	0	711.42	0	0	707.03	0	729.52	701.1	0	0	698.63	725.89	729.34	0	695.47	736.57	0	0	710.73	0	702.37	696.28	0	701.2	0	701.99	0	0	0	0	694.76	694.01	0	0	0	721.19	721.96	0	0	0	692.98	711.96	0	714.51	706.42	751.15	716.31
4.3755e+13	0	0	0	711.14	0	0	706.84	0	729.03	701.11	0	0	696.26	724.05	729.09	0	694.71	734.03	0	0	710.48	0	702.35	696.26	0	700.7	0	701.99	0	0	0	0	692.03	692.3	0	0	0	720.94	720.67	0	0	0	693.04	711.78	0	714.37	706.43	748.44	714.36
4.3813e+13	0	0	0	710.9	0	0	706.65	0	728.3	701.11	0	0	693.91	722.43	728.65	0	694.01	731.93	0	0	710.09	0	702.33	696.24	0	700.26	0	701.98	0	0	0	0	0	690.47	0	0	0	720.71	719.41	0	0	0	693.08	711.61	0	714.23	706.44	746.22	712.69
4.3872e+13	0	0	0	710.67	0	0	706.47	0	727.47	701.11	0	0	691.76	720.97	728.1	0	693.35	730.11	0	0	709.61	0	702.31	696.23	0	699.82	0	701.97	0	0	0	0	0	0	0	0	0	720.5	718.19	0	0	0	693.12	711.45	0	714.09	706.42	744.32	711.21
4.393e+13	723.61	0	0	712.78	0	0	708.75	0	727.41	703.25	0	0	730.9	762.25	728.81	0	695.2	728.51	0	0	710.35	0	704.22	698.32	0	701.48	0	704.03	0	0	0	0	726.87	736.59	0	0	691.06	722.42	755.02	0	0	702.18	695.6	713.65	702.31	716.24	708.65	744.04	708.79
4.3988e+13	709.44	0	0	712.52	0	0	708.53	0	726.5	703.23	0	0	716.58	742.11	728.04	0	694.57	732.79	0	0	709.67	0	704.2	698.3	0	700.99	0	704.01	0	0	0	0	713.1	717.09	0	0	691.08	722.17	738.55	0	0	0	695.6	713.45	700.5	716.06	708.6	749.55	711.43
4.4046e+13	703.28	0	0	712.24	0	0	708.31	0	726.04	703.21	0	0	710.91	735.19	727.41	0	693.9	733.31	0	0	709.04	0	704.17	698.28	0	700.47	0	703.99	0	0	0	0	707.56	710.4	0	0	691.09	721.9	732.28	0	0	0	695.59	713.25	696.31	715.88	708.54	749.5	712.82
4.4104e+13	699.17	0	0	711.95	0	0	708.07	0	725.81	703.18	0	0	707.29	731.08	726.98	0	693.18	732.5	0	0	708.56	0	704.15	698.26	0	699.94	0	703.96	0	0	0	0	703.93	706.37	0	0	691.09	721.62	728.46	0	0	0	695.57	713.03	692.85	715.69	708.48	748.2	712.95
4.4162e+13	695.76	0	0	711.66	0	0	707.83	0	725.55	703.14	0	0	704.51	728.13	726.63	0	692.44	731.32	0	0	708.18	0	704.12	698.24	0	699.43	0	703.92	0	0	0	0	700.99	703.34	0	0	691.08	721.34	725.7	0	0	0	695.54	712.81	0	715.5	708.41	746.65	712.52
4.422e+13	692.46	0	0	711.37	0	0	707.59	0	725.19	703.1	0	0	702.13	725.82	726.29	0	691.68	730.04	0	0	707.84	0	704.08	698.21	0	698.93	0	703.89	0	0	0	0	698.31	700.81	0	0	691.07	721.07	723.52	0	0	0	695.5	712.59	0	715.3	708.33	745.1	711.85
4.4278e+13	0	0	0	711.1	0	0	707.35	0	724.75	703.06	0	0	699.9	723.88	725.91	0	690.96	728.78	0	0	707.5	0	704.04	698.18	0	698.44	0	703.84	0	0	0	0	695.51	698.42	0	0	691.05	720.81	721.68	0	0	0	695.45	712.37	0	715.09	708.25	743.62	711.05
4.4336e+13	0	0	0	712.76	0	0	709.18	0	725.04	705.12	0	0	693.88	718.58	726.62	691.41	692.65	726.76	0	723.16	708.31	0	705.96	700.26	694.88	699.83	0	705.85	0	690.57	0	0	0	691.38	0	719.11	693.34	722.35	715.85	0	0	0	697.76	714.17	0	716.88	710.28	741.26	709.77
4.4395e+13	0	0	0	712.47	0	0	708.92	0	724.39	705.06	0	0	691.94	717.19	726.11	0	691.99	725.47	0	708.27	707.9	0	705.91	700.21	696.62	699.37	0	705.79	0	690.44	0	0	0	690.38	0	696.69	693.3	722.08	714.64	0	0	0	697.68	713.93	0	716.66	710.17	739.83	708.71
4.4453e+13	0	0	0	712.19	0	0	708.66	0	723.71	704.99	0	0	691.62	716.14	725.56	0	691.3	724.26	0	702.11	707.45	0	705.86	700.17	693.47	698.91	691.36	705.73	0	690.3	0	0	0	691.26	0	0	693.25	721.8	713.89	0	0	0	697.59	713.69	0	716.44	710.05	738.5	707.68
4.4511e+13	0	0	0	711.9	0	0	708.4	0	723.02	704.91	0	0	691.55	715.43	724.99	0	690.6	723.14	0	698	706.96	0	705.8	700.11	0	698.42	690.68	705.66	0	690.15	0	0	0	691.8	0	0	693.2	721.53	713.53	0	0	0	697.5	713.45	0	716.22	709.93	737.26	706.74
4.4569e+13	0	0	0	711.61	0	0	708.14	0	722.33	704.84	0	0	691.01	714.97	724.41	0	0	722.13	0	694.31	706.45	0	705.74	700.06	0	697.92	0	705.59	0	0	0	0	0	691.69	0	0	693.14	721.25	713.4	0	0	0	697.4	713.21	0	715.99	709.81	736.14	705.91
4.4627e+13	0	0	0	711.32	0	0	707.87	0	721.64	704.76	0	0	689.99	714.67	723.82	0	0	721.21	0	690.63	705.92	0	705.68	700	0	697.39	0	705.51	0	0	0	0	0	690.96	0	0	693.08	720.96	713.36	0	0	0	697.29	712.97	0	715.77	709.69	735.12	705.19
4.4685e+13	0	0	0	711.02	0	0	707.6	0	720.96	704.67	0	0	0	714.43	723.23	0	0	720.39	0	0	705.38	0	705.61	699.94	0	696.84	0	705.44	0	0	0	0	0	0	0	0	693.01	720.66	713.33	0	0	0	697.18	712.72	0	715.54	709.56	734.21	704.55
4.4743e+13	0	0	711.56	712.33	0	0	709.1	0	721.02	706.61	0	0	0	714.81	723.16	0	0	770.64	0	0	705.56	0	707.46	701.93	0	697.93	0	707.34	690.21	691.88	0	0	0	0	692.09	0	695.18	721.86	713.35	690.84	0	0	699.29	714.2	0	717.03	711.39	787.72	752.19
4.4801e+13	0	0	0	711.99	0	0	708.8	0	725.99	706.5	0	0	694.24	719.89	724.11	0	0	745.3	0	0	706.68	0	707.38	701.86	0	697.34	0	707.24	690.17	691.68	0	0	690.51	690.75	0	0	695.09	721.52	716.02	690.58	0	0	699.15	713.92	0	716.77	711.24	760.15	728.89
4.4859e+13	0	0	0	711.67	0	0	708.49	0	727.57	706.4	0	0	695.91	721.7	725.65	0	0	738.25	0	0	708.2	0	707.3	701.78	0	696.96	0	707.14	690.12	691.47	0	0	691.71	692.43	0	0	695	721.2	718.13	690.33	0	0	699.01	713.63	0	716.5	711.09	752.6	722.17
4.4918e+13	0	0	0	711.42	0	0	708.22	0	727.53	706.29	0	0	695.74	721.86	726.38	0	0	734.37	0	0	708.86	0	707.21	701.69	0	696.8	0	707.04	690.07	691.26	0	0	691.33	692.82	0	0	694.9	720.95	718.84	690.07	0	0	698.86	713.37	0	716.24	710.93	748.46	718.4
4.4976e+13	0	0	0	711.26	0	0	708	0	726.99	706.18	0	0	694.92	721.44	726.52	0	0	731.73	0	0	708.94	0	707.12	701.61	0	696.72	0	706.94	690.02	691.02	0	0	690.13	692.41	0	0	694.79	720.8	718.83	0	0	0	698.71	713.15	0	716.01	710.77	745.64	715.77
4.5034e+13	0	0	0	711.15	0	0	707.83	0	726.27	706.06	0	0	693.71	720.77	726.34	0	0	729.73	0	0	708.71	0	707.03	701.52	0	696.64	0	706.83	0	690.78	0	0	0	691.55	0	0	694.68	720.69	718.45	0	0	0	698.56	712.97	0	715.83	710.61	743.49	713.73
4.5092e+13	0	0	0	711.05	0	0	707.68	0	725.5	705.94	0	0	692.3	719.98	725.99	0	0	728.09	0	0	708.3	0	706.94	701.43	0	696.51	0	706.72	0	690.54	0	0	0	690.36	0	0	694.57	720.6	717.86	0	0	0	698.4	712.83	0	715.67	710.45	741.75	712.04
4.515e+13	741.84	0	0	712.69	0	0	709.33	0	725.56	707.72	0	0	710.76	763.69	726.79	0	690.84	725.41	0	0	709.43	0	708.68	703.3	0	698.64	0	708.48	691.88	692.63	0	0	706.49	737.33	0	0	696.6	722.11	770.82	691.3	0	695.59	700.31	714.4	728.2	717.2	712.1	738.98	709.3
4.5208e+13	714.68	0	0	712.58	0	0	709.21	0	724.67	707.6	0	0	712.11	742.13	726.15	0	690.57	727.07	0	0	708.73	0	708.58	703.2	0	698.35	0	708.36	691.82	692.4	0	0	708.29	717.98	0	0	696.47	721.99	741.87	691.01	0	0	700.15	714.29	709.91	717.08	711.95	742.34	709.48
4.5266e+13	707.26	0	0	712.43	0	0	709.07	0	724	707.47	0	0	709.19	735.42	725.55	0	690.16	728.59	0	0	708.04	0	708.47	703.09	0	698.01	0	708.25	691.76	692.15	0	0	705.52	711.81	0	0	696.34	721.85	734.38	690.74	0	0	699.99	714.16	703.3	716.95	711.81	743.99	710.65
4.5324e+13	702.94	0	0	712.25	0	0	708.91	0	723.61	707.35	0	0	706.8	731.5	725.07	0	0	728.8	0	0	707.45	0	708.37	702.98	0	697.63	0	708.13	691.69	691.92	0	0	703.16	708.16	0	0	696.2	721.67	730.2	690.48	0	0	699.84	714.01	699.07	716.81	711.68	743.9	711.17
4.5382e+13	699.72	0	0	712.05	0	0	708.72	0	723.34	707.23	0	0	704.77	728.7	724.71	0	0	728.37	0	0	706.95	0	708.26	702.88	0	697.22	0	708.01	691.62	691.69	0	0	701.06	705.46	0	0	696.07	721.47	727.29	690.24	0	0	699.69	713.84	695.67	716.65	711.55	743.18	711.13
4.544e+13	696.8	0	0	711.83	0	0	708.52	0	723.07	707.11	0	0	702.93	726.5	724.4	0	0	727.67	0	0	706.53	0	708.16	702.77	0	696.8	0	707.9	691.55	691.47	0	0	699.05	703.21	0	0	695.94	721.26	725.04	690	0	0	699.53	713.66	692.31	716.48	711.41	742.23	710.78
4.5499e+13	693.82	0	0	711.6	0	0	708.31	0	722.77	706.99	0	0	701.16	724.66	724.11	0	0	726.84	0	0	706.15	0	708.06	702.67	0	696.37	0	707.79	691.48	691.26	0	0	696.91	701.16	0	0	695.81	721.05	723.17	0	0	0	699.38	713.48	0	716.31	711.28	741.2	710.25
4.5557e+13	0	0	0	712.92	0	0	709.76	0	723.14	708.7	0	0	697.08	720.15	724.71	696.34	0	725.55	0	728.31	706.97	0	709.72	704.45	737.49	697.82	698.99	709.47	693.41	693.3	715.11	0	691.08	695.89	0	0	697.74	722.24	718.05	691.82	0	0	701.22	714.88	0	717.69	712.88	739.56	709.64
4.5615e+13	0	0	0	712.68	0	0	709.53	0	722.7	708.57	0	0	695.4	718.77	724.36	0	0	724.53	0	708.25	706.59	692.01	709.61	704.34	707.04	697.38	703.49	709.35	693.33	693.07	697.92	0	0	694.86	0	0	697.6	722.01	716.84	691.58	0	0	701.06	714.66	0	717.5	712.74	738.4	708.79
4.5673e+13	690.04	0	0	712.43	0	0	709.29	0	722.22	708.45	0	0	694.88	717.92	723.98	0	0	723.55	0	701.57	706.19	694.24	709.5	704.23	697.97	696.95	700.47	709.24	693.25	692.85	0	0	0	694.98	0	0	697.46	721.79	716.5	691.33	0	0	700.9	714.45	0	717.3	712.6	737.31	707.93
4.5731e+13	690.55	0	0	712.18	0	0	709.05	0	721.71	708.33	0	0	694.62	717.57	723.57	0	0	722.63	0	697.5	705.77	694.74	709.4	704.12	691.24	696.5	697.62	709.12	693.16	692.63	0	0	0	695.16	0	0	697.32	721.56	716.66	691.07	0	0	700.74	714.24	690.33	717.1	712.45	736.33	707.11
4.5789e+13	690.52	0	0	711.93	0	0	708.81	0	721.19	708.2	0	0	694.4	717.45	723.14	0	0	721.81	0	693.8	705.32	694.17	709.29	704.01	0	696.05	694.54	709	693.08	692.4	0	0	0	695.33	0	0	697.18	721.32	716.86	690.81	0	0	700.57	714.02	690.2	716.9	712.3	735.49	706.37
4.5847e+13	0	0	0	711.68	0	0	708.56	0	720.66	708.08	0	0	694.07	717.35	722.7	0	0	721.08	0	691.01	704.86	692.05	709.18	703.9	0	695.57	690.62	708.88	693	692.16	0	0	0	695.39	0	0	697.04	721.09	716.93	690.55	0	0	700.4	713.81	0	716.69	712.15	734.78	705.72
4.5905e+13	0	0	0	711.42	0	0	708.31	0	720.14	707.95	0	0	693.36	717.2	722.26	0	0	720.46	0	0	704.39	0	709.07	703.79	0	695.06	0	708.76	692.91	691.92	0	0	0	695.13	0	0	696.89	720.84	716.84	690.28	0	0	700.23	713.58	0	716.48	712	734.16	705.15
4.5963e+13	0	712.22	0	712.5	0	715.62	709.55	0	719.77	709.56	0	708.91	690.58	715.31	722.27	0	0	718.96	0	691.53	704.74	0	710.66	705.49	0	696.24	0	710.35	694.79	693.87	0	696.15	0	692.82	0	693.85	698.74	721.81	714.85	692.26	739.32	0	701.97	714.77	0	717.68	713.48	732.63	704.11
4.6022e+13	0	0	0	712.21	0	0	709.28	0	719.25	709.42	0	0	0	715.01	721.79	0	0	718.5	0	701.62	704.24	0	710.55	705.37	690.64	695.67	0	710.23	694.7	693.63	0	0	0	690.75	0	699.86	698.58	721.53	714.47	691.97	701.57	0	701.79	714.53	0	717.45	713.31	732.13	703.69
4.608e+13	0	0	0	711.91	0	0	709	0	718.76	709.28	0	0	0	714.63	721.32	0	0	718.07	0	702.72	703.74	0	710.43	705.24	692.9	695.07	690.48	710.1	694.61	693.38	0	0	0	0	0	696.58	698.43	721.25	714.03	691.68	0	0	701.6	714.27	0	717.21	713.15	731.64	703.26
4.6138e+13	0	0	0	711.61	0	0	708.71	0	718.28	709.15	0	0	0	714.23	720.87	0	0	717.64	0	702.07	703.25	0	710.31	705.12	693.1	694.42	691.46	709.97	694.52	693.12	0	0	0	0	0	691.89	698.27	720.97	713.63	691.39	0	0	701.42	714.02	0	716.97	712.98	731.15	702.82
4.6196e+13	0	0	0	711.31	0	0	708.43	0	717.83	709	0	0	0	713.89	720.43	0	0	717.22	0	700.9	702.75	0	710.19	705	691.67	693.76	691.99	709.83	694.42	692.86	0	0	0	0	0	0	698.11	720.68	713.32	691.08	0	0	701.23	713.76	0	716.73	712.81	730.66	702.35
4.6254e+13	0	0	0	711.01	0	0	708.14	0	717.39	708.86	0	0	0	713.61	720.01	0	0	716.81	0	699.38	702.25	0	710.07	704.87	0	693.01	691.07	709.7	694.32	692.6	0	0	0	0	0	0	697.95	720.39	713.12	690.78	0	0	701.04	713.49	0	716.48	712.64	730.18	701.87
4.6312e+13	0	0	0	710.7	0	0	707.85	0	716.97	708.72	0	0	0	713.38	719.59	0	0	716.41	0	697.54	701.74	0	709.95	704.74	0	692.25	0	709.56	694.23	692.33	0	0	0	0	0	0	697.79	720.1	712.97	690.46	0	0	700.84	713.23	0	716.23	712.46	729.72	701.39
4.637e+13	0	0	0	711.5	0	0	708.82	0	716.46	710.2	752.61	0	0	711.68	719.35	0	0	715.11	0	695.4	701.82	769.74	711.45	706.34	0	692.98	702.65	711.05	696.05	694.13	0	0	0	0	0	0	699.53	720.77	711.49	692.29	0	0	702.43	714.15	0	717.17	713.78	728.24	700.39
4.6428e+13	690.65	0	0	711.17	0	0	708.51	0	716.06	710.05	704.48	0	0	715.21	718.95	0	0	714.77	0	695.68	701.29	718.57	711.32	706.2	0	692.1	708.42	710.9	695.95	693.85	0	0	0	690.56	0	0	699.35	720.46	719.35	691.95	0	0	702.22	713.87	696.82	716.9	713.59	727.86	699.93
4.6486e+13	693.43	0	0	710.85	0	0	708.2	0	715.67	709.89	693.43	0	0	718.18	718.55	0	0	714.6	0	696.65	700.75	709.59	711.18	706.06	0	691.17	704.33	710.75	695.84	693.56	0	0	0	693.2	0	0	699.17	720.16	721.62	691.6	0	0	702.01	713.58	697.97	716.63	713.39	727.83	699.51
4.6545e+13	694.08	0	0	710.53	0	0	707.89	0	715.3	709.73	0	0	690.38	719.22	718.17	0	0	714.7	0	696.32	700.2	704.86	711.05	705.92	0	690.23	700.98	710.6	695.74	693.25	0	0	0	694.64	0	0	698.99	719.85	721.75	691.24	0	0	701.8	713.3	697.28	716.36	713.2	728.16	699.26
4.6603e+13	693.89	0	0	710.22	0	0	707.58	0	714.96	709.57	0	0	691.12	719.43	717.8	0	0	714.92	0	695.33	699.63	701.5	710.91	705.78	0	0	698.14	710.45	695.63	692.95	0	0	0	695.24	0	0	698.81	719.55	721.31	690.87	0	0	701.58	713.01	696.19	716.09	713	728.55	699.15
4.6661e+13	693.27	0	0	709.9	0	0	707.27	0	714.66	709.4	0	0	691.41	719.26	717.46	0	0	715.15	0	694.07	699.07	698.72	710.78	705.63	0	0	695.53	710.29	695.52	692.63	0	0	0	695.35	0	0	698.63	719.25	720.68	690.5	0	0	701.37	712.73	694.9	715.82	712.8	728.85	699.11
4.6719e+13	692.01	0	0	709.59	0	0	706.96	0	714.41	709.24	0	0	691.33	718.91	717.15	0	0	715.33	0	692.7	698.51	696.04	710.64	705.49	0	0	692.72	710.14	695.41	692.31	0	0	0	695.15	0	0	698.44	718.95	719.99	690.11	0	0	701.14	712.45	693.05	715.55	712.6	729.01	699.08
4.6777e+13	0	0	0	710.17	0	0	707.72	0	714.16	710.58	0	717.39	692.1	718.11	716.95	0	0	715.39	778.23	0	698.54	0	712.02	706.97	0	0	0	711.49	697.16	693.96	0	700.89	0	695.56	0	0	700.05	719.41	718.6	691.76	0	0	702.57	713.15	0	716.28	713.74	728.93	699.45
4.6835e+13	0	0	0	709.86	0	0	707.4	0	714.02	710.4	0	697.7	0	717.4	716.72	0	0	715.4	709.19	692.56	698.07	0	711.87	706.81	0	0	0	711.32	697.05	693.62	0	0	0	694.27	0	0	699.85	719.11	717.68	691.33	695.28	0	702.33	712.86	0	716	713.52	728.84	699.39
4.6893e+13	0	0	0	709.55	0	0	707.09	0	713.87	710.22	0	0	0	716.7	716.51	0	0	715.33	698.27	696.02	697.62	0	711.72	706.65	0	0	690.33	711.15	696.93	693.27	0	0	0	692.17	0	690.82	699.64	718.82	716.81	690.91	692.45	0	702.1	712.58	0	715.73	713.31	728.66	699.25
4.6951e+13	0	0	0	709.25	0	0	706.79	0	713.73	710.04	0	0	0	716.03	716.31	0	0	715.2	690.52	698.01	697.19	0	711.57	706.49	690.65	0	691.25	710.98	696.81	692.91	0	0	0	690.02	0	690.88	699.44	718.54	716.02	690.48	0	0	701.86	712.3	0	715.46	713.1	728.42	699.05
4.7009e+13	0	0	0	708.95	0	0	706.48	0	713.58	709.86	0	0	0	715.4	716.11	0	0	715.01	0	698.88	696.76	0	711.42	706.33	690.43	0	691.83	710.81	696.69	692.55	0	0	0	0	0	0	699.24	718.27	715.32	690.04	0	0	701.62	712.03	0	715.19	712.88	728.14	698.78
4.7068e+13	0	0	0	708.67	0	0	706.18	0	713.41	709.68	0	0	0	714.84	715.91	0	0	714.79	0	698.99	696.33	0	711.26	706.16	0	0	691.41	710.64	696.57	692.17	0	0	0	0	0	0	699.03	718.01	714.73	0	0	0	701.38	711.76	0	714.94	712.67	727.82	698.44
4.7126e+13	0	0	0	708.38	0	0	705.89	0	713.24	709.5	0	0	0	714.36	715.72	0	0	714.54	0	698.47	695.88	0	711.11	706	0	0	0	710.47	696.45	691.78	0	0	0	0	0	0	698.82	717.75	714.25	0	0	0	701.14	711.49	0	714.68	712.46	727.48	698.04
4.7184e+13	0	0	0	708.89	0	0	706.54	0	713.14	710.69	0	715.42	0	712.74	715.69	0	0	713.91	835.36	694.3	696.23	0	712.36	707.35	0	0	0	711.67	698.12	693.29	0	701.19	0	0	0	0	700.28	718.14	712.45	690.6	0	0	702.4	712.08	0	715.28	713.43	726.55	697.86
4.7242e+13	0	0	0	708.63	0	0	706.25	0	712.94	710.49	0	701.81	0	712.39	715.49	0	0	713.61	714.45	695.9	695.77	0	712.2	707.17	0	0	0	711.49	697.99	692.89	0	0	0	0	0	0	700.06	717.89	712.14	690.14	699.23	0	702.15	711.83	0	715.03	713.21	726.18	697.34
4.73e+13	0	0	0	708.36	0	0	705.96	0	712.72	710.3	0	691.82	0	712.07	715.28	0	0	713.31	704.02	698.99	695.28	0	712.03	707	0	0	0	711.31	697.85	692.49	0	0	0	0	0	691.78	699.84	717.66	711.85	0	696.18	0	701.9	711.58	0	714.79	713	725.82	696.77
[truncated: 451 more columns]
