# Supplementary material for: Determining the current size and state of subvolcanic magma reservoirs
Source: Nat Commun. 2020 Nov 5;11:5477. doi: 10.1038/s41467-020-19084-2 (PMC7644707; doi:10.1038/s41467-020-19084-2)
Supplement: Supplementary file 5 — Supplementary Data 2 [file 41467_2020_19084_MOESM5_ESM.zip › Supplementary data/Tt15_rn_MU_rad10_0.0063.txt]

5.8108e+10	0	0	0	0	0	0	0	0	0	0	0	0	0	0	0	0	0	0	0	0	0	0	0	0	0	0	0	0	0	0	0	0	0	0	0	0	0	0	0	0	0	0	0	0	0	0	0	0	0
1.1622e+11	0	0	0	0	0	0	0	0	0	0	0	0	0	0	0	0	0	0	0	0	0	0	0	0	0	0	0	0	0	0	0	0	0	0	0	0	0	0	0	0	0	0	0	0	0	0	0	0	0
1.7432e+11	0	0	0	0	0	0	0	0	0	0	0	0	0	0	0	0	0	0	0	0	0	0	0	0	0	0	0	0	0	0	0	0	0	0	0	0	0	0	0	0	0	0	0	0	0	0	0	0	0
2.3243e+11	0	0	0	0	0	0	0	0	0	0	0	0	0	0	0	0	0	0	0	0	0	0	0	0	0	0	0	0	0	0	0	0	0	0	0	0	0	0	0	0	0	0	0	0	0	0	0	0	0
2.9054e+11	0	0	0	0	0	0	0	0	0	0	0	0	0	0	0	0	0	0	0	0	0	0	0	0	0	0	0	0	0	0	0	0	0	0	0	0	0	0	0	0	0	0	0	0	0	0	0	0	0
3.4865e+11	0	0	0	0	0	0	0	0	0	0	0	0	0	0	0	0	0	0	0	0	0	0	0	0	0	0	0	0	0	0	0	0	0	0	0	0	0	0	0	0	0	0	0	0	0	0	0	0	0
4.0676e+11	0	0	0	0	0	0	0	0	0	0	0	0	0	0	0	0	0	0	0	0	0	0	0	0	0	0	0	0	0	0	0	0	0	0	0	0	0	0	0	0	0	0	0	0	0	0	0	0	0
4.6486e+11	0	0	0	0	0	0	0	0	0	0	0	0	0	0	0	0	0	0	0	0	0	0	0	0	0	0	0	0	0	0	0	0	0	0	0	0	0	0	0	0	0	0	0	0	0	0	0	0	0
5.2297e+11	0	0	0	0	0	0	0	0	0	0	0	0	0	0	0	0	0	0	0	0	0	0	0	0	0	0	0	0	0	0	0	0	0	0	0	0	0	0	0	0	0	0	0	0	0	0	0	0	0
5.8108e+11	0	0	0	0	0	0	0	0	0	0	0	0	0	0	0	0	0	0	0	0	0	0	0	0	0	0	0	0	0	0	0	0	0	0	0	0	0	0	0	0	0	0	0	0	0	0	0	0	0
6.3919e+11	0	0	0	0	0	0	0	0	0	0	0	0	0	0	0	0	0	0	0	0	0	0	0	0	0	0	0	0	0	0	0	0	0	0	0	0	0	0	0	0	0	0	0	0	0	0	0	0	0
6.973e+11	0	0	0	0	0	0	0	0	0	0	0	0	0	0	0	0	0	0	0	0	0	0	0	0	0	0	0	0	0	0	0	0	0	0	0	0	0	0	0	0	0	0	0	0	0	0	0	0	0
7.554e+11	0	0	0	0	0	0	0	0	0	0	0	0	0	0	0	0	0	0	0	0	0	0	0	0	0	0	0	0	0	0	0	0	0	0	0	0	0	0	0	0	0	0	0	0	0	0	0	0	0
8.1351e+11	0	0	0	0	0	0	0	0	0	0	0	0	0	0	0	0	0	0	0	0	0	0	0	0	0	0	0	0	0	0	0	0	0	0	0	0	0	0	0	0	0	0	0	0	0	0	0	0	0
8.7162e+11	0	0	0	0	0	0	0	0	0	0	0	0	0	0	0	0	0	0	0	0	0	0	0	0	0	0	0	0	0	0	0	0	0	0	0	0	0	0	0	0	0	0	0	0	0	0	0	0	0
9.2973e+11	0	0	0	0	0	0	0	0	0	0	0	0	0	0	0	0	0	0	0	0	0	0	0	0	0	0	0	0	0	0	0	0	0	0	0	0	0	0	0	0	0	0	0	0	0	0	0	0	0
9.8784e+11	0	0	0	0	0	0	0	0	0	0	0	0	0	0	0	0	0	0	0	0	0	0	0	0	0	0	0	0	0	0	0	0	0	0	0	0	0	0	0	0	0	0	0	0	0	0	0	0	0
1.0459e+12	0	0	0	0	0	0	0	0	0	0	0	0	0	0	0	0	0	0	0	0	0	0	0	0	0	0	0	0	0	0	0	0	0	0	0	0	0	0	0	0	0	0	0	0	0	0	0	0	0
1.1041e+12	0	0	0	0	0	0	0	0	0	0	0	0	0	0	0	0	0	0	0	0	0	0	0	0	0	0	0	0	0	0	0	0	0	0	0	0	0	0	0	0	0	0	0	0	0	0	0	0	0
1.1622e+12	0	0	0	0	0	0	0	0	0	0	0	0	0	0	0	0	0	0	0	0	0	0	0	0	0	0	0	0	0	0	0	0	0	0	0	0	0	0	0	0	0	0	0	0	0	0	0	0	0
1.2203e+12	0	0	0	0	0	0	0	0	0	0	0	0	0	0	0	0	0	0	0	0	0	0	0	0	0	0	0	0	0	0	0	0	0	0	0	0	0	0	0	0	0	0	0	0	0	0	0	0	0
1.2784e+12	0	0	0	0	0	0	0	0	0	0	0	0	0	0	0	0	0	0	0	0	0	0	0	0	0	0	0	0	0	0	0	0	0	0	0	0	0	0	0	0	0	0	0	0	0	0	0	0	0
1.3365e+12	0	0	0	0	0	0	0	0	0	0	0	0	0	0	0	0	0	0	0	0	0	0	0	0	0	0	0	0	0	0	0	0	0	0	0	0	0	0	0	0	0	0	0	0	0	0	0	0	0
1.3946e+12	0	0	0	0	0	0	0	0	0	0	0	0	0	0	0	0	0	0	0	0	0	0	0	0	0	0	0	0	0	0	0	0	0	0	0	0	0	0	0	0	0	0	0	0	0	0	0	0	0
1.4527e+12	0	0	0	0	0	0	0	0	0	0	0	0	0	0	0	0	0	0	0	0	0	0	0	0	0	0	0	0	0	0	0	0	0	0	0	0	0	0	0	0	0	0	0	0	0	0	0	0	0
1.5108e+12	0	0	0	0	0	0	0	0	0	0	0	0	0	0	0	0	0	0	0	0	0	0	0	0	0	0	0	0	0	0	0	0	0	0	0	0	0	0	0	0	0	0	0	0	0	0	0	0	0
1.5689e+12	0	0	0	0	0	0	0	0	0	0	0	0	0	0	0	0	0	0	0	0	0	0	0	0	0	0	0	0	0	0	0	0	0	0	0	0	0	0	0	0	0	0	0	0	0	0	0	0	0
1.627e+12	0	0	0	0	0	0	0	0	0	0	0	0	0	0	0	0	0	0	0	0	0	0	0	0	0	0	0	0	0	0	0	0	0	0	0	0	0	0	0	0	0	0	0	0	0	0	0	0	0
1.6851e+12	0	0	0	0	0	0	0	0	0	0	0	0	0	0	0	0	0	0	0	0	0	0	0	0	0	0	0	0	0	0	0	0	0	0	0	0	0	0	0	0	0	0	0	0	0	0	0	0	0
1.7432e+12	0	0	0	0	0	0	0	0	0	0	0	0	0	0	0	0	0	0	0	0	0	0	0	0	0	0	0	0	0	0	0	0	0	0	0	0	0	0	0	0	0	0	0	0	0	0	0	0	0
1.8013e+12	0	0	0	0	0	0	0	0	0	0	0	0	0	0	0	0	0	0	0	0	0	0	0	0	0	0	0	0	0	0	0	0	0	0	0	0	0	0	0	0	0	0	0	0	0	0	0	0	0
1.8595e+12	0	0	0	0	0	0	0	0	0	0	0	0	0	0	0	0	0	0	0	0	0	0	0	0	0	0	0	0	0	0	0	0	0	0	0	0	0	0	0	0	0	0	0	0	0	0	0	0	0
1.9176e+12	0	0	0	0	0	0	0	0	0	0	0	0	0	0	0	0	0	0	0	0	0	0	0	0	0	0	0	0	0	0	0	0	0	0	0	0	0	0	0	0	0	0	0	0	0	0	0	0	0
1.9757e+12	0	0	0	0	0	0	0	0	0	0	0	0	0	0	0	0	0	0	0	0	0	0	0	0	0	0	0	0	0	0	0	0	0	0	0	0	0	0	0	0	0	0	0	0	0	0	0	0	0
2.0338e+12	0	0	0	0	0	0	0	0	0	0	0	0	0	0	0	0	0	0	0	0	0	0	0	0	0	0	0	0	0	0	0	0	0	0	0	0	0	0	0	0	0	0	0	0	0	0	0	0	0
2.0919e+12	0	0	0	0	0	0	0	0	0	0	0	0	0	0	0	0	0	0	0	0	0	0	0	0	0	0	0	0	0	0	0	0	0	0	0	0	0	0	0	0	0	0	0	0	0	0	0	0	0
2.15e+12	0	0	0	0	0	0	0	0	0	0	0	0	0	0	0	0	0	0	0	0	0	0	0	0	0	0	0	0	0	0	0	0	0	0	0	0	0	0	0	0	0	0	0	0	0	0	0	0	0
2.2081e+12	0	0	0	0	0	0	0	0	0	0	0	0	0	0	0	0	0	0	0	0	0	0	0	0	0	0	0	0	0	0	0	0	0	0	0	0	0	0	0	0	0	0	0	0	0	0	0	0	0
2.2662e+12	0	0	0	0	0	0	0	0	0	0	0	0	0	0	0	0	0	0	0	0	0	0	0	0	0	0	0	0	0	0	0	0	0	0	0	0	0	0	0	0	0	0	0	0	0	0	0	0	0
2.3243e+12	0	0	0	0	0	0	0	0	0	0	0	0	0	0	0	0	0	0	0	0	0	0	0	0	0	0	0	0	0	0	0	0	0	0	0	0	0	0	0	0	0	0	0	0	0	0	0	0	0
2.3824e+12	0	0	0	0	0	0	0	0	0	0	0	0	0	0	0	0	0	0	0	0	0	0	0	0	0	0	0	0	0	0	0	0	0	0	0	0	0	0	0	0	0	0	0	0	0	0	0	0	0
2.4405e+12	0	0	0	0	0	0	0	0	0	0	0	0	0	0	0	0	0	0	0	0	0	0	0	0	0	0	0	0	0	0	0	0	0	0	0	0	0	0	0	0	0	0	0	0	0	0	0	0	0
2.4986e+12	0	0	0	0	0	0	0	0	0	0	0	0	0	0	0	0	0	0	0	0	0	0	0	0	0	0	0	0	0	0	0	0	0	0	0	0	0	0	0	0	0	0	0	0	0	0	0	0	0
2.5568e+12	0	0	0	0	0	0	0	0	0	0	0	0	0	0	0	0	0	0	0	0	0	0	0	0	0	0	0	0	0	0	0	0	0	0	0	0	0	0	0	0	0	0	0	0	0	0	0	0	0
2.6149e+12	0	0	0	0	0	0	0	0	0	0	0	0	0	0	0	0	0	0	0	0	0	0	0	0	0	0	0	0	0	0	0	0	0	0	0	0	0	0	0	0	0	0	0	0	0	0	0	0	0
2.673e+12	0	0	0	0	0	0	0	0	0	0	0	0	0	0	0	0	0	0	0	0	0	0	0	0	0	0	0	0	0	0	0	0	0	0	0	0	0	0	0	0	0	0	0	0	0	0	0	0	0
2.7311e+12	0	0	0	0	0	0	0	0	0	0	0	0	0	0	0	0	0	0	0	0	0	0	0	0	0	0	0	0	0	0	0	0	0	0	0	0	0	0	0	0	0	0	0	0	0	0	0	0	0
2.7892e+12	0	0	0	0	0	0	0	0	0	0	0	0	0	0	0	0	0	0	0	0	0	0	0	0	0	0	0	0	0	0	0	0	0	0	0	0	0	0	0	0	0	0	0	0	0	0	0	0	0
2.8473e+12	0	0	0	0	0	0	0	0	0	0	0	0	0	0	0	0	0	0	0	0	0	0	0	0	0	0	0	0	0	0	0	0	0	0	0	0	0	0	0	0	0	0	0	0	0	0	0	0	0
2.9054e+12	0	0	0	0	0	0	0	0	0	0	0	0	0	0	0	0	0	0	0	0	0	0	0	0	0	0	0	0	0	0	0	0	0	0	0	0	0	0	0	0	0	0	0	0	0	0	0	0	0
2.9635e+12	0	0	0	0	0	0	0	0	0	0	0	0	0	0	0	0	0	0	0	0	0	0	0	0	0	0	0	0	0	0	0	0	0	0	0	0	0	0	0	0	0	0	0	0	0	0	0	0	0
3.0216e+12	0	0	0	0	0	0	0	0	0	0	0	0	0	0	0	0	0	0	0	0	0	0	0	0	0	0	0	0	0	0	0	0	0	0	0	0	0	0	0	0	0	0	0	0	0	0	0	0	0
3.0797e+12	0	0	0	0	0	0	0	0	0	0	0	0	0	0	0	0	0	0	0	0	0	0	0	0	0	0	0	0	0	0	0	0	0	0	0	0	0	0	0	0	0	0	0	0	0	0	0	0	0
3.1378e+12	0	0	0	0	0	0	0	0	0	0	0	0	0	0	0	0	0	0	0	0	0	0	0	0	0	0	0	0	0	0	0	0	0	0	0	0	0	0	0	0	0	0	0	0	0	0	0	0	0
3.1959e+12	0	0	0	0	0	0	0	0	0	0	0	0	0	0	0	0	0	0	0	0	0	0	0	0	0	0	0	0	0	0	0	0	0	0	0	0	0	0	0	0	0	0	0	0	0	0	0	0	0
3.2541e+12	0	0	0	0	0	0	0	0	0	0	0	0	0	0	0	0	0	0	0	0	0	0	0	0	0	0	0	0	0	0	0	0	0	0	0	0	0	0	0	0	0	0	0	0	0	0	0	0	0
3.3122e+12	0	0	0	0	0	0	0	0	0	0	0	0	0	0	0	0	0	0	0	0	0	0	0	0	0	0	0	0	0	0	0	0	0	0	0	0	0	0	0	0	0	0	0	0	0	0	0	0	0
3.3703e+12	0	0	0	0	0	0	0	0	0	0	0	0	0	0	0	0	0	0	0	0	0	0	0	0	0	0	0	0	0	0	0	0	0	0	0	0	0	0	0	0	0	0	0	0	0	0	0	0	0
3.4284e+12	0	0	0	0	0	0	0	0	0	0	0	0	0	0	0	0	0	0	0	0	0	0	0	0	0	0	0	0	0	0	0	0	0	0	0	0	0	0	0	0	0	0	0	0	0	0	0	0	0
3.4865e+12	0	0	0	0	0	0	0	0	0	0	0	0	0	0	0	0	0	0	0	0	0	0	0	0	0	0	0	0	0	0	0	0	0	0	0	0	0	0	0	0	0	0	0	0	0	0	0	0	0
3.5446e+12	0	0	0	0	0	0	0	0	0	0	0	0	0	0	0	0	0	0	0	0	0	0	0	0	0	0	0	0	0	0	0	0	0	0	0	0	0	0	0	0	0	0	0	0	0	0	0	0	0
3.6027e+12	0	0	0	0	0	0	0	0	0	0	0	0	0	0	0	0	0	0	0	0	0	0	0	0	0	0	0	0	0	0	0	0	0	0	0	0	0	0	0	0	0	0	0	0	0	0	0	0	0
3.6608e+12	0	0	0	0	0	0	0	0	0	0	0	0	0	0	0	0	0	0	0	0	0	0	0	0	0	0	0	0	0	0	0	0	0	0	0	0	0	0	0	0	0	0	0	0	0	0	0	0	0
3.7189e+12	0	0	0	0	0	0	0	0	0	0	0	0	0	0	0	0	0	0	0	0	0	0	0	0	0	0	0	0	0	0	0	0	0	0	0	0	0	0	0	0	0	0	0	0	0	0	0	0	0
3.777e+12	0	0	0	0	0	0	0	0	0	0	0	0	0	0	0	0	0	0	0	0	0	0	0	0	0	0	0	0	0	0	0	0	0	0	0	0	0	0	0	0	0	0	0	0	0	0	0	0	0
3.8351e+12	0	0	0	0	0	0	0	0	0	0	0	0	0	0	0	0	0	0	0	0	0	0	0	0	0	0	0	0	0	0	0	0	0	0	0	0	0	0	0	0	0	0	0	0	0	0	0	0	0
3.8932e+12	0	0	0	0	0	0	0	0	0	0	0	0	0	0	0	0	0	0	0	0	0	0	0	0	0	0	0	0	0	0	0	0	0	0	0	0	0	0	0	0	0	0	0	0	0	0	0	0	0
3.9513e+12	0	0	0	0	0	0	0	0	0	0	0	0	0	0	0	0	0	0	0	0	0	0	0	0	0	0	0	0	0	0	0	0	0	0	0	0	0	0	0	0	0	0	0	0	0	0	0	0	0
4.0095e+12	0	0	0	0	0	0	0	0	0	0	0	0	0	0	0	0	0	0	0	0	0	0	0	0	0	0	0	0	0	0	0	0	0	0	0	0	0	0	0	0	0	0	0	0	0	0	0	0	0
4.0676e+12	0	0	0	0	0	0	0	0	0	0	0	0	0	0	0	0	0	0	0	0	0	0	0	0	0	0	0	0	0	0	0	0	0	0	0	0	0	0	0	0	0	0	0	0	0	0	0	0	0
4.1257e+12	0	0	0	0	0	0	0	0	0	0	0	0	0	0	0	0	0	0	0	0	0	0	0	0	0	0	0	0	0	0	0	0	0	0	0	0	0	0	0	0	0	0	0	0	0	0	0	0	0
4.1838e+12	0	0	0	0	0	0	0	0	0	0	0	0	0	0	0	0	0	0	0	0	0	0	0	0	0	0	0	0	0	0	0	0	0	0	0	0	0	0	0	0	0	0	0	0	0	0	0	0	0
4.2419e+12	0	0	0	0	0	0	0	0	0	0	0	0	0	0	0	0	0	0	0	0	0	0	0	0	0	0	0	0	0	0	0	0	0	0	0	0	0	0	0	0	0	0	0	0	0	0	0	0	0
4.3e+12	0	0	0	0	0	0	0	0	0	0	0	0	0	0	0	0	0	0	0	0	0	0	0	0	0	0	0	0	0	0	0	0	0	0	0	0	0	0	0	0	0	0	0	0	0	0	0	0	0
4.3581e+12	0	0	0	0	0	0	0	0	0	0	0	0	0	0	0	0	0	0	0	0	0	0	0	0	0	0	0	0	0	0	0	0	0	0	0	0	0	0	0	0	0	0	0	0	0	0	0	0	0
4.4162e+12	0	0	0	0	0	0	0	0	0	0	0	0	0	0	0	0	0	0	0	0	0	0	0	0	0	0	0	0	0	0	0	0	0	0	0	0	0	0	0	0	0	0	0	0	0	0	0	0	0
4.4743e+12	0	0	0	0	0	0	0	0	0	0	0	0	0	0	0	0	0	0	0	0	0	0	0	0	0	0	0	0	0	0	0	0	0	0	0	0	0	0	0	0	0	0	0	0	0	0	0	0	0
4.5324e+12	0	0	0	0	0	0	0	0	0	0	0	0	0	0	0	0	0	0	0	0	0	0	0	0	0	0	0	0	0	0	0	0	0	0	0	0	0	0	0	0	0	0	0	0	0	0	0	0	0
4.5905e+12	0	0	0	0	0	0	0	0	0	0	0	0	0	0	0	0	0	0	0	0	0	0	0	0	0	0	0	0	0	0	0	0	0	0	0	0	0	0	0	0	0	0	0	0	0	0	0	0	0
4.6486e+12	0	0	0	0	0	0	0	0	0	0	0	0	0	0	0	0	0	0	0	0	0	0	0	0	0	0	0	0	0	0	0	0	0	0	0	0	0	0	0	0	0	0	0	0	0	0	0	0	0
4.7068e+12	0	0	0	0	0	0	0	0	0	0	0	0	0	0	0	0	0	0	0	0	0	0	0	0	0	0	0	0	0	0	0	0	0	0	0	0	0	0	0	0	0	0	0	0	0	0	0	0	0
4.7649e+12	0	0	0	0	0	0	0	0	0	0	0	0	0	0	0	0	0	0	0	0	0	0	0	0	0	0	0	0	0	0	0	0	0	0	0	0	0	0	0	0	0	0	0	0	0	0	0	0	0
4.823e+12	0	0	0	0	0	0	0	0	0	0	0	0	0	0	0	0	0	0	0	0	0	0	0	0	0	0	0	0	0	0	0	0	0	0	0	0	0	0	0	0	0	0	0	0	0	0	0	0	0
4.8811e+12	0	0	0	0	0	0	0	0	0	0	0	0	0	0	0	0	0	0	0	0	0	0	0	0	0	0	0	0	0	0	0	0	0	0	0	0	0	0	0	0	0	0	0	0	0	0	0	0	0
4.9392e+12	0	0	0	0	0	0	0	0	0	0	0	0	0	0	0	0	0	0	0	0	0	0	0	0	0	0	0	0	0	0	0	0	0	0	0	0	0	0	0	0	0	0	0	0	0	0	0	715.61	0
4.9973e+12	0	0	0	0	0	0	0	0	0	0	0	0	0	0	0	0	0	0	0	0	0	0	0	0	0	0	0	0	0	0	0	0	0	0	0	0	0	0	0	0	0	0	0	0	0	0	0	0	0
5.0554e+12	0	0	0	0	0	0	0	0	0	0	0	0	0	0	0	0	0	0	0	0	0	0	0	0	0	0	0	0	0	0	0	0	0	0	0	0	0	0	0	0	0	0	0	0	0	0	0	0	0
5.1135e+12	0	0	0	0	0	0	0	0	0	0	0	0	0	0	0	0	0	0	0	0	0	0	0	0	0	0	0	0	0	0	0	0	0	0	0	0	0	0	0	0	0	0	0	0	0	0	0	0	0
5.1716e+12	0	0	0	0	0	0	0	0	0	0	0	0	0	0	0	0	0	0	0	0	0	0	0	0	0	0	0	0	0	0	0	0	0	0	0	0	0	0	0	0	0	0	0	0	0	0	0	0	0
5.2297e+12	0	0	0	0	0	0	0	0	0	0	0	0	0	0	0	0	0	0	0	0	0	0	0	0	0	0	0	0	0	0	0	0	0	0	0	0	0	0	0	0	0	0	0	0	0	0	0	0	0
5.2878e+12	0	0	0	0	0	0	0	0	0	0	0	0	0	0	0	0	0	0	0	0	0	0	0	0	0	0	0	0	0	0	0	0	0	0	0	0	0	0	0	0	0	0	0	0	0	0	0	0	0
5.3459e+12	0	0	0	0	0	0	0	0	0	0	0	0	0	0	0	0	0	0	0	0	0	0	0	0	0	0	0	0	0	0	0	0	0	0	0	0	0	0	0	0	0	0	0	0	0	0	0	0	0
5.404e+12	0	0	0	0	0	0	0	0	0	0	0	0	0	0	0	0	0	0	0	0	0	0	0	0	0	0	0	0	0	0	0	0	0	0	0	0	0	0	0	0	0	0	0	0	0	0	0	0	0
5.4622e+12	0	0	0	0	0	0	0	0	0	0	0	0	0	0	0	0	0	0	0	0	0	0	0	0	0	0	0	0	0	0	0	0	0	0	0	0	0	0	0	0	0	0	0	0	0	0	0	0	0
5.5203e+12	0	0	0	0	0	0	0	0	0	0	0	0	0	0	0	0	0	0	0	0	0	0	0	0	0	0	0	0	0	0	0	0	0	0	0	0	0	0	0	0	0	0	0	0	0	0	0	0	0
5.5784e+12	0	0	0	0	0	0	0	0	0	0	0	0	0	0	0	0	0	0	0	0	0	0	0	0	0	0	0	0	0	0	0	0	0	0	0	0	0	0	0	0	0	0	0	0	0	0	0	0	0
5.6365e+12	0	0	0	0	0	0	0	0	0	0	0	0	0	0	0	0	0	0	0	0	0	0	0	0	0	0	0	0	0	0	0	0	0	0	0	0	0	0	0	0	0	0	0	0	0	0	0	0	0
5.6946e+12	0	0	0	0	0	0	0	0	0	0	0	0	0	0	0	0	0	0	0	0	0	0	0	0	0	0	0	0	0	0	0	0	0	0	0	0	0	0	0	0	0	0	0	0	0	0	0	0	0
5.7527e+12	0	0	0	0	0	0	0	0	0	0	0	0	0	0	0	0	0	0	0	0	0	0	0	0	0	0	0	0	0	0	0	0	0	0	0	0	0	0	0	0	0	0	0	0	0	0	0	0	0
5.8108e+12	0	0	0	0	0	0	0	0	0	0	0	0	0	0	0	0	0	0	0	0	0	0	0	0	0	0	0	0	0	0	0	0	0	0	0	0	0	0	0	0	0	0	0	0	0	0	0	0	0
5.8689e+12	0	0	0	0	0	0	0	0	0	0	0	0	0	0	0	0	0	0	0	0	0	0	0	0	0	0	0	0	0	0	0	0	0	0	0	0	0	0	0	0	0	0	0	0	0	0	0	0	0
5.927e+12	0	0	0	0	0	0	0	0	0	0	0	0	0	0	0	0	0	0	0	0	0	0	0	0	0	0	0	0	0	0	0	0	0	0	0	0	0	0	0	0	0	0	0	0	0	0	0	0	0
5.9851e+12	0	0	0	0	0	0	0	0	0	0	0	0	0	0	0	0	0	0	0	0	0	0	0	0	0	0	0	0	0	0	0	0	0	0	0	0	0	0	0	0	0	0	0	0	0	0	0	0	0
6.0432e+12	0	0	0	0	0	0	0	0	0	0	0	0	0	0	0	0	0	0	0	0	0	0	0	0	0	0	0	0	0	0	0	0	0	0	0	0	0	0	0	0	0	0	0	0	0	0	0	0	0
6.1013e+12	0	0	0	0	0	0	0	0	0	0	0	0	0	0	0	0	0	0	0	0	0	0	0	0	0	0	0	0	0	0	0	0	0	0	0	0	0	0	0	0	0	0	0	0	0	0	0	0	0
6.1595e+12	0	0	0	0	0	0	0	0	0	0	0	0	0	0	0	0	0	0	0	0	0	0	0	0	0	0	0	0	0	0	0	0	0	0	0	0	0	0	0	0	0	0	0	0	0	0	0	0	0
6.2176e+12	0	0	0	0	0	0	0	0	0	0	0	0	0	0	0	0	0	0	0	0	0	0	0	0	0	0	0	0	0	0	0	0	0	0	0	0	0	0	0	0	0	0	0	0	0	0	0	0	0
6.2757e+12	0	0	0	0	0	0	0	0	0	0	0	0	0	0	0	0	0	0	0	0	0	0	0	0	0	0	0	0	0	0	0	0	0	0	0	0	0	0	0	0	0	0	0	0	0	0	0	0	0
6.3338e+12	0	0	0	0	0	0	0	0	0	0	0	0	0	0	0	0	0	0	0	0	0	0	0	0	0	0	0	0	0	0	0	0	0	0	0	0	0	0	0	0	0	0	0	0	0	0	0	0	0
6.3919e+12	0	0	0	0	0	0	0	0	0	0	0	0	0	0	0	0	0	0	0	0	0	0	0	0	0	0	0	0	0	0	0	0	0	0	0	0	0	0	0	0	0	0	0	0	0	0	0	0	0
6.45e+12	0	0	0	0	0	0	0	0	0	0	0	0	0	0	0	0	0	0	0	0	0	0	0	0	0	0	0	0	0	0	0	0	0	0	0	0	0	0	0	0	0	0	0	0	0	0	0	741.05	0
6.5081e+12	0	0	0	0	0	0	0	0	0	0	0	0	0	0	0	0	0	0	0	0	0	0	0	0	0	0	0	0	0	0	0	0	0	0	0	0	0	0	0	0	0	0	0	0	0	0	0	0	0
6.5662e+12	0	0	0	0	0	0	0	0	0	0	0	0	0	0	0	0	0	0	0	0	0	0	0	0	0	0	0	0	0	0	0	0	0	0	0	0	0	0	0	0	0	0	0	0	0	0	0	0	0
6.6243e+12	0	0	0	0	0	0	0	0	0	0	0	0	0	0	0	0	0	0	0	0	0	0	0	0	0	0	0	0	0	0	0	0	0	0	0	0	0	0	0	0	0	0	0	0	0	0	0	0	0
6.6824e+12	0	0	0	0	0	0	0	0	0	0	0	0	0	0	0	0	0	0	0	0	0	0	0	0	0	0	0	0	0	0	0	0	0	0	0	0	0	0	0	0	0	0	0	0	0	0	0	0	0
6.7405e+12	0	0	0	0	0	0	0	0	0	0	0	0	0	0	0	0	0	0	0	0	0	0	0	0	0	0	0	0	0	0	0	0	0	0	0	0	0	0	0	0	0	0	0	0	0	0	0	0	0
6.7986e+12	0	0	0	0	0	0	0	0	0	0	0	0	0	0	0	0	0	0	0	0	0	0	0	0	0	0	0	0	0	0	0	0	0	0	0	0	0	0	0	0	0	0	0	0	0	0	0	0	0
6.8567e+12	0	0	0	0	0	0	0	0	0	0	0	0	0	0	0	0	0	0	0	0	0	0	0	0	0	0	0	0	0	0	0	0	0	0	0	0	0	0	0	0	0	0	0	0	0	0	0	0	0
6.9149e+12	0	0	0	0	0	0	0	0	0	0	0	0	0	0	0	0	0	0	0	0	0	0	0	0	0	0	0	0	0	0	0	0	0	0	0	0	0	0	0	0	0	0	0	0	0	0	0	0	0
6.973e+12	0	0	0	0	0	0	0	0	0	0	0	0	0	0	0	0	0	0	0	0	0	0	0	0	0	0	0	0	0	0	0	0	0	0	0	0	0	0	0	0	0	0	0	0	0	0	0	0	0
7.0311e+12	0	0	0	0	0	0	0	0	0	0	0	0	0	0	0	0	0	0	0	0	0	0	0	0	0	0	0	0	0	0	0	0	0	0	0	0	0	0	0	0	0	0	0	0	0	0	0	0	0
7.0892e+12	0	0	0	0	0	0	0	0	0	0	0	0	0	0	0	0	0	0	0	0	0	0	0	0	0	0	0	0	0	0	0	0	0	0	0	0	0	0	0	0	0	0	0	0	0	0	0	0	0
7.1473e+12	0	0	0	0	0	0	0	0	0	0	0	0	0	0	0	0	0	0	0	0	0	0	0	0	0	0	0	0	0	0	0	0	0	0	0	0	0	0	0	0	0	0	0	0	0	0	0	0	0
7.2054e+12	762.07	0	0	0	0	0	0	0	0	0	0	0	0	0	0	0	0	761.41	0	0	0	0	0	0	0	754.38	0	0	0	0	0	0	0	0	0	0	0	0	0	0	0	0	0	0	0	0	0	693.43	0
7.2635e+12	0	0	0	0	0	0	0	0	0	0	0	0	0	0	0	0	0	0	0	0	0	0	0	0	0	0	0	0	0	0	0	0	0	0	0	0	0	0	0	0	0	0	0	0	0	0	0	0	0
7.3216e+12	0	0	0	0	0	0	0	0	0	0	0	0	0	0	0	0	0	0	0	0	0	0	0	0	0	0	0	0	0	0	0	0	0	0	0	0	0	0	0	0	0	0	0	0	0	0	0	0	0
7.3797e+12	0	0	0	0	0	0	0	0	0	0	0	0	0	0	0	0	0	0	0	0	0	0	0	0	0	0	0	0	0	0	0	0	0	0	0	0	0	0	0	0	0	0	0	0	0	0	0	0	0
7.4378e+12	0	0	0	0	0	0	0	0	0	0	0	0	0	0	0	0	0	0	0	0	0	0	0	0	0	0	0	0	0	0	0	0	0	0	0	0	0	0	0	0	0	0	0	0	0	0	0	0	0
7.4959e+12	0	0	0	0	0	0	0	0	0	0	0	0	0	0	0	0	0	0	0	0	0	0	0	0	0	0	0	0	0	0	0	0	0	0	0	0	0	0	0	0	0	0	0	0	0	0	0	0	0
7.554e+12	0	0	0	0	0	0	0	0	0	0	0	0	0	0	0	0	0	0	0	0	0	0	0	0	0	0	0	0	0	0	0	0	0	0	0	0	0	0	0	0	0	0	0	0	0	0	0	0	0
7.6122e+12	0	0	0	0	0	0	0	0	0	0	0	0	0	0	0	0	0	0	0	0	0	0	0	0	0	0	0	0	0	0	0	0	0	0	0	0	0	0	0	0	0	0	0	0	0	0	0	0	0
7.6703e+12	0	0	0	0	0	0	0	0	0	0	0	0	0	0	0	0	0	0	0	0	0	0	0	0	0	0	0	0	0	0	0	0	0	0	0	0	0	0	0	0	0	0	0	0	0	0	0	0	0
7.7284e+12	0	0	0	0	0	0	0	0	0	0	0	0	0	0	0	0	0	0	0	0	0	0	0	0	0	0	0	0	0	0	0	0	0	0	0	0	0	0	0	0	0	0	0	0	0	0	0	0	0
7.7865e+12	0	0	0	0	0	0	0	0	0	0	0	0	0	0	0	0	0	0	0	0	0	0	0	0	0	0	0	0	0	0	0	0	0	0	0	0	0	0	0	0	0	0	0	0	0	0	0	0	0
7.8446e+12	0	0	0	0	0	0	0	0	0	0	0	0	0	0	0	0	0	0	0	0	0	0	0	0	0	0	0	0	0	0	0	0	0	0	0	0	0	0	0	0	0	0	0	0	0	0	0	0	0
7.9027e+12	0	0	0	0	0	0	0	0	0	0	0	0	0	0	0	0	0	0	0	0	0	0	0	0	0	0	0	0	0	0	0	0	0	0	0	0	0	0	0	0	0	0	0	0	0	0	0	0	0
7.9608e+12	0	0	0	0	0	0	0	0	0	0	0	0	0	0	0	0	0	0	0	0	0	0	0	0	0	0	0	0	0	0	0	0	0	0	0	0	0	0	0	0	0	0	0	0	0	0	0	0	0
8.0189e+12	0	0	0	0	0	0	0	0	0	0	0	0	0	0	0	0	0	0	0	0	0	0	0	0	0	0	0	0	0	0	0	0	0	0	0	0	0	0	0	0	0	0	0	0	0	0	0	0	0
8.077e+12	0	0	0	0	0	0	0	0	0	0	0	0	0	0	0	0	0	0	0	0	0	0	0	0	0	0	0	0	0	0	0	0	0	0	0	0	0	0	0	0	0	0	0	0	0	0	0	0	0
8.1351e+12	0	0	0	0	0	0	0	0	0	0	0	0	0	0	0	0	0	0	0	0	0	0	0	0	0	0	0	0	0	0	0	0	0	0	0	0	0	0	0	0	0	0	0	0	0	0	0	0	0
8.1932e+12	0	0	0	0	0	0	0	0	0	0	0	0	0	0	0	0	0	0	0	0	0	0	0	0	0	0	0	0	0	0	0	0	0	0	0	0	0	0	0	0	0	0	0	0	0	0	0	0	0
8.2513e+12	0	0	0	0	0	0	0	0	0	0	0	0	0	0	0	0	0	0	0	0	0	0	0	0	0	0	0	0	0	0	0	0	0	0	0	0	0	0	0	0	0	0	0	0	0	0	0	0	0
8.3094e+12	0	0	0	0	0	0	0	0	0	0	0	0	0	0	0	0	0	0	0	0	0	0	0	0	0	0	0	0	0	0	0	0	0	0	0	0	0	0	0	0	0	0	0	0	0	0	0	0	0
8.3676e+12	0	0	0	0	0	0	0	0	0	0	0	0	0	0	0	0	0	0	0	0	0	0	0	0	0	0	0	0	0	0	0	0	0	0	0	0	0	0	0	0	0	0	0	0	0	0	0	0	0
8.4257e+12	0	0	0	0	0	0	0	0	0	0	0	0	0	0	0	0	0	0	0	0	0	0	0	0	0	0	0	0	0	0	0	0	0	0	0	0	0	0	0	0	0	0	0	0	0	0	0	0	0
8.4838e+12	0	0	0	0	0	0	0	0	0	0	0	0	0	0	0	0	0	0	0	0	0	0	0	0	0	0	0	0	0	0	0	0	0	0	0	0	0	0	0	0	0	0	0	0	0	0	0	0	0
8.5419e+12	0	0	0	0	0	0	0	0	0	0	0	0	0	0	0	0	0	0	0	0	0	0	0	0	0	0	0	0	0	0	0	0	0	0	0	0	0	0	0	0	0	0	0	0	0	0	0	0	0
8.6e+12	0	0	0	0	0	0	0	0	0	0	0	0	0	0	0	0	0	0	0	0	0	0	0	0	0	0	0	0	0	0	0	0	0	0	0	0	0	0	0	0	0	0	0	0	0	0	0	0	0
8.6581e+12	0	0	0	0	0	0	0	0	0	0	0	0	0	0	0	0	0	0	0	0	0	0	0	0	0	0	0	0	0	0	0	0	0	0	0	0	0	0	0	0	0	0	0	0	0	0	0	0	0
8.7162e+12	0	0	0	0	0	0	0	0	0	0	0	0	0	0	0	0	893.47	0	0	0	0	0	0	0	0	0	0	0	0	0	0	0	0	0	0	0	0	0	0	0	0	0	0	0	0	0	0	0	0
8.7743e+12	0	0	0	0	0	0	0	0	0	0	0	0	0	0	0	0	0	0	0	0	0	0	0	0	0	0	0	0	0	0	0	0	0	0	0	0	0	0	0	0	0	0	0	0	0	0	0	0	0
8.8324e+12	0	0	0	0	0	0	0	0	0	0	0	0	0	0	0	0	0	0	0	0	0	0	0	0	0	0	0	0	0	0	0	0	0	0	0	0	0	0	0	0	0	0	0	0	0	0	0	0	0
8.8905e+12	0	0	0	0	0	0	0	0	0	0	0	0	0	0	0	0	0	0	0	0	0	0	0	0	0	0	0	0	0	0	0	0	0	0	0	0	0	0	0	0	0	0	0	0	0	0	0	0	0
8.9486e+12	0	0	0	0	0	0	0	0	0	0	0	0	0	0	0	0	0	0	0	0	0	0	0	0	0	0	0	0	0	0	0	0	0	0	0	0	0	0	0	0	0	0	0	0	0	0	0	0	0
9.0067e+12	0	0	0	0	0	0	0	0	0	0	0	0	0	0	0	0	0	0	0	0	0	0	0	0	0	0	0	0	0	0	0	0	0	0	0	0	0	0	0	0	0	0	0	0	0	0	0	0	0
9.0649e+12	0	0	0	0	0	0	0	0	0	0	0	0	0	0	0	0	0	0	0	0	0	0	0	0	0	0	0	0	0	0	0	0	0	0	0	0	0	0	0	0	0	0	0	0	0	0	0	0	0
9.123e+12	0	0	0	0	0	0	0	0	0	0	0	0	0	0	0	0	0	0	0	0	0	0	697.62	0	0	0	0	0	0	0	0	0	0	0	0	0	0	0	0	0	0	0	0	0	0	0	0	0	0
9.1811e+12	0	0	0	0	0	0	0	0	0	0	0	0	0	0	0	0	0	0	0	0	0	0	0	0	0	0	0	0	0	0	0	0	0	0	0	0	0	0	0	0	0	0	0	0	0	0	0	0	0
9.2392e+12	0	0	0	0	0	0	0	0	0	0	0	0	0	0	0	0	0	0	0	0	0	0	0	0	0	0	0	0	0	0	0	0	0	0	0	0	0	0	0	0	0	0	0	0	0	0	0	0	0
9.2973e+12	0	0	0	0	0	0	0	0	0	0	0	0	0	0	0	0	0	0	0	0	0	0	0	0	0	0	0	0	0	0	0	0	0	0	0	0	0	0	0	0	0	0	0	0	0	0	0	0	0
9.3554e+12	0	0	0	0	0	0	0	0	0	0	0	0	0	0	0	0	0	0	0	0	0	0	0	0	0	0	0	0	0	0	0	0	0	0	0	0	0	0	0	0	0	0	0	0	0	0	0	0	0
9.4135e+12	0	0	0	0	0	0	0	0	0	0	0	0	0	0	0	0	0	0	0	0	0	0	0	0	0	0	0	0	0	0	0	0	0	0	0	0	0	0	0	0	0	0	0	0	0	0	0	0	0
9.4716e+12	0	0	0	0	0	0	0	0	0	0	0	0	0	0	0	0	0	0	0	0	0	0	0	0	0	0	0	0	0	0	0	0	0	0	0	0	0	0	0	0	0	0	0	0	0	0	0	971.54	0
9.5297e+12	0	0	0	0	0	0	0	0	0	0	0	0	0	0	0	0	0	0	0	0	0	0	0	0	0	0	0	0	0	0	0	0	0	0	0	0	0	0	0	0	0	0	0	0	0	0	0	690.72	0
9.5878e+12	0	0	0	0	0	0	0	0	0	0	0	0	0	0	0	0	0	0	0	0	0	0	0	0	0	0	0	0	0	0	0	0	0	0	0	0	0	0	0	0	0	0	0	0	0	0	0	0	0
9.6459e+12	0	0	0	0	0	0	0	0	0	0	0	0	0	0	0	0	0	0	0	0	0	0	0	0	0	0	0	0	0	0	0	0	0	0	0	0	0	0	0	0	0	0	0	0	0	0	0	0	0
9.704e+12	0	0	0	0	0	0	0	0	0	0	0	0	0	0	0	0	0	0	0	0	0	0	0	0	0	0	0	0	0	0	0	0	0	0	0	0	0	0	0	0	0	0	0	0	0	0	0	0	0
9.7622e+12	0	0	0	0	0	0	0	0	0	0	0	0	0	0	0	0	0	0	0	0	0	0	0	0	0	0	0	0	0	0	0	0	0	0	0	0	0	0	0	0	0	0	0	0	0	0	0	0	0
9.8203e+12	0	0	0	0	0	0	0	0	0	0	0	0	0	0	0	0	0	0	0	0	0	0	0	0	0	0	0	0	0	0	0	0	0	0	0	0	0	0	0	0	0	0	0	0	0	0	0	0	0
9.8784e+12	0	0	0	0	0	717.45	0	0	0	0	0	0	0	0	0	0	0	0	0	0	0	0	0	0	0	0	0	0	0	0	0	0	0	0	0	0	0	0	0	0	0	0	0	0	0	0	702.91	0	0
9.9365e+12	0	0	0	0	0	692.58	0	0	0	0	0	0	0	0	0	0	0	0	0	0	0	0	0	0	0	0	0	0	0	0	0	0	0	0	0	0	0	0	0	0	0	0	0	0	0	0	0	0	0
9.9946e+12	0	0	0	0	0	0	0	0	0	0	0	0	0	0	0	0	0	0	0	0	0	0	0	0	0	0	0	0	0	0	0	0	0	0	0	0	0	0	0	0	0	0	0	0	0	0	0	0	0
1.0053e+13	0	0	0	0	0	0	0	0	0	0	0	0	0	0	0	0	0	0	0	0	0	0	0	0	0	0	0	0	0	0	0	0	0	0	0	0	0	0	0	0	0	0	0	0	0	0	0	0	0
1.0111e+13	0	0	0	0	0	0	0	0	0	0	0	0	0	0	0	0	0	0	0	0	0	0	0	0	0	0	0	0	0	0	0	0	0	0	0	0	0	0	0	0	0	0	0	0	0	0	0	0	0
1.0169e+13	0	0	0	0	0	0	0	0	0	0	0	0	0	0	0	0	0	0	0	0	0	0	0	0	0	0	0	0	0	0	0	0	0	0	0	0	0	0	0	0	0	0	0	0	0	0	0	0	0
1.0227e+13	0	0	0	0	0	0	0	0	0	0	0	0	0	0	0	0	0	0	0	0	0	0	0	0	0	0	0	0	0	0	0	0	0	0	0	0	0	0	0	0	0	0	0	0	0	0	0	0	0
1.0285e+13	0	0	0	0	0	0	0	0	0	0	0	0	0	0	0	0	698.73	0	0	0	0	0	0	0	0	0	0	0	0	0	0	0	0	0	0	0	0	0	0	0	0	0	0	0	0	0	0	704.34	0
1.0343e+13	0	0	0	0	0	0	0	0	0	0	0	0	0	0	0	0	0	0	0	0	0	0	0	0	0	0	0	0	0	0	0	0	0	0	0	0	0	0	0	0	0	0	0	0	0	0	0	0	0
1.0401e+13	0	0	0	0	0	0	0	0	0	0	0	0	0	0	0	0	0	0	0	0	0	0	0	0	0	0	0	0	0	0	0	0	0	0	0	0	0	0	0	0	0	0	0	0	0	0	0	0	0
1.0459e+13	0	0	0	0	0	0	0	0	0	0	0	0	0	0	0	0	0	0	0	0	0	0	0	0	0	0	0	0	0	0	0	0	0	0	0	0	0	0	0	0	0	0	0	0	0	0	0	0	0
1.0518e+13	0	0	0	0	0	0	0	0	0	0	0	0	0	0	0	0	0	0	0	0	0	0	0	0	0	0	0	0	0	0	0	0	0	0	0	0	0	0	0	0	0	0	0	0	0	0	0	0	0
1.0576e+13	0	0	0	0	0	0	0	0	0	0	0	0	0	0	0	0	0	0	0	0	0	0	0	0	0	0	0	0	0	0	0	0	0	0	0	0	0	0	0	0	0	0	0	0	0	0	0	0	0
1.0634e+13	0	0	0	0	0	0	0	0	703.63	0	0	0	0	0	0	0	0	0	700.21	0	0	0	0	0	0	0	0	0	692.97	0	0	0	0	702.7	0	0	0	0	0	0	0	0	0	0	0	0	0	0	0
1.0692e+13	0	0	0	0	0	0	0	0	0	0	0	0	0	0	0	0	0	0	0	0	0	0	0	0	0	0	0	0	0	0	0	0	0	0	0	0	0	0	0	0	0	0	0	0	0	0	0	0	0
1.075e+13	0	0	0	0	0	0	0	0	0	0	0	0	0	0	0	0	0	0	0	0	0	0	0	0	0	0	0	0	0	0	0	0	0	0	0	0	0	0	0	0	0	0	0	0	0	0	0	0	0
1.0808e+13	0	0	0	0	0	0	0	0	0	0	0	0	0	0	0	0	0	0	0	0	0	0	0	0	0	0	0	0	0	0	0	0	0	0	0	0	0	0	0	0	0	0	0	0	0	0	0	0	0
1.0866e+13	0	0	0	0	0	0	0	0	0	0	0	0	0	0	0	0	0	0	0	0	0	0	0	0	0	0	0	0	0	0	0	0	0	0	0	0	0	0	0	0	0	0	0	0	0	0	0	0	0
1.0924e+13	0	0	0	0	0	0	0	0	0	0	0	0	0	0	0	0	0	0	0	0	0	0	0	0	0	0	0	0	0	0	0	0	0	0	0	0	0	0	0	0	0	0	0	0	0	0	0	0	0
1.0982e+13	0	0	0	0	0	0	0	0	0	0	0	0	0	0	0	0	0	0	0	0	0	0	0	0	0	0	0	0	0	0	0	0	0	0	0	0	0	0	0	0	0	0	0	0	0	0	0	0	0
1.1041e+13	0	0	0	0	0	0	0	0	0	0	0	0	0	0	0	0	0	0	0	0	0	0	0	0	0	0	0	0	0	0	0	0	0	0	0	0	0	0	0	0	0	0	0	0	0	0	0	0	0
1.1099e+13	0	0	0	0	0	0	0	0	0	0	0	0	0	0	0	0	0	0	0	0	0	0	0	0	0	0	0	0	0	0	0	0	0	0	0	0	0	0	0	0	0	0	0	0	0	0	0	0	0
1.1157e+13	0	0	0	0	0	0	0	0	0	0	0	0	0	0	0	0	0	0	0	0	0	0	0	0	0	0	0	0	0	0	0	0	0	0	0	0	0	0	0	0	0	0	0	0	0	0	0	0	0
1.1215e+13	0	0	0	0	0	0	0	0	0	0	0	0	0	0	0	0	0	0	0	0	0	0	0	0	0	0	0	0	0	0	0	0	0	0	0	0	0	0	0	0	0	0	0	0	0	0	0	0	0
1.1273e+13	0	0	0	0	0	0	0	0	0	0	0	0	0	0	0	0	0	0	0	0	0	0	0	0	0	0	0	0	0	0	0	0	0	0	0	0	0	0	0	0	0	0	0	0	0	0	0	0	0
1.1331e+13	0	0	0	0	0	0	0	0	0	0	0	0	0	0	0	0	0	0	0	0	0	0	0	0	0	0	0	0	0	0	0	0	0	0	0	0	0	0	0	0	0	0	0	0	0	0	0	0	0
1.1389e+13	0	0	0	0	0	0	0	0	710.98	0	0	0	0	0	0	0	0	0	708.91	0	0	0	0	0	0	0	0	0	0	694.87	0	0	0	0	0	690.89	0	0	0	0	0	0	0	0	0	0	0	0	0
1.1447e+13	0	0	0	0	0	0	0	0	691.33	0	0	0	0	0	0	0	0	0	690.17	0	0	0	0	0	0	0	0	0	0	0	0	0	0	0	0	0	0	0	0	0	0	0	0	0	0	0	0	0	0
1.1505e+13	0	0	0	0	0	0	0	0	0	0	0	0	0	0	0	0	0	0	0	0	0	0	0	0	0	0	0	0	0	0	0	0	0	0	0	0	0	0	0	0	0	0	0	0	0	0	0	0	0
1.1563e+13	0	0	0	0	0	0	0	0	0	0	0	0	0	0	0	0	0	0	0	0	0	0	0	0	0	0	0	0	0	0	0	0	0	0	0	0	0	0	0	0	0	0	0	0	0	0	0	0	0
1.1622e+13	0	0	0	0	0	0	0	0	0	0	0	0	0	0	0	0	0	0	0	0	0	0	0	0	0	0	0	0	0	0	0	0	0	0	0	0	0	0	0	0	0	0	0	0	0	0	0	0	0
1.168e+13	0	0	0	0	0	0	0	0	0	0	0	0	0	0	0	0	0	0	0	0	0	0	0	0	0	0	0	0	0	0	0	0	0	0	0	0	0	0	0	0	0	0	0	0	0	0	0	0	0
1.1738e+13	0	0	0	0	0	0	0	0	0	0	0	0	0	0	0	0	0	0	0	0	0	0	0	0	0	0	0	0	0	0	0	0	0	0	0	0	0	0	0	0	0	0	0	0	0	0	0	0	0
1.1796e+13	694.81	0	0	0	0	0	0	0	0	0	0	0	0	0	0	0	0	693.89	0	0	0	0	0	0	0	0	0	0	0	0	0	0	0	0	0	0	0	0	0	0	0	0	0	0	0	0	0	703.93	0
1.1854e+13	0	0	0	0	0	0	0	0	0	0	0	0	0	0	0	0	0	0	0	0	0	0	0	0	0	0	0	0	0	0	0	0	0	0	0	0	0	0	0	0	0	0	0	0	0	0	0	692.38	0
1.1912e+13	0	0	0	0	0	0	0	0	0	0	0	0	0	0	0	0	0	0	0	0	0	0	0	0	0	0	0	0	0	0	0	0	0	0	0	0	0	0	0	0	0	0	0	0	0	0	0	0	0
1.197e+13	0	0	0	0	0	0	0	0	0	0	0	0	0	0	0	0	0	0	0	0	0	0	0	0	0	0	0	0	0	0	0	0	0	0	0	0	0	0	0	0	0	0	0	0	0	0	0	0	0
1.2028e+13	0	0	0	0	0	0	0	0	0	0	0	0	0	0	0	0	0	0	0	0	0	0	0	0	0	0	0	0	0	0	0	0	0	0	0	0	0	0	0	0	0	0	0	0	0	0	0	0	0
1.2086e+13	0	0	0	0	0	0	0	0	0	0	0	0	0	0	0	0	0	0	0	0	0	0	0	0	0	0	0	0	0	0	0	0	0	0	0	0	0	0	0	0	0	0	0	0	0	0	0	0	0
1.2145e+13	723.24	0	0	0	0	0	0	0	0	0	0	0	0	0	0	0	692	722.79	0	0	0	0	0	0	0	715.83	0	0	0	0	0	0	0	0	0	0	0	0	0	0	0	0	0	0	0	0	0	718.93	0
1.2203e+13	0	0	0	0	0	0	0	0	0	0	0	0	0	0	0	0	693.07	0	0	0	0	0	0	0	0	0	0	0	0	0	0	0	0	0	0	0	0	0	0	0	0	0	0	0	0	0	0	701.6	0
1.2261e+13	0	0	0	0	0	0	0	0	0	0	0	0	0	0	0	0	0	0	0	0	0	0	0	0	0	0	0	0	0	0	0	0	0	0	0	0	0	0	0	0	0	0	0	0	0	0	0	694.49	0
1.2319e+13	0	0	0	0	0	0	0	0	0	0	0	0	0	0	0	0	0	0	0	0	0	0	0	0	0	0	0	0	0	0	0	0	0	0	0	0	0	0	0	0	0	0	0	0	0	0	0	0	0
1.2377e+13	0	0	0	0	0	0	0	0	0	0	0	0	0	0	0	0	0	0	0	0	0	0	0	0	0	0	0	0	0	0	0	0	0	0	0	0	0	0	0	0	0	0	0	0	0	0	0	0	0
1.2435e+13	0	0	0	0	0	0	0	0	0	0	0	0	0	0	0	0	0	0	0	0	0	0	0	0	0	0	0	0	0	0	0	0	0	0	0	0	0	0	0	0	0	0	0	0	0	0	0	0	0
1.2493e+13	0	0	0	0	0	0	0	0	0	0	0	0	0	0	0	0	0	0	0	0	0	0	0	0	0	0	0	0	0	0	0	0	0	0	0	0	0	0	0	0	0	0	0	0	0	0	0	0	0
1.2551e+13	0	0	0	0	0	0	0	0	0	0	0	0	0	0	0	0	0	0	0	0	0	0	0	0	0	0	0	0	0	0	0	0	0	0	0	0	0	0	0	0	0	0	0	0	0	0	0	0	0
1.2609e+13	0	0	0	0	0	0	0	0	0	0	0	0	0	0	0	0	0	0	0	0	0	0	0	0	0	0	0	0	0	0	0	0	0	0	0	0	0	0	0	0	0	0	0	0	0	0	0	0	0
1.2668e+13	0	0	0	0	0	0	0	0	0	0	0	0	0	0	0	0	0	0	0	0	0	0	0	0	0	0	0	0	0	0	0	0	0	0	0	0	0	0	0	0	0	0	0	0	0	0	0	0	0
1.2726e+13	0	0	0	0	0	0	0	0	0	0	0	0	0	0	0	0	0	0	0	0	0	0	0	0	0	0	0	0	0	0	0	0	0	0	0	0	0	0	0	0	0	0	0	0	0	0	0	0	0
1.2784e+13	0	0	0	0	0	0	0	0	0	0	0	0	0	0	0	0	0	0	0	0	0	0	0	0	0	0	0	0	0	0	0	0	0	0	0	0	0	0	0	0	0	0	0	0	0	0	0	0	0
1.2842e+13	0	0	0	0	0	0	0	0	0	0	0	0	0	0	0	0	0	0	0	0	0	0	0	0	0	0	0	0	0	0	0	0	0	0	0	0	0	0	0	0	0	0	0	0	0	0	0	0	0
1.29e+13	0	0	0	0	0	0	0	0	0	0	0	0	0	0	0	0	0	0	0	0	0	0	0	0	0	0	0	0	0	0	691.19	0	0	0	0	0	0	0	0	0	0	0	0	0	0	0	0	0	0
1.2958e+13	0	0	0	0	0	0	0	0	0	0	0	0	0	0	0	0	0	0	0	0	0	0	0	0	0	0	0	0	0	0	692.37	0	0	0	0	0	0	0	0	0	0	0	0	0	0	0	0	0	0
1.3016e+13	0	0	0	0	0	0	0	0	0	0	0	0	0	0	0	0	0	0	0	0	0	0	0	0	0	0	0	0	0	0	0	0	0	0	0	0	0	0	0	0	0	0	0	0	0	0	0	0	0
1.3074e+13	0	0	0	0	0	0	0	0	0	0	0	0	0	0	0	0	0	0	0	0	0	0	0	0	0	0	0	0	0	0	0	0	0	0	0	0	0	0	0	0	0	0	0	0	0	0	0	0	0
1.3132e+13	0	0	0	0	0	0	0	0	0	0	0	0	0	0	0	0	0	0	0	0	0	0	0	0	0	0	0	0	0	0	0	0	0	0	0	0	0	0	0	0	0	0	0	0	0	0	0	0	0
1.3191e+13	0	0	0	0	0	0	0	0	0	0	0	0	0	0	0	0	0	0	0	0	0	0	0	0	0	0	0	0	0	0	0	0	0	0	0	0	0	0	0	0	0	0	0	0	0	0	0	0	0
1.3249e+13	0	0	0	0	0	0	0	0	0	0	0	0	0	0	0	0	0	0	0	0	0	0	0	0	0	0	0	0	0	0	0	0	0	0	0	0	0	0	0	0	0	0	0	0	0	0	0	0	0
1.3307e+13	694.98	0	0	0	0	0	0	0	0	0	0	0	0	0	0	0	0	694.29	0	0	0	0	0	0	0	0	0	0	0	0	0	0	0	0	0	0	0	0	0	0	0	0	0	0	0	0	0	695.95	0
1.3365e+13	0	0	0	0	0	0	0	0	0	0	0	0	0	0	0	0	0	0	0	0	0	0	0	0	0	0	0	0	0	0	0	0	0	0	0	0	0	0	0	0	0	0	0	0	0	0	0	693.67	0
1.3423e+13	0	0	0	0	0	0	0	0	0	0	0	0	0	0	0	0	0	0	0	0	0	0	0	0	0	0	0	0	0	0	0	0	0	0	0	0	0	0	0	0	0	0	0	0	0	0	0	690.04	0
1.3481e+13	0	0	0	0	0	0	0	0	0	0	0	0	0	0	0	0	0	0	0	0	0	0	0	0	0	0	0	0	0	0	0	0	0	0	0	0	0	0	0	0	0	0	0	0	0	0	0	0	0
1.3539e+13	0	0	0	0	0	0	0	0	0	0	0	0	0	0	0	0	0	0	0	0	0	0	0	0	0	0	0	0	0	0	0	0	0	0	0	0	0	0	0	0	0	0	0	0	0	0	0	0	0
1.3597e+13	0	0	0	0	0	0	0	0	0	0	0	0	0	0	0	0	0	0	0	0	0	0	0	0	0	0	0	0	0	0	0	0	0	0	0	0	0	0	0	0	0	0	0	0	0	0	0	0	0
1.3655e+13	0	0	704.22	0	0	0	0	0	0	0	0	0	0	0	0	0	0	0	0	0	0	0	0	0	0	0	0	0	0	0	0	0	0	0	0	0	0	0	0	0	0	0	0	0	0	0	0	0	0
1.3713e+13	0	0	0	0	0	0	0	0	0	0	0	0	0	0	0	0	0	0	0	0	0	0	0	0	0	0	0	0	0	0	0	0	0	0	0	0	0	0	0	0	0	0	0	0	0	0	0	0	0
1.3772e+13	0	0	0	0	0	0	0	0	0	0	0	0	0	0	0	0	0	0	0	0	0	0	0	0	0	0	0	0	0	0	0	0	0	0	0	0	0	0	0	0	0	0	0	0	0	0	0	0	0
1.383e+13	0	0	0	0	0	0	0	0	0	0	0	0	0	0	0	0	0	0	0	0	0	0	0	0	0	0	0	0	0	0	0	0	0	0	0	0	0	0	0	0	0	0	0	0	0	0	0	0	0
1.3888e+13	0	0	0	0	0	0	0	0	0	0	0	0	0	0	0	0	0	0	0	0	0	0	0	0	0	0	0	0	0	0	0	0	0	0	0	0	0	0	0	0	0	0	0	0	0	0	0	0	0
1.3946e+13	0	0	0	0	0	0	0	0	0	0	0	0	0	0	0	0	0	0	0	0	0	0	0	0	0	0	0	0	0	0	0	0	0	0	0	0	0	0	0	0	0	0	0	0	0	0	0	0	0
1.4004e+13	0	0	0	0	0	0	0	0	0	0	0	0	0	0	0	0	0	0	0	0	0	0	0	0	0	0	0	0	0	0	0	0	0	0	0	0	0	0	0	0	0	0	0	0	0	0	0	0	0
1.4062e+13	0	0	0	0	0	709.12	0	0	0	0	0	0	0	0	0	0	707.12	0	0	0	0	0	0	0	0	0	0	0	0	0	0	0	0	0	0	0	0	0	0	0	0	0	0	0	0	0	694.7	693.64	0
1.412e+13	0	0	0	0	0	698.76	0	0	0	0	0	0	0	0	0	0	695.16	0	0	0	0	0	0	0	0	0	0	0	0	0	0	0	0	0	0	0	0	0	0	0	0	0	0	0	0	0	692.17	691.22	0
1.4178e+13	0	0	0	0	0	693.3	0	0	0	0	0	0	0	0	0	0	0	0	0	0	0	0	0	0	0	0	0	0	0	0	0	0	0	0	0	0	0	0	0	0	0	0	0	0	0	0	0	0	0
1.4236e+13	0	0	0	0	0	0	0	0	0	0	0	0	0	0	0	0	0	0	0	0	0	0	0	0	0	0	0	0	0	0	0	0	0	0	0	0	0	0	0	0	0	0	0	0	0	0	0	0	0
1.4295e+13	0	0	0	0	0	0	0	0	0	0	0	0	0	0	0	0	0	0	0	0	0	0	0	0	0	0	0	0	0	0	0	0	0	0	0	0	0	0	0	0	0	0	0	0	0	0	0	0	0
1.4353e+13	0	0	0	0	0	0	0	0	0	0	0	0	0	0	0	0	0	0	0	0	0	0	0	0	0	0	0	0	0	0	0	0	0	0	0	0	0	0	0	0	0	0	0	0	0	0	0	0	0
1.4411e+13	0	0	0	0	0	0	0	0	0	0	0	0	0	0	0	0	0	0	0	0	0	0	710.87	0	0	0	0	0	0	0	0	0	0	0	0	0	0	0	0	0	0	733.59	0	0	0	0	0	0	0
1.4469e+13	0	0	0	0	0	0	0	0	0	0	0	0	0	0	0	0	0	0	0	0	0	0	693.4	0	0	0	0	0	0	0	0	0	0	0	0	0	0	0	0	0	0	0	0	0	0	0	0	0	0
1.4527e+13	0	0	0	0	0	0	0	0	0	0	0	0	0	0	0	0	0	0	0	0	0	0	0	0	0	0	0	0	0	0	0	0	0	0	0	0	0	0	0	0	0	0	0	0	0	0	0	0	0
1.4585e+13	0	0	0	0	0	0	0	0	0	0	0	0	0	0	0	0	0	0	0	0	0	0	0	0	0	0	0	0	0	0	0	0	0	0	0	0	0	0	0	0	0	0	0	0	0	0	0	0	0
1.4643e+13	0	0	0	0	0	0	0	0	0	0	0	0	0	0	0	0	0	0	0	0	0	0	0	0	0	0	0	0	0	0	0	0	0	0	0	0	0	0	0	0	0	0	0	0	0	0	0	0	0
1.4701e+13	0	0	0	0	0	0	0	0	0	0	0	0	0	0	0	0	0	0	0	0	0	0	0	0	0	0	0	0	0	0	0	0	0	0	0	0	0	0	0	0	0	0	0	0	0	0	0	0	0
1.4759e+13	0	0	0	0	0	0	0	0	0	0	0	0	0	0	0	0	0	0	0	0	0	0	0	0	0	0	0	0	0	0	0	0	0	0	0	0	0	0	0	0	0	0	0	0	0	0	0	0	0
1.4818e+13	0	0	0	0	0	0	0	0	0	0	0	0	0	0	0	0	0	0	0	0	0	0	0	0	0	0	0	710.88	0	0	718.53	0	0	0	0	0	0	0	0	0	0	0	0	0	0	0	0	0	0
1.4876e+13	0	0	0	0	0	0	0	0	0	0	0	0	0	0	0	0	0	0	0	0	0	0	0	0	0	0	0	697.94	0	0	706.44	0	0	0	0	0	0	0	0	0	0	0	0	0	0	0	0	0	0
1.4934e+13	0	0	0	0	0	0	0	0	0	0	0	0	0	0	0	0	0	0	0	0	0	0	0	0	0	0	0	690.12	0	0	700.76	0	0	0	0	0	0	0	0	0	0	0	0	0	0	0	0	0	0
1.4992e+13	0	0	0	0	0	0	0	0	0	0	0	0	0	0	0	0	0	0	0	0	0	0	0	0	0	0	0	0	0	0	696.69	0	0	0	0	0	0	0	0	0	0	0	0	0	0	0	0	0	0
1.505e+13	0	0	0	0	0	0	0	0	0	0	0	0	0	0	0	0	0	0	0	0	0	0	0	0	0	0	0	0	0	0	693.23	0	0	0	0	0	0	0	0	0	0	0	0	0	0	0	0	0	0
1.5108e+13	0	0	0	0	0	0	0	0	0	0	0	0	0	0	0	0	0	0	0	0	0	0	0	0	0	0	0	0	0	0	0	0	0	0	0	0	0	0	0	0	0	0	0	0	0	0	0	0	0
1.5166e+13	0	0	0	0	0	0	0	0	0	0	0	0	0	0	0	0	0	0	0	0	0	0	0	0	0	0	0	731.05	0	0	750.04	0	0	0	0	0	0	0	0	0	0	0	0	0	0	0	0	0	0
1.5224e+13	0	0	0	0	0	0	0	0	0	0	0	0	0	0	0	0	0	0	0	0	0	0	0	0	0	0	0	706.34	0	0	717.63	0	0	0	0	0	0	0	0	0	0	0	0	0	0	0	0	0	0
1.5282e+13	0	0	0	0	0	0	0	0	0	0	0	0	0	0	0	0	0	0	0	0	0	0	0	0	0	0	0	698.04	0	0	709.08	0	0	0	0	0	0	0	0	0	0	0	0	0	0	0	0	0	0
1.5341e+13	0	0	0	0	0	0	0	0	0	0	0	0	0	0	0	0	0	0	0	0	0	0	0	0	0	0	0	691.73	0	0	704.13	0	0	0	0	0	0	0	0	0	0	0	0	0	0	0	0	0	0
1.5399e+13	0	0	0	0	0	0	0	0	0	0	0	0	0	0	0	0	0	0	0	0	0	0	0	0	0	0	0	0	0	0	700.49	0	0	0	0	0	0	0	0	0	0	0	0	0	0	0	0	0	0
1.5457e+13	0	0	0	0	0	0	0	0	0	0	0	0	0	0	0	0	0	0	0	0	0	0	0	0	0	0	0	0	0	0	697.28	0	0	0	0	0	0	0	0	0	0	0	0	0	0	0	0	0	0
1.5515e+13	0	0	0	0	0	0	0	0	0	0	0	0	0	0	0	0	0	0	0	0	0	0	0	0	0	0	0	0	0	0	694.36	0	0	0	0	0	0	0	0	0	0	0	0	0	0	0	0	0	0
1.5573e+13	0	0	0	0	0	0	0	0	0	0	0	0	0	0	0	0	0	0	0	0	0	0	0	0	0	0	0	0	0	0	0	0	0	0	0	0	0	0	0	0	0	0	0	0	0	0	0	0	0
1.5631e+13	0	0	0	0	0	0	0	0	0	0	0	0	0	0	0	0	0	0	0	0	0	0	0	0	0	0	0	0	0	0	0	0	0	0	0	0	0	0	0	0	0	0	0	0	0	0	0	0	0
1.5689e+13	0	0	0	0	0	0	0	0	0	0	0	0	0	0	0	0	0	0	0	0	0	0	0	0	0	0	0	0	0	0	0	0	0	0	0	0	0	0	0	0	0	0	0	0	0	0	0	0	0
1.5747e+13	0	0	0	0	0	0	0	0	0	0	0	0	0	0	0	0	0	0	0	0	0	0	0	0	0	0	0	0	0	0	0	0	0	0	0	0	0	0	0	0	0	0	0	0	0	0	0	0	0
1.5805e+13	0	0	0	0	0	0	0	0	0	0	0	0	0	0	0	0	0	0	0	0	0	0	0	0	0	0	0	0	0	0	0	0	0	0	0	0	0	0	0	0	0	0	0	0	0	0	0	0	0
1.5863e+13	0	0	0	0	0	0	0	0	0	0	0	0	0	0	0	0	0	0	0	0	0	0	0	0	0	0	0	0	0	0	0	0	0	0	0	0	0	0	0	0	0	0	0	0	0	0	0	0	0
1.5922e+13	0	0	0	0	0	0	0	0	691.73	0	0	0	0	0	0	0	0	0	0	0	0	0	0	0	744.42	0	0	0	773.64	0	0	0	0	707.62	0	0	0	0	0	763.38	0	0	754.02	0	754.55	0	0	0	0
1.598e+13	0	0	0	0	0	0	0	0	702.55	0	0	0	0	0	0	0	0	0	698.14	0	0	0	691.8	0	0	0	0	0	707.87	0	0	0	0	690.32	0	0	0	0	0	695.54	0	0	0	0	0	0	0	0	0
1.6038e+13	0	0	0	0	0	0	0	0	699.48	0	0	0	0	0	0	0	0	0	695.4	0	0	0	0	0	0	0	0	0	697.78	0	0	0	0	0	0	0	0	0	0	0	0	0	0	0	0	0	0	0	0
1.6096e+13	0	0	0	0	0	0	0	0	696.65	0	0	0	0	0	0	0	0	0	692.3	0	0	0	0	0	0	0	0	0	690.79	0	690.86	0	0	0	0	0	0	0	0	0	0	0	0	0	0	0	0	0	0
1.6154e+13	0	0	0	0	0	0	0	0	694	0	0	0	0	0	0	0	0	0	0	0	0	0	0	0	0	0	0	0	0	0	691.21	0	0	0	0	0	0	0	0	0	0	0	0	0	0	0	0	0	0
1.6212e+13	0	0	0	0	0	0	0	0	690.28	0	0	0	0	0	0	0	0	0	0	0	0	0	0	0	0	0	0	0	0	0	691.03	0	0	0	0	0	0	0	0	0	0	0	0	0	0	0	0	0	0
1.627e+13	0	0	0	0	0	0	0	0	0	0	0	0	0	0	0	0	0	0	0	0	0	0	0	0	0	0	0	0	0	0	690.45	0	0	0	0	0	0	0	0	0	0	0	0	0	0	0	0	0	0
1.6328e+13	0	0	0	0	0	0	0	0	0	0	0	0	0	0	0	0	0	0	0	0	0	0	715.85	0	0	0	0	0	0	0	690.46	0	0	0	0	0	0	0	0	0	0	713.09	0	0	0	0	0	0	0
1.6386e+13	0	0	0	0	0	0	0	0	0	0	0	0	0	0	0	0	0	0	0	0	0	0	703.45	0	0	0	0	0	692.31	0	0	0	0	0	0	0	0	0	0	0	0	692.95	0	0	0	0	0	0	0
1.6445e+13	0	0	0	0	0	0	0	0	690.06	0	0	0	0	0	0	0	0	0	0	0	0	0	697.09	0	0	0	0	0	691.96	0	0	0	0	0	0	0	0	0	0	0	0	0	0	0	0	0	0	0	0
1.6503e+13	0	0	0	0	0	0	0	0	690.33	0	0	0	0	0	0	0	0	0	0	0	0	0	690.97	0	0	0	0	0	0	0	0	0	0	0	0	0	0	0	0	0	0	0	0	0	0	0	0	0	0
1.6561e+13	0	0	0	0	0	0	0	0	0	0	0	0	0	0	0	0	0	0	0	0	0	0	0	0	0	0	0	0	0	0	0	0	0	0	0	0	0	0	0	0	0	0	0	0	0	0	0	0	0
1.6619e+13	0	0	0	0	0	0	0	0	0	0	0	0	0	0	0	0	0	0	0	0	0	0	0	0	0	0	0	0	0	0	0	0	0	0	0	0	0	0	0	0	0	0	0	0	0	0	0	0	0
1.6677e+13	0	698.63	0	0	0	0	0	0	0	0	0	0	0	0	0	0	0	0	0	0	0	0	0	0	0	0	0	0	0	0	0	746.14	0	0	0	0	0	0	765.37	0	0	0	0	0	0	0	0	0	0
1.6735e+13	0	0	0	0	0	0	0	0	0	0	0	0	0	0	0	0	0	0	0	0	0	0	0	0	0	0	0	0	0	0	0	0	0	0	0	0	0	0	0	0	0	0	0	0	0	0	0	0	0
1.6793e+13	0	0	0	0	0	0	0	0	0	0	0	0	0	0	0	0	0	0	0	0	0	0	0	0	0	0	0	0	0	0	0	0	0	0	0	0	0	0	0	0	0	0	0	0	0	0	0	0	0
1.6851e+13	0	0	0	0	0	0	0	0	0	0	0	0	0	0	0	0	0	0	0	0	0	0	0	0	0	0	0	0	0	0	0	0	0	0	0	0	0	0	0	0	0	0	0	0	0	0	0	0	0
1.6909e+13	0	0	0	0	0	0	0	0	0	0	0	0	0	0	0	0	0	0	0	0	0	0	0	0	0	0	0	0	0	0	0	0	0	0	0	0	0	0	0	0	0	0	0	0	0	0	0	0	0
1.6968e+13	0	0	0	0	0	0	0	0	0	0	0	0	0	0	0	0	0	0	0	0	0	0	0	0	0	0	0	0	0	0	0	0	0	0	0	0	0	0	0	0	0	0	0	0	0	0	0	0	0
1.7026e+13	0	0	0	0	0	0	0	0	0	0	0	0	0	0	0	0	0	0	0	0	0	0	0	0	0	0	0	0	0	0	0	0	0	0	0	0	0	0	0	0	0	0	0	0	0	0	0	0	0
1.7084e+13	0	0	0	0	0	0	0	0	691.36	0	0	0	0	0	0	0	0	0	690.16	0	0	0	720.99	0	0	0	0	0	720.48	0	0	0	0	0	0	0	0	0	0	706.43	0	690.01	690.91	0	692.17	0	0	0	0
1.7142e+13	0	0	0	0	0	0	0	0	696.4	0	0	0	0	0	0	0	0	0	694.1	0	0	0	706.08	0	0	0	0	0	706.64	0	0	0	0	0	0	0	0	0	0	691.57	0	0	0	0	0	0	0	0	0
1.72e+13	0	0	0	0	0	0	0	0	696.3	0	0	0	0	0	0	0	0	0	693.94	0	0	0	699.26	0	0	0	0	0	700.61	0	0	0	0	0	0	0	0	0	0	0	0	0	0	0	0	0	0	0	0
1.7258e+13	0	0	0	0	0	0	0	0	695.35	0	0	0	0	0	0	0	0	0	692.54	0	0	0	694.16	0	0	0	0	0	696.48	0	0	0	0	0	0	0	0	0	0	0	0	0	0	0	0	0	0	0	0
1.7316e+13	0	0	0	0	0	0	0	0	694.13	0	0	0	0	0	0	0	0	0	690.74	0	0	0	0	0	0	0	0	0	692.62	0	690.01	0	0	0	0	0	0	0	0	0	0	0	0	0	0	0	0	0	0
1.7374e+13	0	0	0	0	0	0	0	0	692.71	0	0	0	0	0	0	0	0	0	0	0	0	0	0	0	0	0	0	0	0	0	690.03	0	0	0	0	0	0	0	0	0	0	0	0	0	0	0	0	0	0
1.7432e+13	0	0	0	0	0	0	0	0	690.85	0	0	0	0	0	0	0	0	0	0	0	0	0	0	0	0	0	0	732.29	0	0	745	0	0	0	0	0	0	0	0	0	0	0	0	0	0	0	0	0	0
1.7491e+13	0	0	0	0	0	0	0	0	694.38	0	0	0	0	0	0	0	0	0	0	0	0	0	0	0	0	0	0	712.83	0	0	722.6	0	0	0	0	0	0	0	0	0	0	0	0	0	0	0	0	0	0
1.7549e+13	0	0	0	0	0	0	0	0	696.54	0	0	0	0	0	0	0	0	0	691.17	0	0	0	0	0	0	0	0	704.14	0	0	714.54	0	0	0	0	0	0	0	0	0	0	0	0	0	0	0	0	0	0
1.7607e+13	0	0	0	0	0	0	0	0	696.13	0	0	0	0	0	0	0	0	0	690.72	0	0	0	0	0	0	0	0	699.29	0	0	710.25	0	0	0	0	0	0	0	0	0	0	0	0	0	0	0	0	0	0
1.7665e+13	0	0	0	0	0	0	0	0	694.8	0	0	0	0	0	0	0	0	0	0	0	0	0	0	0	0	0	0	695.56	0	0	707.27	0	0	0	0	0	0	0	0	0	0	0	0	0	0	0	0	0	0
1.7723e+13	0	0	0	0	0	0	0	0	693.01	0	0	0	0	0	0	0	0	0	0	0	0	0	0	0	0	0	0	691.92	0	0	704.92	0	0	0	0	0	0	0	0	0	0	0	0	0	0	0	0	0	0
1.7781e+13	0	0	0	0	0	0	0	0	691.1	0	0	0	0	0	0	0	0	0	0	0	0	0	0	0	0	0	0	0	0	0	702.92	0	0	0	0	0	0	0	0	0	0	0	0	0	0	0	0	0	0
1.7839e+13	709.94	0	0	0	0	693.62	0	0	0	0	0	0	0	0	0	0	725.79	708.48	0	0	0	0	0	0	0	699.11	0	0	0	0	701.52	0	0	0	0	0	0	0	0	0	0	0	0	0	0	0	0	738.1	0
1.7897e+13	695.02	0	0	0	0	699.13	0	0	0	0	0	0	0	0	0	0	710.96	693.83	0	0	0	0	0	0	0	0	0	0	0	0	703.18	0	0	0	0	0	0	0	0	0	0	0	0	0	0	0	690.07	717.09	0
1.7955e+13	0	0	0	0	0	698.59	0	0	0	0	0	0	0	0	0	0	704.99	0	0	0	0	0	0	0	0	0	0	0	0	0	703.72	0	0	0	0	0	0	0	0	0	0	0	0	0	0	0	691.08	709.95	0
1.8013e+13	0	0	0	0	0	697.48	0	0	0	0	0	0	0	0	0	0	701.28	0	0	0	0	0	0	0	0	0	0	0	0	0	703.11	0	0	0	0	0	0	0	0	0	0	0	0	0	0	0	691.04	705.74	0
1.8072e+13	0	0	0	0	0	696.29	0	0	0	0	0	0	0	0	0	0	698.47	0	0	0	0	0	0	0	0	0	0	0	0	0	702	0	0	0	0	0	0	0	0	0	0	0	0	0	0	0	690.44	702.69	0
1.813e+13	0	0	0	0	0	695.11	0	0	0	0	0	0	0	0	0	0	696.06	0	0	0	0	0	0	0	0	0	0	0	0	0	700.68	0	0	0	0	0	0	0	0	0	0	0	0	0	0	0	0	700.23	0
1.8188e+13	0	0	0	0	693.55	697.05	0	0	0	0	0	0	0	0	0	0	695.2	0	0	0	0	0	910.81	0	0	0	0	0	0	0	695.74	0	0	0	0	0	0	0	0	0	0	704.83	0	0	0	0	692.4	698.21	0
1.8246e+13	0	0	0	0	693.36	695.6	0	0	692.13	0	0	0	0	0	0	0	692.72	0	690.41	0	0	0	711.34	0	0	0	0	0	702.08	0	695.47	0	0	0	0	0	0	0	0	0	0	695.23	0	0	0	0	691.03	696.21	0
1.8304e+13	0	0	0	0	693.08	694.21	0	0	695.44	0	0	0	0	0	0	0	0	0	693.51	0	0	0	700.21	0	0	0	0	0	699.62	0	696.31	0	0	0	0	0	0	0	0	0	0	0	0	0	0	0	0	694.52	0
1.8362e+13	0	0	0	0	692.72	692.87	0	0	696.45	0	0	0	0	0	0	0	0	0	694.34	0	0	0	693.51	0	0	0	0	0	696.7	0	697.35	0	0	0	0	0	0	0	0	0	0	0	0	0	0	0	0	693.11	0
1.842e+13	0	0	0	0	692.33	691.39	0	0	696.44	0	0	0	0	0	0	0	0	0	694.11	0	0	0	0	0	0	0	0	0	693.44	0	698.12	0	0	0	0	0	0	0	0	0	0	0	0	0	0	0	0	691.41	0
1.8478e+13	0	0	0	0	691.91	0	0	0	695.85	0	0	0	0	0	0	0	0	0	693.11	0	0	0	0	0	0	0	0	0	0	0	698.55	0	0	0	0	0	0	0	0	0	0	0	0	0	0	0	0	0	0
1.8536e+13	0	0	0	0	691.48	0	0	0	694.73	0	0	0	0	0	0	0	0	0	690.55	0	0	0	0	0	0	0	0	0	0	0	698.68	0	0	0	0	0	0	0	0	0	0	0	0	0	0	0	0	0	0
1.8595e+13	710.9	0	0	0	693.48	0	0	0	692.97	0	0	0	0	0	0	0	692.77	709.2	0	0	0	0	0	0	0	699.27	0	692.42	0	0	705.56	0	0	0	0	0	0	0	0	0	0	0	0	0	0	0	0	710.91	0
1.8653e+13	695.52	0	0	0	693.14	691.48	0	0	691.6	0	0	0	0	0	0	0	699.03	694.34	0	0	0	0	0	0	0	0	0	698.15	0	0	711.09	0	0	0	0	0	0	0	0	0	0	0	0	0	0	0	0	708.95	0
1.8711e+13	0	0	0	0	693.25	693.3	0	0	691.3	0	0	0	0	0	0	0	698.65	0	0	0	0	0	0	0	0	0	0	697.32	0	0	710.32	0	0	0	0	0	0	0	0	0	0	0	0	0	0	0	0	705.72	0
1.8769e+13	0	0	0	0	693.58	693.97	0	0	690.78	0	0	0	0	0	0	0	697.46	0	0	0	0	0	0	0	0	0	0	695.52	0	0	708.77	0	0	0	0	0	0	0	0	0	0	0	0	0	0	0	0	703.27	0
1.8827e+13	0	0	0	0	693.89	693.98	0	0	0	0	0	0	0	0	0	0	696.1	0	0	0	0	0	0	0	0	0	0	693.31	0	0	707.12	0	0	0	0	0	0	0	0	0	0	0	0	0	0	0	0	701.29	0
1.8885e+13	0	0	0	0	694.09	693.7	0	0	0	0	0	0	0	0	0	0	694.72	0	0	0	0	0	0	0	0	0	0	691.01	0	0	705.5	0	0	0	0	0	0	0	0	0	0	0	0	0	0	0	0	699.59	0
1.8943e+13	0	0	0	0	697.21	696.27	0	0	0	0	0	0	0	0	0	0	695.62	0	0	0	0	0	0	0	0	0	0	0	0	0	700.91	0	0	0	0	0	0	0	0	0	0	0	0	0	0	0	691.36	699.3	0
1.9001e+13	0	0	0	0	697.08	695.46	0	0	0	0	0	0	0	0	0	0	693.92	0	0	0	0	0	0	0	0	0	0	0	0	0	699.45	0	0	0	0	0	0	0	0	0	0	0	0	0	0	0	690.68	697.67	0
1.9059e+13	0	0	0	0	696.89	694.62	0	0	0	0	0	0	0	0	0	0	691.92	0	0	0	0	0	0	0	0	0	0	0	0	0	698.03	0	0	0	0	0	0	0	0	0	0	0	0	0	0	0	0	696.09	0
1.9118e+13	0	0	0	0	696.64	693.73	0	0	0	0	0	0	0	0	0	0	0	0	0	0	0	0	0	0	0	0	0	0	0	0	696.84	0	0	0	0	0	0	0	0	0	0	0	0	0	0	0	0	694.48	0
1.9176e+13	0	0	0	0	696.34	692.79	0	0	0	0	0	0	0	0	0	0	0	0	0	0	0	0	0	0	0	0	0	0	0	0	696.01	0	0	0	0	0	0	0	0	0	0	0	0	0	0	0	0	692.61	0
1.9234e+13	0	0	0	0	696.02	691.71	0	0	0	0	0	0	0	0	0	0	0	0	0	0	0	0	0	0	0	0	0	0	0	0	695.35	0	0	0	0	0	0	0	0	0	0	0	0	0	0	0	0	0	0
1.9292e+13	0	0	0	0	695.67	690.47	0	0	0	0	0	0	0	0	0	0	0	0	0	0	0	0	0	0	0	0	0	0	0	0	694.74	0	0	0	0	0	0	0	0	0	0	0	0	0	0	0	0	0	0
1.935e+13	0	0	0	0	697.64	709.58	0	0	0	0	0	0	0	0	0	0	735.01	0	0	0	0	0	0	0	0	0	0	0	0	0	694.11	0	0	0	0	0	0	0	0	0	0	0	0	0	0	0	694.14	731.47	0
1.9408e+13	0	0	0	0	700.42	709.14	0	0	0	0	0	0	0	0	0	0	712.85	0	0	0	0	0	0	0	0	0	0	0	0	0	694.59	0	0	0	0	0	0	0	0	0	0	0	0	0	0	0	700.53	714.06	0
1.9466e+13	0	0	0	0	702.18	706.17	0	0	0	0	0	0	0	0	0	0	706.09	0	0	0	0	0	0	0	0	0	0	0	0	0	695.61	0	0	0	0	0	0	0	0	0	0	0	0	0	0	0	700.2	707.81	0
1.9524e+13	0	0	0	0	702.67	703.85	0	0	0	0	0	0	0	0	0	0	702.23	0	0	0	0	0	0	0	0	0	0	0	0	0	696.08	0	0	0	0	0	0	0	0	0	0	0	0	0	0	0	699.03	704.11	0
1.9582e+13	0	0	0	0	702.61	701.98	0	0	0	0	0	0	0	0	0	0	699.48	0	0	0	0	0	0	0	0	0	0	0	0	0	696.07	0	0	0	0	0	0	0	0	0	0	0	0	0	0	0	697.74	701.48	0
1.9641e+13	0	0	0	0	702.3	700.42	0	0	0	0	0	0	0	0	0	0	697.27	0	0	0	0	0	0	0	0	0	0	0	0	0	695.71	0	0	0	0	0	0	0	0	0	0	0	0	0	0	0	696.49	699.39	0
1.9699e+13	0	0	0	0	701.88	699.05	0	0	0	0	0	0	0	0	0	0	695.31	0	0	0	0	0	0	0	0	0	0	0	0	0	695.14	0	0	0	0	0	0	0	0	0	0	0	0	0	0	0	695.28	697.58	0
1.9757e+13	0	0	0	0	704	699.01	0	0	0	0	0	0	0	0	0	0	692.51	0	0	0	0	0	0	0	0	0	0	0	0	0	690.66	0	0	0	0	0	0	0	0	0	0	0	0	689.85	0	0	696.16	694.39	0
1.9815e+13	0	0	0	0	703.29	697.73	0	0	0	0	0	0	0	0	0	0	0	0	0	0	0	0	0	0	0	0	0	0	0	0	691.15	0	0	0	0	0	0	0	0	0	0	0	0	0	0	0	694.87	692.7	0
1.9873e+13	0	0	0	0	702.6	696.53	0	0	0	0	0	0	0	0	0	0	0	0	0	0	0	0	0	0	0	0	0	0	0	0	692.13	0	0	0	0	0	0	0	0	0	0	0	0	0	0	0	693.55	691.02	0
1.9931e+13	0	0	0	0	701.95	695.39	0	0	0	0	0	0	0	0	0	0	0	0	0	0	0	0	0	0	0	0	0	0	0	0	692.82	0	0	0	0	0	0	0	0	0	0	0	0	0	0	0	692.09	0	0
1.9989e+13	0	0	0	0	701.31	694.3	0	0	0	0	0	0	0	0	0	0	0	0	0	0	0	0	0	0	0	0	0	0	0	0	693.29	0	0	0	0	0	0	0	0	0	0	0	0	0	0	0	690.01	0	0
2.0047e+13	0	0	0	0	700.7	693.18	0	0	0	0	0	0	0	0	0	0	0	0	0	0	0	0	0	0	0	0	0	0	0	0	693.58	0	0	0	0	0	0	0	0	0	0	0	0	0	0	0	0	0	0
2.0105e+13	0	0	710.02	0	701.52	692.52	0	0	0	0	0	0	0	0	0	0	0	0	0	0	0	0	0	0	0	0	0	0	0	0	692.38	0	0	0	0	0	0	691.02	0	0	0	0	0	0	0	0	0	0	0
2.0163e+13	0	0	0	0	700.9	690.7	0	0	0	0	0	0	0	0	0	0	0	0	0	0	0	0	0	0	0	0	0	0	0	0	692.05	0	0	0	0	0	0	690.72	0	0	0	0	0	0	0	0	0	0	0
2.0222e+13	0	0	0	0	700.3	0	0	0	0	0	0	0	0	0	0	0	0	0	0	0	0	0	0	0	0	0	0	0	0	0	691.82	0	0	0	0	0	0	690.41	0	0	0	0	0	0	0	0	0	0	0
2.028e+13	0	0	0	0	699.74	0	0	0	0	0	0	0	0	0	0	0	0	0	0	0	0	0	0	0	0	0	0	0	0	0	691.88	0	0	0	0	0	0	690.06	0	0	0	0	0	0	0	0	0	0	0
2.0338e+13	0	0	0	0	699.2	0	0	0	0	0	0	0	0	0	0	0	0	0	0	0	0	0	0	0	0	0	0	0	0	0	692.03	0	0	0	0	0	0	0	0	0	0	0	0	0	0	0	0	0	0
2.0396e+13	0	0	0	0	698.69	0	0	0	0	0	0	0	0	0	0	0	0	0	0	0	0	0	0	0	0	0	0	0	0	0	692.18	0	0	0	0	0	0	0	0	0	0	0	0	0	0	0	0	0	0
2.0454e+13	0	0	0	0	698.2	0	0	0	0	0	0	0	0	0	0	0	0	0	0	0	0	0	0	0	0	0	0	0	0	0	692.26	0	0	0	0	0	0	0	0	0	0	0	0	0	0	0	0	0	0
2.0512e+13	0	0	0	0	698.62	0	0	0	725.96	0	0	0	0	0	0	0	0	0	720.77	0	0	0	0	0	0	0	0	692	704.39	0	703.36	0	0	700.07	0	0	0	690.66	0	0	0	0	0	0	0	0	0	0	0
2.057e+13	0	0	0	0	698.16	0	0	0	713.83	0	0	0	0	0	0	0	0	0	709.37	0	0	0	0	0	0	0	0	694.54	701.22	0	705.99	0	0	0	0	0	0	690.24	0	0	0	0	0	0	0	0	0	0	0
2.0628e+13	0	0	0	0	697.71	0	0	0	708.52	0	0	0	0	0	0	0	0	0	704.31	0	0	0	0	0	0	0	0	694.01	698.27	0	705.63	0	0	0	0	0	0	0	0	0	0	0	0	0	0	0	0	0	0
2.0686e+13	0	0	0	0	697.29	0	0	0	705.2	0	0	0	0	0	0	0	0	0	701.08	0	0	0	0	0	0	0	0	692.77	695.69	0	704.84	0	0	0	0	0	0	0	0	0	0	0	0	0	0	0	0	0	0
2.0745e+13	0	0	0	0	696.9	0	0	0	702.75	0	0	0	0	0	0	0	0	0	698.61	0	0	0	0	0	0	0	0	691.34	692.97	0	704.01	0	0	0	0	0	0	0	0	0	0	0	0	0	0	0	0	0	0
2.0803e+13	0	0	0	0	696.55	0	0	0	700.74	0	0	0	0	0	0	0	0	0	696.42	0	0	0	0	0	0	0	0	0	690.32	0	703.19	0	0	0	0	0	0	0	0	0	0	0	0	0	0	0	0	0	0
2.0861e+13	0	0	0	0	697.1	0	0	0	698.17	0	0	0	0	0	0	0	0	0	693.34	0	0	0	744.05	0	0	0	0	0	708.28	0	702.81	0	0	0	0	0	0	0	0	693.47	0	720.51	0	0	0	0	0	0	0
2.0919e+13	0	0	0	0	696.87	0	0	0	703.93	0	0	0	0	0	0	0	0	0	698.94	0	0	0	716	0	0	0	0	0	709.4	0	702.24	0	0	0	0	0	0	0	0	694.93	0	701.96	0	0	0	0	0	0	0
2.0977e+13	0	0	0	0	696.65	0	0	0	705.61	0	0	0	0	0	0	0	0	0	700.84	0	0	0	708.25	0	0	0	0	0	706.22	0	702.63	0	0	0	0	0	0	0	0	690.73	0	693.38	0	0	0	0	0	0	0
2.1035e+13	0	0	0	0	696.44	0	0	0	705.43	0	0	0	0	0	0	0	0	0	700.83	0	0	0	703.63	0	0	0	0	0	703.57	0	703.12	0	0	0	0	0	0	0	0	0	0	0	0	0	0	0	0	0	0
2.1093e+13	0	0	0	0	696.21	0	0	0	704.67	0	0	0	0	0	0	0	0	0	700.13	0	0	0	700.2	0	0	0	0	0	701.26	0	703.37	0	0	0	0	0	0	0	0	0	0	0	0	0	0	0	0	0	0
2.1151e+13	0	0	0	0	695.98	0	0	0	703.68	0	0	0	0	0	0	0	0	0	699.15	0	0	0	697.06	0	0	0	0	0	699.09	0	703.38	0	0	0	0	0	0	0	0	0	0	0	0	0	0	0	0	0	0
2.1209e+13	0	0	0	0	695.75	0	0	0	702.6	0	0	0	0	0	0	0	0	0	698.02	0	0	0	694.02	0	0	0	0	0	696.9	0	703.2	0	0	0	0	0	0	0	0	0	0	0	0	0	0	0	0	0	0
2.1268e+13	0	0	0	0	696.64	0	0	0	723.19	0	0	0	0	0	0	0	0	0	717.56	0	0	0	691.19	0	0	0	0	722.79	698.31	0	734.11	0	0	0	0	0	0	0	0	0	0	0	0	0	0	0	0	0	0
2.1326e+13	0	0	0	0	696.44	0	0	0	718.26	0	0	0	0	0	0	0	0	0	712.98	0	0	0	690.24	0	0	0	0	712.29	699.85	0	724.49	0	0	0	0	0	0	0	0	0	0	0	0	0	0	0	0	0	0
2.1384e+13	0	0	0	0	696.27	0	0	0	714.43	0	0	0	0	0	0	0	0	0	709.22	0	0	0	0	0	0	0	0	707.29	698.95	0	719.93	0	0	0	0	0	0	0	0	0	0	0	0	0	0	0	0	0	0
2.1442e+13	0	0	0	0	696.17	0	0	0	711.41	0	0	0	0	0	0	0	0	0	706.26	0	0	0	0	0	0	0	0	704.02	697.36	0	716.94	0	0	0	0	0	0	0	0	0	0	0	0	0	0	0	0	0	0
2.15e+13	0	0	0	0	696.13	0	0	0	708.9	0	0	0	0	0	0	0	0	0	703.78	0	0	0	0	0	0	0	0	701.51	695.46	0	714.67	0	0	0	0	0	0	0	0	0	0	0	0	0	0	0	0	690.21	0
2.1558e+13	0	0	0	0	696.12	0	0	0	706.72	0	0	0	0	0	0	0	0	0	701.57	0	0	0	0	0	0	0	0	699.4	693.3	0	712.8	0	0	0	0	0	0	0	0	0	0	0	0	0	0	0	0	690.32	0
2.1616e+13	0	0	0	0	697.77	0	0	0	701.98	0	0	0	0	0	0	0	0	0	696.35	0	0	0	0	0	0	0	0	697.33	0	0	711.07	0	0	0	0	0	0	0	0	0	0	0	0	0	0	0	0	693.18	0
2.1674e+13	0	0	0	0	697.84	0	0	0	700.15	0	0	0	0	0	0	0	0	0	694.32	0	0	0	0	0	0	0	0	695.17	0	0	709.48	0	0	0	0	0	0	0	0	0	0	0	0	0	0	0	0	692.71	0
2.1732e+13	0	0	0	0	697.87	0	0	0	698.78	0	0	0	0	0	0	0	0	0	693.03	0	0	0	0	0	0	0	0	692.79	0	0	708.03	0	0	0	0	0	0	0	0	0	0	0	0	0	0	0	0	692.12	0
2.1791e+13	0	0	0	0	697.85	0	0	0	697.98	0	0	0	0	0	0	0	0	0	692.53	0	0	0	0	0	0	0	0	0	0	0	706.74	0	0	0	0	0	0	0	0	0	0	0	0	0	0	0	0	691.43	0
2.1849e+13	0	0	0	0	697.81	0	0	0	697.43	0	0	0	0	0	0	0	0	0	692.1	0	0	0	0	0	0	0	0	0	0	0	705.63	0	0	0	0	0	0	0	0	0	0	0	0	0	0	0	0	690.58	0
2.1907e+13	0	0	0	0	697.73	0	0	0	696.94	0	0	0	0	0	0	0	0	0	691.49	0	0	0	0	0	0	0	0	0	0	0	704.67	0	0	0	0	0	0	0	0	0	0	0	0	0	0	0	0	0	0
2.1965e+13	0	0	0	0	697.62	0	0	0	696.39	0	0	0	0	0	0	0	0	0	690.5	0	0	0	0	0	0	0	0	0	0	0	703.85	0	0	0	0	0	0	0	0	0	0	0	0	0	0	0	0	0	0
2.2023e+13	0	0	0	0	699.18	0	0	0	695.2	0	0	0	0	0	0	0	0	0	690.83	0	0	0	721.39	0	0	0	0	0	698.16	0	702.31	0	0	0	0	0	0	0	0	0	0	715.55	0	0	0	0	0	0	0
2.2081e+13	0	0	0	0	699	0	0	0	698.52	0	0	0	0	0	0	0	0	0	693.9	0	0	0	711.27	0	0	0	0	0	701.18	0	702.01	0	0	0	0	0	0	0	0	0	0	702.39	0	0	0	0	0	0	0
2.2139e+13	0	0	0	0	698.79	0	0	0	700.49	0	0	0	0	0	0	0	0	0	695.78	0	0	0	706.53	0	0	0	0	0	700.85	0	702.26	0	0	0	0	0	0	0	0	0	0	695.75	0	0	0	0	0	0	0
2.2197e+13	0	0	0	0	698.56	0	0	0	701.29	0	0	0	0	0	0	0	0	0	696.57	0	0	0	703.38	0	0	0	0	0	699.93	0	702.66	0	0	0	0	0	0	0	0	0	0	0	0	0	0	0	0	0	0
2.2255e+13	0	0	0	0	698.33	0	0	0	701.47	0	0	0	0	0	0	0	0	0	696.73	0	0	0	700.9	0	0	0	0	0	698.85	0	702.97	0	0	0	0	0	0	0	0	0	0	0	0	0	0	0	0	0	0
2.2313e+13	0	0	0	0	698.09	0	0	0	701.31	0	0	0	0	0	0	0	0	0	696.52	0	0	0	698.68	0	0	0	0	0	697.67	0	703.12	0	0	0	0	0	0	0	0	0	0	0	0	0	0	0	0	0	0
2.2372e+13	0	704.01	0	0	699.24	0	0	0	701.3	0	0	0	0	0	0	0	0	0	696.75	0	0	0	694.4	0	0	0	0	0	695.74	0	703.72	0	0	0	0	0	0	690.1	0	0	0	0	0	737.25	0	0	0	0	0
2.243e+13	0	0	0	0	698.98	0	0	0	700.61	0	0	0	0	0	0	0	0	0	695.93	0	0	0	699.96	0	0	0	0	0	695.32	0	703.56	0	0	0	0	0	0	0	0	0	0	693.68	0	703.11	0	0	0	0	0
2.2488e+13	0	0	0	0	698.72	0	0	0	700.41	0	0	0	0	0	0	0	0	0	695.56	0	0	0	702.18	0	0	0	0	0	696.3	0	703.32	0	0	0	0	0	0	0	0	0	0	694.17	0	691.74	0	0	0	0	0
2.2546e+13	0	0	0	0	698.47	0	0	0	700.57	0	0	0	0	0	0	0	0	0	695.56	0	0	0	702.33	0	0	0	0	0	697.03	0	703.14	0	0	0	0	0	0	0	0	0	0	692.62	0	0	0	0	0	0	0
2.2604e+13	0	0	0	0	698.23	0	0	0	700.75	0	0	0	0	0	0	0	0	0	695.61	0	0	0	701.75	0	0	0	0	0	697.26	0	703.04	0	0	0	0	0	0	0	0	0	0	0	0	0	0	0	0	0	0
2.2662e+13	0	0	0	0	697.99	0	0	0	700.81	0	0	0	0	0	0	0	0	0	695.56	0	0	0	700.82	0	0	0	0	0	697.11	0	702.98	0	0	0	0	0	0	0	0	0	0	0	0	0	0	0	0	0	0
2.272e+13	0	0	0	0	697.76	0	0	0	700.73	0	0	0	0	0	0	0	0	0	695.38	0	0	0	699.67	0	0	0	0	0	696.69	0	702.92	0	0	0	0	0	0	0	0	0	0	0	0	0	0	0	0	0	0
2.2778e+13	0	0	0	0	698.76	0	0	0	722.32	0	0	0	0	0	0	0	0	0	715.84	0	0	0	698.54	0	0	0	0	723.41	699.25	0	735.24	0	0	0	0	0	0	690.38	0	0	0	0	0	0	0	0	0	0	0
2.2836e+13	0	0	0	0	698.54	0	0	0	718.62	0	0	0	0	0	0	0	0	0	713.09	0	0	0	698.62	0	0	0	0	712.36	702.97	0	725.15	0	0	0	0	0	0	690.11	0	0	0	0	0	0	0	0	0	0	0
2.2895e+13	0	0	0	0	698.35	0	0	0	715.64	0	0	0	0	0	0	0	0	0	710.41	0	0	0	698.42	0	0	0	0	707.38	703.23	0	720.79	0	0	0	0	0	0	0	0	0	0	0	0	0	0	0	0	0	0
2.2953e+13	0	0	0	0	698.24	0	0	0	713.33	0	0	0	0	0	0	0	0	0	708.19	0	0	0	697.5	0	0	0	0	704.25	702.22	0	718.1	0	0	0	0	0	0	0	0	0	0	0	0	0	0	0	0	0	0
2.3011e+13	0	0	0	0	698.2	0	0	0	711.39	0	0	0	0	0	0	0	0	0	706.25	0	0	0	696.24	0	0	0	0	701.93	700.8	0	716.15	0	0	0	0	0	0	0	0	0	0	0	0	0	0	0	0	690.08	0
2.3069e+13	0	0	0	0	698.21	0	0	0	709.67	0	0	0	0	0	0	0	0	0	704.5	0	0	0	694.68	0	0	0	0	700.04	699.24	0	714.59	0	0	0	0	0	0	0	0	0	0	0	0	0	0	0	0	690.26	0
2.3127e+13	691.51	0	0	0	699.89	702.97	0	0	708.1	0	0	0	0	0	0	0	762.88	691.28	702.87	0	0	0	692.94	0	0	0	0	698.4	697.56	0	713.26	0	0	0	0	0	0	690.71	0	0	0	0	0	0	0	0	691	743.34	0
2.3185e+13	695.96	0	0	0	703.08	709.4	0	0	706.66	0	0	0	0	0	0	0	721.46	694.95	701.33	0	0	0	691.2	0	0	0	0	697.92	695.81	0	713.65	0	0	0	0	0	0	690.53	0	0	0	0	0	0	0	0	700.15	720.96	0
2.3243e+13	692.33	0	0	0	705.8	707.13	0	0	705.55	0	0	0	0	0	0	0	713.29	691.06	700.03	0	0	0	0	0	0	0	0	698.75	693.96	0	714.98	0	0	0	0	0	0	690.44	0	0	0	0	0	0	0	0	700.74	714.69	0
2.3301e+13	0	0	0	0	706.89	705.41	0	0	704.76	0	0	0	0	0	0	0	709.16	0	698.99	0	0	0	0	0	0	0	0	699.04	692.02	0	715.37	0	0	0	0	0	0	690.55	0	0	0	0	0	0	0	0	700.22	711.26	0
2.3359e+13	0	0	0	0	707.25	704.09	0	0	704.03	0	0	0	0	0	0	0	706.46	0	698.02	0	0	0	0	0	0	0	0	698.64	690.15	0	715.11	0	0	0	0	0	0	690.83	0	0	0	0	0	0	0	0	699.45	708.94	0
2.3418e+13	0	0	0	0	707.27	703.04	0	0	703.24	0	0	0	0	0	0	0	704.46	0	696.95	0	0	0	0	0	0	0	0	697.81	0	0	714.52	0	0	0	0	0	0	691.18	0	0	0	0	0	0	0	0	698.71	707.16	0
2.3476e+13	0	0	0	0	707.14	702.15	0	0	702.35	0	0	0	0	0	0	0	702.82	0	695.79	0	0	0	0	0	0	0	0	696.73	0	0	713.76	0	0	0	0	0	0	691.52	0	0	0	0	0	0	0	0	698.01	705.7	0
2.3534e+13	0	0	0	0	709.8	703.65	0	0	736.38	0	0	0	0	0	0	0	702.45	0	730.75	0	0	0	0	0	0	0	0	704.51	709.27	0	724.27	0	702.4	709.02	0	0	0	694.42	0	694.31	0	0	0	0	0	0	700.15	704.89	0
2.3592e+13	0	0	0	0	709.33	702.8	0	0	722.59	0	0	0	0	0	0	0	701.24	0	717.65	0	690.14	0	690.24	0	0	0	0	708.39	706.16	0	725.47	0	0	696.88	0	0	0	694.67	0	690.98	0	0	0	0	0	0	699.34	704.05	0
2.365e+13	0	0	0	0	708.9	702.1	0	0	717.06	0	0	0	0	0	0	0	700.44	0	712.44	0	690.32	0	690.59	0	0	0	0	707.87	703.21	0	723.66	0	0	0	0	0	0	694.85	0	0	0	0	0	0	0	0	698.6	703.79	0
2.3708e+13	0	0	0	0	708.52	701.57	0	0	713.65	0	0	0	0	0	0	0	699.92	0	709.19	0	690.44	0	0	0	0	0	0	706.7	700.71	0	721.75	0	0	0	0	0	0	694.96	0	0	0	0	0	0	0	0	697.97	703.7	0
2.3766e+13	0	0	0	0	708.2	701.16	0	0	711.16	0	0	0	0	0	0	0	699.47	0	706.74	0	690.51	0	0	0	0	0	0	705.42	698.53	0	720	0	0	0	0	0	0	695.03	0	0	0	0	0	0	0	0	697.43	703.52	0
2.3824e+13	0	0	0	0	707.94	700.81	0	0	709.13	0	0	0	0	0	0	0	698.99	0	704.71	0	690.54	0	0	0	0	0	0	704.11	696.58	0	718.4	0	0	0	0	0	0	695.06	0	0	0	0	0	0	0	0	696.96	703.23	0
2.3882e+13	0	702.12	0	0	709.87	702.43	0	0	704.21	0	0	0	0	0	0	0	700.15	0	699.54	0	693.13	0	0	0	0	0	0	702.05	0	0	716.15	709.21	0	0	0	0	0	697.54	725.65	0	0	0	0	0	0	0	698.75	704.2	0
2.3941e+13	0	0	0	0	709.62	702.07	0	0	702.76	0	0	0	0	0	0	0	699.57	0	698.13	0	693.08	0	690.08	0	0	0	0	700.46	691.02	0	714.66	0	0	0	0	0	0	697.5	0	0	0	0	0	690.13	0	0	698.33	703.64	0
2.3999e+13	0	0	0	0	709.37	701.68	0	0	702.04	0	0	0	0	0	0	0	698.91	0	697.83	0	693.02	0	691.65	0	0	0	0	699.12	692.74	0	713.33	0	0	0	0	0	0	697.44	0	0	0	0	0	0	0	0	697.9	703.02	0
2.4057e+13	0	0	0	0	709.11	701.26	0	0	701.72	0	0	0	0	0	0	0	698.2	0	697.82	0	692.94	0	693.17	0	0	0	0	698.17	693.75	0	712.17	0	0	0	0	0	0	697.38	0	0	0	0	0	0	0	0	697.45	702.34	0
2.4115e+13	0	0	0	0	708.84	700.81	0	0	701.59	0	0	0	0	0	0	0	697.44	0	697.88	0	692.85	0	694.12	0	0	0	0	697.47	694.5	0	711.21	0	0	0	0	0	0	697.31	0	0	0	0	0	0	0	0	696.97	701.65	0
2.4173e+13	0	0	0	0	708.55	700.34	0	0	701.55	0	0	0	0	0	0	0	696.66	0	697.94	0	692.75	0	694.38	0	0	0	0	696.89	694.98	0	710.42	0	0	0	0	0	0	697.23	0	0	0	0	0	0	0	0	696.48	700.95	0
2.4231e+13	0	0	0	0	708.26	699.86	0	0	701.5	0	0	0	0	0	0	0	695.84	0	697.95	0	692.64	0	693.71	0	0	0	0	696.31	694.99	0	709.75	0	0	0	0	0	0	697.14	0	0	0	0	0	0	0	0	695.97	700.27	0
2.4289e+13	0	0	0	0	709.64	700.84	0	0	700.69	0	0	0	0	0	0	0	696.29	0	697.25	0	694.91	0	727.13	0	0	0	0	694.79	703.63	0	708.14	0	0	0	0	0	0	699.27	0	0	0	723.79	0	0	0	0	697.33	700.28	0
2.4347e+13	0	0	0	0	709.27	700.32	0	0	703.84	0	0	0	0	0	0	0	695.42	0	700.6	0	694.76	0	716.13	0	0	0	0	694.34	707.67	0	708.02	0	0	0	0	0	0	699.13	0	691.08	0	707.89	0	0	0	0	696.77	699.64	0
2.4405e+13	0	0	0	0	708.91	699.8	0	0	705.73	0	0	0	0	0	0	0	694.48	0	702.62	0	694.59	0	711.12	0	0	0	0	694.38	707.18	0	708.42	0	0	0	0	0	0	698.98	0	690.52	0	701.17	0	0	0	0	696.2	699.02	0
2.4463e+13	0	0	0	0	708.55	699.29	0	0	706.44	0	0	0	0	0	0	0	693.46	0	703.4	0	694.41	0	707.88	0	0	0	0	694.62	706.08	0	708.88	0	0	0	0	0	0	698.83	0	0	0	696.23	0	0	0	0	695.63	698.44	0
2.4522e+13	0	0	0	0	708.19	698.79	0	0	706.56	0	0	0	0	0	0	0	692.37	0	703.54	0	694.23	0	705.39	0	0	0	0	694.8	704.89	0	709.2	0	0	0	0	0	0	698.67	0	0	0	691.32	0	0	0	0	695.04	697.9	0
2.458e+13	0	0	0	0	707.85	698.31	0	0	706.35	0	0	0	0	0	0	0	691.28	0	703.34	0	694.03	0	703.22	0	0	0	0	694.84	703.68	0	709.33	0	0	0	0	0	0	698.49	0	0	0	0	0	0	0	0	694.44	697.39	0
2.4638e+13	0	0	0	0	708.77	699.02	697.91	0	762.84	0	0	0	0	0	0	0	691.86	0	758.28	690.82	695.98	0	701.25	0	0	0	0	706.19	703.93	744.18	724.56	0	710.64	692.84	0	741	0	700.28	0	0	0	0	0	0	0	0	695.46	697.71	0
2.4696e+13	0	0	0	0	708.44	698.61	0	0	732.17	0	0	0	0	0	0	0	691.06	0	728.87	690.62	695.75	0	702.03	0	0	0	0	714.86	714.1	0	730.98	0	690.41	700.39	0	0	0	700.07	0	691.55	0	0	0	0	0	0	694.88	697.55	0
2.4754e+13	0	0	0	0	708.13	698.29	0	0	724.81	0	0	0	0	0	0	0	690.88	0	721.54	690.41	695.51	0	702.83	0	0	0	0	711.6	712.84	0	726.83	0	0	695.71	0	0	0	699.86	0	691.21	0	0	0	0	0	0	694.32	698.19	0
2.4812e+13	0	0	0	0	707.89	698.15	0	0	720.71	0	0	0	0	0	0	0	691.2	0	717.37	690.17	695.27	0	702.12	0	0	0	0	709.15	710.54	0	724.05	0	0	691.39	0	0	0	699.64	0	0	0	0	0	0	0	0	693.84	698.91	0
2.487e+13	0	0	0	0	707.73	698.13	0	0	717.81	0	0	0	0	0	0	0	691.55	0	714.38	0	695.03	0	700.83	0	0	0	0	707.22	708.31	0	721.97	0	0	0	0	0	0	699.43	0	0	0	0	0	0	0	0	693.45	699.33	0
2.4928e+13	0	0	0	0	707.65	698.13	0	0	715.52	0	0	0	0	0	0	0	691.83	0	711.99	0	694.79	0	699.33	0	0	0	0	705.59	706.24	0	720.27	0	0	0	0	0	0	699.23	0	0	0	0	0	0	0	0	693.16	699.48	0
2.4986e+13	0	0	0	0	707.61	698.1	0	0	713.58	0	0	0	0	0	0	0	691.98	0	709.95	0	694.55	0	697.78	0	0	0	0	704.15	704.3	0	718.82	0	0	0	0	0	0	699.03	0	0	0	0	0	0	0	0	692.92	699.44	0
2.5045e+13	0	0	0	0	709.09	700.06	0	0	750.69	0	0	0	0	0	0	0	694.57	0	746.48	691.45	696.28	0	699.39	0	0	0	0	713.65	724.62	695.32	731.64	0	709.73	717.97	0	689.86	0	700.61	0	704.07	0	0	0	0	0	0	694.98	701.54	0
2.5103e+13	0	0	0	0	709.09	699.95	0	0	733.71	0	0	0	0	0	0	0	694.46	0	729.65	691.22	696.07	0	702.71	0	0	0	0	715.52	718.67	0	732	0	0	705.46	0	0	0	700.45	0	700.56	0	0	0	0	0	0	694.82	701.48	0
2.5161e+13	0	0	0	0	709.08	699.87	0	0	726.99	0	0	0	0	0	0	0	694.54	0	722.93	690.99	695.87	0	702.53	0	0	0	0	713.61	714.34	0	729.42	0	0	699.08	0	0	0	700.3	0	695.92	0	0	0	0	0	0	694.66	701.86	0
2.5219e+13	0	0	0	0	709.08	699.87	0	0	722.8	0	0	0	0	0	0	0	694.75	0	718.72	690.77	695.68	0	701.4	0	0	0	0	711.55	711.14	0	727.03	0	0	693.91	0	0	0	700.17	0	691.85	0	0	0	0	0	0	694.53	702.22	0
2.5277e+13	0	0	0	0	709.12	699.91	0	0	719.7	0	0	0	0	0	0	0	694.92	0	715.61	690.55	695.5	0	699.97	0	0	0	0	709.67	708.55	0	724.96	0	0	0	0	0	0	700.04	0	0	0	0	0	0	0	0	694.45	702.37	0
2.5335e+13	0	0	0	0	709.18	699.93	0	0	717.22	0	0	0	0	0	0	0	695	0	713.09	690.34	695.33	0	698.44	0	0	0	0	707.97	706.28	0	723.14	0	0	0	0	0	0	699.92	0	0	0	0	0	0	0	0	694.4	702.32	0
2.5393e+13	691.73	0	0	0	711.02	711.96	0	0	715.1	0	0	0	0	0	0	0	794.77	691.43	710.93	692.32	697.15	0	696.87	0	0	0	0	706.41	704.22	0	721.52	0	0	0	0	0	0	701.59	0	0	0	0	0	0	0	0	697.61	758.87	0
2.5451e+13	702.47	0	0	0	715.17	722.51	0	0	713.28	0	0	0	0	0	0	0	725.56	701.37	709.03	692.14	697.02	0	695.06	0	0	0	0	705.8	702.3	0	722.02	0	0	0	0	0	0	701.52	0	0	0	0	0	0	0	0	708.85	729.69	0
2.5509e+13	698.94	0	0	0	718.28	718.74	0	0	712.05	0	0	0	0	0	0	0	717.71	697.86	707.6	691.97	697	0	693.3	0	0	0	0	706.56	700.52	0	723.58	0	0	0	0	0	0	701.58	0	0	0	0	0	0	0	0	709.28	722.62	0
2.5568e+13	695.69	0	0	0	719.2	716.21	0	0	711.23	0	0	0	0	0	0	0	713.98	694.48	706.57	691.86	697.18	0	691.68	0	0	0	0	706.83	698.82	0	723.73	0	0	0	0	0	0	701.88	0	0	0	0	0	0	0	0	708.48	718.89	0
2.5626e+13	692.08	0	0	0	719.32	714.37	0	0	710.46	0	0	0	0	0	0	0	711.59	0	705.61	691.85	697.49	0	690.02	0	0	0	0	706.48	697.28	0	723.14	0	0	0	0	0	0	702.3	0	0	0	0	0	0	0	0	707.61	716.38	0
2.5684e+13	0	0	0	0	719.12	712.93	0	0	709.6	0	0	0	0	0	0	0	709.83	0	704.59	691.93	697.81	0	0	0	0	0	0	705.73	695.82	0	722.23	0	0	0	0	0	0	702.71	0	0	0	0	0	0	0	0	706.79	714.46	0
2.5742e+13	0	0	0	0	718.79	711.73	0	0	708.66	0	0	0	0	0	0	0	708.41	0	703.49	692.05	698.1	0	0	0	0	0	0	704.75	694.23	0	721.17	0	0	0	0	0	0	703.05	0	0	0	0	0	0	0	0	706.04	712.9	0
2.58e+13	0	0	0	0	721.07	712.96	0	0	704.09	0	0	0	0	0	692.79	0	708.4	0	698.71	694.8	701.2	0	709.36	0	0	0	0	701.07	693.03	0	717.84	0	0	0	0	0	0	706.05	0	0	0	715.51	0	0	0	0	708.13	712.17	0
2.5858e+13	0	0	0	0	720.43	711.86	0	0	705.12	0	0	0	0	0	693	0	707.23	0	699.96	694.97	701.35	0	708.22	0	0	0	0	700.3	699.15	0	716.91	0	0	0	0	0	0	706.2	0	0	0	703.67	0	0	0	0	707.27	710.93	0
2.5916e+13	0	0	0	0	719.8	710.88	0	0	706.78	0	0	0	0	0	693.16	0	706.16	0	701.76	695.1	701.42	0	705.89	0	0	0	0	700.05	701.56	0	716.42	0	0	0	0	0	0	706.27	0	0	0	697.7	0	0	0	0	706.47	709.79	0
2.5974e+13	0	0	0	0	719.2	709.97	0	0	707.82	0	0	0	0	0	693.27	0	705.16	0	702.98	695.21	701.44	0	703.92	0	0	0	0	700.08	702.24	0	716.24	0	0	0	0	0	0	706.28	0	0	0	692.2	0	0	0	0	705.73	708.75	0
2.6032e+13	0	0	0	0	718.62	709.14	0	0	708.29	0	0	0	0	0	693.33	0	704.24	0	703.61	695.27	701.41	0	702.09	0	0	0	0	700.2	702.14	0	716.13	0	0	0	0	0	0	706.24	0	0	0	0	0	0	0	0	705.03	707.82	0
2.6091e+13	0	0	0	0	718.06	708.36	0	0	708.35	0	0	0	0	0	693.36	0	703.41	0	703.8	695.31	701.35	0	700.26	0	0	0	0	700.28	701.62	0	715.97	0	0	0	0	0	0	706.16	0	0	0	0	0	0	0	0	704.37	706.99	0
2.6149e+13	733	0	0	0	719.13	709.41	0	0	708.14	0	0	0	0	0	696.05	0	757.2	729.67	703.67	697.92	703.81	0	698.39	0	0	713.97	0	700.26	700.78	0	715.72	0	0	0	0	0	0	708.45	0	0	0	0	0	0	0	0	705.36	837.66	0
2.6207e+13	709.98	0	0	0	720.6	722.38	0	0	707.82	0	0	0	0	0	695.96	0	729.76	708.88	703.35	697.87	703.63	0	696.35	0	0	698.8	0	702.46	699.68	0	719.63	0	0	0	0	0	0	708.25	0	0	0	0	0	0	0	0	711.65	735.76	0
2.6265e+13	701.97	0	0	0	723.11	721.56	0	0	708.05	0	0	0	0	0	695.86	0	722.08	700.98	703.38	697.8	703.49	0	694.28	0	0	0	0	705.14	698.43	0	722.48	0	0	0	0	0	0	708.13	0	0	0	0	0	0	0	0	713.64	726.68	0
2.6323e+13	697.32	0	0	0	724	719.84	0	0	708.41	0	0	0	0	0	695.8	0	718.05	696.22	703.53	697.74	703.51	0	692.13	0	0	0	0	706	697.16	0	722.96	0	0	0	0	0	0	708.2	0	0	0	0	0	0	0	0	713.38	722.26	0
2.6381e+13	693.33	0	0	0	724.07	718.26	0	0	708.47	0	0	0	0	0	695.81	0	715.34	691.17	703.4	697.73	703.65	0	690.24	0	0	0	0	705.85	695.89	0	722.59	0	0	0	0	0	0	708.39	0	0	0	0	0	0	0	0	712.6	719.4	0
2.6439e+13	0	0	0	0	723.78	716.86	0	0	708.18	0	0	0	0	0	695.87	0	713.3	0	702.94	697.77	703.82	0	0	0	0	0	0	705.19	694.57	0	721.9	0	0	0	0	0	0	708.59	0	0	0	0	0	0	0	0	711.72	717.27	0
2.6497e+13	0	0	0	0	723.33	715.63	0	0	707.64	0	0	0	0	0	695.95	0	711.64	0	702.21	697.82	703.96	0	0	0	0	0	0	704.26	693.18	0	721.05	0	0	0	0	0	0	708.75	0	0	0	0	0	0	0	0	710.84	715.55	0
2.6555e+13	0	0	0	0	725.08	716.22	0	0	703.91	0	0	0	0	0	698.87	0	710.92	0	698.1	700.57	706.85	0	727.09	0	0	0	0	700.18	698.19	0	717.74	0	0	0	0	0	0	711.54	0	0	0	723.6	0	0	0	0	712.23	714.13	0
2.6613e+13	0	0	0	0	724.35	715.07	0	0	707.4	0	0	0	0	0	698.91	0	709.6	0	701.42	700.63	706.84	0	713.99	0	0	0	0	699.78	704.73	0	717.21	0	0	0	0	0	0	711.53	0	692.77	0	705.18	0	0	0	0	711.24	712.85	0
2.6672e+13	0	0	0	0	723.64	714.03	0	0	709.78	0	0	0	0	0	698.92	0	708.41	0	703.94	700.65	706.78	0	708.89	0	0	0	0	700.03	705.3	0	717.36	0	0	0	0	0	0	711.46	0	692.92	0	697.54	0	0	0	0	710.33	711.68	0
2.673e+13	0	0	0	0	722.96	713.08	0	0	710.71	0	0	0	0	0	698.89	0	707.34	0	705.1	700.65	706.68	0	705.68	0	0	0	0	700.51	704.78	0	717.67	0	0	0	0	0	0	711.34	0	0	0	691.46	0	0	0	0	709.48	710.63	0
2.6788e+13	0	0	0	0	722.3	712.21	0	0	710.89	0	0	0	0	0	698.82	0	706.38	0	705.49	700.61	706.53	0	703.21	0	0	0	0	700.93	703.93	0	717.82	0	0	0	0	0	0	711.18	0	0	0	0	0	0	0	0	708.69	709.73	0
2.6846e+13	0	0	0	0	721.68	711.41	0	0	710.66	0	0	0	0	0	698.73	0	705.54	0	705.43	700.55	706.36	0	700.99	0	0	0	0	701.2	702.91	0	717.78	0	0	0	0	0	0	710.99	0	0	0	0	0	0	0	0	707.95	708.96	0
2.6904e+13	0	0	0	0	722.43	760.89	0	0	710.2	0	0	0	0	0	701.21	0	750.29	0	705.09	702.99	708.53	0	698.91	0	0	0	0	701.28	701.73	0	717.56	0	0	0	690.37	0	0	713.01	0	0	0	0	0	0	0	0	712.31	712.08	0
2.6962e+13	691.44	0	0	0	732.06	739.23	0	0	709.59	0	0	0	0	0	701.02	0	732.26	690.41	704.54	702.85	708.28	0	696.81	0	0	0	0	701.38	700.42	0	717.79	0	0	0	0	0	0	712.77	0	0	0	0	0	0	0	0	729.65	729.74	0
2.702e+13	692.57	0	0	0	733.4	730.88	0	0	709.01	0	0	0	0	0	700.94	0	724.3	691.32	703.92	702.74	708.44	0	694.74	0	0	0	0	702.24	698.99	0	719.39	0	0	0	690.04	0	0	713.03	0	0	0	0	0	0	0	0	724.93	725.25	0
2.7078e+13	691.21	0	0	0	732.54	726.65	0	0	708.63	0	0	0	0	0	701.09	0	720.21	0	703.39	702.78	708.95	0	692.57	0	0	0	0	703.05	697.48	0	720.44	0	0	0	690.54	0	0	713.64	0	0	0	0	0	0	0	0	721.81	722.25	0
2.7136e+13	0	0	0	0	731.4	723.87	0	0	708.29	0	0	0	0	0	701.34	0	717.51	0	702.86	702.94	709.42	0	690.63	0	0	0	0	703.33	695.95	0	720.77	0	0	0	691.06	0	0	714.17	0	0	0	0	0	0	0	0	719.53	720.06	0
2.7195e+13	0	0	0	0	730.27	721.79	0	0	707.85	0	0	0	0	0	701.59	0	715.47	0	702.23	703.14	709.74	0	0	0	0	0	0	703.14	694.39	0	720.64	0	0	0	691.42	0	0	714.5	0	0	0	0	0	0	0	0	717.75	718.32	0
2.7253e+13	0	0	0	0	729.23	720.13	0	0	707.28	0	0	0	0	0	701.77	0	713.83	0	701.46	703.31	709.91	0	0	0	0	0	0	702.58	692.8	0	720.23	0	0	0	691.63	0	0	714.66	0	0	0	0	0	0	0	0	716.27	716.85	0
2.7311e+13	0	0	0	0	730.09	719.57	0	0	711.41	0	692.22	0	0	0	704.91	0	712.18	0	706.22	706.31	712.89	0	728.81	0	690.22	0	0	698.87	733.02	0	717.3	0	0	698.1	695.12	0	0	717.5	0	716.86	0	696.57	702.54	0	704.08	0	716.44	714.78	0
2.7369e+13	0	0	0	0	729.03	718.31	0	0	716.95	0	692.25	0	0	0	704.88	0	711	0	712.49	706.34	712.73	0	713.88	0	0	0	0	699.89	718.26	0	718.96	0	0	698.43	694.96	0	0	717.32	0	703.98	0	694.12	0	0	0	0	715.23	713.72	0
2.7427e+13	0	0	0	0	728.06	717.19	0	0	716.58	0	692.29	0	0	0	704.79	0	709.93	0	712.33	706.31	712.51	0	708.08	0	0	0	0	701.67	712.73	0	720.56	0	0	695.4	694.73	0	0	717.07	0	697.94	0	0	0	0	0	0	714.14	712.79	0
2.7485e+13	0	0	0	0	727.18	716.19	0	0	715.51	0	692.33	0	0	0	704.66	0	709	0	711.34	706.23	712.25	0	704.48	0	0	0	0	702.9	709.37	0	721.15	0	0	690.54	694.45	0	0	716.78	0	692.65	0	0	0	0	0	0	713.16	712.05	0
2.7543e+13	0	0	0	0	726.38	715.32	0	0	714.35	0	692.35	0	0	0	704.49	0	708.23	0	710.22	706.11	711.96	0	701.69	0	0	0	0	703.54	706.84	0	721.13	0	0	0	694.12	0	0	716.47	0	0	0	0	0	0	0	0	712.29	711.49	0
2.7601e+13	0	0	0	0	725.66	714.56	0	0	713.21	0	692.37	0	0	0	704.29	0	707.59	0	709.06	705.97	711.65	0	699.18	0	0	0	0	703.76	704.74	0	720.78	0	0	0	693.75	0	0	716.14	0	0	0	0	0	0	0	0	711.51	711.02	0
2.7659e+13	0	0	0	0	726.04	714.41	0	0	710.01	0	694.99	0	0	0	706.58	0	707.03	0	706.02	708.28	713.56	0	691.19	0	0	0	0	703.15	699.17	0	719.23	0	0	0	696.07	0	0	717.89	0	0	0	0	0	908.93	0	0	711.62	710.45	0
2.7718e+13	0	0	0	0	725.43	713.85	0	0	708.75	0	694.97	0	0	0	706.28	0	706.62	0	704.66	708.04	713.17	0	697.68	0	0	0	0	702.64	698.55	0	718.45	0	0	0	695.6	0	0	717.49	0	0	0	694.92	0	706.94	0	0	711.01	710.11	0
2.7776e+13	0	0	0	0	724.86	713.32	0	0	708.16	0	694.93	0	0	0	705.98	0	706.22	0	704.04	707.78	712.79	0	701.95	0	0	0	0	702.07	699.99	0	717.66	0	0	0	695.09	0	0	717.1	0	0	0	696.75	0	693.74	0	0	710.45	709.74	0
2.7834e+13	0	0	0	0	724.32	712.81	0	0	708.23	0	694.88	0	0	0	705.67	0	705.8	0	704.09	707.53	712.42	0	703.24	0	0	0	0	701.61	701.38	0	717.02	0	0	0	694.59	0	0	716.72	0	0	0	695.79	0	0	0	0	709.91	709.32	0
2.7892e+13	0	0	0	0	723.81	712.31	0	0	708.48	0	694.82	0	0	0	705.37	0	705.37	0	704.34	707.27	712.06	0	703.31	0	0	0	0	701.31	702.17	0	716.56	0	0	0	694.06	0	0	716.35	0	0	0	693.67	0	0	0	0	709.4	708.88	0
2.795e+13	0	0	0	0	723.3	711.82	0	0	708.65	0	694.75	0	0	0	705.08	0	704.93	0	704.54	707.01	711.71	0	702.79	0	0	0	0	701.12	702.46	0	716.23	0	0	0	693.52	0	0	716	0	0	0	0	0	0	0	0	708.9	708.44	0
2.8008e+13	0	0	0	0	722.82	711.33	0	0	708.68	0	694.66	0	0	0	704.78	0	704.48	0	704.61	706.75	711.37	0	701.9	0	0	0	0	700.99	702.36	0	715.95	0	0	0	692.95	0	0	715.65	0	0	0	0	0	0	0	0	708.42	707.99	0
2.8066e+13	0	0	0	0	723.08	711.28	0	0	716.29	0	697.02	0	0	0	706.49	0	704.15	0	711.45	708.51	712.76	0	738.2	0	695.56	0	0	700.26	739.26	0	714.75	0	0	703.03	694.72	0	0	716.9	0	723.92	0	707.63	708.12	0	709.24	0	708.61	707.45	0
2.8124e+13	0	0	0	0	722.61	710.82	0	0	721.52	0	696.89	0	0	0	706.16	0	703.75	0	716.93	708.21	712.39	0	722.03	0	0	0	0	701.46	723.99	0	716.87	0	0	701.92	694.13	0	0	716.54	0	709.08	0	704.28	692.8	0	694.26	0	708.15	707.07	0
2.8182e+13	0	0	0	0	722.14	710.38	0	0	720.54	0	696.75	0	0	0	705.84	0	703.37	0	716.16	707.92	712.04	0	715.82	0	0	0	0	703.12	718.23	0	718.87	0	0	698.6	693.53	0	0	716.18	0	703.03	0	699.78	0	0	0	0	707.7	706.76	0
2.8241e+13	0	0	0	0	721.7	709.98	0	0	719.09	0	696.61	0	0	0	705.53	0	703.04	0	714.82	707.64	711.69	0	711.98	0	0	0	0	704.12	714.71	0	719.76	0	0	695.65	692.89	0	0	715.83	0	698.98	0	695.73	0	0	0	0	707.27	706.59	0
2.8299e+13	0	0	0	0	721.29	709.63	0	0	717.68	0	696.46	0	0	0	705.22	0	702.79	0	713.48	707.35	711.35	0	709.13	0	0	0	0	704.56	712.12	0	719.98	0	0	691.88	692.23	0	0	715.49	0	695.42	0	692.05	0	0	0	0	706.88	706.52	0
2.8357e+13	0	0	0	0	720.92	709.33	0	0	716.37	0	696.31	0	0	0	704.91	0	702.58	0	712.21	707.07	711.02	0	706.78	0	0	0	0	704.63	710.01	0	719.84	0	0	0	691.55	0	0	715.15	0	690.39	0	0	0	0	0	0	706.51	706.49	0
2.8415e+13	0	0	0	0	721.21	709.59	0	0	714.21	0	698.4	0	0	0	706.29	0	702.9	0	710.19	708.5	712.11	0	700.21	0	0	0	0	705.08	705.76	0	719.61	0	0	0	693.08	0	0	716.13	0	0	0	0	0	0	0	0	706.83	706.92	0
2.8473e+13	0	0	0	0	720.94	709.41	0	0	713.56	0	698.22	0	0	0	705.97	0	702.78	0	709.39	708.2	711.78	0	722.14	0	0	0	0	704.53	709.57	0	718.95	0	0	0	692.4	0	0	715.8	0	691.03	0	717.97	0	695.16	0	0	706.58	706.89	0
2.8531e+13	0	0	0	0	720.69	709.24	0	0	714.77	0	698.04	0	0	0	705.66	0	702.62	0	710.48	707.91	711.46	0	718.41	0	0	0	0	704.09	712.57	0	718.58	0	0	0	691.69	0	0	715.49	0	694.03	0	709.43	0	0	0	0	706.34	706.79	0
2.8589e+13	0	0	0	0	720.45	709.05	0	0	715.47	0	697.85	0	0	0	705.35	0	702.41	0	711.31	707.63	711.16	0	715.31	0	0	0	0	703.95	712.73	0	718.6	0	0	0	690.98	0	0	715.19	0	694.47	0	704.75	0	0	0	0	706.1	706.64	0
2.8647e+13	0	0	0	0	720.21	708.85	0	0	715.51	0	697.66	0	0	0	705.06	0	702.17	0	711.52	707.36	710.87	0	712.82	0	0	0	0	703.97	712.02	0	718.68	0	0	0	690.29	0	0	714.9	0	693.8	0	701.09	0	0	0	0	705.86	706.46	0
2.8705e+13	0	0	0	0	719.98	708.64	0	0	715.18	0	697.46	0	0	0	704.77	0	701.9	0	711.31	707.09	710.59	0	710.66	0	0	0	0	703.98	711.01	0	718.65	0	0	0	0	0	0	714.63	0	691.92	0	697.74	0	0	0	0	705.61	706.28	0
2.8763e+13	0	0	0	0	719.75	708.42	0	0	714.64	0	697.27	0	0	0	704.49	0	701.63	0	710.87	706.83	710.32	0	708.72	0	0	0	0	703.91	709.89	0	718.5	0	0	0	0	0	0	714.37	0	0	0	694.24	0	0	0	0	705.35	706.1	0
2.8822e+13	0	0	0	0	720.18	708.86	709.12	0	739.93	0	699.11	0	0	0	705.7	0	702.13	0	734.9	708.07	711.3	693.07	706.98	0	0	0	0	744.43	710.92	701.82	761.85	0	0	690.39	690.42	695.81	0	715.26	0	0	0	690.32	0	0	0	0	705.88	706.54	0
2.888e+13	0	0	0	0	719.98	708.76	0	0	734.07	0	698.9	0	0	0	705.43	0	702.48	0	729.97	707.81	711.04	0	707.29	0	0	0	0	727.97	716.43	0	743.19	0	0	695.52	0	0	0	715.01	0	691.14	0	0	0	0	0	0	705.67	708.28	0
2.8938e+13	0	0	0	0	719.87	709.07	0	0	729.6	0	698.69	0	0	0	705.16	0	703.56	0	725.71	707.56	710.79	0	707.67	0	0	0	0	722.31	716.36	0	737.08	0	0	694.61	0	0	0	714.77	0	691.59	0	0	0	0	0	0	705.62	710.24	0
2.8996e+13	0	0	0	0	719.94	709.59	0	0	726.45	0	698.48	0	0	0	704.9	0	704.42	0	722.63	707.32	710.55	0	707.06	0	0	0	0	718.96	714.96	0	733.53	0	0	692.32	0	0	0	714.54	0	690.24	0	0	0	0	0	0	705.79	711.25	0
2.9054e+13	0	0	0	0	720.12	710.07	0	0	723.97	0	698.27	0	0	0	704.64	0	704.9	0	720.17	707.08	710.33	0	705.94	0	0	0	0	716.54	713.28	0	731.01	0	0	0	0	0	0	714.33	0	0	0	0	0	0	0	0	706.02	711.63	0
2.9112e+13	0	0	0	0	720.31	710.4	0	0	721.89	0	698.06	0	0	0	704.4	0	705.08	0	718.08	706.85	710.13	0	704.63	0	0	0	0	714.59	711.57	0	729.03	0	0	0	0	0	0	714.15	0	0	0	0	0	0	0	0	706.22	711.65	0
2.917e+13	0	0	0	0	720.47	710.59	0	0	720.07	0	697.85	0	0	0	704.17	0	705.06	0	716.22	706.64	709.96	0	703.26	0	0	0	0	712.92	709.89	0	727.36	0	0	0	0	0	0	714.01	0	0	0	0	0	0	0	0	706.35	711.47	0
2.9228e+13	716.16	0	0	0	722.05	715.46	0	0	719.89	0	699.53	0	0	0	705.41	0	720.44	715.11	715.72	707.85	711.08	0	701.85	0	0	705.66	0	725.83	708.33	0	743.9	0	0	0	0	0	0	715.09	0	0	0	0	0	0	0	0	708.97	736.14	0
2.9286e+13	707.02	0	0	0	723.54	719.13	0	0	721.59	0	699.32	0	0	0	705.24	0	720.46	706.06	717.11	707.69	710.99	0	700.46	0	0	695.46	0	724.69	707.57	0	741.18	0	0	0	0	0	0	715.03	0	0	0	0	0	0	0	0	711.61	730.74	0
2.9345e+13	702.22	0	0	0	725.06	720.13	0	0	721.68	0	699.12	0	0	0	705.1	0	718.91	701.22	717.17	707.55	710.97	0	699.35	0	0	0	0	722.18	707.13	0	738.08	0	0	0	0	0	0	715.06	0	0	0	0	0	0	0	0	713.12	727.33	0
2.9403e+13	698.81	0	0	0	726.01	720.16	0	0	720.92	0	698.92	0	0	0	705.01	0	717.4	697.72	716.4	707.45	711.05	0	698.41	0	0	0	0	719.83	706.46	0	735.46	0	0	0	0	0	0	715.2	0	0	0	0	0	0	0	0	713.71	724.86	0
2.9461e+13	695.88	0	0	0	726.52	719.8	0	0	719.8	0	698.72	0	0	0	704.99	0	716.03	694.5	715.27	707.39	711.2	0	697.49	0	0	0	0	717.7	705.55	0	733.23	0	0	0	0	0	0	715.41	0	0	0	0	0	0	0	0	713.81	722.9	0
2.9519e+13	692.18	0	0	0	726.72	719.29	0	0	718.55	0	698.53	0	0	0	705	0	714.81	0	713.98	707.38	711.38	0	696.49	0	0	0	0	715.77	704.48	0	731.28	0	0	0	0	0	0	715.64	0	0	0	0	0	0	0	0	713.65	721.25	0
2.9577e+13	0	0	0	0	728.91	720.93	0	0	713.34	0	700.18	0	0	0	706.89	0	715.63	0	708.6	709.12	713.41	0	0	0	0	0	0	711.81	698.04	0	727.35	0	0	0	690.97	0	0	717.67	0	0	0	0	0	0	0	0	715.93	720.99	0
2.9635e+13	0	0	0	0	728.62	720.07	0	0	712.17	0	700.03	0	0	0	706.97	0	714.38	0	707.37	709.2	713.58	0	690.42	0	0	0	0	710.23	697.22	0	725.85	0	0	0	691.1	0	0	717.86	0	0	0	0	0	0	0	0	715.31	719.53	0
2.9693e+13	0	0	0	0	728.26	719.24	0	0	711.15	0	699.9	0	0	0	707.03	0	713.23	0	706.38	709.26	713.7	0	692.69	0	0	0	0	708.74	697.47	0	724.45	0	0	0	691.19	0	0	717.98	0	0	0	0	0	0	0	0	714.68	718.21	0
2.9751e+13	0	0	0	0	727.87	718.44	0	0	710.4	0	699.77	0	0	0	707.06	0	712.16	0	705.75	709.3	713.75	0	694.15	0	0	0	0	707.43	698	0	723.17	0	0	0	691.23	0	0	718.04	0	0	0	0	0	0	0	0	714.04	716.98	0
2.9809e+13	0	0	0	0	727.44	717.66	0	0	709.86	0	699.65	0	0	0	707.05	0	711.15	0	705.33	709.32	713.76	0	694.99	0	0	0	0	706.33	698.41	0	722.02	0	0	0	691.23	0	0	718.05	0	0	0	0	0	0	0	0	713.4	715.85	0
2.9868e+13	0	0	0	0	727	716.91	0	0	709.43	0	699.54	0	0	0	707.01	0	710.21	0	705	709.31	713.73	0	695.28	0	0	0	0	705.4	698.57	0	721.01	0	0	0	691.18	0	0	718.02	0	0	0	0	0	0	0	0	712.77	714.79	0
2.9926e+13	0	0	0	0	726.55	716.18	0	0	709.06	0	699.43	0	0	0	706.94	0	709.32	0	704.65	709.27	713.66	0	695.1	0	0	0	0	704.58	698.47	0	720.1	0	0	0	691.08	0	0	717.95	0	0	0	0	0	0	0	0	712.15	713.81	0
2.9984e+13	0	0	0	0	727.21	716.38	0	0	706.02	0	701.26	0	0	0	708.8	0	709.02	0	701.58	711.07	715.34	0	691.45	0	0	0	0	701.89	695.08	0	717.27	0	0	0	693.53	0	0	719.52	0	0	0	0	0	0	0	0	712.85	712.92	0
3.0042e+13	0	0	0	0	726.68	715.63	0	0	705.72	0	701.17	0	0	0	708.65	0	708.18	0	701.19	710.97	715.16	0	692.5	0	0	0	0	701.2	695.03	0	716.64	0	0	0	693.34	0	0	719.34	0	0	0	0	0	0	0	0	712.17	712.04	0
3.01e+13	0	0	0	0	726.15	714.91	0	0	705.43	0	701.07	0	0	0	708.49	0	707.38	0	700.92	710.85	714.97	0	693.4	0	0	0	0	700.54	695.4	0	716.05	0	0	0	693.1	0	0	719.15	0	0	0	0	0	0	0	0	711.51	711.22	0
3.0158e+13	0	0	0	0	725.63	714.22	0	0	705.2	0	700.96	0	0	0	708.3	0	706.63	0	700.77	710.71	714.76	0	694.12	0	0	0	0	699.98	695.8	0	715.5	0	0	0	692.84	0	0	718.93	0	0	0	0	0	0	0	0	710.88	710.44	0
3.0216e+13	0	0	0	0	725.12	713.57	0	0	705.02	0	700.85	0	0	0	708.1	0	705.91	0	700.69	710.55	714.53	0	694.73	0	0	0	0	699.52	696.15	0	714.98	0	0	0	692.55	0	0	718.7	0	0	0	0	0	0	0	0	710.27	709.71	0
3.0274e+13	0	0	0	0	724.62	712.94	0	0	704.89	0	700.73	0	0	0	707.88	0	705.22	0	700.64	710.38	714.29	0	695.25	0	0	0	0	699.12	696.45	0	714.5	0	0	0	692.19	0	0	718.46	0	0	0	0	0	0	0	0	709.68	709.02	0
3.0332e+13	0	0	0	0	724.71	712.69	0	0	702.83	0	702.55	0	0	0	709.36	0	704.59	0	698.83	711.84	715.49	0	698.39	0	0	0	0	697.26	695.18	0	712.31	0	0	0	694.13	0	0	719.52	0	0	0	702.13	0	724.05	0	0	709.82	708.02	0
3.0391e+13	0	0	0	0	724.2	712.08	0	0	703.21	0	702.41	0	0	0	709.09	0	703.95	0	699.23	711.62	715.19	0	707.2	0	0	0	0	696.97	698.4	0	712	0	0	0	693.71	0	0	719.23	0	0	0	704.96	0	704.73	0	0	709.24	707.42	0
3.0449e+13	0	0	0	0	723.71	711.51	0	0	704.35	0	702.27	0	0	0	708.82	0	703.34	0	700.42	711.38	714.89	0	707.89	0	0	0	0	696.8	701.3	0	711.85	0	0	0	693.24	0	0	718.92	0	0	0	702.27	0	697.23	0	0	708.68	706.85	0
3.0507e+13	0	0	0	0	723.23	710.95	0	0	705.5	0	702.12	0	0	0	708.53	0	702.75	0	701.64	711.14	714.59	0	707.36	0	0	0	0	696.81	702.73	0	711.92	0	0	0	692.74	0	0	718.62	0	0	0	699.93	0	691.1	0	0	708.13	706.32	0
3.0565e+13	0	0	0	0	722.77	710.43	0	0	706.35	0	701.97	0	0	0	708.25	0	702.17	0	702.55	710.9	714.28	0	706.58	0	0	0	0	696.94	703.33	0	712.12	0	0	0	692.19	0	0	718.31	0	0	0	697.84	0	0	0	0	707.61	705.82	0
3.0623e+13	0	0	0	0	722.32	709.92	0	0	706.9	0	701.81	0	0	0	707.96	0	701.61	0	703.15	710.65	713.97	0	705.75	0	0	0	0	697.12	703.5	0	712.34	0	0	0	691.6	0	0	718.01	0	0	0	695.77	0	0	0	0	707.11	705.37	0
3.0681e+13	0	0	0	0	721.89	709.45	0	0	707.22	0	701.64	0	0	0	707.67	0	701.07	0	703.5	710.39	713.67	0	704.9	0	0	0	0	697.29	703.42	0	712.52	0	0	0	690.95	0	0	717.71	0	0	0	693.24	0	0	0	0	706.62	704.96	0
3.0739e+13	0	0	0	0	721.71	709.1	0	0	707.15	0	703.3	0	0	0	708.77	0	700.56	0	703.71	711.49	714.46	0	714.78	0	0	0	0	697.31	704.46	0	712.03	0	0	0	692.41	0	0	718.37	0	0	0	713.99	0	713.75	0	0	706.54	704.32	0
3.0797e+13	0	0	0	0	721.32	708.7	0	0	708.12	0	703.11	0	0	0	708.46	0	700.13	0	704.53	711.21	714.13	0	715.64	0	0	0	0	697.45	707.25	0	712.19	0	0	0	691.7	0	0	718.05	0	0	0	709.73	0	703.29	0	0	706.1	704.05	0
3.0855e+13	0	0	0	0	720.95	708.33	0	0	709.32	0	702.92	0	0	0	708.14	0	699.72	0	705.6	710.93	713.81	0	714.16	0	0	0	0	697.62	708.35	0	712.51	0	0	0	690.94	0	0	717.73	0	0	0	706.24	0	697.28	0	0	705.69	703.81	0
3.0913e+13	0	0	0	0	720.6	707.98	0	0	710.11	0	702.72	0	0	0	707.83	0	699.32	0	706.34	710.65	713.49	0	712.56	0	0	0	0	697.85	708.5	0	712.93	0	0	0	690.22	0	0	717.42	0	0	0	703.47	0	691.77	0	0	705.29	703.57	0
3.0972e+13	0	0	0	0	720.27	707.65	0	0	710.53	0	702.52	0	0	0	707.52	0	698.93	0	706.74	710.37	713.18	0	711.08	0	0	0	0	698.09	708.22	0	713.33	0	0	0	0	0	0	717.11	0	0	0	701.08	0	0	0	0	704.91	703.35	0
3.103e+13	0	0	0	0	719.96	707.35	0	0	710.67	0	702.32	0	0	0	707.21	0	698.55	0	706.87	710.09	712.87	0	709.71	0	0	0	0	698.29	707.74	0	713.64	0	0	0	0	0	0	716.81	0	0	0	698.83	0	0	0	0	704.55	703.16	0
3.1088e+13	0	0	0	0	719.82	707.22	0	0	711.02	0	703.79	0	0	690.35	708.07	0	698.51	0	707.4	710.95	713.43	0	754.19	0	0	0	0	699.12	712.75	0	713.95	0	0	0	0	0	0	717.27	0	691.17	0	750.46	0	0	0	0	704.56	703.07	0
3.1146e+13	0	0	0	0	719.57	706.99	0	0	714.91	0	703.57	0	0	690.1	707.76	0	698.23	0	710.84	710.66	713.13	0	731.68	0	0	0	0	699.27	720.42	0	714.28	0	0	0	0	0	0	716.98	0	699.03	0	720.5	0	692.57	0	0	704.26	702.96	0
3.1204e+13	0	0	0	0	719.33	706.77	0	0	717.07	0	703.35	0	0	0	707.46	0	697.95	0	712.96	710.38	712.84	0	724.58	0	0	0	0	699.81	719.12	0	715.32	0	0	690.85	0	0	0	716.69	0	699.04	0	712.53	0	690.93	0	0	703.97	702.86	0
3.1262e+13	0	0	0	0	719.11	706.57	0	0	717.5	0	703.13	0	0	0	707.16	0	697.67	0	713.44	710.11	712.56	0	720.39	0	0	0	0	700.48	717.29	0	716.33	0	0	690.82	0	0	0	716.42	0	697.79	0	707.9	0	0	0	0	703.68	702.77	0
3.132e+13	0	0	0	0	718.91	706.38	0	0	717.27	0	702.91	0	0	0	706.86	0	697.41	0	713.25	709.84	712.28	0	717.39	0	0	0	0	700.99	715.58	0	717.02	0	0	0	0	0	0	716.16	0	696.26	0	704.48	0	0	0	0	703.41	702.71	0
3.1378e+13	0	0	0	0	718.72	706.21	0	0	716.75	0	702.68	0	0	0	706.58	0	697.18	0	712.76	709.57	712.01	0	715	0	0	0	0	701.3	714.04	0	717.39	0	0	0	0	0	0	715.91	0	694.53	0	701.57	0	0	0	0	703.15	702.68	0
3.1436e+13	0	0	0	0	718.56	706.06	0	0	716.11	0	702.46	0	0	0	706.29	0	696.97	0	712.14	709.32	711.75	0	712.98	0	0	0	0	701.42	712.63	0	717.54	0	0	0	0	0	0	715.66	0	691.67	0	698.92	0	0	0	0	702.9	702.67	0
3.1495e+13	0	0	0	0	734.48	741.17	0	0	715.42	0	703.74	0	0	690.64	707.03	0	717.94	0	711.45	710.03	712.28	0	711.21	0	0	0	0	701.4	711.32	0	717.56	0	0	0	0	0	0	716.11	0	0	0	696.23	0	0	0	0	734.29	714.17	0
3.1553e+13	0	0	0	0	734.59	729.24	0	0	714.73	0	703.51	0	0	690.35	706.97	0	715.22	0	710.75	709.87	712.75	0	709.59	0	0	0	0	701.55	710.09	0	718.22	0	0	0	0	0	0	716.75	0	0	0	693.24	0	0	0	0	724.6	716.3	0
3.1611e+13	0	0	0	0	733.03	724.5	0	0	714.18	0	703.28	0	0	690.06	707.31	0	712.98	0	710.14	710.01	713.71	0	708.08	0	0	0	0	702.1	708.93	0	719.29	0	0	0	0	0	0	717.86	0	0	0	0	0	0	0	0	720.34	715.66	0
3.1669e+13	0	0	0	0	731.67	721.74	0	0	713.79	0	703.08	0	0	0	707.77	0	711.38	0	709.65	710.32	714.49	0	706.65	0	0	0	0	702.71	707.86	0	720.07	0	0	0	690.28	0	0	718.72	0	0	0	0	0	0	0	0	717.74	714.78	0
3.1727e+13	0	0	0	0	730.56	719.86	0	0	713.46	0	702.9	0	0	0	708.15	0	710.16	0	709.23	710.63	715	0	705.29	0	0	0	0	703.17	706.86	0	720.5	0	0	0	690.93	0	0	719.26	0	0	0	0	0	0	0	0	715.92	713.96	0
3.1785e+13	0	0	0	0	729.63	718.44	0	0	713.13	0	702.76	0	0	0	708.42	0	709.19	0	708.8	710.89	715.29	0	703.97	0	0	0	0	703.44	705.91	0	720.64	0	0	0	691.33	0	0	719.55	0	0	0	0	0	0	0	0	714.53	713.21	0
3.1843e+13	0	0	0	0	730	717.75	0	0	762.06	0	704.2	0	0	690.96	710.57	0	708.24	0	756.35	712.87	717.35	0	706.97	0	698.83	0	0	703.47	752.65	0	720.53	0	712.47	746.79	694.37	0	696.94	721.52	0	729.59	0	0	713	0	713.35	0	714.4	712.08	0
3.1901e+13	0	0	0	0	729.19	716.84	0	0	737.49	0	704.15	0	0	690.68	710.58	0	707.7	0	732.7	712.96	717.27	0	714.68	0	0	0	0	709.92	728.7	0	729.41	0	693.7	712.06	694.35	0	0	721.44	0	709.19	0	0	692.94	0	694.29	0	713.45	711.66	0
3.1959e+13	0	0	0	0	728.5	716.09	0	0	730.78	0	704.1	0	0	690.44	710.51	0	707.31	0	726.04	712.97	717.13	0	713.03	0	0	0	0	711.85	721.69	0	730.6	0	0	703.63	694.24	0	0	721.3	0	702.28	0	0	0	0	0	0	712.65	711.58	0
3.2018e+13	0	0	0	0	727.92	715.53	0	0	727	0	704.05	0	0	690.21	710.39	0	707.15	0	722.25	712.92	716.95	0	710.94	0	0	0	0	711.92	717.65	0	730.09	0	0	698.72	694.07	0	0	721.12	0	697.84	0	0	0	0	0	0	711.98	711.79	0
3.2076e+13	0	0	0	0	727.47	715.14	0	0	724.35	0	703.99	0	0	690.01	710.23	0	707.1	0	719.59	712.84	716.75	0	709.02	0	0	0	0	711.44	714.8	0	729.2	0	0	694.67	693.86	0	0	720.92	0	694.02	0	0	0	0	0	0	711.47	711.99	0
3.2134e+13	0	0	0	0	727.12	714.84	0	0	722.28	0	703.92	0	0	0	710.05	0	707.08	0	717.5	712.72	716.53	0	707.28	0	0	0	0	710.77	712.56	0	728.22	0	0	0	693.61	0	0	720.72	0	690.22	0	0	0	0	0	0	711.06	712.09	0
3.2192e+13	0	0	0	0	726.84	714.59	0	0	720.55	0	703.84	0	0	0	709.85	0	707.01	0	715.76	712.59	716.32	0	705.66	0	0	0	0	710.02	710.67	0	727.24	0	0	0	693.32	0	0	720.52	0	0	0	0	0	0	0	0	710.72	712.05	0
3.225e+13	0	701.27	0	0	727.47	715.24	0	0	717.03	0	705.46	0	0	691.59	711.26	0	707.8	0	712.27	713.98	717.49	0	700	0	0	0	0	709.13	705.62	0	725.7	0	0	0	695.24	0	0	721.6	691.02	0	0	0	0	699.56	0	0	711.47	712.73	0
3.2308e+13	0	0	0	0	727.25	715	0	0	715.68	0	705.36	0	0	691.42	711.02	0	707.62	0	710.92	713.79	717.26	0	701.62	0	0	0	0	708.14	704.92	0	724.6	0	0	0	694.91	0	0	721.39	0	0	0	691.25	0	697.52	0	0	711.22	712.45	0
3.2366e+13	0	0	0	0	727.03	714.73	0	0	714.72	0	705.25	0	0	691.25	710.79	0	707.36	0	710	713.61	717.04	0	703.45	0	0	0	0	707.23	704.98	0	723.6	0	0	0	694.58	0	0	721.19	0	0	0	692.94	0	693.81	0	0	710.95	712.1	0
3.2424e+13	0	0	0	0	726.79	714.42	0	0	714.14	0	705.13	0	0	691.07	710.56	0	707.06	0	709.45	713.43	716.83	0	704.62	0	0	0	0	706.46	705.3	0	722.73	0	0	0	694.22	0	0	721	0	0	0	693.71	0	0	0	0	710.66	711.7	0
3.2482e+13	0	0	0	0	726.54	714.09	0	0	713.77	0	705	0	0	690.9	710.33	0	706.71	0	709.12	713.25	716.63	0	705.2	0	0	0	0	705.82	705.58	0	722.01	0	0	0	693.87	0	0	720.82	0	0	0	693.56	0	0	0	0	710.36	711.27	0
3.2541e+13	0	0	0	0	726.27	713.74	0	0	713.5	0	704.86	0	0	690.72	710.11	0	706.33	0	708.88	713.07	716.43	0	705.33	0	0	0	0	705.29	705.71	0	721.41	0	0	0	693.52	0	0	720.64	0	0	0	691.73	0	0	0	0	710.04	710.82	0
3.2599e+13	732.86	0	0	0	726.72	718.89	0	0	713.24	0	706.39	0	0	692.69	711.34	0	757.79	731.23	708.66	714.26	717.44	0	705.13	0	0	716.38	0	704.89	705.66	0	721.01	0	0	0	695.2	0	0	721.58	0	0	0	0	0	0	0	0	711.24	779.09	0
3.2657e+13	709.26	0	0	0	729.83	729.21	0	0	713.23	0	706.24	0	0	692.51	711.11	0	731.96	708.35	708.6	714.07	717.24	0	704.67	0	0	698.18	0	707.86	705.47	0	726.31	0	0	0	694.84	0	0	721.39	0	0	0	0	0	0	0	0	718.99	738.33	0
3.2715e+13	702.38	0	0	0	732.5	727.9	0	0	714.03	0	706.09	0	0	692.33	710.92	0	725.31	701.44	709.2	713.89	717.18	0	704.03	0	0	0	0	710.24	705.26	0	728.53	0	0	0	694.56	0	0	721.4	0	0	0	0	0	0	0	0	720.41	730.54	0
3.2773e+13	698.38	0	0	0	733.35	726.22	0	0	714.82	0	705.93	0	0	692.15	710.86	0	721.7	697.35	709.89	713.81	717.38	0	703.31	0	0	0	0	710.95	705.15	0	728.73	0	0	0	694.45	0	0	721.7	0	0	0	0	0	0	0	0	720.06	726.55	0
3.2831e+13	695.26	0	0	0	733.43	724.74	0	0	715.25	0	705.78	0	0	691.95	710.92	0	719.26	693.87	710.28	713.82	717.68	0	702.54	0	0	0	0	710.93	704.98	0	728.31	0	0	0	694.48	0	0	722.08	0	0	0	0	0	0	0	0	719.33	723.92	0
3.2889e+13	690.91	0	0	0	733.18	723.47	0	0	715.34	0	705.64	0	0	691.76	711.02	0	717.41	0	710.35	713.89	717.95	0	701.72	0	0	0	0	710.55	704.68	0	727.67	0	0	0	694.56	0	0	722.4	0	0	0	0	0	0	0	0	718.52	721.97	0
3.2947e+13	0	0	0	0	732.79	722.36	0	0	715.17	0	705.5	0	0	691.57	711.11	0	715.93	0	710.16	713.97	718.15	0	700.8	0	0	0	0	709.97	704.2	0	726.95	0	0	0	694.64	0	0	722.64	0	0	0	0	0	0	0	0	717.73	720.42	0
3.3005e+13	0	698.51	0	0	733.85	722.55	0	0	712.17	0	707.04	0	0	693.48	713.08	0	715.27	0	707.11	715.78	720.12	0	696.57	0	0	0	0	707.21	700.37	0	724.08	0	0	0	697.31	0	0	724.55	689.81	0	0	0	0	695.72	0	0	718.62	719.1	0
3.3063e+13	0	0	0	0	733.2	721.53	0	0	711.73	0	706.96	0	0	693.29	713.11	0	714.13	0	706.63	715.84	720.14	0	698.3	0	0	0	0	706.5	700.34	0	723.44	0	0	0	697.28	0	0	724.57	0	0	0	0	0	694.88	0	0	717.74	717.98	0
3.3122e+13	0	0	0	0	732.58	720.61	0	0	711.44	0	706.89	0	0	693.12	713.09	0	713.11	0	706.36	715.85	720.08	0	700.3	0	0	0	0	705.83	700.91	0	722.79	0	0	0	697.21	0	0	724.51	0	0	0	690.8	0	690.6	0	0	716.93	716.98	0
3.318e+13	0	0	0	0	731.98	719.77	0	0	711.35	0	706.82	0	0	692.94	713.02	0	712.18	0	706.32	715.82	719.97	0	701.7	0	0	0	0	705.27	701.67	0	722.19	0	0	0	697.09	0	0	724.41	0	0	0	691.38	0	0	0	0	716.17	716.05	0
3.3238e+13	0	0	0	0	731.41	718.99	0	0	711.39	0	706.75	0	0	692.78	712.91	0	711.32	0	706.41	715.76	719.83	0	702.53	0	0	0	0	704.81	702.34	0	721.67	0	0	0	696.94	0	0	724.26	0	0	0	690.16	0	0	0	0	715.46	715.19	0
3.3296e+13	0	0	0	0	730.86	718.26	0	0	711.45	0	706.67	0	0	692.62	712.77	0	710.52	0	706.53	715.66	719.65	0	702.92	0	0	0	0	704.43	702.83	0	721.22	0	0	0	696.75	0	0	724.09	0	0	0	0	0	0	0	0	714.79	714.39	0
3.3354e+13	736.83	0	0	0	731.03	722.13	0	0	711.48	0	708.33	0	0	694.56	714.33	0	765.6	735.04	706.61	717.17	720.94	0	702.97	0	0	718.22	0	704.14	703.12	0	720.91	0	0	0	698.81	0	0	725.26	0	0	691.69	0	0	0	0	0	715.41	791.38	0
3.3412e+13	710.43	0	0	0	734.2	733.61	0	0	711.7	0	708.24	0	0	694.42	714.1	0	735.86	709.5	706.8	717	720.68	0	702.74	0	0	699	0	707.17	703.21	0	726.34	0	0	0	698.53	0	0	725	0	0	691.54	0	0	0	0	0	723.61	741.73	0
3.347e+13	703.23	0	0	0	736.81	731.85	0	0	712.7	0	708.15	0	0	694.28	713.92	0	728.64	702.25	707.62	716.83	720.6	0	702.29	0	0	0	0	709.7	703.25	0	728.74	0	0	0	698.34	0	0	724.99	0	0	691.38	0	0	0	0	0	724.71	733.38	0
3.3528e+13	699.13	0	0	0	737.43	729.83	0	0	713.7	0	708.04	0	0	694.13	713.88	0	724.73	698.07	708.52	716.76	720.8	0	701.7	0	0	0	0	710.48	703.33	0	729.02	0	0	0	698.34	0	0	725.28	0	0	691.2	0	0	0	0	0	724.03	729.1	0
3.3586e+13	696.03	0	0	0	737.28	728.1	0	0	714.31	0	707.94	0	0	693.99	713.95	0	722.08	694.72	709.09	716.79	721.08	0	701.05	0	0	0	0	710.48	703.32	0	728.65	0	0	0	698.43	0	0	725.64	0	0	691.02	0	0	0	0	0	723.03	726.28	0
3.3645e+13	692.54	0	0	0	736.83	726.62	0	0	714.55	0	707.84	0	0	693.84	714.06	0	720.06	0	709.3	716.87	721.32	0	700.28	0	0	0	0	710.1	703.12	0	728.05	0	0	0	698.52	0	0	725.92	0	0	690.88	0	0	0	0	0	722	724.19	0
3.3703e+13	0	0	0	0	736.27	725.33	0	0	714.51	0	707.74	0	0	693.7	714.14	0	718.44	0	709.21	716.95	721.46	0	699.44	0	0	0	0	709.52	702.72	0	727.38	0	0	0	698.57	0	0	726.09	0	0	690.78	0	0	0	0	0	721.01	722.52	0
3.3761e+13	0	0	0	0	737.03	725.12	0	0	751.72	0	709.43	0	0	695.65	716.22	0	717.26	0	745.69	718.88	723.45	0	702.12	0	0	0	0	717.3	724.13	697.94	740.55	0	710.42	716.71	701.23	693.04	0	728	0	701.42	693.2	0	0	0	0	0	721.52	720.73	0
3.3819e+13	0	0	0	0	736.26	724.03	0	0	736.84	0	709.37	0	0	695.52	716.19	0	716.21	0	731.02	718.9	723.38	0	705.83	0	0	0	0	719.99	719.25	0	740.98	0	692.48	704.98	701.12	0	0	727.92	0	699.18	693.15	0	0	0	0	0	720.51	720.18	0
3.3877e+13	0	0	0	0	735.6	723.27	0	0	731.17	0	709.32	0	0	695.39	716.11	0	715.72	0	725.37	718.86	723.23	0	705.91	0	0	0	0	718.93	715.77	0	738.82	0	0	699.3	700.96	0	0	727.77	0	695.43	693.09	0	0	0	0	0	719.69	720.32	0
3.3935e+13	0	0	0	0	735.12	722.8	0	0	727.73	0	709.27	0	0	695.26	715.98	0	715.47	0	721.96	718.78	723.05	0	705.13	0	0	0	0	717.54	713.28	0	736.8	0	0	695.05	700.76	0	0	727.59	0	692.24	693.02	0	0	0	0	0	719.08	720.4	0
3.3993e+13	0	0	0	0	734.77	722.44	0	0	725.22	0	709.21	0	0	695.14	715.82	0	715.21	0	719.49	718.67	722.84	0	704.11	0	0	0	0	716.19	711.3	0	735.03	0	0	691.13	700.53	0	0	727.38	0	0	692.94	0	0	0	0	0	718.61	720.24	0
3.4051e+13	0	0	0	0	734.48	722.1	0	0	723.22	0	709.15	0	0	695.02	715.65	0	714.88	0	717.53	718.54	722.63	0	703.01	0	0	0	0	714.92	709.62	0	733.45	0	0	0	700.29	0	0	727.18	0	0	692.83	0	0	0	0	0	718.2	719.89	0
3.4109e+13	700.36	0	0	0	735.25	722.72	0	0	721.56	0	710.89	0	0	697.01	717.23	0	715.53	698.6	715.88	720.07	723.96	0	701.86	0	0	0	0	730.48	708.11	0	755.91	0	0	0	702.25	0	0	728.42	0	0	695.16	0	0	0	0	0	718.99	723.03	0
3.4168e+13	708.62	0	0	0	735.24	724.94	0	0	725.83	0	710.8	0	0	696.9	717	0	724	707.54	719.26	719.89	723.73	0	700.73	0	0	696.71	0	734.6	707.35	0	755.62	0	0	0	701.95	0	0	728.21	0	0	695	0	0	0	0	0	719.46	736.01	0
3.4226e+13	704.89	0	0	0	736.36	727.48	0	0	727.13	0	710.7	0	0	696.79	716.79	0	725.29	703.91	720.64	719.71	723.52	0	700.02	0	0	693.08	0	729.22	707.76	0	748.84	0	0	0	701.66	0	0	728.03	0	0	694.83	0	0	0	0	0	721.18	734.09	0
3.4284e+13	702.07	0	0	0	737.42	728.26	0	0	726.34	0	710.6	0	0	696.67	716.6	0	724.63	701.06	720.01	719.55	723.4	0	699.6	0	0	0	0	725.56	707.75	0	744.59	0	0	0	701.41	0	0	727.97	0	0	694.64	0	0	0	0	0	722.2	731.89	0
3.4342e+13	699.79	0	0	0	738	728.2	0	0	725.01	0	710.49	0	0	696.55	716.47	0	723.57	698.72	718.8	719.43	723.39	0	699.16	0	0	0	0	722.76	707.26	0	741.46	0	0	0	701.23	0	0	728.02	0	0	694.44	0	0	0	0	0	722.53	729.97	0
3.44e+13	697.79	0	0	0	738.2	727.78	0	0	723.57	0	710.38	0	0	696.43	716.4	0	722.45	696.6	717.43	719.36	723.45	0	698.6	0	0	0	0	720.46	706.5	0	738.96	0	0	0	701.1	0	0	728.14	0	0	694.24	0	0	0	0	0	722.47	728.28	0
3.4458e+13	695.77	0	0	0	738.16	727.18	0	0	722.14	0	710.27	0	0	696.31	716.37	0	721.34	694.24	716.05	719.32	723.51	0	697.93	0	0	0	0	718.48	705.59	0	736.85	0	0	0	701	0	0	728.25	0	0	694.05	0	0	0	0	0	722.18	726.78	0
3.4516e+13	702.88	0	0	0	739.64	728.31	0	0	727.87	0	711.93	0	0	698.27	718.21	0	723.54	701.09	720.66	721.04	725.35	694.3	697.17	0	0	0	0	752.4	704.96	0	774.33	0	0	0	703.22	0	0	730.06	0	0	696.23	0	0	0	0	0	723.69	733.35	0
3.4574e+13	705.45	0	0	0	739.73	729.96	0	0	731.14	0	711.84	0	0	698.15	718.19	0	727.48	703.95	724.12	721.04	725.36	0	696.84	0	0	691.12	0	737.66	706.63	0	757.6	0	0	0	703.13	0	0	730.08	0	0	696.08	0	0	0	0	0	724.13	736.91	0
3.4632e+13	704.02	0	0	0	740.47	731.12	0	0	729.65	0	711.75	0	0	698.02	718.15	0	727.84	702.66	722.93	721.02	725.34	0	697.04	0	0	0	0	731.3	707.38	0	750.64	0	0	0	703.02	0	0	730.1	0	0	695.93	0	0	0	0	0	725.02	735.6	0
3.469e+13	702.23	0	0	0	741.03	731.28	0	0	727.67	0	711.67	0	0	697.9	718.11	0	727.04	700.92	721.14	721	725.37	0	697.15	0	0	0	0	727.19	707.18	0	746.23	0	0	0	702.92	0	0	730.17	0	0	695.78	0	0	0	0	0	725.43	733.77	0
3.4749e+13	700.47	0	0	0	741.25	730.92	0	0	725.75	0	711.6	0	0	697.77	718.1	0	725.91	699.17	719.36	720.99	725.45	0	696.99	0	0	0	0	724.11	706.54	0	742.94	0	0	0	702.84	0	0	730.29	0	0	695.63	0	0	0	0	0	725.41	731.97	0
3.4807e+13	698.76	0	0	0	741.2	730.31	0	0	723.96	0	711.52	0	0	697.65	718.11	0	724.71	697.41	717.69	721	725.53	0	696.58	0	0	0	0	721.62	705.69	0	740.28	0	0	0	702.79	0	0	730.42	0	0	695.5	0	0	0	0	0	725.11	730.29	0
3.4865e+13	697.93	0	760.15	0	742.78	731.26	0	0	717.53	0	713.26	0	0	699.61	720.14	0	724.71	696.4	711.11	722.91	727.55	0	0	0	0	0	0	716.45	698.6	0	735.28	0	0	0	705.2	0	0	732.4	0	0	697.77	0	0	0	0	0	726.69	729.3	0
3.4923e+13	695.29	0	0	0	742.25	730.24	0	0	716.23	0	713.21	0	0	699.5	720.14	0	723.32	692.73	709.9	722.94	727.57	0	691.93	0	0	0	0	714.69	698.28	0	733.4	0	0	0	705.14	0	0	732.43	0	0	697.67	0	0	0	0	0	725.92	727.67	0
3.4981e+13	690.96	0	0	0	741.65	729.23	0	0	715.19	0	713.16	0	0	699.39	720.11	0	722.01	0	709.07	722.93	727.52	0	694.49	0	0	0	0	713.12	699.18	0	731.72	0	0	0	705.04	0	0	732.39	0	0	697.57	0	0	0	0	0	725.13	726.18	0
3.5039e+13	0	0	0	0	741.02	728.25	0	0	714.46	0	713.11	0	0	699.28	720.04	0	720.79	0	708.63	722.9	727.42	0	696.17	0	0	0	0	711.83	700.07	0	730.22	0	0	0	704.91	0	0	732.29	0	0	697.47	0	0	0	0	0	724.33	724.8	0
3.5097e+13	0	0	0	0	740.37	727.3	0	0	713.97	0	713.06	0	0	699.17	719.94	0	719.63	0	708.4	722.83	727.28	0	697.5	0	0	0	0	710.81	700.79	0	728.91	0	0	0	704.74	0	0	732.14	0	0	697.36	0	0	0	0	0	723.53	723.53	0
3.5155e+13	0	0	0	0	739.71	726.38	0	0	713.61	0	713	0	0	699.07	719.81	0	718.55	0	708.25	722.73	727.09	0	698.49	0	0	0	0	709.99	701.38	0	727.78	0	0	0	704.54	0	0	731.95	0	0	697.24	0	0	0	0	0	722.74	722.36	0
3.5213e+13	0	0	0	0	739.05	725.49	0	0	713.35	0	712.94	0	0	698.96	719.65	0	717.55	0	708.13	722.61	726.87	0	699.03	0	0	0	0	709.3	701.76	0	726.8	0	0	0	704.32	0	0	731.72	0	0	697.11	0	0	0	0	0	721.97	721.28	0
3.5272e+13	0	0	0	0	781.28	753.36	0	0	713.11	0	714.73	0	0	700.95	721.39	0	721.54	0	707.99	724.23	729.01	0	699.03	0	0	0	0	708.67	701.85	0	725.94	0	0	0	707.26	0	0	733.95	0	0	699.37	0	0	0	0	0	760.12	721.98	0
3.533e+13	0	0	0	0	764.31	745.51	0	0	712.87	0	714.65	0	0	700.85	723.27	0	726.39	0	707.76	725.22	733.18	0	698.6	0	0	0	0	708.13	701.65	0	725.43	0	0	0	711.19	0	0	738.57	0	0	699.32	0	0	0	0	0	745.13	726.31	691.89
3.5388e+13	0	0	0	0	757.95	740.96	0	0	712.63	0	714.63	0	0	700.75	725.04	0	726.18	0	707.46	726.72	734.92	0	697.89	0	0	0	0	707.83	701.22	0	725.54	0	0	0	712.69	0	0	740.26	0	0	699.63	0	0	0	0	0	739.3	727.14	693.38
3.5446e+13	0	0	0	0	754.17	737.88	0	0	712.43	0	714.72	0	0	700.66	725.86	0	725.09	0	707.14	727.66	735.25	0	696.98	0	0	0	0	707.7	700.62	0	725.78	0	0	0	712.92	0	0	740.5	0	0	700.09	0	0	0	0	0	735.74	726.71	693.47
3.5504e+13	0	0	0	0	751.48	735.54	0	0	712.25	0	714.89	0	0	700.58	726.11	0	723.87	0	706.8	728.11	735.03	0	696.01	0	0	0	0	707.56	699.94	0	725.89	0	0	0	712.67	0	0	740.2	0	0	700.5	0	0	0	0	0	733.18	725.89	693.03
3.5562e+13	0	0	0	0	749.39	733.65	0	0	712.03	0	715.09	0	0	700.53	726.05	0	722.66	0	706.42	728.24	734.59	0	694.97	0	0	0	0	707.32	699.19	0	725.81	0	0	0	712.23	0	0	739.69	0	0	700.8	0	0	0	0	0	731.17	724.96	692.35
3.562e+13	0	0	0	0	748.08	731.37	0	0	708.63	0	717.58	0	0	702.71	728.48	0	720.06	0	702.72	730.77	736.36	0	690.68	0	0	0	0	704.12	694.31	0	722.76	0	0	0	714.71	0	0	741.26	0	0	704.19	0	0	721.88	0	0	729.37	722.17	694.98
3.5678e+13	0	0	0	0	746.55	730.08	0	0	708.42	0	717.72	0	0	702.73	727.95	0	719.15	0	702.41	730.41	735.57	0	704.34	0	0	0	0	703.61	696.76	0	722.49	0	0	0	713.93	0	0	740.43	0	0	704.2	702.98	0	700.47	0	0	727.99	721.4	693.82
3.5736e+13	0	0	0	0	745.2	728.9	0	0	709.34	0	717.81	0	0	702.76	727.41	0	718.25	0	703.23	729.99	734.81	0	706.45	0	0	0	0	703.32	700.24	0	722.26	0	0	0	713.2	0	0	739.63	0	0	704.12	700.31	0	690.19	0	0	726.75	720.61	692.48
3.5795e+13	0	0	0	0	744	727.82	0	0	710.6	0	717.84	0	0	702.77	726.85	0	717.38	0	704.45	729.55	734.08	0	706.29	0	0	0	0	703.31	702.25	0	722.27	0	0	0	712.5	0	0	738.88	0	0	703.99	697.57	0	0	0	0	725.63	719.82	690.89
3.5853e+13	0	0	0	0	742.91	726.82	0	0	711.56	0	717.82	0	0	702.78	726.3	0	716.53	0	705.48	729.1	733.38	0	705.64	0	0	0	0	703.48	703.26	0	722.42	0	0	0	711.84	0	0	738.16	0	0	703.81	694.75	0	0	0	0	724.6	719.06	0
3.5911e+13	0	0	0	0	741.92	725.88	0	0	712.18	0	717.76	0	0	702.77	725.76	0	715.74	0	706.2	728.64	732.72	0	704.83	0	0	0	0	703.72	703.69	0	722.59	0	0	0	711.22	0	0	737.48	0	0	703.61	690.83	0	0	0	0	723.64	718.36	0
3.5969e+13	0	0	0	0	741	725.02	0	0	712.51	0	717.66	0	0	702.75	725.22	0	715.01	0	706.65	728.17	732.08	0	703.91	0	0	0	0	703.95	703.75	0	722.69	0	0	0	710.62	0	0	736.82	0	0	703.38	0	0	0	0	0	722.74	717.71	0
3.6027e+13	0	0	0	0	740.09	723.64	693.19	0	724.76	0	719.64	0	691.08	705.04	726.28	0	713.44	0	717.36	729.31	732.67	703.7	702.92	0	0	0	0	745.27	704.23	0	766.47	0	0	0	711.76	0	0	737.27	0	0	705.6	0	0	0	0	0	721.65	716.8	0
3.6085e+13	690.48	0	0	0	739.43	723.62	0	0	727.76	0	719.45	0	691.04	704.97	725.7	0	715.26	0	721.16	728.79	732.02	0	702.71	0	0	0	0	728.39	707.76	0	747.82	0	0	0	711.13	0	0	736.61	0	0	705.26	0	0	0	0	0	721.13	721.17	0
3.6143e+13	692.07	0	0	0	739.28	724.38	0	0	726.3	0	719.24	0	690.98	704.89	725.14	0	716.94	690.89	720.09	728.28	731.4	0	702.94	0	0	0	0	722.93	709.16	0	741.84	0	0	0	710.54	0	0	736	0	0	704.92	0	0	0	0	0	721.2	722.88	0
3.6201e+13	692.21	0	0	0	739.4	724.96	0	0	724.7	0	719.02	0	690.91	704.79	724.61	0	717.67	690.91	718.67	727.79	730.86	0	702.78	0	0	0	0	719.85	709.09	0	738.49	0	0	0	709.98	0	0	735.47	0	0	704.58	0	0	0	0	0	721.46	723.18	0
3.6259e+13	691.6	0	0	0	739.5	725.21	0	0	723.23	0	718.79	0	690.81	704.68	724.14	0	717.83	690.08	717.28	727.34	730.4	0	702.24	0	0	0	0	717.69	708.43	0	736.17	0	0	0	709.47	0	0	735.04	0	0	704.24	0	0	0	0	0	721.61	722.95	0
3.6318e+13	690.19	0	0	0	739.48	725.2	0	0	721.86	0	718.56	0	690.69	704.56	723.71	0	717.69	0	715.95	726.94	730.01	0	701.47	0	0	0	0	715.99	707.51	0	734.37	0	0	0	709.02	0	0	734.69	0	0	703.9	0	0	0	0	0	721.61	722.5	0
3.6376e+13	0	0	0	0	740.06	725.73	0	0	717.46	0	720.08	0	693.09	706.61	724.58	0	717.97	0	711.37	727.82	730.71	0	742.18	0	705.47	0	0	712.71	746.69	0	731.01	0	0	0	709.97	0	0	735.34	0	727.52	705.53	0	715.67	0	718.75	0	722.28	722.25	0
3.6434e+13	0	0	0	0	739.81	725.34	0	0	731.85	0	719.82	0	692.92	706.45	724.25	0	717.41	0	724.42	727.5	730.43	0	725.72	0	0	0	0	712.24	730.75	0	731.83	0	0	707.16	709.62	0	0	735.08	0	715.34	705.18	704.35	703.01	0	704.19	0	722.01	721.49	0
3.6492e+13	0	0	0	0	739.48	724.9	0	0	730.8	0	719.56	0	692.73	706.28	723.94	0	716.84	0	724.1	727.2	730.16	0	718.13	0	0	0	0	713.58	723.1	0	734.03	0	0	704.3	709.29	0	0	734.83	0	707.58	704.85	700	693.69	0	695.19	0	721.67	720.8	0
3.655e+13	0	0	0	0	739.11	724.46	0	0	728.73	0	719.31	0	692.54	706.11	723.64	0	716.34	0	722.45	726.91	729.88	0	714.17	0	0	0	0	714.43	719.15	0	734.52	0	0	701.57	708.97	0	0	734.57	0	703.32	704.52	696.2	0	0	0	0	721.29	720.32	0
3.6608e+13	0	0	0	0	738.75	724.06	0	0	726.8	0	719.07	0	692.32	705.93	723.35	0	715.94	0	720.81	726.63	729.6	0	711.47	0	0	0	0	714.63	716.44	0	734.15	0	0	699.08	708.65	0	0	734.29	0	700.05	704.21	693.05	0	0	0	0	720.91	719.99	0
3.6666e+13	0	0	0	0	738.42	723.71	0	0	725.1	0	718.84	0	692.09	705.76	723.06	0	715.62	0	719.3	726.35	729.31	0	709.35	0	0	0	0	714.43	714.33	0	733.43	0	0	696.5	708.33	0	0	734.01	0	697.04	703.9	690.19	0	0	0	0	720.55	719.74	0
3.6724e+13	0	0	0	0	738.12	723.4	0	0	723.56	0	718.61	0	691.86	705.59	722.77	0	715.34	0	717.91	726.07	729.02	0	707.52	0	0	0	0	714.01	712.54	0	732.57	0	0	693.09	708	0	0	733.73	0	693.81	703.59	0	0	0	0	0	720.22	719.48	0
3.6782e+13	694.17	0	0	0	738.29	723.53	0	0	727.49	0	719.94	0	693.99	707.37	723.64	690.66	716.26	693.11	720.96	726.95	729.7	697.64	705.86	0	0	0	0	752.74	711.14	0	774.93	0	0	0	708.97	0	0	734.33	0	690.1	705.04	0	0	0	0	0	720.42	723.78	0
3.684e+13	699.71	0	0	0	738.34	725.09	0	0	732.57	0	719.71	0	693.74	707.18	723.35	690.59	721.02	698.69	726.09	726.67	729.42	0	704.82	0	0	0	0	736.8	712.42	0	756.2	0	0	0	708.64	0	0	734.05	0	0	704.73	0	0	0	0	0	720.81	730.11	0
3.6899e+13	699.46	0	0	0	739.13	726.89	0	0	731.48	0	719.48	0	693.48	706.99	723.07	690.51	722.73	698.41	725.38	726.4	729.15	0	704.5	0	0	0	0	730.84	713.07	0	749.41	0	0	0	708.32	0	0	733.81	0	0	704.42	0	0	0	0	0	721.95	730.36	0
3.6957e+13	698.4	0	0	0	739.92	727.77	0	0	729.65	0	719.26	0	693.21	706.81	722.82	690.44	722.96	697.31	723.77	726.15	728.97	0	704.1	0	0	0	0	727.18	712.65	0	745.29	0	0	0	708.03	0	0	733.67	0	0	704.11	0	0	0	0	0	722.81	729.57	0
3.7015e+13	697.19	0	0	0	740.44	728.05	0	0	727.8	0	719.03	0	692.94	706.62	722.62	690.36	722.65	696.02	722.05	725.95	728.88	0	703.47	0	0	0	0	724.47	711.74	0	742.3	0	0	0	707.79	0	0	733.63	0	0	703.8	0	0	0	0	0	723.27	728.58	0
3.7073e+13	695.9	0	0	0	740.67	727.98	0	0	726.06	0	718.82	0	692.67	706.43	722.48	690.29	722.12	694.59	720.39	725.79	728.85	0	702.65	0	0	0	0	722.29	710.63	0	739.92	0	0	0	707.61	0	0	733.64	0	0	703.51	0	0	0	0	0	723.43	727.57	0
3.7131e+13	696.16	0	0	0	742.01	729.12	0	0	720.49	0	720.05	0	694.63	708.06	723.64	692.27	722.71	694.59	714.77	726.89	730.05	0	695.48	0	0	0	0	718.36	704.18	0	735.78	0	0	0	708.92	0	0	734.84	0	0	704.88	0	0	0	0	0	724.92	727.33	0
3.7189e+13	693.66	0	0	0	741.78	728.55	0	0	719.12	0	719.86	0	694.34	707.86	723.58	692.18	721.81	690.81	713.45	726.82	730.06	0	696.52	0	0	0	0	716.71	703.37	0	734.04	0	0	0	708.82	0	0	734.86	0	0	704.63	0	0	0	0	0	724.58	726.16	0
3.7247e+13	0	0	0	0	741.45	727.93	0	0	717.95	0	719.68	0	694.05	707.67	723.51	692.1	720.92	0	712.4	726.75	730.02	0	698.41	0	0	0	0	715.22	703.47	0	732.48	0	0	0	708.7	0	0	734.84	0	0	704.39	0	0	0	0	0	724.16	725.07	0
3.7305e+13	0	0	0	0	741.05	727.3	0	0	717.09	0	719.52	0	693.76	707.49	723.43	692.01	720.07	0	711.7	726.66	729.95	0	700.17	0	0	0	0	713.95	703.89	0	731.09	0	0	0	708.56	0	0	734.77	0	0	704.17	690.58	0	0	0	0	723.7	724.05	0
3.7363e+13	0	0	0	0	740.61	726.66	0	0	716.51	0	719.36	0	693.47	707.31	723.32	691.92	719.23	0	711.27	726.56	729.84	0	701.54	0	0	0	0	712.91	704.4	0	729.88	0	0	0	708.4	0	0	734.66	0	0	703.94	690.61	0	0	0	0	723.2	723.08	0
3.7422e+13	0	0	0	0	740.15	726.02	0	0	716.13	0	719.21	0	693.18	707.13	723.19	691.83	718.43	0	711	726.44	729.69	0	702.46	0	0	0	0	712.05	704.87	0	728.85	0	0	0	708.21	0	0	734.51	0	0	703.71	0	0	0	0	0	722.68	722.17	0
3.748e+13	0	0	0	0	739.66	725.39	0	0	715.85	0	719.06	0	692.9	706.96	723.04	691.74	717.67	0	710.82	726.3	729.51	0	702.96	0	0	0	0	711.33	705.2	0	727.97	0	0	0	707.99	0	0	734.33	0	0	703.49	0	0	0	0	0	722.16	721.32	0
3.7538e+13	0	710.93	0	0	739.65	725.05	0	0	713.12	0	720.36	0	694.78	708.52	724.14	693.67	716.92	0	708.25	727.39	730.43	0	700.66	0	0	0	0	708.91	703	0	725.18	689.61	0	0	709.28	0	0	735.15	709.36	0	704.98	0	0	700.36	0	0	722.19	720.11	0
3.7596e+13	0	696.21	0	0	739.09	724.38	0	0	713	0	720.21	0	694.51	708.35	723.92	693.57	716.19	0	708.16	727.19	730.17	0	701.81	0	0	0	0	708.47	703.07	0	724.62	0	0	0	709.01	0	0	734.87	0	0	704.75	691.47	0	700.86	0	0	721.6	719.35	0
3.7654e+13	0	0	0	0	738.53	723.74	0	0	712.96	0	720.06	0	694.24	708.19	723.69	693.47	715.51	0	708.11	726.98	729.89	0	703.76	0	0	0	0	708.05	703.57	0	724.11	0	0	0	708.71	0	0	734.58	0	0	704.51	693.65	0	697.77	0	0	721.02	718.64	0
3.7712e+13	0	0	0	0	737.99	723.13	0	0	713.1	0	719.9	0	693.97	708.03	723.44	693.37	714.87	0	708.2	726.75	729.6	0	705.13	0	0	0	0	707.65	704.31	0	723.68	0	0	0	708.41	0	0	734.27	0	0	704.26	694.76	0	694.33	0	0	720.46	717.99	0
3.777e+13	0	0	0	0	737.45	722.55	0	0	713.34	0	719.74	0	693.7	707.86	723.19	693.27	714.27	0	708.4	726.51	729.29	0	705.89	0	0	0	0	707.31	704.99	0	723.34	0	0	0	708.09	0	0	733.96	0	0	704	695.11	0	0	0	0	719.92	717.39	0
3.7828e+13	0	0	0	0	736.94	721.99	0	0	713.57	0	719.57	0	693.43	707.7	722.92	693.17	713.69	0	708.61	726.26	728.98	0	706.23	0	0	0	0	707.03	705.49	0	723.08	0	0	0	707.76	0	0	733.63	0	0	703.74	694.86	0	0	0	0	719.39	716.82	0
3.7886e+13	0	0	0	0	736.49	721.32	0	0	712.41	0	720.76	0	695.27	709.2	723.67	695.04	712.81	0	707.49	727.02	729.49	0	706.27	0	972.08	0	0	705.52	977.83	0	721.42	0	0	0	708.71	0	0	734.02	0	976.46	705.11	693.82	973.99	0	974.18	0	719.01	715.64	0
3.7945e+13	0	0	0	0	735.98	720.8	0	0	736.11	0	720.57	0	695.01	709.03	723.36	694.93	712.31	0	730.29	726.73	729.13	0	728	0	696.35	0	0	707.49	737.27	0	725.24	0	0	716.68	708.34	0	0	733.65	0	722.9	704.82	702.47	708.76	0	709.65	0	718.5	715.17	0
3.8003e+13	0	0	0	0	735.5	720.32	0	0	731.79	0	720.38	0	694.74	708.85	723.05	694.83	711.87	0	726.44	726.44	728.78	0	723.47	0	0	0	0	710.82	727.52	0	729.08	0	0	708.32	707.97	0	0	733.29	0	711.65	704.53	702.83	696.3	0	697.59	0	718.02	714.85	0
3.8061e+13	0	0	0	0	735.05	719.92	0	0	729.04	0	720.18	0	694.47	708.68	722.73	694.72	711.58	0	723.88	726.14	728.43	0	720.26	0	0	0	0	712.28	723.1	0	730.16	0	0	703.94	707.6	0	0	732.93	0	706.39	704.23	701.19	0	0	0	0	717.58	714.82	0
3.8119e+13	0	0	0	0	734.67	719.62	0	0	727.07	0	719.97	0	694.19	708.5	722.42	694.61	711.46	0	722	725.84	728.08	0	717.79	0	0	0	0	712.77	720.27	0	730.26	0	0	700.89	707.23	0	0	732.58	0	702.92	703.92	699.25	0	0	0	0	717.2	714.98	0
3.8177e+13	0	0	0	0	734.36	719.43	0	0	725.5	0	719.77	0	693.91	708.32	722.1	694.5	711.42	0	720.5	725.54	727.74	0	715.74	0	0	0	0	712.79	718.14	0	729.98	0	0	698.37	706.85	0	0	732.23	0	700.17	703.61	697.28	0	0	0	0	716.9	715.16	0
3.8235e+13	0	0	0	0	734.12	719.29	0	0	724.17	0	719.56	0	693.63	708.13	721.8	694.39	711.41	0	719.2	725.24	727.41	0	713.95	0	0	0	0	712.57	716.39	0	729.53	0	0	695.91	706.48	0	0	731.91	0	697.7	703.3	695.15	0	0	0	0	716.66	715.29	0
3.8293e+13	0	0	0	0	766.66	763.1	0	0	722.99	691.04	720.54	0	695.38	709.51	722.28	696.2	720.72	0	718.05	725.73	727.72	0	712.35	0	0	0	0	712.21	714.88	0	729.01	0	0	692.5	707.21	0	0	732.14	0	695.11	704.44	692.95	0	0	0	0	766.37	718.16	0
3.8351e+13	0	0	0	0	757.74	744.65	0	0	721.92	690.93	720.32	0	695.08	709.31	722.69	696.09	726.45	0	716.99	725.78	729.53	0	710.87	0	0	0	0	711.87	713.51	0	728.8	0	0	0	708.85	0	0	734.35	0	691.8	704.14	690.74	0	0	0	0	743.04	725.56	0
3.8409e+13	0	0	0	0	753.03	738.88	0	0	721.01	690.81	720.11	0	694.79	709.11	723.97	695.97	725.5	0	716.07	726.62	731.63	0	709.48	0	0	0	0	711.89	712.25	0	729.38	0	0	0	710.65	0	0	736.61	0	0	704.01	0	0	0	0	0	736.6	726.59	0
3.8468e+13	690.37	0	0	0	750.18	735.71	0	0	720.34	690.68	719.98	0	694.48	708.91	724.97	695.86	724.25	0	715.32	727.49	732.66	0	708.15	0	0	0	0	712.1	711.09	0	729.92	0	0	0	711.48	0	0	737.63	0	0	704.1	0	0	0	0	0	733.18	726.3	0
3.8526e+13	690.12	0	0	0	748.19	733.58	0	0	719.81	690.56	719.95	0	694.19	708.73	725.53	695.75	723.11	0	714.71	728.08	733.06	0	706.88	0	0	0	0	712.23	710.04	0	730.16	0	0	0	711.72	0	0	737.99	0	0	704.25	0	0	0	0	0	730.93	725.68	0
3.8584e+13	0	0	0	0	746.67	731.99	0	0	719.31	690.43	719.97	0	693.9	708.56	725.79	695.63	722.09	0	714.15	728.41	733.11	0	705.67	0	0	0	0	712.2	709.06	0	730.11	0	0	0	711.66	0	0	738.01	0	0	704.38	0	0	0	0	0	729.26	724.98	0
3.8642e+13	0	0	0	0	745.43	730.71	0	0	718.8	690.31	720.02	0	693.64	708.42	725.86	695.51	721.17	0	713.58	728.57	732.99	0	704.51	0	0	0	0	712.02	708.12	0	729.87	0	0	0	711.43	0	0	737.85	0	0	704.45	0	0	0	0	0	727.94	724.27	0
3.87e+13	0	0	0	0	744.9	729.45	0	0	747.78	692.18	721.58	0	695.45	709.88	727.61	697.26	719.64	0	741.84	730.33	734.4	0	716.24	0	0	0	0	716.37	735.92	0	737.62	0	701.89	718.49	713.31	0	0	739.13	0	715.39	706.64	0	700.68	0	702.05	0	727.03	722.59	0
3.8758e+13	0	0	0	0	743.92	728.59	0	0	738.2	692.05	721.64	0	695.25	709.8	727.35	697.14	719.09	0	732.51	730.17	733.99	0	715.54	0	0	0	0	719.55	726.35	0	740.01	0	690.18	707.47	712.82	0	0	738.69	0	706.29	706.56	0	0	0	690.56	0	726.1	722.42	0
3.8816e+13	0	0	0	0	743.12	727.97	0	0	733.55	691.92	721.65	0	695.08	709.73	727.07	697.02	718.85	0	727.95	729.97	733.57	0	713.49	0	0	0	0	719.68	721.63	0	739.37	0	0	702.12	712.33	0	0	738.26	0	701.3	706.42	0	0	0	0	0	725.34	722.68	0
3.8874e+13	0	0	0	0	742.52	727.56	0	0	730.49	691.78	721.64	0	694.92	709.65	726.76	696.9	718.77	0	724.94	729.73	733.16	0	711.58	0	0	0	0	719.05	718.53	0	738.23	0	0	698.34	711.85	0	0	737.83	0	697.68	706.25	0	0	0	0	0	724.75	722.93	0
3.8932e+13	0	0	0	0	742.05	727.25	0	0	728.18	691.65	721.59	0	694.76	709.57	726.44	696.78	718.69	0	722.67	729.47	732.76	0	709.89	0	0	0	0	718.2	716.19	0	737.01	0	0	694.98	711.39	0	0	737.43	0	694.38	706.05	0	0	0	0	0	724.29	723	0
3.899e+13	0	0	0	0	741.66	726.98	0	0	726.3	691.52	721.52	0	694.6	709.49	726.12	696.65	718.54	0	720.83	729.2	732.39	0	708.35	0	0	0	0	717.3	714.27	0	735.81	0	0	691.23	710.95	0	0	737.06	0	691.18	705.83	0	0	0	0	0	723.91	722.91	0
3.9049e+13	0	710.51	0	0	741.78	727.03	0	0	722.03	693.34	722.93	0	696.57	711.07	727.07	698.35	718.59	0	716.58	730.19	733.09	0	701.66	0	0	0	0	715.5	708.56	0	733.46	692.84	0	0	712.03	0	0	737.67	711.36	0	707.51	0	0	697.32	0	0	724	722.82	0
3.9107e+13	0	693.8	0	0	741.45	726.72	0	0	720.57	693.21	722.8	0	696.41	710.97	726.74	698.23	718.28	0	715.15	729.89	732.75	0	702.71	0	0	0	0	714.4	707.58	0	732.21	0	0	0	711.61	0	0	737.34	0	0	707.22	690.91	0	699.21	0	0	723.68	722.43	0
3.9165e+13	0	0	0	0	741.09	726.36	0	0	719.48	693.07	722.66	0	696.25	710.86	726.43	698.11	717.9	0	714.12	729.61	732.43	0	704.77	0	0	0	0	713.4	707.52	0	731.07	0	0	0	711.21	0	0	737.02	0	0	706.94	693.17	0	695.93	0	0	723.32	721.96	0
3.9223e+13	0	0	0	0	740.71	725.96	0	0	718.82	692.94	722.51	0	696.08	710.73	726.13	697.99	717.48	0	713.51	729.34	732.12	0	706.3	0	0	0	0	712.53	707.9	0	730.08	0	0	0	710.83	0	0	736.72	0	690.06	706.66	694.47	0	690.86	0	0	722.95	721.44	0
3.9281e+13	0	0	0	0	740.32	725.53	0	0	718.43	692.81	722.35	0	695.91	710.6	725.84	697.87	717.02	0	713.19	729.08	731.82	0	707.16	0	0	0	0	711.81	708.31	0	729.26	0	0	0	710.47	0	0	736.42	0	0	706.39	694.85	0	0	0	0	722.55	720.9	0
3.9339e+13	0	0	0	0	739.91	725.08	0	0	718.17	692.68	722.19	0	695.72	710.46	725.56	697.75	716.54	0	712.99	728.82	731.52	0	707.51	0	0	0	0	711.23	708.58	0	728.58	0	0	0	710.12	0	0	736.13	0	0	706.11	694.18	0	0	0	0	722.13	720.35	0
3.9397e+13	0	0	0	0	739.5	724.62	0	0	717.94	692.55	722.03	0	695.54	710.32	725.28	697.63	716.05	0	712.82	728.56	731.23	0	707.5	0	0	0	0	710.75	708.67	0	728.01	0	0	0	709.77	0	0	735.84	0	0	705.83	692.13	0	0	0	0	721.71	719.81	0
3.9455e+13	0	0	0	0	739.3	724.21	0	0	740.66	694.33	723.18	0	697.4	711.79	726.01	699.29	715.45	0	734.66	729.31	731.77	0	729.58	0	699.17	0	0	711.1	741.16	0	730.01	0	690.57	719.01	710.68	0	0	736.29	0	725.18	707.2	700.52	711.06	0	711.89	0	721.54	718.89	0
3.9513e+13	0	0	0	0	738.85	723.74	0	0	735.6	694.2	723	0	697.19	711.62	725.71	699.18	715	0	730.14	729.04	731.45	0	724.55	0	0	0	0	714.52	730.12	0	733.97	0	0	709.8	710.34	0	0	735.97	0	712.82	706.91	701.49	697.8	0	699.02	0	721.09	718.5	0
3.9572e+13	0	0	0	0	738.43	723.33	0	0	732.4	694.07	722.81	0	696.98	711.46	725.42	699.06	714.71	0	727.14	728.76	731.13	0	721.04	0	0	0	0	715.84	725.24	0	734.76	0	0	705.19	709.99	0	0	735.65	0	707.3	706.62	700.07	0	0	690.16	0	720.66	718.45	0
3.963e+13	0	0	0	0	738.08	723.04	0	0	730.1	693.94	722.62	0	696.77	711.28	725.12	698.95	714.6	0	724.94	728.49	730.82	0	718.38	0	0	0	0	716.12	722.12	0	734.55	0	0	702.03	709.65	0	0	735.33	0	703.73	706.33	698.26	0	0	0	0	720.3	718.58	0
3.9688e+13	0	0	0	0	737.81	722.85	0	0	728.27	693.82	722.42	0	696.55	711.11	724.82	698.83	714.57	0	723.17	728.21	730.51	0	716.22	0	0	0	0	715.93	719.78	0	733.99	0	0	699.47	709.3	0	0	735.02	0	700.89	706.05	696.3	0	0	0	0	720.02	718.72	0
3.9746e+13	0	0	0	0	737.59	722.71	0	0	726.71	693.69	722.23	0	696.32	710.93	724.53	698.72	714.54	0	721.66	727.94	730.21	0	714.36	0	0	0	0	715.53	717.87	0	733.29	0	0	697.04	708.96	0	0	734.73	0	698.37	705.76	694.15	0	0	0	0	719.78	718.79	0
3.9804e+13	744.23	0	0	0	737.71	725.56	0	0	725.35	695.44	723.22	0	698.04	712.28	725.08	700.36	740.6	742.45	720.33	728.5	730.58	0	712.7	0	0	733.17	0	716.84	716.22	0	736.45	0	0	694.16	709.69	0	0	735.02	0	695.8	706.92	692.1	0	0	0	0	720.37	766.81	0
3.9862e+13	716.34	0	0	0	740.37	734.31	0	0	725.82	695.31	723	0	697.8	712.09	724.8	700.24	736.26	715.31	720.43	728.23	730.32	0	711.2	0	0	706.82	0	724.24	714.89	0	745.13	0	0	690.15	709.36	0	0	734.79	0	692.81	706.62	0	0	0	0	0	726.01	745.04	0
3.992e+13	708.97	0	0	0	743.02	734.95	0	0	726.96	695.19	722.79	0	697.55	711.89	724.59	700.13	732.31	708.02	721.36	728.01	730.27	0	709.94	0	0	698.86	0	724.88	714.25	0	744.5	0	0	0	709.15	0	0	734.82	0	0	706.32	0	0	0	0	0	728.2	738.8	0
3.9978e+13	704.98	0	0	0	744.16	734.32	0	0	727.14	695.06	722.58	0	697.3	711.7	724.54	700.01	729.76	704.02	721.56	727.9	730.49	0	708.94	0	0	692.85	0	724.05	713.85	0	742.89	0	0	0	709.12	0	0	735.14	0	0	706.04	0	0	0	0	0	728.6	735.38	0
4.0036e+13	702.25	0	0	0	744.51	733.47	0	0	726.72	694.93	722.39	0	697.04	711.51	724.62	699.9	727.9	701.24	721.2	727.92	730.81	0	708.07	0	0	0	0	722.9	713.33	0	741.25	0	0	0	709.21	0	0	735.55	0	0	705.79	0	0	0	0	0	728.4	733.05	0
4.0095e+13	700.1	0	0	0	744.48	732.62	0	0	725.99	694.81	722.22	0	696.79	711.31	724.75	699.78	726.41	699	720.52	728.01	731.11	0	707.21	0	0	0	0	721.69	712.66	0	739.71	0	0	0	709.32	0	0	735.9	0	0	705.57	0	0	0	0	0	727.98	731.27	0
4.0153e+13	698.18	0	0	0	744.25	731.79	0	0	725.11	694.68	722.07	0	696.53	711.12	724.87	699.66	725.15	696.89	719.67	728.1	731.33	0	706.3	0	0	0	0	720.49	711.85	0	738.28	0	0	0	709.4	0	0	736.16	0	0	705.39	0	0	0	0	0	727.47	729.8	0
4.0211e+13	707.16	0	0	0	745.19	732.74	0	0	733.94	696.39	723.11	0	698.11	712.36	726.31	701.27	728.61	705.75	727.34	729.44	732.84	692.51	705.41	0	0	691.22	0	751.22	711.97	0	771.72	0	0	0	711.16	0	0	737.64	0	0	706.78	0	0	0	0	0	728.44	738.74	0
4.0269e+13	708.15	0	0	0	745.57	734.8	0	0	735.57	696.26	723.03	0	697.86	712.19	726.37	701.15	731.85	706.73	729.3	729.51	732.89	0	705.29	0	0	693.17	0	739.82	714.08	0	758.89	0	0	0	711.14	0	0	737.68	0	0	706.68	0	0	0	0	0	729.3	740.44	0
4.0327e+13	706.48	0	0	0	746.42	735.82	0	0	734.05	696.13	722.95	0	697.61	712.03	726.39	701.03	731.88	705.11	728.02	729.54	732.93	0	705.48	0	0	691.84	0	734.37	714.64	0	752.93	0	0	0	711.09	0	0	737.75	0	0	706.57	0	0	0	0	0	730.23	739.01	0
4.0385e+13	704.65	0	0	0	746.96	735.91	0	0	732.21	696.01	722.89	0	697.37	711.87	726.43	700.9	731.04	703.32	726.3	729.58	733.04	0	705.37	0	0	0	0	730.72	714.23	0	749.03	0	0	0	711.05	0	0	737.89	0	0	706.45	0	0	0	0	0	730.61	737.28	0
4.0443e+13	702.94	0	0	0	747.14	735.54	0	0	730.42	695.88	722.82	0	697.13	711.73	726.49	700.78	729.96	701.62	724.59	729.63	733.18	0	704.96	0	0	0	0	727.93	713.41	0	746.08	0	0	0	711.03	0	0	738.08	0	0	706.33	0	0	0	0	0	730.57	735.62	0
4.0501e+13	701.33	0	0	0	747.07	734.96	0	0	728.74	695.74	722.76	0	696.89	711.59	726.56	700.66	728.83	699.99	722.96	729.7	733.32	0	704.36	0	0	0	0	725.63	712.42	0	743.69	0	0	0	711.03	0	0	738.25	0	0	706.21	0	0	0	0	0	730.28	734.08	0
4.0559e+13	699.85	0	0	0	784.01	789.64	0	0	727.18	697.41	724	0	698.52	712.89	728.16	702.22	738.19	698.44	721.43	731.2	734.98	0	703.63	0	0	0	0	723.65	711.35	0	741.64	0	0	0	712.97	0	0	739.88	0	0	707.84	0	0	0	0	0	794.58	735.65	0
4.0618e+13	701.34	0	0	0	773.95	762.18	0	0	725.73	697.28	723.97	0	698.31	712.77	729.14	702.09	744.67	699.81	720	731.72	737.73	0	702.81	0	0	0	0	722.1	710.25	0	740.53	0	0	0	715.44	0	0	743.1	0	0	707.78	0	0	0	0	0	759.12	744.4	690.12
4.0676e+13	702.63	0	0	0	767.73	754.47	0	0	724.58	697.15	723.98	0	698.1	712.66	731.16	701.97	741.77	700.97	718.79	733.24	740.54	0	701.91	0	0	0	0	721.41	709.17	0	740.68	0	0	0	717.87	0	0	746.03	0	0	707.98	0	0	0	0	0	751.01	743.52	692.61
4.0734e+13	702.43	0	0	0	763.97	750.13	0	0	723.74	697.02	724.1	0	697.91	712.56	732.55	701.84	739.08	700.71	717.85	734.57	741.75	0	700.99	0	0	0	0	720.94	708.15	0	740.53	0	0	0	718.91	0	0	747.19	0	0	708.43	0	0	0	0	0	746.64	741.61	694.07
4.0792e+13	701.52	0	0	0	761.27	747.09	0	0	723.02	696.88	724.33	0	697.73	712.48	733.28	701.72	736.78	699.78	717.05	735.42	742.13	0	700.08	0	0	0	0	720.32	707.21	0	739.96	0	0	0	719.22	0	0	747.5	0	0	708.91	0	0	0	0	0	743.66	739.68	694.71
4.085e+13	700.3	0	0	0	759.16	744.72	0	0	722.29	696.75	724.62	0	697.58	712.43	733.61	701.6	734.8	698.54	716.26	735.9	742.12	0	699.19	0	0	0	0	719.55	706.31	0	739.13	0	0	0	719.18	0	0	747.42	0	0	709.3	0	0	0	0	0	741.36	737.88	694.96
4.0908e+13	698.91	0	0	0	757.39	742.75	0	0	721.52	696.62	724.9	0	697.46	712.42	733.7	701.47	733.04	697.1	715.44	736.13	741.9	0	698.33	0	0	0	0	718.66	705.42	0	738.15	0	0	0	718.96	0	0	747.14	0	0	709.59	0	0	0	0	0	739.47	736.22	694.99
4.0966e+13	699.27	0	0	0	756.67	741.21	691.63	0	737.34	698.24	727.05	0	699.42	714.12	736.02	702.99	731.97	697.49	729.71	738.5	743.76	699.93	697.6	0	0	0	0	752	706.74	0	774.33	0	0	0	721.43	0	0	748.82	0	0	712.47	0	0	0	0	0	738.35	737.76	698.25
4.1024e+13	703.93	0	0	0	755.8	741.7	0	0	735.56	698.11	727.26	0	699.39	714.19	735.67	702.86	734.47	702.31	728.55	738.29	743.17	0	698.08	0	0	690.1	0	738.63	709.68	0	759.58	0	0	0	720.85	0	0	748.19	0	0	712.5	0	0	0	0	0	737.82	741.25	697.81
4.1082e+13	705	0	0	0	755.67	742.17	0	0	732.74	697.97	727.41	0	699.37	714.25	735.3	702.74	734.99	703.52	725.98	738.03	742.64	0	698.75	0	0	690.44	0	732.83	710.08	0	753.31	0	0	0	720.28	0	0	747.64	0	0	712.45	0	0	0	0	0	737.86	741.01	697.33
4.114e+13	704.79	0	0	0	755.51	741.98	0	0	730.33	697.84	727.49	0	699.35	714.3	734.96	702.63	734.44	703.38	723.72	737.77	742.23	0	698.98	0	0	0	0	729.13	709.57	0	749.32	0	0	0	719.78	0	0	747.24	0	0	712.35	0	0	0	0	0	737.69	739.82	696.82
4.1199e+13	704.06	0	0	0	755.15	741.37	0	0	728.27	697.71	727.54	0	699.32	714.33	734.66	702.51	733.48	702.68	721.78	737.53	741.9	0	698.84	0	0	0	0	726.38	708.76	0	746.34	0	0	0	719.35	0	0	746.92	0	0	712.21	0	0	0	0	0	737.24	738.39	696.3
4.1257e+13	703.08	0	0	0	754.63	740.56	0	0	726.48	697.58	727.55	0	699.29	714.34	734.4	702.39	732.37	701.69	720.07	737.32	741.61	0	698.46	0	0	0	0	724.14	707.81	0	743.91	0	0	0	718.97	0	0	746.65	0	0	712.06	0	0	0	0	0	736.6	736.94	695.77
4.1315e+13	748.72	0	0	0	754.96	740.85	0	0	724.93	699.18	729.38	690.95	701.5	716.22	735.93	703.9	741.37	746.83	718.56	738.87	742.95	0	697.91	0	0	731.8	0	730.46	706.82	0	754.74	0	0	0	720.68	0	0	747.91	0	0	714.21	0	0	0	0	0	736.86	767.27	697.81
4.1373e+13	725.49	0	0	0	756.38	748.48	0	0	727.47	699.06	729.32	690.85	701.45	716.21	735.64	703.79	748.7	723.95	720.43	738.62	742.61	0	697.26	0	0	711.41	0	737.28	706.21	0	760.19	0	0	0	720.3	0	0	747.57	0	0	714	0	0	0	0	0	740.72	758.54	697.26
4.1431e+13	718.33	0	0	0	758.5	749.29	0	0	728.69	698.94	729.25	690.76	701.39	716.17	735.41	703.69	745.29	716.85	721.63	738.41	742.47	0	696.83	0	0	704.46	0	733.8	706.46	0	755.38	0	0	0	720.02	0	0	747.49	0	0	713.79	0	0	0	0	0	742.64	752	696.74
4.1489e+13	714.07	0	0	0	759.12	748.21	0	0	728.17	698.82	729.17	690.66	701.32	716.13	735.34	703.59	742.27	712.62	721.25	738.32	742.61	0	696.61	0	0	700.08	0	730.65	706.54	0	751.55	0	0	0	719.94	0	0	747.71	0	0	713.59	0	0	0	0	0	742.55	747.76	696.34
4.1547e+13	710.98	0	0	0	758.9	746.75	0	0	727.07	698.7	729.09	690.57	701.25	716.07	735.38	703.49	739.76	709.55	720.27	738.33	742.8	0	696.41	0	0	696.3	0	727.99	706.26	0	748.47	0	0	0	719.96	0	0	747.96	0	0	713.43	0	0	0	0	0	741.77	744.59	696.04
4.1605e+13	708.5	0	0	0	758.28	745.24	0	0	725.79	698.59	729.03	690.48	701.17	716	735.43	703.4	737.59	707.07	719.1	738.38	742.92	0	696.11	0	0	690.06	0	725.71	705.74	0	745.9	0	0	0	719.97	0	0	748.1	0	0	713.3	0	0	0	0	0	740.74	742.01	695.81
4.1663e+13	706.35	0	0	0	757.48	743.78	0	0	724.48	698.48	728.98	690.38	701.09	715.93	735.44	703.3	735.69	704.92	717.87	738.4	742.93	0	695.69	0	0	0	0	723.71	705.06	0	743.67	0	0	0	719.93	0	0	748.1	0	0	713.2	0	0	0	0	0	739.64	739.82	695.59
4.1722e+13	735.57	0	0	0	758.29	749.15	0	0	724.75	700.1	730.72	692.03	703.21	717.73	737.29	704.85	753.38	733.92	717.82	740.21	744.63	0	695.16	0	0	720.17	0	738.63	704.33	0	762.99	0	0	0	722.05	0	0	749.71	0	0	715.32	0	0	0	0	0	741.81	767.36	698.18
4.178e+13	723.85	0	0	0	760.74	752.65	0	0	727.57	699.99	730.68	691.94	703.12	717.66	737.14	704.77	750.25	722.33	720.24	740.11	744.45	0	694.68	0	0	709.16	0	736.11	704.39	0	758.48	0	0	0	721.85	0	0	749.54	0	0	715.23	0	0	0	0	0	745.35	757.68	697.91
4.1838e+13	718.17	0	0	0	761.87	751.75	0	0	727.82	699.89	730.64	691.84	703.04	717.59	737.09	704.68	746.49	716.7	720.6	740.05	744.55	0	694.51	0	0	703.68	0	732.58	704.77	0	754.03	0	0	0	721.8	0	0	749.71	0	0	715.12	0	0	0	0	0	745.69	752.11	697.7
4.1896e+13	714.36	0	0	0	761.79	750.08	0	0	726.99	699.79	730.6	691.75	702.95	717.52	737.17	704.6	743.41	712.92	719.93	740.1	744.79	0	694.47	0	0	699.75	0	729.62	704.8	0	750.53	0	0	0	721.89	0	0	750.01	0	0	715.02	0	0	0	0	0	744.87	748.19	697.58
4.1954e+13	711.42	0	0	0	761.15	748.33	0	0	725.81	699.68	730.56	691.66	702.86	717.44	737.27	704.52	740.83	710	718.89	740.2	744.97	0	694.35	0	0	695.87	0	727.11	704.51	0	747.66	0	0	0	721.97	0	0	750.21	0	0	714.95	0	0	0	0	0	743.7	745.12	697.5
4.2012e+13	708.98	0	0	0	760.26	746.64	0	0	724.53	699.58	730.53	691.57	702.77	717.37	737.33	704.43	738.61	707.56	717.72	740.27	745.01	0	694.1	0	0	0	0	724.94	703.99	0	745.21	0	0	0	721.98	0	0	750.26	0	0	714.9	0	0	0	0	0	742.44	742.57	697.42
4.207e+13	705.32	0	0	690.04	760.41	745.6	0	0	792.75	701.23	732.33	693.19	704.89	719.18	739.32	706.01	736.36	703.86	783.3	742.21	746.84	0	694.1	0	0	0	0	723.31	721.43	714.99	748.62	0	742.74	734.29	724.25	709.88	0	751.99	0	698.19	717.12	0	0	0	0	0	742.21	739.41	700.23
4.2128e+13	703.7	0	0	0	759.17	743.95	0	0	748.32	701.14	732.32	693.1	704.8	719.12	739.15	705.93	734.62	702.23	741.08	742.1	746.55	0	700.84	0	0	0	0	733.32	721.97	697.01	757.83	0	704.19	710.9	724.01	690.66	0	751.67	0	702.81	717.06	0	0	0	0	0	740.76	738	700
4.2186e+13	703.41	0	0	0	758.12	742.83	0	0	739.6	701.04	732.3	693.02	704.72	719.06	738.9	705.86	733.82	701.93	732.77	741.92	746.17	0	702.48	0	0	0	0	731.56	717.95	0	754.01	0	692.78	703.76	723.69	0	0	751.26	0	698.42	716.97	0	0	0	0	0	739.57	737.95	699.71
4.2245e+13	703.51	0	0	0	757.38	742.13	0	0	734.91	700.95	732.26	692.93	704.64	719	738.59	705.78	733.35	702	728.37	741.67	745.75	0	702.39	0	0	0	0	729.32	715.24	0	750.63	0	0	699.35	723.32	0	0	750.82	0	694.86	716.85	0	0	0	0	0	738.71	737.74	699.36
4.2303e+13	703.43	0	0	0	756.8	741.51	0	0	731.7	700.85	732.19	692.84	704.56	718.93	738.26	705.7	732.79	701.91	725.34	741.4	745.32	0	701.78	0	0	0	0	727.27	713.12	0	747.81	0	0	695.59	722.92	0	0	750.38	0	691.93	716.7	0	0	0	0	0	738.02	737.15	698.97
4.2361e+13	703.11	0	0	0	756.24	740.84	0	0	729.21	700.76	732.1	692.76	704.48	718.86	737.91	705.62	732.1	701.56	722.99	741.1	744.91	0	700.95	0	0	0	0	725.44	711.35	0	745.4	0	0	692.33	722.52	0	0	749.97	0	0	716.52	0	0	0	0	0	737.36	736.33	698.54
4.2419e+13	702.55	0	0	0	755.65	740.11	0	0	727.15	700.67	732	692.67	704.39	718.79	737.57	705.54	731.31	700.96	721.03	740.8	744.52	0	700.03	0	0	0	0	723.77	709.77	0	743.3	0	0	0	722.11	0	0	749.58	0	0	716.32	0	0	0	0	0	736.69	735.37	698.08
4.2477e+13	705.45	0	0	691.2	779.61	781.29	0	0	725.36	702.34	733.59	694.28	706.49	720.59	738.77	707.15	759.47	703.57	719.31	742	745.73	0	699.05	0	0	0	0	722.3	708.33	0	741.69	0	0	0	723.68	0	0	750.79	0	0	718.14	0	0	0	0	0	774.64	753.95	700.19
4.2535e+13	709.24	0	0	691.09	776.07	764.68	0	0	723.94	702.25	733.43	694.2	706.38	720.48	739.66	707.07	751.22	707.32	717.87	742.41	748.08	0	698.04	0	0	0	0	722.07	706.98	0	742.53	0	0	0	725.66	0	0	753.5	0	0	717.95	0	0	0	0	0	760.45	751.62	701.68
4.2593e+13	709.29	0	0	690.99	772.25	758.16	0	691.17	723.09	702.16	733.34	694.12	706.27	720.37	740.99	707	746.52	707.41	716.9	743.46	749.83	0	696.99	0	0	0	0	722.24	705.79	0	742.98	0	0	0	727.17	0	0	755.32	0	0	718.06	0	0	0	0	0	754.52	748.24	702.9
4.2651e+13	708.21	0	0	690.88	769.32	754.15	0	691.9	722.43	702.07	733.37	694.04	706.15	720.27	741.78	706.92	743.24	706.35	716.14	744.26	750.48	0	695.93	0	0	0	0	721.97	704.76	0	742.51	0	0	0	727.74	0	0	755.95	0	0	718.34	0	0	0	0	0	750.81	745.46	703.43
4.2709e+13	706.78	0	0	690.77	766.96	751.22	0	692.02	721.74	701.99	733.49	693.96	706.05	720.18	742.1	706.85	740.69	704.93	715.4	744.68	750.53	0	694.96	0	0	0	0	721.32	703.83	0	741.58	0	0	0	727.78	0	0	755.94	0	0	718.62	0	0	0	0	0	748.07	743.11	703.54
4.2768e+13	705.23	0	0	690.67	764.96	748.86	0	691.76	720.96	701.9	733.62	693.88	705.97	720.13	742.1	706.77	738.56	703.4	714.6	744.81	750.26	0	694.07	0	0	0	0	720.45	702.93	0	740.45	0	0	0	727.55	0	0	755.62	0	0	718.81	0	0	0	0	0	745.87	741.08	703.42
4.2826e+13	703.67	0	0	692.52	797.11	813.02	0	694.91	720.12	703.58	735.75	695.48	708.14	722.05	744.12	708.4	744.24	701.81	713.74	746.91	751.81	0	693.23	0	0	0	0	719.45	702.02	0	739.23	0	0	0	729.65	0	0	757.01	0	0	721.47	0	0	0	0	0	832.62	740.77	706.39
4.2884e+13	705.29	0	0	692.42	791.15	775.91	0	700.07	719.23	703.5	735.83	695.4	708.11	722.05	745.14	708.33	754.77	703.17	712.84	747.33	754.84	0	692.41	0	0	0	690.15	718.57	701.12	0	738.61	0	0	0	732.92	0	0	760.44	0	0	721.48	0	0	0	0	0	774.38	751.84	709.71
4.2942e+13	706.27	0	0	692.33	782.98	766	0	701.95	718.5	703.41	735.93	695.32	708.09	722.06	747.37	708.25	750.56	704.11	712.03	749.09	757.52	0	691.58	0	0	0	691.99	718.46	700.23	0	739.27	0	0	0	735.25	0	0	763.17	0	0	721.94	0	0	0	0	0	763.88	750.29	711.83
4.3e+13	705.69	0	0	692.23	777.92	760.5	0	701.95	718.01	703.33	736.2	695.24	708.07	722.07	748.34	708.18	747.02	703.58	711.42	750.21	757.98	0	690.74	0	0	0	693.23	718.42	699.39	0	739.49	0	0	0	735.54	0	0	763.56	0	0	722.63	0	0	0	0	0	758.28	747.76	712.12
4.3058e+13	704.53	0	0	692.14	774.25	756.65	0	701.37	717.57	703.25	736.56	695.17	708.08	722.11	748.48	708.1	744.13	702.48	710.89	750.61	757.56	0	0	0	0	0	693.8	718.09	698.63	0	739.12	0	0	0	735.08	0	0	763.06	0	0	723.16	0	0	0	0	0	754.42	745.36	711.75
4.3116e+13	703.16	0	0	692.05	771.34	753.65	0	700.57	717.08	703.16	736.89	695.09	708.12	722.19	748.19	708.03	741.69	701.15	710.33	750.56	756.8	0	0	0	0	0	693.93	717.48	697.92	0	738.4	0	0	0	734.35	0	0	762.23	0	0	723.46	0	0	0	0	0	751.44	743.19	711.14
4.3174e+13	701.7	0	0	691.95	768.9	751.16	0	699.68	716.5	703.08	737.15	695.02	708.18	722.29	747.68	707.96	739.55	699.68	709.71	750.26	755.9	0	0	0	0	0	693.77	716.7	697.21	0	737.49	0	0	0	733.51	0	0	761.27	0	0	723.57	0	0	0	0	0	748.98	741.22	710.44
4.3232e+13	695.63	700.33	0	693.79	766.82	747.92	0	701.55	710.41	704.78	739.69	696.61	710.76	724.64	749.29	709.61	735.53	693.37	703.43	752.07	756.83	0	690.21	0	0	0	697.05	710.92	691.83	0	732	0	0	0	735	0	0	762.02	0	0	726.46	0	0	705.19	0	0	746.34	736.8	712.67
4.329e+13	694.12	0	0	693.7	764.86	746.05	0	700.27	710.24	704.7	739.7	696.54	710.83	724.74	748.4	709.54	733.91	691.8	703.72	751.34	755.68	0	693.72	0	0	0	696.29	710.21	694.79	0	731.09	0	0	0	733.91	0	0	760.82	0	0	726.16	0	0	693.14	0	0	744.46	735.27	711.66
4.3349e+13	693.09	0	0	693.61	763.09	744.35	0	698.91	710.59	704.62	739.63	696.47	710.88	724.8	747.52	709.48	732.39	690.77	704.46	750.59	754.58	0	696.59	0	0	0	695.41	709.85	696.92	0	730.25	0	0	0	732.87	0	0	759.67	0	0	725.8	690.6	0	0	0	0	742.77	733.83	710.71
4.3407e+13	692.44	0	0	693.52	761.48	742.79	0	697.35	711.21	704.55	739.49	696.4	710.9	724.82	746.66	709.42	730.98	690.11	705.31	749.83	753.53	0	698.24	0	0	0	694.33	709.72	698.68	0	729.58	0	0	0	731.88	0	0	758.58	0	0	725.39	0	0	0	0	0	741.22	732.49	709.79
4.3465e+13	691.76	0	0	693.43	760	741.36	0	695.46	711.88	704.48	739.29	696.33	710.89	724.81	745.81	709.36	729.69	0	706.12	749.08	752.52	0	699.05	0	0	0	693.02	709.69	699.99	0	729.08	0	0	0	730.93	0	0	757.54	0	0	724.95	0	0	0	0	0	739.79	731.26	708.9
4.3523e+13	690.91	0	0	693.34	758.62	740.03	0	693.17	712.44	704.41	739.05	696.26	710.85	724.76	744.99	709.3	728.51	0	706.8	748.34	751.55	0	699.19	0	0	0	691.32	709.71	700.85	0	728.7	0	0	0	730.03	0	0	756.54	0	0	724.49	0	0	0	0	0	738.47	730.14	708.04
4.3581e+13	0	0	0	695.2	786.8	806.3	0	692.12	712.85	706.14	740.68	697.85	713.27	726.86	745.35	711	731.53	0	707.29	748.84	751.42	0	698.76	0	0	0	691.93	709.71	701.22	0	728.38	0	0	0	730.35	0	0	756.27	0	0	726.07	0	0	0	0	0	835.54	729.71	708.72
4.3639e+13	691.64	0	0	695.12	784.69	767.63	0	697.11	713.08	706.08	740.31	697.78	713.14	726.72	745.76	710.96	744.53	0	707.54	748.67	753.76	0	697.9	0	0	0	691.25	709.73	701.14	0	728.39	0	0	0	732.91	0	0	759.03	0	0	725.56	0	0	0	0	0	767.38	740.5	711.38
4.3697e+13	694.12	0	0	695.04	776.91	758.36	0	699.51	713.22	706.02	740.01	697.71	712.99	726.55	747.65	710.91	741.59	692.23	707.61	749.99	756.36	0	696.75	0	0	0	692.58	710.19	700.69	0	729.5	0	0	0	735.2	0	0	761.72	0	0	725.56	0	0	0	0	0	757.34	740.38	713.35
4.3755e+13	695.04	0	0	694.96	772.25	753.44	0	699.71	713.42	705.96	739.91	697.65	712.84	726.38	748.46	710.87	738.9	693.19	707.64	750.86	756.82	0	695.56	0	0	0	693.5	710.81	700.06	0	730.52	0	0	0	735.49	0	0	762.13	0	0	725.89	0	0	0	0	0	752.2	738.85	713.47
4.3813e+13	695.02	0	0	694.89	768.93	750.1	0	699.21	713.58	705.9	739.95	697.58	712.71	726.25	748.48	710.82	736.71	693.17	707.6	751.07	756.39	0	694.22	0	0	0	693.84	711.17	699.33	0	731.05	0	0	0	735.02	0	0	761.63	0	0	726.13	0	0	0	0	0	748.75	737.27	712.89
4.3872e+13	694.49	0	0	694.81	766.34	747.56	0	698.42	713.62	705.85	740.01	697.51	712.61	726.16	748.09	710.78	734.87	692.61	707.46	750.88	755.62	0	692.98	0	0	0	693.77	711.24	698.55	0	731.19	0	0	0	734.25	0	0	760.8	0	0	726.19	0	0	0	0	0	746.15	735.81	712.07
4.393e+13	693.64	0	0	694.74	764.2	745.49	0	697.47	713.51	705.79	740.02	697.45	712.54	726.1	747.51	710.73	733.27	691.64	707.18	750.46	754.72	0	691.85	0	0	0	693.42	711.05	697.75	0	731.06	0	0	0	733.38	0	0	759.85	0	0	726.09	0	0	0	0	0	744.04	734.47	711.16
4.3988e+13	715.07	0	0	696.62	761.95	743.5	0	698.49	715.19	707.58	741.94	699.05	714.86	728.14	748.42	712.49	736.88	713.61	708.23	751.56	755.01	0	690.77	0	0	703.81	695.78	734.91	697.01	0	760.03	0	0	0	734.13	0	0	759.97	0	0	728.2	0	0	0	0	0	741.52	748.15	712.25
4.4046e+13	712.8	0	0	696.55	762.25	747.17	0	696.96	719.72	707.52	741.77	698.99	714.79	728.07	747.54	712.44	741.14	711.49	712.16	750.8	753.95	0	0	0	0	701.66	694.78	728.86	697.25	0	751.46	0	0	0	733.08	0	0	758.88	0	0	727.78	0	0	0	0	0	743.12	747.78	711.16
4.4104e+13	710.13	0	0	696.48	762.96	747.91	0	695.33	720.61	707.46	741.53	698.92	714.71	727.98	746.76	712.39	740.24	708.89	713.11	750.08	753.15	0	0	0	0	698.46	693.55	724.97	697.97	0	746.84	0	0	0	732.2	0	0	758.13	0	0	727.31	0	0	0	0	0	744.02	744.96	710.18
4.4162e+13	708	0	0	696.41	762.94	747.33	0	693.89	720.24	707.41	741.26	698.86	714.6	727.86	746.16	712.34	738.65	706.77	712.86	749.51	752.63	0	0	0	0	695.36	692.24	722.27	698.34	0	743.76	0	0	0	731.53	0	0	757.66	0	0	726.84	0	0	0	0	0	743.85	742.48	709.35
4.422e+13	706.18	0	0	696.35	762.43	746.3	0	692.69	719.45	707.35	740.97	698.8	714.47	727.71	745.67	712.29	737.01	704.94	712.2	749.04	752.21	0	0	0	0	0	691.01	720.17	698.34	0	741.39	0	0	0	731	0	0	757.28	0	0	726.39	0	0	0	0	0	743.17	740.35	708.65
4.4278e+13	704.51	0	0	696.28	761.66	745.13	0	691.65	718.53	707.29	740.68	698.75	714.32	727.55	745.24	712.23	735.45	703.23	711.38	748.62	751.79	0	0	0	0	0	0	718.44	698.07	0	739.44	0	0	0	730.51	0	0	756.87	0	0	725.97	0	0	0	0	0	742.27	738.48	708.03
4.4336e+13	700.95	761.69	0	698.18	760.95	743.54	0	692.78	711.97	709.09	742.02	700.35	716.39	729.32	746.02	714	732.84	699.58	704.67	749.45	752.37	0	0	0	0	0	691.28	712.25	691.15	0	733.64	0	0	0	731.28	0	0	757.37	695.03	0	727.34	0	0	714.57	0	0	741.24	735.17	708.87
4.4395e+13	698.97	0	0	698.11	759.86	742.22	0	691.79	711.33	709.03	741.72	700.3	716.19	729.11	745.54	713.94	731.36	697.36	704.31	749	751.82	0	691.92	0	0	0	690.37	711.07	693.95	0	732.27	0	0	0	730.74	0	0	756.82	0	0	726.93	0	0	699.46	0	0	740.08	733.58	708.31
4.4453e+13	696.95	0	0	698.05	758.78	740.96	0	690.64	711.24	708.97	741.41	700.24	715.98	728.9	745.03	713.89	729.99	695.01	704.73	748.53	751.24	0	695.59	0	0	0	0	710.22	696.3	0	731.03	0	0	0	730.18	0	0	756.21	0	0	726.52	690.55	0	0	0	0	738.95	732.14	707.73
4.4511e+13	695.22	0	0	697.99	757.72	739.76	0	0	711.59	708.91	741.11	700.19	715.77	728.68	744.49	713.83	728.73	692.97	705.4	748.03	750.62	0	697.94	0	0	0	0	709.76	698.26	0	730.01	0	0	0	729.6	0	0	755.57	0	0	726.11	690.92	0	0	0	0	737.85	730.82	707.14
4.4569e+13	693.71	0	0	697.92	756.68	738.63	0	0	712.11	708.85	740.8	700.13	715.55	728.46	743.94	713.77	727.57	691.14	706.12	747.52	749.99	0	699.23	0	0	0	0	709.51	699.79	0	729.23	0	0	0	729	0	0	754.92	0	0	725.7	0	0	0	0	0	736.8	729.62	706.53
4.4627e+13	692.21	0	0	697.86	755.68	737.55	0	0	712.62	708.78	740.48	700.08	715.33	728.24	743.38	713.71	726.5	0	706.77	746.99	749.34	0	699.77	0	0	0	0	709.37	700.87	0	728.65	0	0	0	728.4	0	0	754.25	0	0	725.28	0	0	0	0	0	735.79	728.54	705.9
4.4685e+13	690.59	0	0	697.8	754.72	736.54	0	0	713.01	708.72	740.15	700.02	715.11	728.01	742.81	713.65	725.54	0	707.28	746.45	748.69	0	699.73	0	0	0	0	709.29	701.5	0	728.2	0	0	0	727.79	0	0	753.58	0	0	724.86	0	0	0	0	0	734.82	727.57	705.25
4.4743e+13	0	0	0	699.7	753.2	734.43	697.26	0	749.29	710.51	741.15	701.64	716.86	729.49	742.96	715.39	722.96	0	742.7	746.69	748.51	0	699.9	0	0	0	0	730.15	711.55	711.2	753.93	0	708.76	706.59	727.9	706.92	0	753.28	0	692.64	725.8	0	0	0	0	0	733.05	724.75	705.64
4.4801e+13	691.06	0	0	699.63	752.31	733.7	0	0	735.97	710.44	740.78	701.59	716.6	729.22	742.33	715.32	722.77	0	729.96	746.09	747.82	0	702.69	0	0	0	0	726.6	714.8	689.99	747.19	0	694.12	703.33	727.25	0	0	752.57	0	696.37	725.32	0	0	0	0	0	732.22	725.58	704.91
4.4859e+13	692.88	0	0	699.56	751.72	733.51	0	0	730.96	710.37	740.39	701.54	716.33	728.95	741.72	715.24	723.32	691.47	725.04	745.5	747.14	0	703.55	0	0	0	0	723.65	713.53	0	743.32	0	0	699.68	726.62	0	0	751.88	0	695.04	724.85	0	0	0	0	0	731.7	726.88	704.15
4.4918e+13	694.08	0	0	699.49	751.41	733.56	0	0	727.95	710.3	740.01	701.48	716.07	728.68	741.12	715.17	723.83	692.58	722.06	744.93	746.5	0	703.29	0	0	0	0	721.54	711.96	0	740.76	0	0	696.54	726	0	0	751.23	0	692.89	724.38	0	0	0	0	0	731.45	727.58	703.37
4.4976e+13	694.71	0	0	699.42	751.2	733.59	0	0	725.76	710.22	739.62	701.43	715.8	728.4	740.55	715.09	724.07	693.16	719.88	744.37	745.92	0	702.56	0	0	0	0	719.9	710.47	0	738.83	0	0	693.42	725.42	0	0	750.67	0	690.54	723.91	0	0	0	0	0	731.3	727.79	702.58
4.5034e+13	694.9	0	0	699.35	750.99	733.51	0	0	724	710.14	739.23	701.38	715.52	728.12	740.02	715	724.09	693.23	718.14	743.86	745.41	0	701.64	0	0	0	0	718.52	709.09	0	737.24	0	0	690.46	724.87	0	0	750.17	0	0	723.44	0	0	0	0	0	731.14	727.69	701.79
4.5092e+13	695.56	0	789.25	701.24	750.55	733.01	0	0	718.82	711.9	739.89	703	716.96	729.31	739.97	716.69	723.54	693.78	712.87	743.86	745.2	0	694.48	0	0	0	0	715.32	702.74	0	733.72	0	0	0	724.78	0	0	749.92	0	0	724	0	0	0	0	0	730.67	726.88	701.79
4.515e+13	694.43	0	692.73	701.16	750.23	732.71	0	0	717.52	711.81	739.49	702.95	716.66	729	739.52	716.6	723.19	691.93	711.58	743.42	744.78	0	695.35	0	0	0	0	714.09	701.8	0	732.41	0	0	0	724.33	0	0	749.53	0	0	723.54	0	0	0	0	0	730.41	726.36	701.08
4.5208e+13	692.39	0	0	701.09	749.85	732.33	0	0	716.43	711.72	739.1	702.9	716.35	728.69	739.1	716.5	722.77	0	710.59	742.99	744.39	0	696.98	0	0	0	0	712.99	701.86	0	731.22	0	0	0	723.91	0	0	749.14	0	0	723.11	0	0	0	0	0	730.09	725.8	700.41
4.5266e+13	0	0	0	701.01	749.43	731.9	0	0	715.63	711.63	738.73	702.84	716.05	728.38	738.7	716.4	722.3	0	709.97	742.59	744	0	698.31	0	0	0	0	712.06	702.21	0	730.15	0	0	0	723.51	0	0	748.76	0	0	722.69	0	0	0	0	0	729.72	725.2	699.75
4.5324e+13	0	0	0	700.93	748.97	731.44	0	0	715.09	711.53	738.36	702.79	715.74	728.07	738.3	716.3	721.8	0	709.6	742.2	743.6	0	699.44	0	0	0	0	711.32	702.62	0	729.21	0	0	0	723.12	0	0	748.37	0	0	722.28	0	0	0	0	0	729.31	724.6	699.09
4.5382e+13	0	0	0	700.85	748.48	730.95	0	0	714.72	711.44	738.01	702.74	715.44	727.77	737.91	716.19	721.29	0	709.38	741.81	743.21	0	700.3	0	0	0	0	710.74	703.02	0	728.39	0	0	0	722.73	0	0	747.97	0	0	721.89	0	0	0	0	0	728.87	724	698.43
4.544e+13	0	0	0	700.77	747.98	730.44	0	0	714.48	711.34	737.66	702.68	715.14	727.48	737.52	716.09	720.77	0	709.25	741.42	742.82	0	700.83	0	0	0	0	710.27	703.33	0	727.69	0	0	0	722.35	0	0	747.57	0	0	721.51	0	0	0	0	0	728.42	723.41	697.75
4.5499e+13	0	0	0	702.6	747.01	729.22	0	0	736.87	713.01	738.17	704.3	716.31	728.43	737.48	717.68	719.28	0	730.33	741.43	742.59	0	722.83	0	708.7	0	0	708.29	743.99	0	726.1	0	690.7	724.05	722.32	0	0	747.28	0	732.97	721.95	693.64	719.79	0	720.33	0	727.42	721.61	697.94
4.5557e+13	0	0	0	702.51	746.47	728.69	0	0	732.47	712.9	737.82	704.24	716	728.12	737.09	717.56	718.79	0	726.83	741.03	742.18	0	718.99	0	0	0	0	711.83	726.93	0	731.26	0	0	711.14	721.94	0	0	746.85	0	714.28	721.58	698.18	700.61	0	701.65	0	726.93	721.12	697.21
4.5615e+13	0	0	0	702.42	745.94	728.21	0	0	729.24	712.79	737.48	704.19	715.7	727.82	736.69	717.43	718.42	0	723.81	740.64	741.76	0	715.58	0	0	0	0	713.84	721.21	0	732.91	0	0	705.87	721.55	0	0	746.42	0	707.73	721.22	697.17	691.28	0	693.33	0	726.46	720.92	696.43
4.5673e+13	0	0	0	702.33	745.48	727.84	0	0	726.99	712.68	737.15	704.13	715.39	727.53	736.29	717.31	718.24	0	721.66	740.25	741.34	0	713.1	0	0	0	0	714.54	717.94	0	733.11	0	0	702.52	721.17	0	0	745.99	0	703.81	720.85	695.24	0	0	0	0	726.04	720.99	695.61
4.5731e+13	0	0	0	702.23	745.1	727.59	0	0	725.25	712.56	736.81	704.07	715.09	727.23	735.9	717.18	718.19	0	719.98	739.86	740.92	0	711.13	0	0	0	0	714.65	715.64	0	732.79	0	0	699.91	720.78	0	0	745.56	0	700.83	720.49	693.2	0	0	0	0	725.71	721.12	694.76
4.5789e+13	0	0	0	702.14	744.8	727.41	0	0	723.82	712.44	736.48	704.01	714.8	726.94	735.51	717.05	718.17	0	718.59	739.47	740.52	0	709.44	0	0	0	0	714.47	713.83	0	732.27	0	0	697.53	720.4	0	0	745.16	0	698.24	720.14	691.21	0	0	0	0	725.44	721.22	693.91
4.5847e+13	0	0	0	703.9	744.11	726.75	704.52	0	777.79	714.02	736.85	705.61	715.79	727.74	735.31	718.53	717.67	0	769.91	739.31	740.15	0	707.93	0	0	0	0	717.94	712.53	849.98	737.74	0	714.68	697.51	720.23	846.87	0	744.73	0	695.76	720.43	0	0	0	0	0	724.76	720.78	693.93
4.5905e+13	0	0	0	703.79	743.9	726.66	692.64	0	750.55	713.89	736.51	705.54	715.48	727.44	734.94	718.39	717.78	0	744.78	738.94	739.79	0	710.02	0	0	0	0	736.05	725.77	703.78	756.13	0	705.15	712.19	719.87	698.94	0	744.38	0	704.58	720.08	0	0	0	0	0	724.6	721.32	693.15
4.5963e+13	0	0	0	703.69	743.78	726.87	0	0	741.11	713.76	736.18	705.48	715.18	727.15	734.59	718.25	718.71	0	735.63	738.59	739.45	0	711.75	0	0	0	0	731.14	723.79	0	749.7	0	695.38	707.79	719.53	0	0	744.05	0	703.89	719.73	0	0	0	0	0	724.56	723.3	692.37
4.6022e+13	691.2	0	0	703.58	743.9	727.44	0	0	736.2	713.63	735.85	705.41	714.88	726.86	734.26	718.11	719.84	0	730.83	738.25	739.13	0	711.4	0	0	0	0	727.92	721.19	0	745.84	0	0	704.32	719.2	0	0	743.74	0	701.79	719.38	0	0	0	0	0	724.78	724.75	691.66
4.608e+13	692.02	0	0	703.47	744.17	728.02	0	0	732.87	713.5	735.53	705.35	714.58	726.57	733.94	717.96	720.65	690.6	727.56	737.93	738.86	0	710.4	0	0	0	0	725.54	718.9	0	743.09	0	0	701.42	718.89	0	0	743.49	0	699.57	719.04	0	0	0	0	0	725.12	725.48	691.01
4.6138e+13	692.39	0	0	703.36	744.45	728.45	0	0	730.31	713.37	735.22	705.28	714.28	726.28	733.66	717.82	721.1	690.89	725.05	737.64	738.63	0	709.21	0	0	0	0	723.63	716.91	0	740.93	0	0	698.79	718.62	0	0	743.29	0	697.38	718.72	0	0	0	0	0	725.44	725.74	690.4
4.6196e+13	692.37	0	0	703.24	744.65	728.71	0	0	728.22	713.23	734.91	705.21	713.98	726	733.41	717.67	721.31	690.73	722.99	737.38	738.45	0	707.97	0	0	0	0	722.02	715.16	0	739.12	0	0	696.29	718.37	0	0	743.14	0	695.04	718.4	0	0	0	0	0	725.68	725.72	0
4.6254e+13	694.34	0	0	704.92	745.01	729.25	713.82	0	755.86	714.7	735.19	706.77	714.81	726.65	733.43	719.04	721.93	692.58	749.17	737.39	738.48	703.11	706.92	0	0	0	0	760.63	717.84	710.38	781.37	0	696.06	701.11	718.44	704.55	0	743.18	0	694.72	718.64	0	0	0	0	0	726.21	726.31	690.56
4.6312e+13	696.63	0	0	704.79	745.1	729.65	689.83	0	746.09	714.55	734.91	706.69	714.51	726.37	733.28	718.88	723.42	694.89	740.27	737.22	738.39	0	708.45	0	0	0	0	743.26	722.44	694.19	761.62	0	693.72	704.4	718.28	0	0	743.11	0	698.68	718.37	0	0	0	0	0	726.38	729.72	690.22
4.637e+13	698.25	0	0	704.67	745.53	730.71	0	0	740.43	714.41	734.65	706.62	714.21	726.1	733.13	718.72	725.15	696.63	734.86	737.06	738.3	0	709.23	0	0	0	0	736.66	721.4	0	754.36	0	0	702.78	718.14	0	0	743.04	0	698.67	718.1	0	0	0	0	0	726.97	731.53	0
4.6428e+13	698.76	0	0	704.55	746.14	731.62	0	0	736.58	714.26	734.4	706.55	713.92	725.83	733	718.57	726	697.21	731.13	736.91	738.24	0	708.95	0	0	0	0	732.58	719.61	0	749.94	0	0	700.63	718.01	0	0	743.02	0	697.47	717.85	0	0	0	0	0	727.67	731.9	0
4.6486e+13	698.68	0	0	704.42	746.66	732.15	0	0	733.62	714.12	734.16	706.47	713.64	725.57	732.9	718.41	726.24	697.17	728.26	736.79	738.22	0	708.21	0	0	0	0	729.6	717.82	0	746.74	0	0	698.42	717.91	0	0	743.05	0	695.81	717.62	0	0	0	0	0	728.22	731.66	0
4.6545e+13	698.3	0	0	704.29	747.01	732.38	0	0	731.21	713.97	733.94	706.39	713.36	725.32	732.83	718.25	726.15	696.8	725.9	736.7	738.25	0	707.27	0	0	0	0	727.22	716.13	0	744.19	0	0	696.17	717.84	0	0	743.11	0	693.98	717.39	0	0	0	0	0	728.55	731.15	0
4.6603e+13	697.74	0	0	705.87	751.44	772.85	0	0	729.15	715.33	734.29	707.9	714.1	725.91	733.28	719.51	725.9	696.21	723.89	737.1	738.81	0	706.24	0	0	0	0	725.21	714.56	0	742.06	0	0	693.79	718.4	0	0	743.7	0	692.07	717.81	0	0	0	0	0	926.77	730.52	690.47
4.6661e+13	699.06	0	0	705.74	777.23	764.65	0	0	727.34	715.18	734.12	707.82	713.83	725.68	733.74	719.34	743.36	697.54	722.12	737.28	740.52	0	705.17	0	0	0	0	723.53	713.09	0	740.45	0	0	691.4	720.08	0	0	745.79	0	689.98	717.65	0	0	0	0	0	762.75	741.28	692.35
4.6719e+13	701.89	0	0	705.6	769.99	755.15	0	690.75	725.83	715.02	733.98	707.74	713.57	725.46	735.87	719.18	741.63	700.38	720.6	738.71	744.07	0	704.08	0	0	0	0	722.67	711.7	0	740.39	0	0	0	723.28	0	0	749.62	0	0	717.76	0	0	0	0	0	752.38	742.43	695.64
4.6777e+13	703	0	0	705.46	766.04	750.61	0	691.59	724.74	714.87	733.98	707.65	713.32	725.25	737.59	719.01	739.37	701.45	719.42	740.26	745.83	0	702.98	0	0	0	0	722.29	710.43	0	740.43	0	0	0	724.83	0	0	751.35	0	0	718.23	0	0	0	0	0	747.72	741.2	697.54
4.6835e+13	702.97	0	0	705.33	763.39	747.68	0	691.54	723.88	714.71	734.14	707.57	713.1	725.09	738.58	718.85	737.41	701.38	718.47	741.3	746.52	0	701.88	0	0	0	0	721.84	709.3	0	740.05	0	0	0	725.43	0	0	751.97	0	0	718.8	0	0	0	0	0	744.8	739.69	698.5
4.6893e+13	702.35	0	0	705.19	761.39	745.49	0	691.06	723.08	714.56	734.38	707.48	712.91	724.97	739.08	718.69	735.72	700.71	717.61	741.92	746.7	0	700.81	0	0	0	0	721.22	708.27	0	739.35	0	0	0	725.58	0	0	752.08	0	0	719.27	0	0	0	0	0	742.68	738.21	698.96
4.6951e+13	701.41	0	0	705.05	759.76	743.72	0	690.36	722.27	714.41	734.63	707.4	712.77	724.9	739.28	718.53	734.23	699.73	716.76	742.24	746.62	0	699.8	0	0	0	0	720.46	707.29	0	738.48	0	0	0	725.5	0	0	751.94	0	0	719.62	0	0	0	0	0	740.99	736.82	699.16
4.7009e+13	697.93	0	0	706.53	758.81	741.87	0	692.76	717.27	715.67	736.08	708.85	713.85	725.91	741	719.68	731.85	695.94	711.66	744	747.98	0	701.61	690.4	0	0	0	716.44	701.64	0	734.28	0	0	0	727.2	0	0	753.16	0	0	721.58	705.53	0	713.86	0	690.02	739.66	734.05	701.98
4.7068e+13	696.61	0	0	706.38	757.46	740.54	0	691.35	717.28	715.51	736.28	708.75	713.81	725.95	740.76	719.52	730.67	694.51	711.54	743.87	747.5	0	709.88	690.35	0	0	0	715.57	705.09	0	733.39	0	0	0	726.74	0	0	752.63	0	690.18	721.66	704.93	0	696.84	0	0	738.37	732.9	701.7
4.7126e+13	695.61	0	0	706.24	756.25	739.33	0	0	718.4	715.35	736.41	708.66	713.77	725.98	740.46	719.36	729.54	693.5	712.51	743.66	747	0	710.69	690.29	0	0	0	714.93	707.98	0	732.82	0	0	0	726.26	0	0	752.09	0	691.94	721.65	701.88	0	0	0	0	737.2	731.79	701.38
4.7184e+13	694.96	0	0	706.09	755.15	738.22	0	0	719.4	715.2	736.48	708.57	713.72	726	740.12	719.2	728.49	692.87	713.53	743.41	746.5	0	710.27	690.23	0	0	0	714.6	709.41	0	732.57	0	0	690.68	725.78	0	0	751.54	0	692.98	721.58	699.27	0	0	0	0	736.13	730.75	701.04
4.7242e+13	694.36	0	0	705.94	754.13	737.19	0	0	720.01	715.04	736.5	708.48	713.66	726.01	739.76	719.04	727.5	692.15	714.22	743.11	745.99	0	709.53	690.17	0	0	0	714.47	710.01	0	732.44	0	0	690.1	725.3	0	0	750.99	0	693.12	721.45	696.66	0	0	0	0	735.14	729.8	700.66
4.73e+13	693.59	0	0	705.8	753.18	736.24	0	0	720.25	714.9	736.48	708.38	713.59	726	739.38	718.9	726.6	691.14	714.59	742.79	745.49	0	708.62	690.12	0	0	0	714.41	710.11	0	732.29	0	0	0	724.82	0	0	750.45	0	691.31	721.29	693.57	0	0	0	0	734.22	728.94	700.24
[truncated: 451 more columns]
