# Supplementary material for: Determining the current size and state of subvolcanic magma reservoirs
Source: Nat Commun. 2020 Nov 5;11:5477. doi: 10.1038/s41467-020-19084-2 (PMC7644707; doi:10.1038/s41467-020-19084-2)
Supplement: Supplementary file 5 — Supplementary Data 2 [file 41467_2020_19084_MOESM5_ESM.zip › Supplementary data/Tt15_rn_MU_rad10_0.0075.txt]

5.8108e+10	0	0	0	0	0	0	0	0	0	0	0	0	0	0	0	0	0	0	0	0	0	0	0	0	0	0	0	0	0	0	0	0	0	0	0	0	0	0	0	0	0	0	0	0	0	0	0	0	0
1.1622e+11	0	0	0	0	0	0	0	0	0	0	0	0	0	0	0	0	0	0	0	0	0	0	0	0	0	0	0	0	0	0	0	0	0	0	0	0	0	0	0	0	0	0	0	0	0	0	0	0	0
1.7432e+11	0	0	0	0	0	0	0	0	0	0	0	0	0	0	0	0	0	0	0	0	0	0	0	0	0	0	0	0	0	0	0	0	0	0	0	0	0	0	0	0	0	0	0	0	0	0	0	0	0
2.3243e+11	0	0	0	0	0	0	0	0	0	0	0	0	0	0	0	0	0	0	0	0	0	0	0	0	0	0	0	0	0	0	0	0	0	0	0	0	0	0	0	0	0	0	0	0	0	0	0	0	0
2.9054e+11	0	0	0	0	0	0	0	0	0	0	0	0	0	0	0	0	0	0	0	0	0	0	0	0	0	0	0	0	0	0	0	0	0	0	0	0	0	0	0	0	0	0	0	0	0	0	0	0	0
3.4865e+11	0	0	0	0	0	0	0	0	0	0	0	0	0	0	0	0	0	0	0	0	0	0	0	0	0	0	0	0	0	0	0	0	0	0	0	0	0	0	0	0	0	0	0	0	0	0	0	0	0
4.0676e+11	0	0	0	0	0	0	0	0	0	0	0	0	0	0	0	0	0	0	0	0	0	0	0	0	0	0	0	0	0	0	0	0	0	0	0	0	0	0	0	0	0	0	0	0	0	0	0	0	0
4.6486e+11	0	0	0	0	0	0	0	0	0	0	0	0	0	0	0	0	0	0	0	0	0	0	0	0	0	0	0	0	0	0	0	0	0	0	0	0	0	0	0	0	0	0	0	0	0	0	0	0	0
5.2297e+11	0	0	0	0	0	0	0	0	0	0	0	0	0	0	0	0	0	0	0	0	0	0	0	0	0	0	0	0	0	0	0	0	0	0	0	0	0	0	0	0	0	0	0	0	0	0	0	0	0
5.8108e+11	0	0	0	0	0	0	0	0	0	0	0	0	0	0	0	0	0	0	0	0	0	0	0	0	0	0	0	0	0	0	0	0	0	0	0	0	0	0	0	0	0	0	0	0	0	0	0	0	0
6.3919e+11	0	0	0	0	0	0	0	0	0	0	0	0	0	0	0	0	0	0	0	0	0	0	0	0	0	0	0	0	0	0	0	0	0	0	0	0	0	0	0	0	0	0	0	0	0	0	0	0	0
6.973e+11	0	0	0	0	0	0	0	0	0	0	0	0	0	0	0	0	0	0	0	0	0	0	0	0	0	0	0	0	0	0	0	0	0	0	0	0	0	0	0	0	0	0	0	0	0	0	0	0	0
7.554e+11	0	0	0	0	0	0	0	0	0	0	0	0	0	0	0	0	0	0	0	0	0	0	0	0	0	0	0	0	0	0	0	0	0	0	0	0	0	0	0	0	0	0	0	0	0	0	0	0	0
8.1351e+11	0	0	0	0	0	0	0	0	0	0	0	0	0	0	0	0	0	0	0	0	0	0	0	0	0	0	0	0	0	0	0	0	0	0	0	0	0	0	0	0	0	0	0	0	0	0	0	0	0
8.7162e+11	0	0	0	0	0	0	0	0	0	0	0	0	0	0	0	0	0	0	0	0	0	0	0	0	0	0	0	0	0	0	0	0	0	0	0	0	0	0	0	0	0	0	0	0	0	0	0	0	0
9.2973e+11	0	0	0	0	0	0	0	0	0	0	0	0	0	0	0	0	0	0	0	0	0	0	0	0	0	0	0	0	0	0	0	0	0	0	0	0	0	0	0	0	0	0	0	0	0	0	0	0	0
9.8784e+11	0	0	0	0	0	0	0	0	0	0	0	0	0	0	0	0	0	0	0	0	0	0	0	0	0	0	0	0	0	0	0	0	0	0	0	0	0	0	0	0	0	0	0	0	0	0	0	0	0
1.0459e+12	0	0	0	0	0	0	0	0	0	0	0	0	0	0	0	0	0	0	0	0	0	0	0	0	0	0	0	0	0	0	0	0	0	0	0	0	0	0	0	0	0	0	0	0	0	0	0	0	0
1.1041e+12	0	0	0	0	0	0	0	0	0	0	0	0	0	0	0	0	0	0	0	0	0	0	0	0	0	0	0	0	0	0	0	0	0	0	0	0	0	0	0	0	0	0	0	0	0	0	0	0	0
1.1622e+12	0	0	0	0	0	0	0	0	0	0	0	0	0	0	0	0	0	0	0	0	0	0	0	0	0	0	0	0	0	0	0	0	0	0	0	0	0	0	0	0	0	0	0	0	0	0	0	0	0
1.2203e+12	0	0	0	0	0	0	0	0	0	0	0	0	0	0	0	0	0	0	0	0	0	0	0	0	0	0	0	0	0	0	0	0	0	0	0	0	0	0	0	0	0	0	0	0	0	0	0	0	0
1.2784e+12	0	0	0	0	0	0	0	0	0	0	0	0	0	0	0	0	0	0	0	0	0	0	0	0	0	0	0	0	0	0	0	0	0	0	0	0	0	0	0	0	0	0	0	0	0	0	0	0	0
1.3365e+12	0	0	0	0	0	0	0	0	0	0	0	0	0	0	0	0	0	0	0	0	0	0	0	0	0	0	0	0	0	0	0	0	0	0	0	0	0	0	0	0	0	0	0	0	0	0	0	0	0
1.3946e+12	0	0	0	0	0	0	0	0	0	0	0	0	0	0	0	0	0	0	0	0	0	0	0	0	0	0	0	0	0	0	0	0	0	0	0	0	0	0	0	0	0	0	0	0	0	0	0	0	0
1.4527e+12	0	0	0	0	0	0	0	0	0	0	0	0	0	0	0	0	0	0	0	0	0	0	0	0	0	0	0	0	0	0	0	0	0	0	0	0	0	0	0	0	0	0	0	0	0	0	0	0	0
1.5108e+12	0	0	0	0	0	0	0	0	0	0	0	0	0	0	0	0	0	0	0	0	0	0	0	0	0	0	0	0	0	0	0	0	0	0	0	0	0	0	0	0	0	0	0	0	0	0	0	0	0
1.5689e+12	0	0	0	0	0	0	0	0	0	0	0	0	0	0	0	0	0	0	0	0	0	0	0	0	0	0	0	0	0	0	0	0	0	0	0	0	0	0	0	0	0	0	0	0	0	0	0	0	0
1.627e+12	0	0	0	0	0	0	0	0	0	0	0	0	0	0	0	0	0	0	0	0	0	0	0	0	0	0	0	0	0	0	0	0	0	0	0	0	0	0	0	0	0	0	0	0	0	0	0	0	0
1.6851e+12	0	0	0	0	0	0	0	0	0	0	0	0	0	0	0	0	0	0	0	0	0	0	0	0	0	0	0	0	0	0	0	0	0	0	0	0	0	0	0	0	0	0	0	0	0	0	0	0	0
1.7432e+12	0	0	0	0	0	0	0	0	0	0	0	0	0	0	0	0	0	0	0	0	0	0	0	0	0	0	0	0	0	0	0	0	0	0	0	0	0	0	0	0	0	0	0	0	0	0	0	0	0
1.8013e+12	0	0	0	0	0	0	0	0	0	0	0	0	0	0	0	0	0	0	0	0	0	0	0	0	0	0	0	0	0	0	0	0	0	0	0	0	0	0	0	0	0	0	0	0	0	0	0	0	0
1.8595e+12	0	0	0	0	0	0	0	0	0	0	0	0	0	0	0	0	0	0	0	0	0	0	0	0	0	0	0	0	0	0	0	0	0	0	0	0	0	0	0	0	0	0	0	0	0	0	0	0	0
1.9176e+12	0	0	0	0	0	0	0	0	0	0	0	0	0	0	0	0	0	0	0	0	0	0	0	0	0	0	0	0	0	0	0	0	0	0	0	0	0	0	0	0	0	0	0	0	0	0	0	0	0
1.9757e+12	0	0	0	0	0	0	0	0	0	0	0	0	0	0	0	0	0	0	0	0	0	0	0	0	0	0	0	0	0	0	0	0	0	0	0	0	0	0	0	0	0	0	0	0	0	0	0	0	0
2.0338e+12	0	0	0	0	0	0	0	0	0	0	0	0	0	0	0	0	0	0	0	0	0	0	0	0	0	0	0	0	0	0	0	0	0	0	0	0	0	0	0	0	0	0	0	0	0	0	0	0	0
2.0919e+12	0	0	0	0	0	0	0	0	0	0	0	0	0	0	0	0	0	0	0	0	0	0	0	0	0	0	0	0	0	0	0	0	0	0	0	0	0	0	0	0	0	0	0	0	0	0	0	0	0
2.15e+12	0	0	0	0	0	0	0	0	0	0	0	0	0	0	0	0	0	0	0	0	0	0	0	0	0	0	0	0	0	0	0	0	0	0	0	0	0	0	0	0	0	0	0	0	0	0	0	0	0
2.2081e+12	0	0	0	0	0	0	0	0	0	0	0	0	0	0	0	0	0	0	0	0	0	0	0	0	0	0	0	0	0	0	0	0	0	0	0	0	0	0	0	0	0	0	0	0	0	0	0	0	0
2.2662e+12	0	0	0	0	0	0	0	0	0	0	0	0	0	0	0	0	0	0	0	0	0	0	0	0	0	0	0	0	0	0	0	0	0	0	0	0	0	0	0	0	0	0	0	0	0	0	0	0	0
2.3243e+12	0	0	0	0	0	0	0	0	0	0	0	0	0	0	0	0	0	0	0	0	0	0	0	0	0	0	0	0	0	0	0	0	0	0	0	0	0	0	0	0	0	0	0	0	0	0	0	0	0
2.3824e+12	0	0	0	0	0	0	0	0	0	0	0	0	0	0	0	0	0	0	0	0	0	0	0	0	0	0	0	0	0	0	0	0	0	0	0	0	0	0	0	0	0	0	0	0	0	0	0	0	0
2.4405e+12	0	0	0	0	0	0	0	0	0	0	0	0	0	0	0	0	0	0	0	0	0	0	0	0	0	0	0	0	0	0	0	0	0	0	0	0	0	0	0	0	0	0	0	0	0	0	0	0	0
2.4986e+12	0	0	0	0	0	0	0	0	0	0	0	0	0	0	0	0	0	0	0	0	0	0	0	0	0	0	0	0	0	0	0	0	0	0	0	0	0	0	0	0	0	0	0	0	0	0	0	0	0
2.5568e+12	0	0	0	0	0	0	0	0	0	0	0	0	0	0	0	0	0	0	0	0	0	0	0	0	0	0	0	0	0	0	0	0	0	0	0	0	0	0	0	0	0	0	0	0	0	0	0	0	0
2.6149e+12	0	0	0	0	0	0	0	0	0	0	0	0	0	0	0	0	0	0	0	0	0	0	0	0	0	0	0	0	0	0	0	0	0	0	0	0	0	0	0	0	0	0	0	0	0	0	0	0	0
2.673e+12	0	0	0	0	0	0	0	0	0	0	0	0	0	0	0	0	0	0	0	0	0	0	0	0	0	0	0	0	0	0	0	0	0	0	0	0	0	0	0	0	0	0	0	0	0	0	0	0	0
2.7311e+12	0	0	0	0	0	0	0	0	0	0	0	0	0	0	0	0	0	0	0	0	0	0	0	0	0	0	0	0	0	0	0	0	0	0	0	0	0	0	0	0	0	0	0	0	0	0	0	0	0
2.7892e+12	0	0	0	0	0	0	0	0	0	0	0	0	0	0	0	0	0	0	0	0	0	0	0	0	0	0	0	0	0	0	0	0	0	0	0	0	0	0	0	0	0	0	0	0	0	0	0	0	0
2.8473e+12	0	0	0	0	0	0	0	0	0	0	0	0	0	0	0	0	0	0	0	0	0	0	0	0	0	0	0	0	0	0	0	0	0	0	0	0	0	0	0	0	0	0	0	0	0	0	0	0	0
2.9054e+12	0	0	0	0	0	0	0	0	0	0	0	0	0	0	0	0	0	0	0	0	0	0	0	0	0	0	0	0	0	0	0	0	0	0	0	0	0	0	0	0	0	0	0	0	0	0	0	0	0
2.9635e+12	0	0	0	0	0	0	0	0	0	0	0	0	0	0	0	0	0	0	0	0	0	0	0	0	0	0	0	0	0	0	0	0	0	0	0	0	0	0	0	0	0	0	0	0	0	0	0	0	0
3.0216e+12	0	0	0	0	0	0	0	0	0	0	0	0	0	0	0	0	0	0	0	0	0	0	0	0	0	0	0	0	0	0	0	0	0	0	0	0	0	0	0	0	0	0	0	0	0	0	0	0	0
3.0797e+12	0	0	0	0	0	0	0	0	0	0	0	0	0	0	0	0	0	0	0	0	0	0	0	0	0	0	0	0	0	0	0	0	0	0	0	0	0	0	0	0	0	0	0	0	0	0	0	0	0
3.1378e+12	0	0	0	0	0	0	0	0	0	0	0	0	0	0	0	0	0	0	0	0	0	0	0	0	0	0	0	0	0	0	0	0	0	0	0	0	0	0	0	0	0	0	0	0	0	0	0	0	0
3.1959e+12	0	0	0	0	0	0	0	0	0	0	0	0	0	0	0	0	0	0	0	0	0	0	0	0	0	0	0	0	0	0	0	0	0	0	0	0	0	0	0	0	0	0	0	0	0	0	0	0	0
3.2541e+12	0	0	0	0	0	0	0	0	0	0	0	0	0	0	0	0	0	0	0	0	0	0	0	0	0	0	0	0	0	0	0	0	0	0	0	0	0	0	0	0	0	0	0	0	0	0	0	0	0
3.3122e+12	0	0	0	0	0	0	0	0	0	0	0	0	0	0	0	0	0	0	0	0	0	0	0	0	0	0	0	0	0	0	0	0	0	0	0	0	0	0	0	0	0	0	0	0	0	0	0	0	0
3.3703e+12	0	0	0	0	0	0	0	0	0	0	0	0	0	0	0	0	0	0	0	0	0	0	0	0	0	0	0	0	0	0	0	0	0	0	0	0	0	0	0	0	0	0	0	0	0	0	0	0	0
3.4284e+12	0	0	0	0	0	0	0	0	0	0	0	0	0	0	0	0	0	0	0	0	0	0	0	0	0	0	0	0	0	0	0	0	0	0	0	0	0	0	0	0	0	0	0	0	0	0	0	0	0
3.4865e+12	0	0	0	0	0	0	0	0	0	0	0	0	0	0	0	0	0	0	0	0	0	0	0	0	0	0	0	0	0	0	0	0	0	0	0	0	0	0	0	0	0	0	0	0	0	0	0	0	0
3.5446e+12	0	0	0	0	0	0	0	0	0	0	0	0	0	0	0	0	0	0	0	0	0	0	0	0	0	0	0	0	0	0	0	0	0	0	0	0	0	0	0	0	0	0	0	0	0	0	0	0	0
3.6027e+12	0	0	0	0	0	0	0	0	0	0	0	0	0	0	0	0	0	0	0	0	0	0	0	0	0	0	0	0	0	0	0	0	0	0	0	0	0	0	0	0	0	0	0	0	0	0	0	0	0
3.6608e+12	0	0	0	0	0	0	0	0	0	0	0	0	0	0	0	0	0	0	0	0	0	0	0	0	0	0	0	0	0	0	0	0	0	0	0	0	0	0	0	0	0	0	0	0	0	0	0	0	0
3.7189e+12	0	0	0	0	0	0	0	0	0	0	0	0	0	0	0	0	0	0	0	0	0	0	0	0	0	0	0	0	0	0	0	0	0	0	0	0	0	0	0	0	0	0	0	0	0	0	0	0	0
3.777e+12	0	0	0	0	0	0	0	0	0	0	0	0	0	0	0	0	0	0	0	0	0	0	0	0	0	0	0	0	0	0	0	0	0	0	0	0	0	0	0	0	0	0	0	0	0	0	0	0	0
3.8351e+12	0	0	0	0	0	0	0	0	0	0	0	0	0	0	0	0	0	0	0	0	0	0	0	0	0	0	0	0	0	0	0	0	0	0	0	0	0	0	0	0	0	0	0	0	0	0	0	0	0
3.8932e+12	0	0	0	0	0	0	0	0	0	0	0	0	0	0	0	0	0	0	0	0	0	0	0	0	0	0	0	0	0	0	0	0	0	0	0	0	0	0	0	0	0	0	0	0	0	0	0	0	0
3.9513e+12	0	0	0	0	0	0	0	0	0	0	0	0	0	0	0	0	0	0	0	0	0	0	0	0	0	0	0	0	0	0	0	0	0	0	0	0	0	0	0	0	0	0	0	0	0	0	0	0	0
4.0095e+12	0	0	0	0	0	0	0	0	0	0	0	0	0	0	0	0	0	0	0	0	0	0	0	0	0	0	0	0	0	0	0	0	0	0	0	0	0	0	0	0	0	0	0	0	0	0	0	0	0
4.0676e+12	0	0	0	0	0	0	0	0	0	0	0	0	0	0	0	0	0	0	0	0	0	0	0	0	0	0	0	0	0	0	0	0	0	0	0	0	0	0	0	0	0	0	0	0	0	0	0	0	0
4.1257e+12	0	0	0	0	0	0	0	0	0	0	0	0	0	0	0	0	0	0	0	0	0	0	0	0	0	0	0	0	0	0	0	0	0	0	0	0	0	0	0	0	0	0	0	0	0	0	0	0	692.07
4.1838e+12	0	0	0	0	0	0	0	0	0	0	0	0	0	0	0	0	0	0	0	0	0	0	0	0	0	0	0	0	0	0	0	0	0	0	0	0	0	0	0	0	0	0	0	0	0	0	0	0	0
4.2419e+12	0	0	0	0	0	0	0	0	0	0	0	0	0	0	0	0	0	0	0	0	0	0	0	0	0	0	0	0	0	0	0	0	0	0	0	0	0	0	0	0	0	0	0	0	0	0	0	0	0
4.3e+12	0	0	0	0	0	0	0	0	0	0	0	0	0	0	0	0	0	0	0	0	0	0	0	0	0	0	0	0	0	0	0	0	0	0	0	0	0	0	0	0	0	0	0	0	0	0	0	0	0
4.3581e+12	0	0	0	0	0	0	0	0	0	0	0	0	0	0	0	0	0	0	0	0	0	0	0	0	0	0	0	0	0	0	0	0	0	0	0	0	0	0	0	0	0	0	0	0	0	0	0	0	0
4.4162e+12	0	0	0	0	0	0	0	0	0	0	0	0	0	0	0	0	0	0	0	0	0	0	0	0	0	0	0	0	0	0	0	0	0	0	0	0	0	0	0	0	0	0	0	0	0	0	0	0	0
4.4743e+12	0	0	0	0	0	0	0	0	0	0	0	0	0	0	0	0	0	0	0	0	0	0	0	0	0	0	0	0	0	0	0	0	0	0	0	0	0	0	0	0	0	0	0	0	0	0	0	0	0
4.5324e+12	0	0	0	0	0	0	0	0	0	0	0	0	0	0	0	0	0	0	0	0	0	0	0	0	0	0	0	0	0	0	0	0	0	0	0	0	0	0	0	0	0	0	0	0	0	0	0	0	0
4.5905e+12	0	0	0	0	0	0	0	0	0	0	0	0	0	0	0	0	0	0	0	0	0	0	0	0	0	0	0	0	0	0	0	0	0	0	0	0	0	0	0	0	0	0	0	0	0	0	0	0	0
4.6486e+12	0	0	0	0	0	0	0	0	0	0	0	0	0	0	0	0	0	0	0	0	0	0	0	0	0	0	0	0	0	0	0	0	0	0	0	0	0	0	0	0	0	0	0	0	0	0	0	0	0
4.7068e+12	0	0	0	0	0	0	0	0	0	0	0	0	0	0	0	0	0	0	0	0	0	0	0	0	0	0	0	0	0	0	0	0	0	0	0	0	0	0	0	0	0	0	0	0	0	0	0	0	0
4.7649e+12	0	0	0	0	0	0	0	0	0	0	0	0	0	0	0	0	0	0	0	0	0	0	0	0	0	0	0	0	0	0	0	0	0	0	0	0	0	0	0	0	0	0	0	0	0	0	0	0	0
4.823e+12	0	0	0	0	0	0	0	0	0	0	0	0	0	0	0	0	0	0	0	0	0	0	0	0	0	0	0	0	0	0	0	0	0	0	0	0	0	0	0	0	0	0	0	0	0	0	0	0	0
4.8811e+12	0	0	0	0	0	0	0	0	0	0	0	0	0	0	0	0	0	0	0	0	0	0	0	0	0	0	0	0	0	0	0	0	0	0	0	0	0	0	0	0	0	0	0	0	0	0	0	0	0
4.9392e+12	0	0	0	0	0	0	0	0	0	0	0	0	0	0	0	0	0	0	0	0	0	0	0	0	0	0	0	0	0	0	0	0	0	0	0	0	0	0	0	0	0	0	0	0	0	0	0	0	0
4.9973e+12	0	0	0	0	0	0	0	0	0	0	0	0	0	0	0	0	0	0	0	0	0	0	0	0	0	0	0	0	0	0	0	0	0	0	0	0	0	0	0	0	0	0	0	0	0	0	0	0	0
5.0554e+12	0	0	0	0	0	0	0	0	0	0	0	0	753.35	0	0	0	0	0	0	0	0	0	0	0	0	0	0	0	0	0	0	0	0	0	0	0	0	0	0	0	0	0	0	0	0	0	0	0	0
5.1135e+12	0	0	0	0	0	0	0	0	0	0	0	0	0	0	0	0	0	0	0	0	0	0	0	0	0	0	0	0	0	0	0	0	0	0	0	0	0	0	0	0	0	0	0	0	0	0	0	0	0
5.1716e+12	0	0	0	0	0	0	0	0	0	0	0	0	0	0	0	0	0	0	0	0	0	0	0	0	0	0	0	0	0	0	0	0	0	0	0	0	0	0	0	0	0	0	0	0	0	0	0	0	0
5.2297e+12	0	0	0	0	0	0	0	0	0	0	0	0	0	0	0	0	0	0	0	0	0	0	0	0	0	0	0	0	0	0	0	0	0	0	0	0	0	0	0	0	0	0	0	0	0	0	0	0	0
5.2878e+12	0	0	0	0	0	0	0	0	0	0	0	0	0	0	0	0	0	0	0	0	0	0	0	0	0	0	0	0	0	0	0	0	0	0	0	0	0	0	0	0	0	0	0	0	0	0	0	0	0
5.3459e+12	0	0	0	0	0	0	0	0	0	0	0	0	0	0	0	0	0	0	0	0	0	0	0	0	0	0	0	0	0	0	0	0	0	0	0	0	0	0	0	0	0	0	0	0	0	0	0	0	0
5.404e+12	0	0	0	0	0	0	0	0	0	0	0	0	0	0	0	0	0	0	0	0	0	0	0	0	0	0	0	0	0	0	0	0	0	0	0	0	0	0	0	0	0	0	0	0	0	0	0	0	0
5.4622e+12	0	0	0	0	0	0	0	0	0	0	0	0	0	0	0	0	0	0	0	0	0	0	0	0	0	0	0	0	0	0	0	0	0	0	0	0	0	0	0	0	0	0	0	0	0	0	0	0	0
5.5203e+12	0	0	0	0	0	0	0	0	0	0	0	0	0	0	0	0	0	0	0	0	0	0	0	0	0	0	0	0	0	0	0	0	0	0	0	0	0	0	0	0	0	0	0	0	0	0	0	0	0
5.5784e+12	0	0	0	0	0	0	0	0	0	0	0	0	0	0	0	0	0	0	0	0	0	0	0	0	0	0	0	0	0	0	0	0	0	0	0	0	0	0	0	0	0	0	0	0	0	0	0	0	0
5.6365e+12	0	0	0	0	0	0	0	0	0	0	0	0	0	0	0	0	0	0	0	0	0	0	0	0	0	0	0	0	0	0	0	0	0	0	0	0	0	0	0	0	0	0	0	0	0	0	0	0	0
5.6946e+12	0	0	0	0	0	0	0	0	0	0	0	0	716.43	0	0	0	0	0	0	0	0	0	0	0	0	0	0	0	0	0	0	0	0	0	0	0	694.87	0	0	0	0	0	0	0	0	0	0	0	0
5.7527e+12	0	0	0	0	0	0	0	0	0	0	0	0	0	0	0	0	0	0	0	0	0	0	0	0	0	0	0	0	0	0	0	0	0	0	0	0	0	0	0	0	0	0	0	0	0	0	0	0	0
5.8108e+12	0	0	0	0	0	0	0	0	0	0	0	0	0	0	0	0	0	0	0	0	0	0	0	0	0	0	0	0	0	0	0	0	0	0	0	0	0	0	0	0	0	0	0	0	0	0	0	0	0
5.8689e+12	0	0	0	0	0	0	0	0	0	0	0	0	0	0	0	0	0	0	0	0	0	0	0	0	0	0	0	0	0	0	0	0	0	0	0	0	0	0	0	0	0	0	0	0	0	0	0	0	0
5.927e+12	0	0	0	0	0	0	0	0	0	0	0	0	0	0	0	0	0	0	0	0	0	0	0	0	0	0	0	0	0	0	0	0	0	0	0	0	0	0	0	0	0	0	0	0	0	0	0	0	0
5.9851e+12	0	0	0	0	0	0	0	0	0	0	0	0	0	0	0	0	0	0	0	0	0	0	0	0	0	0	0	0	0	0	0	0	0	0	0	0	0	0	0	0	0	0	0	0	0	0	0	0	0
6.0432e+12	0	0	0	0	0	0	0	0	0	0	0	0	0	0	0	0	0	0	0	0	0	0	0	0	0	0	0	0	0	0	0	0	0	0	0	0	696.01	0	0	0	0	0	0	0	0	0	0	0	0
6.1013e+12	0	0	0	0	0	0	0	0	0	0	0	0	0	0	0	0	0	0	0	0	0	0	0	0	0	0	0	0	0	0	0	0	0	0	0	0	0	0	0	0	0	0	0	0	0	0	0	0	0
6.1595e+12	0	0	0	0	0	0	0	0	0	0	0	0	0	0	0	0	0	0	0	0	0	0	0	0	0	0	0	0	0	0	0	0	0	0	0	0	0	0	0	0	0	0	0	0	0	0	0	0	0
6.2176e+12	0	0	0	0	0	0	0	0	0	0	0	0	0	0	0	0	0	0	0	0	0	0	0	0	0	0	0	0	0	0	0	0	0	0	0	0	0	0	0	0	0	0	0	0	0	0	0	0	0
6.2757e+12	0	0	0	0	0	0	0	0	0	0	0	0	0	0	0	0	0	0	0	0	0	0	0	0	0	0	0	0	0	0	0	0	0	0	0	0	0	0	0	0	0	0	0	0	0	0	0	0	0
6.3338e+12	0	0	0	0	0	0	0	0	0	0	0	0	0	0	0	0	0	0	0	0	0	0	0	0	0	0	0	0	0	0	0	0	0	0	720.27	0	0	0	0	0	0	0	702.99	0	0	0	0	0	0
6.3919e+12	0	0	0	0	0	0	0	0	0	0	0	0	0	0	0	0	0	0	0	0	0	0	0	0	0	0	0	0	0	0	0	0	0	0	0	0	0	0	0	0	0	0	0	0	0	0	0	0	0
6.45e+12	0	0	0	0	0	0	0	0	0	0	0	0	0	0	0	0	0	0	0	0	0	0	0	0	0	0	0	0	0	0	0	0	0	0	0	0	0	0	0	0	0	0	0	0	0	0	0	0	0
6.5081e+12	0	0	0	0	0	0	0	0	0	0	0	0	0	0	0	0	0	0	0	0	0	0	0	0	0	0	0	0	0	0	0	0	0	0	0	0	0	0	0	0	0	0	0	0	0	0	0	0	0
6.5662e+12	0	0	0	0	0	0	0	0	0	0	0	0	0	0	0	0	0	0	0	0	0	0	0	0	0	0	0	0	0	0	0	0	0	0	0	0	0	0	0	0	0	0	0	0	0	0	0	0	0
6.6243e+12	0	0	0	0	0	0	0	0	0	0	0	0	0	0	0	0	0	0	0	0	0	0	0	0	0	0	0	0	0	0	0	0	0	0	0	0	0	0	0	0	0	0	0	0	0	0	0	0	0
6.6824e+12	0	0	0	0	0	0	0	0	0	0	0	0	0	0	0	0	0	0	0	0	0	0	0	0	0	0	0	0	0	0	0	0	0	0	0	0	0	0	0	0	0	0	0	0	0	0	0	0	0
6.7405e+12	0	0	0	0	0	0	0	0	0	0	0	0	0	0	0	0	0	0	0	0	0	0	0	0	0	0	0	0	0	0	0	0	0	0	0	0	0	0	0	0	0	0	0	0	0	0	0	0	0
6.7986e+12	0	0	0	0	0	0	0	0	0	0	0	0	0	0	0	0	0	0	0	0	0	0	0	0	0	0	0	0	0	0	0	0	0	0	0	0	0	0	0	0	0	0	0	0	0	0	0	0	0
6.8567e+12	0	0	0	0	0	0	0	0	0	0	0	0	0	0	0	0	0	0	0	0	0	0	0	0	0	0	0	0	0	0	0	0	0	0	0	0	0	0	0	0	0	0	0	0	0	0	0	0	0
6.9149e+12	0	0	0	0	0	0	0	0	0	0	0	0	0	0	0	0	0	0	0	0	0	0	0	0	0	0	0	0	0	0	0	0	0	0	0	0	0	0	0	0	0	0	0	0	0	0	0	0	0
6.973e+12	0	0	0	0	0	0	0	700.82	0	0	0	0	0	0	0	0	0	0	0	0	0	0	0	0	0	700.62	0	0	0	0	0	0	0	0	0	0	0	0	0	0	0	0	0	0	0	0	0	0	0
7.0311e+12	0	0	0	0	0	0	0	0	0	0	0	0	0	0	0	0	0	0	0	0	0	0	0	0	0	0	0	0	0	0	0	0	0	0	0	0	0	0	0	0	0	0	0	0	0	0	0	0	0
7.0892e+12	0	0	0	0	0	0	0	0	0	0	0	0	0	0	0	0	0	0	0	0	0	0	0	0	0	0	0	0	0	0	0	0	0	0	0	0	0	0	0	0	0	0	0	0	0	0	0	0	0
7.1473e+12	0	0	0	0	0	0	0	0	0	0	0	0	0	0	0	0	0	0	0	0	0	0	0	0	0	0	0	0	0	0	0	0	0	0	0	0	0	0	0	0	0	0	0	0	0	0	0	0	0
7.2054e+12	0	0	0	0	0	0	0	0	0	0	0	0	0	0	0	0	0	0	0	0	0	0	0	0	0	0	0	0	0	0	0	0	0	0	0	0	0	0	0	0	0	0	0	0	0	0	0	0	0
7.2635e+12	0	0	0	0	0	0	0	809.15	0	0	0	0	0	0	0	0	0	0	0	0	0	0	0	0	0	808.79	0	0	0	0	0	0	0	698.27	0	0	0	0	0	0	0	0	0	0	0	0	0	0	0
7.3216e+12	0	0	0	0	0	0	0	702.53	0	0	0	0	0	0	0	0	0	0	0	0	0	0	0	0	0	702.24	0	0	0	0	0	0	0	0	0	0	0	0	0	0	0	0	0	0	0	0	0	0	0
7.3797e+12	0	0	0	0	0	0	0	0	0	0	0	0	0	0	0	0	0	0	0	0	0	0	0	0	0	0	0	0	0	0	0	0	0	0	0	0	0	0	0	0	0	0	0	0	0	0	0	0	0
7.4378e+12	0	0	0	0	0	0	0	0	0	0	0	0	0	0	0	0	0	0	0	0	0	0	0	0	0	0	0	0	0	0	0	0	0	0	0	0	0	0	0	0	0	0	0	0	0	0	0	0	0
7.4959e+12	0	0	0	0	0	0	0	0	0	0	0	0	0	0	0	0	0	0	0	0	0	0	0	0	0	0	0	0	0	0	0	0	0	0	0	0	0	0	0	0	0	0	0	0	0	0	0	0	0
7.554e+12	0	0	0	0	0	0	0	0	0	0	0	0	0	0	0	0	0	0	0	0	0	0	0	0	0	0	0	0	0	0	0	0	0	0	0	0	0	0	0	0	0	0	0	0	0	0	0	0	0
7.6122e+12	0	0	0	0	0	0	0	0	0	0	0	0	0	0	0	0	0	0	0	0	0	0	0	702.93	0	0	0	0	0	0	0	0	0	0	0	0	0	0	0	0	0	0	0	0	0	0	0	0	0
7.6703e+12	0	0	0	0	0	0	0	0	0	0	0	0	0	0	0	0	0	0	0	0	0	0	0	0	0	0	0	0	0	0	0	0	0	0	0	0	0	0	0	0	0	0	0	0	0	0	0	0	0
7.7284e+12	0	0	0	0	0	0	0	0	0	0	0	0	0	0	0	0	0	0	0	0	0	0	0	0	0	0	0	0	0	0	0	0	0	0	0	0	0	0	0	0	0	0	0	0	0	0	0	0	0
7.7865e+12	0	0	0	0	0	0	0	0	0	0	0	0	0	0	0	0	0	0	0	0	0	0	0	0	0	0	0	0	0	0	0	0	0	0	0	0	0	0	0	0	0	0	0	0	0	0	0	0	0
7.8446e+12	0	0	0	0	0	0	0	0	0	0	0	0	0	0	0	0	0	0	0	0	0	0	0	0	0	0	0	0	0	0	0	0	0	0	0	0	0	0	0	0	0	0	0	0	0	0	0	0	0
7.9027e+12	0	0	0	0	0	0	0	0	0	0	0	0	0	0	0	0	0	0	0	0	0	0	0	739.51	0	0	0	0	0	0	0	0	0	0	0	0	0	0	0	0	0	0	0	0	0	0	0	0	0
7.9608e+12	0	0	0	0	0	0	0	0	0	0	0	0	0	0	0	0	0	0	0	0	0	0	0	696.95	0	0	0	0	0	0	0	0	0	0	0	0	0	0	0	0	0	0	0	0	0	0	0	0	0
8.0189e+12	0	0	0	0	0	0	0	0	0	0	0	0	0	0	0	0	0	0	0	0	0	0	0	0	0	0	0	0	0	0	0	0	0	0	0	0	0	0	0	0	0	0	0	0	0	0	0	0	0
8.077e+12	0	0	0	0	0	0	0	0	0	0	0	0	0	0	0	0	0	0	0	0	0	0	0	0	0	0	0	0	0	0	0	0	0	0	0	0	0	0	0	0	0	0	0	0	0	0	0	0	0
8.1351e+12	0	0	0	0	0	0	0	0	0	0	0	0	0	0	0	0	0	0	0	0	0	0	0	0	0	0	0	0	0	0	0	0	0	0	0	0	0	0	0	0	0	0	0	0	0	0	0	0	0
8.1932e+12	0	0	0	0	0	0	0	0	0	0	0	0	0	0	0	0	0	0	0	0	0	0	0	0	0	0	0	0	0	0	0	0	0	0	0	0	0	0	0	0	0	0	0	0	0	0	0	0	0
8.2513e+12	0	0	0	0	0	0	0	0	0	0	0	0	0	0	0	0	0	0	0	0	0	0	0	0	0	0	0	0	0	0	0	0	0	0	708.37	0	0	0	0	0	0	0	0	0	0	0	0	0	0
8.3094e+12	0	0	0	0	0	0	0	0	0	0	0	0	0	0	0	0	0	0	0	0	0	0	0	0	0	0	0	0	0	0	0	0	0	0	697.88	0	0	0	0	0	0	0	0	0	0	0	0	0	0
8.3676e+12	0	0	0	0	0	0	0	0	0	0	0	0	0	0	0	0	0	0	0	0	0	0	0	0	0	0	0	0	0	0	0	0	0	0	691.72	0	0	0	0	0	0	0	0	0	0	0	0	0	0
8.4257e+12	0	0	0	0	0	0	0	0	0	0	0	0	0	0	0	0	0	0	0	0	0	0	0	0	0	0	0	0	0	0	0	0	0	0	0	0	0	0	0	0	0	0	0	0	0	0	0	0	0
8.4838e+12	0	0	0	0	0	0	0	0	0	0	0	0	0	0	0	0	0	0	0	0	0	0	0	0	0	0	0	0	0	0	0	0	0	0	0	0	0	0	0	0	0	0	0	0	0	0	0	0	0
8.5419e+12	0	0	0	0	0	0	0	0	0	0	0	0	699.35	0	0	0	0	0	0	0	0	0	0	0	0	0	0	0	0	0	0	0	0	0	0	0	730.45	0	0	695.77	0	0	0	0	0	703.73	0	0	0
8.6e+12	0	0	0	0	0	0	0	0	0	0	0	0	0	0	0	0	0	0	0	0	0	0	0	0	0	0	0	0	0	0	0	0	0	0	0	0	703.16	0	0	0	0	0	0	0	0	0	0	0	690.5
8.6581e+12	0	0	0	0	0	0	0	0	0	0	0	0	0	0	0	0	0	0	0	0	0	0	0	0	0	0	0	0	0	0	0	0	0	0	0	0	693.73	0	0	0	0	0	0	0	0	0	0	0	690.24
8.7162e+12	0	0	0	0	0	0	0	0	0	0	0	0	0	0	0	0	0	0	0	0	0	0	0	0	0	0	0	0	0	0	0	0	0	0	0	0	0	0	0	0	0	0	0	0	0	0	0	0	0
8.7743e+12	0	0	0	0	0	0	0	0	0	0	0	0	0	0	0	0	0	0	0	0	0	0	0	0	0	0	0	0	0	0	0	0	0	0	0	0	0	0	0	0	0	0	0	0	0	0	0	0	0
8.8324e+12	0	0	0	0	0	0	0	0	0	0	0	0	0	0	0	0	0	0	0	0	0	0	0	0	0	0	0	0	0	0	0	0	0	0	0	0	0	0	0	0	0	0	0	0	0	0	0	0	0
8.8905e+12	0	0	0	0	0	0	0	0	0	0	0	0	0	0	0	0	0	0	0	0	692.11	0	0	693.83	0	0	0	0	0	0	0	0	0	0	0	0	0	0	0	0	0	0	0	0	0	0	0	0	0
8.9486e+12	0	0	0	0	0	0	0	0	0	0	0	0	0	0	0	0	0	0	0	0	0	0	0	691.18	0	0	0	0	0	0	0	0	0	0	0	0	0	0	0	0	0	0	0	0	0	0	0	0	0
9.0067e+12	0	0	0	0	0	0	0	0	0	0	0	0	0	0	0	0	0	0	0	0	0	0	0	0	0	0	0	0	0	0	0	0	0	0	0	0	0	0	0	0	0	0	0	0	0	0	0	0	0
9.0649e+12	0	0	0	0	0	0	0	0	0	0	0	0	0	0	0	0	0	0	0	0	0	0	0	0	0	0	0	0	0	0	0	0	0	0	0	0	0	0	0	0	0	0	0	0	0	0	0	0	0
9.123e+12	0	0	0	0	0	0	0	0	0	0	0	0	0	0	0	0	0	0	0	0	0	0	0	0	0	0	0	0	0	0	0	0	0	0	0	0	0	0	0	0	0	0	0	0	0	0	0	0	0
9.1811e+12	0	0	0	0	0	0	0	0	0	0	0	0	0	0	0	0	0	0	0	0	0	0	0	0	0	0	0	0	0	0	0	0	0	0	0	0	0	0	0	0	0	0	0	0	0	0	0	0	0
9.2392e+12	0	0	0	0	0	0	0	0	0	0	0	0	0	0	0	0	0	0	0	0	0	0	0	0	0	0	0	0	0	0	0	0	0	0	0	0	0	0	0	0	0	0	0	0	0	0	0	0	0
9.2973e+12	0	0	0	0	0	0	0	0	0	0	0	0	0	0	0	0	0	0	0	0	0	0	0	0	0	0	0	0	0	0	0	0	0	0	0	0	0	0	0	0	0	0	0	0	0	0	0	0	0
9.3554e+12	0	0	0	0	0	0	0	0	0	0	0	0	0	0	0	0	0	0	0	0	0	0	0	0	0	0	0	0	0	0	0	0	0	0	0	0	0	0	0	0	0	0	0	0	0	0	0	0	0
9.4135e+12	0	0	0	0	0	0	0	0	0	0	0	0	0	0	0	0	0	0	0	0	0	0	0	0	0	0	0	0	0	0	0	0	0	0	0	0	0	0	0	0	0	0	0	0	0	0	0	0	0
9.4716e+12	0	0	0	0	0	0	0	0	0	0	0	0	0	0	0	0	0	0	0	0	0	0	0	0	0	0	807.81	0	0	0	0	0	0	0	0	814.37	0	0	0	0	0	0	0	0	0	706.92	0	0	0
9.5297e+12	0	0	0	0	0	0	0	0	0	0	0	0	0	0	0	0	0	0	0	0	0	0	0	692.18	0	0	0	0	0	0	0	0	0	0	0	695.82	696.74	0	0	0	0	0	0	0	0	692.54	0	0	0
9.5878e+12	0	0	0	0	0	0	0	0	0	0	0	0	0	0	0	0	0	0	0	0	0	0	0	0	0	0	0	0	0	0	0	0	0	0	0	0	693.8	0	0	0	0	0	0	0	0	0	0	0	0
9.6459e+12	0	0	0	0	0	0	0	0	0	0	0	0	0	0	0	0	0	0	0	0	0	0	0	0	0	0	0	0	0	0	0	0	0	0	0	0	690.41	0	0	0	0	0	0	0	0	0	0	0	0
9.704e+12	0	0	0	0	0	0	0	0	0	0	0	0	0	0	0	0	0	0	0	0	0	0	0	0	0	0	0	0	0	0	0	0	0	0	0	0	0	0	0	0	0	0	0	0	0	0	0	0	0
9.7622e+12	0	0	0	0	0	0	0	0	0	0	0	0	0	0	0	0	0	0	0	0	0	0	0	0	0	0	0	0	0	0	0	0	0	0	0	0	0	0	0	0	0	0	0	0	0	0	0	0	0
9.8203e+12	0	0	0	0	0	0	0	0	0	0	0	0	0	0	0	0	0	0	0	0	695.44	0	0	0	0	0	0	0	0	0	0	0	0	0	0	0	0	0	0	0	0	0	0	0	0	0	0	0	0
9.8784e+12	0	0	0	0	0	0	0	0	0	0	0	0	0	0	0	0	0	0	0	0	694.88	0	0	0	0	0	0	0	0	0	0	0	0	0	0	0	0	0	0	0	0	0	0	0	0	0	0	0	0
9.9365e+12	0	0	0	0	0	0	0	0	0	0	0	0	0	0	0	0	0	0	0	0	0	0	0	0	0	0	0	0	0	0	0	0	0	0	0	0	0	0	0	0	0	0	0	0	0	0	0	0	0
9.9946e+12	0	0	0	0	0	0	0	0	0	0	0	0	0	0	0	0	0	0	0	0	0	0	0	0	0	0	0	0	0	0	0	0	0	0	0	0	0	0	0	0	0	0	0	0	0	0	0	0	0
1.0053e+13	0	0	0	0	0	0	0	0	0	0	0	0	0	0	0	0	0	0	0	0	0	0	0	0	0	0	0	0	0	0	0	0	0	0	0	0	0	0	0	0	0	0	0	0	0	0	0	0	0
1.0111e+13	0	0	0	0	0	0	0	0	0	0	0	0	0	0	0	0	0	0	0	0	0	0	0	0	0	0	0	0	0	0	0	0	726.62	0	692.69	0	0	0	0	0	731.54	0	0	0	0	0	0	0	0
1.0169e+13	0	0	0	0	0	0	0	0	0	0	0	0	0	0	0	0	0	0	0	0	0	0	0	0	0	0	0	0	0	0	0	0	702.84	0	700.28	0	0	0	0	0	0	0	0	693.08	0	0	0	0	0
1.0227e+13	0	0	0	0	0	0	0	0	0	0	0	0	0	0	0	0	0	0	0	0	0	0	0	0	0	0	0	0	0	0	0	0	695.11	0	697.64	0	0	0	0	0	0	0	0	690.14	0	0	0	0	0
1.0285e+13	0	0	0	0	0	0	0	0	0	0	0	0	0	0	0	0	0	0	0	0	0	0	0	0	0	0	0	0	0	0	0	0	0	0	695.35	0	0	0	0	0	0	0	0	0	0	0	0	0	0
1.0343e+13	0	0	0	0	0	0	0	0	0	0	0	0	0	0	0	0	0	0	0	0	0	0	0	0	0	0	0	0	0	0	0	0	0	0	693.24	0	0	0	0	0	0	0	0	0	0	0	0	0	0
1.0401e+13	0	0	0	0	0	0	0	0	0	0	0	0	0	0	0	0	0	0	0	0	0	0	0	0	0	0	0	0	0	0	0	0	0	0	691	0	0	0	0	0	0	0	0	0	0	0	0	0	0
1.0459e+13	0	0	0	0	0	0	0	730.1	0	0	0	0	0	0	0	0	0	0	0	0	0	0	0	0	0	729.64	0	0	0	0	0	0	0	695.51	713.57	0	0	0	0	0	0	0	0	0	0	0	0	0	693.55
1.0518e+13	0	0	0	0	0	0	0	715.68	0	0	0	0	0	0	0	0	0	0	0	0	0	0	0	0	0	715.24	0	0	0	0	0	0	0	0	709.23	0	0	0	0	0	0	0	0	0	0	0	0	0	696.44
1.0576e+13	0	0	0	0	0	0	0	709.62	0	0	0	0	0	0	0	0	0	0	0	0	0	0	0	0	0	709.19	0	0	0	0	0	0	0	0	705.72	0	0	0	0	0	0	0	0	0	0	0	0	0	695.4
1.0634e+13	0	0	0	0	0	0	0	705.81	0	0	0	0	0	0	0	0	0	0	0	0	0	0	0	0	0	705.39	0	0	0	0	0	0	0	0	702.98	0	0	0	0	0	0	0	0	0	0	0	0	0	693.57
1.0692e+13	0	0	0	0	0	0	0	702.99	0	0	0	0	0	0	0	0	0	0	0	0	0	0	0	0	0	702.56	0	0	0	0	0	0	0	0	700.74	0	0	0	0	0	0	0	0	0	0	0	0	0	691.62
1.075e+13	0	0	0	0	0	0	0	699.41	0	695.87	0	0	0	0	0	0	0	0	0	0	0	0	0	0	0	698.94	0	0	0	0	0	0	0	0	699.98	0	0	0	0	0	0	0	0	0	0	0	0	0	0
1.0808e+13	0	0	0	0	0	0	0	697.36	0	0	0	0	0	0	0	0	0	0	0	0	0	0	0	0	0	696.88	0	0	0	0	0	0	0	0	698.01	0	0	0	0	0	0	0	0	0	0	0	0	0	0
1.0866e+13	0	0	0	0	0	0	0	695.47	0	0	0	0	0	0	0	0	0	0	0	0	0	0	0	0	0	694.9	0	0	0	0	0	0	0	0	696.19	0	0	0	0	0	0	0	0	0	0	0	0	0	0
1.0924e+13	0	0	0	0	0	0	0	693.58	0	0	0	0	0	0	0	0	0	0	0	0	0	0	0	0	0	692.99	0	0	0	0	0	0	0	0	694.42	0	0	0	0	0	0	0	0	0	0	0	0	0	0
1.0982e+13	0	0	0	0	0	0	0	691.82	0	0	0	0	0	0	0	0	0	0	0	0	0	0	0	0	0	691.02	0	0	0	0	0	0	0	0	692.62	0	0	0	0	0	0	0	0	0	0	0	0	0	0
1.1041e+13	0	0	0	0	0	0	0	690.07	0	0	0	0	0	0	0	0	0	0	0	0	0	0	0	0	0	0	0	0	0	0	0	0	0	0	690.44	0	0	0	0	0	0	0	0	0	0	0	0	0	0
1.1099e+13	0	0	0	0	0	0	0	698.97	0	0	0	0	0	0	0	0	0	0	0	0	0	0	0	0	0	698.66	0	0	0	0	0	0	704.72	0	721.35	0	0	0	0	0	0	0	0	697.23	0	0	0	0	0
1.1157e+13	0	0	0	0	0	0	0	700.54	0	0	0	0	0	0	0	0	0	0	0	0	0	0	0	0	0	700.54	0	0	0	0	0	0	701.51	0	711.94	0	0	0	0	0	0	0	0	699.02	0	0	0	0	0
1.1215e+13	0	0	0	0	0	0	0	699.74	0	0	0	0	0	0	0	0	0	0	0	0	0	0	0	0	0	699.86	0	0	0	0	0	0	698.69	0	707.24	0	0	0	0	0	0	0	0	697.96	0	0	0	0	0
1.1273e+13	0	0	0	0	0	0	0	698.52	0	0	0	0	0	0	0	0	0	0	0	0	0	0	0	0	0	698.65	0	0	0	0	0	0	696.34	0	704.14	0	0	0	0	0	0	0	0	696.56	0	0	0	0	0
1.1331e+13	0	0	0	0	0	0	0	697.28	0	0	0	0	0	0	0	0	0	0	0	0	0	0	0	0	0	697.39	0	0	0	0	0	0	694.3	0	701.79	0	0	0	0	0	0	0	0	695.13	0	0	0	0	0
1.1389e+13	0	0	0	0	0	0	0	697.63	0	0	0	0	0	0	0	0	0	0	0	0	0	0	0	0	0	697.71	0	0	0	0	0	0	731.15	0	721.22	0	0	0	0	0	717.16	0	0	716.88	0	0	0	0	0
1.1447e+13	0	0	0	0	0	0	0	701.96	0	0	0	0	0	0	0	0	0	0	0	0	0	0	0	0	0	702	0	0	0	0	0	0	715.81	0	717	0	0	0	0	0	693.98	0	0	713.29	0	0	0	0	0
1.1505e+13	0	0	0	0	0	0	0	702.46	0	0	0	0	0	0	0	0	0	0	0	0	0	0	0	0	0	702.47	0	0	0	0	0	0	709.8	0	712.7	0	0	0	0	0	0	0	0	709.46	0	0	0	0	0
1.1563e+13	0	0	0	0	0	0	0	701.74	0	0	0	0	0	0	0	0	0	0	0	0	0	0	0	0	0	701.7	0	0	0	0	0	0	706.08	0	709.52	0	0	0	0	0	0	0	0	706.58	0	0	0	0	0
1.1622e+13	0	0	0	0	0	0	0	700.69	0	0	0	0	0	0	0	0	0	0	0	0	0	0	0	0	0	700.62	0	0	0	0	0	0	703.35	0	707.02	0	0	0	0	0	0	0	0	704.29	0	0	0	0	0
1.168e+13	702.69	0	0	0	0	0	0	695.66	0	0	0	0	0	0	0	0	0	0	0	0	711.74	0	0	0	0	695.49	0	0	0	0	0	0	702.06	0	702.59	0	0	0	0	0	0	0	0	704.43	0	0	0	0	0
1.1738e+13	0	0	0	0	0	0	0	694.85	0	0	0	0	0	0	0	0	0	0	0	0	698.01	0	0	699.13	0	694.66	0	0	0	0	0	0	700.07	0	701.05	0	0	0	0	0	0	0	0	702.52	0	0	0	0	0
1.1796e+13	0	0	0	0	0	0	0	694.74	0	0	0	0	0	0	0	0	0	0	0	0	0	0	0	696.67	0	694.53	0	0	0	0	0	0	698.3	0	699.73	0	0	0	0	0	0	0	0	700.84	0	0	0	0	0
1.1854e+13	0	0	0	0	0	0	0	694.98	0	0	0	0	0	0	0	0	0	0	0	0	0	0	0	693.65	0	694.79	0	0	0	0	0	0	696.71	0	698.78	0	690.03	0	0	0	0	0	0	699.32	0	0	0	0	0
1.1912e+13	0	0	0	0	0	0	0	695.15	0	0	0	0	0	0	0	0	0	0	0	0	0	0	0	0	0	694.98	0	0	0	0	0	0	695.32	0	698.08	0	690.43	0	0	0	0	0	0	697.94	0	0	0	0	690.25
1.197e+13	0	0	0	0	0	0	0	695.22	0	0	0	0	0	0	0	0	0	0	0	0	0	0	0	0	0	695.05	0	0	0	0	0	0	694.05	0	697.52	0	0	0	0	0	0	0	0	696.7	0	0	0	0	690.32
1.2028e+13	0	0	0	0	0	0	0	694.5	0	0	0	0	711.52	0	0	0	0	0	0	0	0	0	0	0	0	694.33	0	0	0	0	0	0	693.39	0	696.05	0	728.85	0	0	0	0	0	0	696.45	0	696.31	0	0	714.69
1.2086e+13	0	0	0	0	0	0	0	697.43	0	0	0	0	691.92	0	0	0	0	0	0	0	0	0	0	0	0	697.26	0	0	0	0	0	0	692.37	0	696.25	0	714.79	0	0	0	0	0	0	695.46	0	693.68	0	0	711.72
1.2145e+13	0	0	0	0	0	0	0	699.54	0	0	0	0	0	0	0	0	0	0	0	0	0	0	0	0	0	699.4	0	0	0	0	0	0	691.13	0	697.04	0	708.93	0	0	0	0	0	0	694.54	0	0	0	0	708.76
1.2203e+13	0	0	0	0	0	0	0	700.53	0	0	0	0	0	0	0	0	0	0	0	0	0	0	0	0	0	700.42	0	0	0	0	0	0	0	0	697.8	0	705.22	0	0	0	0	0	0	693.72	0	0	0	0	706.57
1.2261e+13	0	0	0	0	0	0	0	700.88	0	0	0	0	0	0	0	0	0	0	0	0	0	0	0	0	0	700.8	0	0	0	0	0	0	0	0	698.3	0	702.35	0	0	0	0	0	0	692.92	0	0	0	0	704.79
1.2319e+13	0	0	0	0	0	0	0	716.32	0	0	0	0	0	0	0	0	0	0	0	0	0	0	0	0	0	716.29	0	0	0	0	0	0	690.27	0	699.87	0	700.13	0	0	0	0	0	0	693.85	0	0	0	0	756.88
1.2377e+13	0	0	0	0	0	0	0	721.73	0	0	0	0	0	0	0	0	0	0	0	0	0	0	0	0	0	721.7	0	0	0	0	0	0	690.08	0	706.25	0	704.34	0	0	0	0	0	0	693.4	0	0	0	0	727.91
1.2435e+13	0	0	0	0	0	0	0	717.9	0	0	0	0	0	0	0	0	0	0	0	0	0	0	0	0	0	717.87	0	0	0	0	0	0	690.79	0	708.46	0	704.62	0	0	0	0	0	0	693.33	0	0	0	0	720.07
1.2493e+13	0	0	0	0	0	0	0	715.14	0	0	0	0	0	0	0	0	0	0	0	0	0	0	0	0	0	715.1	0	0	0	0	0	0	691.66	0	708.56	0	703.29	0	0	0	0	0	0	693.57	0	0	0	0	715.5
1.2551e+13	0	0	0	0	0	0	0	713	0	0	0	0	0	0	0	0	0	0	0	0	0	0	0	0	0	712.95	0	0	0	0	0	0	692.26	0	708.03	0	701.57	0	0	0	0	0	0	693.81	0	0	0	0	712.21
1.2609e+13	0	0	0	0	0	0	0	711.21	0	0	0	0	0	0	0	0	0	0	0	0	0	0	0	0	0	711.15	0	0	0	0	0	0	692.54	0	707.26	0	699.76	0	0	0	0	0	0	693.95	0	0	0	0	709.59
1.2668e+13	0	0	0	0	0	0	0	710.11	0	0	0	0	0	0	0	0	0	0	0	0	0	0	0	0	0	710.05	0	0	0	0	0	0	695.83	0	708.28	0	692.48	0	0	0	0	0	0	697.06	0	0	0	0	705.02
1.2726e+13	0	0	0	0	0	0	0	708.5	0	0	0	0	0	0	0	0	0	0	0	0	0	0	0	0	0	708.42	0	0	0	0	0	0	695.5	0	707.11	0	691.21	0	0	0	0	0	0	696.84	0	0	0	0	703.08
1.2784e+13	0	0	0	0	0	0	0	707.04	0	0	0	0	0	0	0	0	0	0	0	0	0	0	0	0	0	706.94	0	0	0	0	0	0	695.06	0	705.99	0	690.78	0	0	0	0	0	0	696.52	0	0	0	0	701.34
1.2842e+13	0	0	0	0	0	0	0	705.71	0	0	0	0	0	0	0	0	0	0	0	0	0	0	0	0	0	705.6	0	0	0	0	0	0	694.53	0	704.93	0	690.69	0	0	0	0	0	0	696.12	0	0	0	0	699.9
1.29e+13	0	0	0	0	0	0	0	704.52	0	0	0	0	0	0	0	0	0	0	0	0	0	0	0	0	0	704.38	0	0	0	0	0	0	693.93	0	703.92	0	690.51	0	0	0	0	0	0	695.66	0	0	0	0	698.72
1.2958e+13	0	0	0	0	0	0	0	702.66	0	0	0	0	0	0	0	0	0	0	0	0	698.73	0	0	0	0	702.52	0	0	0	0	0	0	695.51	0	703.35	0	0	0	0	0	0	0	0	697.45	0	0	0	0	695.18
1.3016e+13	0	0	0	0	0	0	0	701.7	0	0	0	0	0	0	0	0	0	0	0	0	702.44	0	0	0	0	701.54	0	0	0	0	0	0	694.71	0	702.38	0	0	0	0	0	0	0	0	696.8	0	0	0	0	694.51
1.3074e+13	0	0	0	0	0	0	0	700.84	0	0	0	0	0	0	0	0	0	0	0	0	699.61	0	0	691.94	0	700.66	0	0	0	0	0	0	693.87	0	701.47	0	690.75	0	0	0	0	0	0	696.15	0	0	0	0	694.37
1.3132e+13	0	0	0	0	0	0	0	700.11	0	0	0	0	0	0	0	0	0	0	0	0	696.86	0	0	693.03	0	699.92	0	0	0	0	0	0	693.01	0	700.64	0	691.5	0	0	0	0	0	0	695.48	0	0	0	0	694.4
1.3191e+13	0	0	0	0	0	0	0	699.5	0	0	0	0	0	0	0	0	0	0	0	0	693.85	0	0	693.42	0	699.29	0	0	0	0	0	0	692.09	0	699.89	0	692.14	0	0	0	0	0	0	694.82	0	0	0	0	694.42
1.3249e+13	0	0	0	0	0	0	0	698.98	0	0	0	0	0	0	0	0	0	0	0	0	0	0	0	693.3	0	698.76	0	0	0	0	0	0	691.05	0	699.2	0	692.69	0	0	0	0	0	0	694.12	0	0	0	0	694.43
1.3307e+13	0	0	0	0	0	0	0	698.18	0	0	0	0	699.33	0	0	0	0	0	0	0	0	0	0	696.36	0	697.96	692.56	0	0	0	0	0	691.74	0	698.54	699.98	725.21	0	0	0	0	0	0	695.03	0	713.56	0	0	703.79
1.3365e+13	0	0	0	0	0	0	0	699.57	0	0	0	0	0	0	0	0	0	0	0	0	0	0	0	698.66	0	699.34	0	0	0	0	0	0	690.53	0	698.31	696.19	715.37	0	0	0	0	0	0	694.34	0	703.75	0	0	706.22
1.3423e+13	0	0	0	0	0	0	0	700.91	0	0	0	0	0	0	0	0	0	0	0	0	0	0	0	698.35	0	700.67	0	0	0	0	0	0	0	0	698.51	691.96	711.13	0	0	0	0	0	0	693.66	0	698.26	0	0	706
1.3481e+13	0	0	0	0	0	0	0	701.72	0	0	0	0	0	0	0	0	0	0	0	0	0	0	0	697.21	0	701.46	0	0	0	0	0	0	0	0	698.82	0	708.47	0	0	0	0	0	0	693	0	694.02	0	0	705.32
1.3539e+13	0	0	0	0	0	0	0	702.11	0	0	0	0	0	0	0	0	0	0	0	0	0	0	0	695.81	0	701.84	0	0	0	0	0	0	0	0	699.05	0	706.49	0	0	0	0	0	0	692.4	0	0	0	0	704.56
1.3597e+13	0	0	0	0	0	0	0	703.54	0	0	0	0	693.75	0	0	0	0	0	0	0	0	0	0	700.92	0	703.27	719.64	0	0	0	0	0	0	0	700.44	725.39	743.05	0	0	691.8	0	0	0	693.58	0	738.16	0	0	706.46
1.3655e+13	0	0	0	0	0	0	0	704.01	0	0	0	0	693.05	0	0	0	0	0	0	0	0	0	0	705.27	0	703.72	702.8	0	0	0	0	0	0	0	700.5	709.17	726.45	0	0	0	0	0	0	693.16	0	714.86	0	0	711.6
1.3713e+13	0	0	0	0	0	0	0	705.1	0	0	0	0	0	0	0	0	0	0	0	0	0	0	0	704.08	0	704.78	694.8	0	0	0	0	0	0	0	700.75	702.14	720.11	0	0	0	0	0	0	692.77	0	706.95	0	0	712.12
1.3772e+13	0	0	0	0	0	0	0	705.88	0	0	0	0	0	0	0	0	0	0	0	0	0	0	0	702.26	0	705.55	0	0	0	0	0	0	0	0	701.13	697.27	716.21	0	0	0	0	0	0	692.39	0	702	0	0	711.39
1.383e+13	0	0	0	0	0	0	0	706.25	0	0	0	0	0	0	0	0	0	0	0	0	0	0	0	700.35	0	705.9	0	0	0	0	0	0	0	0	701.45	692.62	713.36	0	0	0	0	0	0	692.04	0	698.12	0	0	710.35
1.3888e+13	0	0	0	0	0	0	0	755.38	0	0	0	0	0	0	0	0	0	0	0	0	0	0	0	698.48	0	754.81	0	0	0	0	0	0	690.53	0	703.8	0	711.08	0	0	0	0	0	0	693.89	0	694.4	0	0	713.09
1.3946e+13	0	0	0	0	0	0	0	735.66	0	0	0	0	0	0	0	0	0	0	0	0	0	0	0	696.72	0	735.25	0	0	0	0	0	0	691.04	690.47	716.85	0	712.25	0	0	0	0	0	0	693.88	0	690.39	0	0	730.46
1.4004e+13	0	0	0	0	0	0	0	727.65	0	0	0	0	0	0	0	0	0	0	0	0	0	0	0	695.06	0	727.25	0	0	0	0	0	0	693.01	0	716.96	0	713.73	0	0	0	0	0	0	694.7	0	0	0	0	725.36
1.4062e+13	0	0	0	0	0	0	0	723.56	0	0	0	0	0	0	0	0	0	0	0	0	0	0	0	693.69	0	723.15	0	0	0	0	0	0	694.52	0	715.74	0	713.24	0	0	0	0	0	0	695.73	0	0	0	0	721.75
1.412e+13	0	0	0	0	0	0	0	720.81	0	0	0	0	0	0	0	0	0	0	0	0	0	0	0	692.59	0	720.39	0	0	0	0	0	0	695.39	0	714.46	0	712.03	0	0	0	0	0	0	696.5	0	0	0	0	718.95
1.4178e+13	0	0	0	0	0	0	0	718.7	0	0	0	0	0	0	0	0	0	0	0	0	0	0	0	691.55	0	718.27	0	0	0	0	0	0	695.85	0	713.28	0	710.59	0	0	0	0	0	0	696.97	0	0	0	0	716.63
1.4236e+13	0	0	0	0	0	0	0	744.58	0	0	0	0	0	0	0	0	0	0	0	0	0	0	0	690.5	0	744.03	0	0	0	0	0	0	699.68	0	719.64	0	713.57	0	0	0	0	0	0	700.7	0	0	0	0	751.17
1.4295e+13	0	0	0	0	0	0	0	736.67	0	0	0	0	0	0	0	0	0	0	0	0	0	0	0	0	0	736.17	0	0	0	0	0	0	700.36	0	723.69	0	717.25	0	0	0	0	0	0	701	0	0	0	0	735.89
1.4353e+13	0	0	0	0	0	0	0	731.7	0	0	0	0	0	0	0	0	0	0	0	0	0	0	0	0	0	731.21	0	0	0	0	0	0	701.43	0	722.96	0	716.28	0	0	0	0	0	0	701.76	0	0	0	0	729.32
1.4411e+13	0	0	0	0	0	0	0	728.19	0	0	0	0	0	0	0	0	0	0	0	0	0	0	0	0	0	727.7	0	0	0	0	0	0	702.08	0	721.51	0	714.54	0	0	0	0	0	0	702.4	0	0	0	0	725.05
1.4469e+13	0	0	0	0	0	0	0	725.45	0	0	0	0	0	0	0	0	0	0	0	0	0	0	0	0	0	724.95	0	0	0	0	0	0	702.31	0	719.99	0	712.73	0	0	0	0	0	0	702.76	0	0	0	0	721.82
1.4527e+13	0	0	0	0	0	0	0	723.83	0	691.98	0	0	0	0	0	0	0	0	0	0	0	0	0	0	0	723.34	0	0	0	0	0	0	706.13	0	720.81	0	706.02	0	0	0	0	0	0	706.68	0	0	0	0	716.95
1.4585e+13	0	0	0	0	0	0	0	721.69	0	0	0	0	0	0	0	0	0	0	0	0	0	0	0	0	0	721.19	0	0	0	0	0	0	705.61	0	719.13	0	704.65	0	0	0	0	0	0	706.39	0	0	0	0	714.83
1.4643e+13	0	0	0	0	0	0	0	719.82	0	0	0	0	0	0	0	0	0	0	0	0	0	0	0	0	0	719.31	0	0	0	0	0	0	705.02	0	717.6	0	703.62	0	0	0	0	0	0	706	0	0	0	0	712.95
1.4701e+13	0	0	0	0	0	0	0	718.15	0	0	0	0	0	0	0	0	0	0	0	0	0	0	0	690.29	0	717.64	0	0	0	0	0	0	704.39	0	716.21	0	703.07	0	0	0	0	0	0	705.55	0	0	0	0	711.33
1.4759e+13	0	0	0	0	0	0	0	716.65	0	0	0	0	0	0	0	0	0	0	0	0	0	0	0	690.99	0	716.14	0	0	0	0	0	0	703.74	0	714.94	0	702.75	0	0	0	0	0	0	705.06	0	0	0	0	709.97
1.4818e+13	0	0	0	0	0	0	0	715.31	0	0	0	0	0	0	0	0	0	0	0	0	0	0	0	691.05	0	714.79	0	0	0	0	0	0	703.09	0	713.76	0	702.47	0	0	0	0	0	0	704.54	0	0	0	0	708.82
1.4876e+13	0	0	0	0	0	0	0	713.59	0	694.51	0	0	0	0	0	0	0	0	0	692.49	0	0	0	0	0	713.08	0	0	0	0	0	0	704.57	0	713.22	0	699.27	0	0	0	0	0	0	706.34	0	0	0	0	705.85
1.4934e+13	0	0	0	0	0	0	0	712.53	0	0	0	0	0	0	0	0	0	0	0	0	0	0	0	0	0	712.01	0	0	0	0	0	0	703.79	0	712.15	0	698.99	0	0	0	0	0	0	705.67	0	0	0	0	705.11
1.4992e+13	0	0	0	0	0	0	0	711.57	0	0	0	0	0	0	0	0	0	0	0	0	0	0	0	690.58	0	711.04	0	0	0	0	0	0	703.04	0	711.18	0	698.78	0	0	0	0	0	0	705.02	0	0	0	0	704.41
1.505e+13	0	0	0	0	0	0	0	710.69	0	0	0	0	0	0	0	0	0	0	0	0	0	0	0	691.55	0	710.16	0	0	0	0	0	0	702.32	0	710.28	0	698.7	0	0	0	0	0	0	704.39	0	0	0	0	703.77
1.5108e+13	0	0	0	0	0	0	0	709.87	0	0	0	0	0	0	0	0	0	0	0	0	0	0	0	692.21	0	709.35	0	0	0	0	0	0	701.62	0	709.44	0	698.7	0	0	0	0	0	0	703.77	0	0	0	0	703.21
1.5166e+13	0	0	0	0	0	0	0	708.36	0	0	0	0	0	0	0	0	0	0	0	0	0	0	0	691.4	0	707.83	0	0	0	0	0	0	702.25	0	708.65	0	696.82	0	0	0	0	0	0	704.67	0	0	0	726.58	701.1
1.5224e+13	0	0	0	0	0	0	0	707.72	0	0	0	0	0	0	0	0	0	0	0	0	695.36	0	0	691.99	0	707.19	0	0	0	0	0	0	701.55	0	707.93	0	696.95	0	0	0	0	0	0	704.04	0	0	0	704.96	700.8
1.5282e+13	0	0	0	0	0	0	0	707.13	0	0	0	0	0	0	0	0	0	0	0	0	697.79	0	0	693.24	0	706.61	0	0	0	0	0	0	700.88	0	707.25	0	697.05	0	0	0	0	0	0	703.43	0	0	0	696.18	700.52
1.5341e+13	0	0	0	0	0	0	0	706.59	0	0	0	0	0	0	0	0	0	0	0	0	698.36	0	0	694.57	0	706.06	0	0	0	0	0	0	700.24	0	706.63	0	697.19	0	0	0	0	0	0	702.84	0	0	0	0	700.26
1.5399e+13	0	0	0	0	0	0	0	706.08	0	0	0	0	0	0	0	0	0	0	0	0	698.23	0	0	695.64	0	705.56	0	0	0	0	0	0	699.62	0	706.04	0	697.4	0	0	0	0	0	0	702.27	0	0	0	0	700.04
1.5457e+13	0	0	0	0	0	0	0	705.62	0	0	0	0	0	0	0	0	0	0	0	0	697.75	0	0	696.41	0	705.1	0	0	0	0	0	0	699.01	0	705.49	0	697.65	0	0	0	0	0	0	701.72	0	0	0	0	699.84
1.5515e+13	0	0	0	0	0	0	0	726.78	0	0	0	0	0	0	0	0	0	0	0	0	697.01	0	0	696.92	0	726.16	0	0	0	0	0	0	699.36	0	710.21	0	702.52	0	0	0	0	0	0	702.19	0	0	0	0	728.85
1.5573e+13	0	0	0	0	0	0	0	722.68	0	0	0	0	0	0	0	0	0	0	0	0	696	0	0	697.52	0	722.11	0	0	0	0	0	0	699.67	0	713.56	0	706.53	0	0	0	0	0	0	702.08	0	0	0	0	720.39
1.5631e+13	0	0	0	0	0	0	0	719.87	0	0	0	0	0	0	0	0	0	0	0	0	694.68	0	0	698.31	0	719.31	0	0	0	0	0	0	700.32	0	713.89	0	707.62	0	0	0	0	0	0	702.4	0	0	0	0	716.54
1.5689e+13	0	0	0	0	0	0	0	717.87	0	0	0	0	0	0	0	0	0	0	0	0	692.96	0	0	698.96	0	717.32	0	0	0	0	0	0	700.74	0	713.45	0	707.83	0	0	0	0	0	0	702.73	0	0	0	0	714.19
1.5747e+13	0	0	0	0	0	0	0	716.34	0	0	0	0	0	0	0	0	0	0	0	0	690.81	0	0	699.25	0	715.79	0	0	0	0	0	0	700.88	0	712.81	0	707.71	0	0	0	0	0	0	702.92	0	0	0	0	712.55
1.5805e+13	717.44	0	0	0	0	0	0	715.42	0	0	0	0	0	0	0	0	0	0	0	0	730.53	0	0	716.97	0	714.88	0	0	0	0	0	0	702.99	0	713.39	0	705.24	0	0	0	0	0	0	704.96	0	0	0	0	709.99
1.5863e+13	701.48	0	0	0	0	0	0	714.31	0	0	0	0	0	0	0	0	0	0	0	0	714.46	0	0	716.1	0	713.77	0	0	0	0	0	0	702.67	0	712.52	693.49	706.46	0	0	0	0	0	0	704.8	0	691.6	0	0	709.19
1.5922e+13	693.58	0	0	0	0	0	0	713.41	0	0	0	0	0	0	0	0	0	0	0	0	708.68	0	0	713.46	0	712.86	0	0	0	0	0	0	702.28	0	711.75	695.29	708.22	0	0	0	0	0	0	704.56	0	693.77	0	0	708.77
1.598e+13	0	0	0	0	0	0	0	712.7	0	0	0	0	0	0	0	0	0	0	0	0	705.14	0	0	711.48	0	712.15	0	0	0	0	0	0	701.84	0	711.06	695.42	709.26	0	0	0	0	0	0	704.26	0	694.74	0	0	708.68
1.6038e+13	0	0	0	0	0	0	0	712.17	0	0	0	0	0	0	0	0	0	0	0	0	702.49	0	0	709.87	0	711.6	0	0	0	0	0	0	701.39	0	710.46	694.82	709.71	0	0	0	0	0	0	703.92	0	694.89	0	0	708.69
1.6096e+13	0	0	0	0	0	0	0	757.77	0	0	0	0	0	0	0	0	0	0	0	0	700.28	0	0	708.48	0	756.85	0	0	0	0	0	0	702.47	0	710.62	693.58	709.79	0	0	0	0	0	0	705.08	0	694.49	0	0	711.75
1.6154e+13	0	0	0	0	0	0	0	740.49	0	0	0	0	0	0	0	0	0	0	0	0	698.09	0	0	707.23	0	739.84	0	0	0	0	0	0	702.78	691.56	724.59	690.72	712.7	0	0	0	0	0	0	704.94	0	694.14	0	0	730.89
1.6212e+13	0	0	0	0	0	0	0	732.42	0	0	0	0	0	0	0	0	0	0	0	0	696.14	0	0	706.31	0	731.79	0	0	0	0	0	0	704.51	0	724.17	0	715.77	0	0	0	0	0	0	705.9	0	694.42	0	0	726.74
1.627e+13	0	0	0	0	0	0	0	728.46	0	0	0	0	0	0	0	0	0	0	0	0	694.14	0	0	705.75	0	727.84	0	0	0	0	0	0	705.6	0	722.68	0	716.6	0	0	0	0	0	0	706.88	0	694.08	0	0	724.01
1.6328e+13	0	0	0	0	0	0	0	725.92	0	0	0	0	0	0	0	0	0	0	0	0	692.26	0	0	705.24	0	725.3	0	0	0	0	0	0	706.01	0	721.3	0	716.47	0	0	0	0	0	0	707.45	0	693.18	0	0	722
1.6386e+13	0	0	0	0	0	0	0	724.04	0	0	0	0	0	0	0	0	0	0	0	0	690.72	0	0	704.59	0	723.42	0	0	0	0	0	0	706.03	0	720.1	0	715.93	0	0	0	0	0	0	707.68	0	691.93	0	0	720.39
1.6445e+13	0	0	0	0	0	0	0	761.62	0	0	0	0	0	0	0	0	0	0	0	0	0	0	0	703.83	0	760.87	0	0	0	0	0	0	712.88	725.36	758.49	0	715.27	0	0	0	0	0	712.33	711.65	0	690.35	0	0	724.61
1.6503e+13	0	0	0	0	0	0	0	745.87	0	0	0	0	0	0	0	0	0	0	0	0	0	0	0	702.98	0	745.2	0	0	0	0	0	0	717.81	707.17	743.12	0	716.04	0	0	0	0	0	698.71	716.04	0	0	0	0	728.95
1.6561e+13	0	0	0	0	0	0	0	739.59	0	0	0	0	0	0	0	0	0	0	0	0	0	0	0	702.15	0	738.93	0	0	0	0	0	0	717.94	699.91	737.06	0	716.94	0	0	0	0	0	690.22	717.4	0	0	0	0	728.18
1.6619e+13	0	0	0	0	0	0	0	735.7	0	0	0	0	0	0	0	0	0	0	0	0	0	0	0	701.45	0	735.05	0	0	0	0	0	0	717.15	694.39	733.34	0	717.08	0	0	0	0	0	0	717.46	0	0	0	0	726.67
1.6677e+13	0	0	0	0	0	0	0	732.87	0	0	0	0	0	0	0	0	0	0	0	0	0	0	0	700.81	0	732.23	0	0	0	0	0	0	716.17	0	730.65	0	716.71	0	0	0	0	0	0	717.05	0	0	0	0	725.08
1.6735e+13	0	0	0	0	0	0	0	730.05	0	0	0	0	0	0	0	0	0	0	0	0	698.3	0	0	695.22	0	729.42	0	0	0	0	0	0	718.37	0	729.44	0	712.32	0	0	0	0	0	0	719.79	0	0	0	0	721.09
1.6793e+13	695.6	0	0	0	0	0	0	728.25	0	0	0	0	0	0	0	0	0	0	0	0	708.14	0	0	698.3	0	727.62	0	0	0	0	0	0	717.09	0	727.57	0	711.65	0	0	0	0	0	0	718.81	0	0	0	0	719.86
1.6851e+13	693	0	0	0	0	0	0	726.66	0	0	0	0	0	0	0	0	0	0	0	0	705.77	0	0	701.98	0	726.03	0	0	0	0	0	0	715.94	0	725.96	0	711.23	0	0	0	0	0	0	717.88	0	0	0	0	718.66
1.6909e+13	0	0	0	0	0	0	0	725.24	0	0	0	0	0	0	0	0	0	0	0	0	703.76	0	0	704.08	0	724.61	0	0	0	0	0	0	714.89	0	724.54	0	711.19	0	0	0	0	0	0	717	0	690.56	0	0	717.6
1.6968e+13	0	0	0	0	0	0	0	723.97	0	0	0	0	0	0	0	0	0	0	0	0	701.96	0	0	705.11	0	723.34	0	0	0	0	0	0	713.91	0	723.26	0	711.33	0	0	0	0	0	0	716.17	0	691.16	0	0	716.71
1.7026e+13	0	0	0	0	0	0	0	722.85	0	0	0	0	0	0	0	0	0	0	0	0	700.21	0	0	705.51	0	722.22	0	0	0	0	0	0	713.01	0	722.1	0	711.48	0	0	0	0	0	0	715.38	0	690.88	0	0	715.98
1.7084e+13	0	0	0	0	0	0	0	721.14	0	699.65	0	0	0	0	0	0	0	0	0	695.34	695.2	0	0	703.82	0	720.52	0	0	0	0	0	0	713.72	0	721.15	0	709.74	0	0	0	0	0	0	716.37	0	0	0	0	713.78
1.7142e+13	0	0	0	0	0	0	0	720.33	0	0	0	0	0	0	0	0	0	0	0	0	695.46	0	0	703.29	0	719.71	0	0	0	0	0	0	712.84	0	720.21	0	709.79	0	0	0	0	0	0	715.57	0	0	0	693.23	713.41
1.72e+13	0	0	0	0	0	0	0	719.61	0	0	0	0	0	0	0	0	0	0	0	0	696.03	0	0	702.96	0	718.98	0	0	0	0	0	0	712.03	0	719.37	0	709.7	0	0	0	0	0	0	714.81	0	0	0	692.21	713.04
1.7258e+13	0	0	0	0	0	0	0	718.94	0	0	0	0	0	0	0	0	0	0	0	0	696.66	0	0	702.84	0	718.32	0	0	0	0	0	0	711.27	0	718.59	0	709.52	0	0	0	0	0	0	714.1	0	0	0	0	712.65
1.7316e+13	0	0	0	0	0	0	0	718.31	0	0	0	0	0	0	0	0	0	0	0	0	697.19	0	0	702.84	0	717.69	0	0	0	0	0	0	710.56	0	717.88	0	709.3	0	0	0	0	0	0	713.43	0	0	0	0	712.25
1.7374e+13	0	0	0	0	0	0	0	717.06	0	0	0	0	0	0	0	0	0	0	0	0	696.57	0	0	701.2	0	716.47	0	0	0	0	0	0	710.85	0	717.1	0	707.45	0	0	0	0	0	0	713.91	0	0	0	728.75	710.65
1.7432e+13	0	0	0	0	0	0	0	716.54	0	0	0	0	0	0	0	0	0	0	0	0	702.89	0	0	701.61	0	715.95	0	0	0	0	0	0	710.21	0	716.5	0	707.3	0	0	0	0	0	0	713.28	0	0	0	708.22	710.31
1.7491e+13	690.07	0	0	0	0	0	0	716.04	0	0	0	0	0	0	0	0	0	0	0	0	705.5	0	0	702.76	0	715.45	0	0	0	0	0	0	709.59	0	715.93	0	707.18	0	0	0	0	0	0	712.68	0	0	0	700.63	709.97
1.7549e+13	690.2	0	0	0	0	0	0	715.56	0	0	0	0	0	0	0	0	0	0	0	0	706.07	0	0	703.98	0	714.97	0	0	0	0	0	0	709.01	0	715.38	0	707.16	0	0	0	0	0	0	712.11	0	0	0	695.01	709.66
1.7607e+13	0	0	0	0	0	0	0	715.1	0	0	0	0	0	0	0	0	0	0	0	0	705.91	0	0	704.9	0	714.51	0	0	0	0	0	0	708.45	0	714.86	0	707.26	0	0	0	0	0	0	711.57	0	0	0	690.08	709.38
1.7665e+13	0	0	0	0	0	0	0	714.67	0	0	0	0	0	0	0	0	0	0	0	0	705.44	0	0	705.5	0	714.07	0	0	0	0	0	0	707.92	0	714.36	0	707.41	0	0	0	0	0	0	711.05	0	0	0	0	709.15
1.7723e+13	0	0	0	0	0	0	0	713.67	0	0	0	0	0	0	0	0	0	0	0	0	704.66	0	0	705.63	0	713.1	0	0	0	0	0	0	708.06	0	713.7	0	706.79	0	0	0	0	0	0	711.3	0	0	0	718.34	708.11
1.7781e+13	0	0	0	0	0	0	0	713.36	0	0	0	0	0	0	0	0	0	0	0	0	706.01	0	0	705.76	0	712.78	0	0	0	0	0	0	707.57	0	713.28	0	707.01	0	0	0	0	0	0	710.82	0	0	0	709	708.05
1.7839e+13	0	0	0	0	0	0	0	713.07	0	0	0	0	0	0	0	0	0	0	0	0	707.17	0	0	706.15	0	712.49	0	0	0	0	0	0	707.1	0	712.89	0	707.18	0	0	0	0	0	0	710.35	0	0	0	703.81	708
1.7897e+13	0	0	0	0	0	0	0	712.8	0	0	0	0	0	0	0	0	0	0	0	0	707.66	0	0	706.64	0	712.22	0	0	0	0	0	0	706.65	0	712.53	0	707.32	0	0	0	0	0	0	709.9	0	0	0	699.71	707.94
1.7955e+13	0	0	0	0	0	0	0	712.56	0	0	0	0	0	0	0	0	0	0	0	0	707.68	0	0	707.07	0	711.98	0	0	0	0	0	0	706.22	0	712.18	0	707.47	0	0	0	0	0	0	709.48	0	0	0	695.78	707.88
1.8013e+13	0	0	0	0	0	0	0	737.15	0	0	0	0	0	0	0	0	0	0	0	0	707.42	0	0	707.37	0	736.39	0	0	0	0	0	0	706.29	0	714.17	0	709.78	0	0	0	0	0	0	709.62	0	0	0	691.39	748.39
1.8072e+13	0	0	0	0	0	0	0	732.59	0	0	0	0	0	0	0	0	0	0	0	0	706.98	0	0	707.81	0	731.94	0	0	0	0	0	0	706.61	0	720.92	0	716.66	0	0	0	0	0	0	709.53	0	691.42	0	0	732.05
1.813e+13	0	0	0	0	0	0	0	729.01	0	0	0	0	0	0	0	0	0	0	0	0	706.48	0	0	708.78	0	728.39	0	0	0	0	0	0	707.7	0	721.93	0	718.17	0	0	0	0	0	0	710.11	0	693.6	0	0	726.74
1.8188e+13	0	0	0	0	0	0	0	726.68	0	0	0	0	0	0	0	0	0	0	0	0	706.01	0	0	709.74	0	726.07	0	0	0	0	0	0	708.54	0	721.65	0	718.29	0	0	0	0	0	0	710.78	0	694.49	0	0	723.83
1.8246e+13	0	0	0	0	0	0	0	725.01	0	0	0	0	0	0	0	0	0	0	0	0	705.55	0	0	710.39	0	724.4	0	0	0	0	0	0	709	0	721.06	0	718.03	0	0	0	0	0	0	711.24	0	694.58	0	0	721.9
1.8304e+13	0	0	0	0	0	0	0	724.19	0	0	0	0	713.68	0	0	0	0	0	0	0	705.03	0	0	710.73	0	723.61	0	0	0	0	0	0	711.15	0	721.77	691.5	901.57	0	0	871.64	0	0	0	713.29	0	725.85	0	0	719.65
1.8362e+13	0	0	0	0	0	0	0	724.94	0	0	0	0	712.56	0	0	0	0	0	0	0	704.7	0	0	718.77	0	724.32	706.23	0	0	0	0	0	710.99	0	721.09	709.88	748.21	0	0	692.1	0	0	0	713.28	0	720.77	0	0	734.96
1.842e+13	0	0	0	0	0	0	0	727.23	0	0	0	0	704.2	0	0	0	0	0	0	0	705.42	0	0	721.22	0	726.58	702.11	0	0	0	0	0	710.8	0	721.58	706.91	738.42	0	0	0	0	0	0	713.19	0	713.5	0	0	733.53
1.8478e+13	0	0	0	0	0	0	0	727.95	0	0	0	0	699.39	0	0	0	0	0	0	0	705.9	0	0	721.01	0	727.3	698.68	0	0	0	0	0	710.75	0	722.26	704.31	733.84	0	0	0	0	0	0	713.15	0	709.67	0	0	731.4
1.8536e+13	0	0	0	0	0	0	0	727.86	0	0	0	0	695.42	0	0	0	0	0	0	0	705.83	0	0	720.16	0	727.22	695.56	0	0	0	0	0	710.79	0	722.61	702.13	730.9	0	0	0	0	0	0	713.19	0	707	0	0	729.55
1.8595e+13	0	0	0	0	0	0	0	727.43	0	0	0	0	0	0	0	0	0	0	0	0	705.34	0	0	719.12	0	726.81	692.39	0	0	0	0	0	710.85	0	722.68	700.14	728.71	0	0	0	0	0	0	713.27	0	704.85	0	0	727.96
1.8653e+13	0	0	0	0	0	0	0	728.34	0	0	0	0	709.33	0	0	0	0	0	0	0	704.83	0	0	732.4	0	727.74	726.11	0	0	0	0	0	712.83	0	724.28	731.89	765.81	0	0	700.45	0	0	0	715.14	0	742.06	0	0	733.66
1.8711e+13	0	0	0	0	0	0	0	729.94	0	0	0	0	706.34	0	0	0	0	0	0	0	706.56	0	0	732.61	0	729.29	712.86	0	0	0	0	0	712.77	0	724.33	718.56	749.29	0	0	0	0	0	0	715.15	0	724.52	0	0	737.9
1.8769e+13	0	0	0	0	0	0	0	731.25	0	0	0	0	702.61	0	0	0	0	0	0	0	707.48	0	0	729.7	0	730.6	706.94	0	0	0	0	0	712.74	0	724.99	712.92	742.66	0	0	0	0	0	0	715.15	0	717.96	0	0	736.73
1.8827e+13	0	0	0	0	0	0	0	731.57	0	0	0	0	699.45	0	0	0	0	0	0	0	707.38	0	0	727.1	0	730.92	702.9	0	0	0	0	0	712.8	0	725.52	709.26	738.5	0	0	0	0	0	0	715.22	0	713.93	0	0	734.97
1.8885e+13	0	0	0	0	0	0	0	731.35	0	0	0	0	696.41	0	0	0	0	0	0	0	706.78	0	0	724.85	0	730.7	699.48	0	0	0	0	0	712.89	0	725.76	706.42	735.42	0	0	0	0	0	0	715.32	0	710.94	0	0	733.24
1.8943e+13	0	0	0	0	0	0	0	732.6	0	707.21	0	0	690.96	0	0	0	0	0	0	751.42	699.56	0	0	718.25	0	731.99	691.23	0	0	0	0	0	715.15	0	727.84	699.84	731.45	0	0	0	0	0	0	717.45	690.65	705.66	0	0	732.26
1.9001e+13	0	0	0	0	0	0	0	731.7	0	0	0	0	0	0	0	0	0	0	0	697.33	699.71	0	0	716.77	0	731.09	0	0	0	0	0	0	715.14	0	727.47	697.74	729.31	0	0	0	0	0	0	717.52	690.48	703.53	0	0	730.51
1.9059e+13	0	0	0	0	0	0	0	730.78	0	0	0	0	0	0	0	0	0	0	0	0	700.76	0	0	715.57	0	730.18	0	0	0	0	0	0	715.05	0	726.99	696.25	727.46	0	0	0	0	0	0	717.52	690.31	701.73	0	0	728.94
1.9118e+13	0	0	0	0	0	0	0	729.88	0	0	0	0	0	0	0	0	0	0	0	0	701.72	0	0	714.72	0	729.27	0	0	0	0	0	0	714.87	0	726.46	695.5	725.83	0	0	0	0	0	0	717.44	690.14	700.44	0	0	727.51
1.9176e+13	0	0	0	0	0	0	0	729	0	0	0	0	0	0	0	0	0	0	0	0	702.56	0	0	714.11	0	728.39	0	0	0	0	0	0	714.64	0	725.89	694.95	724.42	0	0	0	0	0	0	717.31	0	699.5	0	0	726.21
1.9234e+13	0	0	0	0	0	0	0	728.14	0	0	0	0	0	0	0	0	0	0	0	0	703.23	0	0	713.66	0	727.54	0	0	0	0	0	0	714.36	0	725.3	694.28	723.2	0	0	0	0	0	0	717.13	0	698.69	0	0	725.02
1.9292e+13	0	0	0	0	0	0	0	755.61	0	0	0	0	0	0	0	0	0	0	0	0	703.68	0	0	713.3	0	754.86	0	0	0	0	0	0	730.54	711.46	764.32	693.32	722.2	0	0	0	694.32	0	712.63	725.85	691.94	697.88	0	0	726.97
1.935e+13	0	0	0	0	0	0	0	747.95	0	0	0	0	0	0	0	0	0	0	0	0	703.82	0	0	713	0	747.27	0	0	0	0	0	0	730.78	701	749.35	692	722.39	0	0	0	692.12	0	697.16	729.77	691.79	697.04	0	0	730.91
1.9408e+13	0	0	0	0	0	0	0	743.57	0	0	0	0	0	0	0	0	0	0	0	0	703.65	0	0	712.83	0	742.91	0	0	0	0	0	0	728.87	695.34	743.49	690.52	723.07	0	0	0	0	0	0	729.52	691.64	696.31	0	0	731.28
1.9466e+13	0	0	0	0	0	0	0	740.57	0	0	0	0	0	0	0	0	0	0	0	0	703.25	0	0	712.75	0	739.93	0	0	0	0	0	0	727.12	0	739.95	0	723.4	0	0	0	0	0	0	728.63	691.51	695.59	0	0	730.61
1.9524e+13	0	0	0	0	0	0	0	738.3	0	0	0	0	0	0	0	0	0	0	0	0	702.69	0	0	712.68	0	737.65	0	0	0	0	0	0	725.62	0	737.43	0	723.37	0	0	0	0	0	0	727.65	691.37	694.81	0	0	729.66
1.9582e+13	0	0	0	0	0	0	0	735.56	0	0	0	0	0	0	0	0	0	0	0	0	706.77	0	0	771.43	0	734.94	702.35	0	0	0	0	0	726.52	0	735.72	706.64	721.72	0	0	0	0	0	0	729.13	693.5	695.51	0	0	726.53
1.9641e+13	0	0	0	0	0	0	0	734.2	0	0	0	0	0	0	0	0	0	0	0	0	714.55	0	0	738.45	0	733.58	705.34	0	0	0	0	0	725.13	0	734.09	710.14	730.42	0	0	0	0	0	0	727.97	693.39	706.23	0	0	726.83
1.9699e+13	0	0	0	0	0	0	0	733.44	0	0	0	0	0	0	0	0	0	0	0	0	713.36	0	0	731.12	0	732.8	702.21	0	0	0	0	0	723.92	0	732.79	707.58	731.65	0	0	0	0	0	0	726.93	693.29	707.14	0	0	728.15
1.9757e+13	0	0	0	0	0	0	0	733.1	0	0	0	0	0	0	0	0	0	0	0	0	711.69	0	0	727.23	0	732.45	699.64	0	0	0	0	0	722.86	0	731.87	705.54	731.13	0	0	0	0	0	0	726	693.21	706.59	0	0	728.84
1.9815e+13	0	0	0	0	0	0	0	732.83	0	0	0	0	0	0	0	0	0	0	0	0	710.14	0	0	724.6	0	732.16	697.36	0	0	0	0	0	721.95	0	731.18	703.83	730.2	0	0	0	0	0	0	725.18	693.13	705.71	0	0	728.91
1.9873e+13	0	0	0	0	0	0	0	732.48	0	0	0	0	0	0	0	0	0	0	0	0	708.72	0	0	722.58	0	731.81	694.78	0	0	0	0	0	721.16	0	730.61	702.29	729.15	0	0	0	0	0	0	724.46	693.06	704.74	0	0	728.61
1.9931e+13	721.24	0	0	0	0	0	0	732.24	0	0	0	0	0	0	0	0	0	0	0	0	738.33	0	0	732.86	0	731.57	692.32	0	0	0	0	0	721.75	0	730.59	700.6	727.18	0	0	0	0	0	0	725.22	695.31	703.07	0	0	727.8
1.9989e+13	709.2	0	0	0	0	0	0	731.73	0	0	0	0	0	0	0	0	0	0	0	0	726.82	0	0	732.16	0	731.06	694.74	0	0	0	0	0	721.12	0	730.09	703.13	728.01	0	0	0	0	0	0	724.63	695.27	704.1	0	0	727.26
2.0047e+13	703.47	0	0	0	0	0	0	731.27	0	0	0	0	0	0	0	0	0	0	0	0	721.72	0	0	729.9	0	730.59	695.97	0	0	0	0	0	720.53	0	729.57	704.34	728.68	0	0	0	0	0	0	724.08	695.23	705.14	0	0	727.05
2.0105e+13	699.15	0	0	0	0	0	0	730.89	0	0	0	0	0	0	0	0	0	0	0	0	718.46	0	0	727.8	0	730.21	696.19	0	0	0	0	0	719.98	0	729.09	704.55	728.73	0	0	0	0	0	0	723.57	695.19	705.56	0	0	726.94
2.0163e+13	695.32	0	0	0	0	0	0	730.57	0	0	0	0	0	0	0	0	0	0	0	0	716.02	0	0	725.97	0	729.88	695.76	0	0	0	0	0	719.45	0	728.65	704.23	728.38	0	0	0	0	0	0	723.08	695.15	705.54	0	0	726.77
2.0222e+13	691.45	0	0	0	0	0	0	745.69	0	0	0	0	705.97	0	0	0	0	0	0	0	714.02	0	0	724.37	0	744.78	694.83	0	0	0	0	0	720.02	0	729.99	703.89	742.18	0	0	0	0	0	0	723.75	697.43	706.99	0	0	778.56
2.028e+13	0	0	0	0	0	0	0	748.7	0	0	0	0	705.79	0	0	0	0	0	0	0	712.35	0	0	724.84	0	747.87	696.05	0	0	0	0	0	720.19	0	736.48	706.63	745.04	0	0	0	0	0	0	723.62	697.38	712.94	0	0	753.54
2.0338e+13	0	0	0	0	0	0	0	746.2	0	0	0	0	702.43	0	0	0	0	0	0	0	711.21	0	0	725.67	0	745.41	696.59	0	0	0	0	0	721.21	0	737.96	707.93	742.23	0	0	0	0	0	0	724.25	697.32	713.8	0	0	746.48
2.0396e+13	0	0	0	0	0	0	0	744.05	0	0	0	0	699.51	0	0	0	0	0	0	0	710.37	0	0	725.55	0	743.28	695.94	0	0	0	0	0	722	0	737.81	707.67	739.71	0	0	0	0	0	0	724.93	697.26	713.09	0	0	742.55
2.0454e+13	0	0	0	0	0	0	0	742.28	0	0	0	0	696.79	0	0	0	0	0	0	0	709.57	0	0	724.88	0	741.52	694.63	0	0	0	0	0	722.39	0	737.2	706.65	737.57	0	0	0	0	0	0	725.35	697.2	711.88	0	0	739.81
2.0512e+13	0	0	0	0	0	0	0	791.01	0	0	0	0	693.69	0	0	0	0	0	0	0	708.73	0	0	723.94	0	790.08	692.92	0	0	0	0	0	724.79	0	738.33	705.28	735.69	0	0	0	0	0	0	727.75	699.41	710.48	0	0	741.61
2.057e+13	0	0	0	0	0	0	0	772.91	0	0	0	0	695.3	0	0	0	0	0	0	0	707.82	0	0	723	0	772.05	690.97	0	0	0	0	0	727.05	707.01	757.57	704.04	741.21	0	0	0	0	0	0	728.79	699.33	710.16	0	0	763.07
2.0628e+13	0	0	0	0	0	0	0	761.86	0	0	0	0	696.82	0	0	0	0	0	0	0	706.88	0	0	722.94	0	761.05	690.02	0	0	0	0	0	730.17	703.04	753.92	703.82	742.81	0	0	0	0	0	0	731.44	699.24	711.23	0	0	754.98
2.0686e+13	0	0	0	0	0	0	0	756.3	0	0	0	0	695.97	0	0	0	0	0	0	0	706.08	0	0	723.03	0	755.5	0	0	0	0	0	0	731.08	699.79	750.7	703.45	741.63	0	0	0	0	0	0	732.75	699.15	711.12	0	0	750.11
2.0745e+13	0	0	0	0	0	0	0	752.57	0	0	0	0	694.3	0	0	0	0	0	0	0	705.4	0	0	722.77	0	751.78	0	0	0	0	0	0	731.03	697	748.14	702.65	739.94	0	0	0	0	0	0	733.11	699.06	710.25	0	0	746.6
2.0803e+13	0	0	0	0	0	0	0	749.74	0	0	0	0	692.17	0	0	0	0	0	0	0	704.74	0	0	722.19	0	748.96	0	0	0	0	0	0	730.59	694.18	746.03	701.55	738.19	0	0	0	0	0	0	732.99	698.98	709.02	0	0	743.82
2.0861e+13	0	0	0	0	0	0	0	747.93	0	0	0	0	712.31	0	0	0	0	0	0	0	704.35	0	0	736.8	0	747.15	726.75	0	0	0	0	0	732.67	692.8	745.49	734.09	776.29	0	0	705	0	0	0	735.38	701.11	746.71	0	0	748.93
2.0919e+13	0	0	0	0	0	0	0	749.74	0	0	0	0	710.66	0	0	0	0	0	0	0	706.42	0	0	736.7	0	748.89	713.24	0	0	0	0	0	731.73	0	744.77	720.92	758.72	0	0	0	0	0	0	734.65	701.03	729.01	0	0	752.54
2.0977e+13	0	0	0	0	0	0	0	750.3	0	0	0	0	707.63	0	0	0	0	0	0	0	707.57	0	0	733.66	0	749.43	707.68	0	0	0	0	0	731.09	0	744.9	715.62	751.73	0	0	0	0	0	0	734.08	700.96	722.61	0	0	750.4
2.1035e+13	0	0	0	0	0	0	0	749.64	0	0	0	0	704.94	0	0	0	0	0	0	0	707.66	0	0	731.03	0	748.78	704.03	0	0	0	0	0	730.67	0	744.68	712.24	747.3	0	0	0	0	0	0	733.71	700.9	718.72	0	0	747.89
2.1093e+13	0	0	0	0	0	0	0	748.5	0	0	0	0	702.43	0	0	0	0	0	0	0	707.26	0	0	728.8	0	747.66	701.03	0	0	0	0	0	730.32	0	744.1	709.64	743.98	0	0	0	0	0	0	733.41	700.84	715.84	0	0	745.54
2.1151e+13	0	0	0	0	0	0	0	747.96	0	0	0	0	751.53	0	0	0	0	0	0	0	706.62	0	0	727.38	690.33	747.14	709.37	0	0	0	0	0	732.08	0	744.73	721.27	842.7	0	0	755.96	0	0	0	735.25	703.03	773.49	0	0	748.33
2.1209e+13	0	0	0	0	0	0	0	751.99	0	0	0	0	723.07	0	0	0	0	0	0	0	706.74	0	0	737.1	690.22	751.06	715.56	0	0	0	0	0	731.56	0	744.81	725.74	769.78	0	0	700.24	0	0	0	734.81	702.99	737.39	0	0	761.72
2.1268e+13	0	0	0	0	0	0	0	753.83	0	0	0	0	715.01	0	0	0	0	0	0	0	707.93	0	0	735.95	690.12	752.9	710.73	0	0	0	0	0	731.36	0	746.31	720.05	758.51	0	0	0	0	0	0	734.54	702.96	728.5	0	0	756.98
2.1326e+13	0	0	0	0	0	0	0	753.21	0	0	0	0	710.23	0	0	0	0	0	0	0	708.33	0	0	733.58	690.03	752.3	707.14	0	0	0	0	0	731.44	0	746.78	716.17	752.45	0	0	0	0	0	0	734.55	702.93	723.47	0	0	753.04
2.1384e+13	0	0	0	0	0	0	0	751.9	0	0	0	0	706.66	0	0	0	0	0	0	0	708.13	0	0	731.3	0	751	704.17	0	0	0	0	0	731.49	0	746.47	713.19	748.24	0	0	0	0	0	0	734.6	702.9	719.91	0	0	749.84
2.1442e+13	0	0	0	0	0	0	0	750.4	0	0	0	0	703.65	0	0	0	0	0	0	0	707.6	0	0	729.23	0	749.52	701.48	0	0	0	0	0	731.39	0	745.77	710.69	744.97	0	0	0	0	0	0	734.55	702.86	717.08	0	0	747.15
2.15e+13	0	0	0	0	0	0	0	792.74	0	0	0	0	701.78	0	0	0	0	0	0	0	706.89	0	0	727.37	692.39	791.74	698.98	0	0	0	0	0	738.01	723.82	778.44	708.51	744.72	0	0	0	0	0	704.55	738.56	705.11	714.86	0	0	766.91
2.1558e+13	0	0	0	0	0	0	0	774.61	0	0	0	0	702.21	0	0	0	0	0	0	0	706.1	0	0	726.19	692.3	773.67	696.87	0	0	0	0	0	742.79	712.85	768.32	707.16	747.52	0	0	0	690.25	0	701.29	743.19	705.08	714.5	0	0	762.33
2.1616e+13	0	0	0	0	0	0	0	767.17	0	0	0	0	701.19	0	0	0	0	0	0	0	705.37	0	0	725.68	692.21	766.25	695.17	0	0	0	0	0	742.96	707.88	762.77	706.35	746.83	0	0	0	691.13	0	697.9	744.33	705.04	714.18	0	0	757.59
2.1674e+13	0	0	0	0	0	0	0	762.46	0	0	0	0	699.44	0	0	0	0	0	0	0	704.74	0	0	725.12	692.12	761.55	693.63	0	0	0	0	0	742.09	704.55	758.97	705.39	745.13	0	0	0	690.83	0	694.74	744.13	705.01	713.27	0	0	753.83
2.1732e+13	0	0	0	0	0	0	0	758.95	0	0	0	0	697.37	0	0	0	0	0	0	0	704.13	0	0	724.36	692.03	758.06	692.03	0	0	0	0	0	740.97	701.91	756.04	704.23	743.22	0	0	0	0	0	690.82	743.46	704.97	712.03	0	0	750.74
2.1791e+13	0	0	0	0	0	0	0	755.71	0	723.26	0	0	0	0	0	0	0	0	0	705.64	696.63	0	0	717.69	694.58	754.84	0	0	0	0	0	0	742.36	700.89	754.45	696.85	737.26	0	0	0	692.99	0	0	745.33	707.23	705.36	692.2	0	745.79
2.1849e+13	0	0	0	0	0	0	0	753.26	0	0	0	0	0	0	0	0	0	0	0	0	698	0	0	716.91	694.49	752.4	0	0	0	0	0	0	740.89	698.01	752.18	695.69	735.68	0	0	0	690.48	0	0	744.1	707.21	704.05	692.14	690.56	743.61
2.1907e+13	0	0	0	0	0	0	0	751.11	0	0	0	0	0	0	0	0	0	0	0	0	699.81	0	0	716.43	694.41	750.25	0	0	0	0	0	0	739.52	694.01	750.19	695.63	734.15	0	0	0	0	0	0	742.92	707.2	703.11	692.11	691.81	741.64
2.1965e+13	0	0	0	0	0	0	0	749.19	0	0	0	0	0	0	0	0	0	0	0	0	701.4	0	0	716.23	694.34	748.33	0	0	0	0	0	0	738.25	0	748.4	696.06	732.76	0	0	0	0	0	0	741.79	707.2	702.68	692.08	0	739.84
2.2023e+13	0	0	0	0	0	0	0	747.45	0	0	0	0	0	0	0	0	0	0	0	0	702.74	0	0	716.2	694.28	746.59	0	0	0	0	0	0	737.05	0	746.78	696.32	731.52	0	0	0	0	0	0	740.71	707.21	702.42	692.06	0	738.21
2.2081e+13	0	0	0	0	0	0	0	745.86	0	0	0	0	0	0	0	0	0	0	0	0	703.77	0	0	716.26	694.22	745.01	0	0	0	0	0	0	735.91	0	745.28	696.28	730.44	0	0	0	0	0	0	739.68	707.22	702.14	692.03	0	736.73
2.2139e+13	0	0	0	0	0	0	0	743.65	0	0	0	0	696.74	0	0	0	691.96	0	0	0	706.72	0	0	740.43	696.85	742.79	725.32	0	0	0	0	0	735.88	0	743.68	728.92	753.71	0	0	0	0	0	0	739.9	709.62	729.77	695.06	0	737.9
2.2197e+13	0	0	0	0	0	0	0	744.41	0	0	0	0	699.43	0	0	0	691.9	0	0	0	710.69	0	0	734.95	696.8	743.49	713.22	0	0	0	0	0	734.79	0	742.92	718.45	747.23	0	0	0	0	0	0	738.86	709.63	721.39	695.01	0	741.39
2.2255e+13	0	0	0	0	0	0	0	745.06	0	0	0	0	699	0	0	0	691.85	0	0	0	711.86	0	0	731.77	696.76	744.12	708	0	0	0	0	0	733.89	0	742.78	713.99	743.4	0	0	0	0	0	0	737.98	709.64	717.48	694.94	0	741.48
2.2313e+13	0	0	0	0	0	0	0	745.05	0	0	0	0	697.93	0	0	0	691.8	0	0	0	711.81	0	0	729.56	696.71	744.12	704.68	0	0	0	0	0	733.2	0	742.63	711.18	740.74	0	0	0	0	0	0	737.27	709.63	714.94	694.84	0	740.66
2.2372e+13	0	0	0	0	0	0	0	744.64	0	0	0	0	696.47	0	0	0	691.75	0	0	0	711.27	0	0	727.8	696.65	743.71	702.06	0	0	0	0	0	732.63	0	742.31	709.06	738.67	0	0	0	0	0	0	736.69	709.62	713.01	694.74	0	739.6
2.243e+13	727.6	0	0	0	0	0	0	744.06	0	0	0	0	693.67	0	0	0	694.27	0	0	0	747.64	0	0	724.72	699.28	743.15	696.47	0	0	0	0	0	733.05	0	742.27	704.01	734.84	0	0	0	0	0	0	737.18	711.99	708.88	697.57	0	737.77
2.2488e+13	712.04	0	0	0	0	0	0	743.19	0	0	0	0	690.55	0	0	0	694.23	0	0	0	731.24	0	0	731.46	699.21	742.29	697.08	0	0	0	0	0	732.54	0	741.63	704.21	733.91	0	0	0	0	0	0	736.68	711.94	708.02	697.4	0	736.54
2.2546e+13	706.37	0	0	0	0	0	0	742.34	0	0	0	0	0	0	0	0	694.18	0	0	0	725.69	0	0	731.87	699.13	741.44	698.49	0	0	0	0	0	732.01	0	740.94	705.58	734.05	0	0	0	0	0	0	736.16	711.88	708.35	697.21	0	735.61
2.2604e+13	702.66	0	0	0	0	0	0	741.59	0	0	0	0	0	0	0	0	694.12	0	0	0	722.43	0	0	730.94	699.04	740.68	699.39	0	0	0	0	0	731.46	0	740.25	706.49	734.13	0	0	0	0	0	0	735.63	711.81	708.86	697.02	0	735
2.2662e+13	699.55	0	0	0	0	0	0	740.95	0	0	0	0	0	0	0	0	694.07	0	0	0	720.07	0	0	729.74	698.94	740.04	699.68	0	0	0	0	0	730.89	0	739.59	706.85	733.92	0	0	0	0	0	0	735.09	711.73	709.13	696.81	0	734.52
2.272e+13	696.52	0	0	0	0	0	0	783.25	0	0	0	0	0	0	0	0	696.56	0	0	0	718.15	0	0	728.51	701.45	782.05	699.49	0	0	0	0	0	731.02	0	739.13	706.8	733.49	0	0	0	0	0	0	735.31	713.94	709.14	699.34	0	736.54
2.2778e+13	693.24	0	0	0	0	0	0	772.92	0	0	0	0	693.5	0	0	0	696.49	0	0	0	716.48	0	0	727.42	701.32	771.85	698.97	0	0	0	0	0	733.21	704.39	759.37	706.72	739.69	0	0	0	0	0	0	736.09	713.83	709.94	699.08	0	760.47
2.2836e+13	690.01	0	0	0	0	0	0	762.71	0	0	0	0	696.79	0	0	0	696.42	0	0	0	715.05	0	0	727.32	701.19	761.69	698.74	0	0	0	0	0	736.38	701.3	756.33	707.55	742.46	0	0	0	0	0	0	738.73	713.71	712.14	698.82	0	753.68
2.2895e+13	0	0	0	0	0	0	0	757.82	0	0	0	0	697.18	0	0	0	696.34	0	0	0	713.94	0	0	727.48	701.05	756.83	698.23	0	0	0	0	0	737.26	698.56	753.55	708.19	742.17	0	0	0	0	0	0	739.94	713.59	713.19	698.55	0	749.75
2.2953e+13	0	0	0	0	0	0	0	754.65	0	0	0	0	696.46	0	0	0	696.26	0	0	0	713.05	0	0	727.31	700.91	753.68	697.22	0	0	0	0	0	737.18	696.19	751.37	708.19	741.13	0	0	0	0	0	0	740.2	713.46	713.29	698.28	0	746.99
2.3011e+13	0	0	0	0	0	0	0	752.29	0	0	0	0	695.13	0	0	0	696.18	0	0	0	712.22	0	0	726.84	700.76	751.32	695.91	0	0	0	0	0	736.73	693.73	749.58	707.69	739.92	0	0	0	0	0	0	740.01	713.33	712.85	698.01	0	744.82
2.3069e+13	0	0	0	0	0	0	0	750.12	0	0	0	0	693.66	0	0	0	698.57	0	0	0	716.07	0	0	765.25	703.08	749.17	731.11	0	0	0	0	0	737.88	692.76	748.66	740.57	754.29	0	0	0	0	0	0	741.44	715.34	733.43	700.31	0	742.22
2.3127e+13	0	0	0	0	0	0	0	749.54	0	0	0	0	699.64	0	0	0	698.47	0	0	0	720.71	0	0	748.74	702.91	748.55	718.38	0	0	0	0	0	737.01	0	747.36	727.07	753.98	0	0	0	0	0	0	740.72	715.2	728.67	700.06	0	745.83
2.3185e+13	0	0	0	0	0	0	0	749.87	0	0	0	0	701.53	0	0	0	698.36	0	0	0	720.09	0	0	742.42	702.76	748.83	713.15	0	0	0	0	0	736.23	0	746.81	721.67	750.74	0	0	0	0	0	0	740.04	715.08	724.86	699.83	0	746.72
2.3243e+13	0	0	0	0	0	0	0	749.83	0	0	0	0	701.61	0	0	0	698.25	0	0	0	718.72	0	0	738.51	702.6	748.79	709.81	0	0	0	0	0	735.62	0	746.52	718.28	747.94	0	0	0	0	0	0	739.48	714.96	722.05	699.6	0	746.17
2.3301e+13	0	0	0	0	0	0	0	749.4	0	0	0	0	700.92	0	0	0	698.15	0	0	0	717.29	0	0	735.62	702.45	748.38	707.21	0	0	0	0	0	735.13	0	746.17	715.73	745.56	0	0	0	0	0	0	739.02	714.85	719.79	699.38	0	745.13
2.3359e+13	0	0	0	0	0	0	0	754.59	0	0	0	0	699.78	0	0	0	700.44	0	0	0	715.9	704.36	0	733.3	704.67	753.44	704.96	0	0	0	0	0	758.89	698.56	815.5	713.62	743.49	0	0	0	740.98	0	739.57	744.67	716.82	717.85	701.69	0	743.93
2.3418e+13	0	0	0	0	0	0	0	770.35	0	0	0	0	698.17	0	0	0	700.33	0	0	0	714.59	0	0	731.32	704.53	769.18	702.82	0	0	0	0	0	761.37	709.62	777.31	711.75	742.08	0	0	0	714.18	0	711.88	760.2	716.72	716.14	701.47	0	747.7
2.3476e+13	0	0	0	0	0	0	0	766.25	0	0	0	0	696.41	0	0	0	700.21	0	0	0	713.33	0	0	729.7	704.38	765.13	700.71	0	0	0	0	0	755.11	706.64	767.97	710.1	742.16	0	0	0	706.9	0	704.52	756.95	716.61	714.8	701.25	0	749.89
2.3534e+13	0	0	0	0	0	0	0	762.86	0	0	0	0	694.65	0	0	0	700.1	0	0	0	712.16	0	0	728.48	704.24	761.78	698.58	0	0	0	0	0	751.43	704.2	763.12	708.72	742.09	0	0	0	702.95	0	700.28	754.25	716.51	713.83	701.05	0	749.57
2.3592e+13	0	0	0	0	0	0	0	760.14	0	0	0	0	692.92	0	0	0	699.99	0	0	0	711.1	0	0	727.49	704.1	759.09	696.39	0	0	0	0	0	748.84	702.16	759.83	707.5	741.56	0	0	0	700.19	0	696.81	752.13	716.42	712.97	700.89	0	748.47
2.365e+13	0	0	0	0	0	0	0	757.86	0	0	0	0	691.13	0	0	0	699.88	0	0	0	710.12	0	0	726.58	703.97	756.83	694.06	0	0	0	0	0	746.81	700.27	757.3	706.3	740.73	0	0	0	697.87	0	691.62	750.38	716.35	712.07	700.79	0	747.13
2.3708e+13	0	0	0	0	0	0	0	754.77	0	0	0	0	692.86	0	0	0	702.11	0	0	0	715.2	0	0	760.53	706.2	753.76	727.34	0	0	0	0	0	746.41	697	754.96	735.22	756.28	0	0	0	697.51	0	0	750.44	718.4	731.35	703.46	0	745.07
2.3766e+13	0	0	0	0	0	0	0	754.55	0	0	0	0	698.42	0	0	0	702	0	0	0	718.43	0	0	746.9	706.12	753.49	716.38	0	0	0	0	0	744.82	695.09	753.5	724.37	754.63	0	0	0	694.58	0	0	748.94	718.4	726.7	703.45	0	748.81
2.3824e+13	0	0	0	0	0	0	0	754.86	0	0	0	0	700.34	0	0	0	701.9	0	0	0	717.68	0	0	741.08	706.05	753.76	711.44	0	0	0	0	0	743.53	693.47	752.83	719.6	751.52	0	0	0	691.08	0	0	747.68	718.42	723.27	703.42	0	749.52
2.3882e+13	0	0	0	0	0	0	0	754.66	0	0	0	0	700.68	0	0	0	701.81	0	0	0	716.39	0	0	737.38	705.99	753.57	708.16	0	0	0	0	0	742.52	691.84	752.33	716.5	748.84	0	0	0	0	0	0	746.68	718.43	720.73	703.37	0	748.9
2.3941e+13	0	0	0	0	0	0	0	754.05	0	0	0	0	700.27	0	0	0	701.72	0	0	0	715.07	0	0	734.64	705.93	752.97	705.57	0	0	0	0	0	741.7	690.29	751.75	714.13	746.54	0	0	0	0	0	0	745.86	718.45	718.66	703.29	0	747.8
2.3999e+13	0	0	0	0	0	0	0	768.28	0	0	0	0	716.71	0	0	0	703.99	0	0	0	713.81	0	0	732.44	708.32	767.03	703.33	0	0	0	0	0	741.92	690.48	752.36	712.27	757.98	0	0	0	0	0	0	746.21	720.68	718.14	706.03	0	819.49
2.4057e+13	0	0	0	0	0	0	0	774.6	0	0	0	0	717.25	0	0	0	703.92	0	0	0	712.71	0	0	733.15	708.26	773.4	704.58	0	0	0	0	0	742.61	696.61	761.84	715.2	763.41	0	0	0	0	0	0	746.28	720.68	725.28	705.88	0	775.91
2.4115e+13	0	0	0	0	0	0	0	770.08	0	0	0	0	712.72	0	0	0	703.85	0	0	0	712.2	0	0	734.14	708.2	768.94	704.79	0	0	0	0	0	744.38	698.95	762.5	715.85	758.47	0	0	0	0	0	0	747.59	720.66	724.72	705.72	0	766.15
2.4173e+13	0	0	0	0	0	0	0	766.51	0	0	0	0	709.26	0	0	0	703.79	0	0	0	711.91	0	0	733.72	708.12	765.4	703.65	0	0	0	0	0	745.15	699.19	761.24	714.82	754.55	0	0	0	0	0	0	748.4	720.62	722.82	705.53	0	760.76
2.4231e+13	0	0	0	0	0	0	0	763.63	0	0	0	0	706.4	0	0	0	703.72	0	0	0	711.5	0	0	732.69	708.04	762.54	702.08	0	0	0	0	0	745.17	698.68	759.64	713.3	751.39	0	0	0	0	0	0	748.59	720.57	720.78	705.34	0	756.97
2.4289e+13	0	0	0	0	0	0	0	761.2	0	0	0	0	703.87	0	0	0	703.65	0	0	0	710.93	0	0	731.44	707.94	760.13	700.33	0	0	0	0	0	744.79	697.81	758.03	711.67	748.74	0	0	0	0	0	0	748.38	720.51	718.82	705.14	0	753.99
2.4347e+13	706.8	0	0	0	0	0	0	758.86	0	0	0	0	697.58	0	0	0	705.94	0	0	0	728.63	0	0	727	710.27	757.82	694.41	0	0	0	0	0	745.91	698.95	757.15	705.01	742.89	0	0	0	690.19	0	0	749.71	722.62	712.41	707.58	0	749.72
2.4405e+13	704.04	0	0	0	0	0	0	756.82	0	0	0	0	696.81	0	0	0	705.87	0	0	0	725.86	0	0	730.58	710.15	755.79	696.29	0	0	0	0	0	744.99	696.96	755.47	705.56	741.54	0	0	0	0	0	0	748.94	722.54	711.68	707.38	0	747.6
2.4463e+13	701.32	0	0	0	0	0	0	755.03	0	0	0	0	696.6	0	0	0	705.79	0	0	0	723.47	0	0	731.67	710.04	754.01	697.8	0	0	0	0	0	744.05	694.34	753.92	706.65	740.94	0	0	0	0	0	0	748.11	722.47	711.72	707.18	0	745.91
2.4522e+13	698.75	0	0	0	0	0	0	753.51	0	0	0	0	696.3	0	0	0	705.71	0	0	0	721.58	0	0	731.6	709.92	752.49	698.92	0	0	0	0	0	743.11	691.32	752.52	707.53	740.49	0	0	0	0	0	0	747.27	722.39	711.96	706.99	0	744.6
2.458e+13	695.84	0	0	0	0	0	0	752.2	0	0	0	0	695.65	0	0	0	705.62	0	0	0	719.98	0	0	731.04	709.8	751.18	699.53	0	0	0	0	0	742.18	0	751.26	708.01	739.96	0	0	0	0	0	0	746.42	722.32	712.11	706.81	0	743.53
2.4638e+13	696	0	0	0	0	0	0	750.27	0	0	0	0	692.55	0	0	0	707.88	0	0	0	722.63	0	0	727.14	712.06	749.25	697.65	0	0	0	0	0	742.03	0	749.92	706.12	737.11	0	0	0	0	0	0	746.45	724.37	710.01	709.16	703.66	741.03
2.4696e+13	704.2	0	0	0	0	0	0	749.24	0	0	0	0	691	0	0	0	707.79	0	0	0	728.38	0	0	728.92	711.93	748.23	697.22	0	0	0	0	0	741.11	0	748.87	705.96	736.48	0	0	0	0	0	0	745.58	724.28	709.86	708.95	702.31	740.23
2.4754e+13	704.63	0	0	0	0	0	0	748.28	0	0	0	0	690.42	0	0	0	707.7	0	0	0	727.04	0	0	730.59	711.8	747.27	697.46	0	0	0	0	0	740.24	0	747.89	706.23	736.19	0	0	0	0	0	0	744.75	724.19	709.84	708.74	697.64	739.47
2.4812e+13	703.66	0	0	0	0	0	0	747.39	0	0	0	0	690.03	0	0	0	707.6	0	0	0	725.31	0	0	731.05	711.67	746.39	697.98	0	0	0	0	0	739.42	0	746.99	706.75	736.12	0	0	0	0	0	0	743.96	724.09	710.04	708.52	693.91	738.83
2.487e+13	702.25	0	0	0	0	0	0	746.61	0	0	0	0	0	0	0	0	707.51	0	0	0	723.67	0	0	730.86	711.54	745.61	698.46	0	0	0	0	0	738.64	0	746.15	707.21	736.05	0	0	0	0	0	0	743.21	723.98	710.28	708.28	690.89	738.31
2.4928e+13	700.52	0	0	0	0	0	0	745.08	0	0	0	690.96	724.46	0	0	0	709.71	0	0	0	722.18	0	0	730.35	713.69	744.09	699.27	0	0	0	0	0	738.2	0	744.95	708.17	939.1	0	691.13	919.63	0	0	0	742.89	725.91	734.99	710.43	0	736.67
2.4986e+13	698.62	0	0	0	0	0	0	748.56	0	0	0	690.87	720.49	0	0	0	709.61	0	0	0	721.6	0	0	741.52	713.54	747.44	719.24	0	0	0	0	0	737.5	0	744.91	729.58	769.34	0	691.04	702.99	0	0	0	742.18	725.77	739.34	710.16	0	756.71
2.5045e+13	697.25	0	0	0	0	0	0	752.21	0	0	0	690.78	712.45	0	0	0	709.5	0	0	0	722.77	0	0	742.21	713.37	751.07	715.59	0	0	0	0	0	737.13	0	746.84	725.33	758.24	0	690.94	0	0	0	0	741.7	725.62	731.17	709.88	0	754.17
2.5103e+13	695.88	0	0	0	0	0	0	752.92	0	0	0	690.68	708.45	0	0	0	709.39	0	0	0	723.02	0	0	740.61	713.2	751.81	712.66	0	0	0	0	0	737.21	0	748.09	722.39	753.15	0	690.84	0	0	0	0	741.62	725.47	727.17	709.59	0	751.63
2.5161e+13	694.37	0	0	0	0	0	0	752.62	0	0	0	690.59	705.76	0	0	0	709.27	0	0	0	722.51	0	0	738.8	713.03	751.54	710.26	0	0	0	0	0	737.38	0	748.52	720.1	749.88	0	690.73	0	0	0	0	741.69	725.31	724.48	709.29	0	749.57
2.5219e+13	692.78	0	0	0	0	0	0	751.96	0	0	0	690.5	703.64	0	0	0	709.16	0	0	0	721.63	0	0	737.06	712.85	750.9	708.16	0	0	0	0	0	737.47	0	748.46	718.12	747.42	0	690.62	0	0	0	0	741.74	725.14	722.38	709	0	747.84
2.5277e+13	711.91	0	0	0	0	0	0	751.54	0	0	0	692.89	701.28	0	0	0	711.25	0	0	0	747.81	0	0	775.1	714.81	750.52	711.9	0	0	0	0	0	738.45	0	748.9	724.77	746.8	0	693.04	0	0	0	0	742.68	726.84	722.52	710.84	0	745.92
2.5335e+13	709.19	0	0	0	0	0	0	750.75	0	0	0	692.79	701.12	0	0	0	711.11	0	0	0	739.22	0	0	757.29	714.6	749.73	716.48	0	0	0	0	0	738.27	0	748.31	727.27	752.05	0	692.93	0	0	0	0	742.52	726.65	727.22	710.52	0	746.27
2.5393e+13	705.97	0	0	0	0	0	0	750.63	0	0	0	692.69	701.68	0	0	0	710.97	0	0	0	734.13	0	0	750.35	714.39	749.59	715.42	0	0	0	0	0	738	0	747.91	725.18	751.75	0	692.82	0	0	0	0	742.28	726.45	726.76	710.21	0	747.06
2.5451e+13	703.22	0	0	0	0	0	0	750.65	0	0	0	692.59	701.75	0	0	0	710.83	0	0	0	730.65	0	0	746	714.19	749.6	713.73	0	0	0	0	0	737.72	0	747.72	722.98	750.28	0	692.71	0	0	0	0	742.02	726.26	725.35	709.9	0	747.09
2.5509e+13	700.81	0	0	0	0	0	0	750.5	0	0	0	692.49	701.37	0	0	0	710.68	0	0	0	727.97	0	0	742.76	713.98	749.46	711.98	0	0	0	0	0	737.47	0	747.56	720.97	748.6	0	692.59	0	0	0	0	741.77	726.06	723.79	709.6	0	746.62
2.5568e+13	693.39	0	0	0	0	0	0	750.62	0	0	0	694.82	701.78	0	0	0	712.65	0	0	0	721.42	0	0	736.54	715.77	749.6	708.85	0	0	0	0	0	738.12	0	747.97	717.39	745.85	0	694.94	0	0	0	0	742.41	727.61	721.15	711.28	695.85	745.91
2.5626e+13	707.21	0	0	0	0	0	0	750.03	0	0	0	694.7	700.53	0	0	0	712.49	0	0	0	734.59	0	0	736.82	715.56	749.02	707.04	0	0	0	0	0	737.88	0	747.61	715.61	744.09	0	694.82	0	0	0	0	742.18	727.41	719.48	710.98	704.93	744.83
2.5684e+13	709.01	0	0	0	0	0	0	749.34	0	0	0	694.59	699.07	0	0	0	712.32	0	0	0	733.32	0	0	738.24	715.34	748.34	706.09	0	0	0	0	0	737.61	0	747.16	714.73	742.96	0	694.69	0	0	0	0	741.92	727.22	718.31	710.69	700.62	743.77
2.5742e+13	708.4	0	0	0	0	0	0	748.65	0	0	0	694.47	697.65	0	0	0	712.16	0	0	0	731.23	0	0	738.22	715.13	747.65	705.81	0	0	0	0	0	737.31	0	746.65	714.49	742.33	0	694.56	0	0	0	0	741.63	727.03	717.69	710.4	697.04	742.87
2.58e+13	707.15	0	0	0	0	0	0	747.99	0	0	0	694.35	696.39	0	0	0	712	0	0	0	729.26	0	0	737.5	714.92	747	705.68	0	0	0	0	0	736.97	0	746.13	714.36	741.78	0	694.43	0	0	0	0	741.32	726.84	717.31	710.11	694.15	742.14
2.5858e+13	705.6	0	0	0	0	0	0	747.39	0	0	0	694.24	695.22	0	0	0	711.84	0	0	0	727.47	0	0	736.5	714.71	746.4	705.47	0	0	0	0	0	736.61	0	745.61	714.13	741.18	0	694.3	0	0	0	0	740.97	726.66	716.95	709.82	691.74	741.5
2.5916e+13	739.4	0	0	0	0	0	0	746.67	0	0	0	696.49	694.56	0	0	0	713.68	0	0	0	763.75	0	0	752.05	716.38	745.69	705.48	0	0	0	0	0	736.87	0	745.25	714.26	739.78	0	696.56	0	0	0	0	741.27	728.1	716.1	711.41	690.61	740.32
2.5974e+13	724.31	0	0	0	0	0	0	746.13	0	0	0	696.36	693.7	0	0	0	713.51	0	0	0	747.22	0	0	750.38	716.17	745.16	708.49	0	0	0	0	0	736.46	0	744.73	717.97	742.12	0	696.41	0	0	0	0	740.88	727.92	718.34	711.12	692.64	740.07
2.6032e+13	718.05	0	0	0	0	0	0	745.82	0	0	0	696.23	693.56	0	0	0	713.34	0	0	0	740.46	0	0	747.17	715.96	744.83	709.7	0	0	0	0	0	736.05	0	744.28	719.13	743.48	0	696.27	0	0	0	0	740.48	727.73	719.76	710.84	693.1	740.41
2.6091e+13	714.02	0	0	0	0	0	0	745.72	0	0	0	696.09	693.67	0	0	0	713.17	0	0	0	736.19	0	0	744.44	715.75	744.72	709.72	0	0	0	0	0	735.65	0	743.95	719.04	743.69	0	696.12	0	0	0	0	740.1	727.55	720.12	710.55	692.44	740.75
2.6149e+13	710.92	0	0	0	0	0	0	745.66	0	0	0	695.96	693.69	0	0	0	713	0	0	0	733.03	0	0	742.12	715.54	744.65	709.21	0	0	0	0	0	735.29	0	743.72	718.45	743.32	0	695.98	0	0	0	0	739.74	727.36	719.92	710.27	691.29	740.86
2.6207e+13	757.03	0	0	0	0	0	0	745.72	0	0	0	698.13	695.3	0	0	0	714.74	0	0	0	786.43	0	0	771.06	717.12	744.71	709.47	0	0	0	0	0	735.46	0	743.76	718.52	742.38	0	698.15	0	0	0	0	739.91	728.71	719.71	711.75	0	740.85
2.6265e+13	730.07	0	0	0	0	0	0	745.55	0	0	0	697.99	695	0	0	0	714.56	0	0	0	754.63	0	0	761.9	716.9	744.55	715.63	0	0	0	0	0	735.18	0	743.58	726	746.51	0	697.99	0	0	0	0	739.63	728.52	723.99	711.46	690.1	740.91
2.6323e+13	722.02	0	0	0	0	0	0	745.63	0	0	0	697.85	695.42	0	0	0	714.39	0	0	0	745.63	0	0	754.94	716.69	744.61	716.28	0	0	0	0	0	734.92	0	743.42	726.3	748.44	0	697.84	0	0	0	0	739.36	728.33	725.65	711.17	691.12	741.96
2.6381e+13	717.24	0	0	0	0	0	0	745.95	0	0	0	697.7	695.92	0	0	0	714.22	0	0	0	740.39	0	0	750.42	716.48	744.92	715.27	0	0	0	0	0	734.68	0	743.41	725.04	748.29	0	697.68	0	0	0	0	739.11	728.14	725.42	710.87	691.28	742.76
2.6439e+13	713.71	0	0	0	0	0	0	746.25	0	0	0	697.56	696.17	0	0	0	714.05	0	0	0	736.65	0	0	747.04	716.27	745.2	713.9	0	0	0	0	0	734.48	0	743.49	723.52	747.45	0	697.52	0	0	0	0	738.9	727.95	724.58	710.58	690.75	743.06
2.6497e+13	710.81	0	0	0	0	0	0	746.39	0	0	0	697.41	696.1	0	0	0	713.87	0	0	0	733.71	0	0	744.31	716.06	745.35	712.45	0	0	0	0	0	734.32	0	743.56	721.99	746.36	0	697.36	0	0	0	0	738.73	727.76	723.52	710.28	0	742.97
2.6555e+13	708.24	0	0	0	0	0	0	769.03	0	0	0	699.49	695.88	0	0	0	715.5	0	0	0	731.27	0	0	742	717.52	767.78	711.02	0	0	0	0	0	763.49	707.15	780.63	720.52	745.33	0	699.44	0	715.6	0	713.57	760.25	729	722.39	711.65	0	745.57
2.6613e+13	705.87	0	0	0	0	0	0	766.24	0	0	0	699.34	696.11	0	0	0	715.32	0	0	0	729.16	0	0	740.06	717.3	765.07	709.62	0	0	0	0	0	756.31	704.84	768.73	719.15	745.7	0	699.27	0	706.37	0	704.29	757.93	728.81	721.42	711.35	0	749.91
2.6672e+13	703.64	0	0	0	0	0	0	763.37	0	0	0	699.18	696.54	0	0	0	715.15	0	0	0	727.33	0	0	738.61	717.09	762.25	708.34	0	0	0	0	0	752.53	702.51	763.7	718.03	746.28	0	699.11	0	701.9	0	699.68	755.42	728.61	720.8	711.08	0	750.86
2.673e+13	701.44	0	0	0	0	0	0	761.12	0	0	0	699.03	696.77	0	0	0	714.97	0	0	0	725.74	0	0	737.49	716.88	760.03	707.18	0	0	0	0	0	750.08	700.69	760.63	717.11	746.31	0	698.94	0	698.96	0	696.21	753.52	728.44	720.33	710.87	0	750.56
2.6788e+13	699.26	0	0	0	0	0	0	759.28	0	0	0	698.88	696.6	0	0	0	714.79	0	0	0	724.35	0	0	736.5	716.68	758.21	706.06	0	0	0	0	0	748.28	699.13	758.42	716.27	745.89	0	698.77	0	696.61	0	691.25	752.02	728.29	719.82	710.73	0	749.8
2.6846e+13	697.1	0	0	0	0	0	0	757.6	0	0	0	700.87	736.16	0	0	0	716.34	0	0	0	723.13	0	0	741.4	718.14	756.53	727.26	0	0	0	0	0	747.96	696.79	756.56	741.7	802.6	0	700.76	723.57	696.36	0	0	752.11	729.61	763.79	712.52	0	766.19
2.6904e+13	695.47	0	0	0	0	0	0	763.59	0	0	0	700.71	720.35	0	0	0	716.17	0	0	0	724.21	0	0	748.71	718.01	762.42	722.83	0	0	0	0	0	746.81	695.78	757.66	735.23	772.76	0	700.59	698.76	693.67	0	0	750.96	729.57	743.34	712.51	0	767.82
2.6962e+13	694.81	0	0	0	0	0	0	764.76	0	0	0	700.55	714.83	0	0	0	716.02	0	0	0	725.37	0	0	747.22	717.91	763.61	718.22	0	0	0	0	0	746.49	695.59	759.12	730.35	764.49	0	700.41	0	690.98	0	0	750.48	729.55	736.62	712.47	0	763.92
2.702e+13	694.12	0	0	0	0	0	0	764.01	0	0	0	700.39	711.54	0	0	0	715.87	0	0	0	725.37	0	0	745.09	717.82	762.91	714.91	0	0	0	0	0	746.48	695.52	759.34	726.89	759.8	0	700.24	0	0	0	0	750.37	729.53	732.57	712.41	0	760.77
2.7078e+13	693.15	0	0	0	0	0	0	762.76	0	0	0	700.23	709.1	0	0	0	715.74	0	0	0	724.75	0	0	743.05	717.73	761.68	712.29	0	0	0	0	0	746.38	695.29	758.87	724.16	756.47	0	700.07	0	0	0	0	750.26	729.52	729.59	712.32	0	758.2
2.7136e+13	691.96	0	0	0	0	0	0	761.38	0	0	0	702.14	707.07	0	0	0	717.34	0	0	0	723.85	0	0	741.18	719.4	760.31	710.07	0	0	0	0	0	777.27	694.81	759.51	721.85	753.83	0	701.98	0	944.17	0	0	752.76	731.08	727.16	714.28	0	756
2.7195e+13	690.55	0	0	0	0	0	0	777.3	0	0	0	701.98	705.21	0	0	0	717.23	0	0	0	722.81	0	0	739.45	719.33	776.12	708.06	0	0	0	0	0	781.13	707.68	788.43	719.82	751.77	0	701.81	0	725.15	0	709.53	780.88	731.06	725.07	714.14	0	756.72
2.7253e+13	0	0	0	0	0	0	0	776.16	0	0	0	701.83	703.56	0	0	0	717.13	0	0	0	721.72	0	0	737.92	719.25	775.02	706.2	0	0	0	0	0	770.25	709.36	779.77	718.02	751.23	0	701.64	0	714.99	0	706.61	772.96	731.04	723.37	714.01	0	759.07
2.7311e+13	0	0	0	0	0	0	0	773.28	0	0	0	701.67	702.12	0	0	0	717.03	0	0	0	720.65	0	0	736.74	719.17	772.18	704.48	0	0	0	0	0	765.06	708.57	774.75	716.53	751	0	701.48	0	710.47	0	704.02	768.54	731.02	722.13	713.96	0	759.01
2.7369e+13	0	0	0	0	0	0	0	770.6	0	0	0	701.52	700.67	0	0	0	716.93	0	0	0	719.64	0	0	735.79	719.1	769.52	702.86	0	0	0	0	0	761.67	707.32	771.2	715.26	750.42	0	701.32	0	707.64	0	701.81	765.51	731.03	721.1	714.04	0	757.97
2.7427e+13	0	0	0	0	0	0	0	768.21	0	0	0	701.37	699.12	0	0	0	716.84	0	0	0	718.71	0	0	734.91	719.06	767.15	701.27	0	0	0	0	0	759.13	705.96	768.42	714.08	749.54	0	701.15	0	705.54	0	699.69	763.18	731.09	720.1	714.17	0	756.59
2.7485e+13	0	0	0	0	0	0	0	765.26	0	0	0	703.25	718.51	0	0	0	718.53	0	0	0	718.33	0	0	752.35	720.98	764.2	734.34	0	0	0	0	0	757.97	703.3	765.53	749.85	791.87	0	703.05	708.73	704.86	0	695.8	762.45	733	761.39	716.86	0	763.88
2.7543e+13	0	0	0	0	0	0	0	768.79	0	0	0	703.11	716.06	0	0	0	718.48	0	0	0	721.46	0	0	751.27	721.04	767.66	720.67	0	0	0	0	0	756.26	702.26	765.49	734	772.67	0	702.89	694.59	703.24	0	693.6	760.73	733.18	741.72	717	0	768.23
2.7601e+13	0	0	0	0	0	0	0	769.68	0	0	0	702.96	713.04	0	0	0	718.44	0	0	0	722.58	0	0	747.66	721.1	768.56	715.31	0	0	0	0	0	755.31	701.87	766.06	727.79	765.49	0	702.74	0	701.67	0	691.87	759.65	733.34	734.84	717.07	0	766
2.7659e+13	0	0	0	0	0	0	0	768.95	0	0	0	702.83	710.68	0	0	0	718.42	0	0	0	722.34	0	0	744.74	721.16	767.84	711.94	0	0	0	0	0	754.71	701.71	765.83	723.95	761.06	0	702.6	0	700.18	0	690.55	758.97	733.48	730.68	717.08	0	763.44
2.7718e+13	0	0	0	0	0	0	0	767.65	0	0	0	702.69	708.69	0	0	0	718.4	0	0	0	721.59	0	0	742.33	721.21	766.57	709.37	0	0	0	0	0	754.12	701.43	765.07	721.12	757.78	0	702.46	0	698.79	0	0	758.37	733.59	727.66	717.04	0	761.07
2.7776e+13	742.83	0	0	0	0	0	0	765.91	0	0	0	704.58	704.82	0	0	0	720.29	0	691.64	0	778.41	0	0	734.97	723.35	764.86	702.07	0	0	0	0	0	754.51	701.71	764.39	714.08	752.03	0	704.37	0	698.89	0	0	758.87	735.65	721.37	719.51	0	757.51
2.7834e+13	716.75	0	0	0	0	0	0	764.21	0	0	0	704.46	702.91	0	0	0	720.29	0	691.63	0	743.94	0	0	745.04	723.36	763.18	702	0	0	0	0	0	753.68	701.04	763.08	713.45	750.42	0	704.24	0	697.78	0	0	758.1	735.7	719.8	719.34	0	755.42
2.7892e+13	710.16	0	0	0	0	0	0	762.66	0	0	0	704.34	701.87	0	0	0	720.28	0	691.59	0	736.31	0	0	745.6	723.35	761.63	703.74	0	0	0	0	0	752.79	699.99	761.76	714.88	750.59	0	704.12	0	696.52	0	0	757.26	735.72	719.88	719.16	0	753.93
2.795e+13	706.46	0	0	0	0	0	0	761.41	0	0	0	704.23	701.39	0	0	0	720.27	0	691.54	0	732.27	0	0	744.17	723.31	760.37	705.16	0	0	0	0	0	751.87	698.63	760.54	715.9	750.52	0	704.01	0	695.07	0	0	756.4	735.71	720.28	718.96	0	752.98
2.8008e+13	703.56	0	0	0	0	0	0	760.37	0	0	0	704.12	701.14	0	0	0	720.25	0	691.47	0	729.5	0	0	742.47	723.26	759.33	705.89	0	0	0	0	0	750.96	697.12	759.46	716.23	749.97	0	703.89	0	693.43	0	0	755.55	735.69	720.38	718.75	0	752.18
2.8066e+13	700.97	0	0	0	0	0	0	759.45	0	0	0	704.01	700.88	0	0	0	720.21	0	691.38	0	727.35	0	0	740.81	723.19	758.4	706.06	0	0	0	0	0	750.09	695.54	758.5	716.1	749.12	0	703.78	0	691.69	0	0	754.72	735.65	720.17	718.52	0	751.36
2.8124e+13	729.89	0	0	0	0	0	0	757.9	0	0	0	705.96	699.47	0	0	0	722.15	0	694.11	0	760.6	0	0	766.98	725.18	756.85	707.67	0	0	0	0	0	749.7	694.49	757.35	718.64	747.96	690.11	705.76	0	691.58	0	0	754.47	737.48	719.66	720.59	0	749.28
2.8182e+13	717.93	0	0	0	0	0	0	757.18	0	0	0	705.86	699.5	0	0	0	722.1	0	693.97	0	745.86	0	0	757.73	725.07	756.13	712.19	0	0	0	0	0	748.88	692.72	756.5	723.02	752.13	0	705.66	0	0	0	0	753.68	737.38	723.61	720.31	0	749.54
2.8241e+13	712.53	0	0	0	0	0	0	756.96	0	0	0	705.76	700.15	0	0	0	722.04	0	693.82	0	739.47	0	0	752.44	724.95	755.89	712.92	0	0	0	0	0	748.1	691.21	755.87	723.11	752.89	0	705.56	0	0	0	0	752.93	737.28	724.68	720.03	0	750.31
2.8299e+13	708.88	0	0	0	0	0	0	756.9	0	0	0	705.67	700.69	0	0	0	721.97	0	693.65	0	735.41	0	0	748.75	724.81	755.81	712.48	0	0	0	0	0	747.41	0	755.46	722.23	752.3	0	705.45	0	0	0	0	752.25	737.16	724.48	719.74	0	750.59
2.8357e+13	705.99	0	0	0	0	0	0	756.74	0	0	0	705.57	700.92	0	0	0	721.9	0	693.45	0	732.42	0	0	745.89	724.66	755.65	711.64	0	0	0	0	0	746.81	0	755.12	721.1	751.24	0	705.35	0	0	0	0	751.65	737.03	723.8	719.45	0	750.41
2.8415e+13	697.28	0	0	0	0	0	0	756.26	0	0	0	707.54	701.46	0	0	0	723.76	0	695.99	721.79	724.47	0	0	740.2	726.47	755.17	709.77	0	0	0	0	0	746.6	0	754.77	718.63	748.78	691.69	707.35	0	0	0	0	751.51	738.63	722.04	721.21	0	749.46
2.8473e+13	696.07	0	0	0	0	0	0	755.74	0	691.77	0	707.44	700.88	0	0	0	723.65	0	695.76	702.6	722.7	0	0	738.08	726.29	754.67	708.27	0	0	0	0	0	746.12	0	754.35	717.14	747.3	691.56	707.25	0	0	0	0	751.03	738.46	720.8	720.88	690.8	748.64
2.8531e+13	696.82	0	0	0	0	0	0	755.12	0	0	0	707.34	699.9	0	0	0	723.54	0	695.51	693.67	721.56	0	0	736.28	726.09	754.05	706.83	0	0	0	0	0	745.65	0	753.86	715.76	745.89	691.43	707.14	0	0	0	0	750.57	738.28	719.6	720.55	693.58	747.75
2.8589e+13	697.51	0	0	0	0	0	0	754.42	0	0	0	707.24	698.51	0	0	0	723.43	0	695.25	0	720.96	0	0	734.79	725.89	753.36	705.6	0	0	0	0	0	745.17	0	753.3	714.57	744.56	691.3	707.03	0	0	0	0	750.1	738.09	718.48	720.22	695.36	746.81
2.8647e+13	697.75	0	0	0	0	0	0	753.68	0	0	0	707.14	696.86	0	0	0	723.3	0	694.97	0	720.71	0	0	733.62	725.69	752.63	704.58	0	0	0	0	0	744.68	0	752.7	713.59	743.33	691.17	706.91	0	0	0	0	749.61	737.9	717.49	719.89	695.79	745.87
2.8705e+13	697.49	0	0	0	0	0	0	752.91	0	0	0	707.03	695.02	0	0	0	723.17	0	694.69	0	720.59	0	0	732.69	725.48	751.87	703.67	0	0	0	0	0	744.17	0	752.06	712.77	742.21	691.03	706.8	0	0	0	0	749.12	737.71	716.63	719.56	694.67	744.94
2.8763e+13	698.23	0	0	0	0	0	0	751.87	0	0	0	708.98	704.13	0	0	0	724.88	0	696.97	0	724.55	0	0	759.56	727.06	750.83	735.68	0	0	0	0	0	743.84	0	751.08	745.76	769.29	693.21	708.77	0	0	0	0	748.85	739.06	746.85	721.04	692.53	749.17
2.8822e+13	700.55	0	0	0	0	0	0	753.94	0	0	0	708.87	706.68	0	0	0	724.73	0	696.65	0	728.69	0	0	751.77	726.82	752.83	723.67	0	0	0	0	0	743.34	0	751.28	733.52	761.04	693.08	708.65	0	0	0	0	748.34	738.84	736.38	720.69	690.56	752.99
2.888e+13	701.08	0	0	0	0	0	0	755.25	0	0	0	708.75	706.02	0	0	0	724.57	0	696.31	0	729.29	0	0	747.52	726.59	754.13	718.47	0	0	0	0	0	743.07	0	752.02	728.25	756.49	692.95	708.52	0	0	0	0	748	738.62	731.56	720.35	0	752.81
2.8938e+13	700.63	0	0	0	0	0	0	755.57	0	0	0	708.63	704.92	0	0	0	724.41	0	695.97	0	728.86	0	0	744.67	726.35	754.47	715.19	0	0	0	0	0	742.98	0	752.48	724.93	753.41	692.83	708.39	0	0	0	0	747.85	738.4	728.45	720.02	0	751.82
2.8996e+13	699.72	0	0	0	0	0	0	755.37	0	0	0	708.51	703.75	0	0	0	724.24	0	695.61	0	728.05	0	0	742.5	726.11	754.28	712.75	0	0	0	0	0	742.94	0	752.59	722.47	751.08	692.7	708.26	0	0	0	0	747.76	738.18	726.12	719.68	0	750.66
2.9054e+13	694.89	0	0	0	690.17	0	0	755.08	0	0	0	710.41	703.14	0	0	0	725.82	0	697.68	0	724.51	0	0	737.09	727.52	754.03	708.35	0	0	0	0	0	743.42	0	752.86	718.05	747.54	694.86	710.17	0	0	0	0	748.18	739.37	722.48	720.96	732.62	749.12
2.9112e+13	702.09	0	0	0	690.03	0	0	754.3	0	0	0	710.28	701.53	0	0	0	725.63	0	697.3	0	731.9	0	0	737.28	727.26	753.26	706.77	0	0	0	0	0	743.27	0	752.43	716.43	745.9	694.73	710.03	0	0	0	0	748.04	739.13	720.81	720.62	714.81	747.82
2.917e+13	705.19	0	0	0	0	0	0	753.48	0	0	0	710.15	699.96	0	0	0	725.45	0	696.91	0	732.7	0	0	738.35	727.01	752.46	705.85	0	0	0	0	0	743.03	0	751.9	715.4	744.77	694.6	709.89	0	0	0	0	747.81	738.9	719.55	720.29	708.79	746.66
2.9228e+13	706.07	0	0	0	0	0	0	752.7	0	0	0	710.01	698.55	0	0	0	725.26	0	696.51	0	731.99	0	0	738.68	726.76	751.68	705.44	0	0	0	0	0	742.72	0	751.33	714.91	744.08	694.47	709.74	0	0	0	0	747.53	738.66	718.73	719.97	705.14	745.69
2.9286e+13	706.02	0	0	0	0	0	0	751.98	0	0	0	709.88	697.29	0	0	0	725.07	0	696.1	0	730.93	0	0	738.45	726.51	750.97	705.24	0	0	0	0	0	742.36	0	750.75	714.64	743.55	694.33	709.59	0	0	0	0	747.19	738.44	718.18	719.65	702.18	744.89
2.9345e+13	705.57	0	0	0	691.8	0	0	750.85	0	0	0	711.7	696.08	0	0	0	726.51	0	697.99	0	730.02	0	0	754.33	727.78	749.85	704.03	0	0	0	0	0	742.32	0	750.02	713.04	741.67	696.44	711.42	0	0	0	0	747.17	739.5	716.44	720.82	699.73	743.31
2.9403e+13	725.97	0	0	0	691.64	0	0	750.27	0	0	0	711.55	695.51	0	0	0	726.31	0	697.56	0	754.31	0	0	768.98	727.52	749.27	716.65	0	0	0	0	0	741.87	0	749.45	727.69	748.56	696.3	711.26	0	0	0	0	746.75	739.27	724.18	720.51	697.88	743.23
2.9461e+13	720.64	0	0	0	691.49	0	0	750.23	0	0	0	711.4	696.71	0	0	0	726.11	0	697.14	0	746.86	0	0	758.41	727.28	749.2	717.35	0	0	0	0	0	741.43	0	749.01	727.61	751.74	696.16	711.09	0	0	0	0	746.33	739.05	726.89	720.21	697.15	745
2.9519e+13	716.8	0	0	0	691.33	0	0	750.7	0	0	0	711.25	697.86	0	0	0	725.91	0	696.72	0	742.34	0	0	753.21	727.03	749.64	716.13	0	0	0	0	0	741.02	0	748.9	726.07	751.6	696.03	710.93	0	0	0	0	745.93	738.83	726.72	719.91	696.69	746.28
2.9577e+13	713.82	0	0	0	691.16	0	0	751.13	0	0	0	711.1	698.45	0	0	0	725.72	0	696.28	0	739.06	0	0	749.73	726.79	750.05	714.7	0	0	0	0	0	740.7	0	748.97	724.5	750.7	695.89	710.77	0	0	0	0	745.6	738.61	725.9	719.61	695.96	746.75
2.9635e+13	711.33	0	0	0	691	0	0	751.35	0	0	0	710.95	698.6	0	0	0	725.52	0	695.84	0	736.45	0	0	747.07	726.55	750.26	713.31	0	0	0	0	0	740.46	0	749.06	723.03	749.6	695.75	710.61	0	0	0	0	745.35	738.4	724.91	719.31	694.98	746.74
2.9693e+13	709.12	0	0	0	693.16	0	0	762.48	0	0	0	712.67	698.43	0	0	0	726.85	0	697.59	0	734.25	0	0	744.87	727.71	761.2	711.98	0	0	0	0	0	785.37	694.41	784.38	721.66	748.46	697.79	712.33	0	731.41	0	703.73	779.94	739.36	723.87	720.4	693.86	746.77
2.9751e+13	707.09	0	0	0	692.99	0	0	768.15	0	0	0	712.51	698.17	0	0	0	726.64	0	697.16	0	732.34	0	0	742.99	727.47	766.92	710.69	0	0	0	0	0	767.24	700.58	774.3	720.37	747.94	697.64	712.16	0	713.07	0	702.58	769.97	739.14	722.86	720.1	692.67	750.37
2.9809e+13	705.14	0	0	0	692.82	0	0	766.91	0	0	0	712.35	698.08	0	0	0	726.44	0	696.73	0	730.63	0	0	741.48	727.23	765.72	709.46	0	0	0	0	0	761.12	701	769.28	719.24	748.3	697.49	711.98	0	706.92	0	699.87	765.05	738.93	722.08	719.87	691.42	752.39
2.9868e+13	703.27	0	0	0	692.64	0	0	765.25	0	0	0	712.19	698.03	0	0	0	726.24	0	696.28	0	729.13	0	0	740.34	727	764.09	708.33	0	0	0	0	0	757.7	700.51	766.17	718.3	748.49	697.34	711.81	0	703.5	0	697.59	762.06	738.75	721.52	719.79	690.01	752.79
2.9926e+13	701.41	0	0	0	692.46	0	0	763.68	0	0	0	712.02	697.81	0	0	0	726.04	0	695.84	0	727.8	0	0	739.39	726.81	762.55	707.26	0	0	0	0	0	755.38	699.79	763.93	717.48	748.31	697.19	711.64	0	701.16	0	695.18	759.95	738.64	721.04	719.8	0	752.48
2.9984e+13	700.28	0	0	0	694.55	0	0	760.95	0	0	0	713.66	696.23	0	0	0	727.31	0	697.6	0	728.83	0	0	855.6	728.09	759.85	713.47	0	0	0	0	0	754.14	697.57	761.48	726.83	745.88	699.16	713.27	0	699.98	0	690.02	759.11	739.85	720.21	721.63	0	749.94
3.0042e+13	710.25	0	0	0	694.36	0	0	760.02	0	0	0	713.49	697.83	0	0	0	727.15	0	697.28	0	743.42	0	0	768.68	728.02	758.91	724.55	0	0	0	0	0	752.66	696.76	760.1	736.98	759.94	699	713.09	0	698.33	0	0	757.65	739.88	734.42	721.72	0	751.65
3.01e+13	709.02	0	0	0	694.18	0	0	760.35	0	0	0	713.33	700.78	0	0	0	727.01	0	696.99	0	740.15	0	0	758.36	727.97	759.21	720.3	0	0	0	0	0	751.43	695.8	759.29	731.92	759.83	698.84	712.91	0	696.42	0	0	756.43	739.93	733	721.76	0	754.39
3.0158e+13	706.93	0	0	0	693.99	0	0	760.81	0	0	0	713.16	702.28	0	0	0	726.88	0	696.73	0	737.15	0	0	753.2	727.92	759.66	717.28	0	0	0	0	0	750.48	694.83	759.01	728.51	758.09	698.68	712.74	0	694.26	0	0	755.45	739.96	730.92	721.74	0	755.17
3.0216e+13	704.89	0	0	0	693.8	0	0	760.86	0	0	0	713	702.83	0	0	0	726.77	0	696.48	0	734.68	0	0	749.73	727.87	759.71	714.95	0	0	0	0	0	749.77	693.93	758.81	725.94	756.27	698.52	712.57	0	692.09	0	0	754.71	739.98	729.02	721.67	0	754.96
3.0274e+13	702.94	0	0	0	693.61	0	0	760.56	0	0	0	712.84	702.86	0	0	0	726.67	0	696.24	0	732.59	0	0	747.08	727.81	759.42	713.03	0	0	0	0	0	749.2	693.02	758.5	723.85	754.54	698.36	712.41	0	690.16	0	0	754.12	739.97	727.32	721.55	0	754.3
3.0332e+13	701.42	0	0	690.21	695.62	0	0	761.17	0	0	0	714.43	725.24	0	0	0	728.09	0	698.31	0	732.41	0	0	766.6	729.33	760.01	745.38	0	0	0	0	0	749.19	692.84	758.32	757.81	794.1	700.26	714	710.58	0	0	0	754.16	741.37	765.57	723.23	0	766.58
3.0391e+13	702.07	0	0	690.03	695.42	0	0	765.58	0	0	0	714.28	720.65	0	0	0	728	0	698.1	0	735.55	0	0	762.23	729.25	764.36	731.83	0	0	0	0	0	748.9	692.48	759.84	743.2	777.13	700.09	713.84	698.26	0	0	0	753.78	741.32	748.48	723.03	0	768.73
3.0449e+13	702.15	0	0	0	695.23	0	0	766.97	0	0	0	714.13	717.08	0	0	0	727.91	0	697.88	0	735.56	0	0	757.53	729.14	765.76	725.67	0	0	0	0	0	749.08	692.75	761.4	736.75	769.92	699.93	713.69	0	0	0	0	753.8	741.25	741.63	722.81	0	766.42
3.0507e+13	701.49	0	0	0	695.03	0	0	766.79	0	0	0	713.99	714.4	0	0	0	727.81	0	697.66	0	734.44	0	0	753.88	729.03	765.6	721.63	0	0	0	0	0	749.41	693.16	761.99	732.54	765.33	699.76	713.54	0	0	0	0	754.02	741.16	737.3	722.57	0	764.01
3.0565e+13	700.44	0	0	0	694.84	0	0	766.02	0	0	0	713.85	712.23	0	0	0	727.71	0	697.43	0	733	0	0	750.92	728.9	764.85	718.56	0	0	0	0	0	749.62	693.44	761.95	729.37	761.92	699.6	713.4	0	0	0	0	754.2	741.06	734.08	722.32	0	761.83
3.0623e+13	699.17	0	0	691.54	696.79	0	0	801.28	0	0	0	715.43	714.68	0	0	0	729.14	0	699.46	0	731.51	0	0	748.42	730.31	800.17	716.06	0	0	0	0	0	750.83	698.62	766.91	726.8	763.42	701.44	714.99	0	0	0	0	755.35	742.31	731.77	723.73	0	822.89
3.0681e+13	697.77	0	0	691.35	696.6	0	0	793.01	0	0	0	715.3	723.19	0	0	0	729.02	0	699.21	0	730.15	0	0	748.27	730.16	791.81	716.21	0	0	0	0	0	754.49	708.24	779.67	728.16	774.2	701.28	714.86	0	690.23	0	692.07	757.47	742.18	736.95	723.46	0	789.66
3.0739e+13	696.38	0	0	691.16	696.41	0	0	785.35	0	0	0	715.16	720.94	0	0	0	728.9	0	698.95	0	729.46	0	0	749.1	730	784.17	716.7	0	0	0	0	0	757.45	708.58	777.92	728.87	771.12	701.12	714.72	0	692.38	0	694.76	760.32	742.04	737.05	723.2	0	779.6
3.0797e+13	695.2	0	0	690.98	696.22	0	0	780.55	0	0	0	715.03	718.2	0	0	0	728.78	0	698.69	0	729.03	0	0	748.67	729.84	779.39	715.94	0	0	0	0	0	758.22	707.75	775.43	727.97	767.6	700.96	714.58	0	693.89	0	695.29	761.49	741.92	735.38	722.95	0	773.86
3.0855e+13	694.11	0	0	690.79	696.03	0	0	777.03	0	0	0	714.9	715.65	0	0	0	728.65	0	698.41	0	728.49	0	0	747.58	729.68	775.89	714.61	0	0	0	0	0	758.06	706.74	773.15	726.51	764.51	700.8	714.44	0	694.71	0	694.99	761.7	741.79	733.4	722.73	0	769.8
3.0913e+13	693.03	0	0	690.61	695.84	0	0	774.21	0	0	0	714.77	713.34	0	0	0	728.52	0	698.13	0	727.78	0	0	746.22	729.52	773.08	713.05	0	0	0	0	0	757.5	705.69	771.11	724.89	761.81	700.64	714.3	0	695.06	0	694.23	761.43	741.68	731.43	722.53	0	766.61
3.0972e+13	691.91	0	0	692.64	697.76	0	0	805.51	0	0	0	716.33	725.37	0	0	0	729.89	0	700.04	0	726.95	0	0	745.43	730.87	804.39	712.42	0	0	0	0	0	760.54	719.95	787.04	724.99	775.3	702.45	715.88	0	698.96	0	700.57	763.6	742.92	734.8	724.03	0	802.94
3.103e+13	690.73	0	0	692.45	697.58	0	0	794.66	0	0	0	716.2	723.55	0	0	0	729.76	0	699.76	0	726.44	0	0	747.08	730.75	793.51	713.82	0	0	0	0	0	764.28	719.45	786.45	727.17	774.25	702.29	715.74	0	700.65	0	703.22	766.61	742.87	737.2	723.93	0	787.5
3.1088e+13	0	0	0	692.27	697.39	0	0	788.17	0	0	0	716.06	720.3	0	0	0	729.64	0	699.49	0	726.35	0	0	747.54	730.64	787.02	713.7	0	0	0	0	0	765.03	717.06	783.1	726.98	770.62	702.14	715.6	0	701.79	0	703.13	767.86	742.83	735.98	723.83	0	779.97
3.1146e+13	0	0	0	692.09	697.21	0	0	783.58	0	0	0	715.93	717.38	0	0	0	729.53	0	699.23	0	726.2	0	0	746.96	730.54	782.45	712.7	0	0	0	0	0	764.5	714.83	780	725.81	767.28	701.98	715.45	0	702.15	0	702.27	767.84	742.8	734.05	723.75	0	774.94
3.1204e+13	0	0	0	691.91	697.02	0	0	780.01	0	0	0	715.8	714.81	0	0	0	729.42	0	698.97	0	725.83	0	0	745.9	730.45	778.88	711.36	0	0	0	0	0	763.5	712.85	777.29	724.3	764.35	701.82	715.31	0	702.07	0	701.13	767.24	742.79	732.04	723.7	0	771.11
3.1262e+13	0	0	0	693.89	698.9	0	0	776.52	0	0	0	717.34	714.97	0	0	0	730.82	0	700.91	0	726.41	0	0	778.87	731.95	775.42	758.22	0	0	0	0	0	764.09	712.87	775.33	774.1	796.85	703.6	716.86	695.15	705.32	0	702.72	768.22	744.24	774.97	725.54	0	768.94
3.132e+13	691.26	0	0	693.71	698.72	0	0	777.59	0	0	0	717.2	721.92	0	0	0	730.74	0	700.69	0	732.84	0	0	767.08	731.91	776.43	732.47	0	0	0	0	0	762.67	711	774.06	745.8	784.03	703.44	716.72	696.72	704.43	0	700.83	767	744.28	751.98	725.56	0	776.61
3.1378e+13	693.21	0	0	693.54	698.54	0	0	778.38	0	0	0	717.07	720.79	0	0	0	730.66	0	700.48	0	733.43	0	0	760.33	731.88	777.2	725.33	0	0	0	0	0	761.78	709.67	774.15	737.75	776.41	703.28	716.59	690.31	703.5	0	698.91	766.13	744.34	744.27	725.56	0	775.24
3.1436e+13	693.6	0	0	693.36	698.36	0	0	777.62	0	0	0	716.95	718.88	0	0	0	730.59	0	700.27	0	732.43	0	0	755.93	731.86	776.45	721.23	0	0	0	0	0	761.23	708.74	773.81	733.07	771.36	703.13	716.45	0	702.58	0	697.18	765.6	744.39	739.56	725.55	0	772.62
3.1495e+13	693.21	0	0	693.18	698.17	0	0	776.21	0	0	0	716.82	716.95	0	0	0	730.53	0	700.08	0	731.1	0	0	752.62	731.84	775.05	718.26	0	0	0	0	0	760.7	707.93	772.99	729.71	767.53	702.97	716.32	0	701.68	0	695.71	765.13	744.43	736.09	725.52	0	769.97
3.1553e+13	0	0	0	695.12	700.02	0	0	774.55	0	972.76	0	718.36	713.29	0	0	0	732.05	0	702.17	0	722.45	0	0	744.35	733.51	773.42	711	0	0	0	0	0	761.36	708.57	772.46	722.36	761.43	704.71	717.88	0	703.21	0	696.67	765.9	746.05	729.53	727.47	0	766.29
3.1611e+13	0	0	0	694.94	699.84	0	0	772.65	0	701.23	0	718.24	711.29	0	0	0	732	0	702	700.17	721.57	0	0	742.31	733.48	771.53	709	0	0	0	0	0	760.52	707.65	771.02	720.25	758.74	704.56	717.75	0	702.32	0	695.28	765.17	746.07	727.22	727.38	696.04	763.85
3.1669e+13	692.01	0	0	694.77	699.67	0	0	770.82	0	0	0	718.13	709.39	0	0	0	731.96	0	701.84	0	721.47	0	0	740.56	733.44	769.72	707.46	0	0	0	0	0	759.61	706.63	769.57	718.49	756.39	704.41	717.64	0	701.42	0	693.54	764.37	746.08	725.24	727.26	698.56	761.65
3.1727e+13	694.06	0	0	694.59	699.49	0	0	769.09	0	0	0	718.01	707.7	0	0	0	731.91	0	701.67	0	722.08	0	0	739.25	733.39	767.99	706.58	0	0	0	0	0	758.66	705.49	768.13	717.22	754.33	704.26	717.52	0	700.46	0	691.33	763.51	746.07	723.61	727.13	698.49	759.64
3.1785e+13	695.25	0	0	694.42	699.31	0	0	767.45	0	0	0	717.9	706.25	0	0	0	731.86	0	701.5	0	722.82	0	0	738.35	733.34	766.36	706.06	0	0	0	0	0	757.69	704.21	766.74	716.3	752.53	704.11	717.41	0	699.4	0	0	762.62	746.05	722.32	726.98	697.48	757.82
3.1843e+13	695.49	0	0	694.25	699.14	0	0	765.92	0	0	0	717.79	704.95	0	0	0	731.81	0	701.33	0	723.38	0	0	737.7	733.27	764.83	705.61	0	0	0	0	0	756.72	702.77	765.39	715.61	750.98	703.96	717.29	0	698.21	0	0	761.72	746.01	721.28	726.82	695.58	756.16
3.1901e+13	695.04	0	0	696.15	700.97	0	0	776.1	0	0	0	719.37	739.96	0	0	0	733.37	0	703.47	0	723.71	0	0	738.21	734.89	774.91	708.16	690.3	0	690	0	0	756.15	702.18	765.62	719.55	784.26	705.69	718.89	0	698.71	0	0	761.29	747.52	734.61	728.55	692.97	800.99
3.1959e+13	694.23	0	0	695.98	700.8	0	0	780.43	0	0	0	719.27	724.99	0	0	0	733.31	0	703.29	0	724.5	0	0	743.44	734.79	779.25	713.38	0	0	0	0	0	756.74	704.18	771.82	725.14	772.68	705.54	718.78	0	697.46	0	0	761.32	747.44	735.9	728.33	690.61	780.34
3.2018e+13	693.6	0	0	695.82	700.64	0	0	777.85	0	0	0	719.17	719.2	0	0	0	733.24	0	703.11	0	725.85	0	0	744.9	734.68	776.69	713.51	0	0	0	0	0	757.96	705.21	772.5	724.94	766.6	705.4	718.68	0	696.94	0	0	762.25	747.35	733.35	728.1	0	772.72
3.2076e+13	693.11	0	0	695.65	700.47	0	0	775.17	0	0	0	719.07	715.64	0	0	0	733.16	0	702.91	0	726.71	0	0	744.76	734.56	774.03	712.54	0	0	0	0	0	758.38	705.19	771.55	723.8	762.72	705.26	718.57	0	696.81	0	690.44	762.73	747.24	731.09	727.86	0	768.17
3.2134e+13	692.57	0	0	695.49	700.31	0	0	772.82	0	0	0	718.96	713.01	0	0	0	733.07	0	702.71	0	727.01	0	0	744.07	734.42	771.69	711.3	0	0	0	0	0	758.21	704.7	770.2	722.48	759.86	705.11	718.46	0	696.7	0	690.5	762.71	747.12	729.16	727.61	0	764.91
3.2192e+13	691.9	0	0	697.37	702.13	0	0	775.42	0	0	0	720.55	721.01	0	0	0	734.59	0	704.77	0	726.9	0	0	743.19	735.91	774.26	710.01	690.78	0	691.51	0	0	758.82	706.02	769.13	721.15	761.87	706.84	720.08	0	699.11	0	692.89	763.48	748.46	727.62	729.12	0	879.86
3.225e+13	691.06	0	0	697.2	701.97	0	0	793.39	0	0	0	720.45	730.35	0	0	0	734.48	0	704.55	0	726.63	0	0	745.06	735.76	792.21	712.82	690.34	0	691.5	0	0	759.78	711.95	780	725.6	778.59	706.7	719.97	0	698.92	0	694.13	763.74	748.32	737.63	728.88	0	794.89
3.2308e+13	690.32	0	0	697.04	701.82	0	0	787.85	0	0	0	720.35	724.32	0	0	0	734.37	0	704.33	0	727	0	0	747.47	735.6	786.67	714.33	0	0	691.48	0	0	762.24	713.22	780.66	727.06	773.11	706.57	719.86	0	699.57	0	696.53	765.72	748.19	737	728.65	0	782.51
3.2366e+13	0	0	0	696.89	701.66	0	0	783.42	0	0	0	720.24	720.19	0	0	0	734.26	0	704.1	0	727.47	0	0	747.7	735.44	782.25	713.76	0	0	691.47	0	0	763.02	712.42	778.82	726.2	768.8	706.43	719.74	0	700.22	0	697.47	766.73	748.06	734.83	728.43	0	776.1
3.2424e+13	0	0	0	696.73	701.5	0	0	779.96	0	0	0	720.14	717.05	0	0	0	734.14	0	703.87	0	727.56	0	0	747.01	735.29	778.81	712.58	0	0	691.45	0	0	762.82	711.2	776.71	724.78	765.43	706.3	719.63	0	700.54	0	697.49	766.85	747.94	732.63	728.22	0	771.76
3.2482e+13	0	0	0	696.57	701.34	0	0	777.13	0	0	0	720.03	714.46	0	0	0	734.03	0	703.64	0	727.31	0	0	745.96	735.14	775.98	711.21	0	0	691.44	0	0	762.17	709.92	774.69	723.24	762.67	706.16	719.51	0	700.55	0	697	766.47	747.83	730.59	728.03	0	768.45
3.2541e+13	0	0	0	698.44	703.16	0	0	778.27	0	0	0	721.6	744.41	0	0	0	735.47	0	705.6	0	727.28	0	0	757.02	736.58	777.09	733.48	690.96	0	692.98	0	0	762.63	710.55	773.7	748.28	804.93	707.88	721.1	719.79	703.41	0	699.07	767.19	749.15	765.07	729.63	0	789.17
3.2599e+13	0	0	0	698.28	703.01	0	0	782.86	0	0	0	721.49	731.22	0	0	0	735.35	0	705.38	0	729.9	0	0	758.84	736.45	781.65	726.52	690.69	0	692.96	0	0	762.17	710.11	776.04	739.61	784.69	707.75	720.98	702.78	702.8	0	697.74	766.64	749.07	749.53	729.49	0	784.14
3.2657e+13	690.08	0	0	698.13	702.85	0	0	782.23	0	0	0	721.37	725.3	0	0	0	735.24	0	705.15	0	731.07	0	0	756.28	736.33	781.03	722.11	690.44	0	692.94	0	0	762.44	710.14	776.79	734.46	776.53	707.61	720.86	692.54	702.29	0	696.94	766.77	749	742.81	729.36	0	778.82
3.2715e+13	690.49	0	0	697.98	702.7	0	0	780.39	0	0	0	721.26	721.42	0	0	0	735.13	0	704.93	0	730.98	0	0	753.66	736.21	779.2	718.96	690.2	0	692.92	0	0	762.51	709.85	776.2	730.84	771.4	707.48	720.73	0	701.87	0	696.44	766.88	748.94	738.45	729.23	0	774.7
3.2773e+13	690.43	0	0	697.82	702.54	0	0	778.33	0	0	0	721.14	718.45	0	0	0	735.02	0	704.71	0	730.32	0	0	751.31	736.1	777.15	716.45	0	0	692.9	0	0	762.23	709.25	775.07	728.01	767.59	707.34	720.61	0	701.46	0	695.9	766.72	748.88	735.18	729.09	0	771.37
3.2831e+13	690.38	0	0	699.67	704.35	0	0	776.13	0	0	0	722.69	713.66	0	0	0	736.47	0	706.67	0	731.3	0	0	810.42	737.59	774.98	762.5	692.35	0	694.43	0	0	763.01	710.42	774.25	778.63	775.67	709.05	722.17	0	703.67	0	698.07	767.65	750.26	756.32	730.75	0	767.21
3.2889e+13	697	0	0	699.52	704.19	0	0	775.62	0	0	0	722.57	719.44	0	0	0	736.37	0	706.46	0	741.27	0	0	775.73	737.48	774.43	735.78	692.07	0	694.4	0	0	762.14	709.3	772.94	748.01	782.92	708.91	722.05	0	703.06	0	697	766.93	750.19	751.05	730.6	0	772.67
3.2947e+13	699.04	0	0	699.37	704.04	0	0	776.59	0	0	0	722.46	720.32	0	0	0	736.27	0	706.25	0	740.08	0	0	765.94	737.37	775.37	728.46	691.79	0	694.38	0	0	761.41	708.28	772.86	739.72	777.11	708.78	721.92	0	702.38	0	695.67	766.27	750.13	744.6	730.45	0	773.36
3.3005e+13	698.78	0	0	699.22	703.88	0	0	776.5	0	0	0	722.34	719.34	0	0	0	736.17	0	706.04	0	737.93	0	0	760.39	737.25	775.28	724.23	691.51	0	694.36	0	0	760.97	707.46	772.83	734.92	772.56	708.64	721.8	0	701.65	0	694.37	765.83	750.06	740.27	730.29	0	771.8
3.3063e+13	697.91	0	0	699.07	703.73	0	0	775.68	0	0	0	722.22	717.91	0	0	0	736.07	0	705.83	0	735.87	0	0	756.45	737.14	774.46	721.16	691.23	0	694.34	0	0	760.6	706.75	772.42	731.49	768.93	708.5	721.68	0	700.9	0	693.24	765.49	749.99	736.98	730.12	0	769.76
3.3122e+13	696.81	0	0	698.92	703.58	0	0	774.51	0	0	0	722.11	716.36	0	0	0	735.97	0	705.61	0	734	0	0	753.36	737.02	773.3	718.68	690.94	0	694.32	0	0	760.17	706.05	771.7	728.78	765.89	708.37	721.55	0	700.16	0	692.2	765.12	749.91	734.3	729.94	0	767.69
3.318e+13	693.65	0	0	700.75	705.36	0	0	773.04	0	0	0	723.65	713.53	0	0	0	737.43	0	707.57	0	727.87	0	0	745.91	738.5	771.86	712.53	693.29	0	695.83	0	0	760.58	706.87	771.15	722.5	760.68	710.06	723.11	0	701.59	0	693.56	765.62	751.26	728.78	731.52	721.97	764.58
3.3238e+13	698.33	0	0	700.6	705.2	0	0	771.48	0	0	0	723.53	711.81	0	0	0	737.32	0	707.35	0	731.86	0	0	745.12	738.37	770.31	711.06	692.96	0	695.8	0	0	759.88	706.05	769.97	720.75	758.37	709.92	722.99	0	700.85	0	692.29	765.01	751.16	726.83	731.31	709.89	762.54
3.3296e+13	701.2	0	0	700.45	705.05	0	0	769.96	0	0	0	723.42	710.33	0	0	0	737.22	0	707.13	0	733.3	0	0	745.14	738.23	768.8	710.25	692.59	0	695.78	0	0	759.12	705.13	768.77	719.62	756.59	709.79	722.87	0	700.06	0	690.66	764.33	751.06	725.33	731.09	704.8	760.7
3.3354e+13	702.61	0	0	700.3	704.9	0	0	768.54	0	0	0	723.3	709.11	0	0	0	737.11	0	706.9	0	733.44	0	0	744.98	738.09	767.38	709.81	692.17	0	695.76	0	0	758.32	704.11	767.58	718.95	755.25	709.65	722.74	0	699.21	0	0	763.6	750.94	724.25	730.87	701.19	759.1
3.3412e+13	703.02	0	0	700.16	704.75	0	0	767.24	0	0	0	723.19	708.08	0	0	0	737	0	706.68	0	733.01	0	0	744.55	737.94	766.08	709.55	691.77	0	695.73	0	0	757.5	702.98	766.43	718.51	754.16	709.52	722.62	0	698.27	0	0	762.84	750.83	723.46	730.65	698.4	757.73
3.347e+13	702.7	0	0	701.96	706.51	0	0	803.47	0	0	0	724.72	714.38	0	0	0	738.41	0	708.56	0	732.3	0	0	743.94	739.34	802.3	709.37	693.93	0	697.22	0	0	757.1	708.78	773.83	718.26	760.78	711.19	724.17	0	699.04	0	0	762.47	752.09	723.56	732.07	695.76	810.93
3.3528e+13	701.81	0	0	701.81	706.36	0	0	792.19	0	0	0	724.6	720.3	0	0	0	738.29	0	708.32	0	731.58	0	0	745.35	739.17	790.96	711.36	693.5	0	697.2	0	0	760.96	714.98	782.37	721.18	769.07	711.06	724.04	0	699.34	0	695.79	764.7	751.94	729.47	731.81	693.45	784.8
3.3586e+13	700.67	0	0	701.66	706.21	0	0	785.32	0	0	0	724.48	718.6	0	0	0	738.16	0	708.08	0	731.37	0	0	747.1	739	784.1	713.16	693.06	0	697.17	0	0	763.1	713.85	780.24	723.22	767.11	710.92	723.92	0	700.53	0	697.99	766.91	751.79	730.85	731.54	691.51	776.47
3.3645e+13	699.46	0	0	701.52	706.06	0	0	781.01	0	0	0	724.36	716.54	0	0	0	738.03	0	707.83	0	731.32	0	0	747.51	738.82	779.81	713.58	692.57	0	697.15	0	0	763.31	712.24	777.73	723.68	764.72	710.79	723.79	0	701.19	0	698.28	767.52	751.63	730.54	731.27	0	771.73
3.3703e+13	698.25	0	0	701.37	705.91	0	0	777.86	0	0	0	724.24	714.62	0	0	0	737.9	0	707.58	0	731.09	0	0	747.15	738.63	776.67	713.19	692.08	0	697.12	0	0	762.78	710.72	775.51	723.38	762.55	710.66	723.66	0	701.38	0	697.87	767.33	751.47	729.72	731.02	0	768.4
3.3761e+13	697.01	0	0	701.23	705.76	0	0	775.36	0	0	0	724.12	712.84	0	0	0	737.76	0	707.33	0	730.64	0	0	746.41	738.45	774.18	712.37	691.65	0	697.1	0	0	761.97	709.35	773.56	722.71	760.61	710.52	723.53	0	701.25	0	697.05	766.77	751.32	728.71	730.8	0	765.81
3.3819e+13	695.69	0	0	703.01	707.5	0	0	791.31	0	0	0	725.62	711.18	0	0	690.94	739.1	690.1	709.11	0	730.01	0	0	745.48	739.75	790.11	711.32	693.76	0	698.57	0	0	798.4	721.7	804.14	721.83	759.09	712.18	725.05	0	734.34	0	718.78	798.76	752.5	727.62	732.21	0	766.91
3.3877e+13	694.38	0	0	702.86	707.35	0	0	789.75	0	0	0	725.5	709.94	0	0	690.76	738.95	690.02	708.85	0	729.26	0	0	744.58	739.6	788.54	710.18	693.52	0	698.55	0	0	786.15	721.45	794.66	720.93	759.25	712.04	724.91	0	724.45	0	715.35	789.94	752.39	726.77	732.12	0	769.52
3.3935e+13	693.05	0	0	702.72	707.2	0	0	786.38	0	0	0	725.37	709.08	0	0	690.58	738.82	0	708.61	0	728.48	0	0	743.95	739.47	785.18	709.1	693.57	0	698.52	0	0	780.17	719.53	788.98	720.19	759.47	711.91	724.78	0	719.97	0	712.41	784.84	752.35	726.29	732.28	0	769.32
3.3993e+13	691.72	0	0	702.57	707.05	0	0	783.32	0	0	0	725.24	708.21	0	0	690.4	738.69	0	708.41	0	727.75	0	0	743.45	739.41	782.13	708.09	693.86	0	698.49	0	0	776.22	717.57	784.95	719.55	759.14	711.77	724.64	0	717.1	0	710.03	781.29	752.41	725.83	732.6	0	768.11
3.4051e+13	690.32	0	0	702.43	706.89	0	0	780.65	0	0	0	725.11	707.18	0	0	690.22	738.59	0	708.24	0	727.05	0	0	742.91	739.43	779.47	707.07	694.22	0	698.47	0	0	773.25	715.74	781.8	718.86	758.41	711.64	724.5	0	714.96	0	707.98	778.55	752.56	725.24	732.93	0	766.59
3.4109e+13	0	0	0	704.18	708.61	0	0	789.96	0	0	0	726.58	742.55	0	0	692.22	740.04	691.49	710.28	0	726.37	0	0	743.52	741.2	788.75	709.26	697.76	0	699.93	0	0	771.2	713.48	780.62	723.13	792.75	713.26	725.99	690.96	714.26	0	705.22	776.9	754.38	739.85	735.48	0	812.1
3.4168e+13	0	0	0	704.04	708.45	0	0	793.95	0	0	0	726.46	727.11	0	0	692.03	740.02	691.41	710.22	0	726.52	0	0	748.95	741.33	792.74	713.98	698.01	0	699.9	0	0	771.36	716.36	786.58	728.45	781.1	713.13	725.86	0	713	0	705.28	776.27	754.6	740.5	735.63	0	790.95
3.4226e+13	0	0	0	703.89	708.3	0	0	790.7	0	0	0	726.34	721.3	0	0	691.85	740.03	691.33	710.17	0	727.37	0	0	750	741.43	789.49	713.6	698.16	0	699.87	0	0	772.03	717.32	786.45	727.59	774.7	712.99	725.74	0	712.53	0	705.97	776.68	754.78	737.38	735.67	0	782.86
3.4284e+13	0	0	0	703.75	708.15	0	0	787.38	0	0	0	726.23	717.75	0	0	691.66	740.04	691.26	710.11	0	727.76	0	0	749.38	741.5	786.18	712.32	698.22	0	699.84	0	0	771.74	716.97	784.74	725.92	770.47	712.85	725.62	0	712.18	0	706	776.52	754.9	734.66	735.62	0	777.87
3.4342e+13	0	0	0	703.6	708	0	0	784.44	0	0	0	726.12	715.1	0	0	691.47	740.04	691.18	710.03	0	727.66	0	0	748.26	741.53	783.25	710.89	698.21	0	699.82	0	0	770.89	716.09	782.7	724.18	767.26	712.72	725.52	0	711.68	0	705.51	775.86	754.98	732.33	735.53	0	774.19
3.44e+13	0	0	0	705.33	709.69	0	0	781.56	0	0	0	727.64	772.7	0	0	693.45	741.71	692.87	712.3	0	727.23	0	0	746.98	743.38	780.39	709.5	701.15	0	701.26	0	0	770.7	715.52	780.53	722.64	785.32	714.33	727.07	0	712.67	0	705.99	775.97	756.73	732.1	737.54	0	835.42
3.4458e+13	0	0	0	705.19	709.54	0	0	797.66	0	0	0	727.55	737.44	0	0	693.27	741.71	692.79	712.18	0	726.96	0	0	751.45	743.35	796.48	716.48	700.98	0	701.23	0	0	770.38	717.96	786.82	731.87	791.15	714.2	726.98	695	711.94	0	705.7	775.28	756.73	746.81	737.37	0	802.11
3.4516e+13	0	0	0	705.04	709.4	0	0	795.12	0	0	0	727.47	728.34	0	0	693.09	741.7	692.71	712.06	0	727.83	0	0	753.44	743.3	793.92	716.8	700.78	0	701.2	0	0	771.93	719.75	788.64	731.27	781.88	714.07	726.9	0	711.88	0	706.54	776.28	756.71	742.53	737.18	0	790.11
3.4574e+13	0	0	0	704.9	709.26	0	0	791.45	0	0	0	727.39	723.36	0	0	692.91	741.67	692.63	711.92	0	728.41	0	0	752.69	743.23	790.25	715.35	700.55	0	701.17	0	0	772.41	719.46	787.35	729.1	776.13	713.95	726.82	0	711.95	0	706.7	776.86	756.67	738.8	736.97	0	783.49
3.4632e+13	0	0	0	704.76	709.12	0	0	788.13	0	0	0	727.32	719.88	0	0	692.74	741.64	692.55	711.77	0	728.39	0	0	751.23	743.15	786.93	713.67	700.3	0	701.14	0	0	772.01	718.44	785.38	726.92	771.94	713.82	726.74	0	711.76	0	706.28	776.7	756.61	735.75	736.77	0	778.85
3.469e+13	0	0	0	704.62	708.99	0	0	785.21	0	0	0	727.24	717.12	0	0	692.56	741.59	692.48	711.61	0	727.97	0	0	749.61	743.06	784.02	712.01	700.03	0	701.11	0	0	771.15	717.19	783.29	724.9	768.6	713.7	726.66	0	711.31	0	705.55	776.08	756.55	733.18	736.57	0	775.22
3.4749e+13	0	0	0	706.34	710.7	0	0	781.67	0	0	0	728.83	710.46	0	0	694.52	743.22	694.15	713.76	0	720.7	0	0	742.06	744.74	780.51	704.02	702.47	0	702.55	0	690.75	771.06	716.73	781.19	717.12	761.76	715.34	728.28	0	712.74	0	706.47	776.3	758.11	725.76	738.35	720.37	769.83
3.4807e+13	691.19	0	0	706.21	710.57	0	0	779.2	0	0	0	728.75	708.57	0	0	694.35	743.16	694.07	713.59	0	723.07	0	0	741.1	744.63	778.04	703.47	702.17	0	702.51	0	690.58	769.67	715.15	779.06	715.94	759.49	715.22	728.2	0	711.84	0	705.09	775.08	758.04	724.09	738.16	708.69	767.22
3.4865e+13	693.55	0	0	706.08	710.44	0	0	776.97	0	0	0	728.67	707.17	0	0	694.19	743.09	693.99	713.41	0	725.52	0	0	740.92	744.53	775.82	703.72	701.86	0	702.48	0	690.4	768.28	713.63	777.09	715.27	757.55	715.11	728.12	0	710.88	0	703.49	773.83	757.97	722.79	737.97	703.52	764.94
3.4923e+13	695.35	0	0	705.94	710.32	0	0	774.96	0	0	0	728.59	706.22	0	0	694.02	743.02	693.91	713.23	0	726.95	0	0	741.02	744.41	773.81	704.08	701.55	0	702.45	0	690.21	766.91	712.13	775.26	714.92	755.98	715	728.04	0	709.86	0	701.63	772.57	757.88	721.85	737.76	699.98	762.93
3.4981e+13	696.23	0	0	705.81	710.19	0	0	773.15	0	0	0	728.51	705.45	0	0	693.86	742.94	693.83	713.05	0	727.61	0	0	741.07	744.29	772	704.33	701.23	0	702.42	0	0	765.59	710.65	773.57	714.73	754.71	714.89	727.95	0	708.78	0	699.52	771.34	757.79	721.15	737.53	696.84	761.17
3.5039e+13	695.86	0	0	707.54	711.92	0	0	833.68	0	0	0	730.11	704.7	0	0	695.82	744.52	695.48	715.11	0	727.79	712.14	0	740.96	745.88	832.74	704.37	703.45	0	703.84	0	692.46	768.23	778.44	834.41	714.61	753.65	716.54	729.58	0	712.27	0	747.32	771.26	759.24	720.61	739.13	693.68	763.31
3.5097e+13	694.72	0	0	707.41	711.8	0	0	802.2	0	0	0	730.03	705.43	0	0	695.66	744.43	695.4	714.91	0	727.66	690.53	0	740.82	745.72	801.01	704.23	703.08	0	703.81	0	692.2	781.29	735.53	802.89	714.63	756.88	716.43	729.49	0	721.52	0	723.05	782.34	759.1	720.78	738.83	691.09	775.68
3.5155e+13	693.25	0	0	707.29	711.67	0	0	792.38	0	0	0	729.94	706.74	0	0	695.51	744.32	695.32	714.7	0	727.4	0	0	741.34	745.55	791.18	704.32	702.68	0	703.77	0	691.94	779.22	726.9	793.06	715.28	759.29	716.32	729.39	0	719.86	0	716.17	782.64	758.93	722.08	738.52	0	773.57
3.5213e+13	691.75	0	0	707.16	711.55	0	0	786.92	0	0	0	729.85	706.97	0	0	695.36	744.21	695.24	714.48	0	727.2	0	0	741.97	745.37	785.71	704.45	702.31	0	703.74	0	691.68	776.46	722.22	787.58	715.94	759.52	716.21	729.3	0	717.75	0	712.27	780.95	758.77	722.92	738.29	0	770.84
3.5272e+13	690.27	0	0	707.04	711.42	0	0	783.13	0	0	0	729.76	706.54	0	0	695.2	744.09	695.16	714.27	0	727.01	0	0	742.27	745.2	781.92	704.33	702.01	0	703.71	0	691.4	774	719	783.77	716.22	758.92	716.1	729.2	0	715.85	0	709.53	779.04	758.63	723.17	738.16	0	768.43
3.533e+13	0	0	0	706.91	711.3	0	0	780.2	0	0	0	729.67	705.77	0	0	695.06	743.97	695.08	714.06	0	726.75	0	0	742.23	745.06	779	703.93	701.76	0	703.68	0	691.14	771.83	716.53	780.83	716.13	758.01	715.99	729.1	0	714.19	0	707.33	777.21	758.54	722.99	738.08	0	766.32
3.5388e+13	690.53	0	0	708.64	713.04	0	0	775.89	0	0	0	731.25	700.29	0	0	697.01	745.47	696.71	716.04	0	723.73	0	0	737.53	746.62	774.69	698.49	704.17	0	705.08	0	693.5	770.17	713.5	777.34	711.34	753.08	717.65	730.7	0	714.01	0	705.29	776	760.01	718.31	739.93	725.16	761.42
3.5446e+13	694.11	0	0	708.52	712.91	0	0	773.89	0	0	0	731.14	699.62	0	0	696.87	745.37	696.63	715.87	0	727.79	0	0	738.17	746.53	772.71	698.86	703.96	0	705.05	0	693.24	768.31	711.72	775.25	711.03	752.23	717.54	730.59	0	712.43	0	703.14	774.26	759.97	717.83	739.82	712.38	759.94
3.5504e+13	696.68	0	0	708.4	712.78	0	0	772.13	0	0	0	731.04	699.46	0	0	696.72	745.27	696.55	715.7	0	729.37	0	0	739.23	746.43	770.95	699.6	703.72	0	705.01	0	693.01	766.64	710.05	773.41	711	751.54	717.43	730.48	0	710.96	0	700.8	772.67	759.91	717.45	739.67	706.88	758.58
3.5562e+13	698.06	0	0	708.27	712.66	0	0	770.57	0	0	0	730.94	699.49	0	0	696.57	745.18	696.47	715.54	0	729.76	0	0	739.93	746.32	769.38	700.31	703.46	0	704.98	0	692.78	765.12	708.49	771.76	711.21	751.04	717.32	730.36	0	709.53	0	698.27	771.22	759.83	717.25	739.46	703.31	757.39
3.562e+13	698.64	0	0	708.15	712.53	0	0	769.18	0	0	0	730.83	699.46	0	0	696.43	745.08	696.39	715.36	0	729.63	0	0	740.21	746.2	768	700.94	703.16	0	704.95	0	692.54	763.73	706.99	770.28	711.5	750.62	717.2	730.26	0	708.12	0	695.64	769.87	759.73	717.16	739.21	700.27	756.35
3.5678e+13	696.66	0	0	709.88	714.25	0	0	766.14	0	718.93	0	732.4	696.51	0	0	698.37	746.59	698	717.34	695.77	726.03	0	0	737.22	747.71	764.95	698.97	705.32	690.31	706.35	0	694.88	761.98	704.17	767.62	708.97	747.38	718.85	731.84	0	706.82	0	691.89	768.31	761.08	714.13	740.68	715.79	752.98
3.5736e+13	696.46	0	0	709.75	714.13	0	0	765.11	0	699.38	0	732.3	696.13	0	0	698.23	746.48	697.92	717.13	695.29	726.25	0	0	736.98	747.51	763.92	699.13	704.9	690.16	706.31	0	694.62	760.76	702.82	766.44	709.33	747.03	718.74	731.73	0	705.34	0	0	767.1	760.89	714.3	740.32	716.6	752.28
3.5795e+13	697.37	0	0	709.63	714	0	0	764.15	0	690.18	0	732.19	695.71	0	0	698.08	746.35	697.85	716.9	690.71	727.55	0	0	736.96	747.3	762.96	699.22	704.46	690.02	706.28	0	694.36	759.64	701.43	765.37	709.53	746.63	718.62	731.62	0	703.85	0	0	765.98	760.67	714.38	739.93	713.34	751.6
3.5853e+13	698.47	0	0	709.5	713.87	0	0	763.25	0	0	0	732.09	695.45	0	0	697.94	746.21	697.77	716.66	0	728.5	0	0	737.19	747.07	762.06	699.39	703.98	0	706.24	0	694.09	758.59	699.98	764.37	709.67	746.24	718.51	731.51	0	702.32	0	0	764.94	760.43	714.4	739.53	710.7	750.94
3.5911e+13	699.33	0	0	709.38	713.74	0	0	762.41	0	0	0	731.98	695.25	0	0	697.79	746.05	697.69	716.4	0	728.95	0	0	737.42	746.82	761.21	699.61	703.48	0	706.21	0	693.81	757.61	698.53	763.44	709.8	745.91	718.39	731.39	0	700.76	0	0	763.96	760.17	714.39	739.11	708.41	750.32
3.5969e+13	699.87	0	0	709.26	713.61	0	0	761.61	0	0	0	731.87	694.98	0	0	697.65	745.89	697.62	716.13	0	729.04	0	0	737.54	746.55	760.42	699.84	702.96	0	706.18	0	693.51	756.69	697.06	762.56	709.94	745.63	718.28	731.27	0	699.17	0	0	763.03	759.89	714.4	738.68	706.3	749.75
3.6027e+13	720.98	0	0	710.98	715.33	0	0	759.27	0	0	0	733.4	693.63	0	0	699.58	747.22	699.21	717.84	0	755.06	0	0	769.71	747.72	758.07	709.81	704.46	691.57	707.56	0	695.7	755.11	694.37	760.43	721.64	750.44	719.91	732.82	0	697.24	0	0	761.56	760.83	719.13	739.62	704.5	747.71
3.6085e+13	717.18	0	0	710.85	715.19	0	0	759.26	0	0	0	733.27	695.8	0	0	699.43	747.01	699.14	717.53	0	748.43	0	0	759.61	747.4	758.03	712.1	703.82	691.43	707.53	0	695.35	754.3	693.29	759.83	722.89	754.34	719.79	732.68	0	695.69	0	0	760.73	760.49	722.85	739.15	703.96	749.77
3.6143e+13	714.17	0	0	710.73	715.06	0	0	759.82	0	0	0	733.14	697.73	0	0	699.29	746.79	699.06	717.2	0	744.57	0	0	755	747.07	758.55	711.9	703.16	691.28	707.49	0	694.95	753.59	692.62	759.64	722.22	754.7	719.67	732.54	0	694.36	0	0	759.99	760.14	723.5	738.67	703.36	751.34
3.6201e+13	711.77	0	0	710.6	714.93	0	0	760.31	0	0	0	733.01	698.97	0	0	699.14	746.56	698.98	716.87	0	741.84	0	0	752.06	746.73	759.03	711.3	702.48	691.14	707.46	0	694.52	753.02	692.16	759.66	721.36	754.21	719.55	732.39	0	693.05	0	0	759.39	759.79	723.37	738.19	702.34	752.06
3.6259e+13	709.73	0	0	710.48	714.79	0	0	760.56	0	0	0	732.87	699.68	0	0	698.99	746.32	698.91	716.54	0	739.66	0	0	749.87	746.39	759.27	710.6	701.77	691	707.43	0	694.08	752.58	691.79	759.69	720.51	753.48	719.43	732.24	0	692.04	0	0	758.91	759.43	722.98	737.72	701.13	752.27
3.6318e+13	707.91	0	0	712.18	716.48	0	0	772.41	0	0	0	734.32	700.02	0	0	700.9	747.43	700.49	717.96	0	737.83	0	0	748.08	747.27	770.98	709.87	702.73	692.98	708.81	0	695.97	800.08	699.24	796.39	719.69	752.67	721.04	733.69	0	738.52	0	707.44	795.02	760.08	722.48	738.33	699.85	752.55
3.6376e+13	706.22	0	0	712.05	716.33	0	0	778.42	0	0	0	734.16	700.14	0	0	700.75	747.16	700.42	717.59	0	736.21	0	0	746.57	746.9	777.02	709.14	701.98	692.84	708.77	0	695.47	780.01	706.1	785.81	718.91	752.61	720.91	733.52	0	719.71	0	706.63	784.23	759.69	721.96	737.86	698.51	757
3.6434e+13	704.59	0	0	711.92	716.19	0	0	776.91	0	0	0	734	700.32	0	0	700.6	746.88	700.34	717.22	0	734.76	0	0	745.43	746.54	775.54	708.41	701.41	692.7	708.74	0	694.94	773.28	706.54	780.35	718.24	753.48	720.77	733.34	0	713.89	0	704.05	778.71	759.33	721.66	737.59	697.07	759.26
3.6492e+13	702.99	0	0	711.79	716.04	0	0	775.06	0	0	0	733.83	700.53	0	0	700.45	746.61	700.26	716.87	0	733.5	0	0	744.64	746.23	773.72	707.76	701.07	692.55	708.7	0	694.4	769.52	706.09	776.99	717.75	754	720.64	733.16	0	710.75	0	702.09	775.34	759.08	721.56	737.56	695.52	759.71
3.655e+13	701.41	0	0	711.65	715.89	0	0	773.36	0	0	0	733.65	700.56	0	0	700.29	746.35	700.19	716.56	0	732.41	0	0	744.01	746.01	772.05	707.13	700.87	692.41	708.67	0	693.89	766.96	705.46	774.58	717.35	754.04	720.5	732.97	0	708.68	0	700.49	772.95	758.95	721.49	737.63	694.06	759.41
3.6608e+13	700.23	0	690.77	713.32	717.52	0	0	769.96	0	0	0	734.99	698.79	0	0	702.16	747.37	701.76	717.98	0	732.96	0	0	874.88	747.08	768.67	710.88	702.95	694.36	710.04	0	695.6	764.81	702.95	771.38	723.51	751.22	722.05	734.3	0	707.02	0	697.25	771.19	759.99	720.03	739.2	692.66	756.38
3.6666e+13	710.74	0	690.75	713.18	717.36	0	0	769.06	0	0	0	734.8	700.41	0	0	702	747.19	701.69	717.78	0	749.43	0	0	774.88	747	767.77	725.07	702.83	694.21	710.01	0	695.19	763.2	702.48	769.92	737.57	766.63	721.9	734.1	0	705.84	0	695.67	769.56	759.99	735.29	739.2	691.36	758.54
3.6724e+13	709.76	0	690.73	713.04	717.19	0	0	769.69	0	0	0	734.62	703.44	0	0	701.84	747.03	701.61	717.59	0	746.01	0	0	764.2	746.92	768.36	721.11	702.65	694.05	709.97	0	694.82	761.87	701.95	769.22	732.79	766.5	721.75	733.91	0	704.76	0	694.03	768.21	759.97	734.26	739.11	690.81	761.68
3.6782e+13	707.85	0	690.72	712.9	717.03	0	0	770.31	0	0	0	734.44	705	0	0	701.67	746.88	701.54	717.39	0	742.97	0	0	759.02	746.82	768.98	718.32	702.42	693.9	709.94	0	694.49	760.89	701.49	769.08	729.63	764.72	721.6	733.72	0	703.71	0	692.58	767.18	759.92	732.46	738.95	690.71	762.53
3.684e+13	705.99	0	690.7	712.75	716.87	0	0	770.41	0	0	0	734.26	705.63	0	0	701.51	746.75	701.46	717.17	0	740.51	0	0	755.59	746.7	769.08	716.21	702.14	693.74	709.9	0	694.17	760.18	701.12	768.94	727.28	762.88	721.44	733.54	0	702.68	0	691.29	766.42	759.84	730.79	738.73	690.49	762.32
3.6899e+13	704.24	0	690.69	712.61	716.7	0	0	770.09	0	0	0	734.1	705.76	0	0	701.34	746.61	701.39	716.95	0	738.44	0	0	752.99	746.55	768.78	714.49	701.83	693.59	709.87	0	693.88	759.62	700.8	768.65	725.39	761.17	721.29	733.37	0	701.68	0	690.17	765.81	759.72	729.29	738.48	690.05	761.65
3.6957e+13	721.92	0	692.05	714.21	718.25	0	0	768.97	0	0	0	735.39	705.43	0	0	703.14	747.76	702.94	718.46	0	762.21	0	690.76	751.66	747.69	767.69	710.97	703.51	695.49	711.23	0	695.82	759.08	700.15	767.89	721.58	757.74	722.77	734.66	0	700.83	0	0	765.31	760.71	726.19	739.53	699	759.82
3.7015e+13	719.73	0	692.03	714.06	718.08	0	0	768.18	0	0	0	735.23	704.74	0	0	702.97	747.61	702.87	718.19	0	753.68	0	690.7	756.24	747.49	766.91	710.41	703.07	695.33	711.2	0	695.52	758.59	699.9	767.28	721.25	757.45	722.61	734.5	0	700.03	0	0	764.79	760.52	725.34	739.19	702.96	758.83
3.7073e+13	716.85	0	692.02	713.91	717.92	0	0	767.47	0	0	0	735.07	704.17	0	0	702.79	747.45	702.79	717.91	0	748.64	0	690.64	755.8	747.27	766.21	710.84	702.61	695.16	711.16	0	695.2	758.06	699.48	766.63	721.77	757.84	722.46	734.34	0	699.22	0	0	764.25	760.31	725.33	738.84	702.09	758.29
3.7131e+13	714.45	0	692	713.76	717.75	0	0	766.92	0	0	0	734.91	703.82	0	0	702.62	747.28	702.71	717.62	0	745.13	0	690.59	754.32	747.04	765.66	711.25	702.13	695	711.12	0	694.87	757.52	698.9	766.03	722.03	757.79	722.3	734.17	0	698.35	0	0	763.7	760.09	725.4	738.48	700.77	757.97
3.7189e+13	712.38	0	691.98	713.61	717.59	0	0	766.46	0	0	0	734.76	703.6	0	0	702.44	747.1	702.64	717.32	0	742.41	0	690.53	752.66	746.8	765.19	711.4	701.62	694.83	711.08	0	694.52	756.99	698.22	765.5	721.94	757.32	722.15	734.01	0	697.45	0	0	763.16	759.86	725.29	738.12	699.35	757.62
3.7247e+13	724.53	0	693.35	715.17	719.1	690.23	0	765.33	0	0	0	736.02	703.05	0	0	704.19	748.15	704.18	718.63	0	766.42	0	692.09	748.76	747.73	764.08	710.52	702.81	696.68	712.44	0	696.31	756.35	697.6	764.53	720.45	755.26	723.59	735.29	0	696.98	0	0	762.57	760.63	723.9	738.88	700.69	756.27
3.7305e+13	727.03	0	693.32	715.02	718.93	690.3	0	764.81	0	0	0	735.86	702.84	0	0	704.01	747.94	704.1	718.3	0	760.54	0	692.03	756.44	747.46	763.56	710.45	702.24	696.51	712.4	0	695.92	755.86	696.89	764.04	720.47	754.88	723.44	735.12	0	696.07	0	0	762.07	760.37	723.62	738.51	709.53	755.69
3.7363e+13	722.62	0	693.3	714.87	718.77	690.36	0	764.31	0	0	0	735.7	702.58	0	0	703.83	747.74	704.02	717.97	0	753.71	0	691.98	757.21	747.19	763.06	711.28	701.66	696.34	712.36	0	695.52	755.37	696.09	763.53	721.55	755.79	723.28	734.95	0	695.15	0	0	761.58	760.1	724.15	738.14	708.53	755.38
3.7422e+13	719.44	0	693.28	714.72	718.6	690.42	0	763.97	0	0	0	735.54	702.4	0	0	703.65	747.52	703.94	717.63	0	749.31	0	691.92	755.93	746.92	762.72	712.04	701.06	696.17	712.32	0	695.09	754.89	695.27	763.08	722.25	756.33	723.13	734.78	0	694.21	0	0	761.09	759.84	724.72	737.77	706.75	755.38
3.748e+13	716.93	0	693.27	714.57	718.44	690.48	0	763.75	0	0	0	735.37	702.32	0	0	703.47	747.31	703.87	717.3	0	746.04	0	691.86	754.26	746.64	762.48	712.4	700.46	696	712.28	0	694.64	754.43	694.5	762.71	722.44	756.28	722.97	734.6	0	693.22	0	0	760.63	759.57	724.97	737.41	704.91	755.37
3.7538e+13	714.8	0	693.25	714.42	718.28	690.54	0	763.53	0	0	0	735.2	702.26	0	0	703.29	747.09	703.79	716.96	0	743.43	0	691.81	752.58	746.36	762.26	712.42	699.84	695.83	712.24	0	694.19	754	693.76	762.39	722.28	755.87	722.82	734.42	0	692.28	0	0	760.19	759.3	724.93	737.05	703.16	755.23
3.7596e+13	709.71	0	694.6	715.93	719.73	691.38	0	762.75	0	716.26	0	736.4	702.38	0	0	704.98	748	705.31	718.08	713.33	737.44	0	693.35	748.72	747.12	761.49	711.97	700.72	697.63	713.59	0	695.73	753.44	693.41	761.68	721.22	754.2	724.22	735.62	0	692	0	0	759.66	759.89	724.08	737.62	707.82	754.3
3.7654e+13	708.63	0	694.58	715.78	719.56	691.43	0	762.39	0	701.56	0	736.22	702.19	0	0	704.8	747.76	705.23	717.73	701.65	736.41	0	693.29	747.13	746.83	761.14	711.36	700.08	697.45	713.55	0	695.23	753.07	692.68	761.36	720.51	753.27	724.06	735.43	0	691.18	0	0	759.28	759.6	723.53	737.26	712.36	753.81
3.7712e+13	708.46	0	694.55	715.62	719.39	691.49	0	761.96	0	693.04	0	736.04	701.83	0	0	704.61	747.52	705.14	717.38	694.67	736.3	0	693.23	746.01	746.54	760.71	710.71	699.44	697.27	713.5	0	694.73	752.71	691.94	760.99	719.78	752.34	723.9	735.24	0	690.31	0	0	758.91	759.32	722.92	736.9	712.47	753.24
3.777e+13	708.59	0	694.53	715.47	719.22	691.54	0	761.47	0	0	0	735.86	701.32	0	0	704.43	747.29	705.06	717.03	0	736.24	0	693.17	745.26	746.25	760.23	710.08	698.79	697.09	713.46	0	694.21	752.34	691.16	760.58	719.11	751.48	723.74	735.05	0	0	0	0	758.54	759.03	722.31	736.54	711.61	752.62
3.7828e+13	708.69	0	694.51	715.31	719.05	691.6	0	760.94	0	0	0	735.68	700.72	0	0	704.24	747.05	704.98	716.69	0	736	0	693.11	744.66	745.96	759.71	709.53	698.13	696.91	713.42	0	693.68	751.96	690.31	760.14	718.55	750.71	723.58	734.86	0	0	0	0	758.16	758.75	721.76	736.19	710.4	752
3.7886e+13	729.38	0	695.86	716.78	720.45	692.46	0	759.61	0	0	0	736.8	699.95	0	0	705.88	747.84	706.48	717.66	0	765.66	0	694.64	743.01	746.59	758.4	708.13	698.83	698.67	714.75	0	695.02	751.37	0	759.11	716.77	748.46	724.91	735.97	0	0	0	0	757.58	759.22	720.04	736.64	716.6	750.31
3.7945e+13	727.43	0	695.83	716.62	720.27	692.51	0	759.05	0	0	0	736.61	699.22	0	0	705.68	747.59	706.39	717.3	0	757.23	0	694.58	750.92	746.29	757.84	708.24	698.17	698.49	714.7	0	694.47	750.96	0	758.61	717.21	748.5	724.75	735.77	0	0	0	0	757.17	758.93	719.95	736.29	721.85	749.75
3.8003e+13	723.68	0	695.81	716.46	720.09	692.56	0	758.57	0	0	0	736.41	698.62	0	0	705.49	747.34	706.31	716.95	0	751.93	0	694.52	752.32	746	757.36	709.2	697.5	698.3	714.65	0	693.91	750.55	0	758.12	718.61	749.67	724.58	735.56	0	0	0	0	756.75	758.64	720.7	735.94	719.17	749.53
3.8061e+13	720.95	0	695.78	716.29	719.91	692.61	0	758.28	0	0	0	736.22	698.28	0	0	705.29	747.09	706.23	716.59	0	748.47	0	694.46	751.85	745.71	757.06	710.02	696.83	698.12	714.61	0	693.35	750.13	0	757.7	719.62	750.56	724.41	735.36	0	0	0	0	756.33	758.36	721.51	735.6	716.48	749.64
3.8119e+13	718.78	0	695.76	716.13	719.73	692.66	0	758.13	0	0	0	736.02	698.14	0	0	705.1	746.84	706.14	716.24	0	745.85	0	694.39	750.9	745.42	756.9	710.44	696.16	697.93	714.56	0	692.76	749.74	0	757.38	720.1	750.95	724.24	735.15	0	0	0	0	755.93	758.08	722.02	735.26	714.12	749.82
3.8177e+13	716.93	0	695.74	715.97	719.54	692.71	0	758.04	0	0	0	735.83	698.08	0	0	704.9	746.59	706.06	715.89	0	743.71	0	694.33	749.82	745.13	756.79	710.55	695.47	697.75	714.51	0	692.19	749.37	0	757.13	720.23	750.98	724.07	734.95	0	0	0	0	755.55	757.8	722.25	734.93	712.01	749.91
3.8235e+13	713.28	0	697.07	717.37	720.87	693.59	0	757.41	0	714.52	0	736.85	698.62	0	0	706.47	747.28	707.53	716.72	719.26	739.2	0	695.84	747.28	745.65	756.16	710.73	696.05	699.45	715.82	0	693.36	748.75	0	756.44	720.01	750.14	725.33	735.96	0	0	690.18	0	754.94	758.16	722.14	735.29	710.33	749.4
3.8293e+13	711.89	0	697.04	717.2	720.67	693.63	0	757.27	0	705.03	0	736.65	698.5	0	0	706.27	747.02	707.44	716.37	708.35	738	0	695.78	746.03	745.36	756.03	710.28	695.37	699.26	715.77	0	692.74	748.47	0	756.27	719.55	749.64	725.15	735.75	0	0	0	0	754.64	757.87	721.86	734.96	714.65	749.23
3.8351e+13	711.18	0	697.02	717.03	720.48	693.67	0	757.07	0	699.43	0	736.44	698.22	0	0	706.06	746.77	707.36	716.01	702.81	737.54	0	695.71	745.08	745.07	755.84	709.75	694.69	699.06	715.72	0	692.15	748.19	0	756.07	719.02	749.06	724.97	735.53	0	0	0	0	754.36	757.59	721.48	734.63	715.53	748.96
3.8409e+13	710.84	0	696.99	716.86	720.29	693.72	0	756.82	0	694.21	0	736.24	697.78	0	0	705.86	746.52	707.27	715.65	698.71	737.25	0	695.65	744.4	744.78	755.59	709.21	694	698.86	715.67	0	691.56	747.93	0	755.84	718.49	748.49	724.8	735.32	0	0	0	0	754.08	757.31	721.05	734.3	715.24	748.63
3.8468e+13	710.64	0	696.96	716.69	720.1	693.76	0	756.52	0	0	0	736.03	697.22	0	0	705.65	746.27	707.18	715.29	694.88	736.91	0	695.58	743.86	744.5	755.29	708.69	693.32	698.66	715.62	0	690.93	747.67	0	755.58	718	747.96	724.62	735.11	0	0	0	0	753.81	757.03	720.63	733.98	714.45	748.26
3.8526e+13	710.41	0	698.29	718.03	721.35	694.66	0	767.26	0	0	0	736.97	696.59	0	0	707.14	746.86	708.62	716.03	691.68	736.46	0	697.07	743.37	744.93	765.86	708.21	693.83	700.3	716.91	0	691.97	795.1	695.35	791.77	717.56	747.47	725.81	736.03	0	736.5	691.07	703.2	789.72	757.3	720.23	734.26	713.41	748.17
3.8584e+13	710.11	0	698.26	717.85	721.15	694.7	0	773.34	0	0	0	736.76	696.05	0	0	706.93	746.6	708.53	715.67	0	735.93	0	697	742.89	744.64	771.97	707.76	693.22	700.1	716.86	0	691.35	774.98	701.85	780.97	717.17	747.63	725.62	735.81	0	715.86	690.85	703.14	779.01	757.02	719.88	733.95	712.21	752.09
3.8642e+13	709.69	0	698.23	717.67	720.95	694.74	0	771.84	0	0	0	736.55	695.92	0	0	706.72	746.35	708.44	715.31	0	735.34	0	696.93	742.56	744.36	770.52	707.35	692.93	699.89	716.81	0	690.75	768.35	702.25	775.45	716.9	748.73	725.44	735.59	0	709.63	690.63	700.56	773.6	756.76	719.77	733.78	710.93	754.36
3.87e+13	709.15	0	698.2	717.49	720.75	694.78	0	770.06	0	0	0	736.34	696.08	0	0	706.5	746.1	708.35	714.97	0	734.76	0	696.87	742.45	744.13	768.76	707.01	692.96	699.69	716.75	0	690.22	764.66	701.75	772.1	716.79	749.61	725.25	735.37	0	706.32	690.42	698.47	770.33	756.59	719.9	733.82	709.58	754.98
3.8758e+13	708.49	0	698.17	717.32	720.55	694.82	0	768.49	0	0	0	736.13	696.29	0	0	706.28	745.87	708.26	714.65	0	734.22	0	696.8	742.4	743.96	767.21	706.74	693.16	699.49	716.7	0	0	762.18	701.08	769.74	716.77	750.05	725.06	735.15	0	704.16	690.21	696.58	768.03	756.52	720.08	733.97	708.19	754.9
3.8816e+13	705.64	0	699.48	718.59	721.72	695.74	0	765.29	0	0	0	736.99	695.29	0	784.21	707.71	746.47	709.67	715.5	0	731.1	0	698.27	739.99	744.67	764.04	705.6	695.33	701.06	717.97	690.86	690.93	760.18	698.47	766.66	715.5	747.85	726.19	736	0	702.55	691.92	692.35	766.4	757.26	718.83	735.26	844.13	752.3
3.8874e+13	707.07	0	699.45	718.4	721.52	695.77	0	764.28	0	0	0	736.78	694.99	0	0	707.48	746.31	709.58	715.3	0	736.15	0	698.2	740.16	744.66	763.04	705.08	695.59	700.85	717.91	690.88	690.65	758.65	697.95	765.3	715.34	747.8	725.99	735.79	0	701.26	691.65	0	764.87	757.34	718.8	735.4	733.26	751.97
3.8932e+13	709.72	0	699.41	718.22	721.31	695.8	0	763.34	0	0	0	736.58	694.76	0	0	707.26	746.18	709.49	715.12	0	739.11	0	698.12	741.74	744.66	762.11	704.6	695.75	700.64	717.85	690.91	690.42	757.37	697.19	764.13	715.24	747.73	725.8	735.58	0	699.97	691.41	0	763.58	757.41	718.74	735.46	723.86	751.54
3.899e+13	710.74	0	699.38	718.03	721.11	695.83	0	762.47	0	0	0	736.38	694.75	0	0	707.03	746.07	709.39	714.94	0	739.44	0	698.05	743.05	744.64	761.25	704.35	695.81	700.42	717.79	690.94	690.22	756.26	696.19	763.08	715.33	747.86	725.61	735.38	0	698.54	691.16	0	762.47	757.45	718.77	735.44	719.17	751.11
3.9049e+13	710.87	0	699.35	717.85	720.91	695.87	0	761.7	0	0	0	736.19	694.83	0	0	706.81	745.97	709.3	714.76	0	738.97	0	697.98	743.71	744.6	760.49	704.32	695.79	700.2	717.73	690.97	690.03	755.29	695.03	762.15	715.54	748.08	725.42	735.19	0	696.96	690.93	0	761.48	757.45	718.89	735.36	716	750.76
3.9107e+13	710.57	0	699.31	717.66	720.71	695.9	0	761.03	0	0	0	736.01	694.89	0	0	706.58	745.87	709.2	714.57	0	738.23	0	697.91	743.9	744.54	759.82	704.41	695.68	699.98	717.67	691	0	754.41	693.8	761.32	715.74	748.22	725.23	735	0	695.23	690.69	0	760.6	757.42	719.02	735.23	713.53	750.46
3.9165e+13	710.04	0	700.61	718.87	721.82	696.83	0	774.6	0	0	0	736.88	694.85	0	0	707.92	746.7	710.58	715.68	0	737.39	0	699.35	743.79	745.42	773.26	704.53	697.43	701.48	718.92	692.02	691.42	796.94	701.73	795.73	715.87	748.27	726.29	735.88	0	734.16	692.36	708.31	794.98	758.21	719.12	736.16	711.45	751.01
3.9223e+13	709.37	0	700.57	718.68	721.62	696.86	0	777.66	0	0	0	736.72	694.79	0	0	707.7	746.6	710.48	715.47	0	736.52	0	699.28	743.52	745.31	776.33	704.6	697.16	701.26	718.85	692.04	691.22	779.97	706.23	785.23	715.93	749.1	726.11	735.72	0	719.17	692.12	705.93	784.39	758.1	719.2	735.96	709.62	755.43
3.9281e+13	708.58	0	700.54	718.5	721.43	696.89	0	775.76	0	0	0	736.56	694.99	0	0	707.47	746.49	710.38	715.25	0	735.67	0	699.2	743.35	745.19	774.46	704.64	697.02	701.03	718.79	692.06	691.01	773.42	706.05	779.75	716.02	750.56	725.93	735.56	0	713.68	691.85	703.26	778.86	758	719.49	735.95	707.94	757.44
3.9339e+13	707.69	0	700.5	718.31	721.24	696.92	0	773.8	0	0	0	736.41	695.34	0	0	707.24	746.37	710.28	715.04	0	734.89	0	699.13	743.31	745.11	772.52	704.66	697.07	700.81	718.73	692.09	690.78	769.54	705.25	776.29	716.19	751.57	725.75	735.41	0	710.51	691.58	701.21	775.34	757.99	719.92	736.13	706.3	757.91
3.9397e+13	706.71	0	700.46	718.13	721.05	696.95	0	772.1	0	0	0	736.25	695.62	0	0	707.01	746.27	710.18	714.87	0	734.2	0	699.05	743.29	745.09	770.83	704.62	697.23	700.59	718.66	692.11	690.57	766.82	704.37	773.79	716.37	752.05	725.57	735.25	0	708.32	691.32	699.5	772.79	758.06	720.29	736.36	704.74	757.74
3.9455e+13	708.57	0	701.75	719.3	722.14	697.89	0	768.58	0	0	0	737.16	693.78	0	0	708.3	747.16	711.52	716.15	0	741.15	0	700.47	827.6	746.22	767.33	718.85	699.84	702.02	719.88	693.14	692.26	764.46	701.21	770.38	735.59	751.69	726.62	736.16	0	706.34	692.93	695.65	770.81	759.21	723.15	738.1	703.26	754.79
3.9513e+13	718.1	0	701.71	719.12	721.95	697.91	0	767.93	0	0	0	737.01	696.95	0	0	708.08	747.12	711.42	716.08	0	752.16	0	700.39	773.49	746.3	766.67	723.6	699.96	701.79	719.81	693.16	692.15	762.75	700.64	768.97	737.43	765.81	726.45	736.02	0	705.02	692.68	693.91	769.08	759.36	735.39	738.21	702.01	757.73
3.9572e+13	716.32	0	701.67	718.94	721.77	697.94	0	768.73	0	0	0	736.88	700.5	0	0	707.86	747.1	711.32	716	0	748.91	0	700.31	764.44	746.36	767.42	720.21	699.99	701.57	719.74	693.17	692.07	761.36	700.14	768.36	733.27	765.61	726.28	735.89	0	703.81	692.43	692.38	767.67	759.47	734.44	738.21	701.52	760.76
3.963e+13	714.01	690.05	701.62	718.76	721.6	697.96	0	769.42	0	0	0	736.75	702.46	0	0	707.63	747.08	711.21	715.9	0	746.16	0	700.23	759.9	746.39	768.1	717.83	699.95	701.34	719.67	693.19	691.99	760.35	699.78	768.27	730.55	764.15	726.12	735.76	0	702.67	692.18	691.13	766.6	759.54	732.96	738.14	701.18	761.68
3.9688e+13	711.92	690.13	701.58	718.59	721.42	697.99	0	769.59	0	0	0	736.62	703.45	0	0	707.41	747.06	711.11	715.8	0	743.93	0	700.15	756.89	746.39	768.27	716.04	699.85	701.11	719.6	693.21	691.91	759.62	699.49	768.18	728.51	762.63	725.96	735.64	0	701.58	691.91	690.06	765.82	759.55	731.57	738	700.67	761.62
3.9746e+13	710.05	690.21	701.54	718.41	721.25	698.01	0	769.37	0	0	0	736.5	703.89	0	0	707.19	747.03	711.01	715.67	0	742.05	0	700.07	754.6	746.36	768.07	714.58	699.69	700.89	719.54	693.23	691.83	759.05	699.23	767.94	726.85	761.19	725.8	735.52	0	700.55	691.65	0	765.2	759.53	730.31	737.81	699.99	761.13
3.9804e+13	737.16	690.67	702.81	719.56	722.34	698.96	0	768.42	0	0	0	737.48	704.09	0	0	708.45	748.07	712.31	717.11	0	774.56	0	701.45	763.45	747.47	767.15	712.26	701.58	702.28	720.72	694.26	693.75	758.5	698.54	767.25	724.55	758.73	726.85	736.52	0	699.55	693.2	0	764.69	760.51	728.17	738.89	704.3	759.63
3.9862e+13	726.77	690.75	702.76	719.39	722.18	698.98	0	767.83	0	0	0	737.38	703.76	0	0	708.24	748.02	712.2	716.94	0	760.92	0	701.37	764.41	747.36	766.57	713.36	701.24	702.05	720.65	694.27	693.63	758.03	698.36	766.75	726.27	760.4	726.7	736.42	0	698.76	692.95	0	764.19	760.39	728.88	738.6	707.46	759.21
3.992e+13	721.93	690.83	702.72	719.22	722.02	699	0	767.5	0	0	0	737.28	703.68	0	0	708.03	747.94	712.09	716.75	0	754.73	0	701.29	762.06	747.22	766.23	714.35	700.86	701.83	720.57	694.29	693.48	757.55	698.02	766.28	726.98	761.32	726.55	736.32	0	697.93	692.71	0	763.69	760.25	729.55	738.3	707.37	759.4
3.9978e+13	718.72	690.9	702.67	719.06	721.86	699.02	0	767.34	0	0	0	737.17	703.78	0	0	707.81	747.85	711.99	716.54	0	750.7	0	701.2	759.65	747.06	766.06	714.65	700.46	701.61	720.5	694.3	693.31	757.08	697.53	765.93	726.82	761.22	726.41	736.21	0	697.09	692.46	0	763.21	760.09	729.6	737.99	706.44	759.52
4.0036e+13	716.25	690.98	702.63	718.9	721.7	699.04	0	767.16	0	0	0	737.07	703.89	0	0	707.6	747.75	711.88	716.33	0	747.68	0	701.12	757.46	746.9	765.88	714.51	700.02	701.39	720.43	694.31	693.11	756.65	696.99	765.64	726.26	760.62	726.27	736.11	0	696.22	692.22	0	762.77	759.92	729.25	737.67	705.28	759.39
4.0095e+13	711.31	691.48	703.87	720.04	722.82	700	0	766.56	0	0	0	738.08	704.12	0	690.5	708.86	748.69	713.15	717.59	0	745.32	0	702.47	753.17	747.77	765.3	713.72	701.3	702.75	721.58	695.35	694.87	756.25	696.63	765.13	724.69	758.8	727.34	737.13	0	695.8	693.73	0	762.38	760.65	728.05	738.42	746.18	758.58
4.0153e+13	717.38	691.55	703.82	719.88	722.67	700.02	0	766.16	0	0	0	737.97	703.99	0	0	708.66	748.56	713.04	717.33	0	753.44	0	702.38	754.48	747.56	764.9	712.97	700.79	702.53	721.51	695.36	694.6	755.89	696.11	764.79	723.73	757.78	727.2	737.02	0	695.02	693.48	0	762.01	760.44	727.2	738.08	725.88	757.97
4.0211e+13	718.75	691.63	703.77	719.73	722.52	700.03	0	765.68	0	0	0	737.86	703.71	0	0	708.46	748.41	712.93	717.07	0	752.06	0	702.3	755.71	747.35	764.43	712.55	700.26	702.32	721.43	695.36	694.29	755.53	695.51	764.4	723.29	757.42	727.07	736.9	0	694.23	693.24	0	761.64	760.23	726.62	737.75	719.82	757.38
4.0269e+13	718.29	691.7	703.72	719.57	722.37	700.05	0	765.22	0	0	0	737.74	703.36	0	0	708.26	748.26	712.82	716.81	0	749.82	0	702.21	755.49	747.13	763.97	712.45	699.72	702.11	721.36	695.37	693.98	755.16	694.87	763.97	723.19	757.31	726.93	736.78	0	693.38	693.01	0	761.26	760.01	726.34	737.43	716.2	756.95
4.0327e+13	717.29	691.78	703.68	719.42	722.22	700.07	0	764.82	0	0	0	737.62	703.01	0	0	708.06	748.1	712.72	716.54	0	747.66	0	702.12	754.64	746.91	763.57	712.43	699.16	701.9	721.28	695.38	693.64	754.77	694.2	763.56	723.1	757.08	726.79	736.65	0	692.51	692.78	0	760.88	759.8	726.15	737.1	713.54	756.61
4.0385e+13	716.12	691.86	703.63	719.27	722.06	700.08	0	764.45	0	0	0	737.49	702.68	0	0	707.86	747.94	712.61	716.27	0	745.69	0	702.04	753.54	746.69	763.2	712.36	698.61	701.69	721.21	695.39	693.28	754.39	693.49	763.17	722.92	756.67	726.66	736.52	0	691.67	692.55	0	760.49	759.58	725.92	736.79	711.34	756.27
4.0443e+13	714.89	692.39	704.85	720.41	723.18	701.04	0	788.69	0	0	0	738.47	723.99	0	0	709.13	748.74	713.84	717.35	0	744	0	703.36	754.69	747.38	787.33	715.06	699.52	703.04	722.33	696.42	694.77	754.87	698.21	773.1	726.99	780.06	727.73	737.5	0	691.87	694.05	0	760.53	760.13	735.87	737.36	709.42	794.34
4.0501e+13	713.82	692.46	704.79	720.26	723.03	701.05	0	784.75	0	0	0	738.33	720.29	0	0	708.93	748.55	713.73	717.06	0	743.51	0	703.26	757.76	747.14	783.41	718.56	698.94	702.83	722.25	696.42	694.37	757.81	702.3	776.33	730.58	775.9	727.59	737.36	0	692.71	693.82	0	762.7	759.9	737.96	737.04	707.69	781.21
4.0559e+13	713.07	692.53	704.74	720.1	722.87	701.07	0	781.39	0	0	0	738.19	717.7	0	0	708.74	748.37	713.62	716.77	0	743.43	0	703.17	758.19	746.91	780.06	719.5	698.36	702.63	722.18	696.43	693.95	759.49	703.45	775.81	731.07	772.27	727.45	737.21	0	693.89	693.59	691.26	764.39	759.67	737.17	736.72	706.13	775.48
4.0618e+13	712.38	692.61	704.69	719.95	722.71	701.08	0	778.85	0	0	0	738.05	715.8	0	0	708.55	748.18	713.52	716.48	0	743.05	0	703.09	757.47	746.67	777.53	719.39	697.78	702.43	722.1	696.43	693.52	760.09	703.61	774.68	730.6	769.44	727.31	737.06	0	694.89	693.37	692.01	765.18	759.44	735.97	736.42	704.71	771.89
4.0676e+13	711.6	692.68	704.64	719.8	722.55	701.09	0	776.81	0	0	0	737.9	714.26	0	0	708.35	747.99	713.41	716.19	0	742.36	0	703	756.34	746.44	775.5	718.82	697.22	702.23	722.03	696.44	693.09	760.13	703.41	773.49	729.78	767.11	727.17	736.91	0	695.52	693.15	692.08	765.41	759.23	734.72	736.15	703.36	769.26
4.0734e+13	749.12	693.24	705.84	720.92	723.65	702.05	0	774.97	0	0	0	738.82	711.5	0	0	709.61	748.7	714.61	717.14	0	786.79	0	704.28	788.54	747.05	773.7	718.51	698.08	703.56	723.13	697.47	694.38	760.98	705.15	772.81	730.77	764.26	728.22	737.82	0	698.27	694.63	694.57	766.39	759.73	732.54	736.75	702.21	766.07
4.0792e+13	732.14	693.31	705.78	720.77	723.48	702.06	0	773.58	0	0	0	738.67	711.09	0	0	709.41	748.51	714.5	716.85	0	765.91	0	704.19	776.97	746.85	772.31	724.5	697.63	703.36	723.05	697.46	693.93	760.4	704.41	771.55	737.24	770.04	728.07	737.66	0	698.27	694.42	693.48	765.95	759.57	737.9	736.57	703.51	765.98
4.085e+13	725.84	693.38	705.72	720.61	723.32	702.07	0	773.18	690.03	0	0	738.51	711.57	0	0	709.22	748.32	714.4	716.57	0	758.57	0	704.1	770.69	746.66	771.88	724.9	697.23	703.17	722.97	697.46	693.49	759.81	703.65	770.76	736.97	770.64	727.92	737.49	0	698.09	694.21	691.96	765.45	759.44	738.81	736.4	704.47	766.75
4.0908e+13	722	693.46	705.67	720.45	723.15	702.08	0	773.02	690.12	0	0	738.35	711.94	0	0	709.02	748.15	714.29	716.3	0	754.14	0	704.01	766.52	746.49	771.71	724.01	696.85	702.97	722.9	697.46	693.06	759.3	702.88	770.33	735.61	769.54	727.77	737.33	0	697.75	693.99	690.46	765.01	759.32	738.16	736.25	704.45	766.76
4.0966e+13	719.19	693.54	705.61	720.29	722.98	702.09	0	772.71	690.22	0	0	738.19	711.97	0	0	708.83	747.98	714.18	716.03	0	750.9	0	703.92	763.33	746.34	771.39	722.82	696.5	702.77	722.82	697.46	692.63	758.9	702.13	769.99	734.06	768	727.61	737.16	0	697.28	693.78	0	764.65	759.21	737.04	736.1	703.93	766.22
4.1024e+13	711.84	694.12	706.79	721.4	724.04	703.05	0	772.31	690.52	722.13	0	739.06	711.94	690.89	0	710.06	748.69	715.36	716.97	0	743.48	0	705.18	757.71	747.04	771.02	720.51	697.68	704.09	723.9	698.49	693.89	759.12	702.57	769.91	731.21	765.26	728.63	738.02	0	698.47	695.23	0	764.9	759.85	734.87	736.89	701.88	765.12
4.1082e+13	710.44	694.18	706.73	721.23	723.86	703.06	0	771.56	690.62	705.48	0	738.9	711.38	0	0	709.87	748.54	715.25	716.73	699.5	742.25	0	705.08	755.44	746.9	770.28	719.01	697.39	703.89	723.82	698.48	693.51	758.75	701.91	769.38	729.53	763.46	728.47	737.86	0	697.82	695.02	0	764.56	759.75	733.37	736.74	722.67	763.97
4.114e+13	710.67	694.25	706.67	721.07	723.69	703.06	0	770.72	690.73	695.03	0	738.74	710.68	0	0	709.67	748.4	715.15	716.49	695.38	743	0	704.99	754.02	746.76	769.45	717.64	697.09	703.7	723.74	698.48	693.13	758.36	701.25	768.76	728.01	761.82	728.31	737.69	0	697.17	694.81	0	764.2	759.65	731.96	736.57	719.9	762.78
4.1199e+13	711.45	694.33	706.61	720.91	723.52	703.07	0	769.84	690.83	0	0	738.58	709.89	0	0	709.47	748.25	715.04	716.24	691.8	743.32	0	704.89	753.24	746.62	768.58	716.49	696.79	703.5	723.67	698.47	692.76	757.94	700.57	768.09	726.73	760.42	728.15	737.53	0	696.5	694.59	0	763.81	759.54	730.7	736.4	717.6	761.63
4.1257e+13	712.02	694.4	706.56	720.74	723.35	703.08	0	768.96	690.93	0	0	738.43	709.08	0	0	709.27	748.11	714.93	716	0	743.05	0	704.8	752.59	746.48	767.7	715.57	696.48	703.3	723.59	698.47	692.39	757.49	699.83	767.39	725.71	759.27	728	737.37	0	695.79	694.38	0	763.39	759.42	729.62	736.23	715.67	760.54
4.1315e+13	712.26	694.48	706.5	720.58	723.18	703.08	0	768.1	691.03	0	0	738.28	708.27	0	0	709.08	747.97	714.83	715.76	0	742.43	0	704.71	751.89	746.33	766.85	714.85	696.16	703.11	723.52	698.46	692.04	757.02	699.02	766.68	724.9	758.29	727.84	737.21	0	695.06	694.17	0	762.94	759.3	728.72	736.04	713.95	759.56
4.1373e+13	746.44	695.07	707.65	721.65	724.19	704.04	0	766.7	691.36	0	0	739.12	706.93	0	0	710.28	748.7	715.98	716.72	0	781.14	0	705.94	760.65	747.04	765.47	712.96	697.39	704.4	724.57	699.48	693.34	756.75	699.14	765.71	722.91	755.95	728.81	738.06	0	695.7	695.6	0	762.71	759.93	726.51	736.78	717.74	757.63
4.1431e+13	733.73	695.14	707.59	721.48	724.02	704.04	0	765.94	691.47	0	0	738.97	706.25	0	0	710.08	748.56	715.88	716.48	0	764.82	0	705.85	764.33	746.89	764.71	714.87	697.05	704.2	724.5	699.47	693	756.21	698.18	764.99	725.61	757.91	728.65	737.9	0	694.85	695.38	0	762.19	759.8	727.74	736.58	721.01	757.14
4.1489e+13	728.45	695.21	707.53	721.32	723.85	704.04	0	765.51	691.58	0	0	738.82	705.9	0	0	709.88	748.42	715.77	716.24	0	758.33	0	705.75	762.66	746.73	764.26	716.5	696.7	704	724.42	699.46	692.64	755.67	697.18	764.39	727.33	759.52	728.5	737.75	0	693.94	695.17	0	761.67	759.66	729.18	736.38	719.66	757.4
4.1547e+13	725.08	695.29	707.47	721.15	723.67	704.05	0	765.36	691.68	0	0	738.67	705.79	0	0	709.68	748.27	715.66	716	0	754.28	0	705.65	760.66	746.57	764.09	717.18	696.33	703.8	724.34	699.45	692.29	755.17	696.22	763.97	727.86	759.97	728.34	737.59	0	693.01	694.95	0	761.18	759.51	729.85	736.17	717.73	757.73
4.1605e+13	722.54	695.36	707.41	720.99	723.5	704.05	0	765.28	691.78	0	0	738.52	705.74	0	0	709.48	748.13	715.55	715.75	0	751.27	0	705.56	758.76	746.4	764	717.27	695.96	703.61	724.27	699.44	691.95	754.72	695.33	763.69	727.78	759.78	728.18	737.44	0	692.13	694.74	0	760.74	759.36	729.97	735.95	715.83	757.84
4.1663e+13	717.75	695.97	708.55	722.03	724.5	705	0	764.92	692.14	0	0	739.35	706.09	692.6	733.41	710.65	748.83	716.69	716.69	0	745.75	0	706.77	755.28	747.06	763.64	717.12	697.08	704.87	725.3	700.45	693.23	754.38	695.37	763.29	727.16	758.7	729.13	738.27	0	692.5	696.14	0	760.41	759.91	729.64	736.59	787.35	757.47
4.1722e+13	719.7	696.03	708.48	721.86	724.32	705	0	764.69	692.24	690.1	0	739.2	705.92	0	0	710.45	748.68	716.58	716.44	0	752.14	0	706.67	754.74	746.87	763.41	716.44	696.67	704.67	725.23	700.44	692.87	754.06	694.69	763.06	726.37	757.82	728.98	738.12	0	691.7	695.92	0	760.08	759.73	729.05	736.35	738.12	757.1
4.178e+13	721.47	696.1	708.42	721.7	724.15	705	0	764.36	692.35	0	0	739.06	705.63	0	0	710.25	748.52	716.47	716.19	0	752.93	0	706.58	755.72	746.69	763.08	715.86	696.25	704.47	725.15	700.42	692.49	753.75	694.04	762.78	725.8	757.26	728.82	737.96	0	690.95	695.7	0	759.77	759.56	728.5	736.11	729.5	756.64
4.1838e+13	721.55	696.18	708.36	721.53	723.98	705	0	763.99	692.46	0	0	738.91	705.26	0	0	710.05	748.36	716.36	715.93	0	751.64	0	706.48	755.87	746.5	762.72	715.52	695.81	704.27	725.07	700.41	692.12	753.44	693.37	762.46	725.52	757.03	728.66	737.81	0	690.21	695.48	0	759.46	759.37	728.16	735.86	724.87	756.24
4.1896e+13	720.93	696.25	708.29	721.37	723.81	705	0	763.65	692.57	0	0	738.76	704.84	0	0	709.86	748.2	716.25	715.68	0	749.96	0	706.38	755.38	746.3	762.38	715.3	695.36	704.07	724.99	700.4	691.76	753.13	692.69	762.13	725.34	756.84	728.51	737.65	0	0	695.27	0	759.15	759.18	727.92	735.62	721.66	755.92
4.1954e+13	720.02	696.33	708.23	721.21	723.64	705.01	0	763.33	692.67	0	0	738.61	704.42	0	0	709.66	748.03	716.15	715.42	0	748.25	0	706.29	754.55	746.1	762.06	715.1	694.91	703.88	724.91	700.38	691.37	752.82	692.02	761.81	725.13	756.53	728.35	737.49	0	0	695.05	0	758.84	759	727.68	735.37	719.13	755.63
4.2012e+13	726.58	696.93	709.35	722.22	724.61	705.94	0	762.91	693.04	0	0	739.41	709.01	0	0	710.8	748.66	717.25	716.29	0	760.33	0	707.47	792.84	746.66	761.64	748.08	695.89	705.11	725.93	701.39	692.57	752.54	692.34	761.29	759.5	779.63	729.28	738.29	0	0	696.41	0	758.56	759.43	754.8	735.89	716.99	758.53
4.207e+13	729.27	697	709.28	722.05	724.44	705.94	0	765.05	693.15	0	0	739.25	712.99	0	0	710.6	748.49	717.14	716.02	0	760.81	0	707.37	778.06	746.46	763.71	737.08	695.41	704.91	725.85	701.37	692.18	752.28	691.85	761.73	747.64	776.1	729.12	738.13	0	0	696.2	0	758.28	759.23	747.84	735.63	715.73	763.82
4.2128e+13	728.09	697.08	709.21	721.89	724.27	705.94	0	766.94	693.26	0	0	739.1	713.48	0	0	710.4	748.31	717.03	715.76	0	758	0	707.27	771.48	746.25	765.57	732.26	694.93	704.71	725.77	701.35	691.79	752.26	691.74	762.83	742.53	772.5	728.96	737.97	0	0	695.98	0	758.19	759.03	743.91	735.37	715.06	764.82
4.2186e+13	726.3	697.15	709.15	721.73	724.1	705.94	0	767.82	693.37	0	0	738.94	713.11	0	0	710.2	748.13	716.92	715.49	0	755.26	0	707.18	767.25	746.04	766.46	729.19	694.46	704.51	725.69	701.33	691.39	752.45	691.89	763.72	739.31	769.71	728.8	737.81	0	0	695.76	0	758.32	758.83	741.2	735.12	714.3	764.5
4.2245e+13	724.44	697.23	709.09	721.56	723.93	705.94	0	768.06	693.48	0	0	738.78	712.48	0	0	710	747.95	716.81	715.22	0	752.8	0	707.08	764.08	745.83	766.71	726.89	693.96	704.31	725.62	701.32	690.96	752.7	692.15	764.22	736.91	767.45	728.65	737.65	0	0	695.54	0	758.52	758.63	739.11	734.86	713.35	763.75
4.2303e+13	722.71	697.84	710.18	722.55	724.87	706.87	0	768.73	693.86	0	0	739.54	738.26	0	0	711.11	748.52	717.9	716.02	0	751.06	0	708.24	780.15	746.31	767.4	775.53	694.85	705.51	726.61	702.31	692.1	753.48	694.18	765.11	788.34	822.73	729.55	738.4	727.56	0	696.87	0	759.19	758.99	800.75	735.31	712.25	770.74
4.2361e+13	724.61	697.9	710.11	722.38	724.69	706.87	0	773.82	693.97	0	0	739.38	733.31	0	0	710.91	748.33	717.79	715.74	0	756.07	0	708.14	781.85	746.1	772.43	749.74	694.37	705.31	726.53	702.29	691.7	753.7	694.52	766.68	760.7	794.53	729.39	738.23	707.91	0	696.65	0	759.38	758.78	764.94	735.06	711.11	780.3
4.2419e+13	725.34	697.97	710.05	722.22	724.52	706.86	0	776.41	694.08	0	0	739.22	728.5	0	0	710.71	748.15	717.68	715.47	0	756.54	0	708.04	776.16	745.89	775.02	741.74	693.9	705.11	726.45	702.27	691.26	754.43	695.34	769.13	752.27	785.13	729.23	738.06	700.7	0	696.43	0	759.92	758.59	755.88	734.82	710.24	778.09
4.2477e+13	724.52	698.05	709.98	722.05	724.35	706.86	0	776.71	694.19	0	0	739.05	725.2	0	0	710.51	747.96	717.56	715.19	0	755.1	0	707.94	771.75	745.68	775.34	736.96	693.46	704.91	726.37	702.25	690.84	755.36	696.3	770.38	747.32	779.66	729.06	737.89	694.28	0	696.21	0	760.72	758.4	750.77	734.59	709.6	775.44
4.2535e+13	723.13	698.12	709.91	721.89	724.17	706.86	0	776.17	694.3	0	0	738.89	722.67	0	0	710.31	747.78	717.45	714.91	0	753.24	0	707.84	768.25	745.48	774.82	733.48	693.03	704.71	726.29	702.23	690.44	756.09	697.13	770.76	743.75	775.75	728.9	737.72	0	690.01	695.99	0	761.43	758.23	747.16	734.37	708.94	773.07
4.2593e+13	721.55	698.2	709.85	721.72	724	706.86	0	775.32	694.41	0	0	738.72	720.59	0	0	710.11	747.6	717.34	714.64	0	751.33	0	707.74	765.34	745.29	773.98	730.68	692.6	704.51	726.21	702.21	690.05	756.56	697.72	770.66	740.91	772.69	728.74	737.55	0	690.35	695.77	0	761.92	758.06	744.33	734.16	708.2	770.99
4.2651e+13	714.91	698.8	710.92	722.68	724.9	707.78	0	775.02	694.79	709.95	690.25	739.44	719.46	0	0	711.19	748.12	718.4	715.39	704.3	745.26	0	708.88	759.41	745.76	773.72	726.49	693.58	705.68	727.19	703.19	691.1	758.05	700.9	771.32	736.58	768.74	729.6	738.26	0	692.93	697.07	0	763.34	758.45	740.64	734.68	725.34	769.1
4.2709e+13	715.06	698.87	710.85	722.51	724.72	707.77	0	773.74	694.91	699.48	690.24	739.27	717.63	0	0	710.99	747.94	718.29	715.12	700	746.5	0	708.78	757.92	745.59	772.46	724.44	693.24	705.48	727.11	703.17	690.7	757.97	700.89	770.56	734.53	766.49	729.44	738.09	0	693.19	696.84	0	763.35	758.32	738.56	734.52	723.21	767.22
4.2768e+13	715.88	698.94	710.78	722.34	724.54	707.77	0	772.52	695.02	692.7	690.24	739.1	716.01	0	0	710.78	747.78	718.18	714.85	696.17	747.12	0	708.68	757.15	745.43	771.25	722.71	692.94	705.28	727.03	703.14	690.33	757.77	700.72	769.76	732.8	764.66	729.27	737.91	0	693.33	696.62	0	763.22	758.2	736.77	734.38	721.08	765.55
4.2826e+13	716.49	699.02	710.71	722.17	724.37	707.76	0	771.37	695.13	0	690.23	738.93	714.58	0	0	710.58	747.61	718.07	714.59	693.18	746.93	0	708.57	756.48	745.28	770.11	721.32	692.64	705.07	726.95	703.12	0	757.47	700.41	768.94	731.42	763.2	729.11	737.74	0	693.33	696.4	0	762.99	758.1	735.27	734.26	719.25	764.09
4.2884e+13	716.72	699.09	710.64	722	724.19	707.76	0	770.32	695.24	0	690.22	738.77	713.32	0	0	710.38	747.46	717.96	714.34	690.71	746.3	0	708.47	755.71	745.14	769.06	720.21	692.36	704.87	726.87	703.1	0	757.1	699.96	768.13	730.3	761.97	728.94	737.57	0	693.19	696.17	0	762.68	758.01	734.03	734.13	717.59	762.81
4.2942e+13	740.33	699.7	711.7	722.93	725.06	708.67	0	769.06	695.63	0	691.16	739.45	711.8	0	0	711.42	748.01	718.99	715.11	0	777.49	0	709.59	755.83	745.71	767.83	717.66	693.57	706.01	727.82	704.07	690.7	757.33	701.32	767.44	727.64	759.37	729.77	738.25	0	695.11	697.44	0	762.93	758.54	731.5	734.84	728.34	760.88
4.3e+13	735.27	699.77	711.63	722.76	724.88	708.66	0	768.12	695.74	0	691.14	739.29	710.83	0	0	711.21	747.87	718.88	714.88	0	766.88	0	709.49	763.39	745.6	766.89	717.99	693.35	705.8	727.74	704.04	690.38	756.81	700.51	766.61	728.53	759.74	729.61	738.08	0	694.64	697.21	0	762.46	758.47	731.44	734.73	729.99	759.96
4.3058e+13	731.3	699.84	711.56	722.59	724.7	708.65	0	767.4	695.86	0	691.13	739.13	710.07	0	0	711.01	747.74	718.77	714.65	0	761.11	0	709.38	763.58	745.49	766.16	719.08	693.14	705.6	727.66	704.02	690.08	756.28	699.63	765.88	729.96	760.98	729.44	737.92	0	694.07	696.99	0	761.98	758.4	732.28	734.63	726.78	759.66
4.3116e+13	728.43	699.91	711.49	722.41	724.52	708.65	0	766.97	695.97	0	691.12	738.97	709.57	0	0	710.8	747.61	718.65	714.42	0	757.27	0	709.28	762.34	745.38	765.72	719.73	692.93	705.39	727.57	703.99	0	755.78	698.7	765.3	730.59	761.51	729.27	737.76	0	693.42	696.76	0	761.51	758.32	732.82	734.51	723.92	759.66
4.3174e+13	726.14	699.98	711.42	722.24	724.34	708.64	0	766.69	696.08	0	691.11	738.81	709.19	0	0	710.6	747.49	718.54	714.19	0	754.34	0	709.18	760.81	745.26	765.43	719.89	692.69	705.19	727.49	703.97	0	755.31	697.77	764.87	730.63	761.44	729.11	737.6	0	692.68	696.54	0	761.07	758.24	732.92	734.39	721.49	759.6
4.3232e+13	721.94	700.59	712.45	723.14	725.18	709.54	0	766.29	696.47	690.83	692.05	739.49	709.12	813.11	701.97	711.6	748.08	719.55	715.03	0	748.99	0	710.27	757.76	745.89	765.03	719.73	694	706.29	728.43	704.93	690.61	755.19	698.19	764.49	730.11	760.52	729.91	738.27	0	693.74	697.76	0	760.94	758.79	732.58	735.12	768.66	759.19
4.329e+13	721.21	700.66	712.38	722.97	725.01	709.53	0	765.99	696.58	704.31	692.03	739.34	708.83	0	0	711.4	747.97	719.44	714.81	697.91	750.7	0	710.17	756.36	745.77	764.73	719.19	693.75	706.09	728.34	704.9	690.34	754.81	697.33	764.17	729.4	759.71	729.75	738.12	0	692.93	697.54	0	760.58	758.7	732.03	734.98	742.62	758.8
4.3349e+13	722.42	700.72	712.31	722.8	724.83	709.52	0	765.62	696.7	699.44	692.01	739.19	708.44	0	0	711.19	747.85	719.32	714.6	698.68	752.69	0	710.06	756.53	745.65	764.36	718.57	693.5	705.88	728.26	704.87	690.06	754.46	696.51	763.83	728.69	758.96	729.59	737.97	0	692.17	697.31	0	760.24	758.59	731.41	734.82	733.89	758.3
4.3407e+13	722.89	700.79	712.24	722.63	724.66	709.51	0	765.19	696.81	695.36	692	739.05	707.98	0	0	710.99	747.72	719.21	714.38	697.21	752.33	0	709.96	756.68	745.52	763.94	718.06	693.23	705.67	728.17	704.84	0	754.12	695.72	763.46	728.19	758.49	729.42	737.82	0	691.41	697.08	0	759.92	758.48	730.88	734.66	729.24	757.8
4.3465e+13	722.67	700.87	712.16	722.46	724.48	709.51	0	764.77	696.92	692.07	691.98	738.9	707.47	0	0	710.78	747.6	719.09	714.17	695.41	751.2	0	709.85	756.38	745.39	763.52	717.68	692.94	705.47	728.09	704.81	0	753.78	694.94	763.08	727.83	758.14	729.26	737.68	0	690.65	696.85	0	759.59	758.36	730.47	734.49	725.99	757.35
4.3523e+13	722.08	700.94	712.09	722.29	724.31	709.5	0	764.38	697.03	0	691.97	738.76	706.95	0	0	710.58	747.47	718.98	713.95	693.63	749.84	0	709.75	755.74	745.25	763.12	717.35	692.62	705.26	728.01	704.79	0	753.45	694.16	762.7	727.5	757.77	729.11	737.53	0	0	696.62	0	759.27	758.23	730.1	734.31	723.42	756.95
4.3581e+13	721.29	701.54	713.11	723.16	725.14	710.38	0	778.32	697.41	0	692.89	739.44	706.42	0	0	711.55	748.07	719.96	714.81	691.93	748.44	0	710.82	754.92	745.84	776.94	717.03	693.86	706.33	728.92	705.73	690.38	797.43	702.88	798.15	727.14	757.35	729.89	738.22	0	734.18	697.82	708.26	794.65	758.71	729.73	734.94	721.24	757.45
4.3639e+13	720.39	701.6	713.03	722.99	724.97	710.37	0	781.9	697.53	0	692.87	739.3	705.99	0	0	711.35	747.94	719.85	714.59	690.15	747.06	0	710.71	754.05	745.69	780.53	716.68	693.57	706.13	728.83	705.7	690.1	780.41	708.11	787.86	726.76	757.94	729.74	738.07	0	718.38	697.59	706.58	784.39	758.57	729.42	734.77	719.31	762.14
4.3697e+13	719.42	701.67	712.96	722.83	724.8	710.36	0	780.11	697.65	0	692.85	739.16	705.93	0	0	711.15	747.8	719.73	714.37	0	745.76	0	710.61	753.42	745.54	778.76	716.35	693.52	705.92	728.75	705.67	0	774.12	708.19	782.56	726.5	759.22	729.58	737.93	0	712.99	697.36	704.16	779.19	758.46	729.44	734.78	717.56	764.1
4.3755e+13	718.41	701.74	712.88	722.66	724.63	710.36	0	778.21	697.76	0	692.83	739.02	706.11	0	0	710.94	747.67	719.62	714.17	0	744.62	0	710.5	753.02	745.45	776.88	716.12	693.74	705.71	728.66	705.64	0	770.51	707.58	779.25	726.4	759.96	729.42	737.78	0	710.03	697.13	702.35	775.96	758.44	729.62	735	715.93	764.42
4.3813e+13	717.4	701.81	712.81	722.5	724.46	710.35	0	776.53	697.86	0	692.81	738.88	706.32	0	0	710.74	747.56	719.5	714	0	743.62	0	710.4	752.65	745.43	775.21	715.92	694.09	705.51	728.58	705.61	0	768.02	706.87	776.88	726.32	760.14	729.27	737.64	0	708.06	696.9	700.89	773.67	758.52	729.76	735.3	714.38	764.09
4.3872e+13	716.39	702.41	713.81	723.35	725.27	711.22	0	806.79	698.25	0	693.74	739.55	706.43	0	0	711.7	748.22	720.46	715.08	0	742.71	748.39	711.44	752.22	746.37	805.62	715.7	696.69	706.55	729.47	706.55	690.75	777.71	760.74	862.48	726.19	759.95	730.05	738.32	0	723.38	698.07	773.1	775.44	759.52	729.75	736.98	712.9	764
4.393e+13	715.37	702.47	713.73	723.18	725.11	711.21	0	803.08	698.36	0	693.71	739.42	706.88	0	0	711.5	748.19	720.34	715.03	0	741.85	702.64	711.33	751.76	746.49	801.78	715.44	697.05	706.34	729.38	706.51	690.69	789.05	731.68	807.9	726.04	761.9	729.89	738.18	0	727.03	697.84	726.47	789.57	759.73	729.89	737.2	711.48	775.14
4.3988e+13	714.35	702.54	713.65	723.02	724.94	711.19	0	795.34	698.48	0	693.69	739.29	708.25	0	0	711.3	748.19	720.23	714.98	0	741.08	0	711.22	751.85	746.6	794.02	715.39	697.32	706.14	729.3	706.48	690.67	783.96	724.62	797.06	726.36	764.66	729.74	738.06	0	722.4	697.61	718.26	787.48	759.92	730.93	737.36	710.13	776
4.4046e+13	713.34	702.61	713.58	722.86	724.78	711.19	0	790.57	698.59	0	693.66	739.17	709.27	0	0	711.1	748.19	720.11	714.94	0	740.52	0	711.12	752.21	746.7	789.25	715.55	697.59	705.93	729.21	706.45	690.67	780.06	720.79	791.34	726.89	765.57	729.59	737.94	0	719.22	697.38	713.99	784.68	760.09	731.88	737.58	708.83	774.66
4.4104e+13	712.35	702.68	713.5	722.7	724.62	711.18	0	787.14	698.7	0	693.64	739.06	709.71	0	0	710.9	748.2	719.99	714.9	0	740.1	0	711.01	752.4	746.82	785.83	715.65	697.89	705.73	729.12	706.41	690.68	777.09	718.18	787.49	727.23	765.46	729.44	737.83	0	716.85	697.16	711.14	782.23	760.3	732.34	737.88	707.54	773
4.4162e+13	711.38	702.75	713.42	722.54	724.46	711.17	0	784.44	698.8	0	693.62	738.95	709.72	0	0	710.7	748.23	719.88	714.88	0	739.69	0	710.9	752.31	746.97	783.14	715.55	698.21	705.53	729.04	706.38	690.7	774.69	716.19	784.56	727.29	764.88	729.3	737.72	0	714.98	696.93	708.99	780.13	760.54	732.4	738.18	706.28	771.37
4.422e+13	733.86	703.33	714.4	723.38	725.28	712.02	0	780.62	699.19	0	694.53	739.71	707.15	0	0	711.65	749.23	720.81	716.41	0	768.9	0	711.92	789.32	748.36	779.34	726.36	701.14	706.55	729.91	707.3	692.53	773.15	713.52	781.36	741.31	769.34	730.08	738.51	0	714.53	698.07	706.65	779	761.97	738.46	740.23	705.27	767.96
4.4278e+13	727.52	703.39	714.32	723.22	725.13	712.01	0	779.82	699.3	0	694.5	739.63	709.02	0	0	711.45	749.32	720.7	716.45	0	760.12	0	711.81	775.45	748.55	778.51	727.55	701.38	706.35	729.82	707.26	692.6	771.31	712.27	779.64	741.3	773.97	729.94	738.43	0	713.08	697.85	705.12	777.24	762.23	742.28	740.4	705.79	770.39
4.4336e+13	723.39	703.46	714.24	723.07	724.98	712	0	779.86	699.42	0	694.47	739.56	710.81	0	0	711.26	749.41	720.58	716.48	0	755.41	0	711.71	769.61	748.71	778.53	726.1	701.55	706.15	729.73	707.23	692.69	769.84	711.18	778.75	739.29	773.45	729.81	738.37	0	711.8	697.62	703.71	775.79	762.45	741.83	740.48	706.24	771.55
4.4395e+13	720.44	703.53	714.17	722.92	724.84	711.99	0	779.68	699.53	0	694.45	739.5	711.81	0	0	711.07	749.49	720.46	716.49	0	752.24	0	711.6	765.94	748.85	778.35	724.56	701.66	705.94	729.64	707.19	692.77	768.72	710.29	778.16	737.38	772.03	729.68	738.31	0	710.65	697.4	702.41	774.66	762.62	740.68	740.49	706.1	771.47
4.4453e+13	718.12	703.6	714.09	722.77	724.7	711.98	0	779.18	699.63	0	694.42	739.44	712.24	0	0	710.88	749.57	720.35	716.49	0	749.8	0	711.49	763.2	748.94	777.85	723.13	701.7	705.75	729.56	707.16	692.84	767.83	709.57	777.56	735.66	770.44	729.56	738.26	0	709.61	697.18	701.19	773.76	762.74	739.38	740.44	705.61	770.8
4.4511e+13	711.01	704.18	715.04	723.62	725.57	712.81	0	777.97	700.01	694.33	695.32	740.33	711.85	704.65	692.36	711.85	750.76	721.26	718.2	0	743.02	0	712.49	757.59	750.33	776.66	720.17	704.16	706.76	730.41	708.07	694.91	767.32	708.49	776.68	732.25	767.12	730.39	739.2	0	709.09	698.3	699.82	773.31	764.04	736.61	741.97	744.79	768.95
4.4569e+13	711.19	704.24	714.96	723.49	725.45	712.8	0	777.03	700.12	693.72	695.29	740.3	711.46	0	0	711.67	750.81	721.14	718.15	691.78	745.43	0	712.38	756.17	750.33	775.74	718.72	704.04	706.57	730.32	708.03	694.97	766.59	708.1	775.88	730.64	765.48	730.28	739.17	0	708.25	698.09	698.83	772.58	764.05	735.15	741.77	727.32	767.75
4.4627e+13	712.86	704.3	714.88	723.35	725.33	712.79	0	776.02	700.23	0	695.26	740.27	710.93	0	0	711.49	750.85	721.03	718.08	691.05	747.1	0	712.27	756.06	750.31	774.73	717.51	703.87	706.37	730.23	707.99	695	765.86	707.67	775.01	729.3	764.12	730.17	739.14	0	707.46	697.87	697.74	771.86	764.02	733.84	741.55	721.98	766.55
4.4685e+13	714.01	704.37	714.8	723.21	725.22	712.77	0	775	700.34	0	695.23	740.23	710.34	0	0	711.32	750.86	720.91	717.99	0	747.13	0	712.16	755.98	750.25	773.73	716.62	703.68	706.18	730.14	707.96	695.02	765.12	707.15	774.11	728.32	763.14	730.07	739.11	0	706.67	697.66	696.48	771.13	763.96	732.78	741.31	718.89	765.45
4.4743e+13	714.51	704.44	714.73	723.08	725.1	712.76	0	774.04	700.45	0	695.2	740.2	709.76	0	0	711.15	750.85	720.79	717.89	0	746.48	0	712.05	755.61	750.18	772.77	716.01	703.45	705.99	730.06	707.92	695	764.38	706.55	773.22	727.62	762.34	729.97	739.07	0	705.87	697.45	695.14	770.4	763.89	731.96	741.07	716.64	764.47
4.4801e+13	714.54	704.51	714.65	722.95	724.99	712.75	0	773.14	700.55	0	695.17	740.16	709.21	0	0	710.99	750.83	720.68	717.77	0	745.56	0	711.94	754.99	750.08	771.87	715.57	703.19	705.81	729.97	707.88	694.97	763.64	705.87	772.36	727.06	761.61	729.88	739.04	0	705.04	697.25	693.74	769.69	763.79	731.28	740.81	714.77	763.59
4.4859e+13	714.26	705.07	715.58	723.86	725.94	713.57	0	797.15	700.93	0	696.06	741.14	731.33	0	0	712	751.91	721.57	719.3	0	744.63	0	712.91	756.63	751.17	795.85	718.6	704.96	706.84	730.8	708.77	696.94	764.11	710.65	782.25	731.66	785.15	730.79	740.05	0	704.84	698.37	694.57	769.6	764.73	742.09	741.87	713.09	801.98
4.4918e+13	713.98	705.13	715.5	723.75	725.84	713.56	0	792.84	701.04	0	696.03	741.1	726.41	0	0	711.84	751.85	721.46	719.14	0	744.79	0	712.8	760.2	751.02	791.51	722.15	704.62	706.66	730.71	708.73	696.84	767.17	713.68	785.15	735.19	780.8	730.7	740.01	0	705.14	698.18	697.72	771.82	764.58	743.58	741.56	711.56	788.05
4.4976e+13	713.9	705.19	715.42	723.63	725.74	713.54	0	789.04	701.15	0	696	741.05	723.22	0	0	711.69	751.77	721.34	718.97	0	745.23	0	712.69	760.93	750.86	787.71	722.9	704.26	706.49	730.63	708.69	696.72	768.55	713.81	784.17	735.42	777.01	730.61	739.95	0	705.74	697.98	699.39	773.29	764.42	742.36	741.26	710.17	781.9
4.5034e+13	713.75	705.26	715.34	723.51	725.64	713.53	0	786.14	701.26	0	695.96	740.99	720.93	0	0	711.54	751.68	721.23	718.79	0	745.23	0	712.59	760.44	750.69	784.82	722.66	703.89	706.31	730.54	708.66	696.58	768.77	713.23	782.64	734.79	774.09	730.52	739.9	0	706.08	697.79	699.99	773.76	764.25	740.9	740.98	708.91	778.02
4.5092e+13	713.38	705.33	715.26	723.39	725.53	713.52	0	783.8	701.36	0	695.93	740.93	719.1	0	0	711.39	751.58	721.12	718.6	0	744.84	0	712.48	759.48	750.52	782.49	722.02	703.52	706.14	730.46	708.62	696.42	768.45	712.46	781.1	733.89	771.7	730.43	739.83	0	706.15	697.6	700.06	773.67	764.09	739.49	740.73	707.72	775.17
4.515e+13	710.53	705.88	716.17	724.35	726.53	714.32	0	781.38	701.73	0	696.81	741.92	715.38	0	0	712.45	752.53	722	719.97	0	746.04	0	713.43	754.55	751.45	780.1	718.05	704.96	707.2	731.27	709.49	698.19	768.84	713.03	779.84	729.81	766.99	731.39	740.83	0	708.02	698.75	701.98	774.26	764.89	735.37	741.73	744.45	771.39
4.5208e+13	716.97	705.94	716.09	724.23	726.43	714.31	0	779.52	701.83	0	696.78	741.84	714.13	0	0	712.3	752.42	721.89	719.77	0	753.4	0	713.32	757.12	751.29	778.25	717.31	704.62	707.04	731.19	709.45	697.98	767.95	711.98	778.29	729.09	765.54	731.3	740.75	0	707.63	698.57	701.19	773.53	764.77	734.36	741.56	727.75	769.48
4.5266e+13	718.67	706	716.01	724.12	726.32	714.29	0	777.92	701.95	0	696.74	741.76	713.02	0	0	712.16	752.3	721.78	719.58	0	752.87	0	713.21	758.88	751.15	776.65	716.93	704.29	706.88	731.11	709.41	697.76	767.04	710.99	776.88	728.86	764.95	731.21	740.66	0	707.15	698.39	700.2	772.74	764.67	733.71	741.39	721.91	767.95
4.5324e+13	718.69	706.07	715.93	724.01	726.21	714.28	0	776.59	702.05	0	696.7	741.68	712.13	0	0	712.02	752.2	721.67	719.4	0	751.38	0	713.1	759.09	751.02	775.31	716.87	703.97	706.72	731.02	709.37	697.53	766.14	710.03	775.62	728.87	764.62	731.11	740.57	0	706.59	698.22	698.97	771.93	764.57	733.36	741.24	718.5	766.84
4.5382e+13	718.15	706.13	715.85	723.89	726.1	714.26	0	775.5	702.15	0	696.67	741.59	711.43	0	0	711.88	752.09	721.56	719.22	0	749.78	0	712.99	758.56	750.9	774.22	716.9	703.67	706.56	730.94	709.33	697.3	765.28	709.07	774.53	728.82	764.19	731.01	740.48	0	705.97	698.05	697.59	771.14	764.48	733.07	741.07	716.05	765.95
4.544e+13	882.14	706.68	716.75	724.87	727.11	715.05	0	773.76	702.52	0	697.54	742.54	709.31	0	0	712.97	753.01	722.44	720.55	0	901.63	0	713.93	756.46	751.85	772.49	715.25	705.14	707.65	731.75	710.19	698.93	764.64	708.43	773.12	726.97	761.98	731.98	741.45	0	706.5	699.22	697.05	770.6	765.33	731.1	742.12	714.07	763.94
4.5499e+13	746.48	706.74	716.67	724.75	727	715.04	0	772.94	702.62	0	697.5	742.45	709.08	0	0	712.83	752.91	722.33	720.37	0	780.06	0	713.82	778.24	751.71	771.66	718.68	704.84	707.5	731.67	710.15	698.68	763.82	707.45	772.25	731.84	764.48	731.88	741.35	0	705.68	699.06	695.47	769.82	765.21	733.21	741.92	716.99	763.44
4.5557e+13	736.17	706.8	716.58	724.64	726.88	715.02	0	772.54	702.73	0	697.46	742.35	709.34	0	0	712.69	752.8	722.23	720.19	0	767.91	0	713.71	773.72	751.57	771.24	722	704.52	707.35	731.59	710.11	698.44	763.06	706.48	771.53	735	767.82	731.78	741.24	0	704.83	698.9	693.9	769.09	765.09	736.28	741.7	718.4	764.28
4.5615e+13	730.97	706.86	716.5	724.52	726.76	715	0	772.62	702.83	0	697.42	742.26	709.94	0	0	712.55	752.69	722.12	720.01	0	761.89	0	713.61	769.96	751.42	771.3	722.93	704.2	707.2	731.51	710.07	698.2	762.38	705.55	771.14	735.39	768.52	731.67	741.14	0	703.96	698.74	692.44	768.44	764.95	737.25	741.47	717.56	765.17
4.5673e+13	727.47	706.92	716.42	724.41	726.64	714.99	0	772.75	702.93	0	697.38	742.16	710.45	0	0	712.41	752.57	722.01	719.82	0	757.85	0	713.5	766.97	751.26	771.41	722.89	703.87	707.05	731.43	710.03	697.95	761.83	704.66	770.95	734.9	768.1	731.57	741.04	0	703.08	698.58	691.26	767.89	764.81	737.21	741.23	716.2	765.51
4.5731e+13	724.77	706.99	716.34	724.29	726.53	714.98	0	772.72	703.03	0	697.35	742.06	710.73	0	0	712.27	752.45	721.91	719.63	0	754.77	0	713.39	764.47	751.1	771.38	722.43	703.53	706.9	731.36	709.99	697.7	761.39	703.86	770.78	734.08	767.24	731.46	740.93	0	702.21	698.42	690.21	767.44	764.65	736.72	740.97	714.75	765.4
4.5789e+13	732.51	707.52	717.23	725.27	727.53	715.75	0	772.34	703.39	0	698.2	742.99	711	0	0	713.38	753.31	722.79	720.87	0	770.77	0	714.32	762.3	751.92	771.02	721.42	704.84	708.01	732.16	710.83	699.24	761.12	703.41	770.49	732.47	765.36	732.42	741.87	0	702.13	699.62	690.11	767.18	765.33	735.56	741.79	738.13	764.7
4.5847e+13	733.4	707.57	717.14	725.15	727.41	715.73	0	771.93	703.49	0	698.16	742.88	710.84	0	0	713.24	753.17	722.69	720.66	0	767.46	0	714.21	766.8	751.72	770.61	720.95	704.45	707.87	732.09	710.79	698.98	760.78	702.84	770.18	732.23	765.06	732.31	741.76	0	701.35	699.47	0	766.84	765.13	735.02	741.5	730.37	764.09
4.5905e+13	730.79	707.63	717.06	725.03	727.29	715.71	0	771.54	703.6	0	698.12	742.77	710.61	0	0	713.1	753.03	722.59	720.44	0	762.9	0	714.11	766.79	751.52	770.22	721.15	704.06	707.72	732.01	710.74	698.7	760.43	702.3	769.81	732.64	765.53	732.2	741.64	0	700.61	699.31	0	766.49	764.93	735.15	741.21	725.72	763.81
4.5963e+13	728.32	707.69	716.98	724.91	727.16	715.7	0	771.26	703.7	0	698.08	742.66	710.44	0	0	712.96	752.88	722.48	720.21	0	759.27	0	714	765.45	751.31	769.94	721.3	703.65	707.57	731.94	710.7	698.42	760.07	701.75	769.48	732.71	765.61	732.09	741.53	0	699.89	699.16	0	766.14	764.73	735.21	740.92	722.53	763.71
4.6022e+13	726.15	707.76	716.9	724.79	727.04	715.68	0	771.04	703.79	0	698.04	742.55	710.29	0	0	712.82	752.72	722.38	719.99	0	756.31	0	713.9	763.78	751.1	769.71	721.22	703.24	707.43	731.86	710.66	698.14	759.71	701.2	769.18	732.44	765.26	731.97	741.4	0	699.19	699.01	0	765.79	764.52	735.02	740.63	720.05	763.55
4.608e+13	721.61	708.28	717.78	725.77	728.03	716.44	690.42	770.59	704.14	764.32	698.89	743.44	710.4	0	0	713.93	753.48	723.26	721.1	742.74	750.55	0	714.82	760.31	751.79	769.27	720.79	704.31	708.56	732.67	711.49	699.56	759.49	701.2	768.81	731.49	763.97	732.92	742.31	0	699.3	700.22	0	765.57	765.06	734.31	741.28	712.94	762.95
4.6138e+13	719.82	708.34	717.7	725.65	727.9	716.42	690.31	770.25	704.24	714.4	698.84	743.32	710.18	0	0	713.79	753.31	723.16	720.85	714.86	748.89	0	714.71	758.49	751.56	768.93	720.18	703.86	708.41	732.59	711.44	699.25	759.17	700.69	768.51	730.65	763	732.81	742.17	0	698.67	700.07	0	765.25	764.84	733.61	740.98	725.59	762.45
4.6196e+13	719.04	708.39	717.62	725.52	727.77	716.4	690.2	769.82	704.35	705.16	698.8	743.19	709.88	0	0	713.65	753.13	723.06	720.6	707.77	748.87	0	714.61	757.24	751.33	768.5	719.48	703.41	708.27	732.52	711.4	698.93	758.85	700.17	768.16	729.77	761.98	732.69	742.04	0	698.03	699.92	0	764.94	764.62	732.85	740.69	725.86	761.84
4.6254e+13	718.9	708.45	717.54	725.4	727.64	716.38	690.09	769.32	704.45	699.57	698.75	743.06	709.49	0	0	713.51	752.95	722.96	720.35	703.5	748.75	0	714.5	756.49	751.1	768.01	718.78	702.96	708.13	732.45	711.36	698.61	758.51	699.64	767.77	728.94	761.06	732.56	741.9	0	697.4	699.77	0	764.61	764.4	732.08	740.4	724.58	761.17
4.6312e+13	718.83	708.51	717.46	725.27	727.51	716.37	0	768.79	704.54	694.9	698.71	742.93	709.03	0	0	713.36	752.77	722.86	720.09	700.36	748.24	0	714.4	755.86	750.88	767.49	718.14	702.51	707.98	732.37	711.31	698.28	758.17	699.08	767.33	728.22	760.27	732.44	741.76	0	696.76	699.62	0	764.27	764.18	731.38	740.11	723.05	760.51
4.637e+13	718.66	708.57	717.38	725.14	727.37	716.35	0	768.25	704.63	691	698.67	742.79	708.53	0	0	713.22	752.59	722.76	719.84	697.61	747.48	0	714.3	755.18	750.65	766.95	717.58	702.05	707.84	732.3	711.27	697.94	757.8	698.49	766.87	727.61	759.56	732.32	741.61	0	696.11	699.48	0	763.92	763.97	730.76	739.82	721.5	759.87
4.6428e+13	722.81	709.08	718.24	726.12	728.35	717.09	690.92	767.17	704.98	691.56	699.5	743.62	708	0	0	714.33	753.25	723.65	720.81	696.47	756.49	0	715.21	753.59	751.23	765.89	716.3	702.93	708.97	733.11	712.08	699.2	757.45	698.55	766.07	726.03	757.66	733.24	742.45	0	696.32	700.69	0	763.56	764.4	729.26	740.37	753.05	758.46
4.6486e+13	726.9	709.13	718.16	725.99	728.21	717.07	690.81	766.61	705.08	694.06	699.46	743.48	707.44	0	0	714.19	753.05	723.55	720.54	698.44	758.65	0	715.11	757.01	750.99	765.34	716.08	702.47	708.83	733.04	712.04	698.85	757.04	697.91	765.57	725.95	757.43	733.11	742.3	0	695.66	700.54	0	763.16	764.18	728.93	740.08	739.88	757.88
4.6545e+13	726.85	709.19	718.08	725.85	728.06	717.06	690.7	766.12	705.18	693.41	699.41	743.33	706.91	0	0	714.04	752.86	723.45	720.28	698.44	756.91	0	715.01	758.34	750.76	764.85	716.29	702	708.68	732.96	712	698.49	756.63	697.23	765.09	726.41	757.83	732.98	742.14	0	694.98	700.39	0	762.76	763.96	729.05	739.8	733.8	757.52
4.6603e+13	725.92	709.24	718	725.72	727.92	717.04	690.6	765.76	705.28	691.69	699.37	743.18	706.45	0	0	713.89	752.67	723.35	720.01	697.42	754.89	0	714.9	758.34	750.53	764.47	716.61	701.53	708.53	732.89	711.95	698.12	756.22	696.53	764.66	726.87	758.21	732.84	741.98	0	694.28	700.24	0	762.36	763.74	729.32	739.52	729.81	757.38
4.6661e+13	724.77	709.3	717.93	725.59	727.78	717.02	690.49	765.5	705.37	0	699.32	743.03	706.07	0	0	713.74	752.48	723.25	719.74	696.04	752.98	0	714.8	757.76	750.3	764.2	716.81	701.06	708.39	732.82	711.91	697.75	755.82	695.85	764.29	727.12	758.34	732.71	741.82	0	693.58	700.09	0	761.97	763.52	729.5	739.24	726.79	757.3
4.6719e+13	723.58	709.81	718.78	726.54	728.72	717.75	691.53	823.64	705.7	0	700.15	743.81	706.64	0	0	714.83	753.06	724.13	720.61	694.54	751.22	0	715.71	756.93	750.8	822.4	716.86	701.83	709.52	733.63	712.71	698.88	755.69	714.02	782.06	727.16	760.01	733.6	742.6	0	693.81	701.31	691.06	761.57	763.87	729.62	739.7	724.32	794.3
4.6777e+13	722.4	709.85	718.7	726.4	728.57	717.73	691.42	796.33	705.8	0	700.1	743.65	713.4	0	0	714.68	752.86	724.03	720.34	693.03	749.67	0	715.61	757.28	750.56	794.95	717.74	701.35	709.37	733.56	712.67	698.5	762.71	716.01	787.12	728.74	770.47	733.46	742.44	0	696.56	701.16	699.66	766.21	763.64	733.55	739.42	722.19	784.58
4.6835e+13	721.33	709.91	718.62	726.26	728.41	717.71	691.31	788.33	705.9	0	700.05	743.49	715.14	0	0	714.52	752.66	723.93	720.06	691.51	748.81	0	715.51	758.76	750.32	786.96	719.46	700.88	709.22	733.48	712.62	698.11	765.17	713.22	783.32	730.93	771.32	733.32	742.27	0	699.33	701	700.36	769.19	763.41	736.18	739.14	720.3	778.42
4.6893e+13	720.46	709.96	718.55	726.12	728.26	717.7	691.21	784.1	705.99	0	700.01	743.33	715.25	0	0	714.37	752.46	723.83	719.79	0	748.33	0	715.41	759.32	750.09	782.74	720.51	700.41	709.07	733.41	712.58	697.72	765.39	711.24	780.52	731.95	770.32	733.17	742.1	0	700.67	700.85	699.86	770	763.19	736.91	738.88	718.59	774.78
4.6951e+13	719.72	710.02	718.47	725.98	728.11	717.68	691.1	781.28	706.08	0	699.96	743.17	714.9	0	0	714.21	752.26	723.73	719.51	0	747.82	0	715.31	759.13	749.86	779.93	720.9	699.98	708.92	733.34	712.54	697.33	764.97	709.78	778.42	732.2	768.99	733.03	741.93	0	701.24	700.7	699.15	769.99	762.99	736.83	738.67	717.05	772.21
4.7009e+13	718.99	710.08	718.39	725.84	727.95	717.67	691	779.16	706.17	0	699.92	743.01	714.38	0	0	714.06	752.06	723.63	719.25	0	747.17	0	715.21	758.53	749.66	777.81	720.88	699.59	708.77	733.27	712.49	696.94	764.36	708.63	776.73	732.02	767.62	732.88	741.76	0	701.41	700.54	698.37	769.64	762.82	736.4	738.52	715.65	770.19
4.7068e+13	718.22	710.56	719.24	726.76	728.85	718.38	692.03	802.82	706.5	0	700.73	743.72	713.86	0	0	715.12	752.59	724.51	720.05	0	746.41	704.47	716.11	757.71	750.17	801.51	720.59	700.56	709.88	734.07	713.28	697.97	796.88	730.73	813.82	731.59	766.87	733.73	742.47	0	732.9	701.74	728.42	795.16	763.27	735.81	739.25	714.34	774.6
4.7126e+13	717.38	710.61	719.16	726.61	728.69	718.36	691.93	797.95	706.6	0	700.68	743.55	714.05	0	0	714.95	752.41	724.41	719.82	0	745.59	0	716.01	757.09	750.04	796.61	720.25	700.36	709.72	734	713.24	697.59	787.81	725.89	800.79	731.29	768.48	733.58	742.3	0	724.09	701.58	719.8	790.97	763.2	735.8	739.24	713.07	778.06
4.7184e+13	716.5	710.66	719.09	726.47	728.53	718.34	691.82	793.58	706.69	0	700.63	743.39	714.54	0	0	714.79	752.26	724.31	719.6	0	744.84	0	715.91	756.9	749.94	792.23	720.07	700.32	709.57	733.93	713.19	697.25	782.75	722.6	794.48	731.31	769.33	733.43	742.13	0	720.05	701.42	715.55	787.25	763.19	736.19	739.42	711.85	777.59
4.7242e+13	715.6	710.72	719.01	726.32	728.37	718.33	691.72	790.21	706.78	0	700.58	743.22	714.75	0	0	714.63	752.12	724.21	719.42	0	744.23	0	715.81	756.75	749.91	788.86	719.92	700.46	709.41	733.86	713.15	696.92	779.35	720.2	790.37	731.33	769.22	733.27	741.96	0	717.52	701.26	712.76	784.44	763.27	736.36	739.77	710.68	776.19
4.73e+13	714.69	710.77	718.93	726.17	728.21	718.31	691.62	787.48	706.86	0	700.54	743.06	714.61	0	0	714.46	752.02	724.11	719.28	0	743.66	0	715.71	756.44	749.96	786.14	719.68	700.7	709.26	733.78	713.11	696.62	776.79	718.32	787.31	731.18	768.59	733.12	741.79	0	715.69	701.1	710.66	782.21	763.45	736.22	740.17	709.54	774.6
[truncated: 451 more columns]
