# Supplementary material for: Determining the current size and state of subvolcanic magma reservoirs
Source: Nat Commun. 2020 Nov 5;11:5477. doi: 10.1038/s41467-020-19084-2 (PMC7644707; doi:10.1038/s41467-020-19084-2)
Supplement: Supplementary file 5 — Supplementary Data 2 [file 41467_2020_19084_MOESM5_ESM.zip › Supplementary data/Tt15_rn_MU_rad5_0.0075.txt]

5.8108e+10	0	0	0	0	0	0	0	0	0	0	0	0	0	0	0	0	0	0	0	0	0	0	0	0	0	0	0	0	0	0	0	0	0	0	0	0	0	0	0	0	0	0	0	0	0	0	0	0	0
1.1622e+11	0	0	0	0	0	0	0	0	0	0	0	0	0	0	0	0	0	0	0	0	0	0	0	0	0	0	0	0	0	0	0	0	0	0	0	0	0	0	0	0	0	0	0	0	0	0	0	0	0
1.7432e+11	0	0	0	0	0	0	0	0	0	0	0	0	0	0	0	0	0	0	0	0	0	0	0	0	0	0	0	0	0	0	0	0	0	0	0	0	0	0	0	0	0	0	0	0	0	0	0	0	0
2.3243e+11	0	0	0	0	0	0	0	0	0	0	0	0	0	0	0	0	0	0	0	0	0	0	0	0	0	0	0	0	0	0	0	0	0	0	0	0	0	0	0	0	0	0	0	0	0	0	0	0	0
2.9054e+11	0	0	0	0	0	0	0	0	0	0	0	0	0	0	0	0	0	0	0	0	0	0	0	0	0	0	0	0	0	0	0	0	0	0	0	0	0	0	0	0	0	0	0	0	0	0	0	0	0
3.4865e+11	0	0	0	0	0	0	0	0	0	0	0	0	0	0	0	0	0	0	0	0	0	0	0	0	0	0	0	0	0	0	0	0	0	0	0	0	0	0	0	0	0	0	0	0	0	0	0	0	0
4.0676e+11	0	0	0	0	0	0	0	0	0	0	0	0	0	0	0	0	0	0	0	0	0	0	0	0	0	0	0	0	0	0	0	0	0	0	0	0	0	0	0	0	0	0	0	0	0	0	0	0	0
4.6486e+11	0	0	0	0	0	0	0	0	0	0	0	0	0	0	0	0	0	0	0	0	0	0	0	0	0	0	0	0	0	0	0	0	0	0	0	0	0	0	0	0	0	0	0	0	0	0	0	0	0
5.2297e+11	0	0	0	0	0	0	0	0	0	0	0	0	0	0	0	0	0	0	0	0	0	0	0	0	0	0	0	0	0	0	0	0	0	0	0	0	0	0	0	0	0	0	0	0	0	0	0	0	0
5.8108e+11	0	0	0	0	0	0	0	0	0	0	0	0	0	0	0	0	0	0	0	0	0	0	0	0	0	0	0	0	0	0	0	0	0	0	0	0	0	0	0	0	0	0	0	0	0	0	0	0	0
6.3919e+11	0	704.58	0	0	0	0	0	0	0	0	0	0	0	0	0	0	0	0	0	0	0	704.91	0	0	0	0	0	0	0	0	0	0	0	0	0	704.68	0	0	0	0	0	0	0	0	0	704.83	0	0	0
6.973e+11	0	0	0	0	0	0	0	0	0	0	0	0	0	0	0	0	0	0	0	0	0	0	0	0	0	0	0	0	0	0	0	0	0	0	0	0	0	0	0	0	0	0	0	0	0	0	0	0	0
7.554e+11	0	0	0	0	0	0	0	0	0	0	0	0	0	0	0	0	0	0	0	0	0	0	0	0	0	0	0	0	0	0	0	0	0	0	0	0	0	0	0	0	0	0	0	0	0	0	0	0	0
8.1351e+11	0	0	0	0	0	0	0	0	0	0	0	0	0	0	0	0	0	0	0	0	0	0	0	0	0	0	0	0	0	0	0	0	0	0	0	0	0	0	0	0	0	0	0	0	0	0	0	0	0
8.7162e+11	0	0	0	0	0	0	0	0	0	0	0	0	0	0	0	0	0	0	0	0	0	0	0	0	0	0	0	0	0	0	0	0	0	0	0	0	0	0	0	0	0	0	0	0	0	0	0	0	0
9.2973e+11	0	0	0	0	0	0	0	0	0	0	0	0	0	0	0	0	0	0	0	0	0	0	0	0	0	0	0	0	0	0	0	0	0	0	0	0	0	0	0	0	0	0	0	0	0	0	0	0	0
9.8784e+11	0	0	0	0	0	0	0	0	0	0	0	0	0	0	0	0	0	0	0	0	0	0	0	0	0	0	0	0	0	0	0	0	0	0	0	0	0	0	0	0	0	0	0	0	0	0	0	0	0
1.0459e+12	0	0	0	0	0	0	0	0	0	0	0	0	0	0	0	0	0	0	0	0	0	0	0	0	0	0	0	0	0	0	0	0	0	0	0	0	0	0	0	0	0	0	0	0	0	0	0	0	0
1.1041e+12	0	0	0	0	0	0	0	0	0	0	0	0	0	0	0	0	0	0	0	0	0	0	0	0	0	0	0	0	0	0	0	0	0	0	0	0	0	0	0	0	0	0	0	0	0	0	0	0	0
1.1622e+12	0	0	0	0	0	0	0	0	0	0	0	0	0	0	0	0	0	0	0	0	0	0	0	0	0	0	0	0	0	0	0	0	0	0	0	0	0	0	0	0	0	0	0	0	0	0	0	0	0
1.2203e+12	0	0	0	0	0	0	0	0	0	0	0	0	0	0	0	0	0	0	0	0	0	0	0	0	0	0	0	0	0	0	0	0	0	0	0	0	0	0	0	0	0	0	0	0	0	0	0	0	0
1.2784e+12	0	0	0	0	0	0	0	0	0	0	0	0	0	0	0	0	0	0	0	0	0	0	0	0	0	0	0	0	0	0	0	0	0	0	0	0	0	0	0	0	0	0	0	0	0	0	0	0	0
1.3365e+12	0	0	0	0	0	0	0	0	0	0	0	0	0	0	0	0	0	0	0	0	0	0	0	0	0	0	0	0	0	0	0	0	0	0	0	0	0	0	0	0	0	0	0	0	0	0	0	0	0
1.3946e+12	0	0	0	0	0	0	0	0	0	0	0	0	0	0	0	0	0	0	0	0	0	0	0	0	0	0	0	0	0	0	0	0	0	0	0	0	0	0	0	0	0	0	0	0	0	0	0	0	0
1.4527e+12	0	0	0	0	0	0	0	0	0	0	0	0	0	0	0	0	0	0	0	0	0	0	0	0	0	0	0	0	0	0	0	0	0	0	0	0	0	0	0	0	0	0	0	0	0	0	0	0	0
1.5108e+12	0	0	0	0	0	0	0	0	0	0	0	0	0	0	0	0	0	0	0	0	0	0	0	0	0	0	0	0	0	0	0	0	0	0	0	0	0	0	0	0	0	0	0	0	0	0	0	0	0
1.5689e+12	0	0	0	0	0	0	0	0	0	0	0	0	0	0	0	0	0	0	0	0	0	0	0	0	0	0	0	0	0	0	0	0	0	0	0	0	0	0	0	0	0	0	0	0	0	0	0	0	0
1.627e+12	0	0	0	0	0	0	0	0	0	0	0	0	0	0	0	0	0	0	0	0	0	0	0	0	0	0	0	0	0	0	0	0	0	0	0	0	0	0	0	0	0	0	0	0	0	0	0	0	0
1.6851e+12	0	0	0	0	0	0	0	0	0	0	0	0	0	0	0	0	0	0	0	0	0	0	0	0	0	0	0	0	0	0	0	0	0	0	0	0	0	0	0	0	0	0	0	0	0	0	0	0	0
1.7432e+12	0	0	0	0	0	0	0	0	0	0	0	0	0	0	0	0	0	0	0	0	0	0	0	0	0	0	0	0	0	0	0	0	0	0	0	0	0	0	0	0	0	0	0	0	0	0	0	0	0
1.8013e+12	0	0	0	0	0	0	0	0	0	0	0	0	0	0	0	0	0	0	0	0	0	0	0	0	0	0	0	0	0	0	0	0	0	0	0	0	0	0	0	0	0	0	0	0	0	0	0	0	0
1.8595e+12	0	0	0	0	0	0	0	0	0	0	0	0	0	0	0	0	0	0	0	0	0	0	0	0	0	0	0	0	0	0	0	0	0	0	0	0	0	0	0	0	0	0	0	0	0	0	0	0	0
1.9176e+12	0	0	0	0	0	0	0	0	0	0	0	0	0	0	0	0	0	0	0	0	0	0	0	0	0	0	0	0	0	0	0	0	0	0	0	0	0	0	0	0	0	0	0	0	0	0	0	0	0
1.9757e+12	0	0	0	0	0	0	0	0	0	0	0	0	0	0	0	0	0	0	0	0	0	0	0	0	0	0	0	0	0	0	0	0	0	0	0	0	0	0	0	0	0	0	0	0	0	0	0	0	0
2.0338e+12	0	0	0	0	0	0	0	0	0	0	0	0	0	0	0	0	0	0	0	0	0	0	0	0	0	0	0	0	0	0	0	0	0	0	0	0	0	0	0	0	0	0	0	0	0	0	0	0	0
2.0919e+12	0	0	0	0	0	0	0	0	0	0	0	0	0	0	0	0	0	0	0	0	0	0	0	0	0	0	0	0	0	0	0	0	0	0	0	0	0	0	0	0	0	0	0	0	0	0	0	0	0
2.15e+12	0	0	0	0	0	0	0	0	0	0	0	0	0	0	0	0	0	0	0	0	0	0	0	0	0	0	0	0	0	0	0	0	0	0	0	0	0	0	0	0	0	0	0	0	0	0	0	0	0
2.2081e+12	0	0	0	0	0	0	0	0	0	0	0	0	0	0	0	0	0	0	0	0	0	0	0	0	0	0	0	0	0	0	0	0	0	0	0	0	0	0	0	0	0	0	0	0	0	0	0	0	0
2.2662e+12	0	0	0	0	0	0	0	0	0	0	0	0	0	0	0	0	0	0	0	0	0	0	0	0	0	0	0	0	0	0	0	0	0	0	0	0	0	0	0	0	0	0	0	0	0	0	0	0	0
2.3243e+12	0	0	0	0	0	0	0	0	0	0	0	0	0	0	0	0	0	0	0	0	0	0	0	0	0	0	0	0	0	0	0	0	0	0	0	0	0	0	0	0	0	0	0	0	0	0	0	0	0
2.3824e+12	0	0	0	0	0	0	0	0	0	0	0	0	0	0	0	0	0	0	0	0	0	0	0	0	0	0	0	0	0	0	0	0	0	0	0	0	0	0	0	0	0	0	0	0	0	0	0	0	0
2.4405e+12	0	0	0	0	0	0	0	0	0	0	0	0	0	0	0	0	0	0	0	0	0	0	0	0	0	0	0	0	0	0	0	0	0	0	0	0	0	0	0	0	0	0	0	0	0	0	0	0	0
2.4986e+12	0	0	0	0	0	0	0	0	0	0	0	0	0	0	0	0	0	0	0	0	0	0	0	0	0	0	0	0	0	0	0	0	0	0	0	0	0	0	0	0	0	0	0	0	0	0	0	0	0
2.5568e+12	0	0	0	0	0	0	0	0	0	0	0	0	0	0	0	0	0	0	0	0	0	0	0	0	0	0	0	0	0	0	0	0	0	0	0	0	0	0	0	0	0	0	0	0	0	0	0	0	0
2.6149e+12	0	0	0	0	0	0	0	0	0	0	0	0	0	0	0	0	0	0	0	0	0	0	0	0	0	0	0	0	0	0	0	0	0	0	0	0	0	0	0	0	0	0	0	0	0	0	0	0	0
2.673e+12	0	0	0	0	0	0	0	0	0	0	0	0	0	0	0	0	0	0	0	0	0	0	0	0	0	0	0	0	0	0	0	0	0	0	0	0	0	0	0	0	0	0	0	0	0	0	0	0	0
2.7311e+12	0	0	0	0	0	0	0	0	0	0	0	0	0	0	0	0	0	0	0	0	0	0	0	0	0	0	0	0	0	0	0	0	0	0	0	0	0	0	0	0	0	0	0	0	0	0	0	0	0
2.7892e+12	0	0	0	0	0	0	0	0	0	0	0	0	0	0	0	0	0	0	0	0	0	0	0	0	0	0	0	0	0	0	0	0	0	0	0	0	0	0	0	0	0	0	0	0	0	0	0	0	0
2.8473e+12	0	0	0	0	0	0	0	0	0	0	0	0	0	0	0	0	0	0	0	0	0	0	0	0	0	0	0	0	0	0	0	0	0	0	0	0	0	0	0	0	0	0	0	0	0	0	0	0	715.61
2.9054e+12	0	0	0	0	0	0	0	0	0	0	0	0	0	0	0	0	0	0	0	0	0	0	0	0	0	0	0	0	0	0	0	0	0	0	0	0	0	0	0	0	0	0	0	0	0	0	0	0	0
2.9635e+12	0	0	0	0	0	0	0	0	0	0	0	0	0	0	0	0	0	0	0	0	0	0	0	0	0	0	0	0	0	0	0	0	0	0	0	0	0	0	0	0	0	0	0	0	0	0	0	0	0
3.0216e+12	0	0	0	0	0	0	0	0	0	0	0	0	0	0	0	0	0	0	0	0	0	0	0	0	0	0	0	0	0	0	0	0	0	0	0	0	0	0	0	0	0	0	0	0	0	0	0	0	0
3.0797e+12	0	0	0	0	0	0	0	0	0	0	0	0	0	0	0	0	0	0	0	0	0	0	0	0	0	0	0	0	0	0	0	0	0	0	0	0	0	0	0	0	0	0	0	0	0	0	0	0	0
3.1378e+12	0	0	0	0	0	0	0	0	0	0	0	0	0	0	0	0	0	0	0	0	0	0	0	0	0	0	0	0	0	0	0	0	0	0	0	0	0	0	0	0	0	0	0	0	0	0	0	0	0
3.1959e+12	0	0	0	0	0	0	0	0	0	0	0	0	0	0	0	0	0	0	0	0	0	0	0	0	0	0	0	0	0	0	0	0	0	0	0	0	0	0	0	0	0	0	0	0	0	0	0	0	0
3.2541e+12	0	0	0	0	0	0	0	0	0	0	0	0	0	0	0	0	0	0	0	0	0	0	0	0	0	0	0	0	0	0	0	0	0	0	0	0	0	0	0	0	0	0	0	0	0	0	0	0	0
3.3122e+12	0	0	0	0	0	0	0	0	0	0	0	0	0	0	0	0	0	0	0	0	0	0	0	0	0	0	0	0	0	0	0	0	0	0	0	0	0	0	0	0	0	0	0	0	0	0	0	0	0
3.3703e+12	0	0	0	0	0	0	0	0	0	0	0	0	0	0	0	0	0	0	0	0	0	0	0	0	0	0	0	0	0	0	0	0	0	0	0	0	0	0	0	0	0	0	0	0	0	0	0	0	0
3.4284e+12	0	0	0	0	0	0	0	0	0	0	0	0	0	0	0	0	0	0	0	0	0	0	0	0	0	0	0	0	0	0	0	0	0	0	0	0	0	0	0	0	0	0	0	0	0	0	0	0	0
3.4865e+12	0	0	0	0	0	0	0	0	0	0	0	0	0	0	0	0	0	0	0	0	0	0	0	0	0	0	0	0	0	0	0	0	0	0	0	0	0	0	0	0	0	0	0	0	0	0	0	0	0
3.5446e+12	0	0	0	0	0	0	0	0	0	0	0	0	0	0	0	0	0	0	0	0	0	0	0	0	0	0	0	0	0	0	0	0	0	0	0	0	0	0	0	0	0	0	0	0	0	0	0	0	0
3.6027e+12	0	0	0	0	0	0	0	0	0	0	0	0	0	0	0	0	0	0	0	0	0	0	0	0	0	0	0	0	0	0	0	0	0	0	0	0	0	0	0	0	0	0	0	0	0	0	0	0	0
3.6608e+12	0	0	0	0	0	0	0	0	0	0	0	0	0	0	0	0	0	0	0	0	0	0	0	0	0	0	0	0	0	0	0	0	0	0	0	0	0	0	0	0	0	0	0	0	0	0	0	0	0
3.7189e+12	0	0	0	0	0	0	0	0	0	0	0	0	0	0	0	0	0	0	0	0	0	0	0	0	0	0	0	0	0	0	0	0	0	0	0	0	0	0	0	0	0	0	0	0	0	0	0	0	0
3.777e+12	0	0	0	0	0	0	0	0	0	0	0	0	0	0	0	0	0	0	0	0	0	0	0	0	0	0	0	0	0	0	0	0	0	0	0	0	0	0	0	0	0	0	0	0	0	0	0	0	0
3.8351e+12	0	0	0	0	0	0	0	0	0	0	0	0	0	0	0	0	0	0	0	0	0	0	0	0	0	0	0	0	0	0	0	0	0	0	0	0	0	0	0	0	0	0	0	0	0	0	0	0	0
3.8932e+12	0	0	0	0	0	0	0	0	0	0	0	0	0	0	0	0	0	0	0	0	0	0	0	0	0	0	0	0	0	0	0	0	0	0	0	0	0	0	0	0	0	0	0	0	0	0	0	0	0
3.9513e+12	0	0	0	0	0	0	0	0	0	0	0	0	0	0	0	0	0	0	0	0	0	0	0	0	0	0	0	0	0	0	0	0	0	0	0	0	0	0	0	0	0	0	0	0	0	0	0	0	0
4.0095e+12	0	0	0	0	0	0	0	0	0	0	0	0	0	0	0	0	0	0	0	0	0	0	0	0	0	0	0	0	0	0	0	0	0	0	0	0	0	0	0	0	0	0	0	0	0	0	0	0	0
4.0676e+12	0	0	0	0	0	0	0	0	0	0	0	0	0	0	0	0	0	0	0	0	0	0	0	0	0	0	0	0	0	0	0	0	0	0	0	0	0	0	0	0	0	0	0	0	0	0	0	0	0
4.1257e+12	0	0	0	0	0	0	0	0	0	0	0	0	0	0	0	0	0	0	0	0	0	0	0	0	0	0	0	0	0	0	0	0	0	0	0	0	0	0	0	0	0	0	0	0	0	0	0	0	0
4.1838e+12	0	0	0	0	0	0	0	0	0	0	0	0	0	0	0	0	0	0	0	0	0	0	0	0	0	0	0	0	0	0	0	0	0	0	0	0	0	0	0	0	0	0	0	0	0	0	0	0	0
4.2419e+12	0	0	0	0	0	0	0	0	0	0	0	0	0	0	0	0	0	0	0	0	0	0	0	0	0	0	0	0	0	0	0	0	0	0	0	0	0	0	0	0	0	0	0	0	0	0	0	0	0
4.3e+12	0	0	0	0	0	0	0	0	0	0	0	0	0	0	0	0	0	0	0	0	0	0	0	0	0	0	0	0	0	0	0	0	0	0	0	0	0	0	0	0	0	0	0	0	0	0	0	0	0
4.3581e+12	0	0	0	0	0	0	0	0	0	0	0	0	0	0	0	0	0	0	0	0	0	0	0	0	0	0	0	0	0	0	0	0	0	0	0	0	0	0	0	0	0	0	0	0	0	0	0	0	0
4.4162e+12	0	0	0	0	0	0	0	0	0	0	0	0	0	0	0	0	0	0	0	0	0	0	0	0	0	0	0	0	0	0	0	0	0	0	0	0	0	0	0	0	0	0	0	0	0	0	0	0	0
4.4743e+12	0	0	0	0	0	0	0	0	0	0	0	0	0	0	0	0	0	0	0	0	0	0	0	0	0	0	0	0	0	0	0	0	0	0	0	0	0	0	0	0	0	0	0	0	0	0	0	0	0
4.5324e+12	0	0	0	0	0	0	0	0	0	0	0	0	0	0	0	0	0	0	0	0	0	0	0	0	0	0	0	0	0	0	0	0	0	0	0	0	0	0	0	0	0	0	0	0	0	0	0	0	0
4.5905e+12	0	0	0	0	0	0	0	0	0	0	0	0	0	0	0	0	0	0	0	0	0	0	0	0	0	0	0	0	0	0	0	0	0	0	0	0	0	0	0	0	0	0	0	0	0	0	0	0	0
4.6486e+12	0	0	0	0	0	0	0	0	0	0	0	0	0	0	0	0	0	0	0	0	0	0	0	0	0	0	0	0	0	0	0	0	0	0	0	0	0	0	0	0	0	0	0	0	0	0	0	0	0
4.7068e+12	0	0	0	0	0	0	0	0	0	0	0	0	0	0	0	0	0	0	0	0	0	0	0	0	0	0	0	0	0	0	0	0	0	0	0	0	0	0	0	0	0	0	0	0	0	0	0	0	0
4.7649e+12	0	0	0	0	0	0	0	0	0	0	0	0	0	0	0	0	0	0	0	0	0	0	0	0	0	0	0	0	0	0	0	0	0	0	0	0	0	0	0	0	0	0	0	0	0	0	0	0	0
4.823e+12	0	0	0	0	0	0	0	0	0	0	0	0	0	0	0	0	0	0	0	0	0	0	0	0	0	0	0	0	0	0	0	0	0	0	0	0	0	0	0	0	0	0	0	0	0	0	0	0	0
4.8811e+12	0	0	0	0	0	0	0	0	0	0	0	0	0	0	0	0	0	0	0	0	0	0	0	0	0	0	0	0	0	0	0	0	0	0	0	0	0	0	0	0	0	0	0	0	0	0	0	0	0
4.9392e+12	0	0	0	0	0	0	0	0	0	0	0	0	0	0	0	0	0	0	0	0	0	0	0	0	0	0	0	0	0	0	0	0	0	0	0	0	0	0	0	0	0	0	0	0	0	0	0	0	0
4.9973e+12	0	0	0	0	0	0	0	0	0	0	0	0	0	0	0	0	0	0	0	0	0	0	0	0	0	0	0	0	0	0	0	0	0	0	0	0	0	0	0	0	0	0	0	0	0	0	0	0	0
5.0554e+12	0	0	0	0	0	0	0	0	0	0	0	0	0	0	0	0	0	0	0	743.78	0	0	0	0	0	0	733.48	0	0	0	0	0	0	0	0	0	0	0	0	0	0	0	0	0	0	0	0	0	0
5.1135e+12	0	0	0	0	0	0	0	0	0	0	0	0	0	0	0	0	0	0	0	0	0	0	0	0	0	0	0	0	0	0	0	0	0	0	0	0	0	0	0	0	0	0	0	0	0	0	0	0	0
5.1716e+12	0	0	0	0	0	0	0	0	0	0	0	0	0	0	0	0	0	0	0	0	0	0	0	0	0	0	0	0	0	0	0	0	0	0	0	0	0	0	0	0	0	0	0	0	0	0	0	0	0
5.2297e+12	0	0	0	0	0	0	0	0	0	0	0	0	0	0	0	0	0	0	0	0	0	0	0	0	0	0	0	0	0	0	0	0	0	0	0	0	0	0	0	0	0	0	0	0	0	0	0	0	0
5.2878e+12	0	0	0	0	0	0	0	0	0	0	0	0	0	0	0	0	0	0	0	0	0	0	0	0	0	0	0	0	0	0	0	0	0	0	0	0	0	0	0	0	0	0	0	0	0	0	0	0	0
5.3459e+12	0	0	0	0	0	0	0	0	0	0	0	0	0	0	0	0	0	0	0	0	0	0	0	0	0	0	0	0	0	0	0	0	0	0	0	0	0	0	0	0	0	0	0	0	0	0	0	0	0
5.404e+12	0	0	0	0	0	0	0	0	0	0	0	0	0	0	0	0	0	0	0	0	0	0	0	0	0	0	0	0	0	0	0	0	0	0	0	0	0	0	0	0	0	0	0	0	0	0	0	0	0
5.4622e+12	0	0	0	0	0	0	0	0	0	0	0	0	0	0	0	0	0	0	0	0	0	0	0	0	0	0	0	0	0	0	0	0	0	0	0	0	0	0	0	0	0	0	0	0	0	0	0	0	0
5.5203e+12	0	0	0	0	0	0	0	0	0	0	0	0	0	0	0	0	0	0	0	0	0	0	0	0	0	0	0	0	0	0	0	0	0	0	0	0	0	0	0	0	0	0	0	0	0	0	0	0	0
5.5784e+12	0	0	0	0	0	0	0	0	0	0	0	0	0	0	0	0	0	0	0	0	0	0	0	0	0	0	0	0	0	0	0	0	0	0	0	0	0	0	0	0	0	0	0	0	0	0	0	0	0
5.6365e+12	0	0	0	0	0	0	0	0	0	0	0	0	0	0	0	0	0	0	0	0	0	0	0	0	0	0	0	0	0	0	0	0	0	0	0	0	0	0	0	0	0	0	0	0	0	0	0	0	0
5.6946e+12	0	0	0	0	0	0	0	0	0	0	0	0	0	0	0	0	0	0	0	0	0	0	0	0	723.97	0	0	0	0	0	0	0	0	0	0	0	0	0	0	690.3	0	0	0	0	0	0	0	0	0
5.7527e+12	0	0	0	0	0	0	0	0	0	0	0	0	0	0	0	0	0	0	0	0	0	0	0	0	0	0	0	0	0	0	0	0	0	0	0	0	0	0	0	0	0	0	0	0	0	0	0	0	0
5.8108e+12	0	0	0	0	0	0	0	0	0	0	0	0	0	0	0	0	0	0	0	0	0	0	0	0	0	0	0	0	0	0	0	0	0	0	0	0	0	0	0	0	0	0	0	0	0	0	0	0	0
5.8689e+12	0	0	0	0	0	0	0	0	0	0	0	0	0	0	0	0	0	0	0	0	0	0	0	0	0	0	0	0	0	0	0	0	0	0	0	0	0	0	0	0	0	0	0	0	0	0	0	0	0
5.927e+12	0	0	0	0	0	0	0	0	0	0	0	0	0	0	0	0	0	0	0	0	0	0	0	0	0	0	0	0	0	0	0	0	0	0	0	0	0	0	0	0	0	0	0	0	0	0	0	0	0
5.9851e+12	0	0	0	0	0	0	0	0	0	0	0	0	0	0	0	0	0	0	0	0	0	0	0	0	0	0	0	0	0	0	0	0	0	0	0	0	0	0	0	0	0	0	0	0	0	0	0	0	0
6.0432e+12	0	0	0	0	0	0	0	0	0	0	0	0	0	0	0	0	0	0	0	0	0	0	0	0	0	0	0	0	0	0	0	0	0	0	0	0	0	0	0	0	0	0	0	0	0	0	0	0	0
6.1013e+12	0	0	0	0	0	0	0	0	0	0	0	0	0	0	0	0	0	0	0	0	0	0	0	0	0	0	0	0	0	0	0	0	0	0	0	0	0	0	0	0	0	0	0	0	0	0	0	0	0
6.1595e+12	0	0	0	0	0	0	0	0	0	0	0	0	0	0	0	0	0	0	0	0	0	0	0	0	0	0	0	0	0	0	0	0	0	0	0	0	0	0	0	0	0	0	0	0	0	0	0	0	0
6.2176e+12	0	0	0	0	0	0	0	0	0	0	0	0	0	0	0	0	0	0	0	0	0	0	0	0	0	0	0	0	0	0	0	0	0	0	0	0	0	0	0	0	0	0	0	0	0	0	0	0	0
6.2757e+12	0	0	0	0	0	0	0	0	0	0	0	0	0	0	0	0	0	0	0	0	0	0	0	0	0	0	0	0	0	0	0	0	0	0	0	0	0	0	0	0	0	0	0	0	0	0	0	0	0
6.3338e+12	0	0	0	0	0	0	0	0	0	0	0	0	0	0	0	0	0	0	0	0	0	0	0	0	0	0	0	0	0	0	0	0	0	0	0	0	0	0	0	0	0	0	0	0	0	0	691.55	0	0
6.3919e+12	0	0	0	0	0	0	0	0	0	0	0	0	0	0	0	0	0	0	0	0	0	0	0	0	0	0	0	0	0	0	0	0	0	0	0	0	0	0	0	0	0	0	0	0	0	0	0	0	0
6.45e+12	0	0	0	0	0	0	0	0	0	0	0	0	0	0	0	0	0	0	0	0	0	0	0	0	0	0	0	0	0	0	0	0	0	0	0	0	0	0	0	0	0	0	0	0	0	0	0	0	0
6.5081e+12	0	0	0	0	0	0	0	0	0	0	0	0	0	0	0	0	0	0	0	0	0	0	0	0	0	0	0	0	0	0	0	0	0	0	0	0	0	0	0	0	0	0	0	0	0	0	0	0	0
6.5662e+12	0	0	0	0	0	0	0	0	0	0	0	0	0	0	0	0	0	0	0	0	0	0	0	0	0	0	0	0	0	0	0	0	0	0	0	0	0	0	0	0	0	0	0	0	0	0	0	0	0
6.6243e+12	0	0	0	0	0	0	0	0	0	0	0	0	0	0	0	0	0	0	0	0	0	0	0	0	0	0	0	0	0	0	0	0	0	0	0	0	0	0	0	0	0	0	0	0	0	0	0	0	0
6.6824e+12	0	0	0	0	0	0	0	0	0	0	0	0	0	0	0	0	0	0	0	0	0	0	0	0	0	0	0	0	0	0	0	0	0	0	0	0	0	0	0	0	0	0	0	0	0	0	0	0	0
6.7405e+12	0	0	0	0	0	0	0	0	0	0	0	0	0	0	0	0	0	0	0	0	0	0	0	0	0	0	0	0	0	0	0	0	0	0	0	0	0	0	0	0	0	0	0	0	0	0	0	0	0
6.7986e+12	0	0	0	0	0	0	0	0	0	0	0	0	0	0	0	0	0	0	0	0	0	0	0	0	0	0	0	0	0	0	0	0	0	0	0	0	0	0	0	0	0	0	0	0	0	0	0	0	0
6.8567e+12	0	0	0	0	0	0	0	0	0	0	0	0	0	0	0	0	0	0	0	0	0	0	0	0	0	0	0	0	0	0	0	0	0	0	0	0	0	0	0	0	0	0	0	0	0	0	0	0	0
6.9149e+12	0	0	0	0	0	0	0	0	0	0	0	0	0	0	0	0	0	0	0	0	0	0	0	0	0	0	0	0	0	0	0	0	0	0	0	0	0	0	0	0	0	0	0	0	0	0	0	0	0
6.973e+12	0	0	0	0	0	0	0	0	0	0	0	0	0	0	0	0	0	0	0	0	0	0	0	0	0	0	0	0	0	0	0	0	0	0	0	0	0	0	0	0	0	0	0	0	0	0	0	0	0
7.0311e+12	0	0	0	0	0	0	0	0	0	0	0	0	0	0	0	0	0	0	0	0	0	0	0	0	0	0	0	0	0	0	0	0	0	0	0	0	0	0	0	0	0	0	0	0	0	0	0	0	0
7.0892e+12	0	0	0	0	0	0	0	0	0	0	0	0	0	0	0	0	0	0	0	0	0	0	0	0	0	0	0	0	0	0	0	0	0	0	0	0	0	0	0	0	0	0	0	0	0	0	0	0	0
7.1473e+12	0	0	0	0	0	0	0	0	0	0	0	0	0	0	0	0	0	0	0	0	0	0	0	0	0	0	0	0	0	0	0	0	0	0	0	0	0	0	0	0	0	0	0	0	0	0	0	0	0
7.2054e+12	0	0	0	0	0	0	0	0	0	0	0	0	0	0	0	0	0	0	0	0	0	0	0	0	0	0	0	0	0	0	0	0	0	0	0	0	0	0	0	0	0	0	0	0	0	0	0	0	0
7.2635e+12	0	0	0	0	0	0	0	0	0	0	0	0	0	0	0	0	0	0	0	0	0	0	0	0	0	0	0	0	788.54	0	0	0	0	0	0	0	0	0	0	0	0	0	0	700.33	0	0	0	0	0
7.3216e+12	0	0	0	0	0	0	0	0	0	0	0	0	0	0	0	0	0	0	0	0	0	0	0	0	0	0	0	0	0	0	0	0	0	0	0	0	0	0	0	0	0	0	0	0	0	0	0	0	0
7.3797e+12	0	0	0	0	0	0	0	0	0	0	0	0	0	0	0	0	0	0	0	0	0	0	0	0	0	0	0	0	0	0	0	0	0	0	0	0	0	0	0	0	0	0	0	0	0	0	0	0	0
7.4378e+12	0	0	0	0	0	0	0	0	0	0	0	0	0	0	0	0	0	0	0	0	0	0	0	0	0	0	0	0	0	0	0	0	0	0	0	0	0	0	0	0	0	0	0	0	0	0	0	0	0
7.4959e+12	0	0	0	0	0	0	0	0	0	0	0	0	0	0	0	0	0	0	0	0	0	0	0	0	0	0	0	0	0	0	0	0	0	0	0	0	0	0	0	0	0	0	0	0	0	0	0	0	0
7.554e+12	0	0	0	0	0	0	0	0	0	0	0	0	0	0	0	0	0	0	0	0	0	0	0	0	0	0	0	0	0	0	0	0	0	0	0	0	0	0	0	0	0	0	0	0	0	0	0	0	0
7.6122e+12	0	0	0	0	0	0	0	0	0	0	0	0	0	0	0	0	0	0	0	0	0	0	0	0	0	0	0	0	0	0	0	0	0	0	0	0	0	0	0	0	0	0	0	700.62	0	0	0	0	0
7.6703e+12	0	0	0	0	0	0	0	0	0	0	0	0	0	0	0	0	0	0	0	0	0	0	0	0	0	0	0	0	0	0	0	0	0	0	0	0	0	0	0	0	0	0	0	0	0	0	0	0	0
7.7284e+12	0	0	0	0	0	0	0	0	0	0	0	0	0	0	0	0	0	0	0	0	0	0	0	0	0	0	0	0	0	0	0	0	0	0	0	0	0	0	0	0	0	0	0	0	0	0	0	0	0
7.7865e+12	0	0	0	0	0	0	0	0	0	0	0	0	0	0	0	0	0	0	0	0	0	0	0	0	0	0	0	0	0	0	0	0	0	0	0	0	0	0	0	0	0	0	0	0	0	0	0	0	0
7.8446e+12	0	0	0	0	0	0	0	0	0	0	0	0	0	0	0	0	0	0	0	0	0	0	0	0	0	0	0	0	0	0	0	0	0	0	0	0	0	0	0	0	0	0	0	0	0	0	0	0	0
7.9027e+12	0	0	0	0	0	0	0	0	0	0	0	0	0	0	0	0	0	0	0	0	0	0	0	0	0	0	0	0	0	0	0	0	0	0	0	0	0	0	0	0	0	0	0	0	0	0	0	0	0
7.9608e+12	0	0	0	0	0	0	0	0	0	0	0	0	0	0	0	0	0	0	0	0	0	0	0	0	0	0	0	0	0	0	0	0	0	0	0	0	0	0	0	0	0	0	0	0	0	0	0	0	0
8.0189e+12	0	0	0	0	0	0	0	0	0	0	0	0	0	0	0	0	0	0	0	0	0	0	0	0	0	0	0	0	0	0	0	0	0	0	0	0	0	0	0	0	0	0	0	0	0	0	0	0	0
8.077e+12	0	0	0	0	0	0	0	0	0	0	0	0	0	0	0	0	0	0	0	0	0	0	0	0	0	0	0	0	0	0	0	0	0	0	0	0	0	0	0	0	0	0	0	0	0	0	0	0	0
8.1351e+12	0	0	0	0	0	0	0	0	0	0	0	0	0	0	0	0	0	0	0	0	0	0	0	0	0	0	0	0	0	0	0	0	0	0	0	0	0	0	0	0	0	0	0	0	0	0	0	0	0
8.1932e+12	0	0	0	0	0	0	0	0	0	0	0	0	0	0	0	0	0	0	0	0	0	0	0	0	0	0	0	0	0	0	0	0	0	0	0	0	0	0	0	0	0	0	0	0	0	0	0	0	0
8.2513e+12	0	0	0	0	0	0	0	0	0	0	0	0	0	0	0	0	0	0	0	0	0	0	0	0	0	0	0	0	0	0	0	0	0	0	0	0	0	0	0	0	0	0	0	0	0	0	0	0	0
8.3094e+12	0	0	0	0	0	0	0	0	0	0	0	0	0	0	0	0	0	0	0	0	0	0	0	0	0	0	0	0	0	0	0	0	0	0	0	0	0	0	0	0	0	0	0	0	0	0	0	0	0
8.3676e+12	0	0	0	0	0	0	0	0	0	0	0	0	0	0	0	0	0	0	0	0	0	0	0	0	0	0	0	0	0	0	0	0	0	0	0	0	0	0	0	0	0	0	0	0	0	0	0	0	0
8.4257e+12	0	0	0	0	0	0	0	0	0	0	0	0	0	0	0	0	0	0	0	0	0	0	0	0	0	0	0	0	0	0	0	0	0	0	0	0	0	0	0	0	0	0	0	0	0	0	0	0	0
8.4838e+12	0	0	0	0	0	0	0	0	0	0	0	0	0	0	0	0	0	0	0	0	0	0	0	0	0	0	0	0	0	0	0	0	0	0	0	0	0	0	0	0	0	0	0	0	0	0	0	0	0
8.5419e+12	0	0	0	0	0	0	703.91	0	0	0	0	0	0	0	0	0	689.32	0	0	0	0	704.79	0	0	0	0	0	0	0	0	0	0	710.84	0	0	689.96	0	0	0	0	697.82	0	0	0	0	693.83	0	0	0
8.6e+12	0	0	0	0	0	0	0	0	0	0	0	0	0	0	0	0	0	0	0	0	0	0	0	0	0	0	0	0	0	0	0	0	0	0	0	0	0	0	0	0	0	0	0	0	0	0	0	0	0
8.6581e+12	0	0	0	0	0	0	0	0	0	0	0	0	0	0	0	0	0	0	0	0	0	0	0	0	0	0	0	0	0	0	0	0	0	0	0	0	0	0	0	0	0	0	0	0	0	0	0	0	0
8.7162e+12	0	0	0	0	0	0	0	0	0	0	0	0	0	0	0	0	0	0	0	0	0	0	0	0	0	0	0	0	0	0	0	0	0	0	0	0	0	0	0	0	0	0	0	0	0	0	0	0	0
8.7743e+12	0	0	0	0	0	0	0	0	0	0	0	0	0	0	0	0	0	0	0	0	0	0	0	0	0	0	0	0	0	0	0	0	0	0	0	0	0	0	0	0	0	0	0	0	0	0	0	0	0
8.8324e+12	0	0	0	0	0	0	0	0	0	0	0	0	0	0	0	0	0	0	0	0	0	0	0	0	0	0	0	0	0	0	0	0	0	0	0	0	0	0	0	0	0	0	0	0	0	0	0	0	0
8.8905e+12	0	0	0	0	0	0	0	0	0	0	0	0	0	0	0	0	0	0	0	0	0	0	0	0	0	0	0	0	0	0	0	0	0	0	0	0	0	0	0	0	0	0	0	0	0	0	0	0	0
8.9486e+12	0	0	0	0	0	0	0	0	0	0	0	0	0	0	0	0	0	0	0	0	0	0	0	0	0	0	0	0	0	0	0	0	0	0	0	0	0	0	0	0	0	0	0	0	0	0	0	0	0
9.0067e+12	0	0	0	0	0	0	0	0	0	0	0	0	0	0	0	0	0	0	0	0	0	0	0	0	0	0	0	0	0	0	0	0	0	0	0	0	0	0	0	0	0	0	0	0	0	0	0	0	0
9.0649e+12	0	0	0	0	0	0	0	0	0	0	0	0	0	0	0	0	0	0	0	0	0	0	0	0	0	0	0	0	0	0	0	0	0	0	0	0	0	0	0	0	0	0	0	0	0	0	0	0	0
9.123e+12	0	0	0	0	0	0	0	0	0	0	0	0	0	0	0	0	0	0	0	0	0	0	0	0	0	0	0	0	0	0	0	0	0	0	0	0	0	0	0	0	0	0	0	0	0	0	0	0	0
9.1811e+12	0	0	0	0	0	0	697.6	0	0	0	0	0	0	0	0	0	0	0	0	0	0	698.2	0	0	0	0	0	0	0	0	0	0	697.15	0	0	0	0	0	0	0	694.19	0	0	0	0	0	0	0	0
9.2392e+12	0	0	0	0	0	0	0	0	0	0	0	0	0	0	0	0	0	0	0	0	0	0	0	0	0	0	0	0	0	0	0	0	0	0	0	0	0	0	0	0	0	0	0	0	0	0	0	0	0
9.2973e+12	0	0	0	0	0	0	0	0	0	0	0	0	0	0	0	0	0	0	0	0	0	0	0	0	0	0	0	0	0	0	0	0	0	0	0	0	0	0	0	0	0	0	0	0	0	0	0	0	0
9.3554e+12	0	0	0	0	0	0	0	0	0	0	0	0	0	0	0	0	0	0	0	0	0	0	0	0	0	0	0	0	0	0	0	0	0	0	0	0	0	0	0	0	0	0	0	0	0	0	0	0	0
9.4135e+12	0	0	0	0	0	0	0	0	0	0	0	0	0	0	0	0	0	0	0	0	0	0	0	0	0	0	0	0	0	0	0	0	0	0	0	0	0	0	0	0	0	0	0	0	0	0	0	0	0
9.4716e+12	0	0	0	0	0	0	0	0	0	790.91	0	0	0	0	0	0	0	0	0	0	0	0	0	0	0	744.46	0	716.61	0	0	0	0	0	0	744.46	0	0	762.83	0	0	0	0	0	0	0	0	696.25	0	0
9.5297e+12	0	0	0	0	0	0	0	0	0	0	0	0	0	0	0	0	0	0	0	0	0	0	0	0	0	0	0	695.28	0	0	0	0	0	0	0	0	0	0	0	0	0	0	0	0	0	0	0	0	0
9.5878e+12	0	0	0	0	0	0	0	0	0	0	0	0	0	0	0	0	0	0	0	0	0	0	0	0	0	0	0	0	0	0	0	0	0	0	0	0	0	0	0	0	0	0	0	0	0	0	0	0	0
9.6459e+12	0	0	0	0	0	0	0	0	0	0	0	0	0	0	0	0	0	0	0	0	0	0	0	0	0	0	0	0	0	0	0	0	0	0	0	0	0	0	0	0	0	0	0	0	0	0	0	0	0
9.704e+12	0	0	0	0	0	0	0	0	0	0	0	0	0	0	0	0	0	0	0	0	0	0	0	0	0	0	0	0	0	0	0	0	0	0	0	0	0	0	0	0	0	0	0	0	0	0	0	0	0
9.7622e+12	0	0	0	0	0	0	0	0	0	0	0	0	0	0	0	0	0	0	0	0	0	0	0	0	0	0	0	0	0	0	0	0	0	0	0	0	0	0	0	0	0	0	0	0	0	0	0	0	0
9.8203e+12	0	0	0	0	0	0	0	0	0	0	0	0	0	0	0	0	0	0	0	0	0	0	0	0	0	0	0	0	0	0	0	0	0	0	0	0	0	0	0	0	0	0	0	0	0	0	0	0	0
9.8784e+12	0	0	0	0	0	0	0	0	0	0	0	0	0	0	0	0	0	0	0	0	0	0	0	0	0	0	0	0	0	0	0	0	0	0	0	0	0	0	0	0	0	0	0	0	0	0	0	0	0
9.9365e+12	0	0	0	0	0	0	0	0	0	0	0	0	0	0	0	0	0	0	0	0	0	0	0	0	0	0	0	0	0	0	0	0	0	0	0	0	0	0	0	0	0	0	0	0	0	0	0	0	0
9.9946e+12	0	0	0	0	0	0	0	0	0	0	0	0	0	0	0	0	0	0	0	0	0	0	0	0	0	0	0	0	0	0	0	0	0	0	0	0	0	0	0	0	0	0	0	0	0	0	0	0	0
1.0053e+13	0	0	0	0	0	0	0	0	0	0	0	0	0	0	0	0	0	0	0	0	0	0	0	0	0	0	0	0	0	0	0	0	0	0	0	0	0	0	0	0	0	0	0	0	0	0	0	0	0
1.0111e+13	0	0	720.64	0	0	0	0	702.5	0	0	0	0	0	0	0	0	0	0	0	0	0	0	0	0	0	0	0	0	0	0	0	0	0	0	0	0	0	0	0	0	0	0	0	0	721.56	0	0	0	0
1.0169e+13	0	0	0	0	0	0	0	0	0	0	0	0	0	0	0	0	0	0	0	0	0	0	0	0	0	0	0	0	0	0	0	0	0	0	0	0	0	0	0	0	0	0	0	0	0	0	0	0	0
1.0227e+13	0	0	0	0	0	0	0	0	0	0	0	0	0	0	0	0	0	0	0	0	0	0	0	0	0	0	0	0	0	0	0	0	0	0	0	0	0	0	0	0	0	0	0	0	0	0	0	0	0
1.0285e+13	0	0	0	0	0	0	0	0	0	0	0	0	0	0	0	0	0	0	0	0	0	0	0	0	0	0	0	0	0	0	0	0	0	0	0	0	0	0	0	0	0	0	0	0	0	0	0	0	0
1.0343e+13	0	0	0	0	0	0	0	0	0	0	0	0	0	0	0	0	0	0	0	0	0	0	0	0	0	0	0	0	0	0	0	0	0	0	0	0	0	0	0	0	0	0	0	0	0	0	0	0	0
1.0401e+13	0	0	0	0	0	0	0	0	0	0	0	0	0	0	0	0	0	0	0	0	0	0	0	0	0	0	0	0	0	0	0	0	0	0	0	0	0	0	0	0	0	0	0	0	0	0	0	0	0
1.0459e+13	0	0	0	0	0	0	0	0	0	0	0	0	0	0	0	0	0	0	0	0	0	0	0	0	0	0	0	0	0	0	0	0	0	0	0	0	0	0	0	0	0	0	0	0	0	0	0	0	0
1.0518e+13	0	0	0	0	0	0	0	0	0	0	0	0	0	0	0	0	0	0	0	0	0	0	0	0	0	0	0	0	0	0	0	0	0	0	0	0	0	0	0	0	0	0	0	0	0	0	0	0	0
1.0576e+13	0	0	0	0	0	0	0	0	0	0	0	0	0	0	0	0	0	0	0	0	0	0	0	0	0	0	0	0	0	0	0	0	0	0	0	0	0	0	0	0	0	0	0	0	0	0	0	0	0
1.0634e+13	0	0	0	0	0	0	0	0	0	0	0	0	0	0	0	0	0	0	0	0	0	0	0	0	0	0	0	0	0	0	0	0	0	0	0	0	0	0	0	0	0	0	0	0	0	0	0	0	0
1.0692e+13	0	0	0	0	0	0	0	0	0	0	0	0	0	0	0	0	0	0	0	0	0	0	0	0	0	0	0	0	0	0	0	0	0	0	0	0	0	0	0	0	0	0	0	0	0	0	0	0	0
1.075e+13	0	0	0	0	0	0	0	0	0	0	0	0	0	0	0	0	0	0	0	693.69	0	0	0	0	0	0	0	0	0	0	0	0	0	0	0	0	0	0	0	0	0	0	0	0	0	0	0	0	0
1.0808e+13	0	0	0	0	0	0	0	0	0	0	0	0	0	0	0	0	0	0	0	0	0	0	0	0	0	0	0	0	0	0	0	0	0	0	0	0	0	0	0	0	0	0	0	0	0	0	0	0	0
1.0866e+13	0	0	0	0	0	0	0	0	0	0	0	0	0	0	0	0	0	0	0	0	0	0	0	0	0	0	0	0	0	0	0	0	0	0	0	0	0	0	0	0	0	0	0	0	0	0	0	0	0
1.0924e+13	0	0	0	0	0	0	0	0	0	0	0	0	0	0	0	0	0	0	0	0	0	0	0	0	0	0	0	0	0	0	0	0	0	0	0	0	0	0	0	0	0	0	0	0	0	0	0	0	0
1.0982e+13	0	0	0	0	0	0	0	0	0	0	0	0	0	0	0	0	0	0	0	0	0	0	0	0	0	0	0	0	0	0	0	0	0	0	0	0	0	0	0	0	0	0	0	0	0	0	0	0	0
1.1041e+13	0	0	0	0	0	0	0	0	0	0	0	0	0	0	0	0	0	0	0	0	0	0	0	0	0	0	0	0	0	0	0	0	0	0	0	0	0	0	0	0	0	0	0	0	0	0	0	0	0
1.1099e+13	0	0	0	0	0	0	0	0	0	0	0	0	0	0	0	0	0	0	0	0	0	0	0	0	0	0	0	0	0	0	0	0	0	0	0	0	0	0	0	0	0	0	0	0	0	0	0	0	0
1.1157e+13	0	0	0	0	0	0	0	0	0	0	0	0	0	0	0	0	0	0	0	0	0	0	0	0	0	0	0	0	0	0	0	0	0	0	0	0	0	0	0	0	0	0	0	0	0	0	0	0	0
1.1215e+13	0	0	0	0	0	0	0	0	0	0	0	0	0	0	0	0	0	0	0	0	0	0	0	0	0	0	0	0	0	0	0	0	0	0	0	0	0	0	0	0	0	0	0	0	0	0	0	0	0
1.1273e+13	0	0	0	0	0	0	0	0	0	0	0	0	0	0	0	0	0	0	0	0	0	0	0	0	0	0	0	0	0	0	0	0	0	0	0	0	0	0	0	0	0	0	0	0	0	0	0	0	0
1.1331e+13	0	0	0	0	0	0	0	0	0	0	0	0	0	0	0	0	0	0	0	0	0	0	0	0	0	0	0	0	0	0	0	0	0	0	0	0	0	0	0	0	0	0	0	0	0	0	0	0	0
1.1389e+13	0	0	0	0	0	0	0	712.97	0	0	0	0	0	0	0	0	0	0	0	0	0	0	0	0	0	0	0	0	0	0	0	0	0	0	0	0	0	0	0	0	0	0	0	0	0	0	0	0	0
1.1447e+13	0	0	0	0	0	0	0	0	0	0	0	0	0	0	0	0	0	0	0	0	0	0	0	0	0	0	0	0	0	0	0	0	0	0	0	0	0	0	0	0	0	0	0	0	0	0	0	0	0
1.1505e+13	0	0	0	0	0	0	0	0	0	0	0	0	0	0	0	0	0	0	0	0	0	0	0	0	0	0	0	0	0	0	0	0	0	0	0	0	0	0	0	0	0	0	0	0	0	0	0	0	0
1.1563e+13	0	0	0	0	0	0	0	0	0	0	0	0	0	0	0	0	0	0	0	0	0	0	0	0	0	0	0	0	0	0	0	0	0	0	0	0	0	0	0	0	0	0	0	0	0	0	0	0	0
1.1622e+13	0	0	0	0	0	0	0	0	0	0	0	0	0	0	0	0	0	0	0	0	0	0	0	0	0	0	0	0	0	0	0	0	0	0	0	0	0	0	0	0	0	0	0	0	0	0	0	0	0
1.168e+13	0	0	0	0	0	0	0	0	0	0	0	0	0	0	0	0	0	0	0	0	0	0	0	0	0	0	0	0	0	693.79	0	0	0	0	0	0	0	0	0	0	0	0	0	0	0	0	0	702.68	0
1.1738e+13	0	0	0	0	0	0	0	0	0	0	0	0	0	0	0	0	0	0	0	0	0	0	0	0	0	0	0	0	0	0	0	0	0	0	0	0	0	0	0	0	0	0	0	0	0	0	0	0	0
1.1796e+13	0	0	0	0	0	0	0	0	0	0	0	0	0	0	0	0	0	0	0	0	0	0	0	0	0	0	0	0	0	0	0	0	0	0	0	0	0	0	0	0	0	0	0	0	0	0	0	0	0
1.1854e+13	0	0	0	0	0	0	0	0	0	0	0	0	0	0	0	0	0	0	0	0	0	0	0	0	0	0	0	0	0	0	0	0	0	0	0	0	0	0	0	0	0	0	0	0	0	0	0	0	0
1.1912e+13	0	0	0	0	0	0	0	0	0	0	0	0	0	0	0	0	0	0	0	0	0	0	0	0	0	0	0	0	0	0	0	0	0	0	0	0	0	0	0	0	0	0	0	0	0	0	0	0	0
1.197e+13	0	0	0	0	0	0	0	0	0	0	0	0	0	0	0	0	0	0	0	0	0	0	0	0	0	0	0	0	0	0	0	0	0	0	0	0	0	0	0	0	0	0	0	0	0	0	0	0	0
1.2028e+13	0	0	0	0	0	0	0	0	0	0	0	0	0	0	0	0	0	0	0	0	0	0	0	0	0	0	0	0	0	0	0	0	0	0	0	0	0	0	0	0	0	0	0	0	0	0	0	0	0
1.2086e+13	0	0	0	0	0	0	0	0	0	0	0	0	0	0	0	0	0	0	0	0	0	0	0	0	0	0	0	0	0	0	0	0	0	0	0	0	0	0	0	0	0	0	0	0	0	0	0	0	0
1.2145e+13	0	0	0	0	0	0	0	0	0	0	0	0	0	0	0	0	0	0	0	0	0	0	0	0	0	0	0	0	0	0	0	0	0	0	0	0	0	0	0	0	0	0	0	0	0	0	0	0	0
1.2203e+13	0	0	0	0	0	0	0	0	0	0	0	0	0	0	0	0	0	0	0	0	0	0	0	0	0	0	0	0	0	0	0	0	0	0	0	0	0	0	0	0	0	0	0	0	0	0	0	0	0
1.2261e+13	0	0	0	0	0	0	0	0	0	0	0	0	0	0	0	0	0	0	0	0	0	0	0	0	0	0	0	0	0	0	0	0	0	0	0	0	0	0	0	0	0	0	0	0	0	0	0	0	0
1.2319e+13	0	0	0	0	0	0	707.08	0	0	0	0	697.46	713.2	0	0	0	0	725.3	0	0	0	0	0	0	0	0	0	0	0	0	0	0	0	0	0	0	0	0	0	0	703.92	0	0	0	0	0	0	0	0
1.2377e+13	0	0	0	0	0	0	0	0	0	0	0	0	0	0	0	0	0	0	0	0	0	0	0	0	0	0	0	0	0	0	0	0	0	0	0	0	0	0	0	0	0	0	0	0	0	0	0	0	0
1.2435e+13	0	0	0	0	0	0	0	0	0	0	0	0	0	0	0	0	0	0	0	0	0	0	0	0	0	0	0	0	0	0	0	0	0	0	0	0	0	0	0	0	0	0	0	0	0	0	0	0	0
1.2493e+13	0	0	0	0	0	0	0	0	0	0	0	0	0	0	0	0	0	0	0	0	0	0	0	0	0	0	0	0	0	0	0	0	0	0	0	0	0	0	0	0	0	0	0	0	0	0	0	0	0
1.2551e+13	0	0	0	0	0	0	0	0	0	0	0	0	0	0	0	0	0	0	0	0	0	0	0	0	0	0	0	0	0	0	0	0	0	0	0	0	0	0	0	0	0	0	0	0	0	0	0	0	0
1.2609e+13	0	0	0	0	0	0	0	0	0	0	0	0	0	0	0	0	0	0	0	0	0	0	0	0	0	0	0	0	0	0	0	0	0	0	0	0	0	0	0	0	0	0	0	0	0	0	0	0	0
1.2668e+13	0	0	0	0	0	0	0	0	0	0	0	0	0	0	0	0	0	0	0	0	0	0	0	0	0	0	0	708.16	0	0	0	0	0	0	0	0	0	0	0	0	0	0	0	0	0	0	0	0	0
1.2726e+13	0	0	0	0	0	0	0	0	0	0	0	0	0	0	0	0	0	0	0	0	0	0	0	0	0	0	0	696.05	0	0	0	0	0	0	0	0	0	0	0	0	0	0	0	0	0	0	0	0	0
1.2784e+13	0	0	0	0	0	0	0	0	0	0	0	0	0	0	0	0	0	0	0	0	0	0	0	0	0	0	0	0	0	0	0	0	0	0	0	0	0	0	0	0	0	0	0	0	0	0	0	0	0
1.2842e+13	0	0	0	0	0	0	0	0	0	0	0	0	0	0	0	0	0	0	0	0	0	0	0	0	0	0	0	0	0	0	0	0	0	0	0	0	0	0	0	0	0	0	0	0	0	0	0	0	0
1.29e+13	0	0	0	0	0	0	0	0	0	0	0	0	0	0	0	0	0	0	0	0	0	0	0	0	0	0	0	0	0	0	0	0	0	0	0	0	0	0	0	0	0	0	0	0	0	0	0	0	0
1.2958e+13	0	0	0	0	0	0	0	0	0	0	0	0	0	0	694.42	0	0	0	0	0	0	0	0	0	727.76	0	0	0	0	0	0	0	0	0	0	0	0	0	0	708.68	0	0	0	0	0	0	0	0	0
1.3016e+13	0	0	0	0	0	0	0	0	0	0	0	0	0	0	0	0	0	0	0	0	0	0	0	0	697.95	0	0	0	0	0	0	0	0	0	0	0	0	0	0	0	0	0	0	0	0	0	0	0	0
1.3074e+13	0	0	0	0	0	0	0	0	0	0	0	0	0	0	0	0	0	0	0	0	0	0	0	0	0	0	0	0	0	0	0	0	0	0	0	0	0	0	0	0	0	0	0	0	0	0	0	0	0
1.3132e+13	0	0	0	0	0	0	0	0	0	0	0	0	0	0	0	0	0	0	0	0	0	0	0	0	0	0	0	0	0	0	0	0	0	0	0	0	0	0	0	0	0	0	0	0	0	0	0	0	0
1.3191e+13	0	0	0	0	0	0	0	0	0	0	0	0	0	0	0	0	0	0	0	0	0	0	0	0	0	0	0	0	0	0	0	0	0	0	0	0	0	0	0	0	0	0	0	0	0	0	0	0	0
1.3249e+13	0	0	0	0	0	0	0	0	0	0	0	0	0	0	0	0	0	0	0	0	0	0	0	0	0	0	0	0	0	0	0	0	0	0	0	0	0	0	0	0	0	0	0	0	0	0	0	0	0
1.3307e+13	0	0	0	0	0	0	0	0	0	0	0	0	0	0	0	0	0	0	0	0	0	0	0	0	0	0	0	0	0	0	0	0	0	0	0	0	0	0	0	690.61	0	0	0	0	0	0	0	0	0
1.3365e+13	0	0	0	0	0	0	0	0	0	0	0	0	0	0	0	0	0	0	0	0	0	0	0	0	0	0	0	0	0	0	0	0	0	0	0	0	0	0	0	0	0	0	0	0	0	0	0	0	0
1.3423e+13	0	0	0	0	0	0	0	0	0	0	0	0	0	0	0	0	0	0	0	0	0	0	0	0	0	0	0	0	0	0	0	0	0	0	0	0	0	0	0	0	0	0	0	0	0	0	0	0	0
1.3481e+13	0	0	0	0	0	0	0	0	0	0	0	0	0	0	0	0	0	0	0	0	0	0	0	0	0	0	0	0	0	0	0	0	0	0	0	0	0	0	0	0	0	0	0	0	0	0	0	0	0
1.3539e+13	0	0	0	0	0	0	0	0	0	0	0	0	0	0	0	0	0	0	0	0	0	0	0	0	0	0	0	0	0	0	0	0	0	0	0	0	0	0	0	0	0	0	0	0	0	0	0	0	0
1.3597e+13	0	0	0	0	0	0	0	0	0	0	0	0	0	0	694.21	0	0	0	0	0	0	0	0	0	692.01	0	0	0	708.12	0	0	0	0	0	0	0	0	0	0	0	0	0	0	0	0	0	0	0	0
1.3655e+13	0	0	0	0	0	0	0	0	0	0	0	0	0	0	0	0	0	0	0	0	0	0	0	0	690.28	0	0	0	692.65	0	0	0	0	0	0	0	0	0	0	0	0	0	0	0	0	0	0	0	0
1.3713e+13	0	0	0	0	0	0	0	0	0	0	0	0	0	0	0	0	0	0	0	0	0	0	0	0	0	0	0	0	0	0	0	0	0	0	0	0	0	0	0	0	0	0	0	0	0	0	0	0	0
1.3772e+13	0	0	0	0	0	0	0	0	0	0	0	0	0	0	0	0	0	0	0	0	0	0	0	0	0	0	0	0	0	0	0	0	0	0	0	0	0	0	0	0	0	0	0	0	0	0	0	0	0
1.383e+13	0	0	0	0	0	0	0	0	0	0	0	0	0	0	0	0	0	0	0	0	0	0	0	0	0	0	0	0	0	0	0	0	0	0	0	0	0	0	0	0	0	0	0	0	0	0	0	0	0
1.3888e+13	0	0	692.82	0	0	699.06	0	846.99	0	0	0	0	0	0	0	0	0	0	0	0	0	0	0	0	0	0	0	0	0	0	0	0	0	0	0	0	0	0	0	0	0	0	0	0	694.63	0	0	0	0
1.3946e+13	0	0	0	0	0	0	0	699.87	0	0	0	0	0	0	0	0	0	0	0	0	0	0	0	0	0	0	0	0	0	0	0	0	0	0	0	0	0	0	0	0	0	0	0	0	0	0	0	0	0
1.4004e+13	0	0	0	0	0	0	0	0	0	0	0	0	0	0	0	0	0	0	0	0	0	0	0	0	0	0	0	0	0	0	0	0	0	0	0	0	0	0	0	0	0	0	0	0	0	0	0	0	0
1.4062e+13	0	0	0	0	0	0	0	0	0	0	0	0	0	0	0	0	0	0	0	0	0	0	0	0	0	0	0	0	0	0	0	0	0	0	0	0	0	0	0	0	0	0	0	0	0	0	0	0	0
1.412e+13	0	0	0	0	0	0	0	0	0	0	0	0	0	0	0	0	0	0	0	0	0	0	0	0	0	0	0	0	0	0	0	0	0	0	0	0	0	0	0	0	0	0	0	0	0	0	0	0	0
1.4178e+13	0	0	0	0	0	0	0	0	0	0	0	0	0	0	0	0	0	0	0	0	0	0	0	0	0	0	0	0	0	0	0	0	0	0	0	0	0	0	0	0	0	0	0	0	0	0	0	0	0
1.4236e+13	0	0	0	0	0	0	0	0	0	0	0	0	0	0	0	0	0	0	0	0	0	0	0	0	0	0	0	0	0	0	0	0	0	0	0	0	0	0	0	0	0	0	0	0	0	0	0	0	0
1.4295e+13	0	0	0	0	0	0	0	0	0	0	0	0	0	0	0	0	0	0	0	0	0	0	0	0	0	0	0	0	0	0	0	0	0	0	0	0	0	0	0	0	0	0	0	0	0	0	0	0	0
1.4353e+13	0	0	0	0	0	0	0	0	0	0	0	0	0	0	0	0	0	0	0	0	0	0	0	0	0	0	0	0	0	0	0	0	0	0	0	0	0	0	0	0	0	0	0	0	0	0	0	0	0
1.4411e+13	0	0	0	0	0	0	0	0	0	0	0	0	0	0	0	0	0	0	0	0	0	0	0	0	0	0	0	0	0	0	0	0	0	0	0	0	0	0	0	0	0	0	0	0	0	0	0	0	0
1.4469e+13	0	0	0	0	0	0	0	0	0	0	0	0	0	0	0	0	0	0	0	0	0	0	0	0	0	0	0	0	0	0	0	0	0	0	0	0	0	0	0	0	0	0	0	0	0	0	0	0	0
1.4527e+13	0	0	0	0	0	0	0	0	0	0	0	0	0	0	0	0	0	0	0	0	0	0	0	0	0	0	0	0	0	692.3	0	0	0	0	0	0	0	0	0	0	0	0	0	0	0	0	0	701.8	0
1.4585e+13	0	0	0	0	0	0	0	0	0	0	0	0	0	0	0	0	0	0	0	0	0	0	0	0	0	0	0	0	0	0	0	0	0	0	0	0	0	0	0	0	0	0	0	0	0	0	0	0	0
1.4643e+13	0	0	0	0	0	0	0	0	0	0	0	0	0	0	0	0	0	0	0	0	0	0	0	0	0	0	0	0	0	0	0	0	0	0	0	0	0	0	0	0	0	0	0	0	0	0	0	0	0
1.4701e+13	0	0	0	0	0	0	0	0	0	0	0	0	0	0	0	0	0	0	0	0	0	0	0	0	0	0	0	0	0	0	0	0	0	0	0	0	0	0	0	0	0	0	0	0	0	0	0	0	0
1.4759e+13	0	0	0	0	0	0	0	0	0	0	0	0	0	0	0	0	0	0	0	0	0	0	0	0	0	0	0	0	0	0	0	0	0	0	0	0	0	0	0	0	0	0	0	0	0	0	0	0	0
1.4818e+13	0	0	0	0	0	0	0	0	0	0	0	0	0	0	0	0	0	0	0	0	0	0	0	0	0	0	0	0	0	0	0	0	0	0	0	0	0	0	0	0	0	0	0	0	0	0	0	0	0
1.4876e+13	0	0	0	0	0	0	0	0	0	0	0	0	0	0	0	0	0	0	0	0	0	703.67	0	0	0	0	0	696.17	0	0	0	0	0	0	0	0	0	0	0	0	0	0	0	0	0	691.71	693.74	0	0
1.4934e+13	0	0	0	0	0	0	0	0	0	0	0	0	0	0	0	0	0	0	0	0	0	691.9	0	0	0	0	0	694.1	0	0	0	0	0	0	0	0	0	0	0	0	0	0	0	0	0	0	0	0	0
1.4992e+13	0	0	0	0	0	0	0	0	0	0	0	0	0	0	0	0	0	0	0	0	0	0	0	0	0	0	0	690.29	0	0	0	0	0	0	0	0	0	0	0	0	0	0	0	0	0	0	0	0	0
1.505e+13	0	0	0	0	0	0	0	0	0	0	0	0	0	0	0	0	0	0	0	0	0	0	0	0	0	0	0	0	0	0	0	0	0	0	0	0	0	0	0	0	0	0	0	0	0	0	0	0	0
1.5108e+13	0	0	0	0	0	0	0	0	0	0	0	0	0	0	0	0	0	0	0	0	0	0	0	0	0	0	0	0	0	0	0	0	0	0	0	0	0	0	0	0	0	0	0	0	0	0	0	0	0
1.5166e+13	0	0	0	0	0	0	0	0	0	0	0	0	0	0	0	0	0	0	0	0	0	0	0	0	692.31	0	0	0	0	0	0	0	0	0	0	0	0	0	0	717.67	0	0	0	0	0	0	0	0	0
1.5224e+13	0	0	0	0	0	0	0	0	0	0	0	0	0	0	0	0	0	0	0	0	0	0	0	0	694.79	0	0	0	0	0	0	0	0	0	0	0	0	0	0	699.4	0	0	0	0	0	0	0	0	0
1.5282e+13	0	0	0	0	0	0	0	0	0	0	0	0	0	0	0	0	0	0	0	0	0	0	0	0	690.89	0	0	0	0	0	0	0	0	0	0	0	0	0	0	690.41	0	0	0	0	0	0	0	0	0
1.5341e+13	0	0	0	0	0	0	0	0	0	0	0	0	0	0	0	0	0	0	0	0	0	0	0	0	0	0	0	0	0	0	0	0	0	0	0	0	0	0	0	0	0	0	0	0	0	0	0	0	0
1.5399e+13	0	0	0	0	0	0	0	0	0	0	0	0	0	0	0	0	0	0	0	0	0	0	0	0	0	0	0	0	0	0	0	0	0	0	0	0	0	0	0	0	0	0	0	0	0	0	0	0	0
1.5457e+13	0	0	0	0	0	0	0	0	0	0	0	0	0	0	0	0	0	0	0	0	0	0	0	0	0	0	0	0	0	0	0	0	0	0	0	0	0	0	0	0	0	0	0	0	0	0	0	0	0
1.5515e+13	0	0	0	0	0	0	0	0	0	0	0	0	0	0	0	0	0	0	0	0	0	0	0	0	698.95	0	0	0	704.76	0	0	0	0	0	0	0	0	0	0	0	0	0	0	693.34	0	0	0	0	0
1.5573e+13	0	0	0	0	0	0	0	0	0	0	0	0	0	0	0	0	0	0	0	0	0	0	0	0	694.11	0	0	0	693.17	0	0	0	0	0	0	0	0	0	0	0	0	0	0	0	0	0	0	0	0
1.5631e+13	0	0	0	0	0	0	0	0	0	0	0	0	0	0	0	0	0	0	0	0	0	0	0	0	0	0	0	0	0	0	0	0	0	0	0	0	0	0	0	0	0	0	0	0	0	0	0	0	0
1.5689e+13	0	0	0	0	0	0	0	0	0	0	0	0	0	0	0	0	0	0	0	0	0	0	0	0	0	0	0	0	0	0	0	0	0	0	0	0	0	0	0	0	0	0	0	0	0	0	0	0	0
1.5747e+13	0	0	0	0	0	0	0	0	0	0	0	0	0	0	0	0	0	0	0	0	0	0	0	0	0	0	0	0	0	0	0	0	0	0	0	0	0	0	0	0	0	0	0	0	0	0	0	0	0
1.5805e+13	0	0	0	0	0	0	0	0	0	0	0	0	0	0	0	0	0	0	0	0	0	0	0	0	0	0	0	0	0	0	0	0	0	0	0	0	0	0	0	0	0	0	0	0	0	0	0	0	0
1.5863e+13	0	0	0	0	0	0	0	0	0	0	0	0	0	0	0	0	0	0	0	0	0	0	0	0	0	0	0	0	0	0	0	0	0	0	0	0	0	0	0	0	0	0	0	0	0	0	0	0	0
1.5922e+13	0	0	0	0	0	0	0	0	0	0	0	0	0	0	0	0	0	0	0	0	0	0	0	0	0	0	0	0	0	0	0	0	0	0	0	0	0	0	0	0	0	0	0	0	0	0	0	0	0
1.598e+13	0	0	0	0	0	0	0	0	0	0	0	0	0	0	0	0	0	0	0	0	0	0	0	0	0	0	0	0	0	0	0	0	0	0	0	0	0	0	0	0	0	0	0	0	0	0	0	0	0
1.6038e+13	0	0	0	0	0	0	0	0	0	0	0	0	0	0	0	0	0	0	0	0	0	0	0	0	0	0	0	0	0	0	0	0	0	0	0	0	0	0	0	0	0	0	0	0	0	0	0	0	0
1.6096e+13	829.52	0	0	826.66	851.08	0	0	0	0	0	0	0	0	0	0	0	0	0	0	0	0	0	0	0	0	0	0	0	0	0	0	783.89	0	0	0	0	0	0	788.98	0	0	0	0	0	0	0	0	0	0
1.6154e+13	0	0	0	0	0	0	0	0	0	0	0	0	0	0	0	0	0	0	0	0	0	0	0	0	0	0	0	0	0	0	0	0	0	0	0	0	0	0	0	0	0	0	0	0	0	0	0	0	0
1.6212e+13	0	0	0	0	0	0	0	0	0	0	0	0	0	0	0	0	0	0	0	0	0	0	0	0	0	0	0	0	0	0	0	0	0	0	0	0	0	0	0	0	0	0	0	0	0	0	0	0	0
1.627e+13	0	0	0	0	0	0	0	0	0	0	0	0	0	0	0	0	0	0	0	0	0	0	0	0	0	0	0	0	0	0	0	0	0	0	0	0	0	0	0	0	0	0	0	0	0	0	0	0	0
1.6328e+13	0	0	0	0	0	0	0	0	0	0	0	0	0	0	0	0	0	0	0	0	0	0	0	0	0	0	0	0	0	0	0	0	0	0	0	0	0	0	0	0	0	0	0	0	0	0	0	0	0
1.6386e+13	0	0	0	0	0	0	0	0	0	0	0	0	0	0	0	0	0	0	0	0	0	0	0	0	0	0	0	0	0	0	0	0	0	0	0	0	0	0	0	0	0	0	0	0	0	0	0	0	0
1.6445e+13	0	0	0	0	0	0	0	0	0	0	0	0	0	0	0	0	0	0	0	0	0	0	0	0	0	0	0	0	0	0	0	0	0	0	0	0	0	0	0	0	0	0	0	0	0	0	0	0	0
1.6503e+13	0	0	0	0	0	0	0	0	0	0	0	0	0	0	0	0	0	0	0	0	0	0	0	0	0	0	0	0	0	0	0	0	0	0	0	0	0	0	0	0	0	0	0	0	0	0	0	0	0
1.6561e+13	0	0	0	0	0	0	0	0	0	0	0	0	0	0	0	0	0	0	0	0	0	0	0	0	0	0	0	0	0	0	0	0	0	0	0	0	0	0	0	0	0	0	0	0	0	0	0	0	0
1.6619e+13	0	0	0	0	0	0	0	0	0	0	0	0	0	0	0	0	0	0	0	0	0	0	0	0	0	0	0	0	0	0	0	0	0	0	0	0	0	0	0	0	0	0	0	0	0	0	0	0	0
1.6677e+13	0	0	0	0	0	0	0	0	0	0	0	0	0	0	0	0	0	0	0	0	0	0	0	0	0	0	0	0	0	0	0	0	0	0	0	0	0	0	0	0	0	0	0	0	0	0	0	0	0
1.6735e+13	0	0	0	0	0	0	0	0	0	0	0	0	0	0	695.82	0	0	0	0	0	0	0	0	0	750.05	0	0	0	0	0	0	0	0	0	0	0	0	0	0	714.48	0	0	0	0	0	0	0	0	0
1.6793e+13	0	0	0	0	0	0	0	0	0	0	0	0	0	0	0	0	0	0	0	0	0	0	0	0	701.7	0	0	0	0	0	0	0	0	0	0	0	0	0	0	697.16	0	0	0	0	0	0	0	0	0
1.6851e+13	0	0	0	0	0	0	0	0	0	0	0	0	0	0	0	0	0	0	0	0	0	0	0	0	690.44	0	0	0	0	0	0	0	0	0	0	0	0	0	0	0	0	0	0	0	0	0	0	0	0
1.6909e+13	0	0	0	0	0	0	0	0	0	0	0	0	0	0	0	0	0	0	0	0	0	0	0	0	0	0	0	0	0	0	0	0	0	0	0	0	0	0	0	0	0	0	0	0	0	0	0	0	0
1.6968e+13	0	0	0	0	0	0	0	0	0	0	0	0	0	0	0	0	0	0	0	0	0	0	0	0	0	0	0	0	0	0	0	0	0	0	0	0	0	0	0	0	0	0	0	0	0	0	0	0	0
1.7026e+13	0	0	0	0	0	0	0	0	0	0	0	0	0	0	0	0	0	0	0	0	0	0	0	0	0	0	0	0	0	0	0	0	0	0	0	0	0	0	0	0	0	0	0	0	0	0	0	0	0
1.7084e+13	0	0	0	0	0	0	0	0	0	0	0	0	0	0	0	0	0	0	0	0	0	0	0	0	0	0	0	0	0	0	0	0	0	0	0	0	0	0	0	0	0	0	0	0	0	0	0	692.7	0
1.7142e+13	0	0	0	0	0	0	0	0	0	0	0	0	0	0	0	0	0	0	0	0	0	0	0	0	0	0	0	0	0	0	0	0	0	0	0	0	0	0	0	0	0	0	0	0	0	0	0	0	0
1.72e+13	0	0	0	0	0	0	0	0	0	0	0	0	0	0	0	0	0	0	0	0	0	0	0	0	0	0	0	0	0	0	0	0	0	0	0	0	0	0	0	0	0	0	0	0	0	0	0	0	0
1.7258e+13	0	0	0	0	0	0	0	0	0	0	0	0	0	0	0	0	0	0	0	0	0	0	0	0	0	0	0	0	0	0	0	0	0	0	0	0	0	0	0	0	0	0	0	0	0	0	0	0	0
1.7316e+13	0	0	0	0	0	0	0	0	0	0	0	0	0	0	0	0	0	0	0	0	0	0	0	0	0	0	0	0	0	0	0	0	0	0	0	0	0	0	0	0	0	0	0	0	0	0	0	0	0
1.7374e+13	0	0	0	0	701.7	0	0	0	0	0	0	0	0	0	0	0	0	0	0	0	0	0	0	0	0	0	0	0	0	0	0	0	0	0	0	0	0	0	0	0	0	0	0	0	0	0	0	0	0
1.7432e+13	0	0	0	0	0	0	0	0	0	0	0	0	0	0	0	0	0	0	0	0	0	0	0	0	0	0	0	0	0	0	0	0	0	0	0	0	0	0	0	0	0	0	0	0	0	0	0	0	0
1.7491e+13	0	0	0	0	0	0	0	0	0	0	0	0	0	0	0	0	0	0	0	0	0	0	0	0	0	0	0	0	0	0	0	0	0	0	0	0	0	0	0	0	0	0	0	0	0	0	0	0	0
1.7549e+13	0	0	0	0	0	0	0	0	0	0	0	0	0	0	0	0	0	0	0	0	0	0	0	0	0	0	0	0	0	0	0	0	0	0	0	0	0	0	0	0	0	0	0	0	0	0	0	0	0
1.7607e+13	0	0	0	0	0	0	0	0	0	0	0	0	0	0	0	0	0	0	0	0	0	0	0	0	0	0	0	0	0	0	0	0	0	0	0	0	0	0	0	0	0	0	0	0	0	0	0	0	0
1.7665e+13	0	0	0	0	0	0	0	0	0	0	0	0	0	0	0	0	0	0	0	0	0	0	0	0	0	0	0	0	0	0	0	0	0	0	0	0	0	0	0	0	0	0	0	0	0	0	0	0	0
1.7723e+13	0	0	0	0	0	0	0	0	0	0	0	0	0	0	0	0	0	0	0	0	0	0	0	0	692.66	0	0	0	694.02	0	0	0	0	0	0	0	0	0	0	0	0	0	0	0	0	0	0	0	0
1.7781e+13	0	0	0	0	0	0	0	0	0	0	0	0	0	0	0	0	0	0	0	0	0	0	0	0	0	0	0	0	0	0	0	0	0	0	0	0	0	0	0	0	0	0	0	0	0	0	0	0	0
1.7839e+13	0	0	0	0	0	0	0	0	0	0	0	0	0	0	0	0	0	0	0	0	0	0	0	0	0	0	0	0	0	0	0	0	0	0	0	0	0	0	0	0	0	0	0	0	0	0	0	0	0
1.7897e+13	0	0	0	0	0	0	0	0	0	0	0	0	0	0	0	0	0	0	0	0	0	0	0	0	0	0	0	0	0	0	0	0	0	0	0	0	0	0	0	0	0	0	0	0	0	0	0	0	0
1.7955e+13	0	0	0	0	0	0	0	0	0	0	0	0	0	0	0	0	0	0	0	0	0	0	0	0	0	0	0	0	0	0	0	0	0	0	0	0	0	0	0	0	0	0	0	0	0	0	0	0	0
1.8013e+13	0	708.86	0	0	0	0	690.36	0	0	0	0	0	0	0	0	0	0	0	0	0	0	725.62	0	0	0	0	0	0	0	0	0	0	696.07	0	0	710.55	0	0	0	0	0	0	0	0	0	714.21	697.63	0	0
1.8072e+13	0	0	0	0	0	0	0	0	0	0	0	0	0	0	0	0	0	0	0	0	0	702.94	0	0	0	0	0	691.51	0	0	0	0	0	0	0	0	0	0	0	0	0	0	0	0	0	0	0	0	0
1.813e+13	0	0	0	0	0	0	0	0	0	0	0	0	0	0	0	0	0	0	0	0	0	694.35	0	0	0	0	0	691.14	0	0	0	0	0	0	0	0	0	0	0	0	0	0	0	0	0	0	0	0	0
1.8188e+13	0	0	0	0	0	0	0	0	0	0	0	0	0	0	0	0	0	0	0	0	0	0	0	0	0	0	0	0	0	0	0	0	0	0	0	0	0	0	0	0	0	0	0	0	0	0	0	0	0
1.8246e+13	0	0	0	0	0	0	0	0	0	0	0	0	0	0	0	0	0	0	0	0	0	0	0	0	0	0	0	0	0	0	0	0	0	0	0	0	0	0	0	0	0	0	0	0	0	0	0	0	0
1.8304e+13	0	0	0	0	0	0	0	0	0	0	0	0	0	0	0	0	0	0	0	0	804.23	0	0	0	0	0	0	0	0	0	0	0	0	0	0	0	0	0	0	715.21	0	0	0	0	0	0	0	0	0
1.8362e+13	0	0	0	0	0	0	0	0	0	0	0	0	0	0	0	0	0	0	0	0	0	0	0	0	698.01	0	0	0	0	0	0	0	0	0	0	0	0	0	0	705.48	0	0	0	0	0	0	0	0	0
1.842e+13	0	0	0	0	0	0	0	0	0	0	0	0	0	0	0	0	0	0	0	0	0	0	0	0	694.96	0	0	0	0	0	0	0	0	0	0	0	0	0	0	696.59	0	0	0	0	0	0	0	0	0
1.8478e+13	0	0	0	0	0	0	0	0	0	0	0	0	0	0	0	0	0	0	0	0	0	0	0	0	690.62	0	0	0	0	0	0	0	0	0	0	0	0	0	0	0	0	0	0	0	0	0	0	0	0
1.8536e+13	0	0	0	0	0	0	0	0	0	0	0	0	0	0	0	0	0	0	0	0	0	0	0	0	0	0	0	0	0	0	0	0	0	0	0	0	0	0	0	0	0	0	0	0	0	0	0	0	0
1.8595e+13	0	0	0	0	0	0	0	0	0	0	0	0	0	0	0	0	0	0	0	0	0	0	0	0	0	0	0	0	0	0	0	0	0	0	0	0	0	0	0	0	0	0	0	0	0	0	0	0	0
1.8653e+13	0	0	0	0	0	0	0	0	0	0	0	0	0	0	0	0	0	0	0	0	0	0	0	693.3	0	0	0	690.76	719.95	0	0	0	0	0	0	0	0	0	0	0	0	0	0	712.68	0	0	0	0	0
1.8711e+13	0	0	0	0	0	0	0	0	0	0	0	0	0	0	0	0	0	0	0	0	0	0	0	0	690.07	0	0	694.34	701.14	0	0	0	0	0	0	0	0	0	0	0	0	0	0	699.84	0	0	0	0	0
1.8769e+13	0	0	0	0	0	0	0	0	0	0	0	0	0	0	0	0	0	0	0	0	0	0	0	0	0	0	0	693.6	691.71	0	0	0	0	0	0	0	0	0	0	0	0	0	0	692.71	0	0	0	0	0
1.8827e+13	0	0	0	0	0	0	0	0	0	0	0	0	0	0	0	0	0	0	0	0	0	0	0	0	0	0	0	691.84	0	0	0	0	0	0	0	0	0	0	0	0	0	0	0	0	0	0	0	0	0
1.8885e+13	0	0	0	0	0	0	0	0	0	0	0	0	0	0	0	0	0	0	0	0	0	0	0	0	0	0	0	0	0	0	0	0	0	0	0	0	0	0	0	0	0	0	0	0	0	0	0	0	0
1.8943e+13	0	0	0	0	0	0	0	0	0	0	0	0	0	0	0	705.64	0	0	0	0	0	0	707.06	0	0	0	0	690.25	0	692.21	0	0	0	0	0	0	0	0	0	0	0	0	0	0	0	0	0	704.74	0
1.9001e+13	0	0	0	0	0	0	0	0	0	0	0	0	0	0	0	0	0	0	0	0	0	0	0	0	0	0	0	0	0	0	0	0	0	0	0	0	0	0	0	0	0	0	0	0	0	0	0	0	0
1.9059e+13	0	0	0	0	0	0	0	0	0	0	0	0	0	0	0	0	0	0	0	0	0	0	0	0	0	0	0	0	0	0	0	0	0	0	0	0	0	0	0	0	0	0	0	0	0	0	0	0	0
1.9118e+13	0	0	0	0	0	0	0	0	0	0	0	0	0	0	0	0	0	0	0	0	0	0	0	0	0	0	0	0	0	0	0	0	0	0	0	0	0	0	0	0	0	0	0	0	0	0	0	0	0
1.9176e+13	0	0	0	0	0	0	0	0	0	0	0	0	0	0	0	0	0	0	0	0	0	0	0	0	0	0	0	0	0	0	0	0	0	0	0	0	0	0	0	0	0	0	0	0	0	0	0	0	0
1.9234e+13	0	0	0	0	0	0	0	0	0	0	0	0	0	0	0	0	0	0	0	0	0	0	0	0	0	0	0	0	0	0	0	0	0	0	0	0	0	0	0	0	0	0	0	0	0	0	0	0	0
1.9292e+13	0	0	0	0	0	0	0	0	0	0	0	0	0	0	0	0	0	0	0	0	0	696.09	0	0	0	0	0	717.51	0	0	0	0	0	0	0	0	0	0	0	0	0	0	0	0	0	0	691.92	0	0
1.935e+13	0	0	0	0	0	0	0	0	0	0	0	0	0	0	0	0	0	0	0	0	0	693.81	0	0	0	0	0	706.08	0	0	0	0	0	0	0	0	0	0	0	0	0	0	0	0	0	0	0	0	0
1.9408e+13	0	0	0	0	0	0	0	0	0	0	0	0	0	0	0	0	0	0	0	0	0	690.09	0	0	0	0	0	700.6	0	0	0	0	0	0	0	0	0	0	0	0	0	0	0	0	0	0	0	0	0
1.9466e+13	0	0	0	0	0	0	0	0	0	0	0	0	0	0	0	0	0	0	0	0	0	0	0	0	0	0	0	696.8	0	0	0	0	0	0	0	0	0	0	0	0	0	0	0	0	0	0	0	0	0
1.9524e+13	0	0	0	0	0	0	0	0	0	0	0	0	0	0	0	0	0	0	0	0	0	0	0	0	0	0	0	693.44	0	0	0	0	0	0	0	0	0	0	0	0	0	0	0	0	0	0	0	0	0
1.9582e+13	0	0	0	0	0	0	0	0	0	720.68	0	0	0	0	0	0	0	0	0	0	0	701.48	0	0	0	0	0	735.75	0	0	0	0	0	0	0	0	0	699.33	0	0	0	0	0	0	0	0	711.8	0	0
1.9641e+13	0	0	0	0	0	0	0	0	0	0	0	0	0	0	0	0	0	0	0	0	0	703.85	0	0	0	0	0	714.39	0	0	0	0	0	0	0	0	0	0	0	0	0	0	0	0	0	0	691.45	0	0
1.9699e+13	0	0	0	0	0	0	0	0	0	0	0	0	0	0	0	0	0	0	0	0	0	699.9	0	0	0	0	0	707.25	0	0	0	0	0	0	0	0	0	0	0	0	0	0	0	0	0	0	0	0	0
1.9757e+13	0	0	0	0	0	0	0	0	0	0	0	0	0	0	0	0	0	0	0	0	0	696.53	0	0	0	0	0	702.79	0	0	0	0	0	0	0	0	0	0	0	0	0	0	0	0	0	0	0	0	0
1.9815e+13	0	0	0	0	0	0	0	0	0	0	0	0	0	0	0	0	0	0	0	0	0	693.19	0	0	0	0	0	699.34	0	0	0	0	0	0	0	0	0	0	0	0	0	0	0	0	0	0	0	0	0
1.9873e+13	0	0	0	0	0	0	0	0	0	0	0	0	0	0	0	0	0	0	0	0	0	0	0	0	0	0	0	696.35	0	0	0	0	0	0	0	0	0	0	0	0	0	0	0	0	0	0	0	0	0
1.9931e+13	0	0	0	0	0	0	0	0	0	0	0	0	0	0	0	0	0	0	0	0	0	0	0	0	701.06	0	0	691.77	0	0	0	0	0	0	0	0	0	0	0	709.45	0	0	0	0	0	0	0	0	0
1.9989e+13	0	0	0	0	0	0	0	0	0	0	0	0	0	0	0	0	0	0	0	0	0	0	0	0	698.96	0	0	691.62	0	0	0	0	0	0	0	0	0	0	0	700	0	0	0	0	0	0	0	0	0
2.0047e+13	0	0	0	0	0	0	0	0	0	0	0	0	0	0	0	0	0	0	0	0	0	0	0	0	695.68	0	0	690.47	0	0	0	0	0	0	0	0	0	0	0	693.49	0	0	0	0	0	0	0	0	0
2.0105e+13	0	0	0	0	0	0	0	0	0	0	0	0	0	0	0	0	0	0	0	0	0	0	0	0	690.81	0	0	0	0	0	0	0	0	0	0	0	0	0	0	0	0	0	0	0	0	0	0	0	0
2.0163e+13	0	0	0	0	0	0	0	0	0	0	0	0	0	0	0	0	0	0	0	0	0	0	0	0	0	0	0	0	0	0	0	0	0	0	0	0	0	0	0	0	0	0	0	0	0	0	0	0	0
2.0222e+13	0	704.88	0	0	0	0	722.68	0	0	0	0	0	0	0	0	0	696.38	0	0	0	0	724.6	0	0	0	0	0	690.28	0	0	0	0	720.13	0	0	708.94	0	0	0	0	720.27	0	0	0	0	714.67	0	0	0
2.028e+13	0	0	0	0	0	0	707.9	0	0	0	0	0	0	0	0	0	0	0	0	0	0	709.87	0	0	0	0	0	695.09	0	0	0	0	695.87	0	0	691.95	0	0	0	0	703.89	0	0	0	0	698.61	0	0	0
2.0338e+13	0	0	0	0	0	0	701.91	0	0	0	0	0	0	0	0	0	0	0	0	0	0	704.06	0	0	0	0	0	696.34	0	0	0	0	0	0	0	0	0	0	0	0	697.29	0	0	0	0	0	0	0	0
2.0396e+13	0	0	0	0	0	0	697.94	0	0	0	0	0	0	0	0	0	0	0	0	0	0	700.28	0	0	0	0	0	695.79	0	0	0	0	0	0	0	0	0	0	0	0	692.08	0	0	0	0	0	0	0	0
2.0454e+13	0	0	0	0	0	0	694.81	0	0	0	0	0	0	0	0	0	0	0	0	0	0	697.27	0	0	0	0	0	694.5	0	0	0	0	0	0	0	0	0	0	0	0	0	0	0	0	0	0	0	0	0
2.0512e+13	0	0	0	0	0	0	694.24	0	0	700.19	0	0	0	0	0	0	0	0	0	0	0	693.62	0	0	0	0	0	904.08	0	0	0	0	0	0	0	0	693.53	0	0	0	0	0	0	0	0	0	0	0	0
2.057e+13	0	0	0	0	0	0	692.7	0	0	0	0	0	0	0	0	0	0	0	0	0	0	704.57	0	0	0	0	0	724.14	0	0	0	0	0	0	0	0	0	0	0	0	0	0	0	698.5	0	0	0	0	0
2.0628e+13	0	0	0	0	0	0	693.35	0	0	0	0	0	0	0	0	0	0	0	0	0	0	704.14	0	0	0	0	0	713.92	0	0	0	0	0	0	0	0	0	0	0	0	0	0	0	693.83	0	0	0	0	0
2.0686e+13	0	0	0	0	0	0	693.14	0	0	0	0	0	0	0	0	0	0	0	0	0	0	701.96	0	0	0	0	0	708.72	0	0	0	0	0	0	0	0	0	0	0	0	0	0	0	0	0	0	0	0	0
2.0745e+13	0	0	0	0	0	0	692.19	0	0	0	0	0	0	0	0	0	0	0	0	0	0	699.68	0	0	0	0	0	705.06	0	0	0	0	0	0	0	0	0	0	0	0	0	0	0	0	0	0	0	0	0
2.0803e+13	0	0	0	0	0	0	690.77	0	0	0	0	0	0	0	0	0	0	0	0	0	0	697.43	0	0	0	0	0	702.09	0	0	0	0	0	0	0	0	0	0	0	0	0	0	0	0	0	0	0	0	0
2.0861e+13	0	0	0	0	0	698.27	692.96	703.45	0	0	0	0	0	0	0	0	0	0	0	0	0	696.92	0	0	0	0	0	696.63	0	0	0	0	0	0	0	0	0	0	0	0	0	0	0	0	0	0	0	0	0
2.0919e+13	0	0	0	0	0	0	690.53	0	0	0	0	0	0	0	0	0	0	0	0	0	0	694.18	0	0	0	0	0	694.75	0	0	0	0	0	0	0	0	0	0	0	0	0	0	0	0	0	0	0	0	0
2.0977e+13	0	0	0	0	0	0	0	0	0	0	0	0	0	0	0	0	0	0	0	0	0	0	0	0	0	0	0	694.07	0	0	0	0	0	0	0	0	0	0	0	0	0	0	0	0	0	0	0	0	0
2.1035e+13	0	0	0	0	0	0	0	0	0	0	0	0	0	0	0	0	0	0	0	0	0	0	0	0	0	0	0	693.59	0	0	0	0	0	0	0	0	0	0	0	0	0	0	0	0	0	0	0	0	0
2.1093e+13	0	0	0	0	0	0	0	0	0	0	0	0	0	0	0	0	0	0	0	0	0	0	0	0	0	0	0	692.9	0	0	0	0	0	0	0	0	0	0	0	0	0	0	0	0	0	0	0	0	0
2.1151e+13	0	753.7	0	0	0	0	697.43	0	0	0	0	0	0	0	0	0	690.65	0	0	0	0	776.36	0	0	0	0	0	692.15	0	0	0	0	713.84	0	0	756.38	0	0	0	0	693.13	0	0	0	0	762.46	716.22	0	0
2.1209e+13	0	697.18	0	0	0	0	706.43	0	0	0	0	0	0	0	0	0	0	0	0	0	0	717.83	0	0	0	0	0	702.21	0	0	0	0	695.68	0	0	699.74	0	0	0	0	700.6	0	0	0	0	705.76	694.33	0	0
2.1268e+13	0	0	0	0	0	0	702.71	0	0	0	0	0	0	0	0	0	0	0	0	0	0	708.71	0	0	0	0	0	702.31	0	0	0	0	0	0	0	0	0	0	0	0	696.5	0	0	0	0	695.06	0	0	0
2.1326e+13	0	0	0	0	0	0	699.62	0	0	0	0	0	0	0	0	0	0	0	0	0	0	703.92	0	0	0	0	0	700.74	0	0	0	0	0	0	0	0	0	0	0	0	692.87	0	0	0	0	0	0	0	0
2.1384e+13	0	0	0	0	0	0	697.01	0	0	0	0	0	0	0	0	0	0	0	0	0	0	700.56	0	0	0	0	0	698.88	0	0	0	0	0	0	0	0	0	0	0	0	0	0	0	0	0	0	0	0	0
2.1442e+13	0	0	0	0	0	0	694.64	0	0	0	0	0	0	0	0	0	0	0	0	0	0	697.79	0	0	0	0	0	696.89	0	0	0	0	0	0	0	0	0	0	0	0	0	0	0	0	0	0	0	0	0
2.15e+13	0	0	0	0	0	693.11	694.77	700.76	0	0	0	0	0	0	0	0	0	0	0	0	0	694.87	0	0	0	0	0	691.05	0	0	0	0	0	0	0	0	0	0	0	0	0	0	0	0	0	0	0	0	0
2.1558e+13	0	0	0	0	0	0	691.63	0	0	0	0	0	0	0	0	0	0	0	0	0	0	691.1	0	0	0	0	0	690.59	0	0	0	0	0	0	0	0	0	0	0	0	0	0	0	0	0	0	0	0	0
2.1616e+13	0	0	0	0	0	0	0	0	0	0	0	0	0	0	0	0	0	0	0	0	0	0	0	0	0	0	0	691.07	0	0	0	0	0	0	0	0	0	0	0	0	0	0	0	0	0	0	0	0	0
2.1674e+13	0	0	0	0	0	0	0	0	0	0	0	0	0	0	0	0	0	0	0	0	0	0	0	0	0	0	0	691.1	0	0	0	0	0	0	0	0	0	0	0	0	0	0	0	0	0	0	0	0	0
2.1732e+13	0	0	0	0	0	0	0	0	0	0	0	0	0	0	0	0	0	0	0	0	0	0	0	0	0	0	0	690.05	0	0	0	0	0	0	0	0	0	0	0	0	0	0	0	0	0	0	0	0	0
2.1791e+13	0	0	0	0	0	0	0	0	0	0	0	0	0	0	0	0	0	0	0	0	0	0	0	0	0	0	0	0	0	0	696.83	0	0	0	0	0	0	0	0	0	0	0	688.91	0	0	0	0	0	0
2.1849e+13	0	0	0	0	0	0	0	0	0	0	0	0	0	0	0	0	0	0	0	0	0	0	0	0	0	0	0	0	0	0	0	0	0	0	0	0	0	0	0	0	0	0	0	0	0	0	0	0	0
2.1907e+13	0	0	0	0	0	0	0	0	0	0	0	0	0	0	0	0	0	0	0	0	0	0	0	0	0	0	0	0	0	0	0	0	0	0	0	0	0	0	0	0	0	0	0	0	0	0	0	0	0
2.1965e+13	0	0	0	0	0	0	0	0	0	0	0	0	0	0	0	0	0	0	0	0	0	0	0	0	0	0	0	0	0	0	0	0	0	0	0	0	0	0	0	0	0	0	0	0	0	0	0	0	0
2.2023e+13	0	0	0	0	0	0	0	0	0	0	0	0	0	0	0	0	0	0	0	0	0	0	0	0	0	0	0	0	0	0	0	0	0	0	0	0	0	0	0	0	0	0	0	0	0	0	0	0	0
2.2081e+13	0	0	0	0	0	0	0	0	0	0	0	0	0	0	0	0	0	0	0	0	0	0	0	0	0	0	0	0	0	0	0	0	0	0	0	0	0	0	0	0	0	0	0	0	0	0	0	0	0
2.2139e+13	0	0	0	0	0	0	0	0	0	0	0	0	0	0	0	0	0	0	0	0	0	0	0	0	711.34	0	0	0	0	0	0	0	0	0	0	0	0	0	0	713.79	0	0	0	0	0	0	0	0	0
2.2197e+13	0	0	0	0	0	0	0	0	0	0	0	0	0	0	0	0	0	0	0	0	0	0	0	0	702.06	0	0	0	0	0	0	0	0	0	0	0	0	0	0	701.62	0	0	0	0	0	0	0	0	0
2.2255e+13	0	0	0	0	0	0	0	0	0	0	0	0	0	0	0	0	0	0	0	0	0	0	0	0	697.01	0	0	0	0	0	0	0	0	0	0	0	0	0	0	695.19	0	0	0	0	0	0	0	0	0
2.2313e+13	0	0	0	0	0	0	0	0	0	0	0	0	0	0	0	0	0	0	0	0	0	0	0	0	692.73	0	0	0	0	0	0	0	0	0	0	0	0	0	0	0	0	0	0	0	0	0	0	0	0
2.2372e+13	0	0	0	0	0	0	0	0	0	0	0	0	0	0	0	0	0	0	0	0	0	0	0	0	0	0	0	0	0	0	0	0	0	0	0	0	0	0	0	0	0	0	0	0	0	0	0	0	0
2.243e+13	0	0	0	0	0	0	0	0	0	0	0	0	0	0	0	0	0	0	0	0	0	0	0	712.79	0	0	0	709.17	717.75	0	0	0	0	0	0	0	693.88	0	0	0	0	0	0	730.37	0	0	0	0	0
2.2488e+13	0	0	0	0	0	0	0	0	0	0	0	0	0	0	0	0	0	0	0	0	0	0	0	0	0	0	0	707.64	702.05	0	0	0	0	0	0	0	0	0	0	0	0	0	0	706.68	0	0	0	0	0
2.2546e+13	0	0	0	0	0	0	0	0	0	0	0	0	0	0	0	0	0	0	0	0	0	0	0	0	0	0	0	703.96	694.71	0	0	0	0	0	0	0	0	0	0	0	0	0	0	698.71	0	0	0	0	0
2.2604e+13	0	0	0	0	0	0	0	0	0	0	0	0	0	0	0	0	0	0	0	0	0	0	0	0	0	0	0	701.09	0	0	0	0	0	0	0	0	0	0	0	0	0	0	0	692.58	0	0	0	0	0
2.2662e+13	0	0	0	0	0	0	0	0	0	0	0	0	0	0	0	0	0	0	0	0	0	0	0	0	0	0	0	698.72	0	0	0	0	0	0	0	0	0	0	0	0	0	0	0	0	0	0	0	0	0
2.272e+13	0	0	0	0	0	0	0	0	0	0	0	0	0	0	0	0	0	0	0	0	0	0	0	0	0	0	0	698.51	0	0	0	0	0	0	0	0	0	0	0	0	0	0	0	0	0	0	0	0	0
2.2778e+13	0	0	0	0	0	0	0	0	0	0	0	0	0	0	0	0	0	0	0	0	0	0	0	0	0	0	0	696.16	0	0	0	0	0	0	0	0	0	0	0	0	0	0	0	0	0	0	0	0	0
2.2836e+13	0	0	0	0	0	0	0	0	0	0	0	0	0	0	0	0	0	0	0	0	0	0	0	0	0	0	0	693.75	0	0	0	0	0	0	0	0	0	0	0	0	0	0	0	0	0	0	0	0	0
2.2895e+13	0	0	0	0	0	0	0	0	0	0	0	0	0	0	0	0	0	0	0	0	0	0	0	0	0	0	0	690.08	0	0	0	0	0	0	0	0	0	0	0	0	0	0	0	0	0	0	0	0	0
2.2953e+13	0	0	0	0	0	0	0	0	0	0	0	0	0	0	0	0	0	0	0	0	0	0	0	0	0	0	0	0	0	0	0	0	0	0	0	0	0	0	0	0	0	0	0	0	0	0	0	0	0
2.3011e+13	0	0	0	0	0	0	0	0	0	0	0	0	0	0	0	0	0	0	0	0	0	0	0	0	0	0	0	0	0	0	0	0	0	0	0	0	0	0	0	0	0	0	0	0	0	0	0	0	0
2.3069e+13	0	0	0	0	705.76	0	0	0	0	0	0	0	0	0	0	0	0	0	0	0	0	0	0	0	0	0	0	0	0	0	0	0	0	0	0	0	0	0	0	0	0	0	0	0	0	0	0	0	0
2.3127e+13	0	0	0	0	0	0	0	0	0	0	0	0	0	0	0	0	0	0	0	0	0	0	0	0	0	0	0	0	0	0	0	0	0	0	0	0	0	0	0	0	0	0	0	0	0	0	0	0	0
2.3185e+13	0	0	0	0	0	0	0	0	0	0	0	0	0	0	0	0	0	0	0	0	0	0	0	0	0	0	0	0	0	0	0	0	0	0	0	0	0	0	0	0	0	0	0	0	0	0	0	0	0
2.3243e+13	0	0	0	0	0	0	0	0	0	0	0	0	0	0	0	0	0	0	0	0	0	0	0	0	0	0	0	0	0	0	0	0	0	0	0	0	0	0	0	0	0	0	0	0	0	0	0	0	0
2.3301e+13	0	0	0	0	0	0	0	0	0	0	0	0	0	0	0	0	0	0	0	0	0	0	0	0	0	0	0	0	0	0	0	0	0	0	0	0	0	0	0	0	0	0	0	0	0	0	0	0	0
2.3359e+13	0	0	708.45	0	0	708.03	0	771.54	0	0	0	0	0	0	0	0	0	0	0	0	0	0	0	0	0	0	0	0	0	0	0	0	0	0	0	0	0	0	0	0	0	696.25	0	0	706.4	0	0	0	0
2.3418e+13	0	0	0	0	0	0	0	711.18	0	0	0	0	0	0	0	0	0	0	0	0	0	0	0	0	0	0	0	0	0	0	0	0	0	0	0	0	0	0	0	0	0	0	0	0	0	0	0	0	0
2.3476e+13	0	0	0	0	0	0	0	701.26	0	0	0	0	0	0	0	0	0	0	0	0	0	0	0	0	0	0	0	0	0	0	0	0	0	0	0	0	0	0	0	0	0	0	0	0	0	0	0	0	0
2.3534e+13	0	0	0	0	0	0	0	695.01	0	0	0	0	0	0	0	0	0	0	0	0	0	0	0	0	0	0	0	0	0	0	0	0	0	0	0	0	0	0	0	0	0	0	0	0	0	0	0	0	0
2.3592e+13	0	0	0	0	0	0	0	0	0	0	0	0	0	0	0	0	0	0	0	0	0	0	0	0	0	0	0	0	0	0	0	0	0	0	0	0	0	0	0	0	0	0	0	0	0	0	0	0	0
2.365e+13	0	0	0	0	0	0	0	0	0	0	0	0	0	0	0	0	0	0	0	0	0	0	0	0	0	0	0	0	0	0	0	0	0	0	0	0	0	0	0	0	0	0	0	0	0	0	0	0	0
2.3708e+13	0	0	0	0	0	0	0	0	0	0	0	0	0	0	0	0	0	0	0	0	0	0	0	0	716.57	0	0	0	0	0	0	0	0	0	0	0	0	0	0	722.66	0	0	0	0	0	0	0	0	0
2.3766e+13	0	0	0	0	0	0	0	0	0	0	0	0	0	0	0	0	0	0	0	0	0	0	0	0	705.62	0	0	0	0	0	0	0	0	0	0	0	0	0	0	707.1	0	0	0	0	0	0	0	0	0
2.3824e+13	0	0	0	0	0	0	0	0	0	0	0	0	0	0	0	0	0	0	0	0	0	0	0	0	700.13	0	0	0	0	0	0	0	0	0	0	0	0	0	0	700.25	0	0	0	0	0	0	0	0	0
2.3882e+13	0	0	0	0	0	0	0	0	0	0	0	0	0	0	0	0	0	0	0	0	0	0	0	0	696.16	0	0	0	0	0	0	0	0	0	0	0	0	0	0	695.38	0	0	0	0	0	0	0	0	0
2.3941e+13	0	0	0	0	0	0	0	0	0	0	0	0	0	0	0	0	0	0	0	0	0	0	0	0	692.38	0	0	0	0	0	0	0	0	0	0	0	0	0	0	0	0	0	0	0	0	0	0	0	0
2.3999e+13	0	0	0	0	0	0	0	0	0	0	691.62	0	0	693.12	710.01	0	0	0	0	0	0	0	0	0	753.88	0	0	0	0	0	0	0	0	694.18	0	0	0	0	0	736.04	0	0	0	0	0	0	0	0	0
2.4057e+13	0	0	0	0	0	0	0	0	0	0	0	0	0	0	0	0	0	0	0	0	0	0	0	0	716.82	0	0	0	0	0	0	0	0	0	0	0	0	0	0	712.25	0	0	0	0	0	0	0	0	0
2.4115e+13	0	0	0	0	0	0	0	0	0	0	0	0	0	0	0	0	0	0	0	0	0	0	0	0	707.73	0	0	0	0	0	0	0	0	0	0	0	0	0	0	704.27	0	0	0	0	0	0	0	0	0
2.4173e+13	0	0	0	0	0	0	0	0	0	0	0	0	0	0	0	0	0	0	0	0	0	0	0	0	702.45	0	0	0	0	0	0	0	0	0	0	0	0	0	0	699	0	0	0	0	0	0	0	0	0
2.4231e+13	0	0	0	0	0	0	0	0	0	0	0	0	0	0	0	0	0	0	0	0	0	0	0	0	698.37	0	0	0	0	0	0	0	0	0	0	0	0	0	0	694.52	0	0	0	0	0	0	0	0	0
2.4289e+13	0	0	0	0	0	0	0	0	0	0	0	0	0	0	0	0	0	0	0	0	0	0	0	0	694.57	0	0	0	0	0	0	0	0	0	0	0	0	0	0	0	0	0	0	0	0	0	0	0	0
2.4347e+13	0	0	0	0	0	0	0	0	0	694.69	0	0	0	0	0	0	0	0	0	0	0	702.12	0	0	0	0	0	722.22	0	0	0	0	0	0	0	0	0	0	0	0	0	0	0	691.8	0	0	697.31	0	0
2.4405e+13	0	0	0	0	0	0	0	0	0	0	0	0	0	0	0	0	0	0	0	0	0	699.1	0	0	0	0	0	712.72	0	0	0	0	0	0	0	0	0	0	0	0	0	0	0	693.27	0	0	0	0	0
2.4463e+13	0	0	0	0	0	0	0	0	0	0	0	0	0	0	0	0	0	0	0	0	0	695.83	0	0	0	0	0	708.07	0	0	0	0	0	0	0	0	0	0	0	0	0	0	0	691.23	0	0	0	0	0
2.4522e+13	0	0	0	0	0	0	0	0	0	0	0	0	0	0	0	0	0	0	0	0	0	693.04	0	0	0	0	0	704.87	0	0	0	0	0	0	0	0	0	0	0	0	0	0	0	0	0	0	0	0	0
2.458e+13	0	0	0	0	0	0	0	0	0	0	0	0	0	0	0	0	0	0	0	0	0	690.5	0	0	0	0	0	702.28	0	0	0	0	0	0	0	0	0	0	0	0	0	0	0	0	0	0	0	0	0
2.4638e+13	0	0	0	0	0	0	0	0	0	0	0	0	0	0	707.23	0	0	0	0	0	0	691.88	0	0	736.11	0	0	700.03	0	0	0	0	0	691	0	0	0	0	0	722.68	0	0	0	0	0	0	0	0	0
2.4696e+13	0	0	0	0	0	0	0	0	0	0	0	0	0	0	0	0	0	0	0	0	0	0	0	0	712.53	0	0	699.41	692.88	0	0	0	0	0	0	0	0	0	0	706.39	0	0	0	0	0	0	0	0	0
2.4754e+13	0	0	0	0	0	0	0	0	0	0	0	0	0	0	0	0	0	0	0	0	0	0	0	0	705.18	0	0	699.74	692.21	0	0	0	0	0	0	0	0	0	0	699.68	0	0	0	0	0	0	0	0	0
2.4812e+13	0	0	0	0	0	0	0	0	0	0	0	0	0	0	0	0	0	0	0	0	0	0	0	0	700.6	0	0	699.53	0	0	0	0	0	0	0	0	0	0	0	694.47	0	0	0	0	0	0	0	0	0
2.487e+13	0	0	0	0	0	0	0	0	0	0	0	0	0	0	0	0	0	0	0	0	0	0	0	0	696.64	0	0	698.74	0	0	0	0	0	0	0	0	0	0	0	0	0	0	0	0	0	0	0	0	0
2.4928e+13	0	0	0	0	0	0	0	0	0	0	909.81	0	0	910.93	0	0	0	0	0	0	0	0	0	0	724.99	0	0	699.88	0	0	0	0	0	0	0	0	0	0	0	929.26	0	0	0	0	0	0	0	0	0
2.4986e+13	0	0	0	0	0	0	0	0	0	0	0	0	0	0	0	0	0	0	0	0	0	0	0	0	722.04	0	0	698.57	0	0	0	0	0	0	0	0	0	0	0	721.33	0	0	0	0	0	0	0	0	0
2.5045e+13	0	0	0	0	0	0	0	0	0	0	0	0	0	0	0	0	0	0	0	0	0	0	0	0	712.6	0	0	697.97	0	0	0	0	0	0	0	0	0	0	0	709.85	0	0	0	0	0	0	0	0	0
2.5103e+13	0	0	0	0	0	0	0	0	0	0	0	0	0	0	0	0	0	0	0	0	0	0	0	0	707.22	0	0	697.61	0	0	0	0	0	0	0	0	0	0	0	703.7	0	0	0	0	0	0	0	0	0
2.5161e+13	0	0	0	0	0	0	0	0	0	0	0	0	0	0	0	0	0	0	0	0	0	0	0	0	703.17	0	0	697.01	0	0	0	0	0	0	0	0	0	0	0	698.9	0	0	0	0	0	0	0	0	0
2.5219e+13	0	0	0	0	0	0	0	0	0	0	0	0	0	0	0	0	0	0	0	0	0	0	0	0	699.58	0	0	696.18	0	0	0	0	0	0	0	0	0	0	0	694.28	0	0	0	0	0	0	0	0	0
2.5277e+13	0	0	0	0	0	0	0	0	0	0	0	0	0	0	0	0	0	0	0	0	0	0	0	0	691.78	0	0	698.08	0	0	0	0	0	0	0	0	0	0	0	0	0	0	0	0	0	0	0	0	0
2.5335e+13	0	0	0	0	0	0	0	0	0	0	0	0	0	0	0	0	0	0	0	0	0	0	0	0	0	0	0	696.78	0	0	0	0	0	0	0	0	0	0	0	0	0	0	0	0	0	0	0	0	0
2.5393e+13	0	0	0	0	0	0	0	0	0	0	0	0	0	0	0	0	0	0	0	0	0	0	0	0	0	0	0	695.33	0	0	0	0	0	0	0	0	0	0	0	0	0	0	0	0	0	0	0	0	0
2.5451e+13	0	0	0	0	0	0	0	0	0	0	0	0	0	0	0	0	0	0	0	0	0	0	0	0	0	0	0	693.69	0	0	0	0	0	0	0	0	0	0	0	0	0	0	0	0	0	0	0	0	0
2.5509e+13	0	0	0	0	0	0	0	0	0	0	0	0	0	0	0	0	0	0	0	0	0	0	0	0	0	0	0	691.58	0	0	0	0	0	0	0	0	0	0	0	0	0	0	0	0	0	0	0	0	0
2.5568e+13	0	0	709.62	0	0	0	0	693.32	0	0	0	0	0	0	0	0	0	0	0	0	0	0	0	0	0	0	0	690.78	0	0	0	0	0	0	0	0	0	0	0	0	0	0	0	0	710.99	0	0	0	739.77
2.5626e+13	0	0	691.03	0	0	0	0	704.43	0	0	0	0	0	0	0	0	0	0	0	0	0	0	0	0	0	0	0	0	0	0	0	0	0	0	0	0	0	0	0	0	0	0	0	0	692.37	0	0	0	0
2.5684e+13	0	0	0	0	0	0	0	701.02	0	0	0	0	0	0	0	0	0	0	0	0	0	0	0	0	0	0	0	0	0	0	0	0	0	0	0	0	0	0	0	0	0	0	0	0	0	0	0	0	0
2.5742e+13	0	0	0	0	0	0	0	697.68	0	0	0	0	0	0	0	0	0	0	0	0	0	0	0	0	0	0	0	0	0	0	0	0	0	0	0	0	0	0	0	0	0	0	0	0	0	0	0	0	0
2.58e+13	0	0	0	0	0	0	0	693.99	0	0	0	0	0	0	0	0	0	0	0	0	0	0	0	0	0	0	0	0	0	0	0	0	0	0	0	0	0	0	0	0	0	0	0	0	0	0	0	0	0
2.5858e+13	0	0	0	0	0	0	0	0	0	0	0	0	0	0	0	0	0	0	0	0	0	0	0	0	0	0	0	0	0	0	0	0	0	0	0	0	0	0	0	0	0	0	0	0	0	0	0	0	0
2.5916e+13	0	0	0	0	0	708.15	0	723.11	0	0	0	0	0	0	0	0	0	0	0	0	0	0	0	0	0	0	0	0	0	0	0	0	0	0	0	0	0	0	0	0	0	694.57	0	0	0	0	0	0	0
2.5974e+13	0	0	0	0	0	0	0	709.79	0	0	0	0	0	0	0	0	0	0	0	0	0	0	0	0	0	0	0	0	0	0	0	0	0	0	0	0	0	0	0	0	0	0	0	0	0	0	0	0	0
2.6032e+13	0	0	0	0	0	0	0	702.91	0	0	0	0	0	0	0	0	0	0	0	0	0	0	0	0	0	0	0	0	0	0	0	0	0	0	0	0	0	0	0	0	0	0	0	0	0	0	0	0	0
2.6091e+13	0	0	0	0	0	0	0	697.78	0	0	0	0	0	0	0	0	0	0	0	0	0	0	0	0	0	0	0	0	0	0	0	0	0	0	0	0	0	0	0	0	0	0	0	0	0	0	0	0	0
2.6149e+13	0	0	0	0	0	0	0	692.7	0	0	0	0	0	0	0	0	0	0	0	0	0	0	0	0	0	0	0	0	0	0	0	0	0	0	0	0	0	0	0	0	0	0	0	0	0	0	0	0	0
2.6207e+13	0	704.08	0	0	0	0	726.59	0	0	0	0	0	0	0	0	0	709	0	0	0	0	728.68	0	0	0	0	0	0	0	0	0	0	728.1	0	0	707.54	0	0	0	0	721.98	0	0	0	0	714.91	0	0	0
2.6265e+13	0	0	0	0	0	0	705.73	0	0	0	0	0	0	0	0	0	0	0	0	0	0	708.2	0	0	0	0	0	692.25	0	0	0	0	691.56	0	0	0	0	0	0	0	700.77	0	0	0	0	695.56	0	0	0
2.6323e+13	0	0	0	0	0	0	698.98	0	0	0	0	0	0	0	0	0	0	0	0	0	0	701.83	0	0	0	0	0	694.94	0	0	0	0	0	0	0	0	0	0	0	0	692.51	0	0	0	0	0	0	0	0
2.6381e+13	0	0	0	0	0	0	694.64	0	0	0	0	0	0	0	0	0	0	0	0	0	0	698.05	0	0	0	0	0	695.52	0	0	0	0	0	0	0	0	0	0	0	0	0	0	0	0	0	0	0	0	0
2.6439e+13	0	0	0	0	0	0	690.88	0	0	0	0	0	0	0	0	0	0	0	0	0	0	695.08	0	0	0	0	0	695.25	0	0	0	0	0	0	0	0	0	0	0	0	0	0	0	0	0	0	0	0	0
2.6497e+13	0	0	0	0	0	0	0	0	0	0	0	0	0	0	0	0	0	0	0	0	0	691.47	0	0	0	0	0	694.52	0	0	0	0	0	0	0	0	0	0	0	0	0	0	0	0	0	0	0	0	0
2.6555e+13	0	706	0	0	0	0	709.34	0	0	0	0	0	0	0	0	0	0	0	0	0	0	725.78	0	0	0	0	0	703.4	0	0	0	0	703.98	0	0	708.73	0	0	0	0	703.61	0	0	0	0	713.54	701.81	0	0
2.6613e+13	0	0	0	0	0	0	705.67	0	0	0	0	0	0	0	0	0	0	0	0	0	0	713.04	0	0	0	0	0	704.56	0	0	0	0	691.75	0	0	693.94	0	0	0	0	699.99	0	0	0	0	700.44	0	0	0
2.6672e+13	0	0	0	0	0	0	702.22	0	0	0	0	0	0	0	0	0	0	0	0	0	0	707.24	0	0	0	0	0	703.15	0	0	0	0	0	0	0	0	0	0	0	0	696.35	0	0	0	0	692.71	0	0	0
2.673e+13	0	0	0	0	0	0	699.36	0	0	0	0	0	0	0	0	0	0	0	0	0	0	703.42	0	0	0	0	0	701.44	0	0	0	0	0	0	0	0	0	0	0	0	692.86	0	0	0	0	0	0	0	0
2.6788e+13	0	0	0	0	0	0	696.86	0	0	0	0	0	0	0	0	0	0	0	0	0	0	700.47	0	0	0	0	0	699.7	0	0	0	0	0	0	0	0	0	0	0	0	0	0	0	0	0	0	0	0	0
2.6846e+13	0	0	0	0	0	694.37	697.23	0	0	0	0	0	0	0	0	0	0	0	0	696.9	0	697.87	0	0	0	0	0	694.78	0	0	0	0	0	0	0	0	0	0	0	0	0	0	0	0	0	0	0	0	0
2.6904e+13	0	0	0	0	0	0	694.81	0	0	0	0	0	0	0	0	0	0	0	0	0	0	695.53	0	0	0	0	0	693.97	0	0	0	0	0	0	0	0	0	0	0	692.56	0	0	0	0	0	0	0	0	0
2.6962e+13	0	0	0	0	0	0	691.96	0	0	0	0	0	0	0	0	0	0	0	0	0	0	693.17	0	0	691.83	0	0	693.98	0	0	0	0	0	0	0	0	0	0	0	693.23	0	0	0	0	0	0	0	0	0
2.702e+13	0	0	0	0	0	0	0	0	0	0	0	0	0	0	0	0	0	0	0	0	0	0	0	0	692	0	0	693.93	0	0	0	0	0	0	0	0	0	0	0	691.41	0	0	0	0	0	0	0	0	0
2.7078e+13	0	0	0	0	0	0	0	0	0	0	0	0	0	0	0	0	0	0	0	0	0	0	0	0	0	0	0	693.78	0	0	0	0	0	0	0	0	0	0	0	0	0	0	0	0	0	0	0	0	0
2.7136e+13	0	0	0	0	0	0	0	0	0	0	0	0	0	0	0	0	0	0	0	0	0	0	0	0	943.25	0	0	693.11	0	0	0	0	0	0	0	0	0	0	0	706.47	0	0	0	0	0	0	0	0	0
2.7195e+13	0	0	0	0	0	0	0	0	0	0	0	0	0	0	695.34	0	0	0	0	0	0	0	0	0	721.2	0	0	693.17	0	0	0	0	0	0	0	0	0	0	0	714.21	0	0	0	0	0	0	0	0	0
2.7253e+13	0	0	0	0	0	0	0	0	0	0	0	0	0	0	0	0	0	0	0	0	0	0	0	0	709.85	0	0	694.15	690.48	0	0	0	0	0	0	0	0	0	0	704.91	0	0	0	0	0	0	0	0	0
2.7311e+13	0	0	0	0	0	0	0	0	0	0	0	0	0	0	0	0	0	0	0	0	0	0	0	0	704.03	0	0	694.83	0	0	0	0	0	0	0	0	0	0	0	699.27	0	0	0	0	0	0	0	0	0
2.7369e+13	0	0	0	0	0	0	0	0	0	0	0	0	0	0	0	0	0	0	0	0	0	0	0	0	699.84	0	0	694.92	0	0	0	0	0	0	0	0	0	0	0	694.57	0	0	0	0	0	0	0	0	0
2.7427e+13	0	0	0	0	0	0	0	0	0	0	0	0	0	0	0	0	0	0	0	0	0	0	0	0	696.06	0	0	694.58	0	0	0	0	0	0	0	0	0	0	0	0	0	0	0	0	0	0	0	0	0
2.7485e+13	0	0	0	0	0	0	0	0	0	0	0	0	0	0	0	0	0	0	0	0	0	0	0	0	698.5	0	0	696.25	0	0	0	0	0	0	0	0	0	0	0	708.98	0	0	0	0	0	0	0	0	0
2.7543e+13	0	0	0	0	0	0	0	0	0	0	0	0	0	0	0	0	0	0	0	0	0	0	0	0	703.9	0	0	695.27	0	0	0	0	0	0	0	0	0	0	0	707.27	0	0	0	0	0	0	0	0	0
2.7601e+13	0	0	0	0	0	0	0	0	0	0	0	0	0	0	0	0	0	0	0	0	0	0	0	0	703.11	0	0	694.37	0	0	0	0	0	0	0	0	0	0	0	703.75	0	0	0	0	0	0	0	0	0
2.7659e+13	0	0	0	0	0	0	0	0	0	0	0	0	0	0	0	0	0	0	0	0	0	0	0	0	701.28	0	0	693.56	0	0	0	0	0	0	0	0	0	0	0	700.49	0	0	0	0	0	0	0	0	0
2.7718e+13	0	0	0	0	0	0	0	0	0	0	0	0	0	0	0	0	0	0	0	0	0	0	0	0	699.14	0	0	692.73	0	0	0	0	0	0	0	0	0	0	0	697.23	0	0	0	0	0	0	0	0	0
2.7776e+13	0	0	0	0	0	0	783.8	0	0	0	0	0	694.69	0	0	0	693.29	707.14	0	0	0	694	0	0	696.72	0	0	691.94	0	0	0	0	715.84	0	0	0	0	0	0	693.14	783.64	0	0	0	0	0	0	0	0
2.7834e+13	0	0	0	0	0	0	715.91	0	0	0	0	692.71	0	0	0	0	0	0	0	0	0	706.9	0	0	693.41	0	0	694.45	0	0	0	0	698.64	0	0	0	0	0	0	0	713.27	0	0	0	0	694.82	0	0	0
2.7892e+13	0	0	0	0	0	0	707.31	0	0	0	0	0	0	0	0	0	0	0	0	0	0	704.35	0	0	0	0	0	697.57	0	0	0	0	0	0	0	0	0	0	0	0	703.73	0	0	0	0	691.46	0	0	0
2.795e+13	0	0	0	0	0	0	702.95	0	0	0	0	0	0	0	0	0	0	0	0	0	0	702.14	0	0	0	0	0	699.14	0	0	0	0	0	0	0	0	0	0	0	0	698.69	0	0	0	0	0	0	0	0
2.8008e+13	0	0	0	0	0	0	699.99	0	0	0	0	0	0	0	0	0	0	0	0	0	0	700.3	0	0	0	0	0	699.66	0	0	0	0	0	0	0	0	0	0	0	0	694.79	0	0	0	0	0	0	0	0
2.8066e+13	0	0	0	0	0	0	697.67	0	0	0	0	0	0	0	0	0	0	0	0	0	0	698.63	0	0	0	0	0	699.53	0	0	0	0	0	0	0	0	0	0	0	0	689.95	0	0	0	0	0	0	0	0
2.8124e+13	0	0	0	0	0	0	697.14	694.49	0	0	0	0	0	0	0	0	0	0	0	0	0	696.54	0	0	0	0	0	697.5	0	0	0	0	0	0	0	0	0	0	0	690.62	0	0	0	0	0	0	0	0	0
2.8182e+13	0	0	0	0	0	0	695.26	690.22	0	0	0	0	0	0	0	0	0	0	0	0	0	695.01	0	0	692.15	0	0	696.73	0	0	0	0	0	0	0	0	0	0	0	694.8	0	0	0	0	0	0	0	0	0
2.8241e+13	0	0	0	0	0	0	692.91	0	0	0	0	0	0	0	0	0	0	0	0	0	0	693.19	0	0	693.49	0	0	696.27	0	0	0	0	0	0	0	0	0	0	0	694.59	0	0	0	0	0	0	0	0	0
2.8299e+13	0	0	0	0	0	0	0	0	0	0	0	0	0	0	0	0	0	0	0	0	0	690.33	0	0	693.36	0	0	695.99	0	0	0	0	0	0	0	0	0	0	0	692.83	0	0	0	0	0	0	0	0	0
2.8357e+13	0	0	0	0	0	0	0	0	0	0	0	0	0	0	0	0	0	0	0	0	0	0	0	0	691.74	0	0	695.76	0	0	0	0	0	0	0	0	0	0	0	0	0	0	0	0	0	0	0	0	0
2.8415e+13	0	0	0	0	0	730.63	0	729.13	0	0	0	0	0	0	0	0	0	0	0	694.18	0	0	0	0	0	0	0	695.28	0	0	0	0	0	0	0	0	0	0	0	0	0	721.41	0	0	0	0	0	0	0
2.8473e+13	0	0	0	0	0	690.92	0	706.41	0	0	0	0	0	0	0	0	0	0	0	0	0	0	0	0	690.22	0	0	695.04	0	0	0	0	0	0	0	0	0	0	0	691.66	0	0	0	0	0	0	0	0	0
2.8531e+13	0	0	0	0	0	0	0	697.83	0	0	0	0	0	0	0	0	0	0	0	0	0	0	0	0	692.14	0	0	694.51	0	0	0	0	0	0	0	0	0	0	0	693.67	0	0	0	0	0	0	0	0	0
2.8589e+13	0	0	0	0	0	0	0	691.2	0	0	0	0	0	0	0	0	0	0	0	0	0	0	0	0	692.86	0	0	693.73	0	0	0	0	0	0	0	0	0	0	0	693.59	0	0	0	0	0	0	0	0	0
2.8647e+13	0	0	0	0	0	0	0	0	0	0	0	0	0	0	0	0	0	0	0	0	0	0	0	0	692.67	0	0	692.74	0	0	0	0	0	0	0	0	0	0	0	692.36	0	0	0	0	0	0	0	0	0
2.8705e+13	0	0	0	0	0	0	0	0	0	0	0	0	0	0	0	0	0	0	0	0	0	0	0	0	691.21	0	0	691.6	0	0	0	0	0	0	0	0	0	0	0	0	0	0	0	0	0	0	0	0	0
2.8763e+13	0	0	0	0	0	0	0	0	0	0	0	0	0	0	0	0	0	0	0	0	0	0	0	0	722.15	0	0	691.81	0	0	0	0	0	0	0	0	0	0	0	725.15	0	0	0	0	0	0	0	0	0
2.8822e+13	0	0	0	0	0	0	0	0	0	0	0	0	0	0	0	0	0	0	0	0	0	0	0	0	711.79	0	0	691.54	0	0	0	0	0	0	0	0	0	0	0	711.42	0	0	0	0	0	0	0	0	0
2.888e+13	0	0	0	0	0	0	0	0	0	0	0	0	0	0	0	0	0	0	0	0	0	0	0	0	706.51	0	0	691.87	0	0	0	0	0	0	0	0	0	0	0	705.01	0	0	0	0	0	0	0	0	0
2.8938e+13	0	0	0	0	0	0	0	0	0	0	0	0	0	0	0	0	0	0	0	0	0	0	0	0	702.79	0	0	692.08	0	0	0	0	0	0	0	0	0	0	0	700.5	0	0	0	0	0	0	0	0	0
2.8996e+13	0	0	0	0	0	0	0	0	0	0	0	0	0	0	0	0	0	0	0	0	0	0	0	0	699.68	0	0	692	0	0	0	0	0	0	0	0	0	0	0	696.54	0	0	0	0	0	0	0	0	0
2.9054e+13	0	707.68	0	0	0	0	690.28	0	0	701.37	0	0	0	0	0	0	0	0	0	0	0	730.5	0	0	696.7	0	0	715.52	0	0	0	0	0	0	0	710.14	0	0	0	692.03	0	0	0	0	0	716.82	722.54	0	0
2.9112e+13	0	690.53	0	0	0	0	695.99	0	0	0	0	0	0	0	0	0	0	0	0	0	0	712.74	0	0	693.25	0	0	714.97	0	0	0	0	0	0	0	693.74	0	0	0	0	0	0	0	0	0	700.27	697.84	0	0
2.917e+13	0	0	0	0	0	0	696.06	0	0	0	0	0	0	0	0	0	0	0	0	0	0	706.69	0	0	0	0	0	711.81	0	0	0	0	0	0	0	0	0	0	0	0	0	0	0	690.17	0	692.63	0	0	0
2.9228e+13	0	0	0	0	0	0	694.79	0	0	0	0	0	0	0	0	0	0	0	0	0	0	703.17	0	0	0	0	0	709.37	0	0	0	0	0	0	0	0	0	0	0	0	0	0	0	0	0	0	0	0	0
2.9286e+13	0	0	0	0	0	0	693.34	0	0	0	0	0	0	0	0	0	0	0	0	0	0	700.61	0	0	0	0	0	707.34	0	0	0	0	0	0	0	0	0	0	0	0	0	0	0	0	0	0	0	0	0
2.9345e+13	0	0	0	0	0	0	696.04	0	0	0	0	0	0	0	0	0	0	0	0	0	0	700.57	0	0	0	0	0	704.84	0	0	0	0	0	0	0	0	0	0	0	0	0	0	0	0	0	0	0	0	0
2.9403e+13	0	0	0	0	0	0	694.26	0	0	0	0	0	0	0	0	0	0	0	0	0	0	698.57	0	0	0	0	0	703.18	0	0	0	0	0	0	0	0	0	0	0	0	0	0	0	0	0	0	0	0	0
2.9461e+13	0	0	0	0	0	0	692.33	691.97	0	0	0	0	0	0	0	0	0	0	0	0	0	696.6	0	0	0	0	0	701.51	0	0	0	0	0	0	0	0	0	0	0	0	0	0	0	0	0	0	0	0	0
2.9519e+13	0	0	0	0	0	0	690.11	0	0	0	0	0	0	0	0	0	0	0	0	0	0	694.37	0	0	0	0	0	700	0	0	0	0	0	0	0	0	0	0	0	0	0	0	0	0	0	0	0	0	0
2.9577e+13	0	0	0	0	0	0	0	0	0	0	0	0	0	0	0	0	0	0	0	0	0	691.01	0	0	0	0	0	698.71	0	0	0	0	0	0	0	0	0	0	0	0	0	0	0	0	0	0	0	0	0
2.9635e+13	0	0	0	0	0	0	0	0	0	0	0	0	0	0	0	0	0	0	0	0	0	0	0	0	0	0	0	697.57	0	0	0	0	0	0	0	0	0	0	0	0	0	0	0	0	0	0	0	0	0
2.9693e+13	0	0	0	0	0	0	0	0	693.18	0	0	0	0	0	0	0	0	0	0	0	0	0	0	0	0	0	0	695.82	0	703.34	0	0	0	0	0	0	0	0	0	0	0	0	0	0	0	0	0	714.23	0
2.9751e+13	0	0	0	0	0	0	0	690.22	0	0	0	0	0	0	0	0	0	0	0	0	0	0	0	0	0	0	0	694.56	0	0	0	0	0	0	0	0	0	0	0	0	0	0	0	0	0	0	0	691.66	0
2.9809e+13	0	0	0	0	0	0	0	691.69	0	0	0	0	0	0	0	0	0	0	0	0	0	0	0	0	0	0	0	692.76	0	0	0	0	0	0	0	0	0	0	0	0	0	0	0	0	0	0	0	0	0
2.9868e+13	0	0	0	0	0	0	0	691.18	0	0	0	0	0	0	0	0	0	0	0	0	0	0	0	0	0	0	0	690.19	0	0	0	0	0	0	0	0	0	0	0	0	0	0	0	0	0	0	0	0	0
2.9926e+13	0	0	0	0	0	0	0	0	0	0	0	0	0	0	0	0	0	0	0	0	0	0	0	0	0	0	0	0	0	0	0	0	0	0	0	0	0	0	0	0	0	0	0	0	0	0	0	0	0
2.9984e+13	0	0	0	0	0	0	0	0	0	0	0	0	0	0	0	0	0	0	0	0	0	0	0	763.37	0	0	0	697.75	722.38	0	0	0	0	0	0	0	700.69	0	0	0	0	0	0	781.5	0	0	0	0	0
3.0042e+13	0	0	0	0	0	0	0	0	0	0	0	0	0	0	0	0	0	0	0	0	0	0	0	0	0	0	0	710.45	704.67	0	0	0	0	0	0	0	0	0	0	0	0	0	0	709.78	0	0	0	0	0
3.01e+13	0	0	0	0	0	0	0	0	0	0	0	0	0	0	0	0	0	0	0	0	0	0	0	0	690.1	0	0	706.63	696.74	0	0	0	0	0	0	0	0	0	0	0	0	0	0	700.39	0	0	0	0	0
3.0158e+13	0	0	0	0	0	0	0	0	0	0	0	0	0	0	0	0	0	0	0	0	0	0	0	0	0	0	0	703.77	0	0	0	0	0	0	0	0	0	0	0	0	0	0	0	694.9	0	0	0	0	0
3.0216e+13	0	0	0	0	0	0	0	0	0	0	0	0	0	0	0	0	0	0	0	0	0	0	0	0	0	0	0	701.52	0	0	0	0	0	0	0	0	0	0	0	0	0	0	0	0	0	0	0	0	0
3.0274e+13	0	0	0	0	0	0	0	0	0	0	0	0	0	0	0	0	0	0	0	0	0	0	0	0	0	0	0	699.63	0	0	0	0	0	0	0	0	0	0	0	0	0	0	0	0	0	0	0	0	0
3.0332e+13	0	0	0	0	0	0	0	0	0	0	0	0	0	0	0	0	0	0	0	0	0	0	0	0	708.87	0	0	699.24	0	0	0	0	0	0	0	0	0	0	0	720	0	0	0	0	0	0	0	0	0
3.0391e+13	0	0	0	0	0	0	0	0	0	0	0	0	0	0	0	0	0	0	0	0	0	0	0	0	706.69	0	0	697.73	0	0	0	0	0	0	0	0	0	0	0	708.76	0	0	0	0	0	0	0	0	0
3.0449e+13	0	0	0	0	0	0	0	0	0	0	0	0	0	0	0	0	0	0	0	0	0	0	0	0	703.8	0	0	696.83	0	0	0	0	0	0	0	0	0	0	0	703.39	0	0	0	0	0	0	0	0	0
3.0507e+13	0	0	0	0	0	0	0	0	0	0	0	0	0	0	0	0	0	0	0	0	0	0	0	0	701.2	0	0	696.1	0	0	0	0	0	0	0	0	0	0	0	699.42	0	0	0	0	0	0	0	0	0
3.0565e+13	0	0	0	0	0	0	0	0	0	0	0	0	0	0	0	0	0	0	0	0	0	0	0	0	698.67	0	0	695.28	0	0	0	0	0	0	0	0	0	0	0	695.71	0	0	0	0	0	0	0	0	0
3.0623e+13	0	0	0	0	0	0	0	0	0	704.69	0	0	0	0	0	0	0	0	0	0	0	690.25	0	0	695.95	0	0	758.1	0	0	0	0	0	0	0	0	703.81	0	0	690.99	0	0	0	698.64	0	0	0	0	0
3.0681e+13	0	0	0	0	0	0	0	0	0	0	0	0	0	0	0	0	0	0	0	0	0	698.74	0	0	693.22	0	0	722.6	692.92	0	0	0	0	0	0	0	0	0	0	0	0	0	0	704.03	0	0	0	0	0
3.0739e+13	0	0	0	0	0	0	0	0	0	0	0	0	0	0	0	0	0	0	0	0	0	698.69	0	0	691.4	0	0	715.17	692.33	0	0	0	0	0	0	0	0	0	0	0	0	0	0	700.4	0	0	0	0	0
3.0797e+13	0	0	0	0	0	0	0	0	0	0	0	0	0	0	0	0	0	0	0	0	0	697.48	0	0	0	0	0	711.17	0	0	0	0	0	0	0	0	0	0	0	0	0	0	0	696.97	0	0	0	0	0
3.0855e+13	0	0	0	0	0	0	0	0	0	0	0	0	0	0	0	0	0	0	0	0	0	696.06	0	0	0	0	0	708.34	0	0	0	0	0	0	0	0	0	0	0	0	0	0	0	693.38	0	0	0	0	0
3.0913e+13	0	0	0	0	0	0	0	0	0	0	0	0	0	0	0	0	0	0	0	0	0	694.53	0	0	0	0	0	706.05	0	0	0	0	0	0	0	0	0	0	0	0	0	0	0	0	0	0	0	0	0
3.0972e+13	0	690.93	0	0	0	0	693.63	0	0	702.74	0	0	0	0	0	0	0	0	0	0	0	716.95	0	0	0	0	0	735.29	0	0	0	0	0	0	0	693.91	0	0	0	0	0	0	0	696.64	0	701.66	707.22	0	0
3.103e+13	0	0	0	0	0	0	697.29	0	0	0	0	0	0	0	0	0	0	0	0	0	0	712.12	0	0	0	0	0	724.02	0	0	0	0	0	0	0	0	0	0	0	0	690.33	0	0	697.83	0	697.52	695.44	0	0
3.1088e+13	0	0	0	0	0	0	697.53	0	0	0	0	0	0	0	0	0	0	0	0	0	0	708.52	0	0	0	0	0	718.22	0	0	0	0	0	0	0	0	0	0	0	0	690.47	0	0	695.59	0	693.08	0	0	0
3.1146e+13	0	0	0	0	0	0	696.86	0	0	0	0	0	0	0	0	0	0	0	0	0	0	705.69	0	0	0	0	0	714.19	0	0	0	0	0	0	0	0	0	0	0	0	0	0	0	692.76	0	0	0	0	0
3.1204e+13	0	0	0	0	0	0	695.82	0	0	0	0	0	0	0	0	0	0	0	0	0	0	703.33	0	0	0	0	0	711.04	0	0	0	0	0	0	0	0	0	0	0	0	0	0	0	0	0	0	0	0	0
3.1262e+13	0	0	0	0	0	0	698.73	0	693.19	0	0	0	0	0	0	0	0	0	0	0	0	703.42	0	0	0	0	0	707.13	0	703.29	0	0	0	0	0	0	0	0	0	0	690.72	0	0	0	0	0	0	714.88	0
3.132e+13	0	0	0	0	0	0	697.08	0	0	0	0	0	0	0	0	0	0	0	0	0	0	701.24	0	0	0	0	0	704.81	0	0	0	0	0	0	0	0	0	0	0	0	0	0	0	0	0	0	0	0	0
3.1378e+13	0	0	0	0	0	0	695.42	0	0	0	0	0	0	0	0	0	0	0	0	0	0	699.2	0	0	0	0	0	702.72	0	0	0	0	0	0	0	0	0	0	0	0	0	0	0	0	0	0	0	0	0
3.1436e+13	0	0	0	0	0	0	693.61	0	0	0	0	0	0	0	0	0	0	0	0	0	0	697.18	0	0	0	0	0	700.98	0	0	0	0	0	0	0	0	0	0	0	0	0	0	0	0	0	0	0	0	0
3.1495e+13	0	0	0	0	0	0	691.43	0	0	0	0	0	0	0	0	0	0	0	0	0	0	695	0	0	0	0	0	699.55	0	0	0	0	0	0	0	0	0	0	0	0	0	0	0	0	0	0	0	0	0
3.1553e+13	0	0	0	0	0	0	976.95	0	0	0	0	0	0	0	0	0	0	0	0	0	0	691.81	0	0	0	0	0	698.27	0	0	0	0	0	0	0	0	0	0	0	0	975.69	0	0	0	0	0	0	0	0
3.1611e+13	0	0	0	0	0	0	724.35	0	0	0	0	697.91	0	0	0	0	0	693.05	0	0	0	713.16	0	0	0	0	0	698.61	0	0	0	0	700.55	0	0	0	0	0	0	0	717.52	0	0	0	0	694.4	0	0	0
3.1669e+13	0	0	0	0	0	0	713.38	0	0	0	0	694.33	0	0	0	0	0	0	0	0	0	708.91	0	0	0	0	0	700.25	0	0	0	0	0	0	0	0	0	0	0	0	706.84	0	0	0	0	690.95	0	0	0
3.1727e+13	0	0	0	0	0	0	708.14	0	0	0	0	690.22	0	0	0	0	0	0	0	0	0	705.63	0	0	0	0	0	700.42	0	0	0	0	0	0	0	0	0	0	0	0	701.52	0	0	0	0	0	0	0	0
3.1785e+13	0	0	0	0	0	0	704.68	0	0	0	0	0	0	0	0	0	0	0	0	0	0	703.05	0	0	0	0	0	699.78	0	0	0	0	0	0	0	0	0	0	0	0	697.8	0	0	0	0	0	0	0	0
3.1843e+13	0	0	0	0	0	0	702.02	0	0	0	0	0	0	0	0	0	0	0	0	0	0	700.86	0	0	0	0	0	698.76	0	0	0	0	0	0	0	0	0	0	0	0	694.39	0	0	0	0	0	0	0	0
3.1901e+13	0	690.46	0	0	0	0	702.3	0	0	709.49	0	0	0	0	0	0	0	0	0	0	0	718.37	0	0	0	0	0	732.67	0	0	0	0	0	0	0	693.12	0	0	0	0	692.59	0	0	0	0	700.72	711.87	0	0
3.1959e+13	0	0	0	0	0	0	705.95	0	0	0	0	0	0	0	0	0	0	0	0	0	0	715.55	0	0	0	0	0	718.58	0	0	0	0	0	0	0	691.49	0	0	0	0	696.22	0	0	690.31	0	699.02	696.92	0	0
3.2018e+13	0	0	0	0	0	0	705.83	0	0	0	0	0	0	0	0	0	0	0	0	0	0	711.79	0	0	0	0	0	713	0	0	0	0	0	0	0	0	0	0	0	0	696.57	0	0	0	0	694.87	0	0	0
3.2076e+13	0	0	0	0	0	0	704.5	0	0	0	0	0	0	0	0	0	0	0	0	0	0	708.73	0	0	0	0	0	709.47	0	0	0	0	0	0	0	0	0	0	0	0	695.55	0	0	0	0	0	0	0	0
3.2134e+13	0	0	0	0	0	0	702.9	0	0	0	0	0	0	0	0	0	0	0	0	0	0	706.15	0	0	0	0	0	706.78	0	0	0	0	0	0	0	0	0	0	0	0	693.98	0	0	0	0	0	0	0	0
3.2192e+13	0	0	0	0	699.37	0	703.43	0	0	0	0	0	0	0	0	0	0	0	0	0	0	704.03	0	0	0	0	0	701.12	0	0	0	0	0	0	0	0	0	0	0	0	695.27	0	0	0	0	0	0	0	0
3.225e+13	0	0	0	0	0	0	701.57	0	0	0	0	0	0	0	0	0	0	0	0	0	0	701.82	0	0	0	0	0	699.13	0	0	0	0	0	0	0	0	0	0	0	0	692.32	0	0	0	0	0	0	0	0
3.2308e+13	0	0	0	0	0	0	699.78	0	0	0	0	0	0	0	0	0	0	0	0	0	0	699.71	0	0	0	0	0	697.13	0	0	0	0	0	0	0	0	0	0	0	0	0	0	0	0	0	0	0	0	0
3.2366e+13	0	0	0	0	0	0	697.98	0	0	0	0	0	0	0	0	0	0	0	0	0	0	697.58	0	0	0	0	0	695.22	0	0	0	0	0	0	0	0	0	0	0	0	0	0	0	0	0	0	0	0	0
3.2424e+13	0	0	0	0	0	0	696.04	0	0	0	0	0	0	0	0	0	0	0	0	0	0	695.13	0	0	0	0	0	693.28	0	0	0	0	0	0	0	0	0	0	0	0	0	0	0	0	0	0	0	0	0
3.2482e+13	0	0	0	0	0	0	693.44	0	0	0	0	0	0	0	0	0	0	0	0	0	0	691.09	0	0	0	0	0	691.44	0	0	0	0	0	0	0	0	0	0	0	0	0	0	0	0	0	0	0	0	0
3.2541e+13	0	0	0	0	0	0	0	691.32	0	0	0	0	0	0	0	0	0	0	0	0	0	0	0	0	0	0	0	0	0	0	0	0	0	0	0	0	0	0	0	0	0	0	0	0	0	0	0	0	0
3.2599e+13	0	0	0	0	0	0	0	0	0	0	0	0	0	0	0	0	0	0	0	0	0	0	0	0	0	0	0	0	0	0	0	0	0	0	0	0	0	0	0	690.08	0	0	0	0	0	0	0	0	0
3.2657e+13	0	0	0	0	0	0	0	0	0	0	0	0	0	0	0	0	0	0	0	0	0	0	0	0	0	0	0	0	0	0	0	0	0	0	0	0	0	0	0	0	0	0	0	0	0	0	0	0	0
3.2715e+13	0	0	0	0	0	0	0	0	0	0	0	0	0	0	0	0	0	0	0	0	0	0	0	0	0	0	0	0	0	0	0	0	0	0	0	0	0	0	0	0	0	0	0	0	0	0	0	0	0
3.2773e+13	0	0	0	0	0	0	0	0	0	0	0	0	0	0	0	0	0	0	0	0	0	0	0	0	0	0	0	0	0	0	0	0	0	0	0	0	0	0	0	0	0	0	0	0	0	0	0	0	0
3.2831e+13	0	0	0	0	0	706.63	0	694.57	0	0	0	0	0	0	0	0	0	0	0	723.06	0	0	0	0	0	0	709.48	0	0	0	0	0	0	0	0	0	0	0	0	0	0	695.22	0	0	0	0	0	0	0
3.2889e+13	0	0	0	0	0	0	0	697.77	0	0	0	0	0	0	0	0	0	0	0	0	0	0	0	0	690.6	0	0	0	0	0	0	0	0	0	0	0	0	0	0	695.61	0	0	0	0	0	0	0	0	0
3.2947e+13	0	0	0	0	0	0	0	692.75	0	0	0	0	0	0	0	0	0	0	0	0	0	0	0	0	692.66	0	0	0	0	0	0	0	0	0	0	0	0	0	0	695.8	0	0	0	0	0	0	0	0	0
3.3005e+13	0	0	0	0	0	0	0	0	0	0	0	0	0	0	0	0	0	0	0	0	0	0	0	0	692.72	0	0	0	0	0	0	0	0	0	0	0	0	0	0	694.33	0	0	0	0	0	0	0	0	0
3.3063e+13	0	0	0	0	0	0	0	0	0	0	0	0	0	0	0	0	0	0	0	0	0	0	0	0	691.78	0	0	0	0	0	0	0	0	0	0	0	0	0	0	691.99	0	0	0	0	0	0	0	0	0
3.3122e+13	0	0	0	0	0	0	0	0	0	0	0	0	0	0	0	0	0	0	0	0	0	0	0	0	0	0	0	0	0	0	0	0	0	0	0	0	0	0	0	0	0	0	0	0	0	0	0	0	0
3.318e+13	0	0	0	0	697.07	0	0	0	0	0	0	0	0	0	0	0	0	0	0	0	0	0	0	0	0	0	0	0	0	0	0	0	0	0	0	0	0	0	0	0	0	0	0	0	0	0	0	0	0
3.3238e+13	0	0	0	0	0	0	0	0	0	0	0	0	0	0	0	0	0	0	0	0	0	0	0	0	0	0	0	0	0	0	0	0	0	0	0	0	0	0	0	0	0	0	0	0	0	0	0	0	0
3.3296e+13	0	0	0	0	0	0	0	0	0	0	0	0	0	0	0	0	0	0	0	0	0	0	0	0	0	0	0	0	0	0	0	0	0	0	0	0	0	0	0	0	0	0	0	0	0	0	0	0	0
3.3354e+13	0	0	0	0	0	0	0	0	0	0	0	0	0	0	0	0	0	0	0	0	0	0	0	0	0	0	0	0	0	0	0	0	0	0	0	0	0	0	0	0	0	0	0	0	0	0	0	0	0
3.3412e+13	0	0	0	0	0	0	0	0	0	0	0	0	0	0	0	0	0	0	0	0	0	0	0	0	0	0	0	0	0	0	0	0	0	0	0	0	0	0	0	0	0	0	0	0	0	0	0	0	0
3.347e+13	0	699.98	0	0	0	0	726.1	0	0	0	0	0	0	0	0	0	695.52	0	0	0	0	726.5	0	0	0	0	0	0	0	0	0	0	718.48	0	0	703.21	0	0	0	0	718.77	0	0	0	0	710.81	0	0	0
3.3528e+13	0	0	0	0	0	0	707.57	0	0	0	0	0	0	0	0	0	0	0	0	0	0	708.29	0	0	0	0	0	690.67	0	0	0	0	0	0	0	0	0	0	0	0	701.14	0	0	0	0	693.24	0	0	0
3.3586e+13	0	0	0	0	0	0	700.96	0	0	0	0	0	0	0	0	0	0	0	0	0	0	701.9	0	0	0	0	0	692.57	0	0	0	0	0	0	0	0	0	0	0	0	693.97	0	0	0	0	0	0	0	0
3.3645e+13	0	0	0	0	0	0	696.86	0	0	0	0	0	0	0	0	0	0	0	0	0	0	698.03	0	0	0	0	0	692.76	0	0	0	0	0	0	0	0	0	0	0	0	0	0	0	0	0	0	0	0	0
3.3703e+13	0	0	0	0	0	0	693.63	0	0	0	0	0	0	0	0	0	0	0	0	0	0	695.02	0	0	0	0	0	692.1	0	0	0	0	0	0	0	0	0	0	0	0	0	0	0	0	0	0	0	0	0
3.3761e+13	0	0	0	0	0	0	0	0	0	0	0	0	0	0	0	0	0	0	0	0	0	691.16	0	0	0	0	0	690.97	0	0	0	0	0	0	0	0	0	0	0	0	0	0	0	0	0	0	0	0	0
3.3819e+13	0	0	0	0	0	0	0	0	0	0	0	0	0	0	0	0	0	0	0	0	0	0	0	0	0	0	0	0	0	0	0	0	0	0	0	0	0	0	0	0	0	0	0	0	0	0	0	0	0
3.3877e+13	0	0	0	0	0	0	0	0	0	0	0	0	0	0	0	0	0	0	0	0	0	0	0	0	0	0	0	0	0	0	0	0	0	0	0	0	0	0	0	0	0	0	0	0	0	0	0	0	0
3.3935e+13	0	0	0	0	0	0	0	0	0	0	0	0	0	0	0	0	0	0	0	0	0	0	0	0	0	0	0	0	0	0	0	0	0	0	0	0	0	0	0	0	0	0	0	0	0	0	0	0	0
3.3993e+13	0	0	0	0	0	0	0	0	0	0	0	0	0	0	0	0	0	0	0	0	0	0	0	0	0	0	0	0	0	0	0	0	0	0	0	0	0	0	0	0	0	0	0	0	0	0	0	0	0
3.4051e+13	0	0	0	0	0	0	0	0	0	0	0	0	0	0	0	0	0	0	0	0	0	0	0	0	0	0	0	0	0	0	0	0	0	0	0	0	0	0	0	0	0	0	0	0	0	0	0	0	0
3.4109e+13	0	0	0	0	0	0	0	0	0	0	0	0	0	0	0	0	0	0	0	0	0	0	0	0	0	0	0	0	0	0	0	0	0	0	0	0	0	0	0	0	0	0	0	0	0	0	0	0	0
3.4168e+13	0	0	0	0	0	0	0	0	0	0	0	0	0	0	0	0	0	0	0	0	0	0	0	0	0	0	0	0	0	0	0	0	0	0	0	0	0	0	0	0	0	0	0	0	0	0	0	0	0
3.4226e+13	0	0	0	0	0	0	0	0	0	0	0	0	0	0	0	0	0	0	0	0	0	0	0	0	0	0	0	0	0	0	0	0	0	0	0	0	0	0	0	0	0	0	0	0	0	0	0	0	0
3.4284e+13	0	0	0	0	0	0	0	0	0	0	0	0	0	0	0	0	0	0	0	0	0	0	0	0	0	0	0	0	0	0	0	0	0	0	0	0	0	0	0	0	0	0	0	0	0	0	0	0	0
3.4342e+13	0	0	0	0	0	0	0	0	0	0	0	0	0	0	0	0	0	0	0	0	0	0	0	0	0	0	0	0	0	0	0	0	0	0	0	0	0	0	0	0	0	0	0	0	0	0	0	0	0
3.44e+13	0	0	0	0	0	0	0	0	0	769.23	0	0	0	0	0	0	0	0	0	0	0	0	0	0	0	729.79	0	738.56	0	0	0	0	0	0	729.79	0	0	746.63	0	0	0	0	0	0	0	0	703.21	0	0
3.4458e+13	0	0	0	0	0	0	0	0	0	0	0	0	0	0	0	0	0	0	0	0	0	697.13	0	0	0	0	0	712.26	0	0	0	0	0	0	0	0	0	0	0	0	0	0	0	0	0	0	0	0	0
3.4516e+13	0	0	0	0	0	0	0	0	0	0	0	0	0	0	0	0	0	0	0	0	0	694.29	0	0	0	0	0	704.34	0	0	0	0	0	0	0	0	0	0	0	0	0	0	0	0	0	0	0	0	0
3.4574e+13	0	0	0	0	0	0	0	0	0	0	0	0	0	0	0	0	0	0	0	0	0	691.24	0	0	0	0	0	700.1	0	0	0	0	0	0	0	0	0	0	0	0	0	0	0	0	0	0	0	0	0
3.4632e+13	0	0	0	0	0	0	0	0	0	0	0	0	0	0	0	0	0	0	0	0	0	0	0	0	0	0	0	697.1	0	0	0	0	0	0	0	0	0	0	0	0	0	0	0	0	0	0	0	0	0
3.469e+13	0	0	0	0	0	0	0	0	0	0	0	0	0	0	0	0	0	0	0	0	0	0	0	0	0	0	0	694.6	0	0	0	0	0	0	0	0	0	0	0	0	0	0	0	0	0	0	0	0	0
3.4749e+13	0	700.46	0	0	0	0	693.7	0	0	691.76	0	0	0	0	0	0	0	0	0	0	0	723.66	0	0	0	0	0	712.18	0	0	0	0	0	0	0	702.86	0	0	0	0	0	0	0	0	0	709.97	709.9	0	0
3.4807e+13	0	0	0	0	0	0	696.97	0	0	0	0	0	0	0	0	0	0	0	0	0	0	710.51	0	0	0	0	0	708.45	0	0	0	0	0	0	0	0	0	0	0	0	0	0	0	0	0	696.44	690.12	0	0
3.4865e+13	0	0	0	0	0	0	695.73	0	0	0	0	0	0	0	0	0	0	0	0	0	0	704.71	0	0	0	0	0	704.92	0	0	0	0	0	0	0	0	0	0	0	0	0	0	0	0	0	0	0	0	0
3.4923e+13	0	0	0	0	0	0	693.82	0	0	0	0	0	0	0	0	0	0	0	0	0	0	700.89	0	0	0	0	0	702.12	0	0	0	0	0	0	0	0	0	0	0	0	0	0	0	0	0	0	0	0	0
3.4981e+13	0	0	0	0	0	0	691.83	0	0	0	0	0	0	0	0	0	0	0	0	0	0	697.9	0	0	0	0	0	699.72	0	0	0	0	0	0	0	0	0	0	0	0	0	0	0	0	0	0	0	0	0
3.5039e+13	0	0	697.9	0	0	701.6	693.41	743.88	0	0	0	0	0	0	0	0	0	0	0	0	0	696.28	0	0	0	0	0	694.74	0	0	0	0	0	0	0	0	0	0	0	0	0	0	0	0	699.66	0	0	0	0
3.5097e+13	0	0	0	0	0	0	690.54	704.48	0	0	0	0	0	0	0	0	0	0	0	0	0	693.35	0	0	0	0	0	692.85	0	0	0	0	0	0	0	0	0	0	0	0	0	0	0	0	0	0	0	0	0
3.5155e+13	0	0	0	0	0	0	0	693.82	0	0	0	0	0	0	0	0	0	0	0	0	0	0	0	0	0	0	0	692.13	0	0	0	0	0	0	0	0	0	0	0	0	0	0	0	0	0	0	0	0	0
3.5213e+13	0	0	0	0	0	0	0	0	0	0	0	0	0	0	0	0	0	0	0	0	0	0	0	0	0	0	0	691.8	0	0	0	0	0	0	0	0	0	0	0	0	0	0	0	0	0	0	0	0	0
3.5272e+13	0	0	0	0	0	0	0	0	0	0	0	0	0	0	0	0	0	0	0	0	0	0	0	0	0	0	0	691.01	0	0	0	0	0	0	0	0	0	0	0	0	0	0	0	0	0	0	0	0	0
3.533e+13	0	0	0	0	0	0	0	0	0	0	0	0	0	0	0	0	0	0	0	0	0	0	0	0	0	0	0	0	0	0	0	0	0	0	0	0	0	0	0	0	0	0	0	0	0	0	0	0	0
3.5388e+13	0	0	0	0	0	0	0	0	0	694.92	0	0	0	0	0	0	0	0	0	0	0	706.66	0	0	0	0	0	723.31	0	0	0	0	0	0	0	0	0	0	0	0	0	0	0	0	0	691.46	698.37	0	0
3.5446e+13	0	0	0	0	0	0	690.2	0	0	0	0	0	0	0	0	0	0	0	0	0	0	703.53	0	0	0	0	0	712.73	0	0	0	0	0	0	0	0	0	0	0	0	0	0	0	0	0	0	0	0	0
3.5504e+13	0	0	0	0	0	0	690.63	0	0	0	0	0	0	0	0	0	0	0	0	0	0	700.52	0	0	0	0	0	707.75	0	0	0	0	0	0	0	0	0	0	0	0	0	0	0	0	0	0	0	0	0
3.5562e+13	0	0	0	0	0	0	0	0	0	0	0	0	0	0	0	0	0	0	0	0	0	698.02	0	0	0	0	0	704.47	0	0	0	0	0	0	0	0	0	0	0	0	0	0	0	0	0	0	0	0	0
3.562e+13	0	0	0	0	0	0	0	0	0	0	0	0	0	0	0	0	0	0	0	0	0	695.8	0	0	0	0	0	701.94	0	0	0	0	0	0	0	0	0	0	0	0	0	0	0	0	0	0	0	0	0
3.5678e+13	0	726.75	0	0	0	0	709.08	0	0	0	0	0	0	0	0	0	0	0	0	0	0	745.67	0	0	0	0	0	705.13	0	0	0	0	718.12	0	0	729.65	0	0	0	0	706.01	0	0	0	0	735.53	716.41	0	0
3.5736e+13	0	699.61	0	0	0	0	709.13	0	0	0	0	0	0	0	0	0	0	0	0	0	0	719.62	0	0	0	0	0	710.5	0	0	0	0	699.54	0	0	702.28	0	0	0	0	705.1	0	0	0	0	707.98	697.66	0	0
3.5795e+13	0	0	0	0	0	0	705.7	0	0	0	0	0	0	0	0	0	0	0	0	0	0	712.08	0	0	0	0	0	708.51	0	0	0	0	690.22	0	0	690.63	0	0	0	0	701.08	0	0	0	0	699.44	0	0	0
3.5853e+13	0	0	0	0	0	0	702.96	0	0	0	0	0	0	0	0	0	0	0	0	0	0	707.63	0	0	0	0	0	706.05	0	0	0	0	0	0	0	0	0	0	0	0	697.82	0	0	0	0	692.86	0	0	0
3.5911e+13	0	0	0	0	0	0	700.66	0	0	0	0	0	0	0	0	0	0	0	0	0	0	704.4	0	0	0	0	0	703.74	0	0	0	0	0	0	0	0	0	0	0	0	694.89	0	0	0	0	0	0	0	0
3.5969e+13	0	0	0	0	0	0	698.6	0	0	0	0	0	0	0	0	0	0	0	0	0	0	701.75	0	0	0	0	0	701.58	0	0	0	0	0	0	0	0	0	0	0	0	691.77	0	0	0	0	0	0	0	0
3.6027e+13	0	0	0	0	0	0	698.95	0	0	0	0	0	0	0	691.44	0	0	0	0	0	0	699.48	0	0	699.1	0	0	702.29	712.14	0	0	0	0	0	0	0	0	0	0	0	690.71	0	0	706.07	0	0	0	0	0
3.6085e+13	0	0	0	0	0	0	697.07	0	0	0	0	0	0	0	0	0	0	0	0	0	0	698.48	0	0	695.39	0	0	705.82	702.88	0	0	0	0	0	0	0	0	0	0	0	0	0	0	702.44	0	0	0	0	0
3.6143e+13	0	0	0	0	0	0	695.49	0	0	0	0	0	0	0	0	0	0	0	0	0	0	698.07	0	0	691.52	0	0	706.23	697.23	0	0	0	0	0	0	0	0	0	0	0	0	0	0	698.99	0	0	0	0	0
3.6201e+13	0	0	0	0	0	0	694.01	0	0	0	0	0	0	0	0	0	0	0	0	0	0	697.5	0	0	0	0	0	705.57	690.59	0	0	0	0	0	0	0	0	0	0	0	0	0	0	695.63	0	0	0	0	0
3.6259e+13	0	0	0	0	0	0	692.45	0	0	0	0	0	0	0	0	0	0	0	0	0	0	696.61	0	0	0	0	0	704.5	0	0	0	0	0	0	0	0	0	0	0	0	0	0	0	0	0	0	0	0	0
3.6318e+13	0	0	0	0	0	0	694	0	0	0	0	0	0	0	715.42	0	0	0	0	0	0	697.44	0	0	727.16	0	0	703.46	705.53	0	0	0	0	702.28	0	0	0	0	0	702.89	0	0	0	693.64	0	0	0	0	0
3.6376e+13	0	0	0	0	0	0	692.55	0	0	0	0	0	0	0	691.81	0	0	0	0	0	0	696.32	0	0	711.22	0	0	705.47	703.53	0	0	0	0	0	0	0	0	0	0	700.29	0	0	0	699.11	0	0	0	0	0
3.6434e+13	0	0	0	0	0	0	691.05	0	0	0	0	0	0	0	0	0	0	0	0	0	0	695.47	0	0	704.27	0	0	706.57	699.63	0	0	0	0	0	0	0	0	0	0	695.22	0	0	0	698.35	0	0	0	0	0
3.6492e+13	0	0	0	0	0	0	0	0	0	0	0	0	0	0	0	0	0	0	0	0	0	694.7	0	0	699.5	0	0	706.44	695.98	0	0	0	0	0	0	0	0	0	0	691.01	0	0	0	696.46	0	0	0	0	0
3.655e+13	0	0	0	0	0	0	0	0	0	0	0	0	0	0	0	0	0	0	0	0	0	693.87	0	0	695.27	0	0	705.69	0	0	0	0	0	0	0	0	0	0	0	0	0	0	0	693.87	0	0	0	0	0
3.6608e+13	0	720.52	0	0	0	0	741.02	0	0	0	0	0	0	0	0	0	778.43	0	0	0	0	742.13	0	0	691.28	0	0	704.66	0	0	0	0	805.72	0	0	726.05	0	0	0	0	740.42	0	0	0	0	734.2	0	0	0
3.6666e+13	0	701.75	0	0	0	0	719.09	0	0	0	0	0	0	0	0	0	0	0	0	0	0	722.61	0	0	0	0	0	709.61	0	0	0	0	708.41	0	0	704.36	0	0	0	0	715.37	0	0	0	0	710.26	693.19	0	0
3.6724e+13	0	691	0	0	0	0	712.01	0	0	0	0	0	0	0	0	0	0	0	0	0	0	715.42	0	0	0	0	0	711.26	0	0	0	0	697.52	0	0	695.33	0	0	0	0	707.41	0	0	0	0	701.87	0	0	0
3.6782e+13	0	0	0	0	0	0	708.23	0	0	0	0	0	0	0	0	0	0	0	0	0	0	711.46	0	0	0	0	0	710.54	0	0	0	0	0	0	0	0	0	0	0	0	703.12	0	0	0	0	696.66	0	0	0
3.684e+13	0	0	0	0	0	0	705.62	0	0	0	0	0	0	0	0	0	0	0	0	0	0	708.62	0	0	0	0	0	709.12	0	0	0	0	0	0	0	0	0	0	0	0	700.03	0	0	0	0	0	0	0	0
3.6899e+13	0	0	0	0	0	0	703.54	0	0	0	0	0	0	0	0	0	0	0	0	0	0	706.28	0	0	0	0	0	707.44	0	0	0	0	0	0	0	0	0	0	0	0	697.38	0	0	0	0	0	0	0	0
3.6957e+13	0	0	695.02	0	0	0	703.77	708.59	0	0	0	0	0	0	0	0	0	0	0	0	0	704.25	0	0	0	0	0	703.24	0	0	0	0	0	0	0	0	0	0	0	0	697.01	0	0	0	696.38	0	0	0	0
3.7015e+13	0	0	0	0	0	0	701.96	696.96	0	0	0	0	0	0	0	0	0	0	0	0	0	702.28	0	0	0	0	0	701.5	0	0	0	0	0	0	0	0	0	0	0	0	693.88	0	0	0	0	0	0	0	0
3.7073e+13	0	0	0	0	0	0	700.22	0	0	0	0	0	0	0	0	0	0	0	0	0	0	700.42	0	0	0	0	0	700.23	0	0	0	0	0	0	0	0	0	0	0	0	0	0	0	0	0	0	0	0	0
3.7131e+13	0	0	0	0	0	0	698.53	0	0	0	0	0	0	0	0	0	0	0	0	0	0	698.74	0	0	0	0	0	699.36	0	0	0	0	0	0	0	0	0	0	0	0	0	0	0	0	0	0	0	0	0
3.7189e+13	0	0	0	0	0	0	696.81	0	0	0	0	0	0	0	0	0	0	0	0	0	0	697.14	0	0	0	0	0	698.66	0	0	0	0	0	0	0	0	0	0	0	0	0	0	0	0	0	0	0	0	0
3.7247e+13	0	0	0	0	0	0	696.14	0	0	0	0	0	0	0	0	0	0	0	0	693.58	0	695.02	0	0	0	0	0	696.4	0	0	0	0	0	0	0	0	0	0	0	698.94	0	0	0	0	0	0	0	0	0
3.7305e+13	0	0	0	0	0	0	693.97	0	0	0	0	0	0	0	0	0	0	0	0	0	0	692.77	0	0	698.04	0	0	695.8	0	0	0	0	0	0	0	0	0	0	0	704.84	0	0	0	0	0	0	0	0	0
3.7363e+13	0	0	0	0	0	0	690.76	0	0	0	0	0	0	0	0	0	0	0	0	0	0	0	0	0	698.82	0	0	695.48	0	0	0	0	0	0	0	0	0	0	0	701.41	0	0	0	0	0	0	0	0	0
3.7422e+13	0	0	0	0	0	0	0	0	0	0	0	0	0	0	0	0	0	0	0	0	0	0	0	0	697.8	0	0	695.39	0	0	0	0	0	0	0	0	0	0	0	698.31	0	0	0	0	0	0	0	0	0
3.748e+13	0	0	0	0	0	0	0	0	0	0	0	0	0	0	0	0	0	0	0	0	0	0	0	0	696.27	0	0	695.38	0	0	0	0	0	0	0	0	0	0	0	695.18	0	0	0	0	0	0	0	0	0
3.7538e+13	0	0	0	0	0	0	0	0	0	0	0	0	0	0	0	0	0	0	0	0	0	0	0	0	694.19	0	0	695.29	0	0	0	0	0	0	0	0	0	0	0	0	0	0	0	0	0	0	0	0	0
3.7596e+13	0	0	0	0	690.09	0	0	0	0	0	0	0	0	0	0	0	0	0	0	0	0	0	0	0	0	0	0	695.32	0	0	0	0	0	0	0	0	0	0	0	0	0	0	0	0	0	0	0	0	0
3.7654e+13	0	0	0	0	0	0	0	0	0	0	0	0	0	0	0	0	0	0	0	0	0	0	0	0	0	0	0	694.98	0	0	0	0	0	0	0	0	0	0	0	0	0	0	0	0	0	0	0	0	0
3.7712e+13	0	0	0	0	0	0	0	0	0	0	0	0	0	0	0	0	0	0	0	0	0	0	0	0	0	0	0	694.29	0	0	0	0	0	0	0	0	0	0	0	0	0	0	0	0	0	0	0	0	0
3.777e+13	0	0	0	0	0	0	0	0	0	0	0	0	0	0	0	0	0	0	0	0	0	0	0	0	0	0	0	692.91	0	0	0	0	0	0	0	0	0	0	0	0	0	0	0	0	0	0	0	0	0
3.7828e+13	0	0	0	0	0	0	0	0	0	0	0	0	0	0	0	0	0	0	0	0	0	0	0	0	0	0	0	690.14	0	0	0	0	0	0	0	0	0	0	0	0	0	0	0	0	0	0	0	0	0
3.7886e+13	0	0	0	0	0	0	0	0	0	712.09	0	0	0	0	0	0	0	0	0	0	0	701.68	0	0	0	0	0	735.02	0	0	0	0	0	0	0	0	0	0	0	0	0	0	0	0	0	0	704.04	0	0
3.7945e+13	0	0	0	0	0	0	0	0	0	0	0	0	0	0	0	0	0	0	0	0	0	703.75	0	0	0	0	0	715.36	0	0	0	0	0	0	0	0	0	0	0	0	0	0	0	0	0	0	0	0	0
3.8003e+13	0	0	0	0	0	0	690.11	0	0	0	0	0	0	0	0	0	0	0	0	0	0	700.75	0	0	0	0	0	708.92	0	0	0	0	0	0	0	0	0	0	0	0	0	0	0	0	0	0	0	0	0
3.8061e+13	0	0	0	0	0	0	0	0	0	0	0	0	0	0	0	0	0	0	0	0	0	698.13	0	0	0	0	0	705.13	0	0	0	0	0	0	0	0	0	0	0	0	0	0	0	0	0	0	0	0	0
3.8119e+13	0	0	0	0	0	0	0	0	0	0	0	0	0	0	0	0	0	0	0	0	0	695.84	0	0	0	0	0	702.39	0	0	0	0	0	0	0	0	0	0	0	0	0	0	0	0	0	0	0	0	0
3.8177e+13	0	0	0	0	0	0	0	0	0	0	0	0	0	0	0	0	0	0	0	0	0	693.61	0	0	0	0	0	700.15	0	0	0	0	0	0	0	0	0	0	0	0	0	0	0	0	0	0	0	0	0
3.8235e+13	0	0	0	0	0	0	0	0	0	0	0	0	0	0	0	0	0	0	0	0	0	692.84	0	0	0	0	0	696.45	0	0	0	0	0	0	0	0	0	0	0	0	0	0	0	0	0	0	0	0	0
3.8293e+13	0	0	0	0	0	0	0	0	0	0	0	0	0	0	0	0	0	0	0	0	0	0	0	0	0	0	0	694.42	0	0	0	0	0	0	0	0	0	0	0	0	0	0	0	0	0	0	0	0	0
3.8351e+13	0	0	0	0	0	0	0	0	0	0	0	0	0	0	0	0	0	0	0	0	0	0	0	0	0	0	0	692.11	0	0	0	0	0	0	0	0	0	0	0	0	0	0	0	0	0	0	0	0	0
3.8409e+13	0	0	0	0	0	0	0	0	0	0	0	0	0	0	0	0	0	0	0	0	0	0	0	0	0	0	0	0	0	0	0	0	0	0	0	0	0	0	0	0	0	0	0	0	0	0	0	0	0
3.8468e+13	0	0	0	0	0	0	0	0	0	0	0	0	0	0	0	0	0	0	0	0	0	0	0	0	0	0	0	0	0	0	0	0	0	0	0	0	0	0	0	0	0	0	0	0	0	0	0	0	0
3.8526e+13	0	0	697.62	0	0	698.36	0	728.06	0	0	0	0	0	0	0	0	0	0	0	0	0	0	0	0	0	0	0	0	0	0	0	0	0	0	0	0	0	0	0	0	0	0	0	0	698.58	0	0	0	0
3.8584e+13	0	0	0	0	0	0	0	707.11	0	0	0	0	0	0	0	0	0	0	0	0	0	0	0	0	0	0	0	0	0	0	0	0	0	0	0	0	0	0	0	0	0	0	0	0	0	0	0	0	0
3.8642e+13	0	0	0	0	0	0	0	699.34	0	0	0	0	0	0	0	0	0	0	0	0	0	0	0	0	0	0	0	0	0	0	0	0	0	0	0	0	0	0	0	0	0	0	0	0	0	0	0	0	0
3.87e+13	0	0	0	0	0	0	0	693.45	0	0	0	0	0	0	0	0	0	0	0	0	0	0	0	0	0	0	0	0	0	0	0	0	0	0	0	0	0	0	0	0	0	0	0	0	0	0	0	0	0
3.8758e+13	0	0	0	0	0	0	0	0	0	0	0	0	0	0	0	0	0	0	0	0	0	0	0	0	0	0	0	0	0	0	0	0	0	0	0	0	0	0	0	0	0	0	0	0	0	0	0	0	0
3.8816e+13	0	0	709.79	0	0	0	0	692.1	0	0	0	0	0	0	0	0	0	0	0	0	0	0	0	0	0	0	0	0	0	0	0	0	0	0	0	0	0	0	0	0	0	0	0	0	712.42	0	0	0	775.18
3.8874e+13	0	0	693.42	0	0	0	0	706.44	0	0	0	0	0	0	0	0	0	0	0	0	0	0	0	0	0	0	0	0	0	0	0	0	0	0	0	0	0	0	0	0	0	0	0	0	694.77	0	0	0	0
3.8932e+13	0	0	0	0	0	0	0	702.98	0	0	0	0	0	0	0	0	0	0	0	0	0	0	0	0	0	0	0	0	0	0	0	0	0	0	0	0	0	0	0	0	0	0	0	0	0	0	0	0	0
3.899e+13	0	0	0	0	0	0	0	699.55	0	0	0	0	0	0	0	0	0	0	0	0	0	0	0	0	0	0	0	0	0	0	0	0	0	0	0	0	0	0	0	0	0	0	0	0	0	0	0	0	0
3.9049e+13	0	0	0	0	0	0	0	696.15	0	0	0	0	0	0	0	0	0	0	0	0	0	0	0	0	0	0	0	0	0	0	0	0	0	0	0	0	0	0	0	0	0	0	0	0	0	0	0	0	0
3.9107e+13	0	0	0	0	0	0	0	691.63	0	0	0	0	0	0	0	0	0	0	0	0	0	0	0	0	0	0	0	0	0	0	0	0	0	0	0	0	0	0	0	0	0	0	0	0	0	0	0	0	0
3.9165e+13	0	0	0	0	0	0	0	0	0	0	0	0	0	0	697.04	0	0	0	0	0	0	0	0	0	705.61	0	0	0	711.09	0	0	0	0	0	0	0	0	0	0	691.62	0	0	0	694.3	0	0	0	0	0
3.9223e+13	0	0	0	0	0	0	0	0	0	0	0	0	0	0	0	0	0	0	0	0	0	0	0	0	703.53	0	0	0	698.47	0	0	0	0	0	0	0	0	0	0	695.24	0	0	0	692.85	0	0	0	0	0
3.9281e+13	0	0	0	0	0	0	0	0	0	0	0	0	0	0	0	0	0	0	0	0	0	0	0	0	700.27	0	0	690.86	691.43	0	0	0	0	0	0	0	0	0	0	693.94	0	0	0	0	0	0	0	0	0
3.9339e+13	0	0	0	0	0	0	0	0	0	0	0	0	0	0	0	0	0	0	0	0	0	0	0	0	697.29	0	0	690.76	0	0	0	0	0	0	0	0	0	0	0	691.51	0	0	0	0	0	0	0	0	0
3.9397e+13	0	0	0	0	0	0	0	0	0	0	0	0	0	0	0	0	0	0	0	0	0	0	0	0	694.42	0	0	690.03	0	0	0	0	0	0	0	0	0	0	0	0	0	0	0	0	0	0	0	0	0
3.9455e+13	0	0	0	0	0	0	0	0	0	0	727.72	0	0	728.99	0	0	0	0	0	0	0	0	0	0	747.52	0	0	692.71	0	0	0	0	0	0	0	0	0	0	0	764.18	0	0	0	0	0	0	0	0	0
3.9513e+13	0	0	0	0	0	0	0	0	0	0	0	0	0	0	0	0	0	0	0	0	0	0	0	0	718.71	0	0	691.37	0	0	0	0	0	0	0	0	0	0	0	718.24	0	0	0	0	0	0	0	0	0
3.9572e+13	0	0	0	0	0	0	0	0	0	0	0	0	0	0	0	0	0	0	0	0	0	0	0	0	710.72	0	0	690.83	0	0	0	0	0	0	0	0	0	0	0	708.82	0	0	0	0	0	0	0	0	0
3.963e+13	0	0	0	0	0	0	0	0	0	0	0	0	0	0	0	0	0	0	0	0	0	0	0	0	705.87	0	0	690.66	0	0	0	0	0	0	0	0	0	0	0	703.35	0	0	0	0	0	0	0	0	0
3.9688e+13	0	0	0	0	0	0	0	0	0	0	0	0	0	0	0	0	0	0	0	0	0	0	0	0	702.18	0	0	690.34	0	0	0	0	0	0	0	0	0	0	0	699.19	0	0	0	0	0	0	0	0	0
3.9746e+13	0	0	0	0	0	0	0	0	0	0	0	0	0	0	0	0	0	0	0	0	0	0	0	0	698.99	0	0	0	0	0	0	0	0	0	0	0	0	0	0	695.26	0	0	0	0	0	0	0	0	0
3.9804e+13	0	699.66	0	0	0	0	715.07	0	0	0	0	0	0	0	0	0	0	0	0	0	0	718.08	0	0	695.81	0	0	694.82	0	0	0	0	707.74	0	0	702.61	0	0	0	690.21	712.35	0	0	0	0	708.08	0	0	0
3.9862e+13	0	0	0	0	0	0	705.58	0	0	0	0	0	0	0	0	0	0	0	0	0	0	708.67	0	0	691.68	0	0	699.94	0	0	0	0	691.5	0	0	0	0	0	0	0	701.7	0	0	0	0	697.52	0	0	0
3.992e+13	0	0	0	0	0	0	700.78	0	0	0	0	0	0	0	0	0	0	0	0	0	0	704.24	0	0	0	0	0	701.49	0	0	0	0	0	0	0	0	0	0	0	0	696.21	0	0	0	0	0	0	0	0
3.9978e+13	0	0	0	0	0	0	697.53	0	0	0	0	0	0	0	0	0	0	0	0	0	0	701.31	0	0	0	0	0	701.65	0	0	0	0	0	0	0	0	0	0	0	0	691.67	0	0	0	0	0	0	0	0
4.0036e+13	0	0	0	0	0	0	695	0	0	0	0	0	0	0	0	0	0	0	0	0	0	699	0	0	0	0	0	701.2	0	0	0	0	0	0	0	0	0	0	0	0	0	0	0	0	0	0	0	0	0
4.0095e+13	0	0	0	0	0	0	695.65	0	0	0	0	0	0	0	0	0	0	0	0	0	0	697.62	0	0	0	0	0	699.34	0	0	690.35	0	0	0	0	0	0	0	0	0	0	0	0	0	0	0	0	0	0
4.0153e+13	0	0	0	0	0	0	693.37	0	0	0	0	0	0	0	0	0	0	0	0	0	0	695.73	0	0	0	0	0	698.22	0	0	0	0	0	0	0	0	0	0	0	0	0	0	0	0	0	0	0	0	0
4.0211e+13	0	0	0	0	0	0	690.37	0	0	0	0	0	0	0	0	0	0	0	0	0	0	693.1	0	0	0	0	0	696.85	0	0	0	0	0	0	0	0	0	0	0	0	0	0	0	0	0	0	0	0	0
4.0269e+13	0	0	0	0	0	0	0	0	0	0	0	0	0	0	0	0	0	0	0	0	0	0	0	0	0	0	0	695.4	0	0	0	0	0	0	0	0	0	0	0	0	0	0	0	0	0	0	0	0	0
4.0327e+13	0	0	0	0	0	0	0	0	0	0	0	0	0	0	0	0	0	0	0	0	0	0	0	0	0	0	0	693.94	0	0	0	0	0	0	0	0	0	0	0	0	0	0	0	0	0	0	0	0	0
4.0385e+13	0	0	0	0	0	0	0	0	0	0	0	0	0	0	0	0	0	0	0	0	0	0	0	0	0	0	0	692.03	0	0	0	0	0	0	0	0	0	0	0	0	0	0	0	0	0	0	0	0	0
4.0443e+13	0	0	0	0	0	0	0	0	0	0	0	0	0	0	690.33	0	0	0	0	0	0	0	0	0	717.79	0	0	690.07	0	0	0	0	0	0	0	0	0	0	0	712.51	0	0	0	0	0	0	0	0	0
4.0501e+13	0	0	0	0	0	0	0	0	0	0	0	0	0	0	0	0	0	0	0	0	0	0	0	0	706.9	0	0	691.04	0	0	0	0	0	0	0	0	0	0	0	703.06	0	0	0	0	0	0	0	0	0
4.0559e+13	0	0	0	0	0	0	0	0	0	0	0	0	0	0	0	0	0	0	0	0	0	0	0	0	701.54	0	0	691.8	0	0	0	0	0	0	0	0	0	0	0	697.72	0	0	0	0	0	0	0	0	0
4.0618e+13	0	0	0	0	0	0	0	0	0	0	0	0	0	0	0	0	0	0	0	0	0	0	0	0	697.77	0	0	692.01	0	0	0	0	0	0	0	0	0	0	0	693.23	0	0	0	0	0	0	0	0	0
4.0676e+13	0	0	0	0	0	0	0	0	0	0	0	0	0	0	0	0	0	0	0	0	0	0	0	0	694.3	0	0	691.74	0	0	0	0	0	0	0	0	0	0	0	0	0	0	0	0	0	0	0	0	0
4.0734e+13	0	0	698.35	0	0	703.24	0	730.6	0	0	0	0	0	0	0	0	0	0	0	0	0	0	0	0	0	0	0	693.62	0	0	0	0	0	0	0	0	0	0	0	0	0	0	0	0	699.53	0	0	0	0
4.0792e+13	0	0	0	0	0	0	0	708.81	0	0	0	0	0	0	0	0	0	0	0	0	0	0	0	0	690.05	0	0	692.58	0	0	0	0	0	0	0	0	0	0	0	0	0	0	0	0	0	0	0	0	0
4.085e+13	0	0	0	0	0	0	0	700.64	0	0	0	0	0	0	0	0	0	0	0	0	0	0	0	0	690.71	0	0	691.12	0	0	0	0	0	0	0	0	0	0	0	690.78	0	0	0	0	0	0	0	0	0
4.0908e+13	0	0	0	0	0	0	0	694.69	0	0	0	0	0	0	0	0	0	0	0	0	0	0	0	0	690.86	0	0	0	0	0	0	0	0	0	0	0	0	0	0	690.79	0	0	0	0	0	0	0	0	0
4.0966e+13	0	0	0	0	0	0	0	0	0	0	0	0	0	0	0	0	0	0	0	0	0	0	0	0	690.27	0	0	0	0	0	0	0	0	0	0	0	0	0	0	0	0	0	0	0	0	0	0	0	0
4.1024e+13	0	0	711.59	0	0	0	0	691.41	0	0	0	0	0	0	0	0	0	0	0	0	0	0	0	0	0	0	0	0	0	0	0	0	0	0	0	0	0	0	0	0	0	0	0	0	714.26	0	0	0	785.62
4.1082e+13	0	0	695.37	0	0	0	0	707.21	0	0	0	0	0	0	0	0	0	0	0	0	0	0	0	0	0	0	0	0	0	0	0	0	0	0	0	0	0	0	0	0	0	0	0	0	696.71	0	0	0	0
4.114e+13	0	0	0	0	0	0	0	704.24	0	0	0	0	0	0	0	0	0	0	0	0	0	0	0	0	0	0	0	0	0	0	0	0	0	0	0	0	0	0	0	0	0	0	0	0	0	0	0	0	0
4.1199e+13	0	0	0	0	0	0	0	701.09	0	0	0	0	0	0	0	0	0	0	0	0	0	0	0	0	0	0	0	0	0	0	0	0	0	0	0	0	0	0	0	0	0	0	0	0	0	0	0	0	0
4.1257e+13	0	0	0	0	0	0	0	697.84	0	0	0	0	0	0	0	0	0	0	0	0	0	0	0	0	0	0	0	0	0	0	0	0	0	0	0	0	0	0	0	0	0	0	0	0	0	0	0	0	0
4.1315e+13	0	0	0	0	0	0	0	693.92	0	0	0	0	0	0	0	0	0	0	0	0	0	0	0	0	0	0	0	0	0	0	0	0	0	0	0	0	0	0	0	0	0	0	0	0	0	0	0	0	0
4.1373e+13	0	0	0	0	0	0	0	0	0	0	0	0	0	0	0	0	0	0	0	0	0	0	0	693.84	0	0	0	725.23	696.4	0	0	0	0	0	0	0	697.08	0	0	0	0	0	0	714.49	0	0	0	0	0
4.1431e+13	0	0	0	0	0	0	0	0	0	0	0	0	0	0	0	0	0	0	0	0	0	0	0	0	0	0	0	712.33	695.47	0	0	0	0	0	0	0	0	0	0	0	0	0	0	702.98	0	0	0	0	0
4.1489e+13	0	0	0	0	0	0	0	0	0	0	0	0	0	0	0	0	0	0	0	0	0	0	0	0	0	0	0	706.99	691.58	0	0	0	0	0	0	0	0	0	0	0	0	0	0	697.3	0	0	0	0	0
4.1547e+13	0	0	0	0	0	0	0	0	0	0	0	0	0	0	0	0	0	0	0	0	0	0	0	0	0	0	0	703.68	0	0	0	0	0	0	0	0	0	0	0	0	0	0	0	692.39	0	0	0	0	0
4.1605e+13	0	0	0	0	0	0	0	0	0	0	0	0	0	0	0	0	0	0	0	0	0	0	0	0	0	0	0	701.25	0	0	0	0	0	0	0	0	0	0	0	0	0	0	0	0	0	0	0	0	0
4.1663e+13	0	0	0	0	0	707.14	0	693.57	0	0	0	0	0	0	0	0	0	0	0	729.53	0	0	0	0	0	0	716.13	700.77	0	0	0	0	0	0	0	0	0	0	0	0	0	695.39	0	0	0	0	0	0	0
4.1722e+13	0	0	0	0	0	0	0	698.31	0	0	0	0	0	0	0	0	0	0	0	0	0	0	0	0	694.13	0	0	698.91	0	0	0	0	0	0	0	0	0	0	0	698.64	0	0	0	0	0	0	0	0	0
4.178e+13	0	0	0	0	0	0	0	693.76	0	0	0	0	0	0	0	0	0	0	0	0	0	0	0	0	696.9	0	0	697.27	0	0	0	0	0	0	0	0	0	0	0	699.22	0	0	0	0	0	0	0	0	0
4.1838e+13	0	0	0	0	0	0	0	0	0	0	0	0	0	0	0	0	0	0	0	0	0	0	0	0	697.36	0	0	695.85	0	0	0	0	0	0	0	0	0	0	0	698.02	0	0	0	0	0	0	0	0	0
4.1896e+13	0	0	0	0	0	0	0	0	0	0	0	0	0	0	0	0	0	0	0	0	0	0	0	0	696.76	0	0	694.47	0	0	0	0	0	0	0	0	0	0	0	696.27	0	0	0	0	0	0	0	0	0
4.1954e+13	0	0	0	0	0	0	0	0	0	0	0	0	0	0	0	0	0	0	0	0	0	0	0	0	695.54	0	0	692.98	0	0	0	0	0	0	0	0	0	0	0	693.7	0	0	0	0	0	0	0	0	0
4.2012e+13	0	0	0	0	0	0	0	0	0	0	0	0	0	0	700.67	0	0	0	0	0	0	0	0	0	714.48	0	0	697.1	715.07	0	0	0	0	0	0	0	0	0	0	699.99	0	0	0	703.32	0	0	0	0	0
4.207e+13	0	0	0	0	0	0	0	0	0	0	0	0	0	0	0	0	0	0	0	0	0	0	0	0	709.79	0	0	700.26	704.28	0	0	0	0	0	0	0	0	0	0	700.86	0	0	0	700.29	0	0	0	0	0
4.2128e+13	0	0	0	0	0	0	0	0	0	0	0	0	0	0	0	0	0	0	0	0	0	0	0	0	705.66	0	0	700.59	698.56	0	0	0	0	0	0	0	0	0	0	698.54	0	0	0	696.93	0	0	0	0	0
4.2186e+13	0	0	0	0	0	0	0	0	0	0	0	0	0	0	0	0	0	0	0	0	0	0	0	0	702.25	0	0	700	693.98	0	0	0	0	0	0	0	0	0	0	695.59	0	0	0	693.63	0	0	0	0	0
4.2245e+13	0	0	0	0	0	0	0	0	0	0	0	0	0	0	0	0	0	0	0	0	0	0	0	0	699.15	0	0	699.07	0	0	0	0	0	0	0	0	0	0	0	692.42	0	0	0	0	0	0	0	0	0
4.2303e+13	0	0	0	0	0	0	0	0	705.75	0	0	0	0	0	0	0	0	0	0	0	0	0	0	0	691.48	0	0	701.05	0	714.39	0	0	0	0	0	0	0	0	0	0	0	0	0	0	0	0	0	724.08	0
4.2361e+13	0	0	0	0	0	0	0	690.39	0	0	0	0	0	0	0	0	0	0	0	0	0	0	0	0	690.04	0	0	699.56	0	0	0	0	0	0	0	0	0	0	0	0	0	0	0	0	0	0	0	692.49	0
4.2419e+13	0	0	0	0	0	0	0	692.22	0	0	0	0	0	0	0	0	0	0	0	0	0	0	0	0	690.7	0	0	698.07	0	0	0	0	0	0	0	0	0	0	0	0	0	0	0	0	0	0	0	0	0
4.2477e+13	0	0	0	0	0	0	0	691.84	0	0	0	0	0	0	0	0	0	0	0	0	0	0	0	0	690.48	0	0	696.6	0	0	0	0	0	0	0	0	0	0	0	0	0	0	0	0	0	0	0	0	0
4.2535e+13	0	0	0	0	0	0	0	0	0	0	0	0	0	0	0	0	0	0	0	0	0	0	0	0	0	0	0	695.08	0	0	0	0	0	0	0	0	0	0	0	0	0	0	0	0	0	0	0	0	0
4.2593e+13	0	0	0	0	0	0	0	0	0	0	0	0	0	0	0	0	0	0	0	0	0	0	0	0	0	0	0	693.42	0	0	0	0	0	0	0	0	0	0	0	0	0	0	0	0	0	0	0	0	0
4.2651e+13	0	693.97	0	0	0	0	714.86	0	0	0	0	0	0	0	0	0	0	0	0	0	0	716.61	0	0	0	0	0	697.43	0	0	0	0	703.16	0	0	697.14	0	0	0	0	710.07	0	0	0	0	703.71	0	0	0
4.2709e+13	0	0	0	0	0	0	706.12	0	0	0	0	0	0	0	0	0	0	0	0	0	0	708.12	0	0	0	0	0	701.2	0	0	0	0	0	0	0	0	0	0	0	0	700.71	0	0	0	0	693.64	0	0	0
4.2768e+13	0	0	0	0	0	0	701.57	0	0	0	0	0	0	0	0	0	0	0	0	0	0	703.76	0	0	0	0	0	701.82	0	0	0	0	0	0	0	0	0	0	0	0	695.41	0	0	0	0	0	0	0	0
4.2826e+13	0	0	0	0	0	0	698.37	0	0	0	0	0	0	0	0	0	0	0	0	0	0	700.76	0	0	0	0	0	701.35	0	0	0	0	0	0	0	0	0	0	0	0	690.55	0	0	0	0	0	0	0	0
4.2884e+13	0	0	0	0	0	0	695.74	0	0	0	0	0	0	0	0	0	0	0	0	0	0	698.35	0	0	0	0	0	700.45	0	0	0	0	0	0	0	0	0	0	0	0	0	0	0	0	0	0	0	0	0
4.2942e+13	0	0	0	0	700.67	0	695.79	0	0	0	0	0	0	0	0	0	0	0	0	0	0	696.14	0	0	0	0	0	697.45	0	0	0	0	0	0	0	0	0	0	0	0	0	0	0	0	0	0	0	0	0
4.3e+13	0	0	0	0	0	0	693.21	0	0	0	0	0	0	0	0	0	0	0	0	0	0	693.83	0	0	0	0	0	696.22	0	0	0	0	0	0	0	0	0	0	0	0	0	0	0	0	0	0	0	0	0
4.3058e+13	0	0	0	0	0	0	0	0	0	0	0	0	0	0	0	0	0	0	0	0	0	0	0	0	0	0	0	694.75	0	0	0	0	0	0	0	0	0	0	0	0	0	0	0	0	0	0	0	0	0
4.3116e+13	0	0	0	0	0	0	0	0	0	0	0	0	0	0	0	0	0	0	0	0	0	0	0	0	0	0	0	693.04	0	0	0	0	0	0	0	0	0	0	0	0	0	0	0	0	0	0	0	0	0
4.3174e+13	0	0	0	0	0	0	0	0	0	0	0	0	0	0	0	0	0	0	0	0	0	0	0	0	0	0	0	690.74	0	0	0	0	0	0	0	0	0	0	0	0	0	0	0	0	0	0	0	0	0
4.3232e+13	0	0	0	0	0	0	0	0	693.12	0	0	0	0	0	0	0	0	0	0	0	0	0	0	0	0	0	0	0	0	701.23	0	0	0	0	0	0	0	0	0	0	0	0	0	0	0	0	0	707.18	0
4.329e+13	0	0	0	0	0	0	0	690.68	0	0	0	0	0	0	0	0	0	0	0	0	0	0	0	0	0	0	0	0	0	0	0	0	0	0	0	0	0	0	0	0	0	0	0	0	0	0	0	694.87	0
4.3349e+13	0	0	0	0	0	0	0	692.61	0	0	0	0	0	0	0	0	0	0	0	0	0	0	0	0	0	0	0	0	0	0	0	0	0	0	0	0	0	0	0	0	0	0	0	0	0	0	0	0	0
4.3407e+13	0	0	0	0	0	0	0	692.06	0	0	0	0	0	0	0	0	0	0	0	0	0	0	0	0	0	0	0	0	0	0	0	0	0	0	0	0	0	0	0	0	0	0	0	0	0	0	0	0	0
4.3465e+13	0	0	0	0	0	0	0	0	0	0	0	0	0	0	0	0	0	0	0	0	0	0	0	0	0	0	0	0	0	0	0	0	0	0	0	0	0	0	0	0	0	0	0	0	0	0	0	0	0
4.3523e+13	0	0	0	0	0	0	0	0	0	0	0	0	0	0	0	0	0	0	0	0	0	0	0	0	0	0	0	0	0	0	0	0	0	0	0	0	0	0	0	0	0	0	0	0	0	0	0	0	0
4.3581e+13	0	0	0	0	0	0	718.07	0	0	0	0	705.56	0	0	0	0	0	700.74	0	0	0	0	0	0	0	0	0	0	0	0	0	0	0	0	0	0	0	0	0	0	712.03	0	0	0	0	0	0	0	0
4.3639e+13	0	0	0	0	0	0	705.63	0	0	0	0	692.6	0	0	0	0	0	0	0	0	0	692.66	0	0	0	0	0	0	0	0	0	0	0	0	0	0	0	0	0	0	699.44	0	0	0	0	0	0	0	0
4.3697e+13	0	0	0	0	0	0	700.27	0	0	0	0	0	0	0	0	0	0	0	0	0	0	692.67	0	0	0	0	0	0	0	0	0	0	0	0	0	0	0	0	0	0	693.3	0	0	0	0	0	0	0	0
4.3755e+13	0	0	0	0	0	0	696.8	0	0	0	0	0	0	0	0	0	0	0	0	0	0	691.46	0	0	0	0	0	0	0	0	0	0	0	0	0	0	0	0	0	0	0	0	0	0	0	0	0	0	0
4.3813e+13	0	0	0	0	0	0	693.84	0	0	0	0	0	0	0	0	0	0	0	0	0	0	0	0	0	0	0	0	0	0	0	0	0	0	0	0	0	0	0	0	0	0	0	0	0	0	0	0	0	0
4.3872e+13	0	0	0	0	0	0	0	0	0	0	0	0	0	0	0	0	0	0	0	0	0	0	0	0	0	0	0	0	0	0	716.05	0	0	0	0	0	0	0	0	0	0	0	706.98	0	0	0	0	0	0
4.393e+13	0	0	0	0	0	0	0	0	0	0	0	0	0	0	0	0	0	0	0	0	0	0	0	0	0	0	0	0	0	0	0	0	0	0	0	0	0	0	0	0	0	0	0	0	0	0	0	0	0
4.3988e+13	0	0	0	0	0	0	0	0	0	0	0	0	0	0	0	0	0	0	0	0	0	0	0	0	0	0	0	0	0	0	0	0	0	0	0	0	0	0	0	0	0	0	0	0	0	0	0	0	0
4.4046e+13	0	0	0	0	0	0	0	0	0	0	0	0	0	0	0	0	0	0	0	0	0	0	0	0	0	0	0	0	0	0	0	0	0	0	0	0	0	0	0	0	0	0	0	0	0	0	0	0	0
4.4104e+13	0	0	0	0	0	0	0	0	0	0	0	0	0	0	0	0	0	0	0	0	0	0	0	0	0	0	0	0	0	0	0	0	0	0	0	0	0	0	0	0	0	0	0	0	0	0	0	0	0
4.4162e+13	0	0	0	0	0	0	0	0	0	0	0	0	0	0	0	0	0	0	0	0	0	0	0	0	0	0	0	0	0	0	0	0	0	0	0	0	0	0	0	0	0	0	0	0	0	0	0	0	0
4.422e+13	0	0	0	0	0	0	0	0	0	0	0	0	0	0	0	0	0	0	0	0	0	0	0	0	0	0	0	0	0	0	0	0	0	0	0	0	0	0	0	0	0	0	0	0	0	0	0	0	0
4.4278e+13	0	0	0	0	0	0	0	0	0	0	0	0	0	0	0	0	0	0	0	0	0	0	0	0	0	0	0	0	0	0	0	0	0	0	0	0	0	0	0	0	0	0	0	0	0	0	0	0	0
4.4336e+13	0	0	0	0	0	0	0	0	0	0	0	0	0	0	0	0	0	0	0	0	0	0	0	0	0	0	0	0	0	0	0	0	0	0	0	0	0	0	0	0	0	0	0	0	0	0	0	0	0
4.4395e+13	0	0	0	0	0	0	0	0	0	0	0	0	0	0	0	0	0	0	0	0	0	0	0	0	0	0	0	0	0	0	0	0	0	0	0	0	0	0	0	0	0	0	0	0	0	0	0	0	0
4.4453e+13	0	0	0	0	0	0	0	0	0	0	0	0	0	0	0	0	0	0	0	0	0	0	0	0	0	0	0	0	0	0	0	0	0	0	0	0	0	0	0	0	0	0	0	0	0	0	0	0	0
4.4511e+13	0	0	722.57	0	0	0	0	730	0	0	0	0	0	0	0	0	0	0	0	0	0	0	0	0	0	0	0	0	0	0	0	0	0	0	0	0	0	0	0	0	0	0	0	0	723.66	0	0	0	0
4.4569e+13	0	0	689.75	0	0	0	0	709.87	0	0	0	0	0	0	0	0	0	0	0	0	0	0	0	0	0	0	0	0	0	0	0	0	0	0	0	0	0	0	0	0	0	0	0	0	692.1	0	0	0	0
4.4627e+13	0	0	0	0	0	0	0	702.89	0	0	0	0	0	0	0	0	0	0	0	0	0	0	0	0	0	0	0	0	0	0	0	0	0	0	0	0	0	0	0	0	0	0	0	0	0	0	0	0	0
4.4685e+13	0	0	0	0	0	0	0	698.39	0	0	0	0	0	0	0	0	0	0	0	0	0	0	0	0	0	0	0	0	0	0	0	0	0	0	0	0	0	0	0	0	0	0	0	0	0	0	0	0	0
4.4743e+13	0	0	0	0	0	0	0	694.41	0	0	0	0	0	0	0	0	0	0	0	0	0	0	0	0	0	0	0	0	0	0	0	0	0	0	0	0	0	0	0	0	0	0	0	0	0	0	0	0	0
4.4801e+13	0	0	0	0	0	0	0	0	0	0	0	0	0	0	0	0	0	0	0	0	0	0	0	0	0	0	0	0	0	0	0	0	0	0	0	0	0	0	0	0	0	0	0	0	0	0	0	0	0
4.4859e+13	0	0	0	0	0	0	0	0	0	0	0	0	0	0	0	0	0	0	0	0	0	0	0	0	0	0	0	0	0	0	0	0	0	0	0	0	0	0	0	0	0	0	0	0	0	0	0	694.76	0
4.4918e+13	0	0	0	0	0	0	0	0	0	0	0	0	0	0	0	0	0	0	0	0	0	0	0	0	0	0	0	0	0	0	0	0	0	0	0	0	0	0	0	0	0	0	0	0	0	0	0	691.53	0
4.4976e+13	0	0	0	0	0	0	0	0	0	0	0	0	0	0	0	0	0	0	0	0	0	0	0	0	0	0	0	0	0	0	0	0	0	0	0	0	0	0	0	0	0	0	0	0	0	0	0	0	0
4.5034e+13	0	0	0	0	0	0	0	0	0	0	0	0	0	0	0	0	0	0	0	0	0	0	0	0	0	0	0	0	0	0	0	0	0	0	0	0	0	0	0	0	0	0	0	0	0	0	0	0	0
4.5092e+13	0	0	0	0	0	0	0	0	0	0	0	0	0	0	0	0	0	0	0	0	0	0	0	0	0	0	0	0	0	0	0	0	0	0	0	0	0	0	0	0	0	0	0	0	0	0	0	0	0
4.515e+13	0	0	0	0	0	0	0	0	0	0	692.28	0	0	694.77	0	0	0	0	0	0	0	0	0	0	723.06	0	0	0	0	0	0	0	0	0	0	0	0	0	0	731.19	0	0	0	0	0	0	0	0	0
4.5208e+13	0	0	0	0	0	0	0	0	0	0	0	0	0	0	0	0	0	0	0	0	0	0	0	0	707.01	0	0	0	0	0	0	0	0	0	0	0	0	0	0	708.86	0	0	0	0	0	0	0	0	0
4.5266e+13	0	0	0	0	0	0	0	0	0	0	0	0	0	0	0	0	0	0	0	0	0	0	0	0	700.69	0	0	0	0	0	0	0	0	0	0	0	0	0	0	701.38	0	0	0	0	0	0	0	0	0
4.5324e+13	0	0	0	0	0	0	0	0	0	0	0	0	0	0	0	0	0	0	0	0	0	0	0	0	696.57	0	0	0	0	0	0	0	0	0	0	0	0	0	0	696.66	0	0	0	0	0	0	0	0	0
4.5382e+13	0	0	0	0	0	0	0	0	0	0	0	0	0	0	0	0	0	0	0	0	0	0	0	0	693.13	0	0	0	0	0	0	0	0	0	0	0	0	0	0	692.2	0	0	0	0	0	0	0	0	0
4.544e+13	0	0	0	0	0	0	0	0	0	0	0	0	0	0	706.43	0	0	0	823.15	0	0	0	0	0	693.6	0	0	0	718.39	0	0	0	0	695.19	0	0	0	0	0	0	0	0	0	0	0	0	0	0	0
4.5499e+13	0	0	0	0	0	0	0	0	0	0	0	0	0	0	692.91	0	0	0	0	0	0	0	0	0	710.22	0	0	0	706.66	0	0	0	0	0	0	0	0	0	0	697.12	0	0	0	697.77	0	0	0	0	0
4.5557e+13	0	0	0	0	0	0	0	0	0	0	0	0	0	0	0	0	0	0	0	0	0	0	0	0	705.45	0	0	690.55	697.87	0	0	0	0	0	0	0	0	0	0	697.22	0	0	0	693.65	0	0	0	0	0
4.5615e+13	0	0	0	0	0	0	0	0	0	0	0	0	0	0	0	0	0	0	0	0	0	0	0	0	701.62	0	0	690.69	691.22	0	0	0	0	0	0	0	0	0	0	694.96	0	0	0	0	0	0	0	0	0
4.5673e+13	0	0	0	0	0	0	0	0	0	0	0	0	0	0	0	0	0	0	0	0	0	0	0	0	698.34	0	0	0	0	0	0	0	0	0	0	0	0	0	0	692.18	0	0	0	0	0	0	0	0	0
4.5731e+13	0	0	0	0	0	0	0	0	0	0	0	0	0	0	0	0	0	0	0	0	0	0	0	0	695.25	0	0	0	0	0	0	0	0	0	0	0	0	0	0	0	0	0	0	0	0	0	0	0	0
4.5789e+13	0	701.5	0	0	0	0	718.18	0	0	0	0	0	0	0	0	0	0	0	0	0	0	721.22	0	0	691.62	0	0	692.8	0	0	0	0	711.75	0	0	704.76	0	0	0	0	713.41	0	0	0	0	710.32	0	0	0
4.5847e+13	0	0	0	0	0	0	705.2	0	0	0	0	0	0	0	0	0	0	0	0	0	0	709.29	0	0	0	0	0	698.24	0	0	0	0	691.73	0	0	0	0	0	0	0	700.64	0	0	0	0	697.6	0	0	0
4.5905e+13	0	0	0	0	0	0	699.51	0	0	0	0	0	0	0	0	0	0	0	0	0	0	704	0	0	0	0	0	700.01	0	0	0	0	0	0	0	0	0	0	0	0	694.01	0	0	0	0	0	0	0	0
4.5963e+13	0	0	0	0	0	0	695.76	0	0	0	0	0	0	0	0	0	0	0	0	0	0	700.54	0	0	0	0	0	700.14	0	0	0	0	0	0	0	0	0	0	0	0	0	0	0	0	0	0	0	0	0
4.6022e+13	0	0	0	0	0	0	692.27	0	0	0	0	0	0	0	0	0	0	0	0	0	0	697.72	0	0	0	0	0	699.53	0	0	0	0	0	0	0	0	0	0	0	0	0	0	0	0	0	0	0	0	0
4.608e+13	0	0	0	0	705.13	0	693.14	0	0	0	0	0	0	0	0	0	0	0	0	0	0	696.09	0	0	0	0	0	697.25	0	0	0	0	0	0	0	0	0	0	0	0	0	0	0	0	0	0	0	0	0
4.6138e+13	0	0	0	0	0	0	0	0	0	0	0	0	0	0	0	0	0	0	0	0	0	693.41	0	0	0	0	0	695.9	0	0	0	0	0	0	0	0	0	0	0	0	0	0	0	0	0	0	0	0	0
4.6196e+13	0	0	0	0	0	0	0	0	0	0	0	0	0	0	0	0	0	0	0	0	0	0	0	0	0	0	0	694.19	0	0	0	0	0	0	0	0	0	0	0	0	0	0	0	0	0	0	0	0	0
4.6254e+13	0	0	0	0	0	0	0	0	0	0	0	0	0	0	0	0	0	0	0	0	0	0	0	0	0	0	0	691.99	0	0	0	0	0	0	0	0	0	0	0	0	0	0	0	0	0	0	0	0	0
4.6312e+13	0	0	0	0	0	0	0	0	0	0	0	0	0	0	0	0	0	0	0	0	0	0	0	0	0	0	0	0	0	0	0	0	0	0	0	0	0	0	0	0	0	0	0	0	0	0	0	0	0
4.637e+13	0	0	0	0	0	0	0	0	0	0	0	0	0	0	0	0	0	0	0	0	0	0	0	0	0	0	0	0	0	0	0	0	0	0	0	0	0	0	0	0	0	0	0	0	0	0	0	0	0
4.6428e+13	0	0	0	0	0	0	0	0	0	0	0	0	0	0	0	0	0	0	0	0	0	0	0	0	0	0	0	0	0	0	0	0	0	0	0	0	0	0	0	0	0	0	0	0	0	0	0	0	0
4.6486e+13	0	0	0	0	0	0	0	0	0	0	0	0	0	0	0	0	0	0	0	0	0	0	0	0	0	0	0	0	0	0	0	0	0	0	0	0	0	0	0	0	0	0	0	0	0	0	0	0	0
4.6545e+13	0	0	0	0	0	0	0	0	0	0	0	0	0	0	0	0	0	0	0	0	0	0	0	0	0	0	0	0	0	0	0	0	0	0	0	0	0	0	0	0	0	0	0	0	0	0	0	0	0
4.6603e+13	0	0	0	0	0	0	0	0	0	0	0	0	0	0	0	0	0	0	0	0	0	0	0	0	0	0	0	0	0	0	0	0	0	0	0	0	0	0	0	0	0	0	0	0	0	0	0	0	0
4.6661e+13	0	0	0	0	0	0	0	0	0	0	0	0	0	0	0	0	0	0	0	0	0	0	0	0	0	0	0	0	0	0	0	0	0	0	0	0	0	0	0	0	0	0	0	0	0	0	0	0	0
4.6719e+13	0	0	0	0	0	0	722.54	0	0	0	0	711.84	701.74	0	0	0	0	716.64	0	0	0	0	0	0	0	0	0	0	0	0	0	0	0	0	0	0	0	0	0	0	717.84	0	0	0	0	0	0	0	0
4.6777e+13	0	0	0	0	0	0	704.91	0	0	0	0	693.39	0	0	0	0	0	0	0	0	0	0	0	0	0	0	0	0	0	0	0	0	0	0	0	0	0	0	0	0	699.65	0	0	0	0	0	0	0	0
4.6835e+13	0	0	0	0	0	0	698.68	0	0	0	0	0	0	0	0	0	0	0	0	0	0	0	0	0	0	0	0	0	0	0	0	0	0	0	0	0	0	0	0	0	691.82	0	0	0	0	0	0	0	0
4.6893e+13	0	0	0	0	0	0	694.62	0	0	0	0	0	0	0	0	0	0	0	0	0	0	0	0	0	0	0	0	0	0	0	0	0	0	0	0	0	0	0	0	0	0	0	0	0	0	0	0	0	0
4.6951e+13	0	0	0	0	0	0	0	0	0	0	0	0	0	0	0	0	0	0	0	0	0	0	0	0	0	0	0	0	0	0	0	0	0	0	0	0	0	0	0	0	0	0	0	0	0	0	0	0	0
4.7009e+13	0	0	0	0	0	0	0	0	0	0	0	0	0	0	0	0	0	0	0	0	0	0	0	0	0	0	0	0	0	0	0	0	0	0	0	0	0	0	0	0	0	0	0	0	0	0	0	0	0
4.7068e+13	0	0	0	0	0	0	0	708.76	0	0	0	0	0	0	0	0	0	0	0	0	0	0	0	0	0	0	0	0	0	0	0	0	0	0	0	0	0	0	0	0	0	0	0	0	691.51	0	0	0	0
4.7126e+13	0	0	0	0	0	0	0	699.24	0	0	0	0	0	0	0	0	0	0	0	0	0	0	0	0	0	0	0	0	0	0	0	0	0	0	0	0	0	0	0	0	0	0	0	0	0	0	0	0	0
4.7184e+13	0	0	0	0	0	0	0	693.28	0	0	0	0	0	0	0	0	0	0	0	0	0	0	0	0	0	0	0	0	0	0	0	0	0	0	0	0	0	0	0	0	0	0	0	0	0	0	0	0	0
4.7242e+13	0	0	0	0	0	0	0	0	0	0	0	0	0	0	0	0	0	0	0	0	0	0	0	0	0	0	0	0	0	0	0	0	0	0	0	0	0	0	0	0	0	0	0	0	0	0	0	0	0
4.73e+13	0	0	0	0	0	0	0	0	0	0	0	0	0	0	0	0	0	0	0	0	0	0	0	0	0	0	0	0	0	0	0	0	0	0	0	0	0	0	0	0	0	0	0	0	0	0	0	0	0
[truncated: 451 more columns]
