# Supplementary material for: Determining the current size and state of subvolcanic magma reservoirs
Source: Nat Commun. 2020 Nov 5;11:5477. doi: 10.1038/s41467-020-19084-2 (PMC7644707; doi:10.1038/s41467-020-19084-2)
Supplement: Supplementary file 5 — Supplementary Data 2 [file 41467_2020_19084_MOESM5_ESM.zip › Supplementary data/Tt15_rn_MU_rad5_0.0084.txt]

5.8108e+10	0	0	0	0	0	0	0	0	0	0	0	0	0	0	0	0	0	0	0	0	0	0	0	0	0	0	0	0	0	0	0	0	0	0	0	0	0	0	0	0	0	0	0	0	0	0	0	0	0
1.1622e+11	0	0	0	0	0	0	0	0	0	0	0	0	0	0	0	0	0	0	0	0	0	0	0	0	0	0	0	0	0	0	0	0	0	0	0	0	0	0	0	0	0	0	0	0	0	0	0	0	0
1.7432e+11	0	0	0	0	0	0	0	0	0	0	0	0	0	0	0	0	0	0	0	0	0	0	0	0	0	0	0	0	0	0	0	0	0	0	0	0	0	0	0	0	0	0	0	0	0	0	0	0	0
2.3243e+11	0	0	0	0	0	0	0	0	0	0	0	0	0	0	0	0	0	0	0	0	0	0	0	0	0	0	0	0	0	0	0	0	0	0	0	0	0	0	0	0	0	0	0	0	0	0	0	0	0
2.9054e+11	0	0	0	0	0	0	0	0	0	0	0	0	0	0	0	0	0	0	0	0	705.03	0	0	0	0	0	0	0	0	0	0	0	0	0	0	0	0	0	0	0	0	0	0	0	0	704.65	0	0	0
3.4865e+11	0	0	0	0	0	0	0	0	0	0	0	0	0	0	0	0	0	0	0	0	0	0	0	0	0	0	0	0	0	0	0	0	0	0	0	0	0	0	0	0	0	0	0	0	0	0	0	0	0
4.0676e+11	0	0	0	0	0	0	0	0	0	0	0	0	0	0	0	0	0	0	0	0	0	0	0	0	0	0	0	0	0	0	0	0	0	0	0	0	0	0	0	0	0	0	0	0	0	0	0	0	0
4.6486e+11	0	0	0	0	0	0	0	0	0	0	0	0	0	0	0	0	0	0	0	0	0	0	0	0	0	0	0	0	0	0	0	0	0	0	0	0	0	0	0	0	0	0	0	0	0	0	0	0	0
5.2297e+11	0	0	0	0	0	0	0	0	0	0	0	0	0	0	0	0	0	0	0	0	0	0	0	0	0	0	0	0	0	0	0	0	0	0	0	0	0	0	0	0	0	0	0	0	0	0	0	0	0
5.8108e+11	0	0	0	0	0	0	0	0	0	0	0	0	0	0	0	0	0	0	0	0	0	0	0	0	0	0	0	0	0	0	0	0	0	0	0	0	0	0	0	0	0	0	0	0	0	0	0	0	0
6.3919e+11	0	0	0	0	0	0	0	0	0	0	0	0	0	0	0	0	0	0	0	0	0	0	0	0	0	0	0	0	0	0	0	0	0	0	0	0	0	0	0	0	0	0	0	0	0	0	0	0	0
6.973e+11	0	0	0	0	0	0	0	0	0	0	0	0	0	0	0	0	0	0	0	0	0	0	0	0	0	0	0	0	0	0	0	0	0	0	0	0	0	0	0	0	0	0	0	0	0	0	0	0	0
7.554e+11	0	0	0	0	0	0	0	0	0	0	0	0	0	0	0	0	0	0	0	0	0	0	0	0	0	0	0	0	0	0	0	0	0	0	0	0	0	0	0	0	0	0	0	0	0	0	0	0	0
8.1351e+11	0	0	0	0	0	0	0	0	0	0	0	0	0	0	0	0	0	0	0	0	0	0	0	0	0	0	0	0	0	0	0	0	0	0	0	0	0	0	0	0	0	0	0	0	0	0	0	0	0
8.7162e+11	0	0	0	0	0	0	0	0	0	0	0	0	0	0	0	0	0	0	0	0	0	0	0	0	0	0	0	0	0	0	0	0	0	0	0	0	0	0	0	0	0	0	0	0	0	0	0	0	0
9.2973e+11	0	0	0	0	0	0	0	0	0	0	0	0	0	0	0	0	0	0	0	0	0	0	0	0	0	0	0	0	0	0	0	0	0	0	0	0	0	0	0	0	0	0	0	0	0	0	0	0	0
9.8784e+11	0	0	0	0	0	0	0	0	0	0	0	0	0	0	0	0	0	0	0	0	0	0	0	0	0	0	0	0	0	0	0	0	0	0	0	0	0	0	0	0	0	0	0	0	0	0	0	0	0
1.0459e+12	0	0	0	0	0	0	0	0	0	0	0	0	0	0	0	0	0	0	0	0	0	0	0	0	0	0	0	0	0	0	0	0	0	0	0	0	0	0	0	0	0	0	0	0	0	0	0	0	0
1.1041e+12	0	0	0	0	0	0	0	0	0	0	0	0	0	0	0	0	0	0	0	0	0	0	0	0	0	0	0	0	0	0	0	0	0	0	0	0	0	0	0	0	0	0	0	0	0	0	0	0	0
1.1622e+12	0	0	0	0	0	0	0	0	0	0	0	0	0	0	0	0	0	0	0	0	0	0	0	0	0	0	0	0	0	0	0	0	0	0	0	0	0	0	0	0	0	0	0	0	0	0	0	0	0
1.2203e+12	0	0	0	0	0	0	0	0	0	0	0	0	0	0	0	0	0	0	0	0	0	0	0	0	0	0	0	0	0	0	0	0	0	0	0	0	0	0	0	0	0	0	0	0	0	0	0	0	0
1.2784e+12	0	0	0	0	0	0	0	0	0	0	0	0	0	0	0	0	0	0	0	0	0	0	0	0	0	0	0	0	0	0	0	0	0	0	0	0	0	0	0	0	0	0	0	0	0	0	0	0	0
1.3365e+12	0	0	0	0	0	0	0	0	0	0	0	0	0	0	0	0	0	0	0	0	0	0	0	0	0	0	0	0	0	0	0	0	0	0	0	0	0	0	0	0	0	0	0	0	0	0	0	0	0
1.3946e+12	0	0	0	0	0	0	0	0	0	0	0	0	0	0	0	0	0	0	0	0	0	0	0	0	0	0	0	0	0	0	0	0	0	0	0	0	0	0	0	0	0	0	0	0	0	0	0	0	0
1.4527e+12	0	0	0	0	0	0	0	0	0	0	0	0	0	0	0	0	0	0	0	0	0	0	0	0	0	0	0	0	0	0	0	0	0	0	0	0	0	0	0	0	0	0	0	0	0	0	0	0	0
1.5108e+12	0	0	0	0	0	0	0	0	0	0	0	0	0	0	0	0	0	0	0	0	0	0	0	0	0	0	0	0	0	0	0	0	0	0	0	0	0	0	0	0	0	0	0	0	0	0	0	0	0
1.5689e+12	0	0	0	0	0	0	0	0	0	0	0	0	0	0	0	0	0	0	0	0	0	0	0	0	0	0	0	0	0	0	0	0	0	0	0	0	0	0	0	0	0	0	0	0	0	0	0	0	0
1.627e+12	0	0	0	0	0	0	0	0	0	0	0	0	0	0	0	0	0	0	0	0	0	0	0	0	0	0	0	0	0	0	0	0	0	0	0	0	0	0	0	0	0	0	0	0	0	0	0	0	0
1.6851e+12	0	0	0	0	0	0	0	0	0	0	0	0	0	0	0	0	0	0	0	0	0	0	0	0	0	0	0	0	0	0	0	0	0	0	0	0	0	0	0	0	0	0	0	0	0	0	0	0	0
1.7432e+12	0	0	0	0	0	0	0	0	0	0	0	0	0	0	0	0	0	0	0	0	0	0	0	0	0	0	0	0	0	0	0	0	0	0	0	0	0	0	0	0	0	0	0	0	0	0	0	0	0
1.8013e+12	0	0	0	0	0	0	0	0	0	0	0	0	0	0	0	0	0	0	0	0	0	0	0	0	0	0	0	0	0	0	0	0	0	0	0	0	0	0	0	0	0	0	0	0	0	0	0	0	0
1.8595e+12	0	0	0	0	0	0	0	0	0	0	0	0	0	0	0	0	0	0	0	0	0	0	0	0	0	0	0	0	0	0	0	0	0	0	0	0	0	0	0	0	0	0	0	0	0	0	0	0	0
1.9176e+12	0	0	0	0	0	0	0	0	0	0	0	0	0	0	0	0	0	0	0	0	0	0	0	0	0	0	0	0	0	0	0	0	0	0	0	0	0	0	0	0	0	0	0	0	0	0	0	0	0
1.9757e+12	0	0	0	0	0	0	0	0	0	0	0	0	0	0	0	0	0	0	0	0	0	0	0	0	0	0	0	0	0	0	0	0	0	0	0	0	0	0	0	0	0	0	0	0	0	0	0	0	0
2.0338e+12	0	0	0	0	0	0	0	0	0	0	0	0	0	0	0	0	0	0	0	0	0	0	0	0	0	0	0	0	0	0	0	0	0	0	0	0	0	0	0	0	0	0	0	0	0	0	0	0	0
2.0919e+12	0	0	0	0	0	0	0	0	0	0	0	0	0	0	0	0	0	0	0	0	0	0	0	0	0	0	0	0	0	0	0	0	0	0	0	0	0	0	0	0	0	0	0	0	0	0	0	0	0
2.15e+12	0	0	0	0	0	0	0	0	0	0	0	0	0	0	0	0	0	0	0	0	0	0	0	0	0	0	0	0	0	0	0	0	0	0	0	0	0	0	0	0	0	0	0	0	0	0	0	0	0
2.2081e+12	0	0	0	0	0	0	0	0	0	0	0	0	0	0	0	0	0	0	0	0	0	0	0	0	0	0	0	0	0	0	0	0	0	0	0	0	0	0	0	0	0	0	0	0	0	0	0	0	0
2.2662e+12	0	0	0	0	0	0	0	0	0	0	0	0	0	0	0	0	0	0	0	0	0	0	0	0	0	0	0	0	0	0	0	0	0	0	0	0	0	0	0	0	0	0	0	0	0	0	0	0	0
2.3243e+12	0	0	0	0	0	0	0	0	0	0	0	0	0	0	0	0	0	0	0	0	0	0	0	0	0	0	0	0	0	0	0	0	0	0	0	0	0	0	0	0	0	0	0	0	0	0	0	0	0
2.3824e+12	0	0	0	0	0	0	0	0	0	0	0	0	0	0	0	0	0	0	0	0	0	0	0	0	0	0	0	0	0	0	0	0	0	0	0	0	0	0	0	0	0	0	0	0	0	0	0	0	0
2.4405e+12	0	0	0	0	0	0	0	0	0	0	0	0	0	0	0	0	0	0	0	0	0	0	0	0	0	0	0	0	0	0	0	0	0	0	0	0	0	0	0	0	0	0	0	0	0	0	0	0	0
2.4986e+12	0	0	0	0	0	0	0	0	0	0	0	0	0	0	0	0	0	0	0	0	0	0	0	0	0	0	0	0	0	0	0	0	0	0	0	0	0	0	0	0	0	0	0	0	0	0	0	0	0
2.5568e+12	0	0	0	0	0	0	0	0	0	0	0	0	0	0	0	0	0	0	0	0	0	0	0	0	0	0	0	0	0	0	0	0	0	0	0	0	0	0	0	0	0	0	0	0	0	0	0	0	0
2.6149e+12	0	0	0	0	0	0	0	0	0	0	0	0	0	0	0	0	0	0	0	0	0	0	0	0	0	0	0	0	0	0	0	0	0	0	0	0	0	0	0	0	0	0	0	0	0	0	0	0	0
2.673e+12	0	0	0	0	0	0	0	0	0	0	0	0	0	0	0	0	0	0	0	0	0	0	0	0	0	0	0	0	0	0	0	0	0	0	0	0	0	0	0	0	0	0	0	0	0	0	0	0	0
2.7311e+12	0	0	0	0	0	0	0	0	0	0	0	0	0	0	0	0	0	0	0	0	0	0	0	0	0	0	0	0	0	0	0	0	0	0	0	0	0	0	0	0	0	0	0	0	0	0	0	0	0
2.7892e+12	0	0	0	0	0	0	0	0	0	0	0	0	0	0	0	0	0	0	0	0	0	0	0	0	0	0	0	0	0	0	0	0	0	0	0	0	0	0	0	0	0	0	0	0	0	0	0	0	0
2.8473e+12	0	0	0	0	0	0	0	0	0	0	0	0	0	0	0	0	0	0	0	0	0	0	0	0	0	0	0	0	0	0	0	0	0	0	0	0	0	0	0	0	0	0	0	0	0	0	0	0	0
2.9054e+12	0	0	0	0	0	0	0	0	0	0	0	0	0	0	0	0	0	0	0	0	0	0	0	0	0	0	0	0	0	0	0	0	0	0	0	0	0	0	0	0	0	0	0	0	0	0	0	0	0
2.9635e+12	0	0	0	0	0	0	0	0	0	0	0	0	0	0	0	0	0	0	0	0	0	0	0	0	0	0	0	0	0	0	0	0	0	0	0	0	0	0	0	0	0	0	0	0	0	0	0	0	0
3.0216e+12	0	0	0	0	0	0	0	0	0	0	0	0	0	0	0	0	0	0	0	0	0	0	0	0	0	0	0	0	0	0	0	0	0	0	0	0	0	0	0	0	0	0	0	0	0	0	0	0	0
3.0797e+12	0	0	0	0	0	0	0	0	0	0	0	0	0	0	0	0	0	0	0	0	0	0	0	0	0	0	0	0	0	0	0	0	0	0	0	0	0	0	0	0	0	0	0	0	0	0	0	0	0
3.1378e+12	0	0	0	0	0	0	0	0	0	0	0	0	0	0	0	0	0	0	0	0	0	0	0	0	719.38	0	0	0	0	0	0	0	0	0	0	720.45	0	0	0	709.43	0	0	0	0	0	0	0	0	0
3.1959e+12	0	0	0	0	0	0	0	0	0	0	0	0	0	0	0	0	0	0	0	0	0	0	0	0	0	0	0	0	0	0	0	0	0	0	0	0	0	0	0	0	0	0	0	0	0	0	0	0	0
3.2541e+12	0	0	0	0	0	0	0	0	0	0	0	0	0	0	0	0	0	0	0	0	0	0	0	0	0	0	0	0	0	0	0	0	0	0	0	0	0	0	0	0	0	0	0	0	0	0	0	0	0
3.3122e+12	0	0	0	0	0	0	0	0	0	0	0	0	0	0	0	0	0	0	0	0	0	0	0	0	0	0	0	0	0	0	0	0	0	0	0	0	0	0	0	0	0	0	0	0	0	0	0	0	0
3.3703e+12	0	0	0	0	0	0	0	0	0	0	0	0	0	0	0	0	0	0	0	0	0	0	0	0	0	0	0	0	0	0	0	0	0	0	0	0	0	0	0	0	0	0	0	0	0	0	0	0	0
3.4284e+12	0	0	0	0	0	0	0	0	0	0	0	0	0	0	0	0	0	0	0	0	0	0	0	0	0	0	0	0	0	0	0	0	0	0	0	0	0	0	0	0	0	0	0	0	0	0	0	0	0
3.4865e+12	0	0	0	0	0	0	0	0	0	0	0	0	0	0	0	0	0	0	0	0	0	0	0	0	0	0	0	0	0	0	0	0	0	0	0	0	0	0	0	0	0	0	0	0	0	0	0	0	0
3.5446e+12	0	0	0	0	0	0	0	0	0	0	0	0	0	0	0	0	0	0	0	0	0	0	0	0	0	0	0	0	0	0	0	0	0	0	0	0	0	0	0	0	0	0	0	0	0	0	0	0	0
3.6027e+12	0	0	0	0	0	0	0	0	0	0	0	0	0	0	0	0	0	0	0	0	0	0	0	0	0	0	0	0	0	0	0	0	0	0	0	0	0	0	0	0	0	0	0	0	0	0	0	0	0
3.6608e+12	0	0	0	0	0	0	0	0	0	0	0	0	0	0	0	0	0	0	0	0	0	0	0	0	0	0	0	0	0	0	0	0	0	0	0	0	0	0	0	0	0	0	0	0	0	0	0	0	0
3.7189e+12	0	0	0	0	0	0	0	0	0	0	0	0	0	0	0	0	0	0	0	0	0	0	0	0	0	0	0	0	0	0	0	0	0	0	0	0	0	0	0	0	0	0	0	0	0	0	0	0	0
3.777e+12	0	0	0	0	0	0	0	0	0	0	0	0	0	0	0	0	0	0	0	0	0	0	0	0	0	0	0	0	0	0	0	0	0	0	0	0	0	0	0	0	0	0	0	0	0	0	0	0	0
3.8351e+12	0	0	0	0	0	0	0	0	0	0	0	0	0	0	0	0	0	0	0	0	0	0	0	0	0	0	0	0	0	0	0	0	0	0	0	0	0	0	0	0	0	0	0	0	0	0	0	0	0
3.8932e+12	0	0	0	0	0	0	0	0	0	0	0	0	0	0	0	0	0	0	0	0	0	0	0	0	0	0	0	0	0	0	0	0	0	0	0	0	0	0	0	0	0	0	0	0	0	0	0	0	0
3.9513e+12	0	0	0	0	0	0	0	0	0	0	0	0	0	0	0	0	0	0	0	0	0	0	0	0	0	0	0	0	0	0	0	0	0	0	0	0	0	0	0	0	0	0	0	0	0	0	0	0	0
4.0095e+12	0	0	0	0	0	0	0	0	0	0	0	0	0	0	0	0	0	0	0	0	0	0	0	0	0	0	0	0	0	0	0	0	0	0	0	0	0	0	0	0	0	0	0	0	0	0	0	0	0
4.0676e+12	0	0	0	0	0	0	0	0	0	0	0	0	0	0	0	0	0	0	0	0	0	0	0	0	0	0	0	0	0	0	0	0	0	0	0	0	0	0	0	0	0	0	0	0	0	0	0	0	0
4.1257e+12	0	0	0	0	0	0	0	0	0	0	0	0	0	0	0	0	0	0	0	0	0	0	0	0	0	0	0	0	0	0	0	0	0	0	0	0	0	0	0	0	0	0	0	0	0	0	0	0	0
4.1838e+12	0	0	0	0	0	0	0	0	0	0	0	0	0	0	0	0	0	0	0	0	0	0	0	0	0	0	0	0	0	0	0	0	0	0	0	0	0	0	0	0	0	0	0	0	0	0	0	0	0
4.2419e+12	0	0	0	0	0	0	0	0	0	0	0	0	0	0	0	0	0	0	0	0	0	0	0	0	0	0	0	0	0	0	0	0	0	0	0	0	0	0	0	0	0	0	0	0	0	0	0	0	0
4.3e+12	0	0	0	0	0	0	0	0	0	0	0	0	0	0	0	0	0	0	0	0	0	0	0	0	0	0	0	0	0	0	0	0	0	0	0	0	0	0	0	0	0	0	0	0	0	0	0	0	0
4.3581e+12	0	0	0	0	0	0	0	0	0	0	0	0	0	0	0	0	0	0	0	0	0	0	0	0	0	0	0	0	0	0	0	0	0	0	0	0	0	0	0	0	0	0	0	0	0	0	0	0	0
4.4162e+12	0	0	0	0	0	0	0	0	0	0	0	0	0	0	0	0	0	0	0	0	0	0	0	0	0	0	0	0	0	0	0	0	0	0	0	0	0	0	0	0	0	0	0	0	0	0	0	0	0
4.4743e+12	0	0	0	0	0	0	0	0	0	0	0	0	0	0	0	0	0	0	0	0	0	0	0	0	0	0	0	0	0	0	0	0	0	0	0	0	0	0	0	0	0	0	0	0	0	0	0	0	0
4.5324e+12	0	0	0	0	0	0	0	0	0	0	0	0	0	0	0	0	0	0	0	0	0	0	0	0	0	0	0	0	0	0	0	0	0	0	0	0	0	0	0	0	0	0	0	0	0	0	0	0	0
4.5905e+12	0	0	0	0	0	0	0	0	0	0	0	0	0	0	0	0	0	0	0	0	0	0	0	0	0	0	0	0	0	0	0	0	0	0	0	0	0	0	0	0	0	0	0	0	0	0	0	0	0
4.6486e+12	0	0	0	0	0	0	0	0	0	0	0	0	0	0	0	0	0	0	0	0	0	0	0	0	0	0	0	0	0	0	0	0	0	0	0	0	0	0	0	0	0	0	0	0	0	0	0	0	0
4.7068e+12	0	0	0	0	0	0	0	0	0	0	0	0	0	0	0	0	0	0	0	0	0	0	0	0	0	0	0	0	0	0	0	0	0	0	0	0	0	0	0	0	0	0	0	0	0	0	0	0	0
4.7649e+12	0	0	0	0	0	0	0	0	0	0	0	0	0	0	0	0	0	0	0	0	0	0	0	0	0	0	0	0	0	0	0	0	0	0	0	0	0	0	0	0	0	0	0	0	0	0	0	0	0
4.823e+12	0	0	0	0	0	0	0	0	0	0	0	0	0	0	0	0	0	0	0	0	0	0	0	0	0	0	0	0	0	0	0	0	0	0	0	0	0	0	0	0	0	0	0	0	0	0	0	0	0
4.8811e+12	0	0	0	0	0	0	0	0	0	0	0	0	0	0	0	0	0	0	0	0	0	0	0	0	0	0	0	0	0	0	0	0	0	0	0	0	0	0	0	0	0	0	0	0	0	0	0	0	0
4.9392e+12	0	0	0	0	0	0	0	0	0	0	0	0	0	0	0	0	0	0	0	0	0	0	0	0	0	0	0	0	0	0	0	0	0	0	0	0	0	0	0	0	0	0	0	0	0	0	0	0	0
4.9973e+12	0	0	0	0	0	0	0	0	0	0	0	0	0	0	0	0	0	0	0	0	0	0	0	0	0	0	0	0	0	0	0	0	0	0	0	0	0	0	0	0	0	0	0	0	0	0	0	0	0
5.0554e+12	0	0	0	0	0	0	0	0	0	0	0	0	0	0	0	0	0	0	0	0	0	0	0	0	0	0	0	0	0	0	0	0	0	0	0	0	0	0	0	0	0	0	0	0	0	0	0	0	0
5.1135e+12	0	0	0	0	0	0	0	0	0	0	0	0	0	0	0	0	0	0	0	0	0	0	0	0	0	0	0	0	0	0	0	0	0	0	0	0	0	0	0	0	0	0	0	0	0	0	0	0	0
5.1716e+12	0	0	0	0	0	0	0	0	0	0	0	0	0	0	0	0	0	0	0	0	0	0	0	0	0	0	0	0	0	0	0	0	0	0	0	0	0	0	0	0	0	0	0	0	0	0	0	0	0
5.2297e+12	0	0	0	0	0	0	0	0	0	0	0	0	0	0	0	0	0	0	0	0	0	0	0	0	0	0	0	0	0	0	0	0	0	0	0	0	0	0	0	0	0	0	0	0	0	0	0	0	0
5.2878e+12	0	0	0	0	0	0	0	0	0	0	0	0	0	0	0	0	0	0	0	0	0	0	0	0	0	0	0	0	0	0	0	0	0	0	0	0	0	0	0	0	0	0	0	0	0	0	0	0	0
5.3459e+12	0	0	0	0	0	0	0	0	0	0	0	0	0	0	0	0	0	0	0	0	0	0	0	0	0	0	0	0	0	0	0	0	0	0	0	0	0	0	0	0	0	0	0	0	0	0	0	0	0
5.404e+12	0	0	0	733.92	0	0	0	0	0	0	0	0	0	772.93	0	0	0	0	0	0	0	0	0	0	0	0	0	0	0	0	0	0	0	0	0	0	0	0	0	0	0	0	0	0	0	0	0	768	0
5.4622e+12	0	0	0	0	0	0	0	0	0	0	0	0	0	0	0	0	0	0	0	0	0	0	0	0	0	0	0	0	0	0	0	0	0	0	0	0	0	0	0	0	0	0	0	0	0	0	0	0	0
5.5203e+12	0	0	0	0	0	0	0	0	0	0	0	0	0	0	0	0	0	0	0	0	0	0	0	0	0	0	0	0	0	0	0	0	0	0	0	0	0	0	0	0	0	0	0	0	0	0	0	0	0
5.5784e+12	0	0	0	0	0	0	0	0	0	0	0	0	0	0	0	0	0	0	0	0	0	0	0	0	0	0	0	0	0	0	0	0	0	0	0	0	0	0	0	0	0	0	0	0	0	0	0	0	0
5.6365e+12	0	0	0	0	0	0	0	0	0	0	0	0	0	0	0	0	0	0	0	0	0	0	0	0	0	0	0	0	0	0	0	0	0	0	0	0	0	0	0	0	0	0	0	0	0	0	0	0	0
5.6946e+12	723.4	0	0	0	0	0	0	0	0	0	0	0	0	0	0	0	0	0	0	0	0	0	0	0	0	717.93	730.31	0	0	0	0	692.25	0	0	0	0	0	0	0	0	0	0	0	707.38	0	0	0	0	691.47
5.7527e+12	0	0	0	0	0	0	0	0	0	0	0	0	0	0	0	0	0	0	0	0	0	0	0	0	0	0	0	0	0	0	0	0	0	0	0	0	0	0	0	0	0	0	0	0	0	0	0	0	0
5.8108e+12	0	0	0	0	0	0	0	0	0	0	0	0	0	0	0	0	0	0	0	0	0	0	0	0	0	0	0	0	0	0	0	0	0	0	0	0	0	0	0	0	0	0	0	0	0	0	0	0	0
5.8689e+12	0	0	0	0	0	0	0	0	0	0	0	0	0	0	0	0	0	0	0	0	0	0	0	0	0	0	0	0	0	0	0	0	0	0	0	0	0	0	0	0	0	0	0	0	0	0	0	0	0
5.927e+12	0	0	0	0	0	0	0	0	0	0	0	0	0	0	0	0	0	0	0	0	0	0	0	0	0	0	0	0	0	0	0	0	0	0	0	0	0	0	0	0	0	0	0	0	0	0	0	0	0
5.9851e+12	0	0	0	0	0	0	715.14	0	0	0	0	0	700.77	0	0	0	0	0	0	0	0	0	0	0	0	0	0	0	0	0	0	0	0	0	0	0	0	0	0	0	0	0	0	0	0	0	0	0	0
6.0432e+12	0	0	0	0	0	0	0	0	0	0	0	0	0	0	0	0	0	0	0	0	0	0	0	0	0	0	0	0	0	0	0	0	0	0	0	0	0	0	0	0	0	0	0	0	0	0	0	0	0
6.1013e+12	0	0	0	0	0	0	0	0	0	0	0	0	0	0	0	0	0	0	0	0	0	0	0	0	0	0	0	0	0	0	0	0	0	0	0	0	0	0	0	0	0	0	0	0	0	0	0	0	0
6.1595e+12	0	0	0	0	0	0	0	0	0	0	0	0	0	0	0	0	0	0	0	0	0	0	0	0	0	0	0	0	0	0	0	0	0	0	0	0	0	0	0	0	0	0	0	0	0	0	0	0	0
6.2176e+12	0	0	0	0	0	0	0	0	0	0	0	0	0	0	0	0	0	0	0	0	0	0	0	0	0	0	0	0	0	0	0	0	0	0	0	0	0	0	0	0	0	0	0	0	0	0	0	0	0
6.2757e+12	0	0	0	0	0	0	0	0	0	0	0	0	0	0	0	0	701.6	0	0	0	0	0	0	0	0	0	0	0	0	0	0	0	0	0	0	0	0	0	0	0	0	0	0	0	0	0	0	0	712.01
6.3338e+12	0	0	0	0	0	0	0	0	0	0	0	0	0	0	0	0	0	0	0	0	0	0	0	0	0	0	0	0	0	0	0	0	0	0	0	0	0	0	0	0	0	0	0	0	0	0	0	0	0
6.3919e+12	0	0	0	0	0	0	0	0	0	0	0	0	0	0	0	0	0	0	0	0	0	0	0	0	0	0	0	0	0	0	0	0	0	0	0	0	0	0	0	0	0	0	0	0	0	0	0	0	0
6.45e+12	0	0	0	0	0	0	0	0	0	0	0	0	0	0	0	0	0	0	0	0	0	0	0	0	0	0	0	0	0	0	0	0	0	0	0	0	0	0	0	0	0	0	0	0	0	0	0	0	0
6.5081e+12	0	0	0	0	0	0	0	0	0	0	0	0	0	0	0	0	0	0	0	0	0	0	0	0	0	0	0	0	0	0	0	0	0	0	0	0	0	0	0	0	0	0	0	0	0	0	0	0	0
6.5662e+12	0	0	0	0	0	0	0	0	0	0	0	0	0	0	0	0	0	0	0	0	0	0	0	0	0	0	0	0	0	0	0	0	0	0	0	0	0	0	0	0	0	0	0	0	0	0	0	0	694.98
6.6243e+12	0	0	0	0	0	0	0	0	0	0	0	0	0	0	0	0	0	0	0	0	0	0	0	0	0	0	0	0	0	0	0	0	0	0	0	0	0	0	0	0	0	0	0	0	0	0	0	0	0
6.6824e+12	0	0	0	0	0	0	0	0	0	0	0	0	0	0	0	0	0	0	0	0	0	0	0	0	0	0	0	0	0	0	0	0	0	0	0	0	0	0	0	0	0	0	0	0	0	0	0	0	0
6.7405e+12	0	0	0	0	0	0	0	0	0	0	0	0	0	0	0	0	0	0	0	0	0	0	0	0	0	0	0	0	0	0	0	0	0	0	0	0	0	0	0	0	0	0	0	0	0	0	0	0	0
6.7986e+12	0	0	0	0	0	0	0	0	0	0	0	0	0	0	0	0	0	0	0	0	0	0	0	0	0	0	0	0	0	0	0	0	0	0	0	0	0	0	0	0	0	0	0	0	0	0	0	0	0
6.8567e+12	0	0	0	0	0	0	0	0	0	0	0	0	706.95	0	0	0	0	0	0	0	0	0	0	0	0	0	0	0	0	0	0	0	0	0	0	0	0	0	0	0	0	0	0	0	0	0	0	0	0
6.9149e+12	0	0	0	0	0	0	0	0	0	0	0	0	0	0	0	0	0	0	0	0	0	0	0	0	0	0	0	0	0	0	0	0	0	0	0	0	0	0	0	0	0	0	0	0	0	0	0	0	0
6.973e+12	0	0	0	0	0	0	0	0	0	0	0	0	0	0	0	0	0	0	0	0	0	0	0	0	0	0	0	0	0	0	0	0	0	0	0	0	0	0	0	0	0	0	0	0	0	0	0	0	0
7.0311e+12	0	0	0	0	0	0	0	0	0	0	0	0	0	0	0	0	0	0	0	0	0	0	0	0	0	0	0	0	0	0	0	0	0	0	0	0	0	0	0	0	0	0	0	0	0	0	0	0	0
7.0892e+12	0	0	0	0	0	0	0	0	0	0	0	0	0	0	0	0	0	0	0	0	0	0	0	0	0	0	0	0	0	0	0	0	0	0	0	0	0	0	0	0	0	0	0	0	0	0	0	0	0
7.1473e+12	0	0	0	0	0	0	0	0	0	0	0	0	0	0	0	0	0	0	0	0	0	0	0	0	0	0	0	0	0	0	0	0	0	0	0	0	0	0	0	0	0	0	0	0	0	0	0	0	0
7.2054e+12	0	0	0	0	0	0	0	0	0	0	0	0	0	0	0	0	0	0	0	0	0	0	0	0	0	0	0	0	0	0	0	0	0	0	0	0	0	0	0	0	0	0	0	0	0	0	0	0	0
7.2635e+12	0	0	0	0	0	0	0	0	0	0	0	0	0	0	0	0	0	0	0	0	0	0	0	0	0	0	0	0	0	0	0	0	0	0	0	0	0	0	0	0	0	0	0	0	0	0	0	0	0
7.3216e+12	0	0	0	0	0	0	0	0	0	0	0	0	0	0	0	0	0	0	0	0	0	0	0	0	0	0	0	0	0	0	0	0	0	0	0	0	0	0	0	0	0	0	0	0	0	0	0	0	0
7.3797e+12	0	0	0	0	0	0	0	0	0	0	0	0	0	0	0	0	0	0	0	0	0	0	0	0	0	0	0	0	0	0	0	0	0	0	0	0	0	0	0	0	0	0	0	0	0	0	0	0	0
7.4378e+12	0	0	0	0	0	0	0	0	0	0	0	0	0	0	0	0	0	0	0	0	0	0	0	0	0	0	0	0	0	0	0	702.74	0	0	0	0	0	0	0	0	0	0	0	0	0	0	0	0	0
7.4959e+12	0	0	0	0	0	0	0	0	0	0	0	0	0	0	0	0	0	0	0	0	0	0	0	0	0	0	0	0	0	0	0	0	0	0	0	0	0	0	0	0	0	0	0	0	0	0	0	0	0
7.554e+12	0	0	0	0	0	0	0	0	0	0	0	0	0	0	0	0	0	0	0	0	0	0	0	0	0	0	0	0	0	0	0	0	0	0	0	0	0	0	0	0	0	0	0	0	0	0	0	0	0
7.6122e+12	0	0	0	0	0	0	0	0	0	0	0	0	0	0	0	0	0	0	0	0	0	0	0	0	0	0	0	0	0	0	0	0	0	0	0	0	0	0	0	0	0	0	0	0	0	0	0	0	0
7.6703e+12	0	0	0	0	0	0	0	0	0	0	0	0	0	0	0	0	0	0	0	0	0	0	0	0	0	0	0	0	0	0	0	0	0	0	0	0	0	0	0	0	0	0	0	0	0	0	0	0	0
7.7284e+12	0	0	697.52	0	0	0	0	0	0	0	0	0	700.66	0	0	0	0	0	0	0	0	0	0	0	0	0	0	0	0	0	0	0	0	0	0	0	0	0	0	0	0	0	0	0	0	0	0	0	0
7.7865e+12	0	0	0	0	0	0	0	0	0	0	0	0	0	0	0	0	0	0	0	0	0	0	0	0	0	0	0	0	0	0	0	0	0	0	0	0	0	0	0	0	0	0	0	0	0	0	0	0	0
7.8446e+12	0	0	0	0	0	0	0	0	0	0	0	0	0	0	0	0	0	0	0	0	0	0	0	0	0	0	0	0	0	0	0	0	0	0	0	0	0	0	0	0	0	0	0	0	0	0	0	0	0
7.9027e+12	0	0	0	0	0	0	0	0	0	0	0	0	0	0	0	0	0	0	0	0	0	0	0	0	0	0	0	0	0	0	0	0	0	0	0	0	0	0	0	0	0	0	0	0	0	0	0	0	0
7.9608e+12	829.77	0	0	0	0	0	0	0	0	0	0	0	0	0	0	698.89	699.73	0	0	0	0	0	0	0	0	819.46	840.29	0	0	0	0	714.2	0	0	0	0	0	0	0	0	0	0	0	795.87	0	0	0	0	709.17
8.0189e+12	0	0	0	0	0	0	0	0	0	0	0	0	0	0	0	0	0	0	0	0	0	0	0	0	0	0	690.08	0	0	0	0	698.57	0	0	0	0	0	0	0	0	0	0	0	0	0	0	0	0	691.27
8.077e+12	0	0	0	0	0	0	0	0	0	0	0	0	0	0	0	0	0	0	0	0	0	0	0	0	0	0	0	0	0	0	0	0	0	0	0	0	0	0	0	0	0	0	0	0	0	0	0	0	0
8.1351e+12	0	0	0	0	0	0	0	0	0	0	0	0	0	0	0	0	0	0	0	0	0	0	0	0	0	0	0	0	0	0	0	0	0	0	0	0	0	0	0	0	0	0	0	0	0	0	0	0	0
8.1932e+12	0	0	0	0	0	0	0	0	0	0	0	0	0	0	0	0	0	0	0	0	0	0	0	0	0	0	0	0	0	0	0	0	0	0	0	0	0	0	0	0	0	0	0	0	0	0	0	0	0
8.2513e+12	0	0	0	0	0	0	0	0	0	0	0	692.03	0	0	0	0	0	0	0	0	734.82	0	0	0	0	0	0	0	0	0	0	0	0	694.58	0	0	0	0	0	0	0	0	0	0	0	720.58	0	0	0
8.3094e+12	0	0	0	0	0	0	0	0	0	0	0	0	0	0	0	0	0	0	0	0	0	0	0	0	0	0	0	0	0	0	0	0	0	0	0	0	0	0	0	0	0	0	0	0	0	0	0	0	0
8.3676e+12	0	0	0	0	0	0	0	0	0	0	0	0	0	0	0	0	0	0	0	0	0	0	0	0	0	0	0	0	0	0	0	0	0	0	0	0	0	0	0	0	0	0	0	0	0	0	0	0	0
8.4257e+12	0	0	0	0	0	0	0	0	0	0	0	0	0	0	0	0	0	0	0	0	0	0	0	0	0	0	0	0	0	0	0	0	0	0	0	0	0	0	0	0	0	0	0	0	0	0	0	0	0
8.4838e+12	0	0	0	0	0	0	0	0	0	0	0	0	0	0	0	0	0	0	0	0	0	0	0	0	0	0	0	0	0	0	0	0	0	0	0	0	0	0	0	0	0	0	0	0	0	0	0	0	0
8.5419e+12	0	0	0	0	0	0	699.98	0	0	0	0	0	0	0	0	695.43	0	0	0	0	0	0	0	0	0	0	0	0	0	0	720.44	712.09	0	0	0	0	0	0	0	0	0	0	0	0	0	0	0	0	0
8.6e+12	0	0	0	0	0	0	0	0	0	0	0	0	0	0	0	0	0	0	0	0	0	0	0	0	0	0	0	0	0	0	0	692.92	0	0	0	0	0	0	0	0	0	0	0	0	0	0	0	0	0
8.6581e+12	0	0	0	0	0	0	0	0	0	0	0	0	0	0	0	0	0	0	0	0	0	0	0	0	0	0	0	0	0	0	0	0	0	0	0	0	0	0	0	0	0	0	0	0	0	0	0	0	0
8.7162e+12	0	0	0	0	0	0	0	0	0	0	0	0	0	0	0	0	0	0	0	0	0	0	0	0	0	0	0	0	0	0	0	0	0	0	0	0	0	0	0	0	0	0	0	0	0	0	0	0	0
8.7743e+12	0	0	0	0	0	0	0	0	0	0	0	0	0	0	0	0	0	0	0	0	0	0	0	0	0	0	0	0	0	0	0	0	0	0	0	0	0	0	0	0	0	0	0	0	0	0	0	0	0
8.8324e+12	0	0	0	0	0	0	0	0	0	0	0	0	0	0	0	0	0	0	0	0	0	0	0	0	0	0	0	0	0	0	0	0	0	0	0	0	0	0	0	0	0	0	0	0	690.74	0	0	0	0
8.8905e+12	0	0	0	0	0	0	0	0	0	0	0	0	0	0	0	0	0	0	0	0	0	0	0	0	0	0	0	0	0	0	0	0	0	0	0	0	0	0	0	0	0	0	0	0	0	0	0	0	0
8.9486e+12	0	0	0	0	0	0	0	0	0	0	0	0	0	0	0	0	0	0	0	0	0	0	0	0	0	0	0	0	0	0	0	0	0	0	0	0	0	0	0	0	0	0	0	0	0	0	0	0	0
9.0067e+12	0	0	0	0	0	0	0	0	0	0	0	0	0	0	0	0	0	0	0	0	0	0	0	0	0	0	0	0	0	0	0	0	0	0	0	0	0	0	0	0	0	0	0	0	0	0	0	0	0
9.0649e+12	0	0	0	0	0	0	0	0	0	0	0	0	0	0	0	0	0	0	0	0	0	0	0	0	0	0	0	0	0	0	0	0	0	0	0	0	0	0	0	0	0	0	0	0	0	0	0	0	0
9.123e+12	0	0	0	0	0	0	0	712.76	0	0	0	0	0	0	0	0	0	0	0	0	0	0	0	0	0	0	0	0	0	0	0	0	0	0	0	0	0	0	0	0	0	0	0	0	0	0	0	0	0
9.1811e+12	0	0	0	0	0	0	0	0	0	0	0	0	0	0	0	0	0	0	0	0	0	0	0	0	0	0	0	0	0	0	0	0	0	0	0	0	0	0	0	0	0	0	0	0	0	0	0	0	0
9.2392e+12	0	0	0	0	0	0	0	0	0	0	0	0	0	0	0	0	0	0	0	0	0	0	0	0	0	0	0	0	0	0	0	0	0	0	0	0	0	0	0	0	0	0	0	0	0	0	0	0	0
9.2973e+12	0	0	0	0	0	0	0	0	0	0	0	0	0	0	0	0	0	0	0	0	0	0	0	0	0	0	0	0	0	0	0	0	0	0	0	0	0	0	0	0	0	0	0	0	0	0	0	0	0
9.3554e+12	0	0	0	0	0	0	0	0	0	0	0	0	0	0	0	0	0	0	0	0	0	0	0	0	0	0	0	0	0	0	0	0	0	0	0	0	0	0	0	0	0	0	0	0	0	0	0	0	0
9.4135e+12	0	0	0	0	0	0	0	0	0	0	0	0	0	0	0	0	0	0	0	0	0	0	0	0	0	0	0	0	0	0	0	0	0	0	0	0	0	0	0	0	0	0	0	0	0	0	0	0	703.14
9.4716e+12	0	0	0	0	0	0	0	0	0	0	0	0	0	0	0	0	0	0	0	0	0	0	0	0	0	0	0	0	0	0	0	0	0	0	0	0	0	0	0	0	0	0	0	0	0	0	0	0	0
9.5297e+12	0	0	0	0	0	0	0	0	0	0	0	0	0	0	0	0	0	0	0	0	0	0	0	0	0	0	0	0	0	0	0	0	0	0	0	0	0	0	0	0	0	0	0	0	0	0	0	0	0
9.5878e+12	0	0	0	0	0	0	0	0	0	0	0	0	0	0	0	0	0	0	0	0	0	0	0	0	0	0	0	0	0	0	0	0	0	0	0	0	0	0	0	0	0	0	0	0	0	0	0	0	0
9.6459e+12	0	0	0	0	0	0	0	0	0	0	0	0	0	0	0	0	0	0	0	0	0	0	0	0	0	0	0	0	0	0	0	0	0	0	0	0	0	0	0	0	0	0	0	0	0	0	0	0	0
9.704e+12	0	0	0	0	0	0	0	701.88	0	0	0	0	0	0	0	0	0	0	0	0	0	0	0	0	0	0	0	0	0	0	0	0	0	0	0	0	0	0	0	0	0	0	0	0	0	0	0	0	0
9.7622e+12	0	0	0	0	0	0	0	0	0	0	0	0	0	0	0	0	0	0	0	0	0	0	0	0	0	0	0	0	0	0	0	0	0	0	0	0	0	0	0	0	0	0	0	0	0	0	0	0	0
9.8203e+12	0	0	0	0	0	0	0	0	0	0	0	0	0	0	0	0	0	0	0	0	0	0	0	0	0	0	0	0	0	0	0	0	0	0	0	0	0	0	0	0	0	0	0	0	0	0	0	0	0
9.8784e+12	0	0	0	0	0	0	0	0	0	0	0	0	0	0	0	0	0	0	0	0	0	0	0	0	0	0	0	0	0	0	0	0	0	0	0	0	0	0	0	0	0	0	0	0	0	0	0	0	0
9.9365e+12	0	0	0	0	0	0	0	0	0	0	0	0	0	0	0	0	0	0	0	0	0	0	0	0	0	0	0	0	0	0	0	0	0	0	0	0	0	0	0	0	0	0	0	0	0	0	0	0	0
9.9946e+12	0	0	690.85	0	0	0	0	0	0	0	0	0	0	0	0	0	0	707.31	0	0	0	0	0	0	706.71	0	0	0	0	0	0	0	0	0	695.76	708.69	0	0	0	0	0	0	0	0	0	0	0	0	0
1.0053e+13	0	0	0	0	0	0	0	0	0	0	0	0	0	0	0	0	0	695.85	0	0	0	0	0	0	0	0	0	0	0	0	0	0	0	0	0	693.42	0	0	0	0	0	0	0	0	0	0	0	0	0
1.0111e+13	0	0	0	0	0	0	0	0	0	0	0	0	0	0	0	0	0	0	0	0	0	0	0	0	0	0	0	0	0	0	0	0	0	0	0	0	0	0	0	0	0	0	0	0	0	0	0	0	0
1.0169e+13	0	0	0	0	0	0	0	0	0	0	0	0	0	0	0	0	0	0	0	0	0	0	0	0	0	0	0	0	0	0	0	0	0	0	0	0	0	0	0	0	0	0	0	0	0	0	0	0	0
1.0227e+13	0	0	0	0	0	0	0	0	0	0	0	0	0	0	0	0	0	0	0	0	0	0	0	0	0	0	0	0	0	0	0	0	0	0	0	0	0	0	0	0	0	0	0	0	0	0	0	0	0
1.0285e+13	0	0	0	0	0	0	0	0	0	0	0	0	0	0	0	0	0	0	0	0	0	0	0	0	0	0	0	0	0	0	0	0	0	0	0	0	0	0	0	0	0	0	0	0	0	0	0	0	0
1.0343e+13	0	0	0	0	0	0	0	0	0	0	0	0	0	0	0	0	0	0	0	0	0	0	0	0	0	0	0	0	0	0	0	0	0	0	0	0	0	0	0	0	0	0	0	0	0	0	0	0	0
1.0401e+13	0	0	0	0	0	0	0	0	0	0	0	0	0	0	0	0	0	0	0	0	0	0	0	0	0	0	0	0	0	0	0	0	0	0	0	0	0	0	0	0	0	0	0	0	0	0	0	0	0
1.0459e+13	0	0	0	0	0	0	0	0	0	0	0	0	0	0	0	0	0	0	0	0	0	0	0	0	0	0	0	0	0	0	0	0	0	0	0	0	0	0	0	0	0	0	0	0	0	0	0	0	0
1.0518e+13	0	0	0	0	0	0	0	0	0	0	0	0	0	0	0	0	0	713.15	0	0	0	0	0	0	864.59	0	0	0	0	0	0	0	0	0	706.44	864.69	0	0	0	844.12	0	0	0	0	0	0	0	0	0
1.0576e+13	0	0	693.65	0	0	0	0	0	0	0	0	0	0	0	0	0	0	702.53	0	0	0	0	0	0	702.03	0	0	0	0	0	0	0	0	0	690.1	704.17	0	0	0	0	0	0	0	0	0	0	0	0	0
1.0634e+13	0	0	0	0	0	0	0	0	0	0	0	0	0	0	0	0	0	692.29	0	0	0	0	0	0	0	0	0	0	0	0	0	0	0	0	0	691.26	0	0	0	0	0	0	0	0	0	0	0	0	0
1.0692e+13	0	0	0	0	0	0	0	0	0	0	0	0	0	0	0	0	0	0	0	0	0	0	0	0	0	0	0	0	0	0	0	0	0	0	0	0	0	0	0	0	0	0	0	0	0	0	0	0	0
1.075e+13	0	0	0	0	0	0	0	0	0	0	0	0	0	0	0	0	0	0	0	0	0	0	0	0	0	0	0	0	0	0	0	0	0	0	0	0	0	0	0	0	0	0	0	0	0	0	0	0	0
1.0808e+13	0	0	0	0	0	0	0	0	0	0	0	0	0	0	0	0	0	0	0	0	0	760	0	0	0	0	0	760	0	0	0	0	691.55	0	0	0	0	0	0	0	0	0	0	0	0	0	0	0	0
1.0866e+13	0	0	0	0	0	0	0	0	0	0	0	0	0	0	0	0	0	0	0	0	0	700.96	0	0	0	0	0	700.96	0	0	0	0	700.73	0	0	0	0	0	0	0	0	0	0	0	0	0	0	0	0
1.0924e+13	0	0	0	0	0	0	0	0	0	0	0	0	0	0	0	0	0	0	0	0	0	0	0	0	0	0	0	0	0	0	0	0	697.95	0	0	0	0	0	0	0	0	0	0	0	0	0	0	0	0
1.0982e+13	0	0	0	0	0	0	0	0	0	0	0	0	0	0	0	0	0	0	0	0	0	0	0	0	0	0	0	0	0	0	0	0	694.92	0	0	0	0	0	0	0	0	0	0	0	0	0	0	0	0
1.1041e+13	0	0	0	0	0	0	0	0	0	0	0	0	0	0	0	0	0	0	0	0	0	0	0	0	0	0	0	0	0	0	0	0	691.48	0	0	0	0	0	0	0	0	0	0	0	0	0	0	0	0
1.1099e+13	0	0	0	0	0	0	0	749.94	702.53	0	0	0	0	0	0	0	0	0	0	0	0	0	0	695.92	0	0	0	0	0	0	0	0	704.9	0	0	0	0	0	0	0	0	0	0	0	0	0	0	0	0
1.1157e+13	0	0	0	0	0	0	0	713.63	0	0	0	0	0	0	0	0	0	0	0	0	0	0	0	0	0	0	0	0	0	0	0	0	708.18	0	0	0	0	0	0	0	0	0	0	0	0	0	0	0	0
1.1215e+13	0	0	0	0	0	0	0	705.13	0	0	0	0	0	0	0	0	0	0	0	0	0	0	0	0	0	0	0	0	0	0	0	0	703.81	0	0	0	0	0	0	0	0	0	0	0	0	0	0	0	0
1.1273e+13	0	0	0	0	0	0	0	700.12	0	0	0	0	0	0	0	0	0	0	0	0	0	0	0	0	0	0	0	0	0	0	0	0	700.18	0	0	0	0	0	0	0	0	0	0	0	0	0	0	0	0
1.1331e+13	0	0	0	0	0	0	0	696.18	0	0	0	0	0	0	0	0	0	0	0	0	0	0	0	0	0	0	0	0	0	0	0	0	697.02	0	0	0	0	0	0	0	0	0	0	0	0	0	0	0	0
1.1389e+13	0	0	0	0	0	0	0	693.11	0	0	0	0	0	0	0	0	0	0	0	0	0	738.7	0	0	0	0	0	738.7	0	0	0	0	713.15	0	0	0	0	0	0	0	0	0	0	0	0	0	696.71	0	0
1.1447e+13	0	0	0	0	0	0	0	695.95	0	0	0	0	0	0	0	0	0	0	0	0	0	710.42	0	0	0	0	0	710.42	0	0	0	0	713.96	0	0	0	0	0	0	0	0	0	0	0	0	0	696.99	0	0
1.1505e+13	0	0	0	0	0	0	0	695.96	0	0	0	0	0	0	0	0	0	0	0	0	0	701.83	0	0	0	0	0	701.83	0	0	0	0	709.67	0	0	0	0	0	0	0	0	0	0	0	0	0	692.42	0	0
1.1563e+13	0	0	0	0	0	0	0	694.33	0	0	0	0	0	0	0	0	0	0	0	0	0	696.14	0	0	0	0	0	696.14	0	0	0	0	706.05	0	0	0	0	0	0	0	0	0	0	0	0	0	0	0	0
1.1622e+13	0	0	0	0	0	0	0	692.11	0	0	0	0	0	0	0	0	0	0	0	0	0	0	0	0	0	0	0	0	0	0	0	0	702.98	0	0	0	0	0	0	0	0	0	0	0	0	0	0	0	0
1.168e+13	0	0	0	0	0	0	693.11	0	0	0	0	0	691.35	0	0	0	0	0	0	0	0	0	0	0	0	0	0	0	0	0	694.61	698.79	698.21	0	0	0	0	0	0	0	0	0	0	0	0	0	0	0	0
1.1738e+13	0	0	0	0	0	0	0	0	0	0	0	0	692	0	0	0	0	0	0	0	0	0	0	0	0	0	0	0	0	0	0	0	695.74	0	0	0	0	0	0	0	0	0	0	0	0	0	0	0	0
1.1796e+13	0	0	0	0	0	0	0	0	0	0	0	0	0	0	0	0	0	0	0	0	0	0	0	0	0	0	0	0	0	0	0	0	693.86	0	0	0	0	0	0	0	0	0	0	0	0	0	0	0	0
1.1854e+13	0	0	0	0	0	0	0	0	0	0	0	0	0	0	0	0	0	0	0	0	0	0	0	0	0	0	0	0	0	0	0	0	692.41	0	0	0	0	0	0	0	0	0	0	0	0	0	0	0	0
1.1912e+13	0	0	0	0	0	0	0	0	0	0	0	0	0	0	0	0	0	0	0	0	0	0	0	0	0	0	0	0	0	0	0	0	0	0	0	0	0	0	0	0	0	0	0	0	0	0	0	0	0
1.197e+13	0	0	0	0	0	0	0	705.52	0	0	0	0	0	0	0	0	0	0	0	0	0	0	0	0	0	0	0	0	0	0	0	0	690.53	0	0	0	0	0	0	0	0	0	0	0	0	0	0	0	0
1.2028e+13	0	0	0	0	0	0	0	703.81	0	0	0	0	0	0	0	0	0	0	0	0	0	0	0	0	0	0	0	0	0	0	0	0	695.11	0	0	0	0	0	0	0	0	0	0	0	0	0	0	0	0
1.2086e+13	0	0	0	0	0	0	0	700.77	0	0	0	0	0	0	0	0	0	0	0	0	0	0	0	0	0	0	0	0	0	0	0	0	696	0	0	0	0	0	0	0	0	0	0	0	0	0	0	0	0
1.2145e+13	0	0	0	0	0	0	0	698.12	0	0	0	0	0	0	0	0	0	0	0	0	0	0	0	0	0	0	0	0	0	0	0	0	695.46	0	0	0	0	0	0	0	0	0	0	0	0	0	0	0	0
1.2203e+13	0	0	0	0	0	0	0	695.67	0	0	0	0	0	0	0	0	0	0	0	0	0	0	0	0	0	0	0	0	0	0	0	0	694.34	0	0	0	0	0	0	0	0	0	0	0	0	0	0	0	0
1.2261e+13	0	0	696.75	0	0	0	0	694.47	0	0	0	0	0	0	0	0	0	718.46	0	0	0	0	0	0	716.96	0	0	0	0	0	0	0	695.93	0	707.17	719.67	0	0	0	698.42	0	0	0	0	0	0	0	0	0
1.2319e+13	0	0	693.02	0	0	0	0	693.39	0	0	0	0	0	0	0	0	0	706.31	0	0	0	0	0	0	700.34	0	0	0	0	0	0	0	694.32	0	694.19	703.16	0	0	0	0	0	0	0	0	0	0	0	0	0
1.2377e+13	0	0	0	0	0	0	0	692.78	0	0	0	0	0	0	0	0	0	699.91	0	0	0	0	0	0	690.4	0	0	0	0	0	0	0	693.01	0	0	694.65	0	0	0	0	0	0	0	0	0	0	0	0	0
1.2435e+13	0	0	0	0	0	0	0	692.08	0	0	0	0	0	0	0	0	0	694.6	0	0	0	0	0	0	0	0	0	0	0	0	0	0	691.88	0	0	0	0	0	0	0	0	0	0	0	0	0	0	0	0
1.2493e+13	0	0	0	0	0	0	0	691.03	0	0	0	0	0	0	0	0	0	0	0	0	0	0	0	0	0	0	0	0	0	0	0	0	690.79	0	0	0	0	0	0	0	0	0	0	0	0	0	0	0	0
1.2551e+13	0	0	0	0	0	0	0	725.99	0	0	0	0	0	0	0	0	0	0	0	0	0	0	0	0	0	0	0	0	0	0	0	0	723.06	0	0	0	0	0	0	0	0	0	0	0	0	0	0	0	0
1.2609e+13	0	0	0	0	0	0	0	715.63	0	0	0	0	0	0	0	0	0	0	0	0	0	690.44	0	0	0	0	0	690.44	0	0	0	0	713.87	0	0	0	0	0	0	0	0	0	0	0	0	0	0	0	0
1.2668e+13	0	0	0	0	0	0	0	710.32	0	0	0	0	0	0	0	0	0	0	0	0	0	0	0	0	0	0	0	0	0	0	0	0	709.45	0	0	0	0	0	0	0	0	0	0	0	0	0	0	0	0
1.2726e+13	0	0	0	0	0	0	0	706.54	0	0	0	0	0	0	0	0	0	0	0	0	0	0	0	0	0	0	0	0	0	0	0	0	706.44	0	0	0	0	0	0	0	0	0	0	0	0	0	0	0	0
1.2784e+13	0	0	0	0	0	0	0	703.45	0	0	0	0	0	0	0	0	0	0	0	0	0	0	0	0	0	0	0	0	0	0	0	0	704.04	0	0	0	0	0	0	0	0	0	0	0	0	0	0	0	0
1.2842e+13	0	0	0	0	0	0	0	699.49	0	0	0	0	0	0	0	0	0	0	0	0	0	0	0	0	0	0	0	0	0	0	0	0	703.63	0	0	0	0	0	0	0	0	0	0	0	0	0	0	0	0
1.29e+13	0	0	0	0	0	0	0	696.73	0	0	0	0	0	0	0	0	0	0	0	0	0	0	0	0	0	0	0	0	0	0	0	0	701.49	0	0	0	0	0	0	0	0	0	0	0	0	0	0	0	0
1.2958e+13	0	0	0	0	0	0	0	693.83	0	0	0	0	0	0	0	0	0	0	0	0	0	0	0	0	0	0	0	0	0	0	0	0	699.45	0	0	0	0	0	0	0	0	0	0	0	0	0	0	0	0
1.3016e+13	0	0	0	0	0	0	0	0	0	0	0	0	0	0	0	0	0	0	0	0	0	0	0	0	0	0	0	0	0	0	0	0	697.48	0	0	0	0	0	0	0	0	0	0	0	0	0	0	0	0
1.3074e+13	0	0	0	0	0	0	0	0	0	0	0	0	0	0	0	0	0	713.25	0	0	0	0	0	0	0	0	0	0	0	0	0	0	695.67	0	706.03	0	0	0	0	0	0	0	0	0	0	0	0	0	0
1.3132e+13	0	0	0	0	0	0	0	691.18	0	0	0	0	0	0	0	0	0	707.02	0	0	0	0	0	0	0	0	0	0	0	0	0	0	694.28	0	694.42	691.83	0	0	0	0	0	0	0	0	0	0	0	0	0
1.3191e+13	0	0	0	0	0	0	0	693.89	0	0	0	0	0	0	0	0	0	698.36	0	0	0	0	0	0	0	0	0	0	0	0	0	0	694.2	0	0	0	0	0	0	0	0	0	0	0	0	0	0	0	0
1.3249e+13	0	0	0	0	0	0	0	694.11	0	0	0	0	0	0	0	0	0	692.17	0	0	0	0	0	0	0	0	0	0	0	0	0	0	693.93	0	0	0	0	0	0	0	0	0	0	0	0	0	0	0	0
1.3307e+13	0	0	0	0	0	0	0	693.31	0	0	0	0	0	0	0	0	0	0	0	0	0	0	0	0	0	0	0	0	0	0	0	0	693.34	0	0	0	0	0	0	0	0	0	0	0	0	0	0	0	0
1.3365e+13	0	0	0	0	0	0	0	785.55	734.73	0	0	0	0	0	0	0	0	0	0	0	0	0	0	704.34	0	0	0	0	0	0	0	0	704.32	0	0	0	0	0	0	0	0	0	0	0	0	0	0	0	0
1.3423e+13	0	0	0	0	0	0	0	721.84	0	0	0	0	0	0	0	0	0	0	0	0	0	0	0	0	0	0	0	0	0	0	0	0	713.78	0	0	0	0	0	0	0	0	0	0	0	0	0	0	0	0
1.3481e+13	0	0	0	0	0	0	0	712.92	0	0	0	0	0	0	0	0	0	0	0	0	0	0	0	0	0	0	0	0	0	0	0	0	709.93	0	0	0	0	0	0	0	0	0	0	0	0	0	0	0	0
1.3539e+13	0	0	0	0	0	0	0	708.03	0	0	0	0	0	0	0	0	0	0	0	0	0	0	0	0	0	0	0	0	0	0	0	0	706.99	0	0	0	0	0	0	0	0	0	0	0	0	0	0	0	0
1.3597e+13	0	0	0	0	0	0	0	704.54	0	0	0	0	0	0	0	0	0	0	0	0	0	0	0	0	0	0	0	0	0	0	0	0	704.59	0	0	0	0	0	0	0	0	0	0	0	0	0	0	0	0
1.3655e+13	0	0	0	0	0	0	0	701.2	0	0	0	0	0	0	0	0	0	0	0	0	0	0	0	0	0	0	0	0	0	0	0	0	704.76	0	0	0	0	0	0	0	0	0	0	0	0	0	0	0	0
1.3713e+13	0	0	0	0	0	0	0	698.53	0	0	0	0	0	0	0	0	0	0	0	0	0	0	0	0	0	0	0	0	0	0	0	0	702.56	0	0	0	0	0	0	0	0	0	0	0	0	0	0	0	0
1.3772e+13	0	0	0	0	0	0	0	695.97	0	0	0	0	0	0	0	0	0	0	0	0	0	0	0	0	0	0	0	0	0	0	0	0	700.54	0	0	0	0	0	0	0	0	0	0	0	0	0	0	0	0
1.383e+13	0	0	0	0	0	0	0	693.4	0	0	0	0	0	0	0	0	0	0	0	0	0	0	0	0	0	0	0	0	0	0	0	0	698.66	0	0	0	0	0	0	0	0	0	0	0	0	0	0	0	0
1.3888e+13	0	0	0	0	0	0	0	0	0	0	0	0	0	0	0	0	0	0	0	0	0	0	0	0	0	0	0	0	0	0	0	0	696.88	0	0	0	0	0	0	0	0	0	0	0	0	0	0	0	0
1.3946e+13	0	0	0	0	0	0	0	0	0	0	0	0	0	0	0	0	0	0	0	0	0	725.31	0	0	0	0	0	725.31	0	0	0	0	699.45	0	0	0	0	0	0	0	0	0	0	0	0	0	725.36	0	0
1.4004e+13	0	0	0	0	0	0	0	0	0	0	0	0	0	0	0	0	0	0	0	0	0	706.61	0	0	0	0	0	706.61	0	0	0	0	707.14	0	0	0	0	0	0	0	0	0	0	0	0	0	705.75	0	0
1.4062e+13	0	0	0	0	0	0	0	690.56	0	0	0	0	0	0	0	0	0	0	0	0	0	699.84	0	0	0	0	0	699.84	0	0	0	0	706.37	0	0	0	0	0	0	0	0	0	0	0	0	0	698.73	0	0
1.412e+13	0	0	0	0	0	0	0	690.86	0	0	0	0	0	0	0	0	0	0	0	0	0	695.34	0	0	0	0	0	695.34	0	0	0	0	704.6	0	0	0	0	0	0	0	0	0	0	0	0	0	693.76	0	0
1.4178e+13	0	0	0	0	0	0	0	690.25	0	0	0	0	0	0	0	0	0	0	0	0	0	0	0	0	0	0	0	0	0	0	0	0	702.78	0	0	0	0	0	0	0	0	0	0	0	0	0	0	0	0
1.4236e+13	0	0	0	0	0	0	0	690.63	0	0	0	0	0	0	0	0	0	0	0	0	0	737.67	0	0	0	0	0	737.67	0	0	0	0	722.58	0	0	0	0	0	0	0	0	0	0	0	0	0	708.63	0	0
1.4295e+13	0	0	0	0	0	0	0	695.45	0	0	0	0	0	0	0	0	0	0	0	0	0	714.14	0	0	0	0	0	714.14	0	0	0	0	718.06	0	0	0	0	0	0	0	0	0	0	0	0	0	705.99	0	0
1.4353e+13	0	0	0	0	0	0	0	696.46	0	0	0	0	0	0	0	0	0	0	0	0	0	706.41	0	0	0	0	0	706.41	0	0	0	0	713.53	0	0	0	0	0	0	0	0	0	0	0	0	0	701.85	0	0
1.4411e+13	0	0	0	0	0	0	0	695.76	0	0	0	0	0	0	0	0	0	0	0	0	0	701.71	0	0	0	0	0	701.71	0	0	0	0	710.15	0	0	0	0	0	0	0	0	0	0	0	0	0	698.43	0	0
1.4469e+13	0	0	0	0	0	0	0	694.44	0	0	0	0	0	0	0	0	0	0	0	0	0	698.05	0	0	0	0	0	698.05	0	0	0	0	707.43	0	0	0	0	0	0	0	0	0	0	0	0	0	695.4	0	0
1.4527e+13	0	0	713.57	0	0	0	0	0	0	0	0	0	711.97	0	0	0	0	0	0	0	0	693.27	0	0	0	0	0	693.27	0	0	0	0	702.18	0	0	0	0	0	0	0	0	0	0	0	0	0	694.85	0	0
1.4585e+13	0	0	700.7	0	0	0	0	690.37	0	0	0	0	695.94	0	0	0	0	0	0	0	0	0	0	0	0	0	0	0	0	0	0	0	700.62	0	0	0	0	0	0	0	0	0	0	0	0	0	0	0	0
1.4643e+13	0	0	693.75	0	0	0	0	691.75	0	0	0	0	0	0	0	0	0	0	0	0	0	0	0	0	0	0	0	0	0	0	0	0	699.65	0	0	0	0	0	0	0	0	0	0	0	0	0	0	0	0
1.4701e+13	0	0	0	0	0	0	0	692.38	0	0	0	0	0	0	0	0	0	0	0	0	0	0	0	0	0	0	0	0	0	0	0	0	698.96	0	0	0	0	0	0	0	0	0	0	0	0	0	0	0	0
1.4759e+13	0	0	0	0	0	0	0	692.7	0	0	0	0	0	0	0	0	0	0	0	0	0	0	0	0	0	0	0	0	0	0	0	0	698.39	0	0	0	0	0	0	0	0	0	0	0	0	0	0	0	0
1.4818e+13	0	0	0	0	0	0	0	691.5	0	0	0	0	0	0	0	0	0	0	0	0	0	0	0	0	0	0	0	0	0	0	0	0	696.92	0	0	0	0	0	0	0	0	0	0	0	0	0	0	0	0
1.4876e+13	0	0	0	0	0	0	0	0	0	0	0	0	0	0	0	0	0	0	0	0	0	0	0	0	0	0	0	0	0	0	0	0	696.67	0	0	0	0	0	0	0	0	0	0	0	0	0	0	0	0
1.4934e+13	0	0	0	0	0	0	0	0	0	0	0	0	0	0	0	0	0	0	0	0	0	0	0	0	0	0	0	0	0	0	0	0	696.24	0	0	0	0	0	0	0	0	0	0	0	0	0	0	0	0
1.4992e+13	0	0	0	0	0	0	0	0	0	0	0	0	0	0	0	0	0	0	0	0	0	0	0	0	0	0	0	0	0	0	0	0	695.51	0	0	0	0	0	0	0	0	0	0	0	0	0	0	0	0
1.505e+13	0	0	0	0	0	0	0	0	0	0	0	0	0	0	0	0	0	0	0	0	0	0	0	0	0	0	0	0	0	0	0	0	694.38	0	0	0	0	0	0	0	0	0	0	0	0	0	0	0	0
1.5108e+13	0	0	0	0	0	0	702.32	0	0	0	0	0	714	0	0	0	0	0	0	0	0	0	0	0	0	0	0	0	0	0	0	692.1	690.98	0	0	0	0	0	0	0	0	0	0	0	0	0	0	0	0
1.5166e+13	0	0	691.06	0	0	0	0	0	0	0	0	0	704	0	0	0	0	0	0	0	0	0	0	0	0	0	0	0	0	0	0	0	0	0	0	0	0	0	0	0	0	0	0	0	0	0	0	0	0
1.5224e+13	0	0	690.55	0	0	0	0	0	0	0	0	0	698.77	0	0	0	0	0	0	0	0	0	0	0	0	0	0	0	0	0	0	0	0	0	0	0	0	0	0	0	0	0	0	0	0	0	0	0	0
1.5282e+13	0	0	0	0	0	0	0	0	0	0	0	0	694.54	0	0	0	0	0	0	0	0	0	0	0	0	0	0	0	0	0	0	0	0	0	0	0	0	0	0	0	0	0	0	0	0	0	0	0	0
1.5341e+13	0	0	0	0	0	0	0	0	0	0	0	0	0	0	0	0	0	0	0	0	0	0	0	0	0	0	0	0	0	0	0	0	0	0	0	0	0	0	0	0	0	0	0	0	0	0	0	0	0
1.5399e+13	0	0	695.27	0	0	0	705.9	0	0	0	0	0	720.76	0	0	0	0	0	0	0	0	0	0	0	0	0	0	0	0	0	689.9	699.43	0	0	0	0	0	0	0	0	0	0	0	0	0	0	0	0	0
1.5457e+13	0	0	697.28	0	0	0	0	0	0	0	0	0	710.6	0	0	0	0	0	0	0	0	0	0	0	0	0	0	0	0	0	0	694.31	0	0	0	0	0	0	0	0	0	0	0	0	0	0	0	0	0
1.5515e+13	0	0	696.19	0	0	0	0	0	0	0	0	0	705.1	0	0	0	0	0	0	0	0	0	0	0	0	0	0	0	0	0	0	0	0	0	0	0	0	0	0	0	0	0	0	0	0	0	0	0	0
1.5573e+13	0	0	694.38	0	0	0	0	0	0	0	0	0	700.99	0	0	0	0	0	0	0	0	0	0	0	0	0	0	0	0	0	0	0	0	0	0	0	0	0	0	0	0	0	0	0	0	0	0	0	0
1.5631e+13	700.38	0	691.24	0	0	0	0	0	0	0	0	0	693.66	0	0	890.27	0	0	0	0	0	0	0	0	0	692.47	712.65	0	0	0	700.09	900.43	0	0	0	0	0	0	0	0	0	0	0	0	0	0	0	0	0
1.5689e+13	690.05	0	690.12	0	0	0	692.85	0	0	0	0	0	705.15	0	0	698.75	0	0	0	0	0	0	0	0	0	0	700.74	0	0	0	694.25	717.03	0	0	0	0	0	0	0	0	0	0	0	0	0	0	0	0	696.88
1.5747e+13	0	0	691.74	0	0	0	0	0	0	0	0	0	705.81	0	0	0	0	0	0	0	0	0	0	0	0	0	0	0	0	0	0	705.93	0	0	0	0	0	0	0	0	0	0	0	0	0	0	0	0	691.63
1.5805e+13	0	0	692.3	0	0	0	0	0	0	0	0	0	704.14	0	0	0	0	0	0	0	0	0	0	0	0	0	0	0	0	0	0	699.19	0	0	0	0	0	0	0	0	0	0	0	0	0	0	0	0	0
1.5863e+13	0	0	691.87	0	0	0	0	0	0	0	0	0	702.02	0	0	0	0	0	0	0	0	0	0	0	0	0	0	0	0	0	0	693.19	0	0	0	0	0	0	0	0	0	0	0	0	0	0	0	0	0
1.5922e+13	0	0	692.21	0	0	0	0	0	0	0	0	757.73	698.37	715.44	0	0	0	0	0	0	697.23	0	0	0	0	0	0	0	0	0	0	0	0	761.09	0	0	0	0	0	0	0	0	0	0	0	0	0	710.21	0
1.598e+13	0	0	0	0	0	0	0	0	0	0	0	0	695.29	696.84	0	0	0	0	0	0	0	0	0	0	0	0	0	0	0	0	0	0	0	0	0	0	0	0	0	0	0	0	0	0	0	0	0	0	0
1.6038e+13	0	0	0	0	0	0	0	0	0	0	0	0	694.16	0	0	0	0	0	0	0	0	0	0	0	0	0	0	0	0	0	0	0	0	0	0	0	0	0	0	0	0	0	0	0	0	0	0	0	690.36
1.6096e+13	0	0	0	0	0	0	0	0	0	0	0	0	693.62	0	0	0	0	0	0	0	0	0	0	0	0	0	0	0	0	0	0	0	0	0	0	0	0	0	0	0	0	0	0	0	0	0	0	0	0
1.6154e+13	0	0	0	0	0	0	0	0	0	0	0	0	692.89	0	0	0	0	0	0	0	0	0	0	0	0	0	0	0	0	0	0	0	0	0	0	0	0	0	0	0	0	0	0	0	0	0	0	0	0
1.6212e+13	0	0	0	0	0	0	0	730.87	0	0	0	0	690.61	0	0	0	0	0	0	0	0	0	0	724.32	0	0	0	0	0	0	0	0	0	0	0	0	0	0	0	0	0	0	0	0	0	0	0	0	0
1.627e+13	0	0	0	0	0	0	0	710.36	0	0	0	0	0	0	0	0	0	0	0	0	0	0	0	0	0	0	0	0	0	0	0	0	696.52	0	0	0	0	0	0	0	0	0	0	0	0	0	0	0	0
1.6328e+13	0	0	0	0	0	0	0	703.82	0	0	0	0	0	0	0	0	0	0	0	0	0	0	0	0	0	0	0	0	0	0	0	0	697.07	0	0	0	0	0	0	0	0	0	0	0	0	0	0	0	0
1.6386e+13	0	0	0	0	0	0	0	700.04	0	0	0	0	0	0	0	0	0	0	0	0	0	0	0	0	0	0	0	0	0	0	0	0	695.95	0	0	0	0	0	0	0	0	0	0	0	0	0	0	0	0
1.6445e+13	0	0	0	0	0	0	0	697.24	0	0	0	0	0	0	0	0	0	0	0	0	0	0	0	0	0	0	0	0	0	0	0	0	694.61	0	0	0	0	0	0	0	0	0	0	0	0	0	0	0	0
1.6503e+13	0	0	0	0	0	0	0	696.43	0	0	0	693.62	0	723.06	0	0	0	0	0	0	0	0	0	0	0	0	0	0	0	0	0	0	696.71	696.35	0	0	0	0	0	0	0	0	0	0	698.01	0	0	718.06	0
1.6561e+13	0	0	0	0	0	0	0	694.08	0	0	0	0	0	690.77	0	0	0	0	0	0	0	0	0	0	0	0	0	0	0	0	0	0	695.04	0	0	0	0	0	0	0	0	0	0	0	0	0	0	0	0
1.6619e+13	0	0	0	0	0	0	0	690.15	0	0	0	0	0	0	0	0	0	0	0	0	0	0	0	0	0	0	0	0	0	0	0	0	693.39	0	0	0	0	0	0	0	0	0	0	0	0	0	0	0	0
1.6677e+13	0	0	0	0	0	0	0	0	0	0	0	0	0	0	0	0	0	0	0	0	0	0	0	0	0	0	0	0	0	0	0	0	691.51	0	0	0	0	0	0	0	0	0	0	0	0	0	0	0	0
1.6735e+13	0	0	0	0	0	0	0	0	0	0	0	0	0	0	0	0	0	0	0	0	0	0	0	0	0	0	0	0	0	0	0	0	0	0	0	0	0	0	0	0	0	0	0	0	0	0	0	0	0
1.6793e+13	0	0	0	0	0	0	0	0	0	0	0	0	0	0	0	0	0	0	0	0	0	726.93	0	0	0	0	0	726.93	0	0	0	0	712.38	0	0	0	0	0	0	0	0	0	0	0	0	0	693.68	0	0
1.6851e+13	0	0	0	0	0	0	0	691.71	0	0	0	0	0	0	0	0	0	0	0	0	0	705.32	0	0	0	0	0	705.32	0	0	0	0	710.9	0	0	0	0	0	0	0	0	0	0	0	0	0	693.82	0	0
1.6909e+13	0	0	0	0	0	0	0	693.6	0	0	0	0	0	0	0	0	0	0	0	0	0	697.89	0	0	0	0	0	697.89	0	0	0	0	707.45	0	0	0	0	0	0	0	0	0	0	0	0	0	0	0	0
1.6968e+13	0	0	0	0	0	0	0	693.69	0	0	0	0	0	0	0	0	0	0	0	0	0	692.33	0	0	0	0	0	692.33	0	0	0	0	704.81	0	0	0	0	0	0	0	0	0	0	0	0	0	0	0	0
1.7026e+13	0	0	0	0	0	0	0	693.04	0	0	0	0	0	0	0	0	0	0	0	0	0	0	0	0	0	0	0	0	0	0	0	0	702.69	0	0	0	0	0	0	0	0	0	0	0	0	0	0	0	0
1.7084e+13	0	0	0	0	0	0	0	0	0	0	0	0	0	0	0	0	0	0	0	0	0	0	0	0	0	0	0	0	0	0	0	0	699.75	0	0	0	0	0	0	0	0	0	0	0	0	0	0	0	696.63
1.7142e+13	0	0	0	0	0	0	0	0	0	0	0	0	0	0	0	0	0	0	0	0	0	0	0	0	0	0	0	0	0	0	0	0	698.39	0	0	0	0	0	0	0	0	0	0	0	0	0	0	0	696.47
1.72e+13	0	0	0	0	0	0	0	0	0	0	0	0	0	0	0	0	0	0	0	0	0	0	0	0	0	0	0	0	0	0	0	0	697.05	0	0	0	0	0	0	0	0	0	0	0	0	0	0	0	692.88
1.7258e+13	0	0	0	0	0	0	0	0	0	0	0	0	0	0	0	0	0	0	0	0	0	0	0	0	0	0	0	0	0	0	0	0	695.74	0	0	0	0	0	0	0	0	0	0	0	0	0	0	0	0
1.7316e+13	0	0	0	0	0	0	0	0	0	0	0	0	0	0	0	0	0	0	0	0	0	0	0	0	0	0	0	0	0	0	0	0	694.4	0	0	0	0	0	0	0	0	0	0	0	0	0	0	0	0
1.7374e+13	0	0	0	0	0	0	0	0	0	0	0	0	0	0	0	0	0	0	0	0	0	714.68	0	0	0	0	0	714.68	0	0	0	0	701.31	0	0	0	0	0	0	0	0	0	0	0	0	0	714.77	0	0
1.7432e+13	0	0	0	0	0	0	0	0	0	0	0	0	0	0	0	0	0	0	0	0	0	703.38	0	0	0	0	0	703.38	0	0	0	0	704.45	0	0	0	0	0	0	0	0	0	0	0	0	0	702.88	0	0
1.7491e+13	0	0	0	0	0	0	0	690.17	0	0	0	0	0	0	0	0	0	0	0	0	0	697.94	0	0	0	0	0	697.94	0	0	0	0	703.63	0	0	0	0	0	0	0	0	0	0	0	0	0	697.13	0	0
1.7549e+13	0	0	0	0	0	0	0	690.57	0	0	0	0	0	0	0	0	0	0	0	0	0	693.88	0	0	0	0	0	693.88	0	0	0	0	702.33	0	0	0	0	0	0	0	0	0	0	0	0	0	692.52	0	0
1.7607e+13	0	0	0	0	0	0	0	690.26	0	0	0	0	0	0	0	0	0	0	0	0	0	0	0	0	0	0	0	0	0	0	0	0	701.01	0	0	0	0	0	0	0	0	0	0	0	0	0	0	0	0
1.7665e+13	0	0	700.64	0	0	0	0	690.1	0	0	0	0	0	0	0	0	0	715.05	0	0	0	0	0	0	713.83	0	0	0	0	0	0	0	697.72	0	703.87	715.49	0	0	0	693.81	0	0	0	0	0	0	0	0	0
1.7723e+13	0	0	696.86	0	0	0	0	691.86	0	0	0	0	0	0	0	0	0	704.88	0	0	0	0	0	0	699.6	0	0	0	0	0	0	0	697.31	0	692.6	702.14	0	0	0	0	0	0	0	0	0	0	0	0	0
1.7781e+13	0	0	692.69	0	0	0	0	693.56	0	0	0	0	0	0	0	0	0	699.79	0	0	0	0	0	0	691.58	0	0	0	0	0	0	0	697.35	0	0	695.54	0	0	0	0	0	0	0	0	0	0	0	0	0
1.7839e+13	0	0	0	0	0	0	0	694.58	0	0	0	0	0	0	0	0	0	695.93	0	0	0	0	0	0	0	0	0	0	0	0	0	0	697.52	0	0	0	0	0	0	0	0	0	0	0	0	0	0	0	0
1.7897e+13	0	0	0	0	0	0	0	694.92	0	0	0	0	0	0	0	0	0	691.05	0	0	0	0	0	0	0	0	0	0	0	0	0	0	697.6	0	0	0	0	0	0	0	0	0	0	0	0	0	0	0	0
1.7955e+13	0	0	698.49	0	0	0	705.47	695.79	0	0	0	0	716.96	0	0	0	0	0	0	0	0	0	0	0	0	0	0	0	0	0	0	695.24	698.02	0	0	0	0	0	0	0	0	0	0	0	0	0	0	0	0
1.8013e+13	0	0	700.68	0	0	0	0	695.16	0	0	0	0	707.94	0	0	0	0	0	0	0	0	0	0	0	0	0	0	0	0	0	0	690.58	697.85	0	0	0	0	0	0	0	0	0	0	0	0	0	0	0	0
1.8072e+13	0	0	699.81	0	0	0	0	694.33	0	0	0	0	703.12	0	0	0	0	0	0	0	0	0	0	0	0	0	0	0	0	0	0	0	697.46	0	0	0	0	0	0	0	0	0	0	0	0	0	0	0	0
1.813e+13	0	0	698.2	0	0	0	0	693.33	0	0	0	0	699.39	0	0	0	0	0	0	0	0	0	0	0	0	0	0	0	0	0	0	0	696.91	0	0	0	0	0	0	0	0	0	0	0	0	0	0	0	0
1.8188e+13	0	0	696.06	0	0	0	0	915.23	883.51	0	0	0	695.8	0	0	0	0	0	0	0	0	0	0	0	0	0	0	0	0	0	0	0	697.89	0	0	0	0	0	0	0	0	0	0	0	0	0	0	0	0
1.8246e+13	0	0	692.76	0	0	0	0	724.24	0	0	0	0	691.8	0	0	0	0	0	0	0	0	0	0	0	0	0	0	0	0	0	0	0	716.54	0	0	0	0	0	0	0	0	0	0	0	0	0	0	0	0
1.8304e+13	0	0	0	0	0	0	0	714.89	0	0	0	0	0	0	0	0	0	690.18	0	0	0	0	0	0	0	0	0	0	0	0	0	0	712.72	0	0	0	0	0	0	0	0	0	0	0	0	0	0	0	0
1.8362e+13	0	0	0	0	0	0	0	710.5	0	0	0	0	0	0	0	0	0	690.08	0	0	0	0	0	0	0	0	0	0	0	0	0	0	709.89	0	0	0	0	0	0	0	0	0	0	0	0	0	0	0	0
1.842e+13	0	0	0	0	0	0	0	707.64	0	0	0	0	0	0	0	0	0	0	0	0	0	0	0	0	0	0	0	0	0	0	0	0	707.77	0	0	0	0	0	0	0	0	0	0	0	0	0	0	0	0
1.8478e+13	0	0	0	0	0	0	0	705.77	0	0	0	0	0	0	0	0	0	0	0	0	0	0	0	0	0	0	0	0	0	0	0	0	708.12	0	0	0	0	0	0	0	0	0	0	0	698.94	0	0	0	0
1.8536e+13	0	0	0	0	0	0	0	703.88	0	0	0	0	0	0	0	0	0	0	0	0	0	0	0	0	0	0	0	0	0	0	0	0	706.44	0	0	0	0	0	0	0	0	0	0	0	0	0	0	0	696.67
1.8595e+13	0	0	0	0	0	0	0	702.13	0	0	0	0	0	0	0	0	0	0	0	0	0	0	0	0	0	0	0	0	0	0	0	0	704.95	0	0	0	0	0	0	0	0	0	0	0	0	0	0	0	693.85
1.8653e+13	0	0	0	0	0	0	0	700.52	0	0	0	0	0	0	0	0	0	0	0	0	0	0	0	0	0	0	0	0	0	0	0	0	703.59	0	0	0	0	0	0	0	0	0	0	0	0	0	0	0	0
1.8711e+13	0	0	0	0	0	0	0	699.07	0	0	0	0	0	0	0	0	0	0	0	0	0	0	0	0	0	0	0	0	0	0	0	0	702.31	0	0	0	0	0	0	0	0	0	0	0	0	0	0	0	0
1.8769e+13	0	0	0	0	0	0	0	765.22	711.9	0	0	0	0	0	0	0	0	0	0	0	0	0	0	700.41	0	0	0	0	0	0	0	0	717.97	0	0	0	0	0	0	0	0	0	0	0	0	0	0	0	0
1.8827e+13	0	0	0	0	0	0	0	724.01	0	0	0	0	0	0	0	0	0	0	0	0	0	0	0	0	0	0	0	0	0	0	0	0	720.82	0	0	0	0	0	0	0	0	0	0	0	0	0	0	0	0
1.8885e+13	0	0	0	0	0	0	0	715.68	0	0	0	0	0	0	0	0	0	0	0	0	0	0	0	0	0	0	0	0	0	0	0	0	716.42	0	0	0	0	0	0	0	0	0	0	0	0	0	0	0	0
1.8943e+13	0	0	0	0	0	0	0	711.19	0	0	0	0	0	0	0	0	0	0	0	0	0	0	0	0	0	0	0	0	0	0	0	0	713.2	0	0	0	0	0	0	0	0	0	0	0	0	0	0	0	0
1.9001e+13	0	0	0	0	0	0	0	708.09	0	0	0	0	0	0	0	0	0	0	0	0	0	0	0	0	0	0	0	0	0	0	0	0	710.68	0	0	0	0	0	0	0	0	0	0	0	0	0	0	0	0
1.9059e+13	0	0	0	0	0	0	0	751.08	0	0	0	0	0	0	0	0	0	0	0	0	0	693.88	692.26	0	0	0	0	693.88	0	0	0	0	756.37	0	0	0	0	0	0	0	0	0	0	0	0	0	0	0	0
1.9118e+13	0	0	0	0	0	0	0	728.48	0	0	0	0	0	0	0	0	0	0	0	0	0	701.28	0	0	0	0	0	701.28	0	0	0	0	732.86	0	0	0	0	0	0	0	0	0	0	0	0	0	0	0	0
1.9176e+13	0	0	0	0	0	0	0	720.9	0	0	0	0	0	0	0	0	0	0	0	0	0	700.67	0	0	0	0	0	700.67	0	0	0	0	725.22	0	0	0	0	0	0	0	0	0	0	0	0	0	0	0	0
1.9234e+13	0	0	0	0	0	0	0	716.23	0	0	0	0	0	0	0	0	0	0	0	0	0	699.03	0	0	0	0	0	699.03	0	0	0	0	720.58	0	0	0	0	0	0	0	0	0	0	0	0	0	0	0	0
1.9292e+13	0	0	0	0	0	0	0	712.8	0	0	0	0	0	0	0	0	0	0	0	0	0	697.19	0	0	0	0	0	697.19	0	0	0	0	717.18	0	0	0	0	0	0	0	0	0	0	0	0	0	0	0	0
1.935e+13	0	0	0	0	0	0	707.81	708.36	0	0	0	0	702.03	0	0	693.84	0	0	0	0	0	698.68	0	0	0	0	0	698.68	0	0	710.08	715.69	715.17	0	0	0	0	0	0	0	0	0	0	0	0	0	692.06	0	0
1.9408e+13	0	0	691.58	0	0	0	691.78	706.17	0	0	0	0	702.86	0	0	0	0	0	0	0	0	696.4	0	0	0	0	0	696.4	0	0	0	697.63	712.76	0	0	0	0	0	0	0	0	0	0	0	0	0	690.32	0	0
1.9466e+13	0	0	693.43	0	0	0	0	704.44	0	0	0	0	699.83	0	0	0	0	0	0	0	0	693.83	0	0	0	0	0	693.83	0	0	0	0	710.69	0	0	0	0	0	0	0	0	0	0	0	0	0	0	0	0
1.9524e+13	0	0	693.65	0	0	0	0	703.11	0	0	0	0	696.95	0	0	0	0	690.11	0	0	0	690.2	0	0	0	0	0	690.2	0	0	0	0	708.9	0	0	0	0	0	0	0	0	0	0	0	0	0	0	0	0
1.9582e+13	0	0	692.5	0	0	0	0	702.05	0	0	0	0	693.61	0	0	0	0	0	0	0	0	0	0	0	0	0	0	0	0	0	0	0	707.36	0	0	0	0	0	0	0	0	0	0	0	0	0	0	0	0
1.9641e+13	0	0	0	0	0	0	0	700.23	0	0	0	689.98	0	0	0	0	0	0	0	0	694.74	0	0	0	0	0	0	0	0	0	0	0	705.95	692.82	0	0	0	0	0	0	0	0	0	0	0	0	0	0	0
1.9699e+13	0	0	0	0	0	0	0	699.67	0	0	0	0	0	0	0	0	0	0	0	0	0	0	0	0	0	0	0	0	0	0	0	0	704.9	0	0	0	0	0	0	0	0	0	0	0	0	0	0	0	0
1.9757e+13	0	0	0	0	0	0	0	699.05	0	0	0	0	0	0	0	0	0	0	0	0	0	0	0	0	0	0	0	0	0	0	0	0	703.95	0	0	0	0	0	0	0	0	0	0	0	0	0	0	0	0
1.9815e+13	0	0	0	0	0	0	0	698.26	0	0	0	0	0	0	0	0	0	0	0	0	0	0	0	0	0	0	0	0	0	0	0	0	703.06	0	0	0	0	0	0	0	0	0	0	0	0	0	0	0	0
1.9873e+13	0	0	0	0	0	0	0	697.27	0	0	0	0	0	0	0	0	0	0	0	0	0	0	0	0	0	0	0	0	0	0	0	0	702.21	0	0	0	0	0	0	0	0	0	0	0	0	0	0	0	0
1.9931e+13	697.68	0	0	0	0	0	0	695.17	0	0	0	0	695.57	0	0	706.69	0	0	0	0	0	0	0	0	0	0	709.17	0	0	0	697.74	724.03	701.39	0	0	0	0	0	0	0	0	0	0	0	0	0	0	0	700.01
1.9989e+13	0	0	0	0	0	0	0	693.57	0	0	0	0	699.92	0	0	0	0	0	0	0	0	0	0	0	0	0	694.44	0	0	0	0	708.34	700.59	0	0	0	0	0	0	0	0	0	0	0	0	0	0	0	696.72
2.0047e+13	0	0	691.36	0	0	0	0	691.91	0	0	0	0	699.85	0	0	0	0	0	0	0	0	0	0	0	0	0	0	0	0	0	0	701.79	699.77	0	0	0	0	0	0	0	0	0	0	0	0	0	0	0	691.97
2.0105e+13	0	0	692.01	0	0	0	0	690.28	0	0	0	0	699	0	0	0	0	0	0	0	0	0	0	0	0	0	0	0	0	0	0	696.97	698.94	0	0	0	0	0	0	0	0	0	0	0	0	0	0	0	0
2.0163e+13	0	0	691.92	0	0	0	0	0	0	0	0	0	697.89	0	0	0	0	0	0	0	0	0	0	0	0	0	0	0	0	0	0	692.16	698.07	0	0	0	0	0	0	0	0	0	0	0	0	0	0	0	0
2.0222e+13	0	0	691.09	0	0	0	0	723.98	0	0	0	0	696.53	0	0	0	0	0	0	0	0	0	0	692.78	0	0	0	0	0	0	0	0	707.32	0	0	0	0	0	0	0	0	0	0	0	0	0	0	0	0
2.028e+13	0	0	0	0	0	0	0	713.53	0	0	0	0	694.81	0	0	0	0	692.61	0	0	0	0	0	0	0	0	0	0	0	0	0	0	709.21	0	0	0	0	0	0	0	0	0	0	0	0	0	0	0	0
2.0338e+13	0	0	0	0	0	0	0	708.9	0	0	0	0	692.42	0	0	0	0	693.24	0	0	0	0	0	0	0	0	0	0	0	0	0	0	708.02	0	0	0	0	0	0	0	0	0	0	0	0	0	0	0	0
2.0396e+13	0	0	0	0	0	0	0	706.01	0	0	0	0	0	0	0	0	0	692.37	0	0	0	0	0	0	0	0	0	0	0	0	0	0	706.55	0	0	0	0	0	0	0	0	0	0	0	0	0	0	0	0
2.0454e+13	0	0	0	0	0	0	0	703.9	0	0	0	0	0	0	0	0	0	690.65	0	0	0	0	0	0	0	0	0	0	0	0	0	0	705.16	0	0	0	0	0	0	0	0	0	0	0	0	0	0	0	0
2.0512e+13	0	0	0	0	0	0	0	703.01	0	0	0	0	0	698.27	0	0	0	0	0	0	0	0	0	0	0	0	0	0	0	0	0	0	705.78	693.1	0	0	0	0	0	0	0	0	0	0	0	0	0	690.94	0
2.057e+13	0	0	0	0	0	0	0	701.42	0	0	0	0	0	0	0	0	0	0	0	0	0	0	0	0	0	0	0	0	0	0	0	0	704.44	0	0	0	0	0	0	0	0	0	0	0	0	0	0	0	0
2.0628e+13	0	0	0	0	0	0	0	699.95	0	0	0	0	0	0	0	0	0	0	0	0	0	0	0	0	0	0	0	0	0	0	0	0	703.22	0	0	0	0	0	0	0	0	0	0	0	0	0	0	0	0
2.0686e+13	0	0	0	0	0	0	0	698.53	0	0	0	0	0	0	0	0	0	0	0	0	0	0	0	0	0	0	0	0	0	0	0	0	702.07	0	0	0	0	0	0	0	0	0	0	0	0	0	0	0	0
2.0745e+13	0	0	0	0	0	0	0	697.07	0	0	0	0	0	0	0	0	0	927.63	0	0	0	0	0	0	707.41	0	0	0	0	0	0	0	701.92	0	923.11	714.77	913.29	0	0	0	0	0	0	0	0	0	0	0	0
2.0803e+13	0	0	698.04	0	0	0	0	697.3	0	0	0	0	0	0	0	0	0	718.68	0	0	0	0	0	0	709.62	0	0	0	0	0	0	0	700.96	0	708.11	712.41	0	0	0	0	0	0	0	0	0	0	0	0	0
2.0861e+13	0	0	698.88	0	0	0	0	699.08	0	0	0	0	0	0	0	0	0	708.54	0	0	0	0	0	0	700.93	0	0	0	0	0	0	0	700.85	0	696.18	703.8	0	0	0	0	0	0	0	0	0	0	0	0	0
2.0919e+13	0	0	697.43	0	0	0	0	699.53	0	0	0	0	690.16	0	0	0	0	703.55	0	0	0	0	0	0	695.67	0	0	0	0	0	0	0	700.99	0	0	698.93	0	0	0	0	0	0	0	0	0	0	0	0	0
2.0977e+13	0	0	695.52	0	0	0	0	699.21	0	0	0	0	0	0	0	0	0	700.12	0	0	0	0	0	0	0	0	0	0	0	0	0	0	700.86	0	0	695.12	0	0	0	0	0	0	0	0	0	0	0	0	0
2.1035e+13	0	0	693.27	0	0	0	0	698.53	0	0	0	0	0	0	0	0	0	697.24	0	0	0	732.96	0	0	0	0	0	732.96	0	0	0	0	700.94	0	0	690.3	0	0	0	0	0	0	0	0	0	0	730.68	0	0
2.1093e+13	0	0	690.91	0	0	0	0	700.25	0	0	0	0	0	0	0	0	0	694.1	0	0	0	713.37	0	0	0	0	0	713.37	0	0	0	0	712.4	0	0	0	0	0	0	0	0	0	0	0	0	0	710.76	0	0
2.1151e+13	0	0	0	0	0	0	0	703.01	0	0	0	0	0	0	0	0	0	0	0	0	0	706.22	0	0	0	0	0	706.22	0	0	0	0	713.14	0	0	0	0	0	0	0	0	0	0	0	0	0	703.44	0	0
2.1209e+13	0	0	0	0	0	0	0	704.13	0	0	0	0	0	0	0	0	0	0	0	0	0	702.27	0	0	0	0	0	702.27	0	0	0	0	712.18	0	0	0	0	0	0	0	0	0	0	0	0	0	699.23	0	0
2.1268e+13	0	0	0	0	0	0	0	704.26	0	0	0	0	0	0	0	0	0	0	0	0	0	699.44	0	0	0	0	0	699.44	0	0	0	0	710.97	0	0	0	0	0	0	0	0	0	0	0	0	0	696.18	0	0
2.1326e+13	0	0	0	0	0	0	0	754.9	0	0	0	0	0	0	0	0	0	0	0	0	0	697.31	0	736.63	0	0	0	697.31	0	0	0	0	712.44	0	0	0	0	0	0	0	0	0	0	0	0	0	696.39	0	0
2.1384e+13	0	0	0	0	0	0	0	728.4	0	0	0	0	0	0	0	0	0	0	0	0	0	697.86	0	0	0	0	0	697.86	0	0	0	0	722.78	0	0	0	0	0	0	0	0	0	0	0	0	0	693.99	0	0
2.1442e+13	0	0	0	0	0	0	0	721.31	0	0	0	0	0	0	0	0	0	690.77	0	0	0	698.6	0	0	0	0	0	698.6	0	0	0	0	721.4	0	0	0	0	0	0	0	0	0	0	0	0	0	692.21	0	0
2.15e+13	0	0	0	0	0	0	0	717.21	0	0	0	0	0	0	0	0	0	690.26	0	0	0	698.12	0	0	0	0	0	698.12	0	0	0	0	719.28	0	0	0	0	0	0	0	0	0	0	0	0	0	691.12	0	0
2.1558e+13	0	0	0	0	0	0	0	714.24	0	0	0	0	0	0	0	0	0	0	0	0	0	697.1	0	0	0	0	0	697.1	0	0	0	0	717.24	0	0	0	0	0	0	0	0	0	0	0	0	0	690.2	0	0
2.1616e+13	0	0	0	0	0	0	0	710.86	0	0	0	712.33	0	701.39	0	0	0	0	0	0	0	699.02	0	0	0	0	0	699.02	0	0	0	0	716.34	714.83	0	0	0	0	0	0	0	0	0	0	0	0	693.43	695.23	0
2.1674e+13	0	0	0	0	0	0	0	708.73	0	0	0	0	0	0	0	0	0	0	0	0	0	697.33	0	0	0	0	0	697.33	0	0	0	0	714.38	0	0	0	0	0	0	0	0	0	0	0	0	0	692.09	0	0
2.1732e+13	0	0	0	0	0	0	0	706.81	0	0	0	0	0	0	0	0	0	0	0	0	0	695.43	0	0	0	0	0	695.43	0	0	0	0	712.6	0	0	0	0	0	0	0	0	0	0	0	0	0	690.43	0	0
2.1791e+13	0	0	0	0	0	0	0	705.06	0	0	0	0	0	0	0	0	0	0	0	0	0	692.9	0	0	0	0	0	692.9	0	0	0	0	710.96	0	0	0	0	0	0	0	0	0	0	0	0	0	0	0	0
2.1849e+13	0	0	0	0	0	0	0	703.48	0	0	0	0	0	0	0	0	0	0	0	0	0	0	0	0	0	0	0	0	0	0	0	0	709.44	0	0	0	0	0	0	0	0	0	0	0	0	0	0	0	0
2.1907e+13	0	0	0	0	0	0	0	700.28	0	0	0	696.04	0	720.22	0	0	0	0	0	0	0	0	0	0	0	0	0	0	0	0	0	0	707.71	699.85	0	0	0	0	0	0	0	0	0	0	700.62	0	0	715.17	0
2.1965e+13	0	0	0	0	0	0	0	699.02	0	0	0	0	0	694.62	0	0	0	0	0	0	0	0	0	0	0	0	0	0	0	0	0	0	706.39	0	0	0	0	0	0	0	0	0	0	0	0	0	0	0	0
2.2023e+13	0	0	0	0	0	0	0	697.77	0	0	0	0	0	0	0	0	0	0	0	0	0	0	0	0	0	0	0	0	0	0	0	0	705.17	0	0	0	0	0	0	0	0	0	0	0	0	0	0	0	0
2.2081e+13	0	0	0	0	0	0	0	696.53	0	0	0	0	0	0	0	0	0	0	0	0	0	0	0	0	0	0	0	0	0	0	0	0	704.02	0	0	0	0	0	0	0	0	0	0	0	0	0	0	0	0
2.2139e+13	0	0	0	0	0	0	0	695.29	0	0	0	0	0	0	0	0	0	0	0	0	0	0	0	0	0	0	0	0	0	0	0	0	702.94	0	0	0	0	0	0	0	0	0	0	0	0	0	0	0	0
2.2197e+13	0	0	692.65	0	0	0	719.4	692.19	0	0	0	0	729.36	0	0	0	0	0	0	0	0	0	0	0	0	0	0	0	0	0	701.82	707.5	701.26	0	0	0	0	0	0	0	0	0	0	0	0	0	0	0	0
2.2255e+13	0	0	698.61	0	0	0	699.24	691.07	0	0	0	0	714.67	0	0	0	0	0	0	0	0	0	0	0	0	0	0	0	0	0	0	704.32	700.39	0	0	0	0	0	0	0	0	0	0	0	0	0	0	0	0
2.2313e+13	0	0	698.88	0	0	0	0	690.32	0	0	0	0	708.94	0	0	0	0	0	0	0	0	0	0	0	0	0	0	0	0	0	0	700.2	699.57	0	0	0	0	0	0	0	0	0	0	0	0	0	0	0	0
2.2372e+13	0	0	698.09	0	0	0	0	0	0	0	0	0	705.44	0	0	0	0	0	0	0	0	0	0	0	0	0	0	0	0	0	0	696.62	698.81	0	0	0	0	0	0	0	0	0	0	0	0	0	0	0	0
2.243e+13	0	0	697.01	0	0	0	0	0	0	0	0	0	702.84	0	0	0	0	0	0	0	0	0	0	0	0	0	0	0	0	0	0	692.7	698.09	0	0	0	0	0	0	0	0	0	0	0	0	0	0	0	0
2.2488e+13	0	0	717.1	0	0	0	713.85	0	0	0	0	0	738.22	0	0	0	0	0	0	0	0	0	0	0	0	0	0	0	0	0	0	698.2	697.14	0	0	0	0	0	0	0	0	0	0	0	0	0	0	0	0
2.2546e+13	0	0	712.73	0	0	0	700.31	0	0	0	0	0	721.73	0	0	0	0	690.08	0	0	0	0	0	0	0	0	0	0	0	0	0	700.38	696.65	0	0	691.89	0	0	0	0	0	0	0	0	0	0	0	0	0
2.2604e+13	0	0	708.94	0	0	0	691.91	0	0	0	0	0	715.02	0	0	0	0	691.42	0	0	0	0	0	0	0	0	0	0	0	0	0	697.97	696.12	0	0	692.82	0	0	0	0	0	0	0	0	0	0	0	0	0
2.2662e+13	0	0	706.03	0	0	0	0	0	0	0	0	0	710.74	0	0	0	0	691.74	0	0	0	0	0	0	0	0	0	0	0	0	0	694.99	695.54	0	0	692.25	0	0	0	0	0	0	0	0	0	0	0	0	0
2.272e+13	0	0	703.62	0	0	0	0	0	0	0	0	0	707.46	0	0	0	0	691.33	0	0	0	0	0	0	0	0	0	0	0	0	0	692.07	694.91	0	0	690.83	0	0	0	0	0	0	0	0	0	0	0	0	0
2.2778e+13	0	0	701.47	0	0	0	0	690.73	0	0	0	0	704.71	0	0	0	0	690.51	0	0	0	716.06	0	0	0	0	0	716.06	0	0	0	0	704.33	0	0	0	0	0	0	0	0	0	0	0	0	0	714.38	0	0
2.2836e+13	0	0	699.41	0	0	0	0	694.29	0	0	0	0	702.21	0	0	0	0	690.46	0	0	0	705.8	0	0	0	0	0	705.8	0	0	0	0	707.66	0	0	0	0	0	0	0	0	0	0	0	0	0	703.73	0	0
2.2895e+13	0	0	697.32	0	0	0	0	696.74	0	0	0	0	699.8	0	0	0	0	0	0	0	0	701.09	0	0	0	0	0	701.09	0	0	0	0	707.38	0	0	0	0	0	0	0	0	0	0	0	0	0	698.58	0	0
2.2953e+13	0	0	694.89	0	0	0	0	698.03	0	0	0	0	697.31	0	0	0	0	0	0	0	0	697.95	0	0	0	0	0	697.95	0	0	0	0	706.62	0	0	0	0	0	0	0	0	0	0	0	0	0	695.02	0	0
2.3011e+13	0	0	691.36	0	0	0	0	698.66	0	0	0	0	694.75	0	0	0	0	0	0	0	0	695.28	0	0	0	0	0	695.28	0	0	0	0	705.82	0	0	0	0	0	0	0	0	0	0	0	0	0	691.7	0	0
2.3069e+13	0	0	0	0	0	0	0	719.84	0	0	0	0	691.73	0	0	0	0	0	0	0	0	713.98	0	0	0	0	0	713.98	0	0	0	0	738.13	0	0	0	0	0	0	0	0	0	0	0	0	0	695.65	0	0
2.3127e+13	0	0	0	0	0	0	0	716.44	0	0	0	0	0	0	0	0	0	0	0	0	0	709.56	0	0	0	0	0	709.56	0	0	0	0	726.74	0	0	0	0	0	0	0	0	0	0	0	0	0	697.62	0	0
2.3185e+13	0	0	0	0	0	0	0	713.77	0	0	0	0	0	0	0	0	0	0	0	0	0	706.02	0	0	0	0	0	706.02	0	0	0	0	721.7	0	0	0	0	0	0	0	0	0	0	0	0	0	697.3	0	0
2.3243e+13	0	0	0	0	0	0	0	711.64	0	0	0	0	0	0	0	0	0	0	0	0	0	703.24	0	0	0	0	0	703.24	0	0	0	0	718.5	0	0	0	0	0	0	0	0	0	0	0	0	0	696.23	0	0
2.3301e+13	0	0	0	0	0	0	0	725.92	0	0	0	0	0	0	0	0	0	0	0	0	0	702.8	0	934.73	0	0	0	702.8	0	0	0	0	715.84	0	0	0	0	0	0	0	0	0	0	0	0	0	698.86	0	0
2.3359e+13	0	0	0	0	0	0	0	735.94	0	0	0	0	0	0	0	0	0	0	0	0	0	702.43	0	699.6	0	0	0	702.43	0	0	0	0	729.17	0	0	0	0	0	0	0	0	0	0	0	0	0	697.2	0	0
2.3418e+13	0	0	0	0	0	0	0	726.57	0	0	0	0	0	0	0	0	0	691.09	0	0	0	703.49	0	0	0	0	0	703.49	0	0	0	0	727.29	0	0	0	0	0	0	0	0	0	0	0	0	0	696.36	0	0
2.3476e+13	0	0	0	0	0	0	0	721.55	0	0	0	0	0	0	0	0	0	691.2	0	0	0	703.1	0	0	0	0	0	703.1	0	0	0	0	724.5	0	0	0	0	0	0	0	0	0	0	0	0	0	695.79	0	0
2.3534e+13	0	0	0	0	0	0	0	718.06	0	0	0	0	0	0	0	0	0	690.19	0	0	0	702.02	0	0	0	0	0	702.02	0	0	0	0	721.96	0	0	0	0	0	0	0	0	0	0	0	0	0	695.09	0	0
2.3592e+13	0	0	0	0	0	0	0	713.99	0	0	0	0	0	703.99	0	0	0	0	0	0	0	703.64	0	0	0	0	0	703.64	0	0	0	0	720.53	0	0	0	0	0	0	0	744.84	0	0	0	770.64	0	698.33	697.04	0
2.365e+13	0	0	0	0	0	0	0	711.67	0	0	0	0	0	0	0	0	0	0	0	0	0	701.92	0	0	0	0	0	701.92	0	0	0	0	718.28	0	0	0	0	0	0	0	0	0	0	0	0	0	697.13	0	0
2.3708e+13	0	0	0	0	0	0	0	709.62	0	0	0	0	0	0	0	0	0	0	0	0	0	700.21	0	0	0	0	0	700.21	0	0	0	0	716.28	0	0	0	0	0	0	0	0	0	0	0	0	0	695.82	0	0
2.3766e+13	0	0	0	0	0	0	0	707.81	0	0	0	0	0	0	0	0	0	0	0	0	0	698.44	0	0	0	0	0	698.44	0	0	0	0	714.47	0	0	0	0	0	0	0	0	0	0	0	0	0	694.35	0	0
2.3824e+13	0	0	0	0	0	0	0	706.24	0	0	0	0	0	0	0	0	0	0	0	0	0	696.46	0	0	0	0	0	696.46	0	0	0	0	712.83	0	0	0	0	0	0	0	0	0	0	0	0	0	692.58	0	0
2.3882e+13	0	0	0	0	0	0	0	703.1	0	0	0	0	0	0	0	0	0	764.83	0	0	0	695.38	0	0	734.33	0	0	695.38	0	0	0	0	710.87	0	749.54	734.24	735.68	0	0	707.38	0	0	0	0	0	0	693.56	0	0
2.3941e+13	0	0	698.12	0	0	0	0	704.82	0	0	0	0	0	0	0	0	0	718.47	0	0	0	691.98	0	0	709.16	0	0	691.98	0	0	0	0	709.89	0	707.54	711.4	0	0	0	0	0	0	0	0	0	0	690.62	0	0
2.3999e+13	0	0	698.09	0	0	0	0	707.08	0	0	0	0	0	0	0	0	0	709.97	0	0	0	0	0	0	701.69	0	0	0	0	0	0	0	709.99	0	698.1	704.31	0	0	0	0	0	0	0	0	0	0	0	0	0
2.4057e+13	0	0	696.34	0	0	0	0	707.8	0	0	0	0	0	0	0	0	0	705.54	0	0	0	0	0	0	696.92	0	0	0	0	0	0	0	710.17	0	0	699.93	0	0	0	0	0	0	0	0	0	0	0	0	0
2.4115e+13	0	0	694.22	0	0	0	0	707.71	0	0	0	0	0	0	0	0	0	702.39	0	0	0	0	0	0	692.35	0	0	0	0	0	0	0	710.06	0	0	696.44	0	0	0	0	0	0	0	0	0	0	0	0	0
2.4173e+13	0	0	692.14	0	0	0	0	713.6	0	0	0	0	0	0	0	0	0	718.5	0	0	0	0	0	0	691.5	0	0	0	0	727.67	0	0	710.82	0	698.88	696.42	0	696.27	0	0	0	0	0	0	0	0	0	0	0
2.4231e+13	0	0	693.15	0	0	0	0	721.31	0	0	0	0	0	0	0	0	0	716.23	0	0	0	0	0	0	698.44	0	0	0	0	694.55	0	0	714.55	0	701.11	702.42	0	0	0	0	0	0	0	0	0	0	0	0	0
2.4289e+13	0	0	694.03	0	0	0	0	719.74	0	0	0	0	0	0	0	0	0	711.17	0	0	0	0	0	0	696.95	0	0	0	0	0	0	0	716.36	0	696.04	700.81	0	0	0	0	0	0	0	0	0	0	0	0	0
2.4347e+13	0	0	693.49	0	0	0	0	717.64	0	0	0	0	0	0	0	0	0	707.39	0	0	0	0	0	0	694.18	0	0	0	0	0	0	0	716.41	0	691.07	698.31	0	0	0	0	0	0	0	0	0	0	0	0	0
2.4405e+13	0	0	692.21	0	0	0	0	715.64	0	0	0	0	0	0	0	0	0	704.28	0	0	0	0	0	0	691.01	0	0	0	0	0	0	0	715.78	0	0	695.46	0	0	0	0	0	0	0	0	0	0	0	0	0
2.4463e+13	0	0	690.51	0	0	0	0	740.85	0	0	0	0	0	0	0	0	0	708.68	0	0	0	692.81	0	709.4	0	0	0	692.81	0	709.88	0	0	719.74	0	690.23	693.78	0	0	0	0	0	0	0	0	0	0	0	0	0
2.4522e+13	0	0	690.41	0	0	0	0	733.49	0	0	0	0	0	0	0	0	0	711.96	0	0	0	693.55	0	690.41	692.67	0	0	693.55	0	691.19	0	0	725.79	0	693.61	697.47	0	0	0	0	0	0	0	0	0	0	0	0	0
2.458e+13	0	0	690.92	0	0	0	0	727.97	0	0	0	0	0	0	0	0	0	709.19	0	0	0	694.81	0	0	692.63	0	0	694.81	0	0	0	0	725.2	0	691.5	697.2	0	0	0	0	0	0	0	0	0	0	0	0	0
2.4638e+13	0	0	690.52	0	0	0	0	724.01	0	0	0	0	0	0	0	0	0	706.3	0	0	0	695.3	0	0	690.78	0	0	695.3	0	0	0	0	723.55	0	0	695.43	0	0	0	0	0	0	0	0	0	0	0	0	0
2.4696e+13	0	0	0	0	0	0	0	720.89	0	0	0	0	0	0	0	0	0	703.57	0	0	0	695.19	0	0	0	0	0	695.19	0	0	0	0	721.75	0	0	693.18	0	0	0	0	0	0	0	0	0	0	0	0	0
2.4754e+13	0	0	0	0	0	0	0	731.71	0	0	0	0	0	0	0	0	0	722.82	0	0	0	698.93	0	0	693.9	0	0	698.93	0	717.6	0	0	723.25	0	706.29	698.46	0	0	0	0	0	0	0	0	0	0	691.85	0	0
2.4812e+13	0	0	691.3	0	0	0	0	732.02	0	0	0	0	0	0	0	0	0	716.77	0	0	0	698.58	0	0	698.21	0	0	698.58	0	695.43	0	0	726.72	0	702.25	702.29	0	0	0	0	0	0	0	0	0	0	691.37	0	0
2.487e+13	0	0	692.2	0	0	0	0	728.36	0	0	0	0	0	0	0	0	0	712.06	0	0	0	698.71	0	0	696.54	0	0	698.71	0	0	0	0	726.5	0	697.03	700.47	0	0	0	0	0	0	0	0	0	0	691.07	0	0
2.4928e+13	0	0	691.7	0	0	0	0	725.06	0	0	0	0	0	0	0	0	0	708.46	0	0	0	698.56	0	0	693.93	0	0	698.56	0	0	0	0	725.08	0	692.34	697.98	0	0	0	0	0	0	0	0	0	0	690.89	0	0
2.4986e+13	0	0	690.42	0	0	0	0	722.21	0	0	0	0	0	0	0	0	0	705.41	0	0	0	698.08	0	0	690.96	0	0	698.08	0	0	0	0	723.38	0	0	695.27	0	0	0	0	0	0	0	0	0	0	690.64	0	0
2.5045e+13	0	0	710.38	0	0	0	0	720.4	0	0	0	0	0	0	0	0	0	734.47	0	0	0	701.33	0	0	732.74	0	0	701.33	0	0	0	0	723.4	0	723.36	734.08	704.73	0	0	713.18	0	0	0	0	0	0	694.71	0	0
2.5103e+13	0	0	707.15	0	0	0	0	720.77	0	0	0	0	690.19	0	0	0	0	722.4	0	0	0	700.19	0	0	716.02	0	0	700.19	0	0	0	0	722.19	0	710.99	718.1	0	0	0	693.26	0	0	0	0	0	0	693.99	0	0
2.5161e+13	0	0	703.83	0	0	0	0	720.61	0	0	0	0	690.39	0	0	0	0	716.75	0	0	0	699.15	0	0	709.1	0	0	699.15	0	0	0	0	721.65	0	704.78	711.48	0	0	0	0	0	0	0	0	0	0	693.15	0	0
2.5219e+13	0	0	700.99	0	0	0	0	719.67	0	0	0	0	0	0	0	0	0	712.81	0	0	0	698.19	0	0	704.4	0	0	698.19	0	0	0	0	720.96	0	699.91	707.01	0	0	0	0	0	0	0	0	0	0	692.26	0	0
2.5277e+13	0	0	698.38	0	0	0	0	718.39	0	0	0	0	0	0	0	0	0	709.6	0	0	0	697.25	0	0	700.31	0	0	697.25	0	0	0	0	720.05	0	694.3	703.42	0	0	0	0	0	0	0	0	0	0	691.28	0	0
2.5335e+13	0	0	695.59	0	0	0	0	754.67	0	0	0	0	0	0	0	0	0	708.5	0	0	0	703.86	0	703.08	696.67	0	0	703.86	0	0	0	0	746.64	0	0	700.36	0	0	0	0	0	0	0	0	0	0	694.61	0	0
2.5393e+13	0	0	693.58	0	0	0	0	739.66	0	0	0	0	0	0	0	0	0	709.6	0	0	0	707.05	0	0	694.4	0	0	707.05	0	0	0	0	739.04	0	0	699.18	0	0	0	0	0	0	0	0	0	0	695.65	0	0
2.5451e+13	0	0	692.27	0	0	0	0	733.08	0	0	0	0	0	0	0	0	0	708.43	0	0	0	706.91	0	0	692.55	0	0	706.91	0	0	0	0	734.32	0	0	697.66	0	0	0	0	0	0	0	0	0	0	696.63	0	0
2.5509e+13	0	0	690.97	0	0	0	0	728.73	0	0	0	0	0	0	0	0	0	706.42	0	0	0	705.98	0	0	690.28	0	0	705.98	0	0	0	0	730.86	0	0	695.62	0	0	0	0	0	0	0	0	0	0	696.96	0	0
2.5568e+13	0	0	0	0	0	0	0	725.38	0	0	0	0	0	0	0	0	0	704.14	0	0	0	704.84	0	0	0	0	0	704.84	0	0	0	0	728.07	0	0	693.34	0	0	0	0	0	0	0	0	0	0	696.8	0	0
2.5626e+13	0	0	711.06	0	0	0	700.86	722.01	0	690.66	0	0	722.13	0	0	0	0	698.84	0	0	0	707.24	0	0	692.53	0	0	707.24	0	0	0	0	726.74	0	0	694.88	0	0	0	0	0	0	0	0	0	0	700.91	0	0
2.5684e+13	0	0	709.34	0	0	0	0	719.62	0	690.25	0	0	710.37	0	0	0	0	702.37	0	0	0	705.62	0	0	697.02	0	0	705.62	0	0	0	0	724.43	0	690.04	699.87	0	0	0	0	0	0	0	0	0	0	699.96	0	0
2.5742e+13	0	0	707.07	0	0	0	0	717.79	0	0	0	0	705.03	0	0	0	0	704.21	0	0	0	704.06	0	0	698.43	0	0	704.06	0	0	0	0	722.45	0	690.44	701.33	0	0	0	0	0	0	0	0	0	0	698.92	0	0
2.58e+13	0	0	704.8	0	0	0	0	716.4	0	0	0	0	701.01	0	0	0	0	704.69	0	0	0	702.57	0	0	698.23	0	0	702.57	0	0	0	0	720.79	0	0	701.22	0	0	0	0	0	0	0	0	0	0	697.8	0	0
2.5858e+13	0	0	698.19	0	0	0	0	714.8	0	693.11	0	0	690.6	0	0	952.84	0	702.98	0	0	0	703.26	0	0	694.14	0	0	703.26	0	0	0	957.2	719.68	0	0	698.16	0	0	0	0	0	0	0	0	0	0	699.88	0	0
2.5916e+13	692.47	0	698.62	0	0	0	699.96	713.94	0	692.6	0	0	704.66	0	0	702.5	0	701.73	0	0	0	701.85	0	0	692.22	0	701.76	701.85	0	0	700.13	716.36	718.53	0	0	696.43	0	0	0	0	0	0	0	0	0	0	698.56	0	694.55
2.5974e+13	0	0	701.44	0	0	0	696.36	713.05	0	692.06	0	0	707.3	0	0	0	0	701.1	0	0	0	700.44	0	0	692.7	0	0	700.44	0	0	0	704.63	717.45	0	0	696.54	0	0	0	0	0	0	0	0	0	0	697.18	0	0
2.6032e+13	0	0	702.88	0	0	0	0	712.15	0	691.5	0	0	706.7	0	0	0	0	701.05	0	0	0	698.98	0	0	693.21	0	0	698.98	0	0	0	698.07	716.43	0	0	697.07	0	0	0	0	0	0	0	0	0	0	695.7	0	0
2.6091e+13	0	0	703.18	0	0	0	0	711.29	0	690.9	0	0	705.3	0	0	0	0	701.13	0	0	0	697.4	0	0	693.24	0	0	697.4	0	0	0	692.18	715.45	0	0	697.41	0	0	0	0	0	0	0	0	0	0	694.09	0	0
2.6149e+13	800.9	0	701.38	0	0	0	0	710.17	0	694.26	0	0	700.4	0	695.3	720.13	718.94	700.39	0	0	0	697.68	0	0	691.06	792.95	813.35	697.68	0	0	0	743.03	714.68	0	0	696.76	0	0	693.6	0	0	0	0	776.21	0	0	695.33	0	731.33
2.6207e+13	702.97	0	700.72	0	0	0	692.17	709.53	0	693.48	0	0	704.95	0	0	701.9	700.43	700.01	0	0	0	695.93	0	0	0	693.67	711.68	695.93	0	0	691.54	717.06	713.87	0	0	695.56	0	0	0	0	0	0	0	0	0	0	693.53	0	710.07
2.6265e+13	0	0	701.83	0	0	0	693.06	708.92	0	692.7	0	0	707.63	0	0	0	0	699.51	0	0	0	693.99	0	0	0	0	699.68	693.99	0	0	0	709.19	713.1	0	0	694.9	0	0	0	0	0	0	0	0	0	0	691.46	0	701.03
2.6323e+13	0	0	702.81	0	0	0	0	708.32	0	691.95	0	0	707.79	0	0	0	0	699.19	0	0	0	691.77	0	0	0	0	690.86	691.77	0	0	0	704.21	712.37	0	0	694.73	0	0	0	0	0	0	0	0	0	0	0	0	694.21
2.6381e+13	0	0	703.19	0	0	0	0	707.73	0	691.2	0	0	707.04	0	0	0	0	698.97	0	0	0	0	0	0	0	0	0	0	0	0	0	700.04	711.67	0	0	694.63	0	0	0	0	0	0	0	0	0	0	0	0	0
2.6439e+13	0	0	703.28	0	0	0	0	707.27	0	694.18	0	0	705.88	0	0	0	0	750.1	0	0	0	0	0	0	703.98	0	0	0	0	710.27	0	696.06	711.15	0	737.51	706.32	710.52	0	0	0	0	0	0	0	0	0	0	0	0
2.6497e+13	0	0	709.53	0	0	0	0	714.11	0	693.29	0	0	705.72	0	0	0	0	724.33	0	0	0	0	0	0	710.56	0	0	0	0	0	0	691.73	712.07	0	710.93	714.32	690.11	0	0	0	0	0	0	0	0	0	0	0	0
2.6555e+13	0	0	710.92	0	0	0	0	715.9	0	692.38	0	0	706.25	0	0	0	0	717.68	0	0	0	0	0	0	706.67	0	0	0	0	0	0	0	713.98	0	703.21	710.68	0	0	0	0	0	0	0	0	0	0	0	0	0
2.6613e+13	0	0	709.93	0	0	0	0	715.67	0	691.52	0	0	705.63	0	0	0	0	713.81	0	0	0	0	0	0	703.44	0	0	0	0	0	0	0	714.85	0	698.27	707.58	0	0	0	0	0	0	0	0	0	0	0	0	0
2.6672e+13	0	0	708.18	0	0	0	0	714.9	0	690.67	0	0	704.28	0	0	0	0	710.9	0	0	0	0	0	0	700.57	0	0	0	0	0	0	0	715	0	693.12	704.87	0	0	0	0	0	0	0	0	0	0	0	0	0
2.673e+13	0	0	701.43	0	0	0	0	715.61	0	693.31	0	701.42	696.5	0	0	0	0	706.46	0	0	718.49	690.5	0	0	693.5	0	0	690.5	0	0	0	0	716.71	702.63	0	698.85	0	0	0	0	0	0	0	0	0	703.09	0	0	0
2.6788e+13	0	0	699.34	0	0	0	0	714.32	0	692.33	0	0	695.29	0	0	0	0	704.16	0	0	0	690.05	0	0	0	0	0	690.05	0	0	0	0	716.04	0	0	696.2	0	0	0	0	0	0	0	0	0	0	0	0	0
2.6846e+13	0	0	698.16	0	0	0	0	713.08	0	691.44	0	0	695.79	0	0	0	0	702.02	0	0	0	0	0	0	0	0	0	0	0	0	0	0	715.3	0	0	693.75	0	0	0	0	0	0	0	0	0	0	0	0	0
2.6904e+13	0	0	697.6	0	0	0	0	711.87	0	690.57	0	0	696.45	0	0	0	0	700.2	0	0	0	0	0	0	0	0	0	0	0	0	0	0	714.5	0	0	691.68	0	0	0	0	0	0	0	0	0	0	0	0	0
2.6962e+13	0	0	697.07	0	0	0	0	710.69	0	0	0	0	696.58	0	0	0	0	698.6	0	0	0	0	0	0	0	0	0	0	0	0	0	0	713.67	0	0	0	0	0	0	0	0	0	0	0	0	0	0	0	0
2.702e+13	0	0	696.31	0	0	0	0	752.5	0	692.25	0	0	696.2	0	0	0	0	698.11	0	0	0	0	0	712.94	0	0	0	0	0	0	0	0	723.18	0	0	0	0	0	0	0	0	0	0	0	0	0	0	0	0
2.7078e+13	0	0	695.76	0	0	0	0	733.28	0	691.38	0	0	695.48	0	0	0	0	702.21	0	0	0	691.09	0	0	0	0	0	691.09	0	0	0	0	728.07	0	0	0	0	0	0	0	0	0	0	0	0	0	0	0	0
2.7136e+13	0	0	695.67	0	0	0	0	726.62	0	690.52	0	0	694.73	0	0	0	0	702.63	0	0	0	693.01	0	0	0	0	0	693.01	0	0	0	0	726	0	0	691.15	0	0	0	0	0	0	0	0	0	0	0	0	0
2.7195e+13	0	0	695.34	0	0	0	0	722.56	0	0	0	0	693.85	0	0	0	0	701.74	0	0	0	693.54	0	0	0	0	0	693.54	0	0	0	0	723.82	0	0	691.12	0	0	0	0	0	0	0	0	0	0	0	0	0
2.7253e+13	0	0	694.56	0	0	0	0	719.58	0	0	0	0	692.94	0	0	0	0	700.41	0	0	0	693.3	0	0	0	0	0	693.3	0	0	0	0	721.87	0	0	690.18	0	0	0	0	0	0	0	0	0	0	0	0	0
2.7311e+13	703.89	0	0	0	0	0	0	717.37	0	691.52	0	0	690.73	0	689.58	0	717.1	694.36	0	0	0	696.59	0	0	0	695.63	713.97	696.59	0	0	0	705.71	721.61	0	0	0	0	0	0	0	0	0	0	0	0	0	690.28	0	730.03
2.7369e+13	0	0	692.44	0	0	0	0	715.25	0	690.79	0	0	694.88	0	0	0	695.53	694.21	0	0	0	695.33	0	0	0	0	700.21	695.33	0	0	0	704.56	719.79	0	0	0	0	0	0	0	0	0	0	0	0	0	0	0	709.05
2.7427e+13	0	0	694.18	0	0	0	0	713.39	0	690.02	0	0	697.96	0	0	0	0	694.72	0	0	0	693.78	0	0	0	0	692.08	693.78	0	0	0	701.39	718.16	0	0	0	0	0	0	0	0	0	0	0	0	0	0	0	701.03
2.7485e+13	0	0	695.55	0	0	0	0	711.75	0	0	0	0	699.55	0	0	0	0	695	0	0	0	691.71	0	0	0	0	0	691.71	0	0	0	698.57	716.67	0	0	0	0	0	0	0	0	0	0	0	0	0	0	0	695.28
2.7543e+13	0	0	696.48	0	0	0	0	710.31	0	0	0	0	700.18	0	0	0	0	695.03	0	0	0	0	0	0	0	0	0	0	0	0	0	695.52	715.3	0	0	0	0	0	0	0	0	0	0	0	0	0	0	0	0
2.7601e+13	0	0	705.76	0	0	0	0	709.53	0	691.64	0	0	700.92	0	0	0	0	733.5	0	0	0	0	0	0	723.82	0	0	0	0	0	0	691.59	714.45	0	723.73	726.18	706.02	0	0	701.27	0	0	0	0	0	0	0	0	0
2.7659e+13	0	0	709.34	0	0	0	0	712.47	0	690.93	0	0	703.91	0	0	0	0	718.67	0	0	0	0	0	0	710.88	0	0	0	0	0	0	0	714.49	0	706.84	713.56	0	0	0	0	0	0	0	0	0	0	0	0	0
2.7718e+13	0	0	708.13	0	0	0	0	713.48	0	690.15	0	0	704.62	0	0	0	0	713.09	0	0	0	0	0	0	705.22	0	0	0	0	0	0	0	715.03	0	700.01	708.19	0	0	0	0	0	0	0	0	0	0	0	0	0
2.7776e+13	0	0	706.32	0	0	0	0	713.31	0	0	0	0	703.89	0	0	0	0	709.64	0	0	0	0	0	0	701.39	0	0	0	0	0	0	0	715.15	0	694.69	704.66	0	0	0	0	0	0	0	0	0	0	0	0	0
2.7834e+13	0	0	704.42	0	0	0	0	712.67	0	0	0	0	702.58	0	0	0	0	707.03	0	0	0	0	0	0	698.14	0	0	0	0	0	0	0	714.9	0	0	701.83	0	0	0	0	0	0	0	0	0	0	0	0	0
2.7892e+13	0	0	697.82	0	0	0	0	713.14	0	691.45	0	0	695.8	699.39	0	0	0	702.88	0	0	0	0	0	0	690.5	0	0	0	0	0	0	0	716.03	0	0	695.88	0	0	0	0	0	0	0	0	700.92	0	0	692.85	692.82
2.795e+13	0	0	697.48	0	0	0	0	711.97	0	690.63	0	0	696.99	0	0	0	0	700.87	0	0	0	0	0	0	0	0	0	0	0	0	0	691.33	715.27	0	0	693.82	0	0	0	0	0	0	0	0	0	0	0	0	696.48
2.8008e+13	0	0	697.74	0	0	0	0	710.81	0	0	0	0	698.03	0	0	0	0	699.43	0	0	0	0	0	0	0	0	0	0	0	0	0	693.15	714.44	0	0	692.73	0	0	0	0	0	0	0	0	0	0	0	0	696.09
2.8066e+13	0	0	697.96	0	0	0	0	709.67	0	0	0	0	698.88	0	0	0	0	698.34	0	0	0	0	0	0	0	0	0	0	0	0	0	693.95	713.56	0	0	691.37	0	0	0	0	0	0	0	0	0	0	0	0	694.16
2.8124e+13	0	0	698.05	0	0	0	0	708.57	0	0	0	0	699.48	0	0	0	0	697.28	0	0	0	0	0	0	0	0	0	0	0	0	0	693.19	712.67	0	0	0	0	0	0	0	0	0	0	0	0	0	0	0	690.13
2.8182e+13	0	0	708.86	0	0	0	0	709.76	0	690.8	0	0	701.3	0	0	0	0	729.21	0	0	0	0	0	0	719.07	0	0	0	0	0	0	690.26	712.77	0	717.22	721.82	699.21	0	0	696.33	0	0	0	0	0	0	0	0	0
2.8241e+13	0	0	709.87	0	0	0	0	712.39	0	0	0	0	704.32	0	0	0	0	717.73	0	0	0	0	0	0	709.12	0	0	0	0	0	0	0	713.31	0	704.55	712.12	0	0	0	0	0	0	0	0	0	0	0	0	0
2.8299e+13	0	0	708.34	0	0	0	0	712.94	0	0	0	0	704.89	0	0	0	0	712.55	0	0	0	0	0	0	704.11	0	0	0	0	0	0	0	713.92	0	698.38	707.34	0	0	0	0	0	0	0	0	0	0	0	0	0
2.8357e+13	0	0	706.54	0	0	0	0	712.51	0	0	0	0	704.23	0	0	0	0	709.18	0	0	0	0	0	0	700.55	0	0	0	0	0	0	0	714.03	0	692.01	704.04	0	0	0	0	0	0	0	0	0	0	0	0	0
2.8415e+13	973.31	0	699.98	0	0	0	0	713.62	0	690.78	0	0	697.49	0	0	0	0	704.9	0	0	0	0	0	0	693.93	972.1	974.67	0	0	0	0	0	715.82	0	0	698.31	0	0	0	0	0	0	0	969.65	0	0	0	0	0
2.8473e+13	704.19	0	699.65	0	0	0	690.96	712.35	0	0	0	0	702.69	0	0	702.11	701.72	702.74	0	0	0	0	0	0	691.81	695.65	712.35	0	0	0	690.6	717.15	715.13	0	0	696.45	0	0	0	0	0	0	0	0	0	0	0	0	712.91
2.8531e+13	0	0	701.24	0	0	0	692.74	711.1	0	0	0	0	707.05	0	0	0	689.96	701.32	0	0	0	0	0	0	691.5	0	700.05	0	0	0	0	709.21	714.33	0	0	696	0	0	0	0	0	0	0	0	0	0	0	0	703.73
2.8589e+13	0	0	702.68	0	0	0	0	709.88	0	0	0	0	708.2	0	0	0	0	700.5	0	0	0	0	0	0	690.85	0	692.02	0	0	0	0	704.99	713.47	0	0	695.83	0	0	0	0	0	0	0	0	0	0	0	0	698.5
2.8647e+13	0	0	703.4	0	0	0	0	708.74	0	0	0	0	708.11	0	0	0	0	699.95	0	0	0	0	0	0	0	0	0	0	0	0	0	701.68	712.58	0	0	695.59	0	0	0	0	0	0	0	0	0	0	0	0	693.71
2.8705e+13	0	0	703.56	0	0	0	0	708.41	0	0	0	0	707.46	0	0	0	0	749.3	0	0	0	0	0	0	695.76	0	0	0	0	707.99	0	698.56	712.8	0	727.79	699.41	709.6	0	0	0	0	0	0	0	0	0	0	0	690
2.8763e+13	0	0	709.8	0	0	0	0	714.65	0	0	0	0	707.61	0	0	0	0	725.99	0	0	0	0	0	0	710.95	0	0	0	0	691.33	0	695.48	713.26	0	712.02	714.83	692.52	0	0	0	0	0	0	0	0	0	0	0	0
2.8822e+13	0	0	711.84	0	0	0	0	716.35	0	0	0	0	708.79	0	0	0	0	718.46	0	0	0	0	0	0	707.13	0	0	0	0	0	0	692.33	715.03	0	703.84	711.18	0	0	0	0	0	0	0	0	0	0	0	0	0
2.888e+13	0	0	711.18	0	0	0	0	715.76	0	0	0	0	708.72	0	0	0	0	714.29	0	0	0	0	0	0	703.91	0	0	0	0	0	0	0	715.66	0	698.86	708.04	0	0	0	0	0	0	0	0	0	0	0	0	0
2.8938e+13	0	0	709.67	0	0	0	0	714.65	0	0	0	0	707.8	0	0	0	0	711.25	0	0	0	0	0	0	701.1	0	0	0	0	0	0	0	715.54	0	694.12	705.35	0	0	0	0	0	0	0	0	0	0	0	0	0
2.8996e+13	0	0	703.54	701.29	0	0	0	715.65	0	0	0	705.02	700.94	749.58	0	0	0	707.04	0	0	0	0	0	0	694.65	0	0	0	0	0	0	0	717.54	706.64	0	699.77	0	0	0	0	0	0	0	0	710.91	0	0	745.19	0
2.9054e+13	0	0	701.83	0	0	0	0	714.13	0	0	0	0	700.18	700.94	0	0	0	704.83	0	0	0	0	0	0	691.45	0	0	0	0	0	0	690.03	716.6	0	0	697.41	0	0	0	0	0	0	0	0	0	0	0	693.92	691.83
2.9112e+13	0	0	701.04	0	0	0	0	712.71	0	0	0	0	700.54	0	0	0	0	702.88	0	0	0	0	0	0	0	0	0	0	0	0	0	691.81	715.61	0	0	695.65	0	0	0	0	0	0	0	0	0	0	0	0	694.34
2.917e+13	0	0	700.73	0	0	0	0	711.37	0	0	0	0	701.02	0	0	0	0	701.34	0	0	0	0	0	0	0	0	0	0	0	0	0	693.44	714.61	0	0	694.44	0	0	0	0	0	0	0	0	0	0	0	0	694.91
2.9228e+13	0	0	700.51	0	0	0	0	710.1	0	0	0	0	701.45	0	0	0	0	700.08	0	0	0	0	0	0	0	0	0	0	0	0	0	694.25	713.6	0	0	692.99	0	0	0	0	0	0	0	0	0	0	0	0	693.83
2.9286e+13	0	0	697.88	0	0	0	0	709.73	0	0	0	0	699.36	0	695.25	0	724.76	697.26	0	0	0	0	0	0	0	0	699.82	0	0	0	0	695.03	713.93	0	0	0	0	0	691.02	0	0	0	0	0	0	0	0	0	742.4
2.9345e+13	691.94	0	697.65	0	0	0	0	708.53	0	0	0	0	700.49	0	0	0	705.69	696	0	0	0	0	0	0	0	0	703.25	0	0	0	0	705.16	712.87	0	0	0	0	0	0	0	0	0	0	0	0	0	0	0	718.7
2.9403e+13	0	0	697.89	0	0	0	0	707.42	0	0	0	0	702.54	0	0	0	698.06	694.91	0	0	0	0	0	0	0	0	699.7	0	0	0	0	705.69	711.85	0	0	0	0	0	0	0	0	0	0	0	0	0	0	0	711.56
2.9461e+13	0	0	698.42	0	0	0	0	706.36	0	0	0	0	703.98	0	0	0	690.07	693.98	0	0	0	0	0	0	0	0	696.2	0	0	0	0	704.78	710.86	0	0	0	0	0	0	0	0	0	0	0	0	0	0	0	707.18
2.9519e+13	0	0	698.92	0	0	0	0	705.34	0	0	0	0	704.72	0	0	0	0	693.09	0	0	0	0	0	0	0	0	690.48	0	0	0	0	703.5	709.91	0	0	0	0	0	0	0	0	0	0	0	0	0	0	0	703.76
2.9577e+13	0	0	739.79	0	0	0	0	704.76	0	0	0	0	711.96	0	0	0	0	711.11	0	0	0	0	0	0	729.91	0	0	0	0	0	0	702.03	709.78	0	697.58	734.02	0	0	0	705.76	0	0	0	0	0	0	0	0	700.65
2.9635e+13	0	0	723.34	0	0	0	0	704.39	0	0	0	0	718.71	0	0	0	0	712.04	0	0	0	0	0	0	712.5	0	0	0	0	0	0	701.73	708.98	0	698.36	715.4	0	0	0	0	0	0	0	0	0	0	0	0	697.59
2.9693e+13	0	0	717.93	0	0	0	0	704.8	0	0	0	0	717.73	0	0	0	0	709.27	0	0	0	0	0	0	706.36	0	0	0	0	0	0	701.58	708.59	0	694.63	709.35	0	0	0	0	0	0	0	0	0	0	0	0	694.92
2.9751e+13	0	0	714.64	0	0	0	0	705.06	0	0	0	0	716	0	0	0	0	707.07	0	0	0	0	0	0	702.6	0	0	0	0	0	0	700.41	708.45	0	690.54	705.81	0	0	0	0	0	0	0	0	0	0	0	0	692.5
2.9809e+13	0	0	712.12	0	0	0	0	704.98	0	0	0	0	714.15	0	0	0	0	705.23	0	0	0	0	0	0	699.73	0	0	0	0	0	0	698.74	708.32	0	0	703.21	0	0	0	0	0	0	0	0	0	0	0	0	690.46
2.9868e+13	0	0	734.55	0	0	0	0	706.84	0	0	0	0	716.03	0	0	0	0	742.31	0	0	0	0	0	0	740.55	0	0	0	0	0	0	696.81	709.82	0	726.12	744.74	706.25	0	0	719.53	0	0	0	0	0	0	0	0	0
2.9926e+13	0	0	727.44	0	0	0	0	708.49	0	0	0	0	720.31	0	0	0	0	726.12	0	0	0	0	0	0	719.94	0	0	0	0	0	0	695.36	709.96	0	710.47	723.95	0	0	0	697.51	0	0	0	0	0	0	0	0	0
2.9984e+13	0	0	722.13	0	0	0	0	709.79	0	0	0	0	718.99	0	0	0	0	719.52	0	0	0	0	0	0	712.52	0	0	0	0	0	0	694.71	710.63	0	703.93	716.44	0	0	0	0	0	0	0	0	0	0	0	0	0
3.0042e+13	0	0	718.2	0	0	0	0	710.04	0	0	0	0	716.78	0	0	0	0	715.29	0	0	0	0	0	0	707.92	0	0	0	0	0	0	693.82	711.1	0	699.43	711.8	0	0	0	0	0	0	0	0	0	0	0	0	0
3.01e+13	0	0	715.03	0	0	0	0	709.7	0	0	0	0	714.49	0	0	0	0	712.11	0	0	0	0	0	0	704.43	0	0	0	0	0	0	692.57	711.19	0	694.99	708.35	0	0	0	0	0	0	0	0	0	0	0	0	0
3.0158e+13	0	0	725.29	0	0	0	0	713.6	0	0	0	0	714.02	0	0	0	0	749.69	0	0	0	0	0	0	735.47	0	0	0	0	0	0	691.04	713.91	0	732.04	740.2	713.96	0	0	709.74	0	0	0	0	0	0	0	0	0
3.0216e+13	0	0	724.39	0	0	0	0	717.12	0	0	0	0	716.54	0	0	0	0	731.43	0	0	0	0	0	0	720.78	0	0	0	0	0	0	0	715.02	0	714.36	725.21	693.79	0	0	694.35	0	0	0	0	0	0	0	0	0
3.0274e+13	0	0	720.65	0	0	0	0	717.54	0	0	0	0	715.79	0	0	0	0	723.94	0	0	0	0	0	0	714	0	0	0	0	0	0	0	716.05	0	707.13	718.3	0	0	0	0	0	0	0	0	0	0	0	0	0
3.0332e+13	0	0	717.28	0	0	0	0	716.76	0	0	0	0	714.03	0	0	0	0	719.11	0	0	0	0	0	0	709.44	0	0	0	0	0	0	0	716.26	0	702.28	713.67	0	0	0	0	0	0	0	0	0	0	0	0	0
3.0391e+13	0	0	714.33	0	0	0	0	715.6	0	0	0	0	712.03	0	0	0	0	715.45	0	0	0	0	0	0	705.83	0	0	0	0	0	0	0	715.92	0	698.04	710.08	0	0	0	0	0	0	0	0	0	0	0	0	0
3.0449e+13	0	0	743.58	0	0	0	0	717.53	0	0	0	0	723.7	0	0	0	0	735.52	0	0	0	0	0	0	733.28	0	0	0	0	0	0	0	718.62	0	715.89	737.99	0	0	0	708.69	0	0	0	0	0	0	0	0	0
3.0507e+13	0	0	730.03	0	0	0	0	717.7	0	0	0	0	722.03	0	0	0	0	728.16	0	0	0	0	0	0	721.32	0	0	0	0	0	0	0	718.02	0	710.63	725.33	0	0	0	695.94	0	0	0	0	0	0	0	0	0
3.0565e+13	0	0	723.58	0	0	0	0	717.78	0	0	0	0	718.7	0	0	0	0	723.03	0	0	0	0	0	0	715.34	0	0	0	0	0	0	0	717.85	0	706.13	719.15	0	0	0	0	0	0	0	0	0	0	0	0	0
3.0623e+13	0	0	719.21	0	0	0	0	717.23	0	0	0	0	715.73	0	0	0	0	719.18	0	0	0	0	0	0	711.12	0	0	0	0	0	0	0	717.56	0	702.41	714.89	0	0	0	0	0	0	0	0	0	0	0	0	0
3.0681e+13	0	0	715.79	0	0	0	0	716.32	0	0	0	0	713.09	0	0	0	0	716.04	0	0	0	0	0	0	707.68	0	0	0	0	0	0	0	717.04	0	698.81	711.5	0	0	0	0	0	0	0	0	0	0	0	0	0
3.0739e+13	0	0	727.68	0	0	0	0	721.34	0	0	0	0	713.85	0	0	0	0	747.42	0	0	0	0	0	0	734.52	0	0	0	0	0	0	0	719.8	0	728.65	738.95	709.33	0	0	706.49	0	0	0	0	0	0	0	0	0
3.0797e+13	0	0	724.57	0	0	0	0	723.89	0	0	0	0	715.27	0	0	0	0	733.23	0	0	0	0	0	0	722.4	0	0	0	0	0	0	0	721.04	0	715.24	726.66	691.81	0	0	693.57	0	0	0	0	0	0	0	0	0
3.0855e+13	0	0	720.64	0	0	0	0	723.44	0	0	0	0	714.03	0	0	0	0	726.32	0	0	0	0	0	0	716	0	0	0	0	0	0	0	721.57	0	708.68	720.2	0	0	0	0	0	0	0	0	0	0	0	0	0
3.0913e+13	0	0	717.25	0	0	0	0	722.12	0	0	0	0	712.13	0	0	0	0	721.6	0	0	0	0	0	0	711.46	0	0	0	0	0	0	0	721.27	0	704.02	715.66	0	0	0	0	0	0	0	0	0	0	0	0	0
3.0972e+13	0	0	714.29	0	0	0	0	720.57	0	0	0	0	710.1	0	0	0	0	717.93	0	0	0	0	0	0	707.79	0	0	0	0	0	0	0	720.53	0	699.93	712.03	0	0	0	0	0	0	0	0	0	0	0	0	0
3.103e+13	0	0	711.62	0	0	0	0	735.09	0	0	0	0	708.08	0	0	0	0	714.92	0	0	0	722.08	0	0	704.54	0	0	722.08	0	0	0	0	751.72	0	695.06	708.92	0	0	0	0	0	0	0	0	0	0	698.51	0	0
3.1088e+13	0	0	709.21	0	0	0	0	733.3	0	0	0	0	706.1	0	0	0	0	712.91	0	0	0	714.66	0	0	701.62	0	0	714.66	0	0	0	0	741.58	0	0	706.3	0	0	0	0	0	0	0	0	0	0	700.73	0	0
3.1146e+13	0	0	707.09	0	0	0	0	730.42	0	0	0	0	704.17	0	0	0	0	711.48	0	0	0	710.99	0	0	698.88	0	0	710.99	0	0	0	0	736.32	0	0	704.13	0	0	0	0	0	0	0	0	0	0	700.42	0	0
3.1204e+13	0	0	705.16	0	0	0	0	727.77	0	0	0	0	702.28	0	0	0	0	710.04	0	0	0	708.53	0	0	696.06	0	0	708.53	0	0	0	0	732.67	0	0	702.05	0	0	0	0	0	0	0	0	0	0	699.65	0	0
3.1262e+13	0	0	752.19	0	0	0	0	725.2	0	0	0	0	700.77	0	0	0	0	709.58	0	0	0	709.85	0	0	746.89	0	0	709.85	0	0	0	0	731.06	0	691.56	741.62	0	0	0	711.13	0	0	0	0	0	0	703.58	0	0
3.132e+13	0	0	727.25	0	0	0	0	723.79	0	0	0	0	711.53	0	0	0	0	725.46	0	0	0	708.03	0	0	721.46	0	0	708.03	0	0	0	0	728.73	0	707.28	725.03	0	0	0	699.48	0	0	0	0	0	0	702.25	0	0
3.1378e+13	0	0	718.98	0	0	0	0	723.88	0	0	0	0	710.36	0	0	0	0	721.17	0	0	0	706.42	0	0	713.64	0	0	706.42	0	0	0	0	727.36	0	704.25	717.31	0	0	0	0	0	0	0	0	0	0	701	0	0
3.1436e+13	0	0	714.4	0	0	0	0	723.6	0	0	0	0	708.12	0	0	0	0	717.86	0	0	0	705.04	0	0	709.2	0	0	705.04	0	0	0	0	726.45	0	701.33	712.91	0	0	0	0	0	0	0	0	0	0	699.79	0	0
3.1495e+13	0	0	711.09	0	0	0	0	722.81	0	0	0	0	705.88	0	0	0	0	715.17	0	0	0	703.83	0	0	705.86	0	0	703.83	0	0	0	0	725.51	0	698.27	709.65	0	0	0	0	0	0	0	0	0	0	698.62	0	0
3.1553e+13	0	0	704.56	0	0	0	761.35	722.72	0	690.89	0	0	752.43	0	0	0	0	710.4	0	0	0	705.25	0	0	699.06	0	0	705.25	0	0	715.49	697.45	726.14	0	0	703.25	0	0	0	0	0	0	0	0	0	0	700.99	0	0
3.1611e+13	0	0	717.03	0	0	0	709.92	721.33	0	690.51	0	0	727.74	0	0	0	0	709.24	0	0	0	704.18	0	0	700.02	0	0	704.18	0	0	693.55	704.18	724.9	0	690.15	703.97	0	0	0	0	0	0	0	0	0	0	699.86	0	0
3.1669e+13	0	0	716.97	0	0	0	699.05	719.99	0	690.05	0	0	720.77	0	0	0	0	709.98	0	0	0	703.04	0	0	702.22	0	0	703.04	0	0	0	699.5	723.62	0	690.99	706.07	0	0	0	0	0	0	0	0	0	0	698.7	0	0
3.1727e+13	0	0	715.36	0	0	0	690.55	718.86	0	0	0	0	716.58	0	0	0	0	710.38	0	0	0	701.84	0	0	702.96	0	0	701.84	0	0	0	695.65	722.41	0	691.06	706.74	0	0	0	0	0	0	0	0	0	0	697.48	0	0
3.1785e+13	0	0	713.51	0	0	0	0	717.91	0	0	0	0	713.38	0	0	0	0	710.2	0	0	0	700.56	0	0	702.69	0	0	700.56	0	0	0	692.49	721.32	0	0	706.47	0	0	0	0	0	0	0	0	0	0	696.19	0	0
3.1843e+13	0	0	711.73	0	0	0	0	724.36	0	692.81	0	0	710.69	0	0	0	0	731.35	0	0	0	701.64	0	0	705.56	0	0	701.64	0	732.95	0	0	721.61	0	707.3	710.1	0	704.21	0	0	0	0	0	0	0	0	698.15	0	0
3.1901e+13	0	0	714.3	0	0	0	0	732.89	0	692.24	0	0	709.17	0	0	0	0	729.57	0	0	0	700.79	0	0	713.16	0	0	700.79	0	699.27	0	0	726.51	0	708.99	718.14	0	0	0	0	0	0	0	0	0	0	696.83	0	0
3.1959e+13	0	0	714.69	0	0	0	0	730.78	0	691.66	0	0	708.56	0	0	0	0	724.65	0	0	0	700.74	0	0	711.04	0	0	700.74	0	0	0	0	728.02	0	704.65	716.04	0	0	0	0	0	0	0	0	0	0	695.73	0	0
3.2018e+13	0	0	713.33	0	0	0	0	728.48	0	691.06	0	0	707.5	0	0	0	0	720.92	0	0	0	700.61	0	0	708.11	0	0	700.61	0	0	0	0	727.62	0	700.92	713.15	0	0	0	0	0	0	0	0	0	0	694.92	0	0
3.2076e+13	0	0	711.42	0	0	0	0	726.4	0	690.45	0	0	706.07	0	0	0	0	717.81	0	0	0	700.22	0	0	705.24	0	0	700.22	0	0	0	0	726.65	0	697.32	710.32	0	0	0	0	0	0	0	0	0	0	694.28	0	0
3.2134e+13	0	0	733.31	0	0	0	0	725.94	0	693.89	0	0	706.33	0	0	0	0	757.12	0	0	0	703.45	0	0	750.41	0	0	703.45	0	0	0	0	727.72	0	737.08	756.33	714.25	0	0	728.55	0	0	0	0	0	0	697.71	0	0
3.2192e+13	0	0	726.4	0	0	0	0	727.33	0	693.21	0	0	711.4	0	0	0	0	735.74	0	0	0	702.58	0	0	724.97	0	0	702.58	0	0	0	0	727.02	0	717.91	729.53	696.1	0	0	701.5	0	0	0	0	0	0	697.03	0	0
3.225e+13	0	0	720.84	0	0	0	0	727.9	0	692.58	0	0	710.72	0	0	0	0	728.01	0	0	0	701.81	0	0	717.29	0	0	701.81	0	0	0	0	727.21	0	710.73	721.5	0	0	0	0	0	0	0	0	0	0	696.31	0	0
3.2308e+13	0	0	716.89	0	0	0	0	727.14	0	691.99	0	0	708.96	0	0	0	0	723.15	0	0	0	701.15	0	0	712.54	0	0	701.15	0	0	0	0	727	0	705.95	716.63	0	0	0	0	0	0	0	0	0	0	695.54	0	0
3.2366e+13	0	0	713.71	0	0	0	0	725.85	0	691.42	0	0	707	0	0	0	0	719.49	0	0	0	700.49	0	0	708.86	0	0	700.49	0	0	0	0	726.37	0	701.96	712.96	0	0	0	0	0	0	0	0	0	0	694.8	0	0
3.2424e+13	0	0	710.94	0	700.74	0	0	738.45	0	694.92	0	0	704.97	0	0	0	0	716.47	0	0	0	740.17	694.46	0	705.63	0	0	740.17	0	0	0	0	769.15	0	697.68	709.87	0	0	0	0	0	0	0	0	0	0	705.81	0	0
3.2482e+13	0	0	708.43	0	0	0	0	739.98	0	694.35	0	0	702.96	0	0	0	0	714.27	0	0	0	724.92	0	0	702.67	0	0	724.92	0	0	0	0	750.62	0	691.94	707.18	0	0	0	0	0	0	0	0	0	0	710.21	0	0
3.2541e+13	0	0	706.25	0	0	0	0	736.75	0	693.81	0	0	701.05	0	0	0	0	712.92	0	0	0	719.39	0	0	699.91	0	0	719.39	0	0	0	0	743.74	0	0	704.97	0	0	0	0	0	0	0	0	0	0	709.34	0	0
3.2599e+13	0	0	704.32	0	0	0	0	733.71	0	693.46	0	0	699.28	0	0	0	0	711.58	0	0	0	716.08	0	0	697.15	0	0	716.08	0	0	0	0	739.43	0	0	702.94	0	0	0	0	0	0	0	0	0	0	708.08	0	0
3.2657e+13	0	0	702.41	0	0	0	0	731.03	0	693.25	0	0	697.53	0	0	0	0	710.02	0	0	0	713.67	0	0	694.22	0	0	713.67	0	0	0	0	736.18	0	0	700.77	0	0	0	0	0	0	0	0	0	0	706.82	0	0
3.2715e+13	0	0	737.86	0	0	0	0	727.73	0	697.65	0	0	716.64	0	0	0	0	714.14	0	0	0	714.32	0	0	713.51	0	0	714.32	0	0	0	0	733.97	0	694.61	719.39	0	0	0	0	0	0	0	0	0	0	709.75	0	0
3.2773e+13	0	0	722.25	0	0	0	0	726.31	0	697.48	0	0	712.65	0	0	0	0	718.32	0	0	0	712.43	0	0	711.88	0	0	712.43	0	0	0	0	731.81	0	699.31	716.52	0	0	0	0	0	0	0	0	0	0	708.27	0	0
3.2831e+13	0	0	716.36	0	0	0	0	725.65	0	697.23	0	0	709.11	0	0	0	0	717.21	0	0	0	710.77	0	0	709.04	0	0	710.77	0	0	0	0	730.3	0	699.16	713.29	0	0	0	0	0	0	0	0	0	0	706.9	0	0
3.2889e+13	0	0	712.63	0	0	0	0	724.94	0	696.92	0	0	706.2	0	0	0	0	715.45	0	0	0	709.32	0	0	706.48	0	0	709.32	0	0	0	0	729.12	0	697.72	710.59	0	0	0	0	0	0	0	0	0	0	705.62	0	0
3.2947e+13	0	0	709.68	0	0	0	0	724.04	0	696.55	0	0	703.66	0	0	0	0	713.6	0	0	0	708.03	0	0	704.01	0	0	708.03	0	0	0	0	727.99	0	694.38	708.14	0	0	0	0	0	0	0	0	0	0	704.41	0	0
3.3005e+13	0	0	708.96	0	0	0	0	739.61	0	700.43	0	0	701.5	0	0	0	0	735.92	0	0	0	708.75	0	0	712.39	0	0	708.75	0	712.34	0	0	731.11	0	711.6	717.88	0	0	0	0	0	0	0	0	0	0	706.01	0	0
3.3063e+13	0	0	710.58	0	0	0	0	738.46	0	699.91	0	0	700.86	0	0	0	0	728.52	0	0	0	708.9	0	0	711.64	0	0	708.9	0	695.04	0	0	734.97	0	707.2	716.93	0	0	0	0	0	0	0	0	0	0	705.06	0	0
3.3122e+13	0	0	709.65	0	0	0	0	735.43	0	699.37	0	0	700.38	0	0	0	0	723.38	0	0	0	709.26	0	0	708.42	0	0	709.26	0	0	0	0	734.83	0	702.89	713.52	0	0	0	0	0	0	0	0	0	0	704.5	0	0
3.318e+13	0	0	707.89	0	0	0	0	732.7	0	698.81	0	0	699.46	0	0	0	0	719.48	0	0	0	709.09	0	0	705.27	0	0	709.09	0	0	0	0	733.61	0	699.04	710.31	0	0	0	0	0	0	0	0	0	0	704	0	0
3.3238e+13	0	0	705.91	0	0	0	0	730.28	0	698.23	0	0	698.14	0	0	0	0	716.25	0	0	0	708.49	0	0	702.27	0	0	708.49	0	0	0	0	732.11	0	694.98	707.39	0	0	0	0	0	0	0	0	0	0	703.4	0	0
3.3296e+13	0	0	703.83	0	0	0	0	732.13	0	701.6	0	0	696.57	0	0	0	0	713.43	690.52	0	0	740.02	0	0	699.34	0	0	740.02	0	0	0	0	749.35	0	690.11	704.64	0	0	0	0	0	0	692.74	0	0	0	735.87	0	0
3.3354e+13	0	690.5	701.75	0	0	0	0	734.53	0	701.33	0	0	694.94	0	0	0	0	710.98	692.13	0	0	729.74	0	0	696.27	0	0	729.74	0	0	0	0	746.55	0	0	701.97	0	0	0	0	0	0	0	0	0	0	725.68	0	0
3.3412e+13	0	0	699.73	0	0	0	0	733.65	0	701.48	0	0	693.3	0	0	0	0	708.97	690.88	0	0	724.8	0	0	693.04	0	0	724.8	0	0	0	0	742.99	0	0	699.42	0	0	0	0	0	0	0	0	0	0	720.95	0	0
3.347e+13	0	0	697.73	0	0	0	0	731.91	0	701.65	0	0	691.69	0	0	0	0	707.14	0	0	0	721.49	0	0	0	0	0	721.49	0	0	0	0	739.91	0	0	696.89	0	0	0	0	0	0	0	0	0	0	717.89	0	0
3.3528e+13	0	0	695.64	0	0	0	0	729.98	0	701.69	0	0	0	0	0	0	0	705.28	0	0	0	718.93	0	0	0	0	0	718.93	0	0	0	0	737.24	0	0	694.26	0	0	0	0	0	0	0	0	0	0	715.57	0	0
3.3586e+13	0	0	0	0	0	0	0	726.2	0	706.42	692.27	0	0	693.8	0	0	0	697.84	0	0	0	717.85	0	0	0	0	0	717.85	0	0	0	0	734.22	0	0	0	0	0	0	0	0	0	0	0	0	0	716.33	0	0
3.3645e+13	0	0	0	0	0	0	0	724.41	0	706.09	692.04	0	0	0	0	0	0	696.17	0	0	0	715.93	0	0	0	0	0	715.93	0	0	0	0	732.16	0	0	0	0	0	0	0	0	0	0	0	0	0	714.49	0	0
3.3703e+13	0	0	690.2	0	0	0	0	722.67	0	705.65	691.66	0	690.57	0	0	0	0	695.45	0	0	0	714.14	0	0	0	0	0	714.14	0	0	0	0	730.22	0	0	0	0	0	0	0	0	0	0	0	0	0	712.83	0	0
3.3761e+13	0	0	690.68	0	0	0	0	721	0	705.15	691.14	0	691	0	0	0	0	694.97	0	0	0	712.45	0	0	0	0	0	712.45	0	0	0	0	728.41	0	0	0	0	0	0	0	0	0	0	0	0	0	711.27	0	0
3.3819e+13	0	0	690.39	0	0	0	0	875.32	799.89	708.78	695.22	0	690.57	0	0	0	0	694.34	0	0	0	711.04	0	708.41	0	0	0	711.04	0	0	0	0	733.26	0	0	0	0	0	0	0	0	0	0	0	0	0	711.32	0	0
3.3877e+13	0	0	0	0	0	0	0	748.27	0	708.08	694.45	0	0	0	0	0	0	695.69	0	0	0	716.72	0	0	0	0	0	716.72	0	0	0	0	749.24	0	0	0	0	0	0	0	0	0	0	0	0	0	710.95	0	0
3.3935e+13	0	0	0	0	0	0	0	737.75	0	707.37	693.59	0	0	0	0	0	0	697.84	0	0	0	717.79	0	0	0	0	0	717.79	0	0	0	0	742.49	0	0	0	0	0	0	0	0	0	0	0	0	0	711.93	0	0
3.3993e+13	0	0	0	0	0	0	0	732.41	0	706.68	692.71	0	0	0	0	0	0	698.35	0	0	0	716.56	0	0	0	0	0	716.56	0	0	0	0	738.15	0	0	0	0	0	0	0	0	0	0	0	0	0	711.89	0	0
3.4051e+13	0	0	0	0	0	0	0	728.76	0	706.06	691.82	0	0	0	0	0	0	697.93	0	0	0	714.88	0	0	0	0	0	714.88	0	0	0	0	734.92	0	0	0	0	0	0	0	0	0	0	0	0	0	711.15	0	0
3.4109e+13	747.41	0	0	0	0	0	0	723.92	0	709.16	695.28	0	0	0	0	711.8	713.9	690.98	0	0	0	714.63	0	0	0	742.49	754.84	714.63	0	0	0	735.53	731.97	0	0	0	0	0	0	0	0	0	0	730.34	0	0	712.67	0	730.08
3.4168e+13	691.42	0	690.39	0	0	0	0	721.66	0	708.61	694.46	0	694.31	0	0	691.34	690.77	691.91	0	0	0	712.69	0	0	0	0	702.34	712.69	0	0	0	710.16	729.63	0	0	0	0	0	0	0	0	0	0	0	0	0	711.22	0	705.64
3.4226e+13	0	0	692.62	0	0	0	0	719.71	0	708.05	693.58	0	697.92	0	0	0	0	693.83	0	0	0	710.89	0	0	0	0	0	710.89	0	0	0	702.4	727.59	0	0	0	0	0	0	0	0	0	0	0	0	0	709.76	0	696.13
3.4284e+13	0	0	694.56	0	0	0	0	718.02	0	707.46	692.69	0	699.23	0	0	0	0	694.98	0	0	0	709.19	0	0	0	0	0	709.19	0	0	0	697.3	725.77	0	0	690.4	0	0	0	0	0	0	0	0	0	0	708.32	0	0
3.4342e+13	0	0	695.81	0	0	0	0	716.59	0	706.86	691.75	0	699.44	0	0	0	0	695.75	0	0	0	707.58	0	0	0	0	0	707.58	0	0	0	692.2	724.14	0	0	690.44	0	0	0	0	0	0	0	0	0	0	706.89	0	0
3.44e+13	0	0	696.34	0	0	0	0	767.14	0	709.59	694.92	0	698.95	0	0	0	0	696.07	0	0	0	710.54	694.11	0	0	0	0	710.54	0	0	0	0	776.56	0	0	0	0	0	0	0	0	0	0	0	0	0	706.93	0	0
3.4458e+13	0	0	695.9	0	0	0	0	740.01	0	708.9	693.86	0	697.79	0	0	0	0	696.83	0	0	0	718.59	0	0	0	0	0	718.59	0	0	0	0	747.85	0	0	0	0	0	0	0	0	0	0	0	0	0	709.08	0	0
3.4516e+13	0	0	694.73	0	0	0	0	732.68	0	708.21	692.73	0	696.04	0	0	0	0	697.89	0	0	0	716.85	0	0	0	0	0	716.85	0	0	0	0	740.04	0	0	0	0	0	0	0	0	0	0	0	0	0	710.15	0	0
3.4574e+13	0	0	693.27	0	0	0	0	728.56	0	707.58	691.6	0	693.97	0	0	0	0	698.11	0	0	0	714.58	0	0	0	0	0	714.58	0	0	0	0	735.61	0	0	0	0	0	0	0	0	0	0	0	0	0	709.68	0	0
3.4632e+13	0	0	691.86	0	0	0	0	725.68	0	707.03	690.59	0	691.94	0	0	0	0	697.64	0	0	0	712.49	0	0	0	0	0	712.49	0	0	0	0	732.5	0	0	0	0	0	0	0	0	0	0	0	0	0	708.67	0	0
3.469e+13	0	0	0	0	0	0	0	721.39	0	709.8	693.83	0	0	0	0	0	0	691.44	0	0	693.25	712.16	0	0	0	0	0	712.16	0	0	0	0	729.5	0	0	0	0	0	0	0	0	0	0	0	0	0	710.23	0	0
3.4749e+13	0	0	0	0	0	0	0	719.63	0	709.33	692.97	0	0	0	0	0	0	690.12	0	0	0	710.25	0	0	0	0	0	710.25	0	0	0	0	727.49	0	0	0	0	0	0	0	0	0	0	0	0	0	708.74	0	0
3.4807e+13	0	0	0	0	0	0	0	718.01	0	708.82	692.16	0	0	0	0	0	0	0	0	0	0	708.52	0	0	0	0	0	708.52	0	0	0	0	725.73	0	0	0	0	0	0	0	0	0	0	0	0	0	707.31	0	0
3.4865e+13	0	0	0	0	0	0	0	716.49	0	708.26	691.21	0	0	0	0	0	0	0	0	0	0	706.89	0	0	0	0	0	706.89	0	0	0	0	724.15	0	0	0	0	0	0	0	0	0	0	0	0	0	705.92	0	0
3.4923e+13	0	0	0	0	0	0	0	715.06	0	707.67	690.31	0	0	0	0	0	0	0	0	0	0	705.28	0	0	0	0	0	705.28	0	0	0	0	722.7	0	0	0	0	0	0	0	0	0	0	0	0	0	704.53	0	0
3.4981e+13	0	0	729.12	0	0	0	690.6	711.65	0	710.12	693.32	0	731.13	0	0	0	0	690.42	0	0	0	703.9	0	0	690.26	0	0	703.9	0	0	0	0	720.3	0	0	692.39	0	0	0	0	0	700.4	0	0	0	0	704.57	0	0
3.5039e+13	0	0	714.41	0	0	0	0	710.55	0	709.43	692.27	0	715.44	0	0	0	0	695.93	0	0	0	702.07	0	0	695.98	0	0	702.07	0	0	0	0	719.05	0	0	698.7	0	0	0	0	0	0	0	0	0	0	703.01	0	0
3.5097e+13	0	0	709.19	0	0	0	0	709.88	0	708.72	691.05	0	709.87	0	0	0	0	698.47	0	0	0	700.16	0	0	696.17	0	0	700.16	0	0	0	0	717.97	0	0	698.91	0	0	0	0	0	0	0	0	0	0	701.32	0	0
3.5155e+13	0	0	706.11	0	0	0	0	709.59	0	708	0	0	706.44	0	0	0	0	699.27	0	0	0	698.26	0	0	695.11	0	0	698.26	0	0	0	0	717.12	0	0	698.14	0	0	0	0	0	0	0	0	0	0	699.5	0	0
3.5213e+13	0	0	703.83	0	0	0	0	709.43	0	707.26	0	0	703.83	0	0	0	0	699.31	0	0	0	696.42	0	0	693.01	0	0	696.42	0	0	0	0	716.46	0	0	697.04	0	0	0	0	0	0	0	0	0	0	697.59	0	0
3.5272e+13	0	0	699.24	0	0	0	0	708.57	0	709.18	690.64	693.33	697	713.95	0	0	0	698.85	0	0	0	695.11	0	0	0	0	0	695.11	0	0	0	0	715.29	695.93	0	694.61	0	0	0	0	0	0	0	0	700.81	0	696.78	709.79	0
3.533e+13	0	0	697.56	0	0	0	0	708.46	0	708.4	0	0	696.86	693.79	0	0	0	697.55	0	0	0	693.58	0	0	0	0	0	693.58	0	0	0	690.2	714.9	0	0	690.48	0	0	0	0	0	0	0	0	0	0	694.96	0	692.51
3.5388e+13	0	0	697.01	0	0	0	0	708.22	0	707.61	0	0	697.28	0	0	0	0	696.09	0	0	0	691.84	0	0	0	0	0	691.84	0	0	0	691.58	714.48	0	0	0	0	0	0	0	0	0	0	0	0	0	693.01	0	693.88
3.5446e+13	0	0	696.8	0	0	0	0	707.87	0	706.83	0	0	697.68	0	0	0	0	694.73	0	0	0	0	0	0	0	0	0	0	0	0	0	692.64	714.01	0	0	0	0	0	0	0	0	0	0	0	0	0	690.94	0	693.61
3.5504e+13	0	0	696.61	0	0	0	0	707.44	0	706.05	0	0	698.03	0	0	0	0	693.32	0	0	0	0	0	0	0	0	0	0	0	0	0	692.47	713.52	0	0	0	0	0	0	0	0	0	0	0	0	0	0	0	690.92
3.5562e+13	707.42	0	694.5	0	0	0	0	706.38	0	707.59	0	0	697.29	0	0	691.58	718.16	690.16	0	0	0	0	0	0	0	698.68	717.49	0	0	0	0	714.27	712.6	0	0	0	0	0	0	0	0	0	0	0	0	0	0	0	730.71
3.562e+13	695.18	0	694.92	0	0	0	0	705.87	0	706.82	0	0	700.91	0	0	0	702.33	0	0	0	0	0	0	0	0	0	705.62	0	0	0	0	710.97	712.07	0	0	0	0	0	0	0	0	0	0	0	0	0	0	0	715.17
3.5678e+13	0	0	695.91	0	0	0	0	705.32	0	706.04	0	0	703.08	0	0	0	693.68	0	0	0	0	0	0	0	0	0	699.48	0	0	0	0	707.85	711.54	0	0	0	0	0	0	0	0	0	0	0	0	0	0	0	708.57
3.5736e+13	0	0	696.81	0	0	0	0	704.76	0	705.26	0	0	703.95	0	0	0	0	0	0	0	0	0	0	0	0	0	694.19	0	0	0	0	705.29	711	0	0	0	0	0	0	0	0	0	0	0	0	0	0	0	704.06
3.5795e+13	0	0	697.41	0	0	0	0	704.18	0	704.48	0	0	704.13	0	0	0	0	0	0	0	0	0	0	0	0	0	0	0	0	0	0	703.01	710.46	0	0	0	0	0	0	0	0	0	0	0	0	0	0	0	700.42
3.5853e+13	0	0	731.78	0	0	0	690.15	703.06	0	705.81	0	0	726.13	0	0	0	0	700.62	0	0	0	0	0	0	707.58	0	0	0	0	0	0	702.17	709.49	0	0	711.28	0	0	0	0	0	0	0	0	0	0	0	0	696.98
3.5911e+13	0	0	720.5	0	0	0	690.5	702.9	0	705.04	0	0	721.65	0	0	0	0	703.8	0	0	0	0	0	0	704.46	0	0	0	0	0	0	703.09	709.07	0	0	707.52	0	0	0	0	0	0	0	0	0	0	0	0	694.2
3.5969e+13	0	0	715.7	0	0	0	0	703.17	0	704.26	0	0	718.19	0	0	0	0	703.56	0	0	0	0	0	0	701.51	0	0	0	0	0	0	702.11	708.88	0	0	704.61	0	0	0	0	0	0	0	0	0	0	0	0	692.24
3.6027e+13	0	0	712.59	0	0	0	0	703.49	0	703.47	0	0	715.41	0	0	0	0	702.74	0	0	0	0	0	0	699.09	0	0	0	0	0	0	700.29	708.86	0	0	702.37	0	0	0	0	0	0	0	0	0	0	0	0	690.49
3.6085e+13	0	0	710.18	0	0	0	0	703.67	0	702.66	0	0	713.01	0	0	0	0	701.77	0	0	0	0	0	0	696.86	0	0	0	0	0	0	698.23	708.89	0	0	700.47	0	0	0	0	0	0	0	0	0	0	0	0	0
3.6143e+13	690.4	0	712.38	0	0	0	715.45	704.76	0	703.86	0	0	730.78	0	0	705.04	0	702.25	0	0	0	0	0	0	695.82	0	701.89	0	0	0	710.21	723.74	709.4	0	0	699.98	0	0	0	0	0	0	0	0	0	0	0	0	698.47
3.6201e+13	0	0	714.44	0	0	0	705.82	704.64	0	703.06	0	0	725.21	0	0	692.82	0	701.87	0	0	0	0	0	0	695.14	0	696.9	0	0	0	696.33	714.73	709.4	0	0	700.11	0	0	0	0	0	0	0	0	0	0	0	0	699.3
3.6259e+13	0	0	713.84	0	0	0	700.04	704.43	0	702.25	0	0	721.22	0	0	0	0	701.9	0	0	0	0	0	0	694.87	0	692.17	0	0	0	0	709.91	709.31	0	0	700.14	0	0	0	0	0	0	0	0	0	0	0	0	697.24
3.6318e+13	0	0	712.57	0	0	0	694.48	704.21	0	701.41	0	0	718.15	0	0	0	0	701.7	0	0	0	0	0	0	694.37	0	0	0	0	0	0	706.39	709.16	0	0	699.68	0	0	0	0	0	0	0	0	0	0	0	0	694.79
3.6376e+13	0	0	711.13	0	0	0	0	705.19	0	702.54	0	0	715.6	0	0	0	0	744.9	0	0	0	0	0	0	696.1	0	0	0	0	708.23	0	703.38	709.76	0	726.64	701.7	710.11	0	0	0	0	0	0	0	0	0	0	0	692.38
3.6434e+13	0	0	716.98	0	0	0	0	711.72	0	701.73	0	0	714.81	0	0	0	0	728.99	0	0	0	0	0	0	715.62	0	0	0	0	693.34	0	700.5	710.78	0	715.01	719.38	695.11	0	0	0	0	0	0	0	0	0	0	0	690.02
3.6492e+13	0	0	718.11	0	0	0	0	714.15	0	700.89	0	0	715.43	0	0	0	0	721.15	0	0	0	0	0	0	711.76	0	0	0	0	0	0	698.19	713.18	0	706.63	715.57	0	0	0	0	0	0	0	0	0	0	0	0	0
3.655e+13	0	0	716.77	0	0	0	0	714.09	0	700.01	0	0	714.83	0	0	0	0	716.92	0	0	0	0	0	0	708.34	0	0	0	0	0	0	696.04	714.43	0	701.7	712.3	0	0	0	0	0	0	0	0	0	0	0	0	0
3.6608e+13	0	0	714.85	0	0	0	0	713.41	0	699.08	0	0	713.51	0	0	0	0	713.88	0	0	0	0	0	0	705.38	0	0	0	0	0	0	694.03	714.83	0	697.66	709.48	0	0	0	0	0	0	0	0	0	0	0	0	0
3.6666e+13	0	0	769.39	0	0	0	692.23	715.28	0	700.32	0	0	770.84	0	0	0	0	710.87	0	0	0	0	0	0	701.38	0	0	0	0	0	0	692.29	717.32	0	690.1	706.24	0	0	0	0	0	749.18	0	0	0	0	0	0	0
3.6724e+13	0	0	735.74	0	0	0	699.55	714.07	0	699.44	0	0	735.46	0	0	0	0	716.01	0	0	0	0	0	0	712.21	0	0	0	0	0	0	697.18	716.73	0	694.85	716.52	0	0	0	0	0	0	0	0	0	0	0	0	0
3.6782e+13	0	0	727.23	0	0	0	694.56	713.38	0	698.52	0	0	726.82	0	0	0	0	716.59	0	0	0	0	0	0	711.55	0	0	0	0	0	0	698.58	716.16	0	696.58	715.5	0	0	0	0	0	0	0	0	0	0	0	0	0
3.684e+13	0	0	722.29	0	0	0	0	713.03	0	697.55	0	0	721.9	0	0	0	0	715.29	0	0	0	0	0	0	709.38	0	0	0	0	0	0	697.57	715.76	0	695.91	713.24	0	0	0	0	0	0	0	0	0	0	0	0	0
3.6899e+13	0	0	718.69	0	0	0	0	712.66	0	696.52	0	0	718.31	0	0	0	0	713.58	0	0	0	0	0	0	707.05	0	0	0	0	0	0	695.86	715.43	0	694.04	710.94	0	0	0	0	0	0	0	0	0	0	0	0	0
3.6957e+13	0	0	712.75	0	0	0	0	714.44	0	698.16	0	0	710.03	0	0	0	692.91	712.21	0	0	0	0	0	0	704.53	0	0	0	0	0	0	690.8	717.13	0	691.51	708.31	0	0	0	0	0	0	0	0	707.21	0	0	0	703.94
3.7015e+13	0	0	710.37	0	0	0	0	713.67	0	697.2	0	0	708.71	0	0	0	698.71	710.15	0	0	0	0	0	0	701.87	0	695.35	0	0	0	0	698.43	716.62	0	0	705.9	0	0	0	0	0	0	0	0	0	0	0	0	708.29
3.7073e+13	0	0	708.91	0	0	0	0	712.82	0	696.18	0	0	708.95	0	0	0	694.79	708.3	0	0	0	0	0	0	699.68	0	695.74	0	0	0	0	702.05	716.01	0	0	703.96	0	0	0	0	0	0	0	0	0	0	0	0	705.47
3.7131e+13	0	0	708.1	0	0	0	0	711.91	0	695.1	0	0	709.47	0	0	0	0	706.75	0	0	0	0	0	0	697.83	0	693.57	0	0	0	0	703.01	715.34	0	0	702.47	0	0	0	0	0	0	0	0	0	0	0	0	702.82
3.7189e+13	0	0	707.58	0	0	0	0	710.99	0	694.01	0	0	709.71	0	0	0	0	705.45	0	0	0	0	0	0	695.96	0	0	0	0	0	0	702.69	714.62	0	0	701.22	0	0	0	0	0	0	0	0	0	0	0	0	700.03
3.7247e+13	0	0	707.16	0	0	0	0	735.75	0	696.09	0	0	709.58	0	0	0	0	710.5	0	0	0	0	0	702.29	694.59	0	0	0	0	705.96	0	701.54	717.43	0	0	700.99	0	0	0	0	0	0	0	0	0	0	0	0	696.91
3.7305e+13	0	0	708.51	0	0	0	0	730.89	0	695.05	0	0	709.46	0	0	0	0	716.88	0	0	0	0	0	0	699.31	0	0	0	0	0	0	699.79	724.45	0	694.96	705.88	0	0	0	0	0	0	0	0	0	0	0	0	693.36
3.7363e+13	0	0	710	0	0	0	0	726.28	0	694.01	0	0	709.78	0	0	0	0	715.5	0	0	0	0	0	0	700.43	0	0	0	0	0	0	697.59	724.6	0	694.59	706.56	0	0	0	0	0	0	0	0	0	0	0	0	690.33
3.7422e+13	0	0	710.27	0	0	0	0	723.09	0	692.87	0	0	709.81	0	0	0	0	713.54	0	0	0	0	0	0	699.73	0	0	0	0	0	0	695.3	723.49	0	692.43	705.59	0	0	0	0	0	0	0	0	0	0	0	0	0
3.748e+13	0	0	709.7	0	0	0	0	720.64	0	691.76	0	0	709.32	0	0	0	0	711.58	0	0	0	0	0	0	698.33	0	0	0	0	0	0	692.91	722.16	0	0	704.11	0	0	0	0	0	0	0	0	0	0	0	0	0
3.7538e+13	0	0	709.32	0	0	0	0	733.12	0	694.31	0	0	708.44	0	0	0	0	734.15	0	0	0	694.1	0	0	703.62	0	0	694.1	0	719.27	0	690.75	724.46	0	708.95	710.74	0	0	0	0	0	0	0	0	0	0	0	0	0
3.7596e+13	0	0	712.52	0	0	0	0	734.44	0	693.32	0	0	708.53	0	0	0	0	727.34	0	0	0	694.04	0	0	707.41	0	0	694.04	0	696.33	0	0	728.85	0	705.92	713.8	0	0	0	0	0	0	0	0	0	0	0	0	0
3.7654e+13	0	0	712.75	0	0	0	0	731.08	0	692.36	0	0	708.84	0	0	0	0	722.09	0	0	0	694.63	0	0	705.67	0	0	694.63	0	0	0	0	729.05	0	701.71	711.4	0	0	0	0	0	0	0	0	0	0	0	0	0
3.7712e+13	0	0	711.55	0	0	0	0	728.08	0	691.46	0	0	708.35	0	0	0	0	718.21	0	0	0	694.99	0	0	703.38	0	0	694.99	0	0	0	0	727.94	0	698	708.82	0	0	0	0	0	0	0	0	0	0	0	0	0
3.777e+13	0	0	709.89	0	0	0	0	725.51	0	690.6	0	0	707.33	0	0	0	0	715.09	0	0	0	694.96	0	0	701	0	0	694.96	0	0	0	0	726.5	0	694.07	706.38	0	0	0	0	0	0	0	0	0	0	0	0	0
3.7828e+13	0	0	712.5	0	0	0	0	731.48	0	693.58	0	0	706.37	0	0	0	0	748.28	0	0	0	699.18	0	0	719.93	0	0	699.18	0	709.68	0	0	728.27	0	726.63	726.69	706.99	0	0	690.58	0	0	0	0	0	0	691.82	0	0
3.7886e+13	0	0	715.74	0	0	0	0	734.51	0	692.79	0	0	707.77	0	0	0	0	732.14	0	0	0	698.72	0	0	714.55	0	0	698.72	0	694.55	0	0	730.68	0	712.89	719.98	690.25	0	0	0	0	0	0	0	0	0	691.48	0	0
3.7945e+13	0	0	714.31	0	0	0	0	732.43	0	692.06	0	0	708.03	0	0	0	0	725.11	0	0	0	698.68	0	0	710.21	0	0	698.68	0	0	0	0	730.92	0	706.52	715.17	0	0	0	0	0	0	0	0	0	0	691.19	0	0
3.8003e+13	0	0	712.22	0	0	0	0	729.91	0	691.38	0	0	707.26	0	0	0	0	720.49	0	0	0	698.56	0	0	706.77	0	0	698.56	0	0	0	0	729.96	0	701.92	711.56	0	0	0	0	0	0	0	0	0	0	691.01	0	0
3.8061e+13	0	0	710.08	0	0	0	0	727.51	0	690.71	0	0	706.02	0	0	0	0	716.96	0	0	0	698.24	0	0	703.74	0	0	698.24	0	0	0	0	728.59	0	697.81	708.54	0	0	0	0	0	0	0	0	0	0	690.81	0	0
3.8119e+13	0	0	701.54	0	0	0	0	726.77	0	694.05	0	0	697.41	707.37	0	0	0	710.31	0	0	0	702.03	0	0	695.19	0	0	702.03	0	0	0	0	729.58	0	0	700.64	0	0	0	0	0	0	0	0	693.69	0	695.1	702.04	0
3.8177e+13	0	0	700.83	0	0	0	0	724.45	0	693.39	0	0	698.68	0	0	0	0	707.92	0	0	0	701.12	0	0	693.13	0	0	701.12	0	0	0	690.02	727.76	0	0	698.67	0	0	0	0	0	0	0	0	0	0	694.59	0	691.92
3.8235e+13	0	0	701	0	0	0	0	722.35	0	692.76	0	0	700	0	0	0	0	706.11	0	0	0	700.12	0	0	692.25	0	0	700.12	0	0	0	691.3	726.03	0	0	697.7	0	0	0	0	0	0	0	0	0	0	693.92	0	693.1
3.8293e+13	0	0	701.22	0	0	0	0	720.44	0	692.16	0	0	700.95	0	0	0	0	704.78	0	0	0	699.01	0	0	691.2	0	0	699.01	0	0	0	692.05	724.4	0	0	697.02	0	0	0	0	0	0	0	0	0	0	693.11	0	692.34
3.8351e+13	0	0	701.17	0	0	0	0	718.7	0	691.57	0	0	701.58	0	0	0	0	703.67	0	0	0	697.81	0	0	0	0	0	697.81	0	0	0	690.4	722.86	0	0	696.13	0	0	0	0	0	0	0	0	0	0	692.21	0	0
3.8409e+13	0	0	700.78	0	0	0	0	732.41	0	695.05	0	0	701.69	0	0	0	0	702.6	0	0	0	729.26	0	0	0	0	0	729.26	0	0	0	0	755.31	0	0	694.83	0	0	0	0	0	0	0	0	0	0	705.6	0	0
3.8468e+13	0	0	700.09	0	0	0	0	731.15	0	694.46	0	0	701.25	0	0	0	0	701.87	0	0	0	719.19	0	0	0	0	0	719.19	0	0	0	0	743.14	0	0	693.12	0	0	0	0	0	0	0	0	0	0	707.06	0	0
3.8526e+13	0	0	699.22	0	0	0	0	728.36	0	693.95	0	0	700.43	0	0	0	0	701.38	0	0	0	714.41	0	0	0	0	0	714.41	0	0	0	0	737.35	0	0	691.47	0	0	0	0	0	0	0	0	0	0	705.95	0	0
3.8584e+13	0	0	698.21	0	0	0	0	725.84	0	693.58	0	0	699.37	0	0	0	0	700.69	0	0	0	711.25	0	0	0	0	0	711.25	0	0	0	0	733.49	0	0	690.03	0	0	0	0	0	0	0	0	0	0	704.57	0	0
3.8642e+13	0	0	697.04	0	0	0	0	723.63	0	693.3	0	0	698.13	0	0	0	0	699.71	0	0	0	708.82	0	0	0	0	0	708.82	0	0	0	0	730.55	0	0	0	0	0	0	0	0	0	0	0	0	0	703.2	0	0
3.87e+13	0	0	695.74	0	0	0	0	754.87	0	697.5	0	0	696.81	0	0	0	0	700.53	0	0	0	715.33	0	696.46	0	0	0	715.33	0	0	0	0	754.66	0	0	0	0	0	0	0	0	0	0	0	0	0	706.25	0	0
3.8758e+13	0	0	694.8	0	0	0	0	742.21	0	697.2	0	0	695.42	0	0	0	0	702.44	0	0	0	716.51	0	0	0	0	0	716.51	0	0	0	0	746.32	0	0	0	0	0	0	0	0	0	0	0	0	0	707.08	0	0
3.8816e+13	0	0	694.27	0	0	0	0	736.05	0	696.86	0	0	694.2	0	0	0	0	702.55	0	0	0	715.04	0	0	0	0	0	715.04	0	0	0	0	741.13	0	0	0	0	0	0	0	0	0	0	0	0	0	707.07	0	0
3.8874e+13	0	0	693.66	0	0	0	0	731.87	0	696.51	0	0	693.18	0	0	0	0	701.8	0	0	0	713.14	0	0	0	0	0	713.14	0	0	0	0	737.33	0	0	0	0	0	0	0	0	0	0	0	0	0	706.39	0	0
3.8932e+13	0	0	692.81	0	0	0	0	727.54	0	700.59	0	0	692.16	0	0	0	0	703.2	0	0	0	713.9	0	0	0	0	0	713.9	0	864.68	0	0	734.77	0	0	0	0	831.85	0	0	0	0	0	0	0	0	709.42	0	0
3.899e+13	0	0	694.3	0	0	0	0	742.34	0	700.25	0	0	691.34	0	0	0	0	719.43	0	0	0	712.14	0	0	695.6	0	0	712.14	0	703.52	0	0	738.42	0	703.85	700.36	0	0	0	0	0	0	0	0	0	0	707.99	0	0
3.9049e+13	0	0	696.7	0	0	0	0	738.67	0	699.87	0	0	691.72	0	0	0	0	714.82	0	0	0	711.75	0	0	696.82	0	0	711.75	0	0	0	0	739.22	0	698.93	701.06	0	0	0	0	0	0	0	0	0	0	706.9	0	0
3.9107e+13	0	0	697.07	0	0	0	0	734.9	0	699.46	0	0	692.08	0	0	0	0	711.54	0	0	0	711.32	0	0	695.37	0	0	711.32	0	0	0	0	737.57	0	694.64	699.73	0	0	0	0	0	0	0	0	0	0	706.15	0	0
3.9165e+13	0	0	696.46	0	0	0	0	731.69	0	699.02	0	0	691.92	0	0	0	0	708.89	0	0	0	710.52	0	0	693.37	0	0	710.52	0	0	0	0	735.46	0	690.43	697.96	0	0	0	0	0	0	0	0	0	0	705.42	0	0
3.9223e+13	0	0	695.48	0	0	0	0	728.82	0	702.75	0	0	691.31	0	0	0	0	763.3	0	0	0	712.16	0	0	699.95	0	0	712.16	0	723	0	0	734.43	0	747.96	705.89	717.87	0	0	0	0	0	0	0	0	0	708.03	0	0
3.9281e+13	0	0	701.26	0	0	0	0	736.98	0	702.25	0	0	691.68	0	0	0	0	729.56	0	0	0	710.92	0	0	709.79	0	0	710.92	0	700.57	0	0	735.58	0	715.33	714	695.19	0	0	0	0	0	0	0	0	0	707.01	0	0
3.9339e+13	0	0	702.46	0	0	0	0	735.97	0	701.75	0	0	693.23	0	0	0	0	721.26	0	0	0	710.37	0	0	705.96	0	0	710.37	0	0	0	0	736.54	0	706.72	709.82	0	0	0	0	0	0	0	0	0	0	706.07	0	0
3.9397e+13	0	0	701.7	0	0	0	0	733.47	0	701.23	0	0	693.74	0	0	0	0	716.56	0	0	0	709.96	0	0	702.63	0	0	709.96	0	0	0	0	735.64	0	701.28	706.45	0	0	0	0	0	0	0	0	0	0	705.32	0	0
3.9455e+13	0	0	700.34	0	0	0	0	730.93	0	700.71	0	0	693.4	0	0	0	0	713.14	0	0	0	709.32	0	0	699.63	0	0	709.32	0	0	0	0	734.1	0	696.66	703.59	0	0	0	0	0	0	0	0	0	0	704.61	0	0
3.9513e+13	708.58	0	690.79	0	0	0	0	728.6	0	704.13	0	0	0	0	714.31	0	733.09	704.97	0	0	0	711.24	0	0	0	700.92	715.42	711.24	0	0	0	694.96	733.66	0	0	694.04	0	0	710.4	0	0	0	0	0	0	0	707.14	0	745.23
3.9572e+13	0	0	694.43	0	0	0	0	726.18	0	703.59	0	0	693.95	0	0	0	694.15	703.12	0	0	0	710.07	0	0	690.1	0	699.1	710.07	0	0	0	702.01	731.62	0	0	694.16	0	0	0	0	0	0	0	0	0	0	706.25	0	707.8
3.963e+13	0	0	696.7	0	0	0	0	724.01	0	703.06	0	0	697.73	0	0	0	0	702.6	0	0	0	708.83	0	0	692.13	0	0	708.83	0	0	0	699.18	729.71	0	0	695.5	0	0	0	0	0	0	0	0	0	0	705.26	0	697.8
3.9688e+13	0	0	698.32	0	0	0	0	722.08	0	702.51	0	0	699.85	0	0	0	0	702.44	0	0	0	707.53	0	0	692.76	0	0	707.53	0	0	0	695.91	727.92	0	0	696.29	0	0	0	0	0	0	0	0	0	0	704.21	0	690.21
3.9746e+13	0	0	699.37	0	0	0	0	720.38	0	701.94	0	0	700.73	0	0	0	0	702.31	0	0	0	706.22	0	0	692.07	0	0	706.22	0	0	0	691.39	726.25	0	0	696.44	0	0	0	0	0	0	0	0	0	0	703.11	0	0
3.9804e+13	0	0	697.1	0	0	0	0	717.84	0	705.04	0	699.36	697.77	726.85	0	0	0	699.46	0	0	0	706.53	0	0	0	0	0	706.53	0	0	0	0	724.61	701.43	0	692.65	0	0	0	0	0	0	0	0	705.7	0	704.5	722.54	0
3.9862e+13	0	0	696.27	0	0	0	0	716.59	0	704.41	0	0	697.05	697.42	0	0	0	698.79	0	0	0	705.14	0	0	0	0	0	705.14	0	0	0	690.2	723.17	0	0	690.94	0	0	0	0	0	0	0	0	0	0	703.25	690.27	692.37
3.992e+13	0	0	696.23	0	0	0	0	715.48	0	703.76	0	0	697.32	0	0	0	0	698.02	0	0	0	703.74	0	0	0	0	0	703.74	0	0	0	691.66	721.87	0	0	690.27	0	0	0	0	0	0	0	0	0	0	701.95	0	694.24
3.9978e+13	0	0	696.49	0	0	0	0	714.45	0	703.1	0	0	697.81	0	0	0	0	697.47	0	0	0	702.27	0	0	0	0	0	702.27	0	0	0	692.82	720.68	0	0	0	0	0	0	0	0	0	0	0	0	0	700.58	0	694.17
4.0036e+13	0	0	696.71	0	0	0	0	713.48	0	702.42	0	0	698.3	0	0	0	0	696.97	0	0	0	700.68	0	0	0	0	0	700.68	0	0	0	693	719.57	0	0	0	0	0	0	0	0	0	0	0	0	0	699.1	0	691.73
4.0095e+13	0	0	696.69	0	0	0	0	715.51	0	705.05	0	0	698.64	0	0	0	0	696.32	0	0	0	744.93	0	0	0	0	0	744.93	0	0	0	690.79	745.99	0	0	0	0	0	0	0	0	0	0	0	0	0	720.64	0	0
4.0153e+13	0	0	696.24	0	0	0	0	721.38	0	704.36	0	0	698.55	0	0	0	0	695.41	0	0	0	723.8	0	0	0	0	0	723.8	0	0	0	0	738.74	0	0	0	0	0	0	0	0	0	0	0	0	0	716.84	0	0
4.0211e+13	0	0	695.36	0	0	0	0	721.49	0	703.91	0	0	697.91	0	0	0	0	694.46	0	0	0	716.98	0	0	0	0	0	716.98	0	0	0	0	734	0	0	0	0	0	0	0	0	0	0	0	0	0	712.99	0	0
4.0269e+13	0	0	694.13	0	0	0	0	720.46	0	703.65	0	0	696.77	0	0	0	0	693.57	0	0	0	712.99	0	0	0	0	0	712.99	0	0	0	0	730.76	0	0	0	0	0	0	0	0	0	0	0	0	0	710.19	0	0
4.0327e+13	0	0	692.58	0	0	0	0	719.2	0	703.39	0	0	695.33	0	0	0	0	692.61	0	0	0	710.16	0	0	0	0	0	710.16	0	0	0	0	728.28	0	0	0	0	0	0	0	0	0	0	0	0	0	707.97	0	0
4.0385e+13	0	0	690.87	0	693.35	0	0	731.9	0	706.93	0	0	693.54	0	0	0	0	691.52	0	0	0	744.75	0	0	0	0	0	744.75	0	0	0	0	765.93	0	0	0	0	0	0	0	0	0	0	0	0	0	719.44	0	0
4.0443e+13	0	0	0	0	0	0	0	732.34	0	706.53	0	0	691.73	0	0	0	0	690.58	0	0	0	729.49	0	0	0	0	0	729.49	0	0	0	0	748.71	0	0	0	0	0	0	0	0	0	0	0	0	0	720.58	0	0
4.0501e+13	0	0	0	0	0	0	0	729.45	0	706.23	0	0	0	0	0	0	0	690.24	0	0	0	722.93	0	0	0	0	0	722.93	0	0	0	0	741.8	0	0	0	0	0	0	0	0	0	0	0	0	0	717.85	0	0
4.0559e+13	0	0	0	0	0	0	0	726.79	0	706.04	0	0	0	0	0	0	0	0	0	0	0	718.69	0	0	0	0	0	718.69	0	0	0	0	737.45	0	0	0	0	0	0	0	0	0	0	0	0	0	715.23	0	0
4.0618e+13	0	0	0	0	0	0	0	724.45	0	705.82	0	0	0	0	0	0	0	0	0	0	0	715.52	0	0	0	0	0	715.52	0	0	0	0	734.2	0	0	0	0	0	0	0	0	0	0	0	0	0	712.94	0	0
4.0676e+13	0	693.24	0	0	0	691.97	0	725.24	0	709.7	692.69	0	0	0	0	0	0	0	694.51	0	0	747.79	0	0	0	0	0	747.79	0	0	0	0	750.26	0	0	0	0	0	0	0	0	0	698.38	0	0	0	747.1	0	0
4.0734e+13	0	696.12	0	0	0	694.45	0	728.17	0	709.67	692.76	0	0	0	0	0	0	0	697.73	0	0	733.71	0	0	0	0	0	733.71	0	0	0	0	746.85	0	0	0	0	0	0	0	0	0	694.8	0	0	0	733.14	0	0
4.0792e+13	0	694.69	0	0	0	692.91	0	727.44	0	710.05	693.33	0	0	0	0	0	0	0	696.39	0	0	727.12	0	0	0	0	0	727.12	0	0	0	0	742.52	0	0	0	0	0	0	0	0	0	0	0	0	0	726.73	0	0
4.085e+13	0	692.42	0	0	0	690.26	0	725.78	0	710.29	693.82	0	0	0	0	0	0	0	694.34	0	0	722.72	0	0	0	0	0	722.72	0	0	0	0	738.96	0	0	0	0	0	0	0	0	0	0	0	0	0	722.49	0	0
4.0908e+13	0	0	0	0	0	0	0	723.91	0	710.25	694.02	0	0	0	0	0	0	0	691.79	0	0	719.34	0	0	0	0	0	719.34	0	0	0	0	735.98	0	0	0	0	0	0	0	0	0	0	0	0	0	719.27	0	0
4.0966e+13	0	0	0	0	0	0	0	756.59	0	714.71	699.18	0	0	0	0	0	0	0	692.97	0	0	722.07	0	698.91	0	0	0	722.07	690.55	0	0	0	759.96	0	0	0	0	0	0	0	0	0	0	0	0	0	718.64	0	0
4.1024e+13	0	0	0	0	0	0	0	742.15	0	714.09	698.73	0	0	0	0	0	0	0	0	0	0	723.86	0	0	0	0	0	723.86	690.13	0	0	0	750.81	0	0	0	0	0	0	0	0	0	0	0	0	0	719.17	0	0
4.1082e+13	0	0	0	0	0	0	0	735.58	0	713.43	698.18	0	0	0	0	0	0	690.47	0	0	0	722.36	0	0	0	0	0	722.36	0	0	0	0	745.17	0	0	0	0	0	0	0	0	0	0	0	0	0	718.81	0	0
4.114e+13	0	0	0	0	0	0	0	731.22	0	712.82	697.6	0	0	0	0	0	0	690.34	0	0	0	720.33	0	0	0	0	0	720.33	0	0	0	0	741.01	0	0	0	0	0	0	0	0	0	0	0	0	0	717.73	0	0
4.1199e+13	0	0	0	0	0	0	0	727.87	0	712.24	697.01	0	0	0	0	0	0	0	0	0	0	718.3	0	0	0	0	0	718.3	0	0	0	0	737.66	0	0	0	0	0	0	0	0	0	0	0	0	0	716.37	0	0
4.1257e+13	0	697.78	0	0	0	696.08	0	730.11	0	715.72	700.88	0	0	0	0	0	0	0	699.66	691.75	0	747.6	0	0	0	0	0	747.6	692.06	0	0	0	754.77	0	0	0	0	0	0	0	0	0	700.81	0	0	0	747.12	0	0
4.1315e+13	0	699.4	0	0	0	697.66	0	731.32	0	715.78	700.9	0	0	0	0	0	0	0	701.21	691.21	0	736.39	0	0	0	0	0	736.39	691.77	0	0	0	749.7	0	0	0	0	0	0	0	0	0	696.47	0	0	0	736.15	0	0
4.1373e+13	0	698.11	0	0	0	696.19	0	729.72	0	716.14	701.2	0	0	0	0	0	0	0	700.01	690.97	0	730.47	0	0	0	0	0	730.47	692.04	0	0	0	745.05	0	0	0	0	0	0	0	0	0	691.53	0	0	0	730.45	0	0
4.1431e+13	0	696.25	0	0	0	694.1	0	727.57	0	716.25	701.29	0	0	0	0	0	0	0	698.27	690.9	0	726.29	0	0	0	0	0	726.29	692.23	0	0	0	741.25	0	0	0	0	0	0	0	0	0	0	0	0	0	726.48	0	0
4.1489e+13	0	698.36	888.19	0	0	696.05	0	720.87	0	720.76	706.3	0	0	0	0	0	0	0	700.44	695.96	0	721.82	0	0	0	0	0	721.82	697.58	0	0	0	735.28	0	0	0	0	0	0	0	0	0	0	0	0	0	724.42	0	0
4.1547e+13	0	695.08	716.87	0	0	691.55	0	719.13	0	720.12	705.72	0	702.08	0	0	0	0	699.55	697.74	695.75	0	719.12	0	0	702.73	0	0	719.12	697.17	0	0	0	732.74	0	690.68	705.05	0	0	0	0	0	0	0	0	0	0	721.64	0	0
4.1605e+13	0	690.3	706.56	0	0	0	0	718.16	0	719.34	705.01	0	697.8	0	0	0	0	702	694.28	695.42	0	716.77	0	0	700.04	0	0	716.77	696.57	0	0	0	730.61	0	692.69	702.18	0	0	0	0	0	0	0	0	0	0	719.22	0	0
4.1663e+13	0	0	701.23	0	0	0	0	717.86	0	718.49	704.23	0	694.01	0	0	0	0	701.93	0	694.97	0	714.79	0	0	696.93	0	0	714.79	695.84	0	0	0	729.04	0	0	699.41	0	0	0	0	0	0	0	0	0	0	717.1	0	0
4.1722e+13	0	0	697.26	0	0	0	0	717.69	0	717.59	703.39	0	690.97	0	0	0	0	701.07	0	694.4	0	713.17	0	0	692.66	0	0	713.17	695	0	0	0	727.84	0	0	696.5	0	0	0	0	0	0	0	0	0	0	715.24	0	0
4.178e+13	0	0	693.4	0	0	0	0	779.03	692.9	720.17	706.34	0	0	0	0	0	0	699.73	0	698.3	0	710.78	0	763.44	0	0	0	710.78	698.33	0	0	0	727.66	0	0	692.62	0	0	0	0	0	0	0	0	0	0	713.67	0	0
4.1838e+13	0	0	690.35	0	0	0	0	743.89	0	719.12	705.3	0	0	0	0	0	0	703.95	0	697.5	0	713.08	0	700.02	0	0	0	713.08	697.17	0	0	0	742.1	0	0	690.99	0	0	0	0	0	0	0	0	0	0	712.74	0	0
4.1896e+13	0	0	0	0	0	0	0	736.09	0	718.09	704.26	0	0	0	0	0	0	704.31	0	696.64	0	715.3	0	0	0	0	0	715.3	695.93	0	0	0	739.83	0	0	691.33	0	0	0	0	0	0	0	0	0	0	713.05	0	0
4.1954e+13	0	0	0	0	0	0	0	731.82	0	717.13	703.24	0	0	0	0	0	0	702.87	0	695.73	0	715.61	0	0	0	0	0	715.61	694.6	0	0	0	737.27	0	0	690.49	0	0	0	0	0	0	0	0	0	0	713.27	0	0
4.2012e+13	0	0	0	0	0	0	0	728.77	0	716.26	702.25	0	0	0	0	0	0	701.01	0	694.77	0	715.08	0	0	0	0	0	715.08	693.15	0	0	0	734.99	0	0	0	0	0	0	0	0	0	0	0	0	0	713.06	0	0
4.207e+13	0	0	0	0	0	0	0	724.59	0	718.33	704.47	719.93	0	702.98	0	0	0	692.05	0	697.73	0	715.33	0	0	0	0	0	715.33	695.61	0	0	0	732.66	722.97	0	0	0	0	0	0	0	0	0	0	0	0	714.19	695.91	0
4.2128e+13	0	0	0	0	0	0	0	722.35	0	717.59	703.58	0	0	0	0	0	0	690.04	0	696.73	0	714.01	0	0	0	0	0	714.01	694.28	0	0	0	730.58	0	0	0	0	0	0	0	0	0	0	0	0	0	713.3	0	0
4.2186e+13	0	0	0	0	0	0	0	720.34	0	716.87	702.68	0	0	0	0	0	0	0	0	695.73	0	712.67	0	0	0	0	0	712.67	692.93	0	0	0	728.7	0	0	0	0	0	0	0	0	0	0	0	0	0	712.29	0	0
4.2245e+13	0	0	0	0	0	0	0	718.52	0	716.16	701.76	0	0	0	0	0	0	0	0	694.69	0	711.3	0	0	0	0	0	711.3	691.59	0	0	0	726.96	0	0	0	0	0	0	0	0	0	0	0	0	0	711.2	0	0
4.2303e+13	0	0	0	0	0	0	0	716.88	0	715.45	700.82	0	0	0	0	0	0	0	0	693.61	0	709.93	0	0	0	0	0	709.93	690.27	0	0	0	725.34	0	0	0	0	0	0	0	0	0	0	0	0	0	710.06	0	0
4.2361e+13	705.6	0	0	0	0	0	0	712.88	0	717.32	702.92	0	0	0	704.67	0	725.49	0	0	696.39	0	708.35	0	0	0	698.98	717	708.35	692.74	0	0	699.57	722.43	0	0	0	0	0	700.03	0	0	0	0	0	0	0	709.68	0	737.84
4.2419e+13	0	0	0	0	0	0	0	711.61	0	716.56	701.94	0	690.79	0	0	0	696.77	0	0	695.32	0	706.85	0	0	0	0	699.79	706.85	691.3	0	0	702.54	721.03	0	0	0	0	0	0	0	0	0	0	0	0	0	708.39	0	709.2
4.2477e+13	0	0	0	0	0	0	0	710.48	0	715.8	700.93	0	693.04	0	0	0	0	0	0	694.23	0	705.3	0	0	0	0	690.67	705.3	0	0	0	699.49	719.74	0	0	0	0	0	0	0	0	0	0	0	0	0	707.06	0	700.09
4.2535e+13	0	0	690.8	0	0	0	0	709.51	0	715.02	699.87	0	694.41	0	0	0	0	0	0	693.03	0	703.68	0	0	0	0	0	703.68	0	0	0	696.42	718.55	0	0	0	0	0	0	0	0	0	0	0	0	0	705.66	0	693.35
4.2593e+13	0	0	691.61	0	0	0	0	708.69	0	714.25	698.75	0	695.02	0	0	0	0	0	0	691.8	0	702	0	0	0	0	0	702	0	0	0	692.51	717.46	0	0	0	0	0	0	0	0	0	0	0	0	0	704.18	0	0
4.2651e+13	0	0	737.89	0	0	0	0	705.82	0	715.65	700.44	0	714.47	0	0	0	0	696.48	0	694.25	0	699.44	0	0	704.73	0	0	699.44	0	0	0	0	714.82	0	0	708.47	0	0	0	0	0	692.08	0	0	0	0	702.76	0	0
4.2709e+13	0	0	717.75	0	0	0	0	705.53	0	714.84	699.22	0	712.47	0	0	0	0	703.67	0	692.87	0	697.72	0	0	704.85	0	0	697.72	0	0	0	0	714.02	0	690.03	707.69	0	0	0	0	0	0	0	0	0	0	701.11	0	0
4.2768e+13	0	0	711.48	0	0	0	0	705.76	0	714.03	697.91	0	708.7	0	0	0	0	703.91	0	691.39	0	696.1	0	0	701.94	0	0	696.1	0	0	0	0	713.45	0	0	704.73	0	0	0	0	0	0	0	0	0	0	699.4	0	0
4.2826e+13	0	0	707.8	0	0	0	0	706.24	0	713.22	696.48	0	705.69	0	0	0	0	703.16	0	0	0	694.64	0	0	699.47	0	0	694.64	0	0	0	0	713.14	0	0	702.37	0	0	0	0	0	0	0	0	0	0	697.65	0	0
4.2884e+13	0	0	705.08	0	0	0	0	706.67	0	712.42	694.91	0	703.13	0	0	0	0	702.2	0	0	0	693.41	0	0	697.18	0	0	693.41	0	0	0	0	712.98	0	0	700.36	0	0	0	0	0	0	0	0	0	0	695.94	0	0
4.2942e+13	0	0	702.8	0	0	0	0	717.39	0	713.42	696.04	0	700.8	0	0	0	0	701.16	0	0	0	729.18	0	0	694.17	0	0	729.18	0	0	0	0	750.35	0	0	698.43	0	0	0	0	0	0	0	0	0	0	702.71	0	0
4.3e+13	0	0	700.63	0	0	0	0	721.31	0	712.64	694.31	0	698.43	0	0	0	0	700.2	0	0	0	717.11	0	0	0	0	0	717.11	0	0	0	0	736.32	0	0	696.2	0	0	0	0	0	0	0	0	0	0	707.31	0	0
4.3058e+13	0	0	698.53	0	0	0	0	720.46	0	712.02	692.79	0	696.23	0	0	0	0	699.53	0	0	0	712.32	0	0	0	0	0	712.32	0	0	0	0	731.18	0	0	693.24	0	0	0	0	0	0	0	0	0	0	706.83	0	0
4.3116e+13	0	0	696.38	0	0	0	0	719.25	0	711.6	691.5	0	693.71	0	0	0	0	698.66	0	0	0	709.46	0	0	0	0	0	709.46	0	0	0	0	728.16	0	0	0	0	0	0	0	0	0	0	0	0	0	705.72	0	0
4.3174e+13	0	0	694.01	0	0	0	0	718.06	0	711.25	690.62	0	691.49	0	0	0	0	697.32	0	0	0	707.43	0	0	0	0	0	707.43	0	0	0	0	726.03	0	0	0	0	0	0	0	0	0	0	0	0	0	704.58	0	0
4.3232e+13	0	0	728.5	0	0	0	0	715.11	0	713.14	693.26	0	723.58	0	0	0	0	696.16	0	0	0	706.75	0	0	695.34	0	0	706.75	0	0	0	0	723.31	0	0	697.04	0	0	0	0	0	692.05	0	0	0	0	705.73	0	0
4.329e+13	0	0	716.68	0	0	0	0	714.32	0	712.79	692.56	0	712.71	0	0	0	0	701.65	0	0	0	705.29	0	0	699.37	0	0	705.29	0	0	0	0	722.02	0	0	701.76	0	0	0	0	0	0	0	0	0	0	704.45	0	0
4.3349e+13	0	0	711.47	0	0	0	0	713.88	0	712.36	691.8	0	707.67	0	0	0	0	703.42	0	0	0	703.96	0	0	699.11	0	0	703.96	0	0	0	0	720.98	0	0	701.84	0	0	0	0	0	0	0	0	0	0	703.26	0	0
4.3407e+13	0	0	708	0	0	0	0	713.65	0	711.86	691	0	704.29	0	0	0	0	703.68	0	0	0	702.71	0	0	697.98	0	0	702.71	0	0	0	0	720.18	0	0	700.97	0	0	0	0	0	0	0	0	0	0	702.08	0	0
4.3465e+13	0	0	705.26	0	0	0	0	713.43	0	711.31	690.11	0	701.35	0	0	0	0	703.27	0	0	0	701.51	0	0	696.24	0	0	701.51	0	0	0	0	719.54	0	0	699.7	0	0	0	0	0	0	0	0	0	0	700.89	0	0
4.3523e+13	697.49	0	700.58	0	0	0	700.17	712.67	0	712.87	692.58	0	706.35	0	0	707.59	0	701.58	0	0	0	700.99	0	0	691.7	0	707.36	700.99	0	0	703.17	721.83	718.55	0	0	696.55	0	0	0	0	0	0	0	0	0	0	701.1	0	696.67
4.3581e+13	0	0	703.08	0	0	0	697.56	712.31	0	712.23	691.5	0	709.81	0	0	0	0	700.71	0	0	0	699.95	0	0	691.66	0	694.12	699.95	0	0	0	708.66	718.07	0	0	696.13	0	0	0	0	0	0	0	0	0	0	699.9	0	692.67
4.3639e+13	0	0	704.53	0	0	0	692.29	711.85	0	711.57	690.36	0	709.27	0	0	0	0	700.52	0	0	0	698.83	0	0	691.94	0	0	698.83	0	0	0	702.38	717.54	0	0	696.45	0	0	0	0	0	0	0	0	0	0	698.66	0	0
4.3697e+13	0	0	704.85	0	0	0	0	711.36	0	710.89	0	0	707.95	0	0	0	0	700.56	0	0	0	697.58	0	0	692	0	0	697.58	0	0	0	697.73	716.98	0	0	696.71	0	0	0	0	0	0	0	0	0	0	697.34	0	0
4.3755e+13	0	0	704.51	0	0	0	0	710.88	0	710.2	0	0	706.36	0	0	0	0	700.53	0	0	0	696.22	0	0	690.97	0	0	696.22	0	0	0	693.11	716.42	0	0	696.64	0	0	0	0	0	0	0	0	0	0	695.91	0	0
4.3813e+13	0	0	707.41	0	0	0	714.07	710	0	711.43	0	0	723.86	0	0	702.47	0	700.1	0	0	0	695.89	0	0	690.02	0	699.38	695.89	0	0	708.31	719.43	715.56	0	0	696.17	0	0	0	0	0	0	0	0	0	0	696.03	0	691.39
4.3872e+13	0	0	710.42	0	0	0	703.74	709.62	0	710.73	0	0	719.23	0	0	0	0	700.47	0	0	0	694.43	0	0	691.4	0	693.82	694.43	0	0	692.96	710.17	715.07	0	0	697.02	0	0	0	0	0	0	0	0	0	0	694.52	0	691.41
4.393e+13	0	0	710.51	0	0	0	697.35	709.26	0	710.02	0	0	715.72	0	0	0	0	701.1	0	0	0	692.82	0	0	692.49	0	0	692.82	0	0	0	704.69	714.6	0	0	697.89	0	0	0	0	0	0	0	0	0	0	692.87	0	0
4.3988e+13	0	0	709.71	0	0	0	0	708.97	0	709.31	0	0	712.92	0	0	0	0	701.44	0	0	0	691.15	0	0	692.9	0	0	691.15	0	0	0	700.56	714.17	0	0	698.2	0	0	0	0	0	0	0	0	0	0	691.13	0	0
4.4046e+13	0	0	710.3	0	0	0	0	708.64	0	710.35	0	0	710.51	0	0	0	0	733.9	0	0	0	691.01	0	0	902.41	0	0	691.01	0	0	0	697.03	713.59	0	716.78	904.51	703.87	0	0	893	0	0	0	0	0	0	691.23	0	0
4.4104e+13	0	0	729.24	0	0	0	0	709.44	0	709.65	0	0	715.72	0	0	0	0	729.61	0	0	0	0	0	0	724.78	0	0	0	0	0	0	693.51	713.41	0	714.8	728.61	694.51	0	0	703.86	0	0	0	0	0	0	0	0	0
4.4162e+13	0	0	723.54	0	0	0	0	711.73	0	708.94	0	0	716.04	0	0	0	0	721.45	0	0	0	0	0	0	714.8	0	0	0	0	0	0	691.73	713.97	0	706.16	718.76	0	0	0	0	0	0	0	0	0	0	0	0	0
4.422e+13	0	0	719.33	0	0	0	0	713.05	0	708.23	0	0	714.07	0	0	0	0	717.09	0	0	0	0	0	0	709.68	0	0	0	0	0	0	690.35	714.83	0	701.26	713.71	0	0	0	0	0	0	0	0	0	0	0	0	0
4.4278e+13	0	0	715.95	0	0	0	0	713.52	0	707.51	0	0	711.77	0	0	0	0	714.01	0	0	0	0	0	0	706.08	0	0	0	0	0	0	0	715.44	0	697.33	710.17	0	0	0	0	0	0	0	0	0	0	0	0	0
4.4336e+13	0	0	713.07	0	694.15	0	0	726.15	0	708.46	0	0	709.45	0	0	0	0	711.51	0	0	0	697.42	755.34	0	703.1	0	0	697.42	0	0	0	0	825.11	0	691.39	707.31	0	0	0	0	0	0	0	0	0	0	0	0	0
4.4395e+13	0	0	710.49	0	0	0	0	735.93	0	707.78	0	0	707.18	0	0	0	0	709.66	0	0	0	711.36	0	0	700.36	0	0	711.36	0	0	0	0	746.63	0	0	704.84	0	0	0	0	0	0	0	0	0	0	694.14	0	0
4.4453e+13	0	0	708.25	0	0	0	0	731.26	0	707.13	0	0	705.05	0	0	0	0	709.02	0	0	0	708.94	0	0	697.82	0	0	708.94	0	0	0	0	737.96	0	0	702.98	0	0	0	0	0	0	0	0	0	0	697.46	0	0
4.4511e+13	0	0	706.36	0	0	0	0	728.06	0	706.57	0	0	703.14	0	0	0	0	708.45	0	0	0	706.98	0	0	695.14	0	0	706.98	0	0	0	0	733.69	0	0	701.36	0	0	0	0	0	0	0	0	0	0	698.36	0	0
4.4569e+13	0	0	704.55	0	0	0	0	725.59	0	706.11	0	0	701.18	0	0	0	0	707.5	0	0	0	705.44	0	0	692.3	0	0	705.44	0	0	0	0	730.86	0	0	699.5	0	0	0	0	0	0	0	0	0	0	698.4	0	0
4.4627e+13	0	0	697.51	0	0	0	0	723.03	0	707.89	0	0	692.79	0	0	0	0	702.94	0	0	0	707.05	0	0	0	0	0	707.05	0	0	0	0	729.2	0	0	692.52	0	0	0	0	0	0	0	0	700.76	0	702.05	0	694.26
4.4685e+13	0	0	696.69	0	0	0	0	721.34	0	707.62	0	0	694.93	0	0	0	0	701.15	0	0	0	705.62	0	0	0	0	0	705.62	0	0	0	691.93	727.35	0	0	690.57	0	0	0	0	0	0	0	0	0	0	701.21	0	701.54
4.4743e+13	0	0	697.38	0	0	0	0	719.76	0	707.29	0	0	696.73	0	0	0	0	700.01	0	0	0	704.31	0	0	0	0	0	704.31	0	0	0	694.33	725.71	0	0	691.05	0	0	0	0	0	0	0	0	0	0	700.33	0	698.45
4.4801e+13	0	0	698	0	0	0	0	718.27	0	706.87	0	0	698.21	0	0	0	0	699.46	0	0	0	703.05	0	0	0	0	0	703.05	0	0	0	694.85	724.23	0	0	691.5	0	0	0	0	0	0	0	0	0	0	699.41	0	694.65
4.4859e+13	0	0	698.49	0	0	0	0	716.89	0	706.39	0	0	699.26	0	0	0	0	699.04	0	0	0	701.76	0	0	0	0	0	701.76	0	0	0	693.7	722.85	0	0	691.15	0	0	0	0	0	0	0	0	0	0	698.42	0	0
4.4918e+13	0	0	698.64	0	0	0	0	762.67	0	708.4	0	0	699.73	0	0	0	0	699.32	0	0	0	702.14	0	721	0	0	0	702.14	0	0	0	690.25	730.97	0	0	690.16	0	0	0	0	0	0	0	0	0	0	699.95	0	0
4.4976e+13	0	0	698.71	0	0	0	0	739.7	0	707.83	0	0	699.55	0	0	0	0	704.73	0	0	0	703.91	0	0	0	0	0	703.91	0	0	0	0	736.97	0	0	692.27	0	0	0	0	0	0	0	0	0	0	699.11	0	0
4.5034e+13	0	0	699	0	0	0	0	732.63	0	707.21	0	0	699.06	0	0	0	0	705.64	0	0	0	704.82	0	0	0	0	0	704.82	0	0	0	0	734.33	0	0	694.01	0	0	0	0	0	0	0	0	0	0	698.96	0	0
4.5092e+13	0	0	698.75	0	0	0	0	728.48	0	706.56	0	0	698.26	0	0	0	0	704.96	0	0	0	704.5	0	0	0	0	0	704.5	0	0	0	0	731.79	0	0	694.18	0	0	0	0	0	0	0	0	0	0	698.79	0	0
4.515e+13	0	0	698	0	0	0	0	725.5	0	705.92	0	0	697.24	0	0	0	0	703.79	0	0	0	703.7	0	0	0	0	0	703.7	0	0	0	0	729.6	0	0	693.45	0	0	0	0	0	0	0	0	0	0	698.41	0	0
4.5208e+13	0	0	735.42	0	0	0	691.68	722.65	0	707.94	0	0	733.12	0	0	0	0	699.58	0	0	0	705.65	0	0	694.01	0	0	705.65	0	0	0	0	728.43	0	0	696.31	0	0	0	0	0	707.54	0	0	0	0	701.4	0	0
4.5266e+13	0	0	720.99	0	0	0	0	720.7	0	707.39	0	0	717.96	0	0	0	0	706.13	0	0	0	704.31	0	0	701.59	0	0	704.31	0	0	0	0	726.57	0	691.41	704.71	0	0	0	0	0	0	0	0	0	0	700.54	0	0
4.5324e+13	0	0	715.55	0	0	0	0	719.44	0	706.81	0	0	712.53	0	0	0	0	708.25	0	0	0	702.98	0	0	702.27	0	0	702.98	0	0	0	0	725.07	0	692.72	705.54	0	0	0	0	0	0	0	0	0	0	699.58	0	0
4.5382e+13	0	0	712.13	0	0	0	0	718.61	0	706.21	0	0	709.13	0	0	0	0	708.42	0	0	0	701.66	0	0	701.48	0	0	701.66	0	0	0	0	723.93	0	691.71	704.88	0	0	0	0	0	0	0	0	0	0	698.53	0	0
4.544e+13	0	0	709.45	0	0	0	0	717.9	0	705.58	0	0	706.47	0	0	0	0	707.84	0	0	0	700.36	0	0	700.13	0	0	700.36	0	0	0	0	722.98	0	0	703.71	0	0	0	0	0	0	0	0	0	0	697.39	0	0
4.5499e+13	0	0	703.2	0	0	0	0	717.26	0	707.69	0	0	698.52	0	0	0	693.03	705.84	0	0	0	700.96	0	0	696.24	0	0	700.96	0	0	0	0	722.54	0	0	700.48	0	0	0	0	0	0	0	0	694.57	0	698.86	0	703.06
4.5557e+13	0	0	701.92	0	0	0	0	716.49	0	707.03	0	0	699.42	0	0	0	693.31	704.36	0	0	0	699.74	0	0	693.23	0	692.06	699.74	0	0	0	694.11	721.72	0	0	698.51	0	0	0	0	0	0	0	0	0	0	697.61	0	702.3
4.5615e+13	0	0	701.59	0	0	0	0	715.66	0	706.34	0	0	700.62	0	0	0	0	703.15	0	0	0	698.47	0	0	691.5	0	690.36	698.47	0	0	0	696.26	720.88	0	0	697.39	0	0	0	0	0	0	0	0	0	0	696.3	0	699.14
4.5673e+13	0	0	701.56	0	0	0	0	714.78	0	705.63	0	0	701.64	0	0	0	0	702.24	0	0	0	697.13	0	0	0	0	0	697.13	0	0	0	696.59	720.02	0	0	696.58	0	0	0	0	0	0	0	0	0	0	694.92	0	695.52
4.5731e+13	0	0	701.6	0	0	0	0	713.89	0	704.9	0	0	702.24	0	0	0	0	701.48	0	0	0	695.65	0	0	0	0	0	695.65	0	0	0	695.37	719.16	0	0	695.61	0	0	0	0	0	0	0	0	0	0	693.47	0	690.68
4.5789e+13	0	0	733.42	0	0	0	700.3	712.73	0	706.83	0	0	735.14	0	0	0	0	702.2	0	0	0	696.01	0	0	697.85	0	0	696.01	0	0	0	695.51	718.4	0	0	702.91	0	0	0	0	0	698.76	0	0	0	0	694.49	0	0
4.5847e+13	0	0	722.26	0	0	0	696.62	712.02	0	706.09	0	0	723.42	0	0	0	0	706.72	0	0	0	694.26	0	0	702.04	0	0	694.26	0	0	0	698.03	717.56	0	0	706.73	0	0	0	0	0	0	0	0	0	0	692.85	0	0
4.5905e+13	0	0	717.37	0	0	0	691.38	711.73	0	705.35	0	0	718.17	0	0	0	0	707.6	0	0	0	692.37	0	0	701.61	0	0	692.37	0	0	0	697.25	716.88	0	0	706.07	0	0	0	0	0	0	0	0	0	0	690.99	0	0
4.5963e+13	0	0	714.19	0	0	0	0	711.64	0	704.59	0	0	714.68	0	0	0	0	707.24	0	0	0	690.55	0	0	700.39	0	0	690.55	0	0	0	695.39	716.4	0	0	704.77	0	0	0	0	0	0	0	0	0	0	0	0	0
4.6022e+13	0	0	711.73	0	0	0	0	711.51	0	703.82	0	0	711.93	0	0	0	0	706.43	0	0	0	0	0	0	698.92	0	0	0	0	0	0	693.24	716.02	0	0	703.34	0	0	0	0	0	0	0	0	0	0	0	0	0
4.608e+13	0	0	711.58	0	0	0	0	725.76	0	705.57	0	0	709.74	0	0	0	0	728.17	0	0	0	0	0	0	707.7	0	0	0	0	706.06	0	691.04	718.68	0	708.18	713.03	0	0	0	0	0	0	0	0	0	0	0	0	0
4.6138e+13	0	0	713.51	0	0	0	0	726.35	0	704.8	0	0	709.15	0	0	0	0	722.92	0	0	0	690.12	0	0	708.78	0	0	690.12	0	0	0	0	722.74	0	704.38	713.73	0	0	0	0	0	0	0	0	0	0	0	0	0
4.6196e+13	0	0	712.99	0	0	0	0	724.65	0	704.02	0	0	708.58	0	0	0	0	718.94	0	0	0	690.94	0	0	706.44	0	0	690.94	0	0	0	0	723.75	0	700.45	711.36	0	0	0	0	0	0	0	0	0	0	0	0	0
4.6254e+13	0	0	711.47	0	0	0	0	722.91	0	703.24	0	0	707.46	0	0	0	0	715.78	0	0	0	691.54	0	0	703.81	0	0	691.54	0	0	0	0	723.6	0	696.77	708.73	0	0	0	0	0	0	0	0	0	0	0	0	0
4.6312e+13	0	0	709.62	0	0	0	0	721.29	0	702.46	0	0	706.04	0	0	0	0	713.08	0	0	0	691.79	0	0	701.17	0	0	691.79	0	0	0	0	723.01	0	691.94	706.19	0	0	0	0	0	0	0	0	0	0	0	0	0
4.637e+13	0	0	702.6	0	0	0	0	721.09	0	704.18	0	0	698.63	703.62	0	0	0	708.22	0	0	0	695.4	0	0	693.9	0	0	695.4	0	0	0	0	724.04	0	0	699.89	0	0	0	0	0	0	0	0	692.83	0	690.39	698.3	0
4.6428e+13	0	0	701.67	0	0	0	0	719.44	0	703.49	0	0	699.44	0	0	0	0	706.07	0	0	0	694.98	0	0	691.67	0	0	694.98	0	0	0	690.62	722.92	0	0	697.92	0	0	0	0	0	0	0	0	0	0	690.11	0	692.72
4.6486e+13	0	0	701.48	0	0	0	0	717.91	0	702.8	0	0	700.28	0	0	0	0	704.38	0	0	0	694.33	0	0	690.32	0	0	694.33	0	0	0	692.22	721.81	0	0	696.77	0	0	0	0	0	0	0	0	0	0	0	0	693.56
4.6545e+13	0	0	701.41	0	0	0	0	716.48	0	702.1	0	0	700.96	0	0	0	0	703.08	0	0	0	693.44	0	0	0	0	0	693.44	0	0	0	693.12	720.73	0	0	695.8	0	0	0	0	0	0	0	0	0	0	0	0	692.39
4.6603e+13	0	0	701.2	0	0	0	0	715.15	0	704	0	0	701.42	0	0	0	0	701.95	0	0	0	915.69	0	0	0	0	0	915.69	0	0	0	691.76	721.26	0	0	694.5	0	0	0	0	0	0	0	0	0	0	692.17	0	0
4.6661e+13	0	0	700.72	0	0	0	0	721.81	0	703.34	0	0	701.46	0	0	0	0	700.8	0	0	0	726.09	0	0	0	0	0	726.09	0	0	0	0	742.88	0	0	692.57	0	0	0	0	0	0	0	0	0	0	712.08	0	0
4.6719e+13	0	0	699.93	0	0	0	0	723.37	0	702.79	0	0	700.98	0	0	0	0	699.66	0	0	0	716.49	0	0	0	0	0	716.49	0	0	0	0	736.85	0	0	690.22	0	0	0	0	0	0	0	0	0	0	709.08	0	0
4.6777e+13	0	0	698.89	0	0	0	0	722.44	0	702.45	0	0	700.08	0	0	0	0	698.58	0	0	0	711.91	0	0	0	0	0	711.91	0	0	0	0	732.96	0	0	0	0	0	0	0	0	0	0	0	0	0	706.63	0	0
4.6835e+13	0	0	697.63	0	0	0	0	721.04	0	702.19	0	0	698.92	0	0	0	0	697.44	0	0	0	708.92	0	0	0	0	0	708.92	0	0	0	0	730.09	0	0	0	0	0	0	0	0	0	0	0	0	0	704.68	0	0
4.6893e+13	710.38	0	691.72	0	0	0	0	717.86	0	705.47	0	0	692.8	0	751.6	0	774.73	692.51	0	0	0	707.65	0	0	0	703.97	728.49	707.65	0	0	0	693.22	726.97	0	0	0	0	0	747.52	0	0	0	0	0	0	0	706.02	0	792.26
4.6951e+13	693.62	0	692.82	0	0	0	0	716.72	0	705.12	0	0	695.78	0	0	0	702.18	691.57	0	0	0	705.77	0	0	0	0	704.76	705.77	0	0	0	707.07	725.23	0	0	0	0	0	0	0	0	0	0	0	0	0	704.27	0	715.37
4.7009e+13	0	0	694.32	0	0	0	0	715.55	0	704.64	0	0	699.14	0	0	0	0	692.35	0	0	0	704.06	0	0	0	0	696.26	704.06	0	0	0	704.22	723.67	0	0	0	0	0	0	0	0	0	0	0	0	0	702.68	0	705.4
4.7068e+13	0	0	695.69	0	0	0	0	714.38	0	704.07	0	0	701.05	0	0	0	0	693.06	0	0	0	702.38	0	0	0	0	0	702.38	0	0	0	701.57	722.22	0	0	0	0	0	0	0	0	0	0	0	0	0	701.14	0	699.62
4.7126e+13	0	0	696.73	0	0	0	0	713.27	0	703.42	0	0	701.9	0	0	0	0	693.51	0	0	0	700.63	0	0	0	0	0	700.63	0	0	0	699.04	720.89	0	0	0	0	0	0	0	0	0	0	0	0	0	699.52	0	694.81
4.7184e+13	0	0	696.65	0	0	0	0	710.96	0	706.18	0	737.46	701.1	726.2	0	0	0	692.27	0	0	706.25	699.26	0	0	0	0	0	699.26	0	0	0	692.1	719.02	737.54	0	0	0	0	0	0	0	0	0	0	0	0	699.61	717.59	0
4.7242e+13	0	0	696.48	0	0	0	0	710.15	0	705.42	0	692.38	700.32	703.8	0	0	0	691.55	0	0	0	697.26	0	0	0	0	0	697.26	0	0	0	692.63	717.95	695.67	0	0	0	0	0	0	0	0	0	0	0	0	697.69	697.28	691.84
4.73e+13	0	0	696.01	0	0	0	0	709.41	0	704.64	0	0	699.81	694.09	0	0	0	690.56	0	0	0	694.95	0	0	0	0	0	694.95	0	0	0	693.54	716.95	0	0	0	0	0	0	0	0	0	0	0	0	0	695.51	0	694.35
[truncated: 451 more columns]
