# Supplementary material for: Determining the current size and state of subvolcanic magma reservoirs
Source: Nat Commun. 2020 Nov 5;11:5477. doi: 10.1038/s41467-020-19084-2 (PMC7644707; doi:10.1038/s41467-020-19084-2)
Supplement: Supplementary file 5 — Supplementary Data 2 [file 41467_2020_19084_MOESM5_ESM.zip › Supplementary data/Tt15_rn_MU_rad5_0.0089.txt]

5.8108e+10	0	0	0	0	0	0	0	0	0	0	0	0	0	0	0	0	0	0	0	0	0	0	0	0	0	0	0	0	0	0	0	0	0	0	0	0	0	0	0	0	0	0	0	0	0	0	0	0	0
1.1622e+11	0	0	0	0	0	0	0	0	0	0	0	0	0	0	0	0	0	0	0	0	0	0	0	0	0	0	0	0	0	0	0	0	0	0	0	0	0	0	0	0	0	0	0	0	0	0	0	0	0
1.7432e+11	0	0	0	0	0	0	0	0	0	0	0	0	0	0	0	0	0	0	0	0	0	0	0	0	0	0	0	0	0	0	0	0	0	0	0	0	0	0	0	0	0	0	0	0	0	0	0	0	0
2.3243e+11	0	0	0	0	0	0	0	0	0	0	0	0	0	0	0	0	0	0	0	0	0	0	0	0	0	0	0	0	0	0	0	0	0	0	0	0	0	0	0	0	0	0	0	0	0	0	0	0	0
2.9054e+11	0	0	0	0	0	0	0	0	0	0	0	0	0	0	0	0	0	0	0	0	0	0	0	0	0	0	0	0	0	0	0	0	0	0	0	0	0	0	0	0	0	0	0	0	0	0	0	0	0
3.4865e+11	0	0	0	0	0	0	0	0	0	0	0	0	0	0	0	0	0	0	0	0	0	0	0	0	0	0	0	0	0	0	0	0	0	0	0	0	0	0	0	0	0	0	0	0	0	0	0	0	0
4.0676e+11	0	0	0	0	0	0	0	0	0	0	0	0	0	0	0	0	0	0	0	0	0	0	0	0	0	0	0	0	0	0	0	0	0	0	0	0	0	0	0	0	0	0	0	0	0	0	0	0	0
4.6486e+11	0	0	0	0	0	0	0	0	0	0	0	0	0	0	0	0	0	0	0	0	0	0	0	0	0	0	0	0	0	0	0	0	0	0	0	0	0	0	0	0	0	0	0	0	0	0	0	0	0
5.2297e+11	0	0	0	0	0	0	0	0	0	0	0	0	0	0	0	0	0	0	0	0	0	0	0	0	0	0	0	0	0	0	0	0	0	0	0	0	0	0	0	0	0	0	0	0	0	0	0	0	0
5.8108e+11	0	0	0	0	0	0	0	0	0	0	0	0	0	0	0	0	0	0	0	0	0	0	0	0	0	0	0	0	0	0	0	0	0	0	0	0	0	0	0	0	0	0	0	0	0	0	0	0	0
6.3919e+11	0	0	0	0	0	0	0	0	0	0	0	0	0	0	0	0	0	0	0	0	0	0	0	0	0	0	0	0	0	0	0	0	0	0	0	0	0	0	0	0	0	0	0	0	0	0	0	0	0
6.973e+11	0	0	0	0	0	0	0	0	0	0	0	0	0	0	0	0	0	0	0	0	0	0	0	0	0	0	0	0	0	0	0	0	0	0	0	0	0	0	0	0	0	0	0	0	0	0	0	0	0
7.554e+11	0	0	0	0	0	0	0	0	0	0	0	0	0	0	0	0	0	0	0	0	0	0	0	0	0	0	0	0	0	0	0	0	0	0	0	0	0	0	0	0	0	0	0	0	0	0	0	0	0
8.1351e+11	0	0	0	0	0	0	0	0	0	0	0	0	0	0	0	0	0	0	0	0	0	0	0	0	0	0	0	0	0	0	0	0	0	0	0	0	0	0	0	0	0	0	0	0	0	0	0	0	0
8.7162e+11	0	0	0	0	0	0	0	0	0	0	0	0	0	0	0	0	0	0	0	0	0	0	0	0	0	0	0	0	0	0	0	0	0	0	0	0	0	0	0	0	0	0	0	0	0	0	0	0	0
9.2973e+11	0	0	0	0	0	0	0	0	0	0	0	0	0	0	0	0	0	0	0	0	0	0	0	0	0	0	0	0	0	0	0	0	0	0	0	0	0	0	0	0	0	0	0	0	0	0	0	0	0
9.8784e+11	0	0	0	0	0	0	0	0	0	0	0	0	0	0	0	0	0	0	0	0	0	0	0	0	0	0	0	0	0	0	0	0	0	0	0	0	0	0	0	0	0	0	0	0	0	0	0	0	0
1.0459e+12	0	0	0	0	0	0	0	0	0	0	0	0	0	0	0	0	0	0	0	0	0	0	0	0	0	0	0	0	0	0	0	0	0	0	0	0	0	0	0	0	0	0	0	0	0	0	0	0	0
1.1041e+12	0	0	0	0	0	0	0	0	0	0	0	0	0	0	0	0	0	0	0	0	0	0	0	0	0	0	0	0	0	0	0	0	0	0	0	0	0	0	0	0	0	0	0	0	0	0	0	0	0
1.1622e+12	0	0	0	0	0	0	0	0	0	0	0	0	0	0	0	0	0	0	0	0	0	0	0	0	0	0	0	0	0	0	0	0	0	0	0	0	0	0	0	0	0	0	0	0	0	0	0	0	0
1.2203e+12	0	0	0	0	0	0	0	0	0	0	0	0	0	0	0	0	0	0	0	0	0	0	0	0	0	0	0	0	0	0	0	0	0	0	0	0	0	0	0	0	0	0	0	0	0	0	0	0	0
1.2784e+12	0	0	0	0	0	0	0	0	0	0	0	0	0	0	0	0	0	0	0	0	0	0	0	0	0	0	0	0	0	0	0	0	0	0	0	0	0	0	0	0	0	0	0	0	0	0	0	0	0
1.3365e+12	0	0	0	0	0	0	0	0	0	0	0	0	0	0	0	0	0	0	0	0	0	0	0	0	0	0	0	0	0	0	0	0	0	0	0	0	0	0	0	0	0	0	0	0	0	0	0	0	0
1.3946e+12	0	0	0	0	0	0	0	0	0	0	0	0	0	0	0	0	0	0	0	0	0	0	0	0	0	0	0	0	0	0	0	0	0	0	0	0	0	0	0	0	0	0	0	0	0	0	0	0	0
1.4527e+12	0	0	0	0	0	0	0	0	0	0	0	0	0	0	0	0	0	0	0	0	0	0	0	0	0	0	0	0	0	0	0	0	0	0	0	0	0	0	0	0	0	0	0	0	0	0	0	0	0
1.5108e+12	0	0	0	0	0	0	0	0	0	0	0	0	0	0	0	0	0	0	0	0	0	0	0	0	0	0	0	0	0	0	0	0	0	0	0	0	0	0	0	0	0	0	0	0	0	0	0	0	0
1.5689e+12	0	0	0	0	0	0	0	0	0	0	0	0	0	0	0	0	0	0	0	0	0	0	0	0	0	0	0	0	0	0	0	0	0	0	0	0	0	0	0	0	0	0	0	0	0	0	0	0	0
1.627e+12	0	0	0	0	0	0	0	0	0	0	0	0	0	0	0	0	0	0	0	0	0	0	0	0	0	0	0	0	0	0	0	0	0	0	0	0	0	0	0	0	0	0	0	0	0	0	0	0	0
1.6851e+12	0	0	0	0	0	0	0	0	0	0	0	0	0	0	0	0	0	0	0	0	0	0	0	0	0	0	0	0	0	0	0	0	0	0	0	0	0	0	0	0	0	0	0	0	0	0	0	0	0
1.7432e+12	0	0	0	0	0	0	0	0	0	0	0	0	0	0	0	0	0	0	0	0	0	0	0	0	0	0	0	0	0	0	0	0	0	0	0	0	0	0	0	0	0	0	0	0	0	0	0	0	0
1.8013e+12	0	0	0	0	0	0	0	0	0	0	0	0	0	0	0	0	0	0	0	0	0	0	0	0	0	0	0	0	0	0	0	0	0	0	0	0	0	0	0	0	0	0	0	0	0	0	0	0	0
1.8595e+12	0	0	0	0	0	0	0	0	0	0	0	0	0	0	0	0	0	0	0	0	0	0	0	0	0	0	0	0	0	0	0	0	0	0	0	0	0	0	0	0	0	0	0	0	0	0	0	0	0
1.9176e+12	0	0	0	0	0	0	0	0	0	0	0	0	0	0	0	0	0	0	0	0	0	0	0	0	0	0	0	0	0	0	0	0	0	0	0	0	0	0	0	0	0	0	0	0	0	0	0	0	0
1.9757e+12	0	0	0	0	0	0	0	0	0	0	0	0	0	0	0	0	0	0	0	0	0	0	0	0	0	0	0	0	0	0	0	0	0	0	0	0	0	0	0	0	0	0	0	0	0	0	0	0	0
2.0338e+12	0	0	0	0	0	0	0	0	0	0	0	0	0	0	0	0	0	0	0	0	0	0	0	0	0	0	0	0	0	0	0	0	0	0	0	0	0	0	0	0	0	0	0	0	0	0	0	0	0
2.0919e+12	0	0	0	0	0	0	0	0	0	0	0	0	0	0	0	0	0	0	0	0	0	0	0	0	0	0	0	0	0	0	0	0	0	0	0	0	0	0	0	0	0	0	0	0	0	0	0	0	0
2.15e+12	0	0	0	0	0	0	0	0	0	0	0	0	0	0	0	0	856.71	0	0	0	0	0	0	0	0	0	0	0	0	0	0	0	0	0	0	0	0	0	0	0	0	0	0	0	0	0	0	0	0
2.2081e+12	0	0	0	0	0	0	0	0	0	0	0	0	0	0	0	0	0	0	0	0	0	0	0	0	0	0	0	0	0	0	0	0	0	0	0	0	0	0	0	0	0	0	0	0	0	0	0	0	0
2.2662e+12	0	0	0	0	0	0	0	0	0	0	0	0	0	0	0	0	0	0	0	0	0	0	0	0	0	0	0	0	0	0	0	0	0	0	0	0	0	0	0	0	0	0	0	0	0	0	0	0	0
2.3243e+12	0	0	0	0	0	0	0	0	0	0	0	0	0	0	0	0	0	0	0	0	0	0	0	0	0	0	0	0	0	0	0	0	0	0	0	0	0	0	0	0	0	0	0	0	0	0	0	0	0
2.3824e+12	0	0	0	0	0	0	0	0	0	0	0	0	0	0	0	0	0	0	0	0	0	0	0	0	0	0	0	0	0	0	0	0	0	0	0	0	0	0	0	0	0	0	0	0	0	0	0	0	0
2.4405e+12	0	0	0	0	0	0	0	0	0	0	0	0	0	0	0	0	0	0	0	0	0	0	0	0	0	0	0	0	0	0	0	0	0	0	0	0	0	0	0	0	0	0	0	0	0	0	0	0	0
2.4986e+12	0	0	0	0	0	0	0	0	0	0	0	0	0	0	0	0	0	0	0	0	0	0	0	0	0	0	0	0	0	0	0	0	0	0	0	0	0	0	0	0	0	0	0	0	0	0	0	0	0
2.5568e+12	0	0	0	0	0	0	0	0	0	0	0	0	0	0	0	0	0	0	0	0	0	0	0	0	0	0	0	0	0	0	0	0	0	0	0	0	0	0	0	0	0	0	0	0	0	0	0	0	0
2.6149e+12	0	0	0	0	0	0	0	0	0	0	0	0	0	0	0	0	0	0	0	0	0	0	0	0	0	0	0	0	0	0	0	0	0	0	0	0	0	0	0	0	0	0	0	0	0	0	0	0	0
2.673e+12	0	0	0	0	0	0	0	0	0	0	0	0	0	0	0	0	0	0	0	0	0	0	0	0	0	0	0	0	0	0	0	0	0	0	0	0	0	0	0	0	0	0	0	0	0	0	0	0	0
2.7311e+12	0	0	0	0	0	0	0	0	0	0	0	0	0	0	0	0	0	0	0	0	0	0	0	0	0	0	0	0	0	0	0	0	0	0	0	0	0	0	0	0	0	0	0	0	0	0	0	0	0
2.7892e+12	0	0	0	0	0	0	0	0	0	0	0	0	0	0	0	0	0	0	0	0	0	0	0	0	0	0	0	0	0	0	0	0	0	0	0	0	0	0	0	0	0	0	0	0	0	0	0	0	0
2.8473e+12	0	0	0	0	0	0	0	0	0	0	0	0	0	0	0	0	0	0	0	0	0	0	0	0	0	0	0	0	0	0	0	0	0	0	0	0	0	0	0	0	0	0	0	0	0	0	0	0	0
2.9054e+12	0	0	0	0	0	0	0	0	0	0	0	0	0	0	0	0	0	0	0	0	0	0	0	0	0	0	0	0	0	0	0	0	0	0	0	0	0	0	0	0	0	0	0	0	0	0	0	0	0
2.9635e+12	0	0	0	0	0	0	0	0	0	0	0	0	0	0	0	0	0	0	0	0	0	0	0	0	0	0	0	0	0	0	0	0	0	0	0	0	0	0	702.18	0	0	0	0	0	0	0	0	0	0
3.0216e+12	0	0	0	0	0	0	0	0	0	0	0	0	0	0	0	0	0	0	0	0	0	0	0	0	0	0	0	0	0	0	0	0	0	0	0	0	0	0	0	0	0	0	0	0	0	0	0	0	0
3.0797e+12	0	0	0	0	0	0	0	0	0	0	0	0	0	0	0	0	0	0	0	0	0	0	0	0	0	0	0	0	0	0	0	0	0	0	0	0	0	0	0	0	0	0	0	0	0	0	0	0	0
3.1378e+12	0	0	0	0	0	0	0	0	0	0	0	0	0	0	0	0	0	0	0	0	0	0	0	0	0	0	0	0	0	0	0	0	0	0	0	0	0	0	0	0	0	0	0	0	0	0	0	0	0
3.1959e+12	0	0	0	0	0	0	0	0	0	0	0	0	0	0	0	0	0	0	0	0	0	0	0	0	0	0	0	0	0	0	0	0	0	0	0	0	0	0	0	0	0	0	0	0	0	0	0	0	0
3.2541e+12	0	0	0	0	0	0	0	0	0	0	0	0	0	0	0	0	0	0	0	0	0	0	0	0	0	0	0	0	0	0	0	0	0	0	0	0	0	0	0	0	0	0	0	0	0	0	0	0	0
3.3122e+12	0	0	0	0	0	0	0	0	0	0	0	0	0	0	0	0	0	0	0	0	0	0	0	0	0	0	0	0	0	0	0	0	0	0	0	0	0	0	0	0	0	0	0	0	0	0	0	0	0
3.3703e+12	0	0	0	0	0	0	0	0	0	0	0	0	0	0	0	0	0	0	0	0	0	0	0	0	0	0	0	0	0	0	0	0	0	0	0	0	0	0	0	0	0	0	0	0	0	0	0	0	0
3.4284e+12	0	0	0	0	0	0	0	0	0	0	0	0	0	0	0	0	0	0	0	0	0	0	0	0	0	0	0	0	0	0	0	0	0	0	0	0	0	0	0	0	0	0	0	0	0	0	0	0	0
3.4865e+12	0	0	0	0	0	0	0	0	0	0	0	0	0	0	0	0	0	0	0	0	0	0	0	0	0	0	0	0	0	0	0	0	0	0	0	0	0	0	0	0	0	0	0	0	0	0	0	0	0
3.5446e+12	0	0	0	0	0	0	0	0	0	0	0	0	0	0	0	0	0	0	0	0	0	0	0	0	0	0	0	0	0	0	0	0	0	0	0	0	0	0	0	0	0	0	0	0	0	0	0	0	0
3.6027e+12	0	0	0	0	0	0	0	0	0	0	0	0	0	0	0	0	0	0	0	0	0	0	0	0	0	0	0	0	0	0	0	0	0	0	0	0	0	0	0	0	0	0	0	0	0	0	0	0	0
3.6608e+12	0	0	0	0	0	0	0	0	0	0	0	0	0	0	0	0	0	0	0	0	0	0	0	0	0	0	0	0	0	0	0	0	0	0	0	0	0	0	0	0	0	0	0	0	0	0	0	0	0
3.7189e+12	0	0	0	0	0	0	0	0	0	0	0	0	0	0	0	0	0	0	0	0	0	0	0	0	0	0	0	0	0	0	0	0	0	0	0	0	0	0	0	0	0	0	0	0	0	0	0	0	0
3.777e+12	0	0	0	0	0	0	0	0	0	0	0	0	0	0	0	0	0	0	0	0	0	0	0	0	0	0	0	0	0	0	0	0	0	0	0	0	0	0	0	0	0	0	0	0	0	0	0	0	0
3.8351e+12	0	0	0	0	0	0	0	0	0	0	0	0	0	0	0	0	0	0	0	0	0	0	0	0	0	0	0	0	0	0	0	0	0	0	0	0	0	0	0	0	0	0	0	0	0	0	0	0	0
3.8932e+12	0	0	0	0	0	0	0	0	0	0	0	0	0	0	0	0	0	0	0	0	0	0	0	0	0	0	0	0	0	0	0	0	0	0	0	0	0	0	0	0	0	0	0	0	0	0	0	0	0
3.9513e+12	0	0	0	0	0	0	0	0	0	0	0	0	0	0	0	0	0	0	0	0	0	0	0	0	0	0	0	0	0	0	0	0	0	0	0	0	0	0	0	0	0	0	0	0	0	0	0	0	0
4.0095e+12	0	0	0	0	0	0	0	0	0	0	0	0	0	0	0	0	0	0	0	0	0	0	0	0	0	0	0	0	0	0	0	0	0	0	0	0	0	0	0	0	0	0	0	0	0	0	0	0	0
4.0676e+12	0	0	0	0	0	0	0	0	0	0	0	0	0	0	0	0	0	0	0	0	0	0	0	0	0	0	0	0	0	0	0	0	0	0	0	0	0	0	0	0	0	0	0	0	0	0	0	0	0
4.1257e+12	0	0	0	0	0	0	0	0	0	0	0	0	0	0	0	0	0	0	0	0	0	0	0	0	0	0	0	0	0	0	0	0	0	0	0	0	0	0	0	0	0	0	0	0	0	0	0	0	0
4.1838e+12	0	0	0	0	0	0	0	0	0	0	0	0	0	0	0	0	0	0	0	0	0	0	0	0	0	0	0	0	0	0	0	0	0	0	0	0	0	0	0	0	0	0	0	0	0	0	0	0	0
4.2419e+12	0	0	0	0	0	0	0	0	0	0	0	0	0	0	0	0	0	0	0	0	0	0	0	0	0	0	0	0	0	0	0	0	0	0	0	0	0	0	0	0	0	0	0	0	0	0	0	0	0
4.3e+12	0	0	0	0	0	0	0	0	0	0	0	0	0	0	0	0	0	0	0	0	0	0	0	0	0	0	0	0	0	0	743.16	0	0	0	0	0	0	0	0	0	0	0	0	0	0	0	0	0	0
4.3581e+12	0	0	0	0	0	0	0	0	0	0	0	0	0	0	0	0	0	0	0	0	0	0	0	0	0	0	0	0	0	0	0	0	0	0	0	0	0	0	0	0	0	0	0	0	0	0	0	0	0
4.4162e+12	0	0	0	0	0	0	0	0	0	0	0	0	0	0	0	0	0	0	0	0	0	0	0	0	0	0	0	0	0	0	0	0	0	0	0	0	0	0	0	0	0	0	0	0	0	0	0	0	0
4.4743e+12	0	0	0	0	0	0	0	0	0	0	0	0	0	0	0	0	0	0	0	0	0	0	0	0	0	0	0	0	0	0	0	0	0	0	0	0	0	0	0	0	0	0	0	0	0	0	0	0	0
4.5324e+12	0	0	0	0	0	0	0	0	0	0	0	0	0	0	0	0	0	0	0	0	0	0	0	0	0	0	0	0	0	0	0	0	0	0	0	0	0	0	0	0	0	0	0	0	0	0	0	0	0
4.5905e+12	0	0	0	0	0	0	0	0	0	0	0	0	0	0	0	0	0	0	0	0	0	0	0	0	0	0	0	0	0	0	0	0	0	0	0	0	0	0	0	0	0	0	0	0	0	0	0	0	0
4.6486e+12	0	0	0	0	0	0	0	0	0	0	0	0	0	0	0	0	0	0	0	0	0	0	0	0	0	0	0	0	0	0	0	0	0	0	0	0	0	0	0	0	0	0	0	0	0	0	0	0	0
4.7068e+12	0	0	0	0	0	0	0	0	0	0	0	0	0	0	0	0	0	0	0	0	0	0	0	0	0	0	0	0	0	0	0	0	0	0	0	0	0	0	0	0	0	0	0	0	0	0	0	0	0
4.7649e+12	0	0	0	0	0	0	0	0	0	0	0	0	0	0	0	0	0	0	0	0	0	0	0	0	0	0	0	0	0	0	0	0	0	0	0	0	0	0	0	0	0	0	0	0	0	0	0	0	0
4.823e+12	0	0	0	0	0	0	0	0	0	0	0	0	0	0	0	0	0	0	0	0	0	0	0	0	0	0	0	0	0	0	0	0	0	0	0	0	0	0	0	0	0	0	0	0	0	0	0	0	0
4.8811e+12	0	0	0	0	0	0	0	0	0	0	0	0	0	0	0	0	0	0	0	0	0	0	0	0	0	0	0	0	0	0	0	0	0	0	0	0	0	0	0	0	0	0	0	0	0	0	0	0	0
4.9392e+12	0	0	0	0	0	0	0	0	0	0	0	0	0	0	0	0	0	0	0	0	0	0	0	0	0	0	0	0	0	0	0	0	0	0	0	0	0	0	0	0	0	0	0	0	0	0	0	0	0
4.9973e+12	0	0	0	0	0	0	0	0	0	0	0	0	0	0	0	0	0	0	0	0	0	0	0	0	0	0	0	0	0	0	0	0	0	0	0	0	0	0	0	0	0	0	0	0	0	0	0	0	0
5.0554e+12	0	0	0	0	0	0	0	0	0	0	0	0	0	0	0	0	0	0	0	0	0	0	0	0	0	0	0	0	0	0	0	0	0	0	0	0	0	0	0	0	0	0	0	0	0	0	0	0	0
5.1135e+12	0	0	0	0	0	0	0	0	0	0	0	0	0	0	0	0	0	0	0	0	0	0	0	0	0	0	0	0	0	0	0	0	0	0	0	0	0	0	0	0	708.86	0	720.66	0	0	0	0	0	0
5.1716e+12	0	0	0	0	0	0	0	0	0	0	0	0	0	0	0	0	0	0	0	0	0	0	0	0	0	0	0	0	0	0	0	0	0	0	0	0	0	0	0	0	0	0	0	0	0	0	0	0	0
5.2297e+12	0	0	0	0	0	0	0	0	0	0	0	0	0	0	0	0	0	0	0	0	0	0	0	0	0	0	0	0	0	0	0	0	0	0	0	0	0	0	0	0	0	0	0	0	0	0	0	0	0
5.2878e+12	0	0	0	0	0	0	0	0	0	0	0	0	0	0	0	0	0	0	0	0	0	0	0	0	0	0	0	0	0	0	0	0	0	0	0	0	0	0	0	0	0	0	0	0	0	0	0	0	0
5.3459e+12	0	0	0	0	0	0	0	0	0	0	0	0	0	0	0	0	0	0	0	0	0	0	0	0	0	0	0	0	0	0	0	0	0	0	0	0	0	0	0	0	0	0	0	0	0	0	0	0	0
5.404e+12	0	0	0	0	0	0	0	0	0	0	0	0	0	0	0	0	0	0	0	0	0	0	0	0	0	0	0	0	0	0	0	0	0	0	0	0	0	0	0	0	0	0	0	0	0	0	0	0	0
5.4622e+12	0	0	0	0	0	0	0	0	0	0	0	0	0	0	0	0	0	0	0	0	0	0	0	0	0	0	0	0	0	0	0	0	0	0	0	0	0	0	0	0	0	0	0	0	0	0	0	0	0
5.5203e+12	0	0	0	0	0	0	0	0	0	0	0	0	0	0	0	0	0	0	0	0	0	0	0	0	0	0	0	0	0	0	0	0	0	0	0	0	0	0	0	0	0	0	0	0	0	0	0	0	0
5.5784e+12	0	0	0	0	0	0	0	0	0	0	0	0	0	0	0	0	0	0	0	0	0	0	0	0	0	0	0	0	0	0	0	0	0	0	0	0	0	0	0	0	0	0	0	0	0	0	0	0	0
5.6365e+12	0	0	0	0	0	0	0	0	0	0	0	0	0	0	0	0	0	0	0	0	0	0	0	0	0	0	0	0	0	0	0	0	0	0	0	0	0	0	0	0	0	0	0	0	0	0	0	0	0
5.6946e+12	0	0	0	0	0	0	0	0	0	0	0	0	0	0	0	0	0	0	0	0	0	0	0	0	0	0	0	0	0	0	0	0	0	0	0	0	0	0	0	0	0	0	0	0	0	0	0	0	0
5.7527e+12	0	0	0	0	0	0	0	0	0	0	0	0	0	0	0	0	0	0	0	0	0	0	0	0	0	0	0	0	0	0	0	0	0	0	0	0	0	0	0	0	0	0	0	0	0	0	0	0	0
5.8108e+12	0	0	0	0	0	0	0	0	0	0	0	0	0	0	0	0	0	0	0	0	0	0	0	0	0	0	0	0	0	0	0	0	0	0	0	0	0	0	0	0	0	0	0	0	0	0	0	0	0
5.8689e+12	0	0	0	0	0	0	0	0	0	0	0	0	0	0	0	0	0	0	0	0	0	0	0	0	0	0	0	0	0	0	0	0	0	0	0	0	0	0	0	0	0	0	0	0	0	0	0	0	0
5.927e+12	0	0	0	0	0	0	0	0	0	0	0	0	0	0	0	0	0	0	0	0	0	0	691.9	0	0	0	0	0	0	0	0	0	0	0	698.24	0	0	0	0	0	0	0	0	0	0	0	0	0	0
5.9851e+12	0	0	0	0	0	0	0	0	0	0	0	0	0	0	0	0	0	0	0	0	0	0	0	0	0	0	0	0	0	0	0	0	0	0	0	0	0	0	0	0	0	0	0	0	0	0	0	0	0
6.0432e+12	0	0	0	0	0	0	0	0	0	0	0	0	0	0	0	0	0	0	0	0	0	0	0	0	0	0	0	0	0	0	0	0	0	0	0	0	0	0	0	0	0	0	0	0	0	0	0	0	0
6.1013e+12	0	0	0	0	0	0	0	0	0	0	0	0	0	0	0	0	0	0	0	0	0	0	0	0	0	0	0	0	0	0	0	0	0	0	0	0	0	0	0	0	0	0	0	0	0	0	0	0	0
6.1595e+12	0	0	0	0	0	0	0	0	0	0	0	0	0	0	0	0	0	0	0	0	0	0	0	0	0	0	0	0	0	0	0	0	0	0	0	0	0	0	0	0	0	0	0	0	0	0	0	0	0
6.2176e+12	0	0	0	0	0	0	0	0	0	0	0	0	0	0	0	0	0	0	0	0	0	0	0	0	0	0	0	0	0	0	0	0	0	0	0	0	0	0	0	0	0	0	0	0	0	0	0	0	0
6.2757e+12	0	0	0	0	0	0	0	0	0	0	0	0	0	0	0	0	0	0	0	0	0	0	0	0	0	0	0	0	0	0	0	0	0	0	0	0	0	0	0	0	0	0	0	0	0	0	0	0	0
6.3338e+12	0	0	0	0	0	0	0	0	0	0	0	0	0	0	0	0	0	0	0	0	0	0	0	0	0	0	0	0	0	0	0	0	0	0	0	0	0	0	0	0	0	0	0	0	0	0	0	0	0
6.3919e+12	0	0	0	0	0	0	0	0	0	0	0	0	0	0	0	0	0	0	0	0	0	0	0	0	0	0	0	0	0	0	0	0	0	0	0	0	0	0	0	0	0	0	0	0	0	0	0	0	0
6.45e+12	0	0	0	0	0	0	0	0	0	0	0	0	0	0	0	0	0	0	0	0	0	0	0	0	0	0	0	0	0	0	0	0	0	0	0	0	0	0	0	0	765.88	0	784.2	731.67	0	0	0	0	0
6.5081e+12	0	0	0	0	0	0	0	0	0	0	0	0	0	0	0	0	0	0	0	0	0	0	0	0	0	0	0	0	0	0	0	0	0	0	0	0	0	0	0	0	0	0	0	0	0	0	0	0	0
6.5662e+12	0	0	0	0	0	0	0	0	0	0	0	0	0	0	0	0	0	0	0	0	0	0	0	0	0	0	0	0	0	0	0	0	0	0	0	0	0	0	0	0	0	0	0	0	0	0	0	0	0
6.6243e+12	0	0	0	0	0	0	0	0	0	0	0	0	0	0	0	0	0	0	0	0	0	0	0	0	0	0	0	0	0	0	0	0	0	0	0	0	0	0	0	0	0	0	0	0	0	0	0	0	0
6.6824e+12	0	0	0	0	0	0	0	0	0	0	0	0	0	0	0	0	0	0	0	0	0	0	0	0	0	0	0	0	0	0	0	0	0	0	0	0	0	0	0	0	0	0	0	0	0	0	0	0	0
6.7405e+12	0	0	0	0	0	0	0	0	0	0	0	0	0	0	0	0	0	0	0	0	0	0	0	0	0	0	0	0	0	0	0	0	0	698.08	0	0	0	0	0	0	0	0	0	0	0	0	0	0	0
6.7986e+12	0	0	0	0	0	0	0	0	0	0	0	0	0	0	0	0	0	0	0	0	0	0	0	0	0	0	0	0	0	0	0	0	0	0	0	0	0	0	0	0	0	0	0	0	0	0	0	0	0
6.8567e+12	0	0	0	0	0	0	0	0	0	0	0	0	0	0	0	0	0	0	0	0	0	0	0	0	0	0	0	0	0	0	0	0	0	0	0	0	0	0	0	0	0	0	0	0	0	0	0	0	0
6.9149e+12	0	0	0	0	0	0	0	0	0	0	0	0	0	0	0	0	0	0	0	0	0	0	0	0	0	0	0	0	0	0	0	0	0	0	0	0	0	0	0	0	0	0	0	0	0	0	0	0	0
6.973e+12	0	0	0	0	0	0	0	0	0	0	0	0	0	0	0	0	0	0	0	0	0	0	0	0	0	0	0	0	0	0	0	0	0	0	0	0	0	0	0	0	0	0	0	0	0	0	0	0	0
7.0311e+12	0	0	0	0	0	0	0	0	0	0	0	0	0	0	0	0	0	0	0	0	0	0	0	0	0	0	0	0	0	0	0	0	0	0	0	0	0	0	0	0	0	0	0	0	0	0	0	0	0
7.0892e+12	0	0	0	0	0	0	0	0	0	0	0	0	0	0	0	0	0	0	0	0	0	0	0	0	0	0	0	0	0	0	0	0	0	0	0	0	0	0	0	0	0	0	0	0	0	0	0	0	0
7.1473e+12	0	0	0	0	0	0	0	0	0	0	0	0	0	0	0	0	0	0	0	0	0	0	0	0	0	0	0	0	0	0	0	0	0	0	0	0	0	0	0	0	0	0	0	0	0	0	0	0	0
7.2054e+12	0	0	0	0	0	0	0	0	0	0	0	0	0	0	0	0	0	0	0	0	0	0	0	0	0	0	0	0	0	0	0	0	0	0	0	0	0	0	0	0	0	0	0	0	0	0	0	0	0
7.2635e+12	0	0	0	0	0	0	0	0	0	0	0	0	0	0	0	0	0	0	0	0	0	0	0	0	0	0	0	0	0	0	0	0	0	0	0	0	0	0	0	0	716.08	0	729.28	0	0	0	0	0	0
7.3216e+12	0	0	0	0	0	0	0	0	0	0	0	0	0	0	0	0	0	0	0	0	0	0	0	0	0	0	0	0	0	0	0	0	0	0	0	0	0	0	0	0	0	0	0	0	0	0	0	0	0
7.3797e+12	0	0	0	0	0	0	0	0	0	0	0	0	0	0	0	0	0	0	0	0	0	0	0	0	0	0	0	0	0	0	0	0	0	0	0	0	0	0	0	0	0	0	0	0	0	0	0	0	0
7.4378e+12	0	0	0	0	0	0	0	0	0	0	0	0	0	0	0	0	0	0	0	0	0	0	0	0	0	0	0	0	0	0	0	0	0	0	0	0	0	0	0	0	0	0	0	0	0	0	0	0	0
7.4959e+12	0	0	0	0	0	0	0	0	0	0	0	0	0	0	0	0	0	0	0	0	0	0	0	0	0	0	0	0	0	0	0	0	0	0	0	0	0	0	0	0	0	0	0	0	0	0	0	0	0
7.554e+12	0	0	0	0	0	0	0	0	0	0	0	0	0	0	0	0	0	0	0	0	0	0	0	0	0	0	0	0	0	0	0	0	0	0	0	0	0	0	0	0	0	0	0	0	0	0	0	0	0
7.6122e+12	0	0	0	0	0	0	0	0	0	0	0	0	0	0	0	0	0	0	0	0	0	0	0	0	0	0	0	0	0	0	0	0	0	0	0	0	0	0	0	0	0	0	0	0	0	0	0	0	0
7.6703e+12	0	0	0	0	0	0	0	0	0	0	0	0	0	0	0	0	0	0	0	0	0	0	0	0	0	0	0	0	0	0	0	0	0	0	0	0	0	0	0	0	0	0	0	0	0	0	0	0	0
7.7284e+12	0	0	0	0	0	0	0	0	0	0	0	0	0	0	0	0	0	0	0	0	0	0	0	0	0	0	0	0	0	0	0	0	0	0	0	0	0	0	0	0	0	0	0	0	0	0	0	0	0
7.7865e+12	0	0	0	0	0	0	0	0	0	0	0	0	0	0	0	0	0	0	0	0	0	0	0	0	0	0	0	0	0	0	0	0	0	0	0	0	0	0	0	0	926.29	0	933.6	911.41	0	0	0	0	0
7.8446e+12	0	0	0	0	0	0	0	0	0	0	0	0	0	0	0	0	0	0	0	0	0	0	0	0	0	0	0	0	0	0	0	0	0	0	0	0	0	0	0	0	0	0	696.52	0	0	0	0	0	0
7.9027e+12	0	0	0	0	0	0	0	0	0	0	0	0	0	0	0	0	0	0	0	0	0	0	0	0	0	0	0	0	0	0	0	0	0	0	0	0	0	0	0	0	0	0	0	0	0	0	0	0	0
7.9608e+12	0	0	0	0	0	0	0	0	0	0	0	0	0	0	0	0	0	0	0	0	0	0	0	0	0	0	0	0	0	0	0	0	0	0	0	0	0	0	0	0	0	0	0	0	0	0	0	0	0
8.0189e+12	0	0	0	0	0	0	0	0	0	0	0	0	0	0	0	0	0	0	0	0	0	0	0	0	0	0	0	0	0	0	0	0	0	0	0	0	0	0	0	0	0	0	0	0	0	0	0	0	0
8.077e+12	0	0	697.7	0	0	0	0	0	0	0	0	0	0	0	0	0	0	0	0	0	0	0	0	0	0	0	0	0	0	0	0	0	0	712.99	0	0	0	0	0	0	0	0	0	0	0	0	0	0	0
8.1351e+12	0	0	0	0	0	0	0	0	0	0	0	0	0	0	0	0	0	0	0	0	0	0	0	0	0	0	0	0	0	0	0	0	0	0	0	0	0	0	0	0	0	0	0	0	0	0	0	0	0
8.1932e+12	0	0	0	0	0	0	0	0	0	0	0	0	0	0	0	0	0	0	0	0	0	0	0	0	0	0	0	0	0	0	0	0	0	0	0	0	0	0	0	0	0	0	0	0	0	0	0	0	0
8.2513e+12	0	0	0	0	0	0	0	0	0	0	0	0	0	0	0	0	0	0	0	0	0	0	0	0	0	0	0	0	0	0	0	0	0	0	0	0	0	0	0	0	0	0	0	0	0	0	0	0	0
8.3094e+12	0	0	0	0	0	0	0	0	0	0	0	0	0	0	0	0	0	0	0	0	0	0	0	0	0	0	0	0	0	0	0	0	0	0	0	0	0	0	0	0	0	0	0	0	0	0	0	0	0
8.3676e+12	0	0	0	0	0	0	0	0	0	0	0	0	0	0	0	0	0	0	0	0	0	0	0	0	0	0	0	0	0	0	0	0	0	0	0	0	0	0	0	0	0	0	0	0	0	0	0	0	0
8.4257e+12	0	0	0	0	0	0	0	0	0	0	0	0	0	0	0	0	0	0	0	0	0	0	0	0	0	0	0	0	0	0	0	0	0	0	0	0	0	0	0	0	0	0	0	0	0	0	0	0	0
8.4838e+12	0	0	0	0	0	0	0	0	0	0	0	0	0	0	0	0	0	0	0	0	0	0	0	0	0	0	0	0	0	0	0	0	0	0	0	0	0	0	0	0	0	0	0	0	0	0	0	0	0
8.5419e+12	0	0	0	0	0	0	0	0	0	0	0	0	0	0	0	0	0	0	0	0	0	0	0	0	0	0	0	0	0	0	0	0	0	0	0	0	0	0	0	0	0	0	0	0	0	0	0	0	0
8.6e+12	0	0	0	0	0	0	0	0	0	0	0	0	0	0	0	0	0	0	0	0	0	0	0	0	0	0	0	0	0	0	0	0	0	0	0	0	0	0	0	0	694.02	0	711.95	0	0	0	0	0	0
8.6581e+12	0	0	0	0	0	0	0	0	0	0	0	0	0	0	0	0	0	0	0	0	0	0	0	0	0	0	0	0	0	0	0	0	0	0	0	0	0	0	0	0	0	0	693.39	0	0	0	0	0	0
8.7162e+12	0	0	0	0	0	0	0	0	0	0	0	0	0	0	0	0	0	0	0	0	0	0	0	0	0	0	0	0	0	0	0	0	0	0	0	0	0	0	0	0	0	0	0	0	0	0	0	0	0
8.7743e+12	0	0	0	0	0	0	0	0	0	0	0	0	0	0	0	0	0	0	0	0	0	0	0	0	0	0	0	0	0	0	0	0	0	0	0	0	0	0	0	0	0	0	0	0	0	0	0	0	0
8.8324e+12	0	0	0	0	0	0	0	0	0	0	0	0	0	0	0	0	0	0	0	0	0	0	0	0	0	0	0	0	0	0	0	0	0	0	0	0	0	0	0	0	0	0	0	0	0	0	0	0	0
8.8905e+12	0	0	699.54	0	0	0	0	0	0	0	0	0	0	0	0	0	0	711.24	0	0	0	0	0	0	0	0	0	0	0	0	0	0	0	0	0	0	0	0	0	0	0	0	0	0	0	0	0	0	0
8.9486e+12	0	0	0	0	0	0	0	0	0	0	0	0	0	0	0	0	0	0	0	0	0	0	0	0	0	0	0	0	0	0	0	0	0	0	0	0	0	0	0	0	0	0	0	0	0	0	0	0	0
9.0067e+12	0	0	0	0	0	0	0	0	0	0	0	0	0	0	0	0	0	0	0	0	0	0	0	0	0	0	0	0	0	0	0	0	0	0	0	0	0	0	0	0	0	0	0	0	0	0	0	0	0
9.0649e+12	0	0	0	0	0	0	0	0	0	0	0	0	0	0	0	0	0	0	0	0	0	0	0	0	0	0	0	0	0	0	0	0	0	0	0	0	0	0	0	0	0	0	0	0	0	0	0	0	0
9.123e+12	0	0	0	0	0	0	0	0	0	0	0	0	0	0	0	0	0	0	0	0	0	0	0	0	0	0	0	0	0	0	0	0	0	0	0	0	0	0	0	0	0	0	0	0	0	0	0	0	0
9.1811e+12	0	0	0	0	0	0	0	0	0	0	0	0	0	0	0	0	0	0	0	0	0	0	0	0	0	0	0	0	0	0	0	0	0	0	0	0	0	694.62	0	0	0	0	0	0	0	0	0	0	0
9.2392e+12	0	0	0	0	0	0	0	0	0	0	0	0	0	0	0	0	0	0	0	0	0	0	0	0	0	0	0	0	0	0	0	0	0	0	0	0	0	0	0	0	0	0	0	0	0	0	0	0	0
9.2973e+12	0	0	0	0	0	0	0	0	0	0	0	0	0	0	0	0	0	0	0	0	0	0	0	0	0	0	0	0	0	0	0	0	0	0	0	0	0	0	0	0	0	0	0	0	0	0	0	0	0
9.3554e+12	0	0	0	0	0	0	0	0	0	0	0	0	0	0	0	0	0	0	0	0	0	0	0	0	0	0	0	0	0	0	0	0	0	0	0	0	0	0	0	0	0	0	0	0	0	0	0	0	0
9.4135e+12	0	0	0	0	0	0	0	690.48	0	0	0	0	0	0	0	0	0	0	0	0	0	0	704.87	0	0	0	0	0	0	0	0	0	0	0	713.19	0	0	0	0	0	0	0	0	0	0	0	0	696.08	0
9.4716e+12	0	0	0	0	0	0	0	0	0	0	0	0	0	0	0	0	0	0	0	0	0	0	0	0	0	0	0	0	0	0	0	0	0	0	0	0	0	0	0	0	0	0	0	0	0	0	0	0	0
9.5297e+12	0	0	0	0	0	0	0	0	0	0	0	0	0	0	0	0	0	0	0	0	0	0	0	0	0	0	0	0	0	0	0	0	0	0	0	0	0	0	0	0	0	0	0	0	0	0	0	0	0
9.5878e+12	0	0	0	0	0	0	0	0	0	0	0	0	0	0	0	0	0	0	0	0	0	0	0	0	0	0	0	0	0	0	0	0	0	0	0	0	0	0	0	0	0	0	0	0	0	0	0	0	0
9.6459e+12	0	0	0	0	0	0	0	0	0	0	0	0	0	0	0	0	0	0	0	0	0	0	0	0	0	0	0	0	0	0	0	0	0	0	0	0	0	0	0	0	0	0	0	0	0	0	0	0	0
9.704e+12	0	0	0	0	0	0	0	0	0	0	0	0	0	0	0	0	0	0	0	0	0	0	0	0	0	0	0	0	0	0	0	0	0	0	0	0	0	0	0	0	0	701.91	0	0	0	0	0	0	0
9.7622e+12	0	0	0	0	0	0	0	0	0	0	0	0	0	0	0	0	0	0	0	0	0	0	0	0	0	0	0	0	0	0	0	0	0	0	0	0	0	0	0	0	0	0	0	0	0	0	0	0	0
9.8203e+12	0	0	0	0	0	0	0	0	0	0	0	0	0	0	0	0	0	0	0	0	0	0	0	0	0	0	0	0	0	0	0	0	0	0	0	0	0	0	0	0	0	0	0	0	0	0	0	0	0
9.8784e+12	0	0	0	0	0	0	0	0	0	0	0	0	0	0	0	0	0	0	0	0	0	0	0	0	0	0	0	0	0	0	0	0	0	0	0	0	0	0	0	0	0	0	0	0	0	0	0	0	0
9.9365e+12	0	0	0	0	0	0	0	0	0	0	0	0	0	0	0	0	0	0	0	0	0	0	0	0	0	0	0	0	0	0	0	0	0	0	0	0	0	0	0	0	851.06	0	871.32	806.87	0	0	0	0	0
9.9946e+12	0	0	0	0	0	0	0	0	0	0	0	0	0	0	0	0	0	0	0	0	0	0	0	0	0	0	0	0	0	0	0	0	0	0	0	0	0	0	0	0	0	0	691.87	0	0	0	0	0	0
1.0053e+13	0	0	0	0	0	0	0	0	0	0	0	0	0	0	0	0	0	0	0	0	0	0	0	0	0	0	0	0	0	0	0	0	0	0	0	0	0	0	0	0	0	0	0	0	0	0	0	0	0
1.0111e+13	0	0	0	0	0	0	0	0	0	0	0	0	0	0	0	0	0	0	0	0	0	0	0	0	0	0	0	0	0	0	0	0	0	0	0	0	0	0	0	0	0	0	0	0	0	0	0	0	0
1.0169e+13	0	0	0	0	0	0	0	0	0	0	0	0	0	0	0	0	0	0	0	0	0	0	0	0	0	0	0	0	0	0	0	0	0	0	0	0	0	0	0	0	0	0	0	0	0	0	0	0	0
1.0227e+13	0	711.42	0	0	0	0	0	0	0	0	0	0	0	0	0	0	0	0	0	0	0	0	0	0	0	0	0	0	0	0	0	0	0	704.6	0	0	0	0	0	0	0	0	0	0	0	0	0	0	0
1.0285e+13	0	0	0	0	0	0	0	0	0	0	0	0	0	0	0	0	0	0	0	0	0	0	0	0	0	0	0	0	0	0	0	0	0	0	0	0	0	0	0	0	0	0	0	0	0	0	0	0	0
1.0343e+13	0	0	0	0	0	0	0	0	0	0	0	0	0	0	0	0	0	0	0	0	0	0	0	0	0	0	0	0	0	0	0	0	0	0	0	0	0	0	0	0	0	0	0	0	0	0	0	0	0
1.0401e+13	0	0	0	0	0	0	0	0	0	0	0	0	0	0	0	0	0	0	0	0	0	0	0	0	0	0	0	0	0	0	0	0	0	0	0	0	0	0	0	0	0	0	0	0	0	0	0	0	0
1.0459e+13	0	0	0	0	0	0	0	0	0	0	0	0	0	0	0	0	0	0	0	0	0	0	0	0	0	0	0	0	0	0	0	0	0	0	0	0	0	0	0	0	0	0	0	0	0	0	0	0	0
1.0518e+13	0	0	0	0	0	0	0	0	0	0	0	0	0	0	0	0	0	0	0	0	0	0	0	0	0	0	0	0	0	0	0	0	0	0	0	0	0	0	0	0	0	0	0	0	0	701.07	0	0	0
1.0576e+13	0	0	0	0	0	0	0	0	0	0	0	0	0	0	0	0	0	0	0	0	0	0	0	0	0	0	0	0	0	0	0	0	0	0	0	0	0	0	0	0	0	0	0	0	0	0	0	0	0
1.0634e+13	0	0	0	0	0	0	0	0	0	0	0	0	0	0	0	0	0	0	0	0	0	0	0	0	0	0	0	0	0	0	0	0	0	0	0	0	0	0	0	0	0	0	0	0	0	0	0	0	0
1.0692e+13	0	0	0	0	0	0	0	0	0	0	0	0	0	0	0	0	0	0	0	0	0	0	0	0	0	0	0	0	0	0	0	0	0	0	0	0	0	0	0	0	0	0	0	0	0	0	0	0	0
1.075e+13	0	0	0	0	0	0	0	0	0	697.47	0	0	0	721.09	0	0	697.6	0	0	0	0	0	0	0	0	0	0	0	0	0	0	0	0	0	0	0	0	0	0	0	0	0	0	0	0	0	0	0	690.1
1.0808e+13	0	0	0	0	0	0	0	0	0	0	0	0	0	0	0	0	0	0	0	0	0	0	0	0	0	0	0	0	0	0	0	0	0	0	0	0	0	0	0	0	0	0	0	0	0	0	0	0	0
1.0866e+13	0	0	0	0	0	0	0	0	0	0	0	0	0	0	0	0	0	0	0	0	0	0	0	0	0	0	0	0	0	0	0	0	0	0	0	0	0	0	0	0	0	0	0	0	0	0	0	0	0
1.0924e+13	0	0	0	0	0	0	0	0	0	0	0	0	0	0	0	0	0	0	0	0	0	0	0	0	0	0	0	0	0	0	0	0	0	0	0	0	0	0	0	0	0	0	0	0	0	0	0	0	0
1.0982e+13	0	0	0	0	0	0	0	0	0	0	0	0	0	0	0	0	0	0	0	0	0	0	0	0	0	0	0	0	0	0	0	0	0	0	0	0	0	0	0	0	0	0	0	0	0	0	0	0	0
1.1041e+13	0	0	0	0	0	0	0	695.52	0	0	0	0	0	0	0	0	0	0	0	0	0	0	0	0	0	0	0	0	0	0	0	0	0	0	0	0	0	0	0	0	0	0	696.62	0	0	0	0	0	0
1.1099e+13	0	0	0	0	0	0	0	0	0	0	0	0	0	0	0	0	0	0	0	0	0	0	0	0	0	0	0	0	0	0	0	0	0	0	0	0	0	0	0	0	0	0	0	0	0	0	0	0	0
1.1157e+13	0	0	0	0	0	0	0	0	0	0	0	0	0	0	0	0	0	0	0	0	0	0	0	0	0	0	0	0	0	0	0	0	0	0	0	0	0	0	0	0	0	0	0	0	0	0	0	0	0
1.1215e+13	0	0	0	0	0	0	0	0	0	0	0	0	0	0	0	0	0	0	0	0	0	0	0	0	0	0	0	0	0	0	0	0	0	0	0	0	0	0	0	0	0	0	0	0	0	0	0	0	0
1.1273e+13	0	0	0	0	0	0	0	0	0	0	0	0	0	0	0	0	0	0	0	0	0	0	0	0	0	0	0	0	0	0	0	0	0	0	0	0	0	0	0	0	0	0	0	0	0	0	0	0	0
1.1331e+13	0	0	0	0	0	0	0	0	0	0	0	0	0	0	0	0	0	0	0	0	0	0	0	0	0	0	0	0	0	0	0	0	0	0	0	0	0	0	0	0	0	691.61	0	0	0	0	0	0	0
1.1389e+13	0	0	0	0	0	0	0	0	0	0	0	0	0	0	0	0	0	0	0	0	0	0	0	0	0	0	0	0	0	0	0	0	0	0	0	0	0	0	0	0	0	0	0	0	0	0	0	0	0
1.1447e+13	0	0	0	0	0	0	0	0	0	0	0	0	0	0	0	0	0	0	0	0	0	0	0	0	0	0	0	0	0	0	0	0	0	0	0	0	0	0	0	0	0	0	0	0	0	0	0	0	0
1.1505e+13	0	0	0	0	0	0	0	0	0	0	0	0	0	0	0	0	0	0	0	0	0	0	0	0	0	0	0	0	0	0	0	0	0	0	0	0	0	0	0	0	0	0	0	0	0	0	0	0	0
1.1563e+13	0	0	694.26	697.47	0	0	0	0	0	0	0	0	0	0	0	0	0	727.86	0	0	0	0	0	0	0	0	702.35	0	0	0	0	0	0	0	0	0	0	0	0	0	0	0	0	0	0	711.55	0	0	0
1.1622e+13	0	0	698.26	0	0	0	0	0	0	0	0	0	0	0	0	0	0	707.6	0	0	0	0	0	0	0	0	0	0	0	0	0	0	0	0	0	0	0	0	0	0	0	0	0	0	0	693.41	0	0	0
1.168e+13	0	0	694.19	0	0	0	0	0	0	0	0	0	0	0	0	0	0	700.47	0	0	0	0	0	0	0	0	0	0	0	0	0	0	0	0	0	0	0	0	0	0	0	0	0	0	0	0	0	0	0
1.1738e+13	0	0	0	0	0	0	0	0	0	0	0	0	0	0	0	0	0	695.55	0	0	0	0	0	0	0	0	0	0	0	0	0	0	0	0	0	0	0	0	0	0	0	0	0	0	0	0	0	0	0
1.1796e+13	0	0	0	0	0	0	0	0	0	0	0	0	0	0	0	0	0	0	0	0	0	0	0	0	0	0	0	0	0	0	0	0	0	0	0	0	0	0	0	0	0	0	0	0	0	0	0	0	0
1.1854e+13	0	709.23	705.2	0	0	0	0	0	0	0	0	0	0	0	0	0	0	695.06	0	0	0	0	0	0	0	0	0	0	0	0	0	0	0	713.62	0	0	0	0	0	0	0	696.07	0	0	0	0	0	0	0
1.1912e+13	0	0	701.71	0	0	0	0	0	0	0	0	0	0	0	0	0	0	697.97	0	0	0	0	0	0	0	0	0	0	0	0	0	0	0	701.52	0	0	0	0	0	0	0	691.96	0	0	0	0	0	0	0
1.197e+13	0	0	697.65	0	0	0	0	0	0	0	0	0	0	0	0	0	0	696.35	0	0	0	0	0	0	0	0	0	0	0	0	0	0	0	694.23	0	0	0	0	0	0	0	0	0	0	0	0	0	0	0
1.2028e+13	0	0	693.56	0	0	0	0	0	0	0	0	0	0	0	0	0	0	693.81	0	0	0	0	0	0	0	0	0	0	0	0	0	0	0	0	0	0	0	0	0	0	0	0	0	0	0	0	0	0	0
1.2086e+13	0	0	846.56	0	0	0	0	0	0	0	0	0	0	0	0	0	0	737.66	0	0	0	0	0	0	0	0	0	0	0	0	0	0	0	735.25	0	0	0	0	0	0	0	0	0	0	0	0	0	0	0
1.2145e+13	0	0	719.5	0	0	0	0	0	0	0	0	0	0	0	0	0	0	718.08	0	0	0	0	0	0	0	0	0	0	0	0	0	0	0	710.38	0	0	0	0	0	0	0	0	0	0	0	0	0	0	0
1.2203e+13	0	0	708.44	0	0	0	0	0	0	0	0	0	0	0	0	0	0	709.35	0	0	0	0	0	0	0	0	0	0	0	0	0	0	0	700.82	0	0	0	0	0	0	0	0	0	0	0	0	0	0	0
1.2261e+13	0	0	702.35	0	0	0	0	0	0	0	0	0	0	0	0	0	0	704.17	0	0	0	0	0	0	0	0	0	0	0	0	0	0	0	693.81	0	0	0	0	0	0	0	0	0	0	0	0	0	0	0
1.2319e+13	0	0	697.63	0	0	0	0	0	0	0	0	0	0	0	0	0	0	700.2	0	0	0	0	0	0	0	0	0	0	0	0	0	0	0	0	0	0	0	0	0	0	0	0	0	0	0	0	0	0	0
1.2377e+13	0	0	691.72	0	0	0	0	0	0	0	0	0	0	0	0	0	0	696.67	0	721.35	0	704.46	0	0	0	0	0	0	712.88	0	0	0	0	0	0	0	0	690.2	0	0	0	0	0	0	0	0	0	0	0
1.2435e+13	0	0	0	0	0	0	0	0	0	0	0	0	0	0	0	0	0	693.51	0	697.74	0	0	0	0	0	0	0	0	0	0	0	0	0	0	0	0	0	696.01	0	0	0	0	0	0	0	0	0	0	0
1.2493e+13	0	0	0	0	0	0	0	0	0	0	0	0	0	0	0	0	0	0	0	0	0	0	0	0	0	0	0	0	0	0	0	0	0	0	0	0	0	695.55	0	0	0	0	0	0	0	0	0	0	0
1.2551e+13	0	0	0	0	0	0	0	0	0	0	0	0	0	0	0	0	0	0	0	0	0	0	0	0	0	0	0	0	0	0	0	0	0	0	0	0	0	693.38	0	0	0	0	0	0	0	0	0	0	0
1.2609e+13	0	0	0	0	0	0	0	0	0	0	0	0	0	0	0	0	0	0	0	0	0	0	0	0	0	0	0	0	0	0	0	0	0	0	0	0	0	0	0	0	0	0	0	0	0	0	0	0	0
1.2668e+13	0	0	0	0	0	0	0	0	0	0	0	0	0	0	0	0	0	0	0	0	0	0	0	0	0	0	0	0	0	0	0	0	0	0	0	0	0	0	0	0	0	707.98	0	0	0	0	0	0	0
1.2726e+13	0	0	0	0	0	0	0	0	0	0	0	0	0	0	0	0	0	0	0	0	0	0	0	0	0	0	0	0	0	0	0	0	0	0	0	0	0	0	0	0	0	697.6	0	0	0	0	0	0	0
1.2784e+13	0	0	0	0	0	0	0	0	0	0	0	0	0	0	0	0	0	0	0	0	0	0	0	0	0	0	0	0	0	0	0	0	0	0	0	0	0	0	0	0	0	0	0	0	0	0	0	0	0
1.2842e+13	0	0	0	0	0	0	0	0	0	0	0	0	0	0	0	0	0	0	0	0	0	0	0	0	0	0	0	0	0	0	0	0	0	0	0	0	0	0	0	0	0	0	0	0	0	0	0	0	0
1.29e+13	0	0	0	0	0	0	0	733.12	0	0	709.02	0	0	0	0	0	0	0	710.66	0	707.36	0	689.73	0	0	0	0	0	0	0	0	0	0	0	698.06	0	0	0	0	0	0	0	0	0	0	0	0	0	0
1.2958e+13	0	0	0	0	0	0	0	0	0	0	0	0	0	0	0	0	0	0	0	0	0	0	0	0	0	0	0	0	0	0	0	0	0	0	0	0	0	0	0	0	0	0	0	0	0	0	0	0	0
1.3016e+13	0	0	0	0	0	0	0	0	0	0	0	0	0	0	0	0	0	0	0	0	0	0	0	0	0	0	0	0	0	0	0	0	0	0	0	0	0	0	0	0	0	0	0	0	0	0	0	0	0
1.3074e+13	0	0	0	0	0	0	0	0	0	0	0	0	0	0	0	0	0	0	0	0	0	0	0	0	0	0	0	0	0	0	0	0	0	0	0	0	0	0	0	0	0	0	0	0	0	0	0	0	0
1.3132e+13	0	0	0	0	0	0	0	0	0	0	0	0	0	0	0	0	0	0	0	0	0	0	0	0	0	0	0	0	0	0	0	0	0	0	0	0	0	0	0	0	0	0	0	0	0	0	0	0	0
1.3191e+13	0	0	0	0	0	0	0	0	0	0	0	0	0	0	0	0	0	0	0	0	0	0	0	0	0	0	0	0	0	0	0	0	0	0	0	0	0	0	0	0	0	722.21	0	0	0	0	0	0	0
1.3249e+13	0	0	0	0	0	0	0	0	0	0	0	0	0	0	0	0	0	0	0	0	0	0	0	0	0	0	0	0	0	0	0	0	0	0	0	0	0	0	0	0	0	704.19	0	0	0	0	0	0	0
1.3307e+13	0	0	0	0	0	0	0	0	0	0	0	0	0	0	0	0	0	0	0	0	0	0	0	0	0	0	0	0	0	0	0	0	0	0	0	0	0	0	0	0	0	696.32	0	0	0	0	0	0	0
1.3365e+13	0	0	0	0	0	0	0	0	0	0	0	0	0	0	0	0	0	0	0	0	0	0	0	0	0	0	0	0	0	0	0	0	0	0	0	0	0	0	0	0	0	0	0	0	0	0	0	0	0
1.3423e+13	0	0	0	0	0	0	0	0	0	0	0	0	0	0	0	0	0	0	0	0	0	0	0	0	0	0	0	0	0	0	0	0	0	0	0	0	969.93	0	0	0	0	0	0	0	0	974.63	0	0	0
1.3481e+13	0	0	696.53	0	0	0	0	0	0	0	0	0	0	0	0	0	0	710.22	0	0	0	0	0	0	0	0	0	0	0	0	0	0	0	0	0	0	0	0	0	0	0	0	0	0	0	711.67	0	0	0
1.3539e+13	0	0	697.45	0	0	0	0	0	0	0	0	0	0	0	0	0	0	706.56	0	0	0	0	0	0	0	0	0	0	0	0	0	0	0	0	0	0	0	0	0	0	0	0	0	0	0	700.08	0	0	0
1.3597e+13	0	0	695.53	0	0	0	0	0	0	0	0	0	0	0	0	0	0	703.18	0	0	0	0	0	0	0	0	0	0	0	0	0	0	0	0	0	0	0	0	0	0	0	0	0	0	0	692.33	0	0	0
1.3655e+13	0	0	692.66	0	0	0	0	0	0	0	0	0	0	0	0	0	0	700.2	0	0	0	0	0	0	0	0	0	0	0	0	0	0	0	0	0	0	0	0	0	0	0	0	0	0	0	0	0	0	0
1.3713e+13	0	0	0	0	0	0	0	699.98	0	0	0	0	0	0	0	0	0	694.4	0	0	0	0	0	0	0	0	0	0	0	0	0	0	0	0	0	0	0	0	0	0	0	0	701.42	0	0	0	0	0	0
1.3772e+13	0	0	0	0	0	0	0	0	0	0	0	0	0	0	0	0	0	690.62	0	0	0	0	0	0	0	0	0	0	0	0	0	0	0	0	0	0	0	0	0	0	0	0	0	0	0	0	0	0	0
1.383e+13	0	0	0	0	0	0	0	0	0	0	0	0	0	0	0	0	0	0	0	0	0	0	0	0	0	0	0	0	0	0	0	0	0	0	0	0	0	0	0	0	0	0	0	0	0	0	0	0	0
1.3888e+13	0	0	0	0	0	0	0	0	0	0	0	0	0	0	0	0	0	0	0	0	0	0	0	0	0	0	0	0	0	0	0	0	0	0	0	0	0	0	0	0	0	0	0	0	0	0	0	0	0
1.3946e+13	0	0	0	0	0	0	0	0	0	0	0	0	0	0	0	0	0	0	0	0	0	0	0	0	0	0	0	0	0	0	0	0	0	0	0	0	0	0	0	0	0	0	0	0	0	0	0	0	0
1.4004e+13	0	0	0	0	0	0	0	0	0	0	0	0	0	0	0	0	0	0	0	0	0	0	0	0	0	0	0	0	0	0	0	0	0	0	691.13	0	0	0	0	0	0	0	0	0	0	0	0	0	0
1.4062e+13	0	0	0	0	0	0	0	0	0	0	0	0	0	0	0	0	0	0	0	0	0	0	0	0	0	0	0	0	0	0	0	0	0	0	0	0	0	0	0	0	0	0	0	0	0	0	0	0	0
1.412e+13	0	0	0	0	0	0	0	0	0	0	0	0	0	0	0	0	0	0	0	0	0	0	0	0	0	0	0	0	0	0	0	0	0	0	0	0	0	0	0	0	0	0	0	0	0	0	0	0	0
1.4178e+13	0	0	0	0	0	0	0	0	0	0	0	0	0	0	0	0	0	0	0	0	0	0	0	0	0	0	0	0	0	0	0	0	0	0	0	0	0	0	0	0	0	0	0	0	0	0	0	0	0
1.4236e+13	0	0	0	0	0	718.08	0	0	0	0	0	700.11	0	0	0	0	0	0	0	0	0	0	0	0	0	0	0	0	0	0	724.7	0	0	0	0	0	0	0	0	0	0	0	0	0	0	0	0	0	0
1.4295e+13	0	0	0	0	0	699.38	0	0	0	0	0	0	0	0	0	0	0	0	0	0	0	0	0	0	0	0	0	0	0	0	0	0	0	0	0	0	0	0	0	0	0	0	0	0	0	0	0	0	0
1.4353e+13	0	0	0	0	0	0	0	0	0	0	0	0	0	0	0	0	0	0	0	0	0	0	0	0	0	0	0	0	0	0	0	0	0	0	0	0	0	0	0	0	0	0	0	0	0	0	0	0	0
1.4411e+13	0	0	0	0	0	0	0	0	0	0	0	0	0	0	0	0	0	0	0	0	0	0	0	0	0	0	0	0	0	0	0	0	0	0	0	0	0	0	0	0	0	0	0	0	0	0	0	0	0
1.4469e+13	0	0	0	0	0	0	0	0	0	0	0	0	0	0	0	0	0	0	0	0	0	0	0	0	0	0	0	0	0	0	0	0	0	0	0	0	0	0	0	0	0	0	0	0	0	0	0	0	0
1.4527e+13	0	0	0	0	0	0	0	0	0	0	0	0	0	0	0	0	702.98	0	0	0	0	0	0	0	0	0	0	0	0	0	0	0	0	0	0	0	0	0	0	0	0	722.32	0	0	0	0	0	0	0
1.4585e+13	0	0	0	0	0	0	0	0	0	0	0	0	0	0	0	0	0	0	0	0	0	0	0	0	0	0	0	0	0	0	0	0	0	0	0	0	0	0	0	0	0	707.44	0	0	0	0	0	0	0
1.4643e+13	0	0	0	0	0	0	0	0	0	0	0	0	0	0	0	0	0	0	0	0	0	0	0	0	0	0	0	0	0	0	0	0	0	0	0	0	0	0	0	0	0	700.92	0	0	0	0	0	0	0
1.4701e+13	0	0	0	0	0	0	0	0	0	0	0	0	0	0	0	0	0	0	0	0	0	0	0	0	0	0	0	0	0	0	0	0	0	0	0	0	0	0	0	0	0	696.23	0	0	0	0	0	0	0
1.4759e+13	0	0	0	0	0	0	0	0	0	0	0	0	0	0	0	0	0	0	0	0	0	0	0	0	0	0	0	0	0	0	0	0	0	0	0	0	0	0	0	0	0	0	0	0	0	0	0	0	0
1.4818e+13	0	691.44	0	0	0	0	0	0	0	0	0	0	0	0	0	0	0	0	0	0	0	0	0	0	0	0	0	0	0	0	0	0	0	691.76	0	0	0	0	0	0	0	723.42	0	0	0	0	0	0	0
1.4876e+13	0	0	691.47	0	0	0	0	0	0	0	0	0	0	0	0	0	0	0	0	0	0	0	0	0	0	0	0	0	0	0	0	0	0	692.87	0	0	0	0	0	0	0	710.14	0	0	0	0	0	0	0
1.4934e+13	0	0	691.52	0	0	0	0	0	0	0	0	0	0	0	0	0	0	0	0	0	0	0	0	0	0	0	0	0	0	0	0	0	0	690.69	0	0	0	0	0	0	0	703.51	0	0	0	0	0	0	0
1.4992e+13	0	0	690.28	0	0	0	0	0	0	0	0	0	0	0	0	0	0	0	0	0	0	0	0	0	0	0	0	0	0	0	0	0	0	0	0	0	0	0	0	0	0	698.59	0	0	0	0	0	0	0
1.505e+13	0	0	693.09	0	0	0	0	0	0	0	0	0	0	0	0	0	0	708.07	0	0	0	0	0	0	0	0	690.33	0	0	0	0	0	0	0	0	0	723.84	0	0	0	0	693.15	0	0	0	749.63	0	0	0
1.5108e+13	0	0	703.79	0	0	0	0	0	0	0	0	0	0	0	0	0	0	713.63	0	0	0	0	0	0	0	0	0	0	0	0	0	0	0	690.68	0	0	0	0	0	0	0	0	0	0	0	710.51	0	0	0
1.5166e+13	0	0	703.88	0	0	0	0	0	0	0	0	0	0	0	0	0	0	710.28	0	0	0	0	0	0	0	0	0	0	0	0	0	0	0	691.26	0	0	0	0	0	0	0	0	0	0	0	701.29	0	0	0
1.5224e+13	0	0	702	0	0	0	0	0	0	0	0	0	0	0	0	0	0	707.35	0	0	0	0	0	0	0	0	0	0	0	0	0	0	0	0	0	0	0	0	0	0	0	0	0	0	0	695.26	0	0	0
1.5282e+13	0	0	699.64	0	0	0	0	0	0	0	0	0	0	0	0	0	0	704.71	0	0	0	0	0	0	0	0	0	0	0	0	0	0	0	0	0	0	0	0	0	0	0	0	0	0	0	0	0	0	0
1.5341e+13	0	694.77	697.54	0	0	0	0	0	0	0	0	0	0	0	0	0	0	701.98	0	0	0	0	0	0	0	0	0	0	0	0	0	0	0	694.9	0	0	0	0	0	0	0	726.98	0	0	0	0	0	0	0
1.5399e+13	0	692.52	702.21	0	0	0	0	0	0	0	0	0	0	0	0	0	0	703.74	0	0	0	0	0	0	0	0	0	0	0	0	0	0	0	699.07	0	0	0	0	0	0	0	710.07	0	0	0	0	0	0	0
1.5457e+13	0	0	702.74	0	0	0	0	0	0	0	0	0	0	0	0	0	0	704.28	0	0	0	0	0	0	0	0	0	0	0	0	0	0	0	698.05	0	0	0	0	0	0	0	703.17	0	0	0	0	0	0	0
1.5515e+13	0	0	701.65	0	0	0	0	0	0	0	0	0	0	0	0	0	0	703.56	0	0	0	0	0	0	0	0	0	0	0	0	0	0	0	695.78	0	0	0	0	0	0	0	697.99	0	0	0	0	0	0	0
1.5573e+13	0	0	701.18	0	0	0	0	0	0	0	0	0	0	0	0	0	0	703.98	0	0	0	0	0	0	0	0	0	0	0	0	0	0	0	691.06	0	0	0	0	0	0	0	0	699.44	0	0	0	0	0	0
1.5631e+13	0	0	698.63	0	0	0	0	0	0	0	0	0	0	0	0	0	0	702.1	0	0	0	0	0	0	0	0	0	0	0	0	0	0	0	0	0	0	0	0	0	0	0	0	698.58	0	0	0	0	0	0
1.5689e+13	0	0	695.05	0	0	0	0	0	0	0	0	0	0	0	0	0	0	700.03	0	0	0	0	0	0	0	0	0	0	0	0	0	0	0	0	0	0	0	0	0	0	0	0	0	0	0	0	0	0	0
1.5747e+13	0	0	0	0	0	0	0	0	0	0	0	0	0	0	0	0	0	697.68	0	0	0	0	0	0	0	0	0	0	0	0	0	0	0	0	0	0	0	0	0	0	0	0	0	0	0	0	0	0	0
1.5805e+13	0	0	0	0	0	0	0	0	0	0	0	0	0	0	0	0	0	694.66	0	0	0	0	0	0	0	0	0	0	0	0	0	0	0	0	0	0	0	0	0	0	0	0	0	0	0	0	0	0	0
1.5863e+13	0	723.29	706.43	0	0	0	0	0	0	0	0	0	0	0	0	0	0	696.85	0	0	0	0	0	0	0	0	0	0	0	0	0	0	0	724.52	0	0	0	0	0	0	0	699.96	0	0	0	0	0	0	0
1.5922e+13	0	697.34	706.58	0	0	0	0	0	0	0	0	0	0	0	0	0	0	703.62	0	0	0	0	0	0	0	0	0	0	0	0	0	0	0	706.62	0	0	0	0	0	0	0	701.2	0	0	0	0	0	0	0
1.598e+13	0	0	703.05	0	0	0	0	0	0	0	0	0	0	0	0	0	0	702.81	0	0	0	0	0	0	0	0	0	0	0	0	0	0	0	699.89	0	0	0	0	0	0	0	697.01	0	0	0	0	0	0	0
1.6038e+13	0	0	700.12	0	0	0	0	0	0	0	0	0	0	0	0	0	0	701.09	0	0	0	0	0	0	0	0	0	0	0	0	0	0	0	694.96	0	0	0	0	0	0	0	692.91	0	0	0	0	0	0	0
1.6096e+13	0	0	697.46	0	0	0	0	0	0	0	0	0	0	0	0	0	0	699.26	0	0	0	0	0	0	0	0	0	0	0	0	0	0	0	0	0	0	0	0	0	0	0	0	0	0	0	0	0	0	0
1.6154e+13	0	0	695.61	0	0	702.24	0	0	0	706.2	0	0	0	0	0	0	0	699.31	0	0	0	0	0	0	0	0	0	0	0	0	0	0	0	0	0	0	0	0	0	0	0	691.01	0	0	0	0	0	0	697.5
1.6212e+13	0	0	692.29	0	0	0	0	0	0	0	0	0	0	0	0	0	0	697.14	0	0	0	0	0	0	0	0	0	0	0	0	0	0	0	0	0	0	0	0	0	0	0	694.55	0	0	0	0	0	0	0
1.627e+13	0	0	0	0	0	0	0	0	0	0	0	0	0	0	0	0	0	695.14	0	0	0	0	0	0	0	0	0	0	0	0	0	0	0	0	0	0	0	0	0	0	0	694.97	0	0	0	0	0	0	0
1.6328e+13	0	0	0	0	0	0	0	0	0	0	0	0	0	0	0	0	0	693.25	0	0	0	0	0	0	0	0	0	0	0	0	0	0	0	0	0	0	0	0	0	0	0	693.74	0	0	0	0	0	0	0
1.6386e+13	0	766.33	699.24	0	0	0	699.54	0	0	0	0	0	0	0	0	0	0	694.75	0	0	0	0	0	0	0	0	0	718.18	0	0	0	0	0	740.47	0	0	0	0	0	0	0	701.51	0	0	0	0	0	0	0
1.6445e+13	0	706.86	710.46	0	0	0	0	0	0	0	0	0	0	0	0	0	0	704.59	0	0	0	0	0	0	0	0	0	0	0	0	0	0	0	713.72	0	0	0	0	0	0	0	710.08	0	0	0	0	0	0	0
1.6503e+13	0	695.34	706.89	0	0	0	0	0	0	0	0	0	0	0	0	0	0	704.8	0	0	0	0	0	0	0	0	0	0	0	0	0	0	0	705.73	0	0	0	0	0	0	0	705.06	0	0	0	0	0	0	0
1.6561e+13	0	0	703.93	0	0	0	0	0	0	0	0	0	0	0	0	0	0	703.49	0	0	0	0	0	0	0	0	0	0	0	0	0	0	0	700.9	0	0	0	0	0	0	0	700.79	0	0	0	0	0	0	0
1.6619e+13	0	0	701.39	0	0	0	0	0	0	0	0	0	0	0	0	0	0	701.91	0	0	0	0	0	0	0	0	0	0	0	0	0	0	0	696.9	0	0	0	0	0	0	0	696.86	0	0	0	0	0	0	0
1.6677e+13	0	0	700.79	0	0	719.65	0	0	0	708.86	0	0	0	0	0	0	0	702.98	0	0	0	0	0	0	0	0	0	0	0	0	0	0	0	690.91	0	0	0	0	0	0	0	691.01	0	0	0	0	0	0	699.69
1.6735e+13	0	0	698.23	0	0	698.41	0	0	0	692.43	0	0	0	0	0	0	0	700.94	0	0	0	0	0	0	0	0	0	0	0	0	0	0	0	0	0	0	0	0	0	0	0	694.08	0	0	0	0	0	0	0
1.6793e+13	0	0	695.93	0	0	0	0	0	0	0	0	0	0	0	0	0	0	699.11	0	0	0	0	0	0	0	0	0	0	0	0	0	0	0	0	0	0	0	0	0	0	0	695.57	0	0	0	0	0	0	0
1.6851e+13	0	0	693.71	0	0	0	0	0	0	0	0	0	0	0	0	0	0	697.45	0	0	0	0	0	0	0	0	0	0	0	0	0	0	0	0	0	0	0	0	0	0	0	695.45	0	0	0	0	0	0	0
1.6909e+13	0	0	691.46	0	0	0	0	0	0	0	0	0	0	0	0	0	0	695.82	0	0	0	0	0	0	0	0	0	0	0	0	0	0	0	0	0	0	0	0	0	0	0	693.79	0	0	0	0	0	0	0
1.6968e+13	0	0	691.64	0	0	0	0	0	0	0	0	0	0	0	0	0	0	696.28	0	0	0	0	0	0	0	0	0	0	0	0	0	694.05	0	0	0	0	0	718.45	0	0	0	0	0	0	0	691.19	0	0	0
1.7026e+13	0	0	693.09	0	0	0	0	0	0	0	0	0	0	0	0	0	0	699.22	0	0	0	0	0	0	0	0	0	0	0	0	0	0	0	0	0	0	0	707.1	0	0	0	0	0	0	0	693.33	0	0	0
1.7084e+13	0	0	694	0	0	0	0	0	0	0	0	0	0	0	0	0	0	700.7	0	0	0	0	0	0	0	0	0	0	0	0	0	0	0	0	0	0	0	701.75	0	0	0	0	0	0	0	691.93	0	0	0
1.7142e+13	0	0	693.86	0	0	0	0	0	0	0	0	0	0	0	0	0	0	700.99	0	0	0	0	0	0	0	0	0	0	0	0	0	0	0	0	0	0	0	698.06	0	0	0	0	0	0	0	0	0	0	0
1.72e+13	0	0	692.94	0	0	0	0	0	0	0	0	0	0	0	0	0	0	701.06	0	0	0	0	0	0	0	0	0	0	0	0	0	733.98	0	0	0	0	0	741.66	694.5	0	0	0	0	0	0	704.58	0	0	0
1.7258e+13	0	0	694.15	0	0	0	0	0	0	0	0	0	0	0	0	0	0	706.52	0	0	0	0	0	0	0	0	0	0	0	0	0	700.09	0	0	0	0	0	718.71	0	0	0	0	0	0	0	706.22	0	0	0
1.7316e+13	0	0	695.43	0	0	0	0	0	0	0	0	0	0	0	0	0	0	707.19	0	0	0	0	0	0	0	0	0	0	0	0	0	0	0	0	0	0	0	711.37	0	0	0	0	0	0	0	702.05	0	0	0
1.7374e+13	0	0	695.2	0	0	0	0	0	0	0	0	0	0	0	0	0	0	706.07	0	0	0	0	0	0	0	0	0	0	0	0	0	0	0	0	0	0	0	706.92	0	0	0	0	0	0	0	698.44	0	0	0
1.7432e+13	0	0	694.12	0	0	0	0	0	0	0	0	0	0	0	0	0	0	704.45	0	0	0	0	0	0	0	0	0	0	0	0	0	0	0	0	0	0	0	703.59	0	0	0	0	0	0	0	694.81	0	0	0
1.7491e+13	0	0	692.46	0	0	0	0	0	0	0	0	0	0	0	0	0	0	702.66	0	725.93	0	715.6	0	0	0	0	0	0	717.05	0	0	0	693.11	0	0	0	0	710.81	0	0	0	0	0	0	0	0	0	0	0
1.7549e+13	0	0	690.38	0	0	0	0	0	0	0	0	0	0	0	0	0	0	701.09	0	709.59	0	702.59	0	0	0	0	0	0	699.15	0	0	0	0	0	0	0	0	712.81	0	0	0	0	0	0	0	0	0	0	0
1.7607e+13	0	0	0	0	0	0	0	0	0	0	0	0	0	0	0	690.24	0	699.87	0	702.58	0	695.49	0	0	0	0	0	0	0	0	0	0	0	0	0	0	0	710.63	0	0	0	0	0	0	0	0	0	0	0
1.7665e+13	0	0	0	0	0	0	0	0	0	0	0	0	0	0	0	691.1	0	698.58	0	697.38	0	0	0	0	0	0	0	0	0	0	0	0	0	0	0	0	0	708.07	0	0	0	0	0	0	0	0	0	0	0
1.7723e+13	0	0	0	0	0	703	0	0	0	835.38	0	0	0	0	0	697.73	0	691.9	0	691.96	0	0	0	0	0	0	0	0	0	0	0	0	0	0	0	0	0	703.39	0	0	0	0	0	0	0	0	0	0	825.54
1.7781e+13	0	0	0	0	0	0	0	0	0	0	0	0	0	0	0	697.42	0	691.67	0	0	0	0	0	0	0	0	0	0	0	0	0	0	0	0	0	0	0	701.23	0	0	0	0	0	0	0	0	0	0	0
1.7839e+13	0	0	0	0	0	0	0	0	0	0	0	0	0	0	0	696.95	0	693.2	0	0	0	0	0	0	0	0	0	0	0	0	0	0	0	0	0	0	0	699.15	0	0	0	0	0	0	0	0	0	0	0
1.7897e+13	0	0	0	0	0	0	0	0	0	0	0	0	0	0	0	696.36	0	694.17	0	0	0	0	0	0	0	0	0	0	0	0	0	0	0	0	0	0	0	697.32	0	0	0	0	0	0	0	0	0	0	0
1.7955e+13	0	0	0	0	0	0	0	0	0	0	0	0	0	0	0	695.7	0	694.74	0	0	0	0	0	0	0	0	0	0	0	0	0	0	0	0	0	0	0	695.35	0	0	0	0	0	0	0	0	0	0	0
1.8013e+13	0	0	0	0	0	0	0	700.02	0	0	0	0	0	0	0	699.64	0	693.19	0	0	0	0	706.08	0	0	0	0	0	0	0	0	0	0	0	712.8	0	0	691.49	0	0	0	0	0	0	0	0	0	694.41	0
1.8072e+13	0	0	0	0	0	0	0	0	0	0	0	0	0	0	0	698.72	0	692.32	0	0	0	0	0	0	0	0	0	0	0	0	0	0	0	0	0	0	0	0	0	0	0	0	0	0	0	0	0	0	0
1.813e+13	0	0	0	0	0	0	0	0	0	0	0	0	0	0	0	697.8	0	691.65	0	0	0	0	0	0	0	0	0	0	0	0	0	0	0	0	0	0	0	0	0	0	0	0	0	0	0	0	0	0	0
1.8188e+13	0	0	0	0	0	0	0	0	0	0	0	0	0	0	0	696.88	0	691.22	0	0	0	0	0	0	0	0	0	0	0	0	0	0	0	0	0	0	0	0	0	0	0	0	0	0	0	0	0	0	0
1.8246e+13	0	0	0	0	0	0	0	0	0	0	0	0	0	0	0	695.97	0	690.51	0	0	0	0	0	0	0	0	0	0	0	0	0	0	0	0	0	0	0	0	0	0	0	0	0	0	0	0	0	0	0
1.8304e+13	0	0	0	0	0	692.42	0	0	0	0	0	0	0	0	0	698.85	0	0	0	0	0	0	0	0	0	0	0	0	0	0	0	0	0	0	694.88	0	0	0	0	0	0	0	0	0	0	0	0	0	0
1.8362e+13	0	0	0	0	0	0	0	0	0	0	0	0	0	0	0	697.86	0	0	0	0	0	0	0	0	0	0	0	0	0	0	0	0	0	0	0	0	0	0	0	0	0	0	0	0	0	0	0	0	0
1.842e+13	0	0	0	0	0	0	0	0	0	0	0	0	0	0	0	696.84	0	0	0	0	0	0	0	0	0	0	0	0	0	0	0	0	0	0	0	0	0	0	0	0	0	0	0	0	0	0	0	0	0
1.8478e+13	0	0	0	0	0	0	0	0	0	0	0	0	0	0	0	695.83	0	0	0	0	0	0	0	0	0	0	0	0	0	0	0	0	0	0	0	0	0	0	0	0	0	0	0	0	0	0	0	0	0
1.8536e+13	0	0	0	0	0	753.35	0	0	0	717.75	0	0	0	0	0	698.17	0	0	0	0	0	0	0	0	0	0	0	0	0	0	0	0	0	0	0	0	0	0	0	0	0	0	0	0	0	0	0	0	707.39
1.8595e+13	0	0	0	0	0	706.2	0	0	0	697.7	0	0	0	0	0	697.14	0	0	0	0	0	0	0	0	0	0	0	0	0	0	0	0	0	0	0	0	0	0	0	0	0	0	0	0	0	0	0	0	0
1.8653e+13	0	0	0	0	0	694.37	0	0	0	0	0	0	0	0	0	696.07	0	0	0	0	0	0	0	0	0	0	0	0	0	0	0	0	0	0	0	0	0	0	0	0	0	0	0	0	0	0	0	0	0
1.8711e+13	0	0	0	0	0	0	0	0	0	0	0	0	0	0	0	694.99	0	0	0	0	0	0	0	0	0	0	0	0	0	0	0	0	0	0	0	0	0	0	0	0	0	0	0	0	0	0	0	0	0
1.8769e+13	0	0	0	0	0	0	0	0	0	0	0	0	0	0	0	693.84	0	0	0	0	0	0	0	0	0	0	0	0	0	0	0	0	0	0	0	0	0	0	0	0	0	0	0	0	0	0	0	0	0
1.8827e+13	0	0	0	0	0	0	0	0	0	0	0	0	0	0	0	695.94	0	0	0	715.87	0	703.33	0	0	0	0	0	0	706.58	0	0	0	0	0	0	0	0	0	0	0	0	0	0	0	0	0	0	0	0
1.8885e+13	0	0	0	0	0	0	0	0	0	0	0	0	0	0	0	696.36	0	0	0	697.22	0	0	0	0	0	0	0	0	0	0	0	0	0	0	0	0	0	694.46	0	0	0	0	0	0	0	0	0	0	0
1.8943e+13	0	0	0	0	0	0	0	0	0	0	0	0	0	0	0	697.04	0	0	0	0	0	0	0	0	0	0	0	0	0	0	0	0	0	0	0	0	0	694.66	0	0	0	0	0	0	0	0	0	0	0
1.9001e+13	0	0	0	0	0	0	0	0	0	0	0	0	0	0	0	697.18	0	0	0	0	0	0	0	0	0	0	0	0	0	0	0	0	0	0	0	0	0	693.65	0	0	0	0	0	0	0	0	0	0	0
1.9059e+13	0	0	0	0	0	0	0	0	0	0	0	0	0	0	0	696.92	0	0	0	0	0	0	0	0	0	0	0	0	0	0	0	0	0	0	0	0	0	691.38	0	0	0	0	0	0	0	0	0	0	0
1.9118e+13	0	702.42	698.29	0	0	0	0	0	0	0	0	0	0	0	0	700.79	0	694.53	0	0	0	0	0	0	0	0	0	0	0	0	0	0	0	703.63	0	0	0	0	0	0	0	712.45	0	0	0	0	0	0	0
1.9176e+13	0	690.98	700.56	0	0	0	0	0	0	0	0	0	0	0	0	699.91	0	698.76	0	0	0	0	0	0	0	0	0	0	0	0	0	0	0	700.67	0	0	0	0	0	0	0	703.16	0	0	0	0	0	0	0
1.9234e+13	0	0	700.08	0	0	0	0	0	0	0	0	0	0	0	0	698.99	0	700.05	0	0	0	0	0	0	0	0	0	0	0	0	0	0	0	697.7	0	0	0	0	0	0	0	697.65	0	0	0	0	0	0	0
1.9292e+13	0	0	699.04	0	0	0	0	0	0	0	0	0	0	0	0	698.04	0	700.21	0	0	0	0	0	0	0	0	0	0	0	0	0	0	0	694.44	0	0	0	0	0	0	0	692.59	0	0	0	0	0	0	0
1.935e+13	0	0	698.33	0	0	0	0	704.74	0	0	0	692.01	0	0	0	700.52	0	700.98	0	0	0	0	715.48	0	0	0	0	0	0	0	0	0	0	0	720.66	0	0	0	0	0	0	0	0	0	0	0	0	705.56	0
1.9408e+13	0	0	695.95	0	0	0	0	0	0	0	0	0	0	0	0	699.52	0	699.8	0	0	0	0	0	0	0	0	0	0	0	0	0	0	0	0	0	0	0	0	0	0	0	0	0	0	0	0	0	0	0
1.9466e+13	0	0	693.35	0	0	0	0	0	0	0	0	0	0	0	0	698.54	0	698.54	0	0	0	0	0	0	0	0	0	0	0	0	0	0	0	0	0	0	0	0	0	0	0	0	0	0	0	0	0	0	0
1.9524e+13	0	0	690.76	0	0	0	0	0	0	0	0	0	0	0	0	697.56	0	697.27	0	0	0	0	0	0	0	0	0	0	0	0	0	0	0	0	0	0	0	0	0	0	0	0	0	0	0	0	0	0	0
1.9582e+13	0	0	0	0	0	0	0	0	0	0	0	0	0	0	0	696.57	0	695.92	0	0	0	0	0	0	0	0	0	0	0	0	0	0	0	0	0	0	0	0	0	0	0	0	0	0	0	0	0	0	0
1.9641e+13	0	0	0	0	0	0	0	705.26	0	0	0	0	0	0	0	698.71	0	694.3	0	0	0	0	700.52	0	0	0	0	0	0	0	0	0	0	0	708.86	0	0	0	0	0	0	0	0	0	0	0	0	0	0
1.9699e+13	0	0	0	0	0	0	0	689.9	0	0	0	0	0	0	0	697.77	0	692.36	0	0	0	0	0	0	0	0	0	0	0	0	0	0	0	0	0	0	0	0	0	0	0	0	0	0	0	0	0	0	0
1.9757e+13	0	0	0	0	0	0	0	0	0	0	0	0	0	0	0	696.79	0	690.51	0	0	0	0	0	0	0	0	0	0	0	0	0	0	0	0	0	0	0	0	0	0	0	0	0	0	0	0	0	0	0
1.9815e+13	0	0	0	0	0	0	0	0	0	0	0	0	0	0	0	695.78	0	0	0	0	0	0	0	0	0	0	0	0	0	0	0	0	0	0	0	0	0	0	0	0	0	0	0	0	0	0	0	0	0
1.9873e+13	0	0	743.21	0	0	0	0	0	745.66	0	0	0	0	0	0	697.8	0	827.4	0	0	0	0	0	0	0	0	692.54	0	0	0	0	0	0	0	0	0	0	0	0	0	0	0	0	0	0	0	0	0	0
1.9931e+13	0	0	716.78	0	0	0	0	0	0	0	0	0	0	0	0	696.81	0	722.2	0	0	0	0	0	0	0	0	0	0	0	0	0	0	0	703.39	0	0	0	0	0	0	0	0	0	0	0	698.13	0	0	0
1.9989e+13	0	0	709.11	0	0	0	0	0	0	0	0	0	0	0	0	695.77	0	713.03	0	0	0	0	0	0	0	0	0	0	0	0	0	0	0	700.01	0	0	0	0	0	0	0	0	0	0	0	694.72	0	0	0
2.0047e+13	0	0	705.03	0	0	0	0	0	0	0	0	0	0	0	0	694.7	0	708.66	0	0	0	0	0	0	0	0	0	0	0	0	0	0	0	696.8	0	0	0	0	0	0	0	0	0	0	0	690.89	0	0	0
2.0105e+13	0	0	702.17	0	0	0	0	0	0	0	0	0	0	0	0	693.59	0	705.82	0	0	0	0	0	0	0	0	0	0	0	0	0	0	0	693.23	0	0	0	0	0	0	0	0	0	0	0	0	0	0	0
2.0163e+13	0	0	701.31	0	0	0	0	0	0	0	0	0	0	0	0	695.73	0	711.31	0	0	0	0	0	0	0	0	0	0	0	0	0	709.45	0	0	0	0	695.13	708.69	704.25	0	0	0	0	0	0	729.39	0	0	0
2.0222e+13	0	0	704.86	0	0	0	0	0	0	0	0	0	0	0	0	694.79	0	715.37	0	0	0	0	0	0	0	0	0	0	0	0	0	692.39	0	0	0	0	0	707.52	0	0	0	0	0	0	0	712.65	0	0	0
2.028e+13	0	0	704.48	0	0	0	0	0	0	0	0	0	0	0	0	693.9	0	713.33	0	0	0	0	0	0	0	0	0	0	0	0	0	0	0	0	0	0	0	704.29	0	0	0	0	0	0	0	705.98	0	0	0
2.0338e+13	0	0	702.92	0	0	0	0	0	0	0	0	0	0	0	0	693.14	0	710.91	0	0	0	0	0	0	0	0	0	0	0	0	0	0	0	0	0	0	0	701.65	0	0	0	0	0	0	0	701.55	0	0	0
2.0396e+13	0	0	701.04	0	0	0	0	0	0	0	0	0	0	0	0	692.54	0	708.62	0	0	0	0	0	0	0	0	0	0	0	0	0	0	0	0	0	0	0	699.37	0	0	0	0	0	0	0	697.76	0	0	0
2.0454e+13	0	0	699.03	0	0	0	0	0	0	0	0	0	0	0	0	696.21	0	706.6	0	714.22	0	697.06	0	0	0	0	0	0	704.39	0	0	0	694.93	0	0	0	0	720.46	0	0	0	0	0	0	0	694.57	0	0	0
2.0512e+13	0	0	697.19	0	0	0	0	0	0	0	0	0	0	0	0	696.95	0	705.68	0	704.25	0	693.3	0	0	0	0	0	0	692.08	0	0	0	0	0	0	0	0	716.32	0	0	0	0	0	0	0	694.48	0	0	0
2.057e+13	0	0	695.58	0	0	0	0	0	0	0	0	0	0	0	0	697.89	0	705.04	0	698.61	0	0	0	0	0	0	0	0	0	0	0	0	0	0	0	0	0	712.63	0	0	0	0	0	0	0	693.8	0	0	0
2.0628e+13	0	0	693.92	0	0	0	0	0	0	0	0	0	0	0	0	698.43	0	704.04	0	693.64	0	0	0	0	0	0	0	0	0	0	0	0	0	0	0	0	0	709.6	0	0	0	0	0	0	0	692.2	0	0	0
2.0686e+13	0	0	0	0	0	706.76	0	0	0	732.39	0	0	0	0	0	703.98	0	698.57	0	690.5	0	0	0	0	0	0	0	0	0	0	0	0	0	0	0	0	0	706.1	0	0	0	0	0	0	0	0	0	0	727.42
2.0745e+13	0	0	0	0	0	0	0	0	0	0	0	0	0	0	0	703.61	0	697.78	0	0	0	0	0	0	0	0	0	0	0	0	0	0	0	0	0	0	0	703.89	0	0	0	0	0	0	0	0	0	0	0
2.0803e+13	0	0	691.59	0	0	0	0	0	0	0	0	0	0	0	0	703.11	0	697.99	0	0	0	0	0	0	0	0	0	0	0	0	0	0	0	0	0	0	0	701.82	0	0	0	691.02	0	0	0	0	0	0	0
2.0861e+13	0	0	692.67	0	0	0	0	0	0	0	0	0	0	0	0	702.52	0	698.32	0	0	0	0	0	0	0	0	0	0	0	0	0	0	0	0	0	0	0	699.93	0	0	0	690.23	0	0	0	0	0	0	0
2.0919e+13	0	0	693.24	0	0	0	0	0	0	0	0	0	0	0	0	701.88	0	698.62	0	0	0	0	0	0	0	0	0	0	0	0	0	0	0	0	0	0	0	698	0	0	0	0	0	0	0	0	0	0	0
2.0977e+13	0	695.67	694.4	0	0	0	0	0	0	0	0	0	0	0	0	705.25	0	697.86	0	0	0	0	0	0	0	0	0	0	0	0	0	0	0	694.02	0	0	0	695.38	0	0	0	730.73	0	0	0	0	0	0	0
2.1035e+13	0	694.12	699.88	0	0	0	0	0	0	0	0	0	0	0	0	704.4	0	701.1	0	0	0	0	0	0	0	0	0	0	0	0	0	0	0	698.97	0	0	0	693.18	0	0	0	712.65	0	0	0	0	0	0	0
2.1093e+13	0	0	701.57	0	0	0	0	0	0	0	0	0	0	0	0	703.56	0	703.2	0	0	0	0	0	0	0	0	0	0	0	0	0	0	0	698.65	0	0	0	691.11	0	0	0	705.56	0	0	0	0	0	0	0
2.1151e+13	0	0	701.69	0	0	0	0	0	0	0	0	0	0	0	0	702.72	0	703.97	0	0	0	0	0	0	0	0	0	0	0	0	0	0	0	697.31	0	0	0	0	0	0	0	700.87	0	0	0	0	0	0	0
2.1209e+13	0	0	701.17	0	0	0	0	0	0	0	0	0	0	0	0	705.19	0	704	0	0	0	0	0	0	0	0	0	0	0	0	0	0	0	695.29	0	0	0	0	0	0	0	696.67	0	0	0	0	0	0	0
2.1268e+13	0	0	700.28	0	701.77	0	0	0	0	0	0	0	0	0	0	710.94	0	703.61	0	700.13	0	706.5	0	0	703.35	0	0	0	0	0	0	0	0	690.71	0	0	0	691.58	0	0	0	691.65	0	0	0	0	0	0	0
2.1326e+13	0	0	699.08	0	691.31	0	0	0	0	0	0	0	0	0	0	712.85	0	702.99	0	697.44	0	697.92	0	0	699.8	0	0	0	0	0	0	0	0	0	0	0	0	695.02	0	0	0	0	0	0	0	0	0	0	0
2.1384e+13	0	0	697.46	0	0	0	0	0	0	0	0	0	0	0	0	712.26	0	702.34	0	694.19	0	0	0	0	696.64	0	0	0	0	0	0	0	0	0	0	0	0	696.9	0	0	0	0	0	0	0	0	0	0	0
2.1442e+13	0	0	695.21	0	0	0	0	0	0	0	0	0	0	0	0	711.19	0	701.63	0	0	0	0	0	0	693.8	0	0	0	0	0	0	0	0	0	0	0	0	697.6	0	0	0	0	0	0	0	0	0	0	0
2.15e+13	0	0	745.86	0	0	0	0	0	0	0	0	0	0	0	0	714.43	0	742.09	0	0	0	0	0	0	695.25	0	0	0	0	0	0	0	0	728.16	0	0	0	695.96	0	0	0	0	0	0	0	691.08	0	0	0
2.1558e+13	0	0	719.41	0	0	0	0	0	0	0	0	0	0	0	0	712.99	0	723.33	0	0	0	0	0	0	692	0	0	0	0	0	0	0	0	709.7	0	0	0	696.94	0	0	0	0	0	0	0	698.95	0	0	0
2.1616e+13	0	0	712.1	0	0	0	0	0	0	0	0	0	0	0	0	711.7	0	717.14	0	0	0	0	0	0	0	0	0	0	0	0	0	0	0	702.64	0	0	0	698.69	0	0	0	0	0	0	0	699.26	0	0	0
2.1674e+13	0	0	707.91	0	0	0	0	0	0	0	0	0	0	0	0	710.55	0	713.45	0	0	0	0	0	0	0	0	0	0	0	0	0	0	0	697.88	0	0	0	699.7	0	0	0	0	0	0	0	698.16	0	0	0
2.1732e+13	0	0	704.81	0	0	0	0	0	0	0	0	0	0	0	0	709.53	0	710.74	0	0	0	0	0	0	0	0	0	0	0	0	0	0	0	693.35	0	0	0	699.93	0	0	0	0	0	0	0	696.45	0	0	0
2.1791e+13	0	710.98	732.33	0	0	0	0	0	0	0	0	0	0	0	0	711.71	0	729.87	0	0	0	0	0	0	0	0	0	0	0	0	0	0	0	728.71	0	0	0	700.99	0	0	0	691.08	0	0	0	697.51	0	0	0
2.1849e+13	0	697.62	721.01	0	0	0	0	0	0	0	0	0	0	0	0	710.85	0	723.97	0	0	0	0	0	0	0	0	0	0	0	0	0	0	0	714.23	0	0	0	700.95	0	0	0	692.49	0	0	0	700.28	0	0	0
2.1907e+13	0	0	715.51	0	0	0	0	0	0	0	0	0	0	0	0	710.05	0	719.72	0	0	0	0	0	0	0	0	0	0	0	0	0	0	0	707.6	0	0	0	701.12	0	0	0	690.4	0	0	0	700.21	0	0	0
2.1965e+13	0	0	711.71	0	0	0	0	0	0	0	0	0	0	0	0	709.29	0	716.51	0	0	0	0	0	0	0	0	0	0	0	0	0	0	0	702.98	0	0	0	700.94	0	0	0	0	0	0	0	699.1	0	0	0
2.2023e+13	0	0	705.8	0	0	715.39	0	0	0	0	0	693.53	0	0	0	711.42	0	712.31	0	0	0	0	0	0	0	0	0	0	0	0	715.68	0	0	693.62	0	0	0	702.82	0	0	0	0	0	0	0	699.2	0	0	0
2.2081e+13	0	0	703.1	0	0	696.99	0	0	0	0	0	0	0	0	0	710.78	0	709.74	0	0	0	0	0	0	0	0	0	0	0	0	0	0	0	690.97	0	0	0	701.88	0	0	0	0	0	0	0	695.88	0	0	0
2.2139e+13	0	0	701.62	0	0	0	0	0	0	0	0	0	0	0	0	710.15	0	707.8	0	0	0	0	0	0	0	0	0	0	0	0	0	0	0	691.19	0	0	0	700.71	0	0	0	690.67	0	0	0	691	0	0	0
2.2197e+13	0	0	700.78	0	0	0	0	0	0	0	0	0	0	0	0	709.52	0	706.43	0	0	0	0	0	0	0	0	0	0	0	0	0	0	0	690.32	0	0	0	699.31	0	0	0	691.43	0	0	0	0	0	0	0
2.2255e+13	0	0	700.12	0	0	0	0	0	0	0	0	0	0	0	0	708.88	0	705.41	0	0	0	0	0	0	0	0	0	0	0	0	0	0	0	0	0	0	0	697.65	0	0	0	0	0	0	0	0	0	0	0
2.2313e+13	0	0	697.68	0	0	0	0	704.12	0	0	0	692.29	0	0	0	710.94	0	703.1	0	0	0	0	706.6	0	0	0	0	0	0	0	0	0	0	0	713.79	0	0	697.13	0	0	0	0	0	0	0	0	0	695.71	0
2.2372e+13	0	0	696.43	0	0	0	0	0	0	0	0	0	0	0	0	710.26	0	702.43	0	0	0	0	0	0	0	0	0	0	0	0	0	0	0	0	0	0	0	694.88	0	0	0	0	0	0	0	0	0	0	0
2.243e+13	0	0	695.27	0	0	0	0	0	0	0	0	0	0	0	0	709.55	0	701.63	0	0	0	0	0	0	0	0	0	0	0	0	0	0	0	0	0	0	0	692.11	0	0	0	0	0	0	0	0	0	0	0
2.2488e+13	0	0	694.28	0	0	0	0	0	0	0	0	0	0	0	0	708.82	0	700.82	0	0	0	0	0	0	0	0	0	0	0	0	0	0	0	0	0	0	0	0	0	0	0	0	0	0	0	0	0	0	0
2.2546e+13	0	0	693.18	0	0	0	0	0	0	0	0	0	0	0	0	708.07	0	700.03	0	0	0	0	0	0	0	0	0	0	0	0	0	0	0	0	0	0	0	0	0	0	0	0	0	0	0	0	0	0	0
2.2604e+13	0	0	693.03	0	0	0	0	0	0	0	0	0	0	0	0	709.72	699.6	698.54	0	0	0	0	0	0	0	0	0	0	0	0	0	0	0	0	0	0	0	0	0	0	0	720.4	0	0	0	0	0	0	0
2.2662e+13	0	0	696.06	0	0	0	0	0	0	0	0	0	0	0	0	708.95	0	699.71	0	0	0	0	0	0	0	0	0	0	0	0	0	0	0	692.21	0	0	0	0	0	0	0	710.67	0	0	0	0	0	0	0
2.272e+13	0	0	697.6	0	0	0	0	0	0	0	0	0	0	0	0	708.16	0	700.82	0	0	0	0	0	0	0	0	0	0	0	0	0	0	0	692.96	0	0	0	0	0	0	0	705.74	0	0	0	0	0	0	0
2.2778e+13	0	0	698.04	0	0	0	0	0	0	0	0	0	0	0	0	707.38	0	701.32	0	0	0	0	0	0	0	0	0	0	0	0	0	0	0	692.38	0	0	0	0	0	0	0	702.23	0	0	0	0	0	0	0
2.2836e+13	0	0	697.87	0	0	0	0	0	0	0	0	0	0	0	0	708.69	0	701.35	0	722.82	0	0	0	0	0	0	0	0	710.23	0	0	0	722.1	690.45	0	0	0	704.13	0	0	0	699.15	0	0	0	0	0	0	0
2.2895e+13	0	0	697.5	0	0	0	0	0	0	0	0	0	0	0	0	708.58	0	701.37	0	703.07	0	0	0	0	0	0	0	0	690.82	0	0	0	0	0	0	0	0	708.91	0	0	0	695.58	0	0	0	0	0	0	0
2.2953e+13	0	0	697.43	0	0	0	0	0	0	0	0	0	0	0	0	709.45	0	702.13	0	695.61	0	0	0	0	0	0	0	0	0	0	0	0	0	0	0	0	0	706.24	0	0	0	689.97	0	0	0	0	0	0	0
2.3011e+13	0	0	697.32	0	0	0	0	0	0	0	0	0	0	0	0	709.93	0	702.86	0	0	0	0	0	0	0	0	0	0	0	0	0	0	0	0	0	0	0	704.18	0	0	0	0	0	0	0	0	0	0	0
2.3069e+13	0	0	696.73	0	0	0	0	0	0	0	0	0	0	0	0	709.91	0	703.15	0	0	0	0	0	0	0	0	0	0	0	0	0	0	0	0	0	0	0	702.52	0	0	0	0	0	0	0	0	0	0	0
2.3127e+13	0	0	694.59	0	0	0	0	0	0	0	0	0	0	0	0	713.08	697.61	701.68	0	0	0	0	0	0	0	0	0	0	0	0	0	0	0	0	0	0	0	700.23	0	0	0	721.64	0	0	0	0	0	0	0
2.3185e+13	0	0	697.82	0	0	0	0	0	0	0	0	0	0	0	0	712.39	0	702.75	0	0	0	0	0	0	0	0	0	0	0	0	0	0	0	693.68	0	0	0	699.03	0	0	0	709.7	0	0	0	0	0	0	0
2.3243e+13	0	0	700.01	0	0	0	0	0	0	0	0	0	0	0	0	711.62	0	704.14	0	0	0	0	0	0	0	0	0	0	0	0	0	0	0	695.13	0	0	0	697.72	0	0	0	704.21	0	0	0	0	0	0	0
2.3301e+13	0	0	700.9	0	0	0	0	0	0	0	0	0	0	0	0	710.8	0	704.89	0	0	0	0	0	0	0	0	0	0	0	0	0	0	0	695.07	0	0	0	696.3	0	0	0	700.24	0	0	0	0	0	0	0
2.3359e+13	0	0	701.59	0	0	880.74	0	0	0	703.36	0	0	0	0	0	712.75	0	705.5	0	0	0	0	0	0	0	0	0	0	0	0	0	0	0	693.94	0	0	0	695.31	0	0	0	692.09	0	0	0	0	0	0	703.51
2.3418e+13	0	0	700.7	0	0	706.47	0	0	0	700.41	0	0	0	0	0	711.85	0	705.01	0	0	0	0	0	0	0	0	0	0	0	0	0	0	0	0	0	0	0	694.1	0	0	0	693.73	0	0	0	0	0	0	690.31
2.3476e+13	0	0	699.78	0	0	692.48	0	0	0	0	0	0	0	0	0	710.98	0	704.37	0	0	0	0	0	0	0	0	0	0	0	0	0	0	0	0	0	0	0	692.52	0	0	0	696.1	0	0	0	0	0	0	0
2.3534e+13	0	0	699.13	0	0	0	0	0	0	0	0	0	0	0	0	710.14	0	703.8	0	0	0	0	0	0	0	0	0	0	0	0	0	0	0	0	0	0	0	690.67	0	0	0	697	0	0	0	0	0	0	0
2.3592e+13	0	0	698.63	0	0	0	0	0	0	0	0	0	0	0	0	709.31	0	703.35	0	0	0	0	0	0	0	0	0	0	0	0	0	0	0	0	0	0	0	0	0	0	0	696.79	0	0	0	0	0	0	0
2.365e+13	0	696.26	747.55	0	0	0	0	0	0	0	0	0	0	0	0	710.83	0	744.38	0	0	0	0	0	0	0	0	0	0	0	0	0	0	0	734.2	0	0	0	0	0	0	0	696.31	0	0	0	690.61	0	0	0
2.3708e+13	0	696.4	724.1	0	0	0	0	0	0	0	0	0	0	0	0	710.04	0	726.81	0	0	0	0	0	0	0	0	0	0	0	0	0	0	0	715.45	0	0	0	0	0	0	0	699.69	0	0	0	697.03	0	0	0
2.3766e+13	0	690.94	717.39	0	0	0	0	0	0	0	0	0	0	0	0	709.26	0	720.96	0	0	0	0	0	0	0	0	0	0	0	0	0	0	0	709	0	0	0	691.13	0	0	0	699.41	0	0	0	696.85	0	0	0
2.3824e+13	0	0	713.47	0	0	0	0	0	0	0	0	0	0	0	0	708.5	0	717.45	0	0	0	0	0	0	0	0	0	0	0	0	0	0	0	704.93	0	0	0	692.01	0	0	0	697.58	0	0	0	695.54	0	0	0
2.3882e+13	0	0	710.56	0	0	0	0	0	0	0	0	0	0	0	0	707.8	0	714.85	0	0	0	0	0	0	0	0	0	0	0	0	0	0	0	701.67	0	0	0	692.22	0	0	0	695.07	0	0	0	693.69	0	0	0
2.3941e+13	0	0	708.52	0	0	0	0	0	0	0	0	0	0	0	0	709.38	0	714.56	0	0	0	0	0	0	0	0	0	0	0	0	0	707.54	0	698.57	0	0	0	731.36	0	0	0	692.16	0	0	0	704.35	0	0	0
2.3999e+13	0	0	708.57	0	0	0	0	0	0	0	0	0	0	0	0	709.14	0	716.63	0	0	0	0	0	0	0	0	0	0	0	0	0	695.91	0	695.73	0	0	0	719.34	0	0	0	0	0	0	0	706.52	0	0	0
2.4057e+13	0	0	708.28	0	0	0	0	0	0	0	0	0	0	0	0	709.35	0	716.45	0	0	0	0	0	0	0	0	0	0	0	0	0	0	0	693.28	0	0	0	714.35	0	0	0	0	0	0	0	704.87	0	0	0
2.4115e+13	0	0	707.2	0	0	0	0	0	0	0	0	0	0	0	0	709.57	0	715.27	0	0	0	0	0	0	0	0	0	0	0	0	0	0	0	691.02	0	0	0	711.19	0	0	0	0	0	0	0	702.65	0	0	0
2.4173e+13	0	0	705.8	0	0	0	0	0	0	0	0	0	0	0	0	713.13	0	716.23	0	0	0	0	0	0	0	0	0	0	0	0	0	730.76	0	0	0	0	706.54	725.4	744.21	0	0	0	0	0	0	753.5	721.52	0	0
2.4231e+13	0	0	711.33	0	0	0	0	0	0	0	0	0	0	0	0	712.95	0	727.07	0	0	0	0	0	0	0	0	0	0	0	0	0	706.13	0	0	0	0	0	729.22	0	0	0	0	0	0	0	723.56	0	0	0
2.4289e+13	0	0	711.29	0	0	0	0	0	0	0	0	0	0	0	0	712.77	0	724.15	0	0	0	0	0	0	0	0	0	0	0	0	0	696.85	0	691.07	0	0	0	723.29	0	0	0	0	0	0	0	715.42	0	0	0
2.4347e+13	0	0	709.51	0	0	0	0	0	0	0	0	0	0	0	0	712.73	0	720.89	0	0	0	0	0	0	0	0	0	0	0	0	0	0	0	690.74	0	0	0	719.07	0	0	0	0	0	0	0	710.53	0	0	0
2.4405e+13	0	0	707.44	0	0	0	0	0	0	0	0	0	0	0	0	712.66	0	717.95	0	0	0	0	0	0	0	0	0	0	0	0	0	0	0	0	0	0	0	715.78	0	0	0	0	0	0	0	706.82	0	0	0
2.4463e+13	0	0	699.51	0	0	0	0	0	0	0	0	0	0	0	0	716.39	0	710.95	0	690.38	0	0	0	0	0	0	0	0	0	0	0	0	0	0	0	0	0	714.19	0	0	0	0	705.94	0	0	700.26	0	0	0
2.4522e+13	0	0	697.57	0	0	0	0	0	0	0	0	0	0	0	0	715.99	0	708.77	0	0	0	0	0	0	0	0	0	0	0	0	0	0	0	0	0	0	0	711.59	0	0	0	0	690.77	0	0	696.99	0	0	0
2.458e+13	0	0	695.99	0	0	0	0	0	0	0	0	0	0	0	0	715.45	0	706.77	0	0	0	0	0	0	0	0	0	0	0	0	0	0	0	0	0	0	0	709.25	0	0	0	0	0	0	0	692.94	0	0	0
2.4638e+13	0	0	694.8	0	0	0	0	0	0	0	0	0	0	0	0	714.82	0	705.09	0	0	0	0	0	0	0	0	0	0	0	0	0	0	0	0	0	0	0	707.07	0	0	0	0	0	0	0	0	0	0	0
2.4696e+13	0	0	693.65	0	0	0	0	0	0	0	0	0	0	0	0	714.12	0	703.67	0	0	0	0	0	0	0	0	0	0	0	0	0	0	0	0	0	0	0	704.94	0	0	0	0	0	0	0	0	0	0	0
2.4754e+13	0	709.07	715.01	0	0	0	0	0	0	0	0	0	0	0	0	716.62	0	711.9	0	0	0	0	0	0	0	0	0	0	0	0	0	0	0	716	0	0	0	702.3	0	0	0	703.59	0	0	0	0	0	0	0
2.4812e+13	0	696.08	712.08	0	0	0	0	0	0	0	0	0	0	0	0	715.75	0	713.77	0	0	0	0	0	0	0	0	0	0	0	0	0	0	0	707.49	0	0	0	700.62	0	0	0	699.78	0	0	0	0	0	0	0
2.487e+13	0	0	709.54	0	0	0	0	0	0	0	0	0	0	0	0	714.87	0	712.87	0	0	0	0	0	0	0	0	0	0	0	0	0	0	0	703.05	0	0	0	699.56	0	0	0	696.11	0	0	0	690.72	0	0	0
2.4928e+13	0	0	707.44	0	0	0	0	0	0	0	0	0	0	0	0	714	0	711.56	0	0	0	0	0	0	0	0	0	0	0	0	0	0	0	699.73	0	0	0	698.69	0	0	0	692.71	0	0	0	690.29	0	0	0
2.4986e+13	0	0	704.23	0	0	0	0	707.53	0	0	0	694.47	0	0	0	715.8	0	709.42	0	0	0	0	719.12	0	0	0	0	0	0	0	0	0	0	693.11	724.02	0	0	699.13	0	0	0	0	0	0	0	689.99	0	710.42	0
2.5045e+13	0	0	702.08	0	0	0	0	0	0	0	0	0	0	0	0	714.95	0	707.73	0	0	0	0	0	0	0	0	0	0	0	0	0	0	0	0	0	0	0	698.23	0	0	0	0	0	0	0	0	0	0	0
2.5103e+13	0	0	700.41	0	0	0	0	0	0	0	0	0	0	0	0	714.13	0	706.23	0	0	0	0	0	0	0	0	0	0	0	0	0	0	0	0	0	0	0	696.97	0	0	0	0	0	0	0	0	0	0	0
2.5161e+13	0	0	699.18	0	0	0	0	0	0	0	0	0	0	0	0	713.34	0	705.01	0	0	0	0	0	0	0	0	0	0	0	0	0	0	0	0	0	0	0	695.25	0	0	0	0	0	0	0	0	0	0	0
2.5219e+13	0	0	698.07	0	0	0	0	0	0	0	0	0	0	0	0	712.56	0	703.98	0	0	0	0	0	0	0	0	0	0	0	0	0	0	0	0	0	0	0	693.04	0	0	0	0	0	0	0	0	0	0	0
2.5277e+13	0	0	696.22	0	0	0	0	0	0	0	0	0	0	0	0	714.09	703.55	701.89	0	0	0	0	0	0	0	0	0	0	0	0	0	0	0	0	0	0	0	691.87	0	0	0	724.8	0	0	0	0	0	0	0
2.5335e+13	0	0	698.9	0	0	0	0	0	0	0	0	0	0	0	0	713.31	0	702.79	0	0	0	0	0	0	0	0	0	0	0	0	0	0	0	693.5	0	0	0	0	0	0	0	712.71	0	0	0	0	0	0	0
2.5393e+13	0	0	700.48	0	0	0	0	0	0	0	0	0	0	0	0	712.53	0	703.91	0	0	0	0	0	0	0	0	0	0	0	0	0	0	0	694.73	0	0	0	0	0	0	0	707.36	0	0	0	0	0	0	0
2.5451e+13	0	0	700.91	0	0	0	0	0	0	0	0	0	0	0	0	711.75	0	704.4	0	0	0	0	0	0	0	0	0	0	0	0	0	0	0	694.5	0	0	0	0	0	0	0	703.75	0	0	0	0	0	0	0
2.5509e+13	0	0	702.16	0	0	0	0	0	0	0	0	808.21	0	0	0	712.97	0	705.39	0	0	0	0	706.33	0	0	0	0	0	0	0	0	0	0	695.51	709.22	0	0	0	0	0	0	698.73	0	0	0	0	0	696.73	0
2.5568e+13	0	0	701.2	0	0	699.42	0	0	0	0	0	0	0	0	0	712.19	0	704.84	0	0	0	0	0	0	0	0	0	0	0	0	0	0	0	691.93	693.34	0	0	0	0	0	0	696.42	0	0	0	0	0	0	0
2.5626e+13	0	0	700.09	0	0	695.63	0	0	0	0	0	0	0	0	0	711.43	0	704.11	0	0	0	0	0	0	0	0	0	0	0	0	0	0	0	0	0	0	0	0	0	0	0	695.93	0	0	0	0	0	0	0
2.5684e+13	0	0	698.94	0	0	0	0	0	0	0	0	0	0	0	0	710.68	0	703.31	0	0	0	0	0	0	0	0	0	0	0	0	0	0	0	0	0	0	0	0	0	0	0	695.8	0	0	0	0	0	0	0
2.5742e+13	0	0	697.82	0	0	0	0	0	0	0	0	0	0	0	0	709.94	0	702.51	0	0	0	0	0	0	0	0	0	0	0	0	0	0	0	0	0	0	0	0	0	0	0	695.44	0	0	0	0	0	0	0
2.58e+13	0	0	697.31	0	0	0	0	697.08	0	0	0	0	0	0	0	711	0	702.04	0	0	0	0	0	0	0	0	0	0	0	0	0	0	0	0	0	0	0	0	0	0	716.02	694.46	728.45	0	0	0	0	0	0
2.5858e+13	0	0	696.21	0	0	0	0	698.05	0	0	0	0	0	0	0	710.3	0	701.32	0	0	0	0	0	0	0	0	0	0	0	0	0	0	0	0	0	0	0	0	0	0	0	691.42	704.79	0	0	0	0	0	0
2.5916e+13	0	0	694.79	0	0	0	0	692.26	0	0	0	0	0	0	0	709.6	0	700.54	0	0	0	0	0	0	0	0	0	0	0	0	0	0	0	0	0	0	0	0	0	0	0	0	694.86	0	0	0	0	0	0
2.5974e+13	0	0	693.08	0	0	0	0	0	0	0	0	0	0	0	0	708.89	0	699.65	0	0	0	0	0	0	0	0	0	0	0	0	0	0	0	0	0	0	0	0	0	0	0	0	0	0	0	0	0	0	0
2.6032e+13	0	0	691.21	0	0	0	0	0	0	0	0	0	0	0	0	708.19	0	698.64	0	0	0	0	0	0	0	0	0	0	0	0	0	0	0	0	0	0	0	0	0	0	0	0	0	0	0	0	0	0	0
2.6091e+13	0	0	690.23	0	0	699.44	0	0	0	705.93	0	0	0	0	0	709.18	702.27	697.87	0	0	0	0	0	0	0	0	0	0	0	0	0	0	0	0	0	0	0	0	0	0	0	699.06	0	0	0	0	0	0	696.63
2.6149e+13	0	0	690.45	0	0	694.66	0	0	0	693.35	0	0	0	0	0	708.49	0	697.05	0	0	0	0	0	0	0	0	0	0	0	0	0	0	0	0	0	0	0	0	0	0	0	701.64	0	0	0	0	0	0	0
2.6207e+13	0	0	691.18	0	0	0	0	0	0	0	0	0	0	0	0	707.79	0	696.75	0	0	0	0	0	0	0	0	0	0	0	0	0	0	0	0	0	0	0	0	0	0	0	700.92	0	0	0	0	0	0	0
2.6265e+13	0	0	691.68	0	0	0	0	0	0	0	0	0	0	0	0	707.08	0	696.65	0	0	0	0	0	0	0	0	0	0	0	0	0	0	0	0	0	0	0	0	0	0	0	699.62	0	0	0	0	0	0	0
2.6323e+13	694.47	0	694.29	0	0	0	0	0	0	691.15	0	0	0	697.99	0	707.99	750.04	698.29	0	0	0	0	0	0	0	0	0	0	0	0	0	0	0	0	0	0	0	0	0	0	0	713.67	0	0	0	0	0	0	0
2.6381e+13	0	0	694.82	0	0	0	0	0	0	693.64	0	0	0	0	0	707.29	704.83	698.38	0	0	0	0	0	0	0	0	0	0	0	0	0	0	0	0	0	0	0	0	0	0	0	717.03	0	0	0	0	0	0	0
2.6439e+13	0	0	696.25	0	0	0	0	0	0	0	0	0	0	0	0	706.58	690.84	699.14	0	0	0	0	0	0	0	0	0	0	0	0	0	0	0	690.89	0	0	0	0	0	0	0	712.17	0	0	0	0	0	0	0
2.6497e+13	0	0	697.06	0	0	0	0	0	0	0	0	0	0	0	0	705.87	0	699.77	0	0	0	0	0	0	0	0	0	0	0	0	0	0	0	691.51	0	0	0	0	0	0	0	708.58	0	0	0	0	0	0	0
2.6555e+13	0	0	697.23	0	0	0	0	0	0	0	0	0	0	0	0	705.13	0	700.01	0	0	0	0	0	0	0	0	0	0	0	0	0	0	0	691.1	0	0	0	0	0	0	0	705.68	0	0	0	0	0	0	0
2.6613e+13	0	0	700.13	0	0	702.25	0	0	0	715.07	0	0	0	698.62	0	706.04	713.71	702.75	0	0	0	0	0	0	0	0	0	0	0	0	0	0	0	693.68	0	0	0	0	0	0	0	712.64	0	0	0	0	0	0	705.08
2.6672e+13	0	0	699.95	0	0	697.7	0	0	0	699.23	0	0	0	0	0	705.34	699.43	702.48	0	0	0	0	0	0	0	0	0	0	0	0	0	0	0	693.17	0	0	0	0	0	0	0	714.39	0	0	0	0	0	0	0
2.673e+13	0	0	700.17	0	0	691.75	0	0	0	0	0	0	0	0	0	704.63	0	702.59	0	0	0	0	0	0	0	0	0	0	0	0	0	0	0	693.46	0	0	0	0	0	0	0	711.85	0	0	0	0	0	0	0
2.6788e+13	0	0	700.09	0	0	0	0	0	0	0	0	0	0	0	0	703.91	0	702.6	0	0	0	0	0	0	0	0	0	0	0	0	0	0	0	693.27	0	0	0	0	0	0	0	709.14	0	0	0	0	0	0	0
2.6846e+13	0	0	699.7	0	0	0	0	0	0	0	0	0	0	0	0	704.92	0	702.37	0	0	0	973.46	0	0	0	0	0	0	0	968.94	0	0	0	692.54	0	0	0	0	0	0	0	706.61	0	0	0	0	0	0	0
2.6904e+13	0	0	699.12	0	0	0	0	0	0	0	0	0	0	0	0	706.66	0	701.97	0	705.82	0	706.17	0	0	0	0	0	0	695.44	0	0	0	0	691.31	0	0	0	690.96	0	0	0	704.22	0	0	0	0	0	0	0
2.6962e+13	0	0	698.79	0	0	0	0	0	0	0	0	0	0	0	0	709.25	0	701.76	0	697.42	0	693.69	0	0	0	0	0	0	0	0	0	0	0	690.57	0	0	0	694.62	0	0	0	701.82	0	0	0	0	0	0	0
2.702e+13	0	0	698.62	0	0	0	0	0	0	0	0	0	0	0	0	709.78	0	701.85	0	0	0	0	0	0	0	0	0	0	0	0	0	0	0	0	0	0	0	695.9	0	0	0	699.15	0	0	0	0	0	0	0
2.7078e+13	0	0	698.45	0	0	0	0	0	0	0	0	0	0	0	0	709.43	0	702.06	0	0	0	0	0	0	0	0	0	0	0	0	0	0	0	0	0	0	0	696.23	0	0	0	695.69	0	0	0	0	0	0	0
2.7136e+13	0	0	698.73	0	0	0	0	690.31	0	0	0	0	0	0	0	712.49	0	702.98	0	0	0	0	0	0	0	0	0	0	0	0	0	0	0	0	0	0	0	695.05	0	0	717.66	0	734.2	0	0	0	0	0	0
2.7195e+13	0	0	697.49	0	0	0	0	691.95	0	0	0	0	0	0	0	711.44	0	702.6	0	0	0	0	0	0	0	0	0	0	0	0	0	0	0	0	0	0	0	694.75	0	0	0	0	704.96	0	0	0	0	0	0
2.7253e+13	0	0	695.93	0	0	0	0	0	0	0	0	0	0	0	0	710.43	0	702.05	0	0	0	0	0	0	0	0	0	0	0	0	0	0	0	0	0	0	0	693.57	0	0	0	0	694.29	0	0	0	0	0	0
2.7311e+13	0	0	694.41	0	0	0	0	0	0	0	0	0	0	0	0	709.46	0	701.36	0	0	0	0	0	0	0	0	0	0	0	0	0	0	0	0	0	0	0	691.26	0	0	0	0	0	0	0	0	0	0	0
2.7369e+13	0	0	692.92	0	0	0	0	0	0	0	0	0	0	0	0	708.54	0	700.58	0	0	0	0	0	0	0	0	0	0	0	0	0	0	0	0	0	0	0	0	0	0	0	0	0	0	0	0	0	0	0
2.7427e+13	0	0	690.13	0	0	0	0	711.77	0	0	0	0	0	0	0	710.37	0	699.1	0	0	0	0	0	0	0	0	0	0	0	0	0	0	0	0	690.91	0	0	0	0	0	696.19	0	717.24	0	0	0	0	0	0
2.7485e+13	0	0	0	0	0	0	0	700.37	0	0	0	0	0	0	0	709.46	0	698.08	0	0	0	0	0	0	0	0	0	0	0	0	0	0	0	0	0	0	0	0	0	0	0	0	704.55	0	0	0	0	0	0
2.7543e+13	0	0	0	0	0	0	0	691.82	0	0	0	0	0	0	0	708.6	0	696.98	0	0	0	0	0	0	0	0	0	0	0	0	0	0	0	0	0	0	0	0	0	0	0	0	697.29	0	0	0	0	0	0
2.7601e+13	0	0	0	0	0	0	0	0	0	0	0	0	0	0	0	707.76	0	695.89	0	0	0	0	0	0	0	0	0	0	0	0	0	0	0	0	0	0	0	0	0	0	0	0	691.29	0	0	0	0	0	0
2.7659e+13	0	0	0	0	0	732.96	0	0	0	787.1	0	0	0	696.23	0	709.23	0	694.18	0	0	0	0	0	0	0	0	0	0	0	0	0	0	0	0	0	0	0	0	0	0	0	0	0	0	0	0	0	0	776.71
2.7718e+13	0	0	0	0	0	707.59	0	0	0	705.46	0	0	0	0	0	708.42	0	693.29	0	0	0	0	0	0	0	0	0	0	0	0	0	0	0	0	0	0	0	0	0	0	0	691.19	0	0	0	0	0	0	696.38
2.7776e+13	0	0	0	0	0	698.39	0	0	0	692.24	0	0	0	0	0	707.61	0	692.8	0	0	0	0	0	0	0	0	0	0	0	0	0	0	0	0	0	0	0	0	0	0	0	694.15	0	0	0	0	0	0	0
2.7834e+13	0	0	0	0	0	690.44	0	0	0	0	0	0	0	0	0	706.81	0	692.64	0	0	0	0	0	0	0	0	0	0	0	0	0	0	0	0	0	0	0	0	0	0	0	694.69	0	0	0	0	0	0	0
2.7892e+13	0	0	0	0	0	0	0	0	0	0	0	0	0	0	0	706.02	0	692.65	0	0	0	0	0	0	0	0	0	0	0	0	0	0	0	0	0	0	0	0	0	0	0	694.3	0	0	0	0	0	0	0
2.795e+13	0	0	696.94	0	0	0	0	0	0	0	0	0	0	0	0	707.26	0	714.41	0	0	0	0	0	0	0	0	0	0	0	0	0	0	0	0	0	0	703.65	690.59	0	0	0	693.39	0	0	0	730.51	0	0	0
2.8008e+13	0	0	704.22	0	0	0	0	0	0	0	0	0	0	0	0	706.49	0	713.95	0	0	0	0	0	0	0	0	0	0	0	0	0	0	0	693.23	0	0	0	696.11	0	0	0	692.98	0	0	0	709.41	0	0	0
2.8066e+13	0	0	704.73	0	0	0	0	0	0	0	0	0	0	0	0	705.75	0	711.57	0	0	0	0	0	0	0	0	0	0	0	0	0	0	0	694.73	0	0	0	696.04	0	0	0	692.28	0	0	0	702.58	0	0	0
2.8124e+13	0	0	704.16	0	0	0	0	0	0	0	0	0	0	0	0	705.11	0	709.8	0	0	0	0	0	0	0	0	0	0	0	0	0	0	0	694.41	0	0	0	694.92	0	0	0	690.99	0	0	0	698.42	0	0	0
2.8182e+13	0	0	703.23	0	0	0	0	0	0	0	0	0	0	0	0	704.55	0	708.36	0	0	0	0	0	0	0	0	0	0	0	0	0	0	0	693	0	0	0	693.57	0	0	0	0	0	0	0	694.45	0	0	0
2.8241e+13	0	0	723.69	0	0	0	0	0	0	0	0	0	0	0	0	706.39	0	737.59	0	0	0	0	0	0	0	0	0	0	0	0	0	0	0	701.73	0	0	0	700.03	0	0	0	0	0	0	0	722.47	0	0	0
2.8299e+13	0	0	718.53	0	0	0	0	0	0	0	0	0	0	0	0	705.96	0	727.26	0	0	0	0	0	0	0	0	0	0	0	0	0	0	0	702.89	0	0	0	702.3	0	0	0	0	0	0	0	712.36	0	0	0
2.8357e+13	0	0	714.7	0	0	0	0	0	0	0	0	0	0	0	0	705.52	0	722.07	0	0	0	0	0	0	0	0	0	0	0	0	0	0	0	701.29	0	0	0	702	0	0	0	0	0	0	0	707.11	0	0	0
2.8415e+13	0	0	711.71	0	0	0	0	0	0	0	0	0	0	0	0	705.11	0	718.49	0	0	0	0	0	0	0	0	0	0	0	0	0	0	0	699.2	0	0	0	701.02	0	0	0	0	0	0	0	703.44	0	0	0
2.8473e+13	0	0	709.19	0	0	0	0	0	0	0	0	0	0	0	0	707.6	0	715.68	0	752.34	0	731.06	0	0	0	0	0	0	742.49	691.92	0	0	704.45	696.87	0	0	0	702.62	0	0	0	0	0	0	0	700.39	0	0	0
2.8531e+13	0	0	706.98	0	0	0	0	0	0	0	0	0	0	0	0	709.24	0	713.48	0	714	0	706.65	0	0	0	0	0	0	704.9	0	0	0	0	694.1	0	0	0	713.56	0	0	0	0	0	0	0	698.65	0	0	0
2.8589e+13	0	0	705.2	0	0	0	0	0	0	0	0	0	0	0	0	711.28	0	712.25	0	705.56	0	698.98	0	0	0	0	0	0	693.94	0	0	0	0	690.79	0	0	0	713.57	0	0	0	0	0	0	0	698.13	0	0	0
2.8647e+13	0	0	703.75	0	0	0	0	0	0	0	0	0	0	0	0	711.99	0	711.37	0	700.71	0	693.34	0	0	0	0	0	0	0	0	0	0	0	0	0	0	0	712.13	0	0	0	0	0	0	0	697.16	0	0	0
2.8705e+13	0	0	702.31	0	0	0	0	0	0	0	0	0	0	0	0	711.96	0	710.4	0	696.65	0	0	0	0	0	0	0	0	0	0	0	0	0	0	0	0	0	710.47	0	0	0	0	0	0	0	695.69	0	0	0
2.8763e+13	0	713.06	707.33	0	0	0	695.22	0	0	0	0	0	0	0	0	716.17	0	709.64	0	693.8	0	0	0	0	691.74	0	0	0	0	0	0	0	0	708.54	0	0	0	708.23	0	0	0	721.21	0	0	0	691.66	0	0	0
2.8822e+13	0	700.73	711.89	0	0	0	0	0	0	0	0	0	0	0	0	715.31	0	714.5	0	0	0	0	0	0	690.1	0	0	0	0	0	0	0	0	707.26	0	0	0	706.8	0	0	0	708.31	0	0	0	693.71	0	0	0
2.888e+13	0	692.33	711.36	0	0	0	0	0	0	0	0	0	0	0	0	714.42	0	715.19	0	0	0	0	0	0	0	0	0	0	0	0	0	0	0	704.71	0	0	0	705.75	0	0	0	702.28	0	0	0	695.34	0	0	0
2.8938e+13	0	0	710.11	0	0	0	0	0	0	0	0	0	0	0	0	713.53	0	714.6	0	0	0	0	0	0	0	0	0	0	0	0	0	0	0	702.41	0	0	0	704.98	0	0	0	698.03	0	0	0	696.07	0	0	0
2.8996e+13	0	0	707.66	0	0	0	0	0	0	0	0	0	0	0	0	716.18	906.91	713.06	0	0	0	0	0	0	0	0	0	0	0	0	0	0	0	697.89	0	0	0	704.75	0	0	0	690.87	0	0	0	696.66	0	0	0
2.9054e+13	0	0	706.46	0	0	0	0	0	0	0	0	0	0	0	0	715.24	703.17	711.74	0	0	0	0	0	0	0	0	0	0	0	0	0	0	0	697.53	0	0	0	704.16	0	0	0	713.43	0	0	0	695.01	0	0	0
2.9112e+13	0	0	707.27	0	0	0	0	0	0	0	0	0	0	0	0	714.36	0	711.67	0	0	0	0	0	0	0	0	0	0	0	0	0	0	0	699.63	0	0	0	703.33	0	0	0	710.26	0	0	0	693.13	0	0	0
2.917e+13	0	0	707.88	0	0	0	0	0	0	0	0	0	0	0	0	713.51	0	711.91	0	0	0	0	0	0	0	0	0	0	0	0	0	0	0	700.44	0	0	0	702.31	0	0	0	707.21	0	0	0	691.79	0	0	0
2.9228e+13	0	0	707.87	0	0	0	0	0	0	0	0	0	0	0	0	712.7	0	711.86	0	0	0	0	0	0	0	0	0	0	0	0	0	0	0	700.23	0	0	0	701.18	0	0	0	704.41	0	0	0	690.58	0	0	0
2.9286e+13	0	0	707.46	0	0	731.44	0	0	0	716.98	0	0	0	0	0	714.81	0	711.59	0	0	0	0	0	0	0	0	0	0	0	0	0	0	0	699.43	0	0	0	701.13	0	0	0	698.65	0	0	0	690.71	0	0	708.2
2.9345e+13	0	0	706.47	0	0	704.13	0	0	0	699.43	0	0	0	0	0	714.01	0	710.84	0	0	0	0	0	0	0	0	0	0	0	0	0	0	0	697.5	0	0	0	700.06	0	0	0	700.19	0	0	0	0	0	0	0
2.9403e+13	0	0	705.65	0	0	692.89	0	0	0	0	0	0	0	0	0	713.23	0	710.08	0	0	0	0	0	0	0	0	0	0	0	0	0	0	0	696.3	0	0	0	698.87	0	0	0	701.93	0	0	0	0	0	0	0
2.9461e+13	0	0	705.1	0	0	0	0	0	0	0	0	0	0	0	0	712.46	0	709.48	0	0	0	0	0	0	0	0	0	0	0	0	0	0	0	695.57	0	0	0	697.53	0	0	0	702.3	0	0	0	0	0	0	0
2.9519e+13	0	0	704.64	0	0	0	0	0	0	0	0	0	0	0	0	711.71	0	708.99	0	0	0	0	0	0	0	0	0	0	0	0	0	0	0	694.82	0	0	0	696.04	0	0	0	701.8	0	0	0	0	0	0	0
2.9577e+13	0	0	704.11	0	706.99	0	0	0	0	0	0	0	0	0	0	720.12	0	708.5	0	701.25	0	710.61	0	0	706.77	0	0	0	0	0	0	0	0	693.49	0	0	0	696	0	0	0	700.62	0	0	691.84	0	0	0	0
2.9635e+13	0	0	703.46	0	695.13	0	0	0	0	0	0	0	0	0	0	723.31	0	708	0	699.12	0	700.44	0	0	703.4	0	0	0	0	0	0	0	0	691.22	0	0	0	699.17	0	0	0	698.54	0	0	0	0	0	0	0
2.9693e+13	0	0	702.73	0	0	0	0	0	0	0	0	0	0	0	0	722.71	0	707.61	0	696.24	0	694.45	0	0	700.37	0	0	0	0	0	0	0	0	0	0	0	0	701.01	0	0	0	695.15	0	0	0	0	0	0	0
2.9751e+13	0	0	701.92	0	0	0	0	0	0	0	0	0	0	0	0	721.48	0	707.31	0	692.34	0	0	0	0	697.9	0	0	0	0	0	0	0	0	0	0	0	0	701.7	0	0	0	690.48	0	0	0	0	0	0	0
2.9809e+13	0	0	700.93	0	0	0	0	0	0	0	0	0	0	0	0	723.96	0	706.97	0	699.83	0	0	0	0	699.35	0	0	0	0	0	0	0	709.86	0	0	0	0	756.9	0	0	0	0	0	0	0	0	0	0	0
2.9868e+13	0	0	699.94	0	0	0	0	0	0	0	0	0	0	0	0	722.84	0	707.73	0	709.18	0	695.65	0	0	697.91	0	0	0	696.55	0	0	691.26	0	0	0	0	0	727.67	0	0	0	0	0	0	0	692	0	0	0
2.9926e+13	0	0	699.59	0	0	0	0	0	0	0	0	0	0	0	0	723.05	0	709.4	0	705.17	0	695.65	0	0	697.72	0	0	0	691.7	0	0	0	0	0	0	0	0	720.67	0	0	0	0	0	0	0	694.69	0	0	0
2.9984e+13	0	0	699.14	0	0	0	0	0	0	0	0	0	0	0	0	723.05	0	709.87	0	701.87	0	693.53	0	0	697.33	0	0	0	0	0	0	0	0	0	0	0	0	716.82	0	0	0	0	0	0	0	694.86	0	0	0
3.0042e+13	0	0	698.36	0	0	0	0	0	0	0	0	0	0	0	0	722.62	0	709.45	0	698.96	0	690.17	0	0	696.63	0	0	0	0	0	0	0	0	0	0	0	0	714.08	0	0	0	0	0	0	0	693.96	0	0	0
3.01e+13	0	713.35	733.72	0	0	0	0	0	0	0	0	0	0	0	0	725.82	0	728.16	0	697.63	0	0	0	0	700.17	0	0	0	0	0	0	0	0	732.43	0	0	0	710.15	0	0	0	0	0	0	0	692.51	0	0	0
3.0158e+13	0	697.02	720.69	0	0	0	0	0	0	0	0	0	0	0	0	724.75	0	724.88	0	693.13	0	0	0	0	698.88	0	0	0	0	0	0	0	0	713.03	0	0	0	709.17	0	0	0	692.03	0	0	0	699.07	0	0	0
3.0216e+13	0	0	715.57	0	0	0	0	0	0	0	0	0	0	0	0	723.66	0	721.44	0	0	0	0	0	0	697.45	0	0	0	0	0	0	0	0	706.38	0	0	0	709.2	0	0	0	690.55	0	0	0	701.43	0	0	0
3.0274e+13	0	0	712.33	0	0	0	0	0	0	0	0	0	0	0	0	722.61	0	718.79	0	0	0	0	0	0	695.9	0	0	0	0	0	0	0	0	702.21	0	0	0	709.21	0	0	0	0	0	0	0	701.75	0	0	0
3.0332e+13	0	0	709.81	0	0	0	0	0	0	0	0	0	0	0	0	721.63	0	716.58	0	0	0	0	0	0	694.21	0	0	0	0	0	0	0	0	698.7	0	0	0	708.91	0	0	0	0	0	0	0	701.12	0	0	0
3.0391e+13	0	0	736.61	0	0	0	0	0	0	0	0	0	0	0	0	723.59	0	746.97	0	0	0	0	0	0	695.99	0	0	0	0	0	0	0	0	715.84	0	0	0	711.13	0	0	0	0	0	0	0	720.87	0	0	0
3.0449e+13	0	0	725.7	0	0	0	0	0	0	0	0	0	0	0	0	722.69	0	734.25	0	0	0	0	0	0	694.22	0	0	0	0	0	0	0	0	710.45	0	0	0	713.9	0	0	0	0	0	0	0	715.96	0	0	0
3.0507e+13	0	0	720.04	0	0	0	0	0	0	0	0	0	0	0	0	721.9	0	728.06	0	0	0	0	0	0	692.42	0	0	0	0	0	0	0	0	706.32	0	0	0	714.27	0	0	0	0	0	0	0	712.18	0	0	0
3.0565e+13	0	0	716.11	0	0	0	0	0	0	0	0	0	0	0	0	721.24	0	723.89	0	0	0	0	0	0	690.87	0	0	0	0	0	0	0	0	702.86	0	0	0	713.58	0	0	0	0	0	0	0	709.17	0	0	0
3.0623e+13	0	0	708.5	0	0	0	0	0	0	0	0	0	0	0	0	723.45	0	717.53	0	0	0	0	0	0	693.24	0	0	0	0	0	0	0	0	693.07	0	0	0	714.23	0	0	714.94	0	730.17	0	0	706.19	0	0	0
3.0681e+13	0	0	705.91	0	0	0	0	0	0	0	0	0	0	0	0	722.9	0	714.85	0	0	0	0	0	0	692.04	0	0	0	0	0	0	0	0	0	0	0	0	712.6	0	0	0	0	694.85	0	0	703.27	0	0	0
3.0739e+13	0	0	703.76	0	0	0	0	0	0	0	0	0	0	0	0	722.31	0	712.52	0	0	0	0	0	0	690.94	0	0	0	0	0	0	0	0	0	0	0	0	710.98	0	0	0	0	0	0	0	700.09	0	0	0
3.0797e+13	0	0	702.19	0	0	0	0	0	0	0	0	0	0	0	0	721.68	0	710.62	0	0	0	0	0	0	0	0	0	0	0	0	0	0	0	0	0	0	0	709.36	0	0	0	0	0	0	0	696.33	0	0	0
3.0855e+13	0	0	700.92	0	0	0	0	0	0	0	0	0	0	0	0	721.01	0	709.07	0	0	0	0	0	0	0	0	0	0	0	0	0	0	0	0	0	0	0	707.72	0	0	0	0	0	0	0	691.74	0	0	0
3.0913e+13	0	0	695.79	0	0	0	0	690.64	0	0	0	0	0	0	0	722.81	0	704.59	0	0	0	0	0	0	690.56	0	0	0	0	0	0	0	0	0	0	690.64	0	706.07	0	0	700.87	0	719.14	0	0	0	0	0	0
3.0972e+13	0	0	694.51	0	0	0	0	0	0	0	0	0	0	0	0	722.01	0	703.48	0	0	0	0	0	0	0	0	0	0	0	0	0	0	0	0	0	0	0	704.2	0	0	0	0	701.16	0	0	0	0	0	0
3.103e+13	0	0	693.51	0	0	0	0	0	0	0	0	0	0	0	0	721.2	0	702.43	0	0	0	0	0	0	0	0	0	0	0	0	0	0	0	0	0	0	0	702.16	0	0	0	0	690.94	0	0	0	0	0	0
3.1088e+13	0	0	692.76	0	0	0	0	0	0	0	0	0	0	0	0	720.38	0	701.54	0	0	0	0	0	0	0	0	0	0	0	0	0	0	0	0	0	0	0	699.9	0	0	0	0	0	0	0	0	0	0	0
3.1146e+13	0	0	0	0	0	0	0	0	0	0	0	0	0	0	0	721.58	0	698.14	0	0	0	0	0	0	0	0	0	0	0	0	0	0	0	0	0	692.16	0	696.64	0	0	845.34	0	862.22	796.13	0	0	0	0	0
3.1204e+13	0	0	0	0	0	0	0	696.65	0	0	0	0	0	0	0	720.69	0	697.51	0	0	0	0	0	0	0	0	0	0	0	0	0	0	0	0	0	691.44	0	693.94	0	0	695.97	0	715.25	0	0	0	0	0	0
3.1262e+13	0	0	0	0	0	0	0	692.84	0	0	0	0	0	0	0	719.82	0	696.74	0	0	0	0	0	0	0	0	0	0	0	0	0	0	0	0	0	690.68	0	691	0	0	0	0	703.45	0	0	0	0	0	0
3.132e+13	0	0	0	0	0	0	0	0	0	0	0	0	0	0	0	718.96	0	695.95	0	0	0	0	0	0	0	0	0	0	0	0	0	0	0	0	0	0	0	0	0	0	0	0	695.89	0	0	0	0	0	0
3.1378e+13	0	0	0	0	0	0	0	0	0	0	0	0	0	0	0	718.1	0	695.23	0	0	0	0	0	0	0	0	0	0	0	0	0	0	0	0	0	0	0	0	0	0	0	0	0	0	0	0	0	0	0
3.1436e+13	0	0	0	0	0	0	0	0	0	0	0	0	0	0	0	718.81	0	694.67	0	0	0	0	0	0	0	0	0	0	0	0	0	702.08	0	0	0	692.44	0	740.94	0	0	0	0	0	0	0	0	0	0	0
3.1495e+13	0	0	0	0	0	0	0	0	0	0	0	0	0	0	0	718.15	0	697.15	0	0	0	0	0	0	0	0	0	0	0	0	0	0	0	0	0	691.61	0	716.73	0	0	0	0	0	0	0	691.82	0	0	0
3.1553e+13	0	0	0	0	0	0	0	0	0	0	0	0	0	0	0	718.11	0	699.2	0	0	0	0	0	0	0	0	0	0	0	0	0	0	0	0	0	690.74	0	709.87	0	0	0	0	0	0	0	691.87	0	0	0
3.1611e+13	0	0	690.57	0	0	0	0	0	0	0	0	0	0	0	0	718.19	0	699.95	0	0	0	0	0	0	0	0	0	0	0	0	0	0	0	0	0	0	0	706.09	0	0	0	0	0	0	0	690.07	0	0	0
3.1669e+13	0	0	690.75	0	0	0	0	0	0	0	0	0	0	0	0	718.11	0	699.99	0	0	0	0	0	0	0	0	0	0	0	0	0	0	0	0	0	0	0	703.44	0	0	0	0	0	0	0	0	0	0	0
3.1727e+13	0	0	690.39	0	0	0	0	0	0	0	0	0	0	0	0	720.32	0	700.04	0	705.23	0	0	0	0	0	0	0	0	691.49	0	0	690.43	0	0	0	692.02	0	732.17	0	0	0	0	0	0	0	690.07	0	0	0
3.1785e+13	0	0	690.59	0	0	0	0	0	0	0	0	0	0	0	0	721.1	0	701.57	0	701.24	0	0	0	0	0	0	0	0	0	0	0	0	0	0	0	691.11	0	720.93	0	0	0	0	0	0	0	692.99	0	0	0
3.1843e+13	0	0	691.13	0	0	0	0	0	0	0	0	0	0	0	0	721.97	0	702.38	0	697.57	0	0	0	0	0	0	0	0	0	0	0	0	0	0	0	690.18	0	715.43	0	0	0	0	0	0	0	693.2	0	0	0
3.1901e+13	0	0	691.23	0	0	0	0	0	0	0	0	0	0	0	0	722.25	0	702.36	0	693.99	0	0	0	0	0	0	0	0	0	0	0	0	0	0	0	0	0	711.79	0	0	0	0	0	0	0	692.07	0	0	0
3.1959e+13	726.11	0	0	0	0	0	0	0	0	0	0	0	0	0	0	725.43	708.37	697.17	0	692.32	0	0	0	0	692.77	0	0	0	0	0	0	0	0	0	0	692.38	0	707.36	0	0	0	737.44	0	0	0	0	0	0	0
3.2018e+13	0	0	692.89	0	0	0	0	0	0	0	0	0	0	0	0	724.74	0	698.41	0	0	0	0	0	0	691.87	0	0	0	0	0	0	0	0	691.08	0	691.57	0	705.29	0	0	0	711.18	0	0	0	0	0	0	0
3.2076e+13	0	0	696.44	0	0	0	0	0	0	0	0	0	0	0	0	723.92	0	700.77	0	0	0	0	0	0	690.6	0	0	0	0	0	0	0	0	693.78	0	690.76	0	703.63	0	0	0	703.79	0	0	0	0	0	0	0
3.2134e+13	0	0	698.45	0	0	0	0	0	0	0	0	0	0	0	0	723.02	0	702.59	0	0	0	0	0	0	0	0	0	0	0	0	0	0	0	694.46	0	690.02	0	702.32	0	0	0	699.3	0	0	0	0	0	0	0
3.2192e+13	0	0	699.39	0	0	0	0	0	0	0	0	0	0	0	0	722.1	0	703.64	0	0	0	0	0	0	0	0	0	0	0	0	0	0	0	693.84	0	0	0	701.2	0	0	0	695.37	0	0	0	0	0	0	0
3.225e+13	0	0	699.69	0	0	0	0	0	0	0	0	0	0	0	0	723.38	705.45	703.53	0	0	0	0	0	0	0	0	0	0	0	0	0	0	0	693.2	0	692.65	0	699.62	0	0	0	729.96	0	0	0	0	0	0	0
3.2308e+13	0	690.74	702.53	0	0	0	0	0	0	0	0	0	0	0	0	722.36	0	705.07	0	0	0	0	0	0	0	0	0	0	0	0	0	0	0	698.05	0	691.93	0	698.79	0	0	0	715.48	0	0	0	0	0	0	0
3.2366e+13	0	0	704.25	0	0	0	0	0	0	0	0	0	0	0	0	721.38	0	706.71	0	0	0	0	0	0	0	0	0	0	0	0	0	0	0	699.3	0	691.2	0	697.81	0	0	0	709.25	0	0	0	0	0	0	0
3.2424e+13	0	0	704.69	0	0	0	0	0	0	0	0	0	0	0	0	720.43	0	707.52	0	0	0	0	0	0	0	0	0	0	0	0	0	0	0	699.02	0	690.44	0	696.81	0	0	0	705.07	0	0	0	0	0	0	0
3.2482e+13	0	0	704.47	0	0	0	0	0	0	0	0	0	0	0	0	719.52	0	707.71	0	0	0	0	0	0	0	0	0	0	0	0	0	0	0	698.06	0	0	0	695.85	0	0	0	701.6	0	0	0	0	0	0	0
3.2541e+13	0	0	704.3	0	0	705.04	0	0	0	707.89	0	0	0	0	0	720.32	692.64	707.86	0	0	0	0	0	0	0	0	0	0	0	0	0	0	0	696.88	0	692.96	0	695.9	0	0	0	701.18	0	0	0	0	0	0	699.67
3.2599e+13	0	0	703.58	0	0	692.86	0	0	0	692.6	0	0	0	0	0	719.47	0	707.31	0	0	0	0	0	0	0	0	0	0	0	0	0	0	0	695.64	0	692.15	0	695.1	0	0	0	704.22	0	0	0	0	0	0	0
3.2657e+13	0	0	703.33	0	0	0	0	0	0	0	0	0	0	0	0	718.66	0	707.04	0	0	0	0	0	0	0	0	0	0	0	0	0	0	0	695.2	0	691.34	0	694.12	0	0	0	704.3	0	0	0	0	0	0	0
3.2715e+13	0	0	703.15	0	0	0	0	0	0	0	0	0	0	0	0	717.87	0	706.87	0	0	0	0	0	0	0	0	0	0	0	0	0	0	0	694.78	0	690.45	0	692.97	0	0	0	703.3	0	0	0	0	0	0	0
3.2773e+13	0	0	707.53	689.81	0	0	0	0	0	0	0	0	0	0	0	718.58	0	728.2	0	0	0	0	0	0	0	0	695.07	0	0	0	0	0	0	694.72	0	693.52	718.76	697.1	694.71	0	0	701.79	0	0	0	748.8	0	0	0
3.2831e+13	0	0	715.82	0	0	0	0	0	0	0	0	0	0	0	0	717.86	0	726.87	0	0	0	0	0	0	0	0	0	0	0	0	0	0	0	700.56	0	692.64	0	705.68	0	0	0	700.11	0	0	0	717.44	0	0	0
3.2889e+13	0	0	715.25	0	0	0	0	0	0	0	0	0	0	0	0	717.23	0	723.05	0	0	0	0	0	0	0	0	0	0	0	0	0	0	0	702.1	0	691.71	0	705.98	0	0	0	698.48	0	0	0	709.87	0	0	0
3.2947e+13	0	0	713.72	0	0	0	0	0	0	0	0	0	0	0	0	716.77	0	720.31	0	0	0	0	0	0	0	0	0	0	0	0	0	0	0	701.37	0	690.73	0	705.13	0	0	0	696.3	0	0	0	705.79	0	0	0
3.3005e+13	0	0	711.98	0	0	0	0	0	0	0	0	0	0	0	0	716.43	0	718.1	0	0	0	0	0	0	0	0	0	0	0	0	0	0	0	699.79	0	0	0	704.1	0	0	0	693.79	0	0	0	702.87	0	0	0
3.3063e+13	0	701.03	746.72	0	0	0	0	0	0	0	0	0	0	0	0	718.05	0	750.01	0	0	0	0	0	0	0	0	0	0	0	0	0	0	0	729.42	0	692.64	0	706.05	0	0	0	694.77	0	0	0	710.62	0	0	0
3.3122e+13	0	696.98	731.01	0	0	0	0	0	0	0	0	0	0	0	0	717.79	0	736.45	0	0	0	0	0	0	0	0	0	0	0	0	0	0	0	717.89	0	691.64	0	706.91	0	0	0	697.96	0	0	0	711.68	0	0	0
3.318e+13	0	691.61	724.3	0	0	0	0	0	0	0	0	0	0	0	0	717.47	0	730.13	0	0	0	0	0	0	0	0	0	0	0	0	0	0	0	712.37	0	690.6	0	707.31	0	0	0	697.53	0	0	0	709.36	0	0	0
3.3238e+13	0	0	719.92	0	0	0	0	0	0	0	0	0	0	0	0	717.14	0	725.87	0	0	0	0	0	0	0	0	0	0	0	0	0	0	0	708.48	0	0	0	706.93	0	0	0	695.96	0	0	0	706.92	0	0	0
3.3296e+13	0	0	725.99	781.21	0	0	0	0	0	0	0	0	0	0	0	718.99	0	786.81	0	0	0	0	0	0	0	0	787.53	0	0	0	0	0	0	705.74	0	692.39	710.26	709.41	0	0	0	693.88	0	0	0	761.67	0	0	0
3.3354e+13	0	0	736.02	0	0	0	0	0	0	0	0	0	0	0	0	718.71	0	748.24	0	0	0	0	0	0	0	0	0	0	0	0	0	0	0	715.35	0	691.39	690.06	715.85	0	0	0	692.53	0	0	0	730.38	0	0	0
3.3412e+13	0	0	728.71	0	0	0	0	0	0	0	0	0	0	0	0	718.42	0	737.73	0	0	0	0	0	0	0	0	0	0	0	0	0	0	0	712.49	0	690.38	0	716.59	0	0	0	692.69	0	0	0	720.96	0	0	0
3.347e+13	0	0	723.67	0	0	0	0	0	0	0	0	0	0	0	0	718.23	0	731.71	0	0	0	0	0	0	0	0	0	0	0	0	0	0	0	709.1	0	0	0	715.25	0	0	0	692.12	0	0	0	715.57	0	0	0
3.3528e+13	0	0	719.77	0	0	0	0	0	0	0	0	0	0	0	0	718.09	0	727.37	0	0	0	0	0	0	0	0	0	0	0	0	0	0	0	705.97	0	0	0	713.57	0	0	0	690.74	0	0	0	711.68	0	0	0
3.3586e+13	0	0	716.52	0	0	0	0	0	0	0	0	0	0	0	0	720.7	0	723.93	0	730.59	0	703.77	0	0	0	0	0	0	719.56	0	0	0	714.5	703	0	691.28	0	737.13	0	0	0	0	0	0	0	708.87	0	0	0
3.3645e+13	0	0	714.17	0	0	0	0	0	0	0	0	0	0	0	0	722.57	0	722.6	0	713.96	0	702.7	0	0	0	0	0	0	703.08	0	0	690.48	0	700.12	0	690.34	0	731.5	0	0	0	0	0	0	0	710.04	0	0	0
3.3703e+13	0	0	712.72	0	0	0	0	0	0	0	0	0	0	0	0	724.45	0	721.91	0	708.02	0	699	0	0	691.58	0	0	0	695.47	0	0	0	0	697.43	0	0	0	726.72	0	0	0	0	0	0	0	709.9	0	0	0
3.3761e+13	0	0	711.26	0	0	0	0	0	0	0	0	0	0	0	0	725.16	0	720.62	0	704.31	0	695.78	0	0	692.65	0	0	0	0	0	0	0	0	694.76	0	0	0	723.2	0	0	0	0	0	0	0	708.38	0	0	0
3.3819e+13	0	0	709.58	0	0	0	0	0	0	0	0	0	0	0	0	725.16	0	718.95	0	701.35	0	692.4	0	0	692.96	0	0	0	0	0	0	0	0	692.13	0	0	0	720.33	0	0	0	0	0	0	0	706.31	0	0	0
3.3877e+13	0	0	707.73	0	694.5	0	0	0	0	0	0	0	0	0	0	731.03	0	717.22	0	733.87	0	723.73	0	0	703.18	0	0	0	720.78	0	0	0	698.8	0	0	690.88	0	733.52	0	0	0	0	0	0	0	704.56	0	0	0
3.3935e+13	0	0	706.11	0	696.3	0	0	0	0	0	0	0	0	0	0	734.25	0	716.46	0	720.85	0	713.54	0	0	706.28	0	0	0	707.49	0	0	0	0	0	0	690.23	0	731.15	0	0	0	0	0	0	0	704.36	0	0	0
3.3993e+13	0	0	704.78	0	694.62	0	0	0	0	0	0	0	0	0	0	734.58	0	715.82	0	714.66	0	708.16	0	0	706.3	0	0	0	700.64	0	0	0	0	0	0	0	0	727.58	0	0	0	0	0	0	0	703.45	0	0	0
3.4051e+13	0	0	703.36	0	692.12	0	0	0	0	0	0	0	0	0	0	733.84	0	714.74	0	710.47	0	704.27	0	0	705.55	0	0	0	692.66	0	0	0	0	0	0	0	0	724.36	0	0	0	0	0	0	0	701.92	0	0	0
3.4109e+13	0	0	696.26	0	694.25	0	696.21	0	0	0	0	0	0	0	0	737.09	0	708.17	0	707.77	0	702.94	0	0	709.71	694.83	0	0	0	0	0	0	0	0	0	692.94	0	719.4	0	0	0	753.45	0	0	0	694.26	0	0	0
3.4168e+13	0	695.81	703.49	0	0	0	0	0	0	0	0	0	0	0	0	735.42	0	710.4	0	704.72	0	699.02	0	0	708.11	694.92	0	0	0	0	0	0	0	699.13	0	692.62	0	717.06	0	0	0	712.49	0	0	0	695.49	0	0	0
3.4226e+13	0	690.91	707.13	0	0	0	0	0	0	0	0	0	0	0	0	733.81	0	713.13	0	701.66	0	693.72	0	0	706.59	694.75	0	0	0	0	0	0	0	700.55	0	692.32	0	715.08	0	0	0	703.43	0	0	0	696.96	0	0	0
3.4284e+13	0	0	708.07	0	0	0	0	0	0	0	0	0	0	0	0	732.29	0	714.11	0	698.45	0	0	0	0	705.11	694.4	0	0	0	0	0	0	0	700.07	0	692.03	0	713.61	0	0	0	697.87	0	0	0	698.09	0	0	0
3.4342e+13	0	0	707.9	0	0	0	0	0	0	0	0	0	0	0	0	730.85	0	714.1	0	694.91	0	0	0	0	703.64	693.89	0	0	0	0	0	0	0	698.65	0	691.71	0	712.5	0	0	0	692.76	0	0	0	698.65	0	0	0
3.44e+13	0	0	718.26	0	0	0	0	0	0	0	0	0	690.54	0	0	732.15	0	738.9	0	692.26	0	0	0	693.38	705.19	697.86	690.42	0	0	0	0	696.92	0	698.45	0	695.83	707.04	722.16	692.17	0	0	0	0	0	0	738.07	0	0	0
3.4458e+13	0	0	719.93	0	0	0	0	0	0	0	0	0	690.2	0	0	730.82	0	732.24	0	692.08	0	0	0	692.97	703.62	697	0	0	0	0	0	695.16	0	700.67	0	695.44	0	724.74	0	0	0	0	0	0	0	721.96	0	0	0
3.4516e+13	0	0	717.28	0	0	0	0	0	0	0	0	0	0	0	0	729.86	0	727.6	0	692.7	0	0	0	692.47	702.22	696.04	0	0	0	0	0	0	0	699.81	0	695.01	0	723	0	0	0	0	0	0	0	715.88	0	0	0
3.4574e+13	0	0	714.5	0	0	0	0	0	0	0	0	0	0	0	0	729.16	0	724.06	0	692.64	0	0	0	691.9	700.96	695.04	0	0	0	0	0	0	0	697.95	0	694.56	0	720.99	0	0	0	0	0	0	0	712	0	0	0
3.4632e+13	0	0	706.44	0	0	0	0	0	0	0	0	0	693.12	0	0	731.23	0	716.93	0	695.64	0	0	0	695.6	703.01	698.09	0	0	0	0	0	0	0	0	0	698.33	0	719.73	0	0	0	0	0	0	0	706.55	0	0	0
3.469e+13	0	0	704.17	0	0	0	0	0	0	0	0	0	692.49	0	0	730.56	0	714.5	0	694.09	0	0	0	694.91	701.97	697.09	0	0	0	0	0	0	0	0	0	697.79	0	717.56	0	0	0	0	695.24	0	0	703.71	0	0	0
3.4749e+13	0	0	702.04	0	0	0	0	0	0	0	0	0	691.8	0	0	729.8	0	712.25	0	691.34	0	0	0	694.2	700.88	696.09	0	0	0	0	0	0	0	0	0	697.24	0	715.56	0	0	0	0	0	0	0	700.75	0	0	0
3.4807e+13	0	0	700.39	0	0	0	0	0	0	0	0	0	691.09	0	0	728.98	0	710.29	0	0	0	0	0	693.43	699.72	695.08	0	0	0	0	0	0	0	0	0	696.68	0	713.67	0	0	0	0	0	0	0	697.51	0	0	0
3.4865e+13	0	0	699.1	0	0	0	0	0	0	0	0	0	690.38	0	0	728.11	0	708.67	0	0	0	0	0	692.68	698.47	694.05	0	0	0	0	0	0	0	0	0	696.11	0	711.84	0	0	0	0	0	0	0	693.85	0	0	0
3.4923e+13	0	0	693.14	0	0	726.78	0	0	0	709.13	0	0	693.89	0	0	729.43	0	703.28	0	0	0	0	0	696.06	700.22	696.94	0	0	0	0	0	0	0	0	0	699.56	0	709.12	0	0	0	0	0	0	0	0	0	0	700.34
3.4981e+13	0	0	693.65	0	0	699.42	0	0	0	691.71	0	0	693.11	0	0	728.44	0	702.42	0	0	0	0	0	695.23	698.67	695.84	0	0	0	0	0	0	0	0	0	698.96	0	707.27	0	0	0	0	0	0	0	0	0	0	0
3.5039e+13	0	0	694.6	0	0	0	0	0	0	0	0	0	692.33	0	0	727.46	0	702.1	0	0	0	0	0	694.41	696.93	694.68	0	0	0	0	0	0	0	0	0	698.36	0	705.41	0	0	0	690.63	0	0	0	0	0	0	0
3.5097e+13	0	0	695.29	0	0	0	0	0	0	0	0	0	691.44	0	0	726.48	0	702.02	0	0	0	0	0	693.49	694.86	693.41	0	0	0	0	0	0	0	0	0	697.73	0	703.63	0	0	0	691.5	0	0	0	0	0	0	0
3.5155e+13	0	0	695.78	0	0	0	0	0	0	0	0	0	690.57	0	0	725.5	0	702.05	0	0	0	0	0	692.57	692.46	692.01	0	0	0	0	0	0	0	0	0	697.09	0	701.94	0	0	0	690.68	0	0	0	0	0	0	0
3.5213e+13	0	0	695.57	0	0	0	0	0	0	0	0	0	693.74	0	0	726.14	703.66	700.48	0	0	0	0	0	695.53	692.62	694.3	0	0	0	0	0	0	0	690.8	0	700.27	0	699.26	0	0	0	724.26	0	0	0	0	0	0	0
3.5272e+13	0	0	698.94	0	0	0	0	0	0	0	0	0	692.76	0	0	725.14	0	702.34	0	0	0	0	0	694.52	0	692.63	0	0	0	0	0	0	0	695.22	0	699.6	0	697.84	0	0	0	713.05	0	0	0	0	0	0	0
3.533e+13	0	0	701.02	0	0	0	0	0	0	0	0	0	691.72	0	0	724.18	0	704.13	0	0	0	0	0	693.4	0	690.91	0	0	0	0	0	0	0	696.49	0	698.92	0	696.61	0	0	0	707.85	0	0	0	0	0	0	0
3.5388e+13	0	0	701.88	0	0	0	0	0	0	0	0	0	690.62	0	0	723.24	0	705.17	0	0	0	0	0	692.23	0	0	0	0	0	0	0	0	0	696.44	0	698.21	0	695.54	0	0	0	704.32	0	0	0	0	0	0	0
3.5446e+13	0	0	703.15	0	0	779.34	0	0	0	726.52	0	0	693.37	0	0	723.49	0	706.26	0	0	0	0	0	694.75	0	690.53	0	0	0	0	0	0	0	697.32	0	701.08	0	694.87	0	0	0	699.28	0	0	0	0	0	0	715.64
3.5504e+13	0	0	702.49	0	0	709.71	0	0	0	703.51	0	0	692.15	0	0	722.6	0	706.05	0	0	0	0	0	693.45	0	0	0	0	0	0	0	0	0	695.15	0	700.34	0	694.34	0	0	0	699.27	0	0	0	0	0	0	694.5
3.5562e+13	0	0	701.87	0	0	698.08	0	0	0	692.62	0	0	690.87	0	0	721.75	0	705.7	0	0	0	0	0	692.05	0	0	0	0	0	0	0	0	0	693.39	0	699.59	0	693.63	0	0	0	701.02	0	0	0	0	0	0	0
3.562e+13	0	0	701.46	0	0	0	0	0	0	0	0	0	0	0	0	720.94	0	705.43	0	0	0	0	0	690.62	0	0	0	0	0	0	0	0	0	692.45	0	698.81	0	692.72	0	0	0	701.48	0	0	0	0	0	0	0
3.5678e+13	0	0	701.16	0	0	0	0	0	0	0	0	0	0	0	0	720.16	0	705.23	0	0	0	0	0	0	0	0	0	0	0	0	0	0	0	691.74	0	698.02	0	691.7	0	0	0	701.05	0	0	0	0	0	0	0
3.5736e+13	0	0	701.44	0	0	0	0	0	0	0	0	0	690.39	0	0	720.39	0	705.32	0	0	0	0	0	691.12	0	0	0	0	0	0	0	0	0	692.09	0	700.57	0	691.79	0	0	702.52	699.95	716.88	0	0	0	0	0	0
3.5795e+13	0	0	700.95	0	0	0	0	690.05	0	0	0	0	0	0	0	719.69	0	705.04	0	0	0	0	0	0	0	0	0	0	0	0	0	0	0	0	0	699.75	0	690.67	0	0	0	697.68	701.99	0	0	0	0	0	0
3.5853e+13	0	0	700.23	0	0	0	0	0	0	0	0	0	0	0	0	719.02	0	704.63	0	0	0	0	0	0	0	0	0	0	0	0	0	0	0	0	0	698.92	0	0	0	0	0	695.44	692.9	0	0	0	0	0	0
3.5911e+13	0	0	699.26	0	0	0	0	0	0	0	0	0	0	0	0	718.36	0	704.09	0	0	0	0	0	0	0	0	0	0	0	0	0	0	0	0	0	698.06	0	0	0	0	0	693.38	0	0	0	0	0	0	0
3.5969e+13	0	0	698.09	0	0	0	0	0	0	0	0	0	0	0	0	717.71	0	703.45	0	0	0	0	0	0	0	0	0	0	0	0	0	0	0	0	0	697.17	0	0	0	0	0	690.86	0	0	0	0	0	0	0
3.6027e+13	0	694.57	730.38	0	0	0	0	0	0	0	0	0	0	0	0	717.99	0	732.51	0	0	0	0	0	0	0	0	0	0	0	0	0	0	0	719.13	0	699.48	0	0	0	0	0	694.05	0	0	0	692.88	0	0	0
3.6085e+13	0	691.08	719.22	0	0	0	0	0	0	0	0	0	0	0	0	717.39	0	723.16	0	0	0	0	0	0	0	0	0	0	0	0	0	0	0	709.76	0	698.59	0	690.03	0	0	0	697.33	0	0	0	695.3	0	0	0
3.6143e+13	0	0	714.18	0	0	0	0	0	0	0	0	0	0	0	0	716.81	0	718.6	0	0	0	0	0	0	0	0	0	0	0	0	0	0	0	705.11	0	697.66	0	691.27	0	0	0	697.44	0	0	0	694.45	0	0	0
3.6201e+13	0	0	710.95	0	0	0	0	0	0	0	0	0	0	0	0	716.26	0	715.6	0	0	0	0	0	0	0	0	0	0	0	0	0	0	0	701.87	0	696.71	0	691.98	0	0	0	696.33	0	0	0	692.8	0	0	0
3.6259e+13	0	0	707.61	0	0	0	0	718.93	0	0	0	0	0	0	702.71	716.74	0	713.3	0	0	0	0	0	0	0	0	0	0	0	0	0	0	0	696.57	0	698.84	0	695.4	0	0	702.8	0	725.2	0	0	693.44	0	0	0
3.6318e+13	0	0	705.53	0	0	0	0	700.35	0	0	0	0	0	0	0	716.37	0	711.27	0	0	0	0	0	0	0	0	0	0	0	0	0	0	0	693.12	0	697.89	0	694.84	0	0	0	0	702.83	0	0	0	0	0	0
3.6376e+13	0	0	703.69	0	0	0	0	0	0	0	0	0	0	0	0	716.01	0	709.51	0	0	0	0	0	0	0	0	0	0	0	0	0	0	0	0	0	696.9	0	693.88	0	0	0	690.22	692.88	0	0	0	0	0	0
3.6434e+13	0	0	702.12	0	0	0	0	0	0	0	0	0	0	0	0	715.64	0	707.97	0	0	0	0	0	0	0	0	0	0	0	0	0	0	0	0	0	695.86	0	692.43	0	0	0	690.54	0	0	0	0	0	0	0
3.6492e+13	0	0	700.7	0	0	0	0	0	0	0	0	0	0	0	0	715.26	0	706.63	0	0	0	0	0	0	0	0	0	0	0	0	0	0	0	0	0	694.8	0	690.54	0	0	0	0	0	0	0	0	0	0	0
3.655e+13	0	0	698.22	0	0	0	0	715.44	0	0	0	0	0	0	0	716.09	0	704.65	0	0	0	0	0	0	0	0	0	0	0	0	0	0	0	0	693.87	696.88	0	690.51	0	0	700.1	0	719.47	0	0	0	0	0	0
3.6608e+13	0	0	696.75	0	0	0	0	702.9	0	0	0	0	0	0	0	715.68	0	703.6	0	0	0	0	0	0	0	0	0	0	0	0	0	0	0	0	692.07	695.82	0	0	0	0	0	0	705.65	0	0	0	0	0	0
3.6666e+13	0	0	695.17	0	0	0	0	695.43	0	0	0	0	0	0	0	715.25	0	702.54	0	0	0	0	0	0	0	0	0	0	0	0	0	0	0	0	0	694.74	0	0	0	0	0	0	698.42	0	0	0	0	0	0
3.6724e+13	0	0	693.69	0	0	0	0	0	0	0	0	0	0	0	0	714.78	0	701.46	0	0	0	0	0	0	0	0	0	0	0	0	0	0	0	0	0	693.62	0	0	0	0	0	0	692.23	0	0	0	0	0	0
3.6782e+13	0	0	691.68	0	0	0	0	717.14	0	0	0	697.99	0	0	0	715.5	0	699.72	695.06	0	0	0	878.27	0	0	0	0	0	0	0	0	0	0	0	883.34	695.7	0	0	0	0	0	0	0	0	0	0	0	869.16	0
3.684e+13	0	0	690.42	0	0	691.49	0	710.91	0	0	0	690.64	0	0	0	714.99	0	698.77	0	0	0	0	701.84	0	0	0	0	0	0	0	0	0	0	0	710.31	694.61	0	0	0	0	0	0	695.72	0	0	0	0	0	0
3.6899e+13	0	0	0	0	0	692.45	0	700.9	0	0	0	0	0	0	0	714.46	0	697.82	0	0	0	0	0	0	0	0	0	0	0	0	0	0	0	0	697.66	693.49	0	0	0	0	0	0	694.65	0	0	0	0	0	0
3.6957e+13	0	0	0	0	0	0	0	693.15	0	0	0	0	0	0	0	713.9	0	696.83	0	0	0	0	0	0	0	0	0	0	0	0	0	0	0	0	0	692.28	0	0	0	0	0	0	691.62	0	0	0	0	0	0
3.7015e+13	0	0	0	0	0	0	0	0	0	0	0	0	0	0	0	713.34	0	695.93	0	0	0	0	0	0	0	0	0	0	0	0	0	0	0	0	0	691.04	0	0	0	0	0	0	0	0	0	0	0	0	0
3.7073e+13	0	0	0	0	0	0	0	0	0	0	0	0	0	0	0	714.31	0	695.05	0	715.91	0	723.12	0	0	0	0	0	0	703.08	693.87	0	0	0	0	0	693.3	0	0	0	0	0	0	0	0	0	0	0	0	0
3.7131e+13	0	0	0	0	0	0	0	0	0	0	0	0	0	0	0	718.69	0	694.43	0	699.69	0	698.65	0	0	690.22	0	0	0	0	0	0	0	0	0	0	692.1	0	691.45	0	0	0	0	0	0	0	0	0	0	0
3.7189e+13	0	0	0	0	0	0	0	0	0	0	0	0	0	0	0	720.3	0	694.44	0	691.99	0	0	0	0	0	0	0	0	0	0	0	0	0	0	0	690.84	0	693.8	0	0	0	0	0	0	0	0	0	0	0
3.7247e+13	0	0	0	0	0	0	0	0	0	0	0	0	0	0	0	720.28	0	694.77	0	0	0	0	0	0	0	0	0	0	0	0	0	0	0	0	0	0	0	694.36	0	0	0	0	0	0	0	0	0	0	0
3.7305e+13	0	0	0	0	0	0	0	0	0	0	0	0	0	0	0	719.69	0	695.16	0	0	0	0	0	0	0	0	0	0	0	0	0	0	0	0	0	0	0	694.12	0	0	0	0	0	0	0	0	0	0	0
3.7363e+13	0	0	723.78	0	0	0	0	0	0	0	0	0	0	0	0	721.47	0	730.88	0	0	0	0	0	0	0	0	0	0	0	0	0	0	0	705.81	0	690.98	0	693.08	0	0	0	0	0	0	0	706.05	0	0	0
3.7422e+13	0	0	713.83	0	0	0	0	0	0	0	0	0	0	0	0	720.34	0	719.48	0	0	0	0	0	0	0	0	0	0	0	0	0	0	0	702.76	0	690.09	0	696.42	0	0	0	0	0	0	0	703.78	0	0	0
3.748e+13	0	0	709.48	0	0	0	0	0	0	0	0	0	0	0	0	719.29	0	715	0	0	0	0	0	0	0	0	0	0	0	0	0	0	0	699.62	0	0	0	698.14	0	0	0	0	0	0	0	701.04	0	0	0
3.7538e+13	0	0	706.75	0	0	0	0	0	0	0	0	0	0	0	0	718.36	0	712.33	0	0	0	0	0	0	0	0	0	0	0	0	0	0	0	696.85	0	0	0	698.59	0	0	0	0	0	0	0	698.65	0	0	0
3.7596e+13	0	0	706.38	696.34	0	0	0	0	0	0	0	0	0	0	0	719.43	0	725.86	0	0	0	0	0	0	0	0	702.14	0	0	0	0	0	0	694.03	0	691.28	747.39	701.98	703.24	0	0	0	0	0	0	778.21	0	0	0
3.7654e+13	0	0	716.22	0	0	0	0	0	0	0	0	0	0	0	0	718.7	0	730.18	0	0	0	0	0	0	0	0	0	0	0	0	0	693.15	0	697.21	0	690.47	0	712.44	0	0	0	0	0	0	0	723.19	0	0	0
3.7712e+13	0	0	714.34	0	0	0	0	0	0	0	0	0	0	0	0	718.09	0	724.69	0	0	0	0	0	0	0	0	0	0	0	0	0	0	0	697.99	0	0	0	711.71	0	0	0	0	0	0	0	713.9	0	0	0
3.777e+13	0	0	711.81	0	0	0	0	0	0	0	0	0	0	0	0	717.69	0	720.83	0	0	0	0	0	0	0	0	0	0	0	0	0	0	0	696.9	0	0	0	710	0	0	0	0	0	0	0	708.84	0	0	0
3.7828e+13	0	0	709.45	0	0	0	0	0	0	0	0	0	0	0	0	717.4	0	717.84	0	0	0	0	0	0	0	0	0	0	0	0	0	0	0	695.05	0	0	0	708.28	0	0	0	0	0	0	0	705.24	0	0	0
3.7886e+13	0	0	703.27	0	0	0	0	0	0	0	0	0	0	0	0	719.54	713.47	712.4	0	0	0	0	0	0	0	0	0	0	0	0	0	0	0	691.15	0	690.82	0	708.93	0	0	0	707.93	0	0	0	700.97	0	0	0
3.7945e+13	0	0	703.92	0	0	0	0	0	0	0	0	0	0	0	0	719.25	689.96	711.32	0	0	0	0	0	0	0	0	0	0	0	0	0	0	0	695.19	0	0	0	707.04	0	0	0	707.3	0	0	0	698.58	0	0	0
3.8003e+13	0	0	705.34	0	0	0	0	0	0	0	0	0	0	0	0	718.87	0	711.38	0	0	0	0	0	0	0	0	0	0	0	0	0	0	0	697.73	0	0	0	705.35	0	0	0	704.79	0	0	0	696.8	0	0	0
3.8061e+13	0	0	706.12	0	0	0	0	0	0	0	0	0	0	0	0	718.41	0	711.48	0	0	0	0	0	0	0	0	0	0	0	0	0	0	0	698.7	0	0	0	703.83	0	0	0	702.5	0	0	0	695.15	0	0	0
3.8119e+13	0	0	706.27	0	0	0	0	0	0	0	0	0	0	0	0	717.88	0	711.31	0	0	0	0	0	0	0	0	0	0	0	0	0	0	0	698.61	0	0	0	702.43	0	0	0	700.14	0	0	0	693.32	0	0	0
3.8177e+13	0	0	706	0	0	0	0	0	0	0	0	0	0	0	0	720.16	0	711.11	0	714.97	0	699.9	0	0	0	0	0	0	703.94	0	0	0	691.69	697.42	0	690.23	0	722.94	0	0	0	697.36	0	0	0	693.85	0	0	0
3.8235e+13	0	0	705.86	0	0	0	0	0	0	0	0	0	0	0	0	721.84	0	711.95	0	705.74	0	696.19	0	0	0	0	0	0	693.06	0	0	0	0	695.01	0	0	0	718.73	0	0	0	693.72	0	0	0	696.49	0	0	0
3.8293e+13	0	0	705.78	0	0	0	0	0	0	0	0	0	0	0	0	722.79	0	712.62	0	700.85	0	692.26	0	0	0	0	0	0	0	0	0	0	0	692	0	0	0	715.65	0	0	0	0	0	0	0	697.45	0	0	0
3.8351e+13	0	0	705.32	0	0	0	0	0	0	0	0	0	0	0	0	722.93	0	712.63	0	697.16	0	0	0	0	690.06	0	0	0	0	0	0	0	0	0	0	0	0	713.3	0	0	0	0	0	0	0	697.16	0	0	0
3.8409e+13	0	0	750.28	693.25	0	0	0	0	688.48	0	0	0	0	0	0	726.21	0	771.15	0	695.72	0	0	0	0	694.78	0	698.87	0	0	0	0	0	0	705.98	0	690.75	0	710.79	0	0	0	0	0	0	0	713.25	0	0	0
3.8468e+13	0	0	727.21	0	0	0	0	0	0	0	0	0	0	0	0	725.39	0	737.41	0	690.68	0	0	0	0	693.79	0	0	0	0	0	0	0	0	708.71	0	690.05	0	713.11	0	0	0	0	0	0	0	715.62	0	0	0
3.8526e+13	0	0	720.29	0	0	0	0	0	0	0	0	0	0	0	0	724.54	0	729.31	0	0	0	0	0	0	692.62	0	0	0	0	0	0	0	0	705.17	0	0	0	714.41	0	0	0	0	0	0	0	712.24	0	0	0
3.8584e+13	0	0	716.2	0	0	0	0	0	0	0	0	0	0	0	0	723.77	0	724.69	0	0	0	0	0	0	691.23	0	0	0	0	0	0	0	0	702.12	0	0	0	714.12	0	0	0	0	0	0	0	709.44	0	0	0
3.8642e+13	0	0	713.16	0	0	0	0	0	0	0	0	0	0	0	0	723.09	0	721.36	0	0	0	0	0	0	0	0	0	0	0	0	0	0	0	699.34	0	0	0	713.17	0	0	0	0	0	0	0	706.99	0	0	0
3.87e+13	0	0	706.38	0	0	0	0	704.79	0	0	0	0	0	0	0	725.31	0	715.68	0	0	0	0	0	0	692.85	0	0	0	0	0	0	0	0	690.16	693.86	691.55	0	713.19	0	0	0	0	0	0	0	703.64	0	0	0
3.8758e+13	0	0	704.38	0	0	0	0	0	0	0	0	0	0	0	0	724.62	0	713.42	0	0	0	0	0	0	691.58	0	0	0	0	0	0	0	0	0	0	690.92	0	711.61	0	0	0	0	0	0	0	700.8	0	0	0
3.8816e+13	0	0	703.11	0	0	0	0	0	0	0	0	0	0	0	0	723.9	0	711.6	0	0	0	0	0	0	690.31	0	0	0	0	0	0	0	0	0	0	690.32	0	710.02	0	0	0	0	0	0	0	697.64	0	0	0
3.8874e+13	0	0	702.29	0	0	0	0	0	0	0	0	0	0	0	0	723.15	0	710.2	0	0	0	0	0	0	0	0	0	0	0	0	0	0	0	0	0	0	0	708.43	0	0	0	0	0	0	0	694.17	0	0	0
3.8932e+13	0	0	701.53	0	0	0	0	0	0	0	0	0	0	0	0	724.86	0	709.44	0	0	0	0	0	0	691.28	0	0	0	0	0	0	715.54	0	0	0	693.12	703.28	712.15	802.91	0	0	0	0	0	0	736.42	769.49	0	0
3.899e+13	0	0	707	0	0	0	0	0	0	0	0	0	0	0	0	724.01	0	722.25	0	0	0	0	0	0	0	0	0	0	0	0	0	700.6	0	0	0	692.49	0	726.64	0	0	0	0	0	0	0	719.36	0	0	0
3.9049e+13	0	0	708.54	0	0	0	0	0	0	0	0	0	0	0	0	723.37	0	720.84	0	0	0	0	0	0	0	0	0	0	0	0	0	0	0	690.63	0	691.84	0	721.31	0	0	0	0	0	0	0	711.56	0	0	0
3.9107e+13	0	0	707.86	0	0	0	0	0	0	0	0	0	0	0	0	723.04	0	718.57	0	0	0	0	0	0	0	0	0	0	0	0	0	0	0	691.11	0	691.18	0	717.53	0	0	0	0	0	0	0	707.25	0	0	0
3.9165e+13	0	0	706.61	0	0	0	0	0	0	0	0	0	0	0	0	722.78	0	716.44	0	0	0	0	0	0	0	0	0	0	0	0	0	0	0	690.41	0	690.49	0	714.64	0	0	0	0	0	0	0	704.11	0	0	0
3.9223e+13	0	0	705.17	0	722.36	0	0	0	0	0	0	0	0	0	0	729.95	0	714.49	0	709.5	0	726.13	0	0	711.13	0	0	0	696.61	0	0	0	0	0	0	693.82	0	712.64	0	0	0	0	0	0	707.17	701.36	0	0	0
3.9281e+13	0	0	703.61	0	705.68	0	0	0	0	0	0	0	0	0	0	737	0	712.73	0	709.41	0	710.68	0	0	711.18	0	0	0	697.02	0	0	0	0	0	0	693.13	0	714.81	0	0	0	0	0	0	0	698.58	0	0	0
3.9339e+13	0	0	702.05	0	699.08	0	0	0	0	0	0	0	0	0	0	736.39	0	711.33	0	706.29	0	704.62	0	0	708.56	0	0	0	691.81	0	0	0	0	0	0	692.46	0	715.47	0	0	0	0	0	0	0	696.05	0	0	0
3.9397e+13	0	0	700.48	0	693.88	0	0	0	0	0	0	0	0	0	0	734.89	0	710.18	0	703.55	0	700.57	0	0	706.5	690.8	0	0	0	0	0	0	0	0	0	691.85	0	714.78	0	0	0	0	0	0	0	693.93	0	0	0
3.9455e+13	0	0	698.85	0	0	0	0	0	0	0	0	0	0	0	0	733.31	0	709.03	0	700.97	0	696.4	0	0	704.77	691.29	0	0	0	0	0	0	0	0	0	691.34	0	713.54	0	0	0	0	0	0	0	691.86	0	0	0
3.9513e+13	0	0	691.79	0	0	0	0	0	0	0	0	0	0	0	0	735.19	0	703.69	0	696.8	0	0	0	691.39	706.84	696.53	0	0	0	0	0	0	0	0	0	695.15	0	710.12	0	0	0	0	703.19	0	0	0	0	0	0
3.9572e+13	0	0	690.05	0	0	0	0	0	0	0	0	0	0	0	0	733.45	0	702.25	0	692.3	0	0	0	691.38	705.15	696.08	0	0	0	0	0	0	0	0	0	694.82	0	708.62	0	0	0	0	691.73	0	0	0	0	0	0
3.963e+13	0	0	0	0	0	0	0	0	0	0	0	0	0	0	0	731.86	0	700.95	0	0	0	0	0	691.21	703.53	695.47	0	0	0	0	0	0	0	0	0	694.49	0	707.03	0	0	0	0	0	0	0	0	0	0	0
3.9688e+13	0	0	0	0	0	0	0	0	0	0	0	0	0	0	0	730.39	0	699.93	0	0	0	0	0	690.9	701.86	694.73	0	0	0	0	0	0	0	0	0	694.11	0	705.37	0	0	0	0	0	0	0	0	0	0	0
3.9746e+13	721.24	0	0	0	0	0	0	0	0	0	0	0	692.42	0	0	731.21	709.13	695.11	0	0	0	0	0	695.01	702.45	698.06	0	0	0	0	0	0	0	0	0	698.02	0	701.17	0	0	0	737.27	0	0	0	0	0	0	0
3.9804e+13	0	0	691.6	0	0	0	0	0	0	0	0	0	691.91	0	0	729.81	0	696.41	0	0	0	0	0	694.42	700.38	696.96	0	0	0	0	0	0	0	0	0	697.57	0	699.54	0	0	0	711.34	0	0	0	0	0	0	0
3.9862e+13	0	0	694.79	0	0	0	0	0	0	0	0	0	691.3	0	0	728.48	0	698.71	0	0	0	0	0	693.72	697.99	695.74	0	0	0	0	0	0	0	691.77	0	697.08	0	698.36	0	0	0	704.29	0	0	0	0	0	0	0
3.992e+13	0	0	696.65	0	0	0	0	0	0	0	0	0	690.63	0	0	727.23	0	700.52	0	0	0	0	0	692.97	695.21	694.35	0	0	0	0	0	0	0	692.3	0	696.56	0	697.5	0	0	0	700.17	0	0	0	0	0	0	0
3.9978e+13	0	0	697.56	0	0	0	0	0	0	0	0	0	0	0	0	726.03	0	701.63	0	0	0	0	0	692.16	692.08	692.76	0	0	0	0	0	0	0	691.05	0	696	0	696.75	0	0	0	696.79	0	0	0	0	0	0	0
4.0036e+13	0	0	698.3	0	0	0	0	0	0	0	0	0	693.24	0	0	726.39	0	704.98	0	0	0	0	0	695.26	691.06	694.69	0	0	0	0	0	715.46	0	0	0	699.45	0	731.86	0	0	0	692.43	0	0	0	709.24	0	0	0
4.0095e+13	0	0	701.39	0	0	0	0	0	0	0	0	0	692.32	0	0	725.45	0	710.7	0	0	0	0	0	694.24	0	692.73	0	0	0	0	0	696.63	0	0	0	698.81	0	719.7	0	0	0	0	0	0	0	706.88	0	0	0
4.0153e+13	0	0	702.88	0	0	0	0	0	0	0	0	0	691.24	0	0	725.05	0	711.87	0	0	0	0	0	693.07	0	690.81	0	0	0	0	0	0	0	0	0	698.15	0	714.85	0	0	0	0	0	0	0	703.75	0	0	0
4.0211e+13	0	0	702.78	0	0	0	0	0	0	0	0	0	690.17	0	0	724.84	0	711.55	0	0	0	0	0	691.86	0	0	0	0	0	0	0	0	0	0	0	697.47	0	711.89	0	0	0	0	0	0	0	701.16	0	0	0
4.0269e+13	0	0	703.39	0	0	0	0	0	0	0	0	0	692.97	0	0	726.73	0	707.39	0	0	0	0	0	694.46	691.68	691.12	0	0	0	0	0	0	0	976.53	0	700.49	0	709.96	0	955.17	0	0	0	0	0	695.41	0	0	0
4.0327e+13	0	707.16	728.12	0	0	0	0	0	0	0	0	0	691.81	0	0	726.3	0	729.09	0	0	0	0	0	693.25	691.22	690.04	0	0	0	0	0	0	0	723.35	0	699.78	0	708.24	0	0	0	693.74	0	0	0	699.67	0	0	0
4.0385e+13	0	696.47	720.12	0	0	0	0	0	0	0	0	0	690.67	0	0	725.74	0	724.54	0	0	0	0	0	692.08	690.48	0	0	0	0	0	0	0	0	712.5	0	699.06	0	707.78	0	0	0	694.63	0	0	0	702.94	0	0	0
4.0443e+13	0	0	715.89	0	0	0	0	0	0	0	0	0	0	0	0	725.11	0	721.22	0	0	0	0	0	690.96	0	0	0	0	0	0	0	0	0	707.24	0	698.34	0	707.72	0	0	0	692.9	0	0	0	703.11	0	0	0
4.0501e+13	0	0	712.89	0	0	0	0	0	0	0	0	0	0	0	0	724.47	0	718.62	0	0	0	0	0	0	0	0	0	0	0	0	0	0	0	703.52	0	697.62	0	707.4	0	0	0	690.43	0	0	0	702.19	0	0	0
4.0559e+13	0	0	707.57	0	0	728.25	0	0	0	711.95	0	0	691.31	0	0	725.74	0	714.53	0	0	0	0	0	692.6	690.31	0	0	0	0	0	0	0	0	695.65	0	700.45	0	708.16	0	0	0	0	0	0	0	701.57	0	0	702.83
4.0618e+13	0	0	705.6	0	0	698.41	0	0	0	694.02	0	0	690.27	0	0	725.12	0	712.46	0	0	0	0	0	691.52	0	0	0	0	0	0	0	0	0	694.98	0	699.73	0	707.24	0	0	0	692.06	0	0	0	699.15	0	0	0
4.0676e+13	0	0	704.57	0	0	0	0	0	0	0	0	0	0	0	0	724.51	0	710.94	0	0	0	0	0	690.46	0	0	0	0	0	0	0	0	0	695.16	0	699.01	0	706.16	0	0	0	694.84	0	0	0	696.35	0	0	0
4.0734e+13	0	0	704.06	0	0	0	0	0	0	0	0	0	0	0	0	723.88	0	709.92	0	0	0	0	0	0	0	0	0	0	0	0	0	0	0	695.18	0	698.26	0	704.98	0	0	0	696.2	0	0	0	693.63	0	0	0
4.0792e+13	0	0	703.74	0	0	0	0	0	0	0	0	0	0	0	0	723.23	0	709.22	0	0	0	0	0	0	0	0	0	0	0	0	0	0	0	694.63	0	697.5	0	703.71	0	0	0	696.21	0	0	0	690.85	0	0	0
4.085e+13	0	701.37	705.64	0	0	0	0	0	0	0	0	0	0	0	0	724.26	0	708.39	0	0	0	0	0	690.95	0	0	0	0	0	0	0	0	0	703	0	700.21	0	703.01	0	0	0	731.2	0	0	0	0	0	0	0
4.0908e+13	0	698.43	710.12	0	0	0	0	0	0	0	0	0	0	0	0	723.55	0	711.82	0	0	0	0	0	0	0	0	0	0	0	0	0	0	0	706.14	0	699.46	0	701.68	0	0	0	717.12	0	0	0	0	0	0	0
4.0966e+13	0	694.35	710.83	0	0	0	0	0	0	0	0	0	0	0	0	722.84	0	713.23	0	0	0	0	0	0	0	0	0	0	0	0	0	0	0	705.28	0	698.69	0	700.48	0	0	0	711.07	0	0	0	0	0	0	0
4.1024e+13	0	0	710.34	0	0	0	0	0	0	0	0	0	0	0	0	722.12	0	713.38	0	0	0	0	0	0	0	0	0	0	0	0	0	0	0	703.82	0	697.9	0	699.47	0	0	0	707	0	0	0	0	0	0	0
4.1082e+13	0	737.94	769.95	0	0	0	0	0	0	0	0	0	0	0	0	722.82	0	724.3	0	0	0	0	0	690.08	0	0	0	0	0	0	0	0	0	816.59	0	700.48	0	699.86	0	708.74	0	704.35	0	0	0	691.83	0	0	0
4.114e+13	0	712.44	735.94	0	0	0	0	0	0	0	0	0	0	0	0	722.12	0	734.88	0	0	0	0	0	0	0	0	0	0	0	0	0	0	0	729.58	0	699.69	0	699.47	0	0	0	713.34	0	0	0	696.92	0	0	0
4.1199e+13	0	703.27	727.25	0	0	0	0	0	0	0	0	0	0	0	0	721.44	0	729.44	0	0	0	0	0	0	0	0	0	0	0	0	0	0	0	719.39	0	698.89	0	699.94	0	0	0	710.48	0	0	0	699.59	0	0	0
4.1257e+13	0	697	722.3	0	0	0	0	0	0	0	0	0	0	0	0	720.8	0	725.67	0	0	0	0	0	0	0	0	0	0	0	0	0	0	0	713.84	0	698.06	0	700.46	0	0	0	707.08	0	0	0	699.82	0	0	0
4.1315e+13	0	0	718.72	0	0	0	0	0	0	0	0	0	0	0	0	720.22	0	722.73	0	0	0	0	0	0	0	0	0	0	0	0	0	0	0	709.89	0	697.22	0	700.64	0	0	0	703.87	0	0	0	699.16	0	0	0
4.1373e+13	698.49	692.51	715.36	0	0	0	0	0	0	0	0	0	0	0	0	721.12	711.32	720.25	0	0	0	0	0	0	0	0	0	0	0	0	0	0	0	706.57	0	699.66	0	703.5	0	0	0	737.45	0	0	0	700.95	0	0	0
4.1431e+13	0	697.81	717.13	0	0	0	0	0	0	0	0	0	0	0	0	720.7	693.54	720.31	0	0	0	0	0	0	0	0	0	0	0	0	0	0	0	710.89	0	698.82	0	702.92	0	0	0	722.5	0	0	0	699.17	0	0	0
4.1489e+13	0	696.72	717.41	0	0	0	0	0	0	0	0	0	0	0	0	720.28	0	720.47	0	0	0	0	0	0	0	0	0	0	0	0	0	0	0	710.94	0	697.96	0	702.22	0	0	0	716.2	0	0	0	697.74	0	0	0
4.1547e+13	0	692.9	716.49	0	0	0	0	0	0	0	0	0	0	0	0	719.86	0	719.81	0	0	0	0	0	0	0	0	0	0	0	0	0	0	0	709.56	0	697.07	0	701.53	0	0	0	711.9	0	0	0	696.62	0	0	0
4.1605e+13	0	0	715.13	0	0	0	0	0	0	0	0	0	0	0	0	719.42	0	718.73	0	0	0	0	0	0	0	0	0	0	0	0	0	0	0	707.76	0	696.16	0	700.82	0	0	0	708.41	0	0	0	695.51	0	0	0
4.1663e+13	0	0	714.31	0	0	0	0	0	0	0	0	0	0	0	0	720.61	0	720.35	0	691.04	0	0	0	0	0	0	0	0	0	0	0	707.53	0	705.85	0	698.54	0	735	0	0	0	705.22	0	0	0	707.26	0	0	0
4.1722e+13	0	0	715.35	0	0	0	0	0	0	0	0	0	0	0	0	720.82	0	723.03	0	692.95	0	0	0	0	0	0	0	0	0	0	0	697.18	0	704.7	0	697.65	0	723.92	0	0	0	702.17	0	0	0	709.62	0	0	0
4.178e+13	0	0	715.46	0	0	0	0	0	0	0	0	0	0	0	0	721.46	0	722.93	0	691.94	0	0	0	0	0	0	0	0	0	0	0	0	0	703.6	0	696.75	0	719.14	0	0	0	699.12	0	0	0	708.71	0	0	0
4.1838e+13	0	0	714.65	0	0	0	0	0	0	0	0	0	0	0	0	721.91	0	721.82	0	690.04	0	0	0	0	0	0	0	0	0	0	0	0	0	701.91	0	695.83	0	716.13	0	0	0	695.88	0	0	0	707.14	0	0	0
4.1896e+13	0	0	710.42	0	0	0	0	0	0	0	0	723.35	0	0	0	724.94	0	717.94	0	692.47	0	0	696.5	0	0	0	0	0	0	0	0	0	0	695.24	705.75	698.19	0	715.16	0	0	0	0	0	0	0	703.56	0	0	0
4.1954e+13	0	0	708.75	0	0	692.24	0	0	0	0	0	0	0	0	0	724.76	0	716.39	0	0	0	0	0	0	0	0	0	0	0	0	0	0	0	693.43	0	697.34	0	713.24	0	0	0	690.34	0	0	0	701.54	0	0	0
4.2012e+13	0	0	707.38	0	0	0	0	0	0	0	0	0	0	0	0	724.39	0	714.86	0	0	0	0	0	0	0	0	0	0	0	0	0	0	0	693.6	0	696.49	0	711.49	0	0	0	692.35	0	0	0	699.34	0	0	0
4.207e+13	0	0	706.42	0	0	0	0	0	0	0	0	0	0	0	0	723.9	0	713.52	0	0	0	0	0	0	0	0	0	0	0	0	0	0	0	693.73	0	695.64	0	709.85	0	0	0	693.56	0	0	0	697.13	0	0	0
4.2128e+13	0	0	705.69	0	0	0	0	0	0	0	0	0	0	0	0	723.33	0	712.41	0	0	0	0	0	0	0	0	0	0	0	0	0	0	0	693.14	0	694.79	0	708.26	0	0	0	693.63	0	0	0	694.7	0	0	0
4.2186e+13	0	0	702.96	0	0	698.55	0	0	0	0	0	700.72	0	0	0	724.96	0	709.51	0	0	0	0	694.28	0	0	0	0	0	0	0	0	0	0	0	703.16	697.46	0	707.09	0	0	0	690.17	0	0	0	690.32	0	0	0
4.2245e+13	0	0	702.4	0	0	696.98	0	0	0	0	0	0	0	0	0	724.2	0	708.87	0	0	0	0	0	0	0	0	0	0	0	0	0	0	0	0	0	696.69	0	705.54	0	0	0	691.63	0	0	0	0	0	0	0
4.2303e+13	0	0	701.83	0	0	691.1	0	0	0	0	0	0	0	0	0	723.43	0	708.22	0	0	0	0	0	0	0	0	0	0	0	0	0	0	0	0	0	695.92	0	703.94	0	0	0	692.83	0	0	0	0	0	0	0
4.2361e+13	0	0	701.36	0	0	0	0	0	0	0	0	0	0	0	0	722.64	0	707.61	0	0	0	0	0	0	0	0	0	0	0	0	0	0	0	0	0	695.13	0	702.25	0	0	0	693.75	0	0	0	0	0	0	0
4.2419e+13	0	912.03	700.59	0	0	0	0	0	0	0	0	0	0	0	0	723.63	0	705.73	0	0	0	0	0	0	0	0	0	879.49	0	0	0	0	0	727.84	0	697.89	0	700.67	0	0	0	694.84	0	0	0	0	0	0	0
4.2477e+13	0	713.28	720.59	0	0	0	0	0	0	0	0	0	0	0	0	722.79	0	718.58	0	0	0	0	0	0	0	0	0	0	0	0	0	0	0	720.33	0	697.12	0	699	0	0	0	714.57	0	0	0	0	0	0	0
4.2535e+13	0	702.24	717.31	0	0	0	0	0	0	0	0	0	0	0	0	721.97	0	719.03	0	0	0	0	0	0	0	0	0	0	0	0	0	0	0	712.27	0	696.34	0	697.85	0	0	0	710.91	0	0	0	690.06	0	0	0
4.2593e+13	0	695.28	714.78	0	0	0	0	0	0	0	0	0	0	0	0	721.15	0	717.84	0	0	0	0	0	0	0	0	0	0	0	0	0	0	0	708.16	0	695.55	0	697.31	0	0	0	707.7	0	0	0	691.14	0	0	0
4.2651e+13	0	0	712.77	0	0	0	0	0	0	0	0	0	0	0	0	720.37	0	716.5	0	0	0	0	0	0	0	0	0	0	0	0	0	0	0	705.3	0	694.73	0	696.98	0	0	0	704.91	0	0	0	691.24	0	0	0
4.2709e+13	0	0	711.14	0	0	720.28	0	0	0	692.38	0	695.81	0	0	0	721.09	0	715.71	0	0	0	0	0	0	0	0	0	0	0	0	0	0	0	702.34	0	697.44	0	698.69	0	0	0	698.14	0	0	0	693.73	0	0	0
4.2768e+13	0	0	709.28	0	0	704.2	0	0	0	694.35	0	0	0	0	0	720.41	0	714.13	0	0	0	0	0	0	0	0	0	0	0	0	0	0	0	699.98	0	696.62	0	698.26	0	0	0	698.73	0	0	0	691.46	0	0	0
4.2826e+13	0	0	707.79	0	0	696.36	0	0	0	0	0	0	0	0	0	719.77	0	712.74	0	0	0	0	0	0	0	0	0	0	0	0	0	0	0	698.29	0	695.78	0	697.59	0	0	0	700.15	0	0	0	0	0	0	0
4.2884e+13	0	0	706.69	0	0	0	0	0	0	0	0	0	0	0	0	719.16	0	711.6	0	0	0	0	0	0	0	0	0	0	0	0	0	0	0	696.96	0	694.91	0	696.69	0	0	0	700.97	0	0	0	0	0	0	0
4.2942e+13	0	0	705.84	0	0	0	0	0	0	0	0	0	0	0	0	718.56	0	710.69	0	0	0	0	0	0	0	0	0	0	0	0	0	0	0	695.71	0	694.02	0	695.58	0	0	0	701.09	0	0	0	0	0	0	0
4.3e+13	0	701.93	740.73	0	0	0	0	0	0	0	0	0	0	0	0	719.42	0	742.58	0	0	0	0	0	0	0	0	0	0	0	0	0	0	0	727.32	0	696.6	0	696.53	0	0	0	704.52	0	0	0	697.66	0	0	0
4.3058e+13	0	698.39	727.55	0	0	0	0	0	0	0	0	0	0	0	0	718.85	0	731.42	0	0	0	0	0	0	0	0	0	0	0	0	0	0	0	717.1	0	695.72	0	697.22	0	0	0	707.61	0	0	0	700.78	0	0	0
4.3116e+13	0	693.75	722.04	0	0	0	0	0	0	0	0	0	0	0	0	718.28	0	726.37	0	0	0	0	0	0	0	0	0	0	0	0	0	0	0	712.16	0	694.8	0	698.12	0	0	0	706.82	0	0	0	700.19	0	0	0
4.3174e+13	0	0	718.51	0	0	0	0	0	0	0	0	0	0	0	0	717.76	0	723.08	0	0	0	0	0	0	0	0	0	0	0	0	0	0	0	708.75	0	693.86	0	698.48	0	0	0	704.95	0	0	0	698.95	0	0	0
4.3232e+13	0	0	715.09	0	0	768.06	0	0	0	723.92	0	0	0	0	0	718.84	0	720.64	0	0	0	0	0	0	0	0	0	0	0	0	0	0	0	703.9	0	696.34	0	701.95	0	0	0	697.64	0	0	0	700.43	0	0	711.94
4.329e+13	0	0	712.77	0	0	708.02	0	0	0	702.54	0	0	0	0	0	718.48	0	718.39	0	0	0	0	0	0	0	0	0	0	0	0	0	0	0	701.7	0	695.41	0	701.31	0	0	0	699.73	0	0	0	698.16	0	0	693.33
4.3349e+13	0	0	711.02	0	0	696.71	0	0	0	691.33	0	0	0	0	0	718.12	0	716.54	0	0	0	0	0	0	0	0	0	0	0	0	0	0	0	700.57	0	694.44	0	700.5	0	0	0	702.67	0	0	0	695.32	0	0	0
4.3407e+13	0	0	709.9	0	0	0	0	0	0	0	0	0	0	0	0	717.75	0	715.16	0	0	0	0	0	0	0	0	0	0	0	0	0	0	0	699.93	0	693.45	0	699.52	0	0	0	703.92	0	0	0	692.18	0	0	0
4.3465e+13	0	0	709.08	0	0	0	0	0	0	0	0	0	0	0	0	717.35	0	714.11	0	0	0	0	0	0	0	0	0	0	0	0	0	0	0	699.29	0	692.42	0	698.39	0	0	0	704.04	0	0	0	0	0	0	0
4.3523e+13	0	0	708.34	0	0	0	0	0	0	0	0	0	0	0	0	718.68	0	713.35	0	699.79	0	0	0	0	0	0	0	0	0	0	0	690.13	690.98	698.35	0	694.94	0	735.49	0	0	0	703.41	0	0	0	691.47	0	0	0
4.3581e+13	0	0	708.34	0	0	0	0	0	0	0	0	0	0	0	0	719.02	0	714.88	0	698.71	0	0	0	0	0	0	0	0	0	0	0	0	0	697.22	0	693.95	0	721.92	0	0	0	702.12	0	0	0	697.38	0	0	0
4.3639e+13	0	0	708.92	0	0	0	0	0	0	0	0	0	0	0	0	720.02	0	716.15	0	695.04	0	0	0	0	0	0	0	0	0	0	0	0	0	696.3	0	692.92	0	716.64	0	0	0	700.13	0	0	0	699.25	0	0	0
4.3697e+13	0	0	709.13	0	0	0	0	0	0	0	0	0	0	0	0	720.64	0	716.39	0	691.44	0	0	0	0	0	0	0	0	0	0	0	0	0	695.25	0	691.91	0	713.45	0	0	0	697.5	0	0	0	699.29	0	0	0
4.3755e+13	0	0	708.83	0	0	0	0	0	0	0	0	0	0	0	0	720.81	0	716.01	0	0	0	0	0	0	0	0	0	0	0	0	0	0	0	693.87	0	690.85	0	711.14	0	0	0	694.39	0	0	0	698.5	0	0	0
4.3813e+13	0	711.42	719.02	0	0	0	0	0	0	0	0	0	0	0	0	723.7	0	720.42	0	0	0	0	0	0	0	0	0	0	0	0	0	0	0	714.68	0	693.54	0	709.71	0	0	0	722.24	0	0	0	695.72	0	0	0
4.3872e+13	0	701.98	719.55	0	0	0	0	0	0	0	0	0	0	0	0	723.19	0	723.09	0	0	0	0	0	0	0	0	0	0	0	0	0	0	0	711.74	0	692.61	0	708.39	0	0	0	713.21	0	0	0	697.17	0	0	0
4.393e+13	0	695.72	717.99	0	0	0	0	0	0	0	0	0	0	0	0	722.59	0	722.56	0	0	0	0	0	0	0	0	0	0	0	0	0	0	0	709.1	0	691.73	0	707.5	0	0	0	708.4	0	0	0	698.25	0	0	0
4.3988e+13	0	0	716.25	0	0	0	0	0	0	0	0	0	0	0	0	721.93	0	721.3	0	0	0	0	0	0	0	0	0	0	0	0	0	0	0	706.86	0	690.84	0	706.76	0	0	0	704.85	0	0	0	698.46	0	0	0
4.4046e+13	0	0	713.78	0	0	690.52	0	0	0	716.93	0	0	0	717.57	0	723.69	720.08	719.66	0	0	0	0	0	0	0	0	0	0	0	0	0	0	0	703.25	0	693.83	0	707.31	0	0	0	700.57	0	0	0	699.41	0	0	706.44
4.4104e+13	0	0	712.33	0	0	0	0	0	0	694.99	0	0	0	0	0	722.97	699.88	718.07	0	0	0	0	0	0	0	0	0	0	0	0	0	0	0	702.19	0	693.03	0	706.55	0	0	0	710.93	0	0	0	698.06	0	0	0
4.4162e+13	0	0	712.16	0	0	0	0	0	0	0	0	0	0	0	0	722.27	0	717.35	0	0	0	0	0	0	0	0	0	0	0	0	0	0	0	702.77	0	692.26	0	705.62	0	0	0	710.97	0	0	0	696.27	0	0	0
4.422e+13	0	0	712.11	0	0	0	0	0	0	0	0	0	0	0	0	721.57	0	716.97	0	0	0	0	0	0	0	0	0	0	0	0	0	0	0	703.02	0	691.47	0	704.58	0	0	0	709.47	0	0	0	694.6	0	0	0
4.4278e+13	0	0	711.77	0	0	0	0	0	0	0	0	0	0	0	0	720.88	0	716.5	0	0	0	0	0	0	0	0	0	0	0	0	0	0	0	702.68	0	690.66	0	703.46	0	0	0	707.6	0	0	0	693.05	0	0	0
4.4336e+13	0	0	711.2	0	0	0	0	0	0	0	0	0	0	0	0	722.37	0	716.27	0	703.82	0	0	0	0	0	0	0	0	0	0	0	692.31	690.49	701.84	0	693.75	0	736.7	0	0	0	705.5	0	0	0	695.52	0	0	0
4.4395e+13	0	0	711.48	0	0	0	0	0	0	0	0	0	0	0	0	722.85	0	718.35	0	700.99	0	0	0	0	0	0	0	0	0	0	0	0	0	700.73	0	692.96	0	724.88	0	0	0	703.14	0	0	0	700.92	0	0	0
4.4453e+13	0	0	712	0	0	0	0	0	0	0	0	0	0	0	0	723.74	0	719.43	0	697.63	0	0	0	0	0	0	0	0	0	0	0	0	0	699.59	0	692.17	0	719.88	0	0	0	700.42	0	0	0	702.38	0	0	0
4.4511e+13	0	0	711.93	0	0	0	0	0	0	0	0	0	0	0	0	724.12	0	719.37	0	694.58	0	0	0	0	0	0	0	0	0	0	0	0	0	698.11	0	691.36	0	716.76	0	0	0	697.26	0	0	0	702.21	0	0	0
4.4569e+13	0	0	711.3	0	0	0	0	0	0	0	0	0	0	0	0	727.48	0	718.7	0	733.1	0	867.26	0	0	693.41	0	0	0	726.38	832.67	0	0	0	696.23	0	694.41	0	714.46	0	0	0	693.7	0	0	0	701.3	0	0	0
4.4627e+13	0	0	710.24	0	702.66	0	0	0	0	0	0	0	0	0	0	733.39	0	717.74	0	722.06	0	720.47	0	0	704.95	0	0	0	710.16	0	0	0	0	694.02	0	693.67	0	720.36	0	0	0	690.13	0	0	0	700.02	0	0	0
4.4685e+13	0	0	709.04	0	698.21	0	0	0	0	0	0	0	0	0	0	735.69	0	717.1	0	713.52	0	710	0	0	705.89	0	0	0	701.08	0	0	0	0	691.37	0	692.95	0	721.39	0	0	0	0	0	0	0	699.22	0	0	0
4.4743e+13	0	0	707.86	0	694.27	0	0	0	0	0	0	0	0	0	0	735.22	0	716.62	0	708.75	0	704.54	0	0	705.01	0	0	0	693.63	0	0	0	0	0	0	692.27	0	720.14	0	0	0	0	0	0	0	698.48	0	0	0
4.4801e+13	0	0	706.59	0	0	0	0	0	0	0	0	0	0	0	0	734.1	0	715.91	0	705.29	0	700.5	0	0	703.88	0	0	0	0	0	0	0	0	0	0	691.67	0	718.45	0	0	0	0	0	0	0	697.45	0	0	0
4.4859e+13	0	0	727.74	704.53	0	0	0	0	0	0	0	0	0	0	0	736.71	0	757.29	0	702.13	0	697.4	0	0	707.21	694.5	709.85	0	0	0	0	0	0	692.22	0	695.29	702.06	717.28	0	0	0	0	0	0	0	736.9	0	0	0
4.4918e+13	0	0	722.47	0	0	0	0	0	0	0	0	0	0	0	0	735.05	0	737.22	0	699.95	0	692.53	0	0	705.62	694.4	0	0	0	0	0	0	0	699.09	0	694.91	0	723.04	0	0	0	0	0	0	0	720.8	0	0	0
4.4976e+13	0	0	717.91	0	0	0	0	0	0	0	0	0	0	0	0	733.68	0	730.13	0	698.62	0	0	0	0	704.22	694.08	0	0	0	0	0	0	0	698.5	0	694.55	0	722.96	0	0	0	0	0	0	0	715.07	0	0	0
4.5034e+13	0	0	714.63	0	0	0	0	0	0	0	0	0	0	0	0	732.62	0	725.73	0	697.37	0	0	0	0	702.99	693.59	0	0	0	0	0	0	0	696.69	0	694.17	0	721.56	0	0	0	0	0	0	0	711.49	0	0	0
4.5092e+13	0	0	711.97	0	0	0	0	0	0	0	0	0	0	0	0	731.69	0	722.45	0	695.89	0	0	0	0	701.81	693.01	0	0	0	0	0	0	0	694.57	0	693.76	0	719.88	0	0	0	0	0	0	0	708.68	0	0	0
4.515e+13	0	711.43	738.25	0	0	0	0	0	0	0	0	0	690.93	0	0	733.83	0	741.16	0	696.87	0	0	0	693.52	704.17	696.92	0	0	0	0	0	0	0	729.82	0	697.66	0	718.43	0	0	0	692.54	0	0	0	708.45	0	0	0
4.5208e+13	0	699.18	727.67	0	0	0	0	0	0	0	0	0	690.55	0	0	732.84	0	734.3	0	694.53	0	0	0	693.08	702.99	696.13	0	0	0	0	0	0	0	717.14	0	697.22	0	718.02	0	0	0	694.62	0	0	0	711.66	0	0	0
4.5266e+13	0	691.27	722.46	0	0	0	0	0	0	0	0	0	690.11	0	0	731.86	0	729.69	0	692.11	0	0	0	692.6	701.75	695.31	0	0	0	0	0	0	0	711.35	0	696.75	0	717.9	0	0	0	693.26	0	0	0	711.43	0	0	0
4.5324e+13	0	0	718.85	0	0	0	0	0	0	0	0	0	0	0	0	730.94	0	726.23	0	690.15	0	0	0	692.06	700.48	694.46	0	0	0	0	0	0	0	707.35	0	696.27	0	717.38	0	0	0	691.01	0	0	0	710.17	0	0	0
4.5382e+13	0	0	712.02	0	0	717.65	0	0	0	0	0	692.3	693.46	0	0	732.71	0	720.57	0	691.37	0	0	0	695.8	702.42	697.69	0	0	0	0	695.74	0	0	698.38	0	699.92	0	717.42	0	0	0	0	0	0	0	708.29	0	0	0
4.544e+13	0	0	709.61	0	0	697.42	0	0	0	0	0	0	692.86	0	0	731.85	0	718.03	0	0	0	0	0	695.14	701.17	696.73	0	0	0	0	0	0	0	696.54	0	699.39	0	716.17	0	0	0	690.37	0	0	0	706	0	0	0
4.5499e+13	0	0	708.2	0	0	0	0	0	0	0	0	0	692.23	0	0	730.99	0	716.05	0	0	0	0	0	694.48	699.9	695.71	0	0	0	0	0	0	0	696.8	0	698.84	0	714.81	0	0	0	692.74	0	0	0	703.66	0	0	0
4.5557e+13	0	0	707.4	0	0	0	0	0	0	0	0	0	691.5	0	0	730.12	0	714.63	0	0	0	0	0	693.71	698.56	694.67	0	0	0	0	0	0	0	696.9	0	698.28	0	713.4	0	0	0	694.35	0	0	0	701.48	0	0	0
4.5615e+13	0	0	706.87	0	0	0	0	0	0	0	0	0	690.79	0	0	729.24	0	713.59	0	0	0	0	0	692.95	697.19	693.57	0	0	0	0	0	0	0	696.36	0	697.7	0	712	0	0	0	694.2	0	0	0	699.32	0	0	0
4.5673e+13	0	0	706.39	0	0	0	0	0	0	0	0	0	694.3	0	0	730.7	0	712.81	0	725.65	0	703.55	0	696.28	699.41	696.4	0	0	712.72	0	0	0	705.1	694.85	0	701.06	0	735.32	0	0	0	691.93	0	0	0	697.47	0	0	0
4.5731e+13	0	0	706.13	0	0	0	0	0	0	0	0	0	693.46	0	0	732.57	0	713.44	0	711.97	0	701.47	0	695.43	701.64	695.35	0	0	698.52	0	0	0	0	692.41	0	700.46	0	729.03	0	0	0	0	0	0	0	699.11	0	0	0
4.5789e+13	0	0	706.15	0	0	0	0	0	0	0	0	0	692.67	0	0	733.78	0	714.38	0	706.44	0	697.94	0	694.63	702.58	694.68	0	0	0	0	0	0	0	690.17	0	699.84	0	724.51	0	0	0	0	0	0	0	699.95	0	0	0
4.5847e+13	0	0	705.79	0	0	0	0	0	0	0	0	0	691.9	0	0	733.8	0	714.54	0	702.85	0	694.51	0	693.88	702.47	694.3	0	0	0	0	0	0	0	0	0	699.23	0	721.23	0	0	0	0	0	0	0	699.61	0	0	0
4.5905e+13	0	0	704.94	0	0	0	0	0	0	0	0	0	691.19	0	0	733.24	0	714.07	0	699.8	0	689.96	0	693.24	701.88	693.98	0	0	0	0	0	0	0	0	0	698.62	0	718.62	0	0	0	0	0	0	0	698.56	0	0	0
4.5963e+13	0	0	699.3	0	0	0	0	695.57	0	0	0	0	694.89	0	0	735.45	0	709.53	0	697.83	0	0	0	696.97	705.13	698.11	0	0	0	0	0	0	0	0	0	701.91	0	714.98	0	0	0	0	697.33	0	0	692.56	0	0	0
4.6022e+13	0	0	697.99	0	0	0	0	0	0	0	0	0	694.36	0	0	734.26	0	708.39	0	692.81	0	0	0	696.45	703.86	697.57	0	0	0	0	0	0	0	0	0	701.38	0	713.13	0	0	0	0	0	0	0	690.48	0	0	0
4.608e+13	0	0	697.32	0	0	0	0	0	0	0	0	0	693.76	0	0	733.06	0	707.34	0	0	0	0	0	695.88	702.53	696.92	0	0	0	0	0	0	0	0	0	700.86	0	711.35	0	0	0	0	0	0	0	0	0	0	0
4.6138e+13	0	0	696.9	0	0	0	0	0	0	0	0	0	693.17	0	0	731.89	0	706.48	0	0	0	0	0	695.28	701.1	696.15	0	0	0	0	0	0	0	0	0	700.32	0	709.64	0	0	0	0	0	0	0	0	0	0	0
4.6196e+13	0	0	696.44	0	0	0	0	0	0	0	0	0	696.78	0	0	732.77	0	706.83	0	0	0	0	0	698.77	702.35	699.26	0	0	0	0	0	729.74	0	0	0	703.62	0	752.9	692.37	0	0	0	0	0	0	706.33	0	0	0
4.6254e+13	0	0	698.92	0	0	0	0	0	0	0	0	0	696.1	0	0	731.71	0	713.31	0	690.56	0	0	0	698.04	700.66	698.23	0	0	0	0	0	699.93	0	0	0	703.05	0	730.62	0	0	0	0	0	0	0	707.96	0	0	0
4.6312e+13	0	0	700.67	0	0	0	0	0	0	0	0	0	695.35	0	0	731.34	0	713.86	0	692.33	0	0	0	697.26	699.47	697.13	0	0	0	0	0	0	0	0	0	702.46	0	723.58	0	0	0	0	0	0	0	704.75	0	0	0
4.637e+13	0	0	700.96	0	0	0	0	0	0	0	0	0	694.6	0	0	731.17	0	712.93	0	691.89	0	0	0	696.45	698.59	696.01	0	0	0	0	0	0	0	0	0	701.85	0	719.38	0	0	0	0	0	0	0	702.11	0	0	0
4.6428e+13	0	0	700.49	0	0	0	0	0	0	0	0	0	693.76	0	0	730.85	0	711.68	0	690.13	0	0	0	695.61	697.82	694.95	0	0	0	0	0	0	0	0	0	701.21	0	716.34	0	0	0	0	0	0	0	699.72	0	0	0
4.6486e+13	0	0	730.89	0	0	0	0	0	0	0	0	0	696.95	0	0	732.8	0	745.71	0	690.09	0	0	0	698.65	700.48	697.78	0	0	0	0	0	0	0	708.57	0	704.25	0	714.34	0	0	0	0	0	0	0	718.62	0	0	0
4.6545e+13	0	0	720.13	0	0	0	0	0	0	0	0	0	696.16	0	0	732.04	0	730.86	0	0	0	0	0	697.84	699.43	696.85	0	0	0	0	0	0	0	705.13	0	703.62	0	716.47	0	0	0	0	0	0	0	715	0	0	0
4.6603e+13	0	0	715.39	0	0	0	0	0	0	0	0	0	695.33	0	0	731.29	0	724.89	0	0	0	0	0	697.02	698.28	695.88	0	0	0	0	0	0	0	701.91	0	702.99	0	716.64	0	0	0	0	0	0	0	711.47	0	0	0
4.6661e+13	0	0	712.23	0	0	0	0	0	0	0	0	0	694.51	0	0	730.62	0	721.14	0	0	0	0	0	696.18	697.14	694.88	0	0	0	0	0	0	0	699.05	0	702.36	0	715.78	0	0	0	0	0	0	0	708.57	0	0	0
4.6719e+13	0	0	838.8	0	0	0	0	0	0	0	0	0	697.56	0	0	732.19	0	776.71	0	0	0	0	0	699.1	699.15	697.56	0	0	0	0	0	0	0	744.41	0	705.26	0	715.36	0	0	0	0	0	0	0	705.29	0	0	0
4.6777e+13	0	697.82	735.28	0	0	0	0	0	0	0	0	0	696.73	0	0	731.55	0	742.07	0	0	0	0	0	698.25	698.04	696.54	0	0	0	0	0	0	0	720.65	0	704.62	0	715.02	0	0	0	0	0	0	0	715.47	0	0	0
4.6835e+13	0	692.37	725.3	0	0	0	0	0	0	0	0	0	695.87	0	0	730.88	0	732.72	0	0	0	0	0	697.38	696.96	695.48	0	0	0	0	0	0	0	712.79	0	703.98	0	715.97	0	0	0	0	0	0	0	714.27	0	0	0
4.6893e+13	0	0	720.07	0	0	0	0	0	0	0	0	0	694.99	0	0	730.23	0	727.52	0	0	0	0	0	696.49	695.76	694.44	0	0	0	0	0	0	0	708.16	0	703.33	0	715.88	0	0	0	0	0	0	0	711.81	0	0	0
4.6951e+13	0	0	716.41	0	0	0	0	0	0	0	0	0	694.1	0	0	729.65	0	723.83	0	0	0	0	0	695.57	694.64	693.34	0	0	0	0	0	0	0	704.54	0	702.67	0	715.1	0	0	0	0	0	0	0	709.37	0	0	0
4.7009e+13	0	0	709.14	0	0	0	0	0	0	0	0	0	696.98	0	0	731.18	0	717.72	0	0	0	0	0	698.32	696.87	695.87	0	0	0	0	0	0	0	695.04	0	705.43	0	715.37	0	0	0	0	708.22	0	0	706.84	0	0	0
4.7068e+13	0	0	706.63	0	0	0	0	0	0	0	0	0	696.09	0	0	730.61	0	715.19	0	0	0	0	0	697.42	695.82	694.82	0	0	0	0	0	0	0	691.81	0	704.77	0	713.84	0	0	0	0	692.95	0	0	704.07	0	0	0
4.7126e+13	0	0	704.49	0	0	0	0	0	0	0	0	0	695.17	0	0	730	0	712.98	0	0	0	0	0	696.49	694.77	693.8	0	0	0	0	0	0	0	0	0	704.1	0	712.29	0	0	0	0	0	0	0	700.96	0	0	0
4.7184e+13	0	0	702.83	0	0	0	0	0	0	0	0	0	694.24	0	0	729.34	0	711.13	0	0	0	0	0	695.55	693.73	692.66	0	0	0	0	0	0	0	0	0	703.42	0	710.72	0	0	0	0	0	0	0	697.25	0	0	0
4.7242e+13	0	0	701.43	0	0	0	0	0	0	0	0	0	693.27	0	0	728.63	0	709.58	0	0	0	0	0	694.6	692.36	691.58	0	0	0	0	0	0	0	0	0	702.73	0	709.12	0	0	0	0	0	0	0	692.78	0	0	0
4.73e+13	0	0	700.19	0	0	0	0	0	0	0	0	0	696.08	0	0	729.9	0	708.98	0	706.51	0	0	0	697.26	694.68	694.12	0	0	690.77	0	0	0	0	0	0	705.37	0	738.39	0	0	0	0	0	0	0	694.41	0	0	0
[truncated: 451 more columns]
