# Supplementary material for: Determining the current size and state of subvolcanic magma reservoirs
Source: Nat Commun. 2020 Nov 5;11:5477. doi: 10.1038/s41467-020-19084-2 (PMC7644707; doi:10.1038/s41467-020-19084-2)
Supplement: Supplementary file 5 — Supplementary Data 2 [file 41467_2020_19084_MOESM5_ESM.zip › Supplementary data/Tt15_rn_MU_rad5_0.0094.txt]

5.8108e+10	0	0	0	0	0	0	0	0	0	0	0	0	0	0	0	0	0	0	0	0	0	0	0	0	0	0	0	0	0	0	0	0	0	0	0	0	0	0	0	0	0	0	0	0	0	0	0	0	0
1.1622e+11	0	0	0	0	0	0	0	0	0	0	0	0	0	0	0	0	0	0	0	0	0	0	0	0	0	0	0	0	0	0	0	0	0	0	0	0	0	0	0	0	0	0	0	0	0	0	0	0	0
1.7432e+11	0	0	0	0	0	0	0	0	0	0	0	0	0	0	0	0	0	0	0	0	0	0	0	0	0	0	0	0	0	0	0	0	0	0	0	0	0	0	0	0	0	0	0	0	0	0	0	0	0
2.3243e+11	0	0	0	0	0	0	0	0	0	0	0	0	0	0	0	0	0	0	0	0	0	0	0	0	0	0	0	0	0	0	0	0	0	0	0	0	0	0	0	0	0	0	0	0	0	0	0	0	0
2.9054e+11	0	0	0	0	0	0	0	0	0	0	0	0	0	0	0	0	0	0	0	0	0	0	0	0	0	0	0	0	0	0	0	0	0	0	0	0	0	0	0	0	0	0	0	0	0	0	0	0	0
3.4865e+11	0	0	0	0	0	0	0	0	0	0	0	0	0	0	0	0	0	0	0	0	0	0	0	0	0	0	0	0	0	0	0	0	0	0	0	0	0	0	0	0	0	0	0	0	0	0	0	0	0
4.0676e+11	0	0	0	0	0	0	0	0	0	0	0	0	0	0	0	0	0	0	0	0	0	0	0	0	0	0	0	0	0	0	0	0	0	0	0	0	0	0	0	0	0	0	0	0	0	0	0	0	0
4.6486e+11	0	0	0	0	0	0	0	0	0	0	0	0	0	0	0	0	0	0	0	0	0	0	0	0	0	0	0	0	0	0	0	0	0	0	0	0	0	0	0	0	0	0	0	0	0	0	0	0	0
5.2297e+11	0	0	0	0	0	0	0	0	0	0	0	0	0	0	0	0	0	0	0	0	0	0	0	0	0	0	0	0	0	0	0	0	0	0	0	0	0	0	0	0	0	0	0	0	0	0	0	0	0
5.8108e+11	0	0	0	0	0	0	0	0	0	0	0	0	0	0	0	0	0	0	0	0	0	0	0	0	0	0	0	0	0	0	0	0	0	0	0	0	0	0	0	0	0	0	0	0	0	0	0	0	0
6.3919e+11	0	0	0	0	0	0	0	0	0	0	0	0	0	0	0	0	0	0	0	0	0	0	0	0	0	0	0	0	0	0	0	0	0	0	0	0	0	0	0	0	0	0	0	0	0	0	0	0	0
6.973e+11	0	0	0	0	0	0	0	0	0	0	0	0	0	0	0	0	0	0	0	0	0	0	0	0	0	0	0	0	0	0	0	0	0	0	0	0	0	0	0	0	0	0	0	0	0	0	0	0	0
7.554e+11	0	0	0	0	0	0	0	0	0	0	0	0	0	0	0	0	0	0	0	0	0	0	0	0	0	0	0	0	0	0	0	0	0	0	0	0	0	0	0	0	0	0	0	0	0	0	0	0	0
8.1351e+11	0	0	0	0	0	0	0	0	0	0	0	0	0	0	0	0	0	0	0	0	0	0	0	0	0	0	0	0	0	0	0	0	0	0	0	0	0	0	0	0	0	0	0	0	0	0	0	0	0
8.7162e+11	0	0	0	0	0	0	0	0	0	0	0	0	0	0	0	0	0	0	0	0	0	0	0	0	0	0	0	0	0	0	0	0	0	0	0	0	0	0	0	0	0	0	0	0	0	0	0	0	0
9.2973e+11	0	0	0	0	0	0	0	0	0	0	0	0	0	0	0	0	0	0	0	0	0	0	0	0	0	0	0	0	0	0	0	0	0	0	0	0	0	0	0	0	0	0	0	0	0	0	0	0	0
9.8784e+11	0	0	0	0	0	0	0	0	0	0	0	0	0	0	0	0	0	0	0	0	0	0	0	0	0	0	0	0	0	0	0	0	0	0	0	0	0	0	0	0	0	0	0	0	0	0	0	0	0
1.0459e+12	0	0	0	0	0	0	0	0	0	0	0	0	0	0	0	0	0	0	0	0	0	0	0	0	0	0	0	0	0	0	0	0	0	0	0	0	0	0	0	0	0	0	0	0	0	0	0	0	0
1.1041e+12	0	0	0	0	0	0	0	0	0	0	0	0	0	0	0	0	0	0	0	0	0	0	0	0	0	0	0	0	0	0	0	0	0	0	0	0	0	0	0	0	0	0	0	0	0	0	0	0	0
1.1622e+12	0	0	0	0	0	0	0	0	0	0	0	0	0	0	0	0	0	0	0	0	0	0	0	0	0	0	0	0	0	0	0	0	0	0	0	0	0	0	0	0	0	0	0	0	0	0	0	0	0
1.2203e+12	0	0	0	0	0	0	0	0	0	0	0	0	0	0	0	0	0	0	0	0	0	0	0	0	0	0	0	0	0	0	0	0	0	0	0	0	0	0	0	0	0	0	0	0	0	0	0	0	0
1.2784e+12	0	0	0	0	0	0	0	0	0	0	0	0	0	0	0	0	0	0	0	0	0	0	0	0	0	0	0	0	0	0	0	0	0	0	0	0	0	0	0	0	0	0	0	0	0	0	0	0	0
1.3365e+12	0	0	0	0	0	0	0	0	0	0	0	0	0	0	0	0	0	0	0	0	0	0	0	0	0	0	0	0	0	0	0	0	0	0	0	0	0	0	0	0	0	0	0	0	0	0	0	0	0
1.3946e+12	0	0	0	0	0	0	0	0	0	0	0	0	0	0	0	0	0	0	0	0	0	0	0	0	0	0	0	0	0	0	0	0	0	0	0	0	0	0	0	0	0	0	0	0	0	0	0	0	0
1.4527e+12	0	0	0	0	0	0	0	0	0	0	0	0	0	0	0	0	0	0	0	0	0	0	0	0	0	0	0	0	0	0	0	0	0	0	0	0	0	0	0	0	0	0	0	0	0	0	0	0	0
1.5108e+12	0	0	0	0	0	0	0	0	0	0	0	0	0	0	0	0	0	0	0	0	0	0	0	0	0	0	0	0	0	0	0	0	0	0	0	0	0	0	0	0	0	0	0	0	0	0	0	0	0
1.5689e+12	0	0	0	0	0	0	0	0	0	0	0	0	0	0	0	0	0	0	0	0	0	0	0	0	0	0	0	0	0	0	0	0	0	0	0	0	0	0	0	0	0	0	0	0	0	0	0	0	0
1.627e+12	0	0	0	0	0	0	0	0	0	0	0	0	0	0	0	0	0	0	0	0	0	0	0	0	0	0	0	0	0	0	0	0	0	0	0	0	0	0	0	0	0	0	0	0	0	0	0	0	0
1.6851e+12	0	0	0	0	0	0	0	0	0	0	0	0	0	0	0	0	0	0	0	0	0	0	0	0	0	0	0	0	0	0	0	0	0	0	0	0	0	0	0	0	0	0	0	0	0	0	0	0	0
1.7432e+12	0	0	0	0	0	0	0	0	0	0	0	0	0	0	0	0	0	0	0	0	0	0	0	0	0	0	0	0	0	0	0	0	0	0	0	0	0	0	0	0	0	0	0	0	0	0	0	0	0
1.8013e+12	0	0	0	0	0	0	0	0	0	0	0	0	0	0	0	0	0	0	0	0	0	0	0	0	0	0	0	0	0	0	0	0	0	0	0	0	0	0	0	0	0	0	0	0	0	0	0	0	0
1.8595e+12	0	0	0	0	0	0	0	0	0	0	0	0	0	0	0	0	0	0	0	0	0	0	0	0	0	0	0	0	0	0	0	0	0	0	0	0	0	0	0	0	0	0	0	0	0	0	0	0	0
1.9176e+12	0	0	0	0	0	0	0	0	0	0	0	0	0	0	0	0	0	0	0	0	0	0	0	0	0	0	0	0	0	0	0	0	0	0	0	0	0	0	0	0	0	0	0	0	0	0	0	0	0
1.9757e+12	0	0	0	0	0	0	0	0	0	0	0	0	0	0	0	0	0	0	0	0	0	0	0	0	0	0	0	0	0	0	0	0	0	0	0	0	0	0	0	0	0	0	0	0	0	0	0	0	0
2.0338e+12	0	0	0	0	0	0	0	0	0	0	0	0	0	0	0	0	0	0	0	0	688.63	0	0	0	0	0	0	0	0	0	0	0	0	0	0	0	0	0	0	0	0	0	0	0	0	0	0	0	0
2.0919e+12	0	0	0	0	0	0	0	0	0	0	0	0	0	0	0	0	0	0	0	0	0	0	0	0	0	0	0	0	0	0	0	0	0	0	0	0	0	0	0	0	0	0	0	0	0	0	0	0	0
2.15e+12	0	0	0	0	0	0	0	0	0	0	0	0	0	0	0	0	0	0	0	0	0	0	0	0	0	0	0	0	0	0	0	0	0	0	0	0	0	0	0	0	0	0	0	0	0	0	0	0	0
2.2081e+12	0	0	0	0	0	0	0	0	0	0	0	0	0	0	0	0	0	0	0	0	0	0	0	0	0	0	0	0	0	0	0	0	0	0	0	0	0	0	0	0	0	0	0	0	0	0	0	0	0
2.2662e+12	0	0	0	0	0	0	0	0	0	0	0	0	0	0	0	0	0	0	0	0	0	0	0	0	0	0	0	0	0	0	0	0	0	0	0	0	0	0	0	0	0	0	0	0	0	0	0	0	0
2.3243e+12	0	0	0	0	0	0	0	0	0	0	0	0	0	0	0	0	0	0	0	0	0	0	0	0	0	0	0	0	0	0	0	0	0	0	0	0	0	0	0	0	0	0	0	0	0	0	0	0	0
2.3824e+12	0	0	0	0	0	0	0	0	0	0	0	0	0	0	0	0	0	0	0	0	0	0	0	0	0	0	0	0	0	0	0	0	0	0	0	0	0	0	0	0	0	0	0	0	0	0	0	0	0
2.4405e+12	0	0	0	0	0	0	0	0	0	0	0	0	0	0	0	0	0	0	0	0	0	0	0	0	0	0	0	0	0	0	0	0	0	0	0	0	0	0	0	0	0	0	0	0	0	0	0	0	0
2.4986e+12	0	0	0	0	0	0	0	0	0	0	0	0	0	0	0	0	0	0	0	0	0	0	0	0	0	0	0	0	0	0	0	0	0	0	0	0	0	0	0	0	0	0	0	0	0	0	0	0	0
2.5568e+12	0	0	0	0	0	0	0	0	0	0	0	0	0	0	0	0	0	0	0	0	0	0	0	0	0	0	0	0	0	0	0	0	0	0	0	0	0	0	0	0	0	0	0	0	0	0	0	0	0
2.6149e+12	0	0	0	0	0	0	0	0	0	0	0	0	0	0	0	0	0	0	0	0	0	0	0	0	0	0	0	0	0	0	0	0	0	0	0	0	0	0	0	0	0	0	0	0	0	0	0	0	0
2.673e+12	0	0	0	0	0	0	0	0	0	0	0	0	0	0	0	0	0	0	0	0	0	0	0	0	0	0	0	0	0	0	0	0	0	0	0	0	0	0	0	0	0	0	0	0	0	0	0	0	0
2.7311e+12	0	0	0	0	0	0	0	0	0	0	0	0	0	0	0	0	0	0	0	0	0	0	0	0	0	0	0	0	0	0	0	0	0	0	0	0	0	0	0	0	0	0	0	0	0	0	0	0	0
2.7892e+12	0	0	0	0	0	0	0	0	0	0	0	0	0	0	0	0	689.26	0	698.15	0	0	0	0	0	0	0	0	0	0	0	0	0	0	0	0	0	0	0	0	0	0	0	0	0	0	0	0	0	0
2.8473e+12	0	0	0	0	0	0	0	0	0	0	0	0	0	0	0	0	0	0	0	0	0	0	0	0	0	0	0	0	0	0	0	0	0	0	0	0	0	0	0	0	0	0	0	0	0	0	0	0	0
2.9054e+12	0	0	0	0	0	0	0	0	0	0	0	0	0	0	0	0	0	0	0	0	0	0	0	0	0	0	0	0	0	0	0	0	0	0	0	0	0	0	0	0	0	0	0	0	0	0	0	0	0
2.9635e+12	0	0	0	0	0	0	0	0	0	0	0	0	0	0	0	0	0	0	0	0	0	0	0	0	0	0	0	0	0	0	0	0	0	0	0	0	0	0	0	0	0	0	0	0	0	0	0	0	0
3.0216e+12	0	0	0	0	0	0	0	0	0	0	0	0	0	0	0	0	0	0	0	0	0	0	0	0	0	0	0	0	0	0	0	0	0	0	0	0	0	0	0	0	0	0	0	0	0	0	0	0	0
3.0797e+12	0	0	0	0	0	0	0	0	0	0	0	0	0	0	0	0	0	0	0	0	0	0	0	0	0	0	0	0	0	0	0	0	0	0	0	0	0	0	0	0	0	0	0	0	0	0	0	0	0
3.1378e+12	0	0	0	0	0	0	0	0	0	0	0	0	0	0	0	0	0	0	0	0	0	0	0	0	0	0	0	0	0	0	0	0	0	0	0	0	0	0	0	0	0	0	0	0	0	0	0	0	0
3.1959e+12	0	0	0	0	0	0	0	0	0	0	0	0	0	0	0	0	0	0	0	0	0	0	0	0	0	0	0	0	0	0	0	0	0	0	0	0	0	0	0	0	0	0	0	0	0	0	0	0	0
3.2541e+12	0	0	0	0	0	0	0	0	0	0	0	0	0	0	0	0	0	0	0	0	0	0	0	0	0	0	0	0	0	0	0	0	0	0	0	0	0	0	0	0	0	0	0	0	0	0	0	0	0
3.3122e+12	0	0	0	0	0	0	0	0	0	0	0	0	0	0	0	0	0	0	0	0	0	0	0	0	0	0	0	0	0	0	0	0	0	0	0	0	0	0	0	0	0	0	0	0	0	0	0	0	0
3.3703e+12	0	0	0	0	0	0	0	0	0	0	0	0	0	0	0	0	0	0	0	0	0	0	0	0	0	0	0	0	0	0	0	0	0	0	0	0	0	0	0	0	0	0	0	0	0	0	0	0	0
3.4284e+12	0	0	0	0	0	0	0	0	0	0	0	0	0	0	0	0	0	0	0	0	0	0	0	0	0	0	0	0	0	0	0	0	0	0	0	0	0	0	0	0	0	0	0	0	0	0	0	0	0
3.4865e+12	0	0	0	0	0	0	0	0	0	0	0	0	0	0	0	0	0	0	0	0	0	0	0	0	0	0	0	0	0	0	0	0	0	0	0	0	0	0	0	0	0	0	0	0	0	0	0	0	0
3.5446e+12	0	0	0	0	0	0	0	0	0	0	0	0	0	0	0	0	0	0	0	0	0	0	0	0	0	0	0	0	0	0	0	711.02	0	0	0	0	0	0	0	0	0	0	0	0	0	0	0	0	0
3.6027e+12	0	0	0	0	0	0	0	0	0	0	0	0	0	0	0	0	0	0	0	0	0	0	0	0	0	0	0	0	0	0	0	0	0	0	0	0	0	0	0	0	0	0	0	0	0	0	0	0	0
3.6608e+12	0	0	0	0	0	0	0	0	0	0	0	0	0	0	0	0	0	0	0	0	0	0	0	0	0	0	0	0	0	0	0	0	0	0	0	0	0	0	0	0	0	0	0	0	0	0	0	0	0
3.7189e+12	0	0	0	0	0	0	0	0	0	0	0	0	0	0	0	0	0	0	0	0	0	0	0	0	0	0	0	0	0	0	0	0	0	0	0	0	0	0	0	0	0	0	0	0	0	0	0	0	0
3.777e+12	0	0	0	0	0	0	0	0	0	0	0	0	0	0	0	0	0	0	0	0	0	0	0	0	0	0	0	0	0	0	0	0	0	0	0	0	0	0	0	0	0	0	0	0	0	0	0	0	0
3.8351e+12	0	0	0	0	0	0	0	0	0	0	0	0	0	0	0	0	0	0	0	0	0	0	0	0	0	0	0	0	0	0	0	0	0	0	0	0	0	0	0	0	0	0	0	0	0	0	0	0	0
3.8932e+12	0	0	0	0	0	0	0	0	0	0	0	0	0	0	0	0	0	0	0	0	0	0	0	0	0	0	0	0	0	0	0	0	0	0	0	0	0	0	0	0	0	0	0	0	0	0	0	0	0
3.9513e+12	0	0	0	0	0	0	0	0	0	0	0	0	0	0	0	0	0	0	0	0	0	0	0	0	0	0	0	0	0	0	0	0	0	0	0	0	0	0	0	0	0	0	0	0	0	0	0	0	0
4.0095e+12	0	0	0	0	0	0	0	0	0	0	0	0	0	0	0	0	0	0	0	0	0	0	0	0	0	0	0	0	0	0	0	0	0	0	0	0	0	0	0	0	0	0	0	0	0	0	0	0	0
4.0676e+12	0	0	0	0	0	0	0	0	0	0	0	0	0	0	0	0	0	0	0	0	0	0	0	0	0	0	0	0	0	0	0	0	0	0	0	0	0	0	0	0	0	0	0	0	0	0	0	0	0
4.1257e+12	0	0	0	0	0	0	0	0	0	0	0	0	0	0	0	0	0	0	0	0	0	0	0	0	0	0	0	0	0	0	0	0	0	0	0	0	0	0	0	0	0	0	0	0	0	0	0	0	0
4.1838e+12	0	0	0	0	0	0	0	0	0	0	0	0	0	0	0	0	0	0	0	0	0	0	0	0	0	0	0	0	0	0	0	0	0	0	0	0	0	0	0	0	0	0	0	0	0	0	0	0	0
4.2419e+12	0	0	0	0	0	0	0	0	0	0	0	0	0	0	0	0	0	0	0	0	0	0	0	0	0	0	0	0	0	0	0	0	0	0	0	0	0	0	0	0	0	0	0	0	0	0	0	0	0
4.3e+12	0	0	696.69	0	0	0	0	0	0	719.82	0	0	0	0	0	0	0	0	0	0	0	0	0	0	0	0	0	0	0	0	0	0	0	0	0	0	0	0	0	0	0	0	0	0	0	0	0	0	0
4.3581e+12	0	0	0	0	0	0	0	0	0	0	0	0	0	0	0	0	0	0	0	0	0	0	0	0	0	0	0	0	0	0	0	0	0	0	0	0	0	0	0	0	0	0	0	0	0	0	0	0	0
4.4162e+12	0	0	0	0	0	0	0	0	0	0	0	0	0	0	0	0	0	0	0	0	0	0	0	0	0	0	0	0	0	0	0	0	0	0	0	0	0	0	0	0	0	0	0	0	0	0	0	0	0
4.4743e+12	0	0	0	0	0	0	0	0	0	0	0	0	0	0	0	0	0	0	0	0	0	0	0	0	0	0	0	0	0	0	0	0	0	0	0	0	0	0	0	0	0	0	0	0	0	0	0	0	0
4.5324e+12	0	0	0	0	0	0	0	0	0	0	0	0	0	0	0	0	0	0	0	0	0	0	0	0	0	0	0	0	0	0	0	0	0	0	0	0	0	0	0	0	0	0	0	0	0	0	0	0	0
4.5905e+12	0	0	0	0	0	0	0	0	0	0	0	0	0	0	0	0	0	0	0	0	0	0	0	0	0	0	0	0	0	0	0	0	0	0	0	0	0	0	0	0	0	0	0	0	0	0	0	0	0
4.6486e+12	0	0	0	0	0	0	0	0	0	0	0	0	0	0	0	0	0	0	0	0	0	0	0	0	0	0	0	0	0	0	0	0	0	0	0	0	0	0	0	0	0	0	0	0	0	0	0	0	0
4.7068e+12	0	0	0	0	0	0	0	0	0	0	0	0	0	0	0	0	0	0	0	0	0	0	0	0	0	0	0	0	0	0	0	0	0	0	0	0	0	0	0	0	0	0	0	0	0	0	0	0	0
4.7649e+12	0	0	0	0	0	0	0	0	0	0	0	0	0	0	0	0	0	0	0	0	0	0	0	0	0	0	0	0	0	0	0	0	0	0	0	0	0	0	0	0	0	0	0	0	0	0	0	0	0
4.823e+12	0	0	0	0	0	0	0	0	0	0	0	0	0	0	0	0	0	0	0	0	0	0	0	0	0	0	0	0	0	0	0	0	0	0	0	0	0	0	0	0	0	0	0	0	0	0	0	0	697.15
4.8811e+12	0	0	0	0	0	0	0	0	0	0	0	0	0	0	0	0	0	0	0	0	0	0	0	0	0	0	0	0	0	0	0	0	0	0	0	0	0	0	0	0	0	0	0	0	0	0	0	0	0
4.9392e+12	0	0	0	0	0	0	0	0	0	0	0	0	0	0	0	0	0	0	0	0	0	0	0	0	0	0	0	0	0	0	0	0	0	0	0	0	0	0	0	0	0	0	0	0	0	0	0	0	0
4.9973e+12	0	0	0	0	0	0	0	0	0	0	0	0	0	0	0	0	0	0	0	0	0	0	0	0	0	0	0	0	0	0	0	0	0	0	0	0	0	0	0	0	0	0	0	0	0	0	0	0	0
5.0554e+12	0	0	0	0	0	0	0	0	0	0	693.43	0	0	0	0	0	0	690.06	0	0	0	0	743.69	0	746.89	690.06	715.29	0	0	0	0	0	0	0	0	0	0	0	0	0	0	728.31	0	0	0	0	0	0	0
5.1135e+12	0	0	0	0	0	0	0	0	0	0	0	0	0	0	0	0	0	0	0	0	0	0	0	0	0	0	0	0	0	0	0	0	0	0	0	0	0	0	0	0	0	0	0	0	0	0	0	0	0
5.1716e+12	0	0	0	0	0	0	0	0	0	0	0	0	0	0	0	0	0	0	0	0	0	0	0	0	0	0	0	0	0	0	0	0	0	0	0	0	0	0	0	0	0	0	0	0	0	0	0	0	0
5.2297e+12	0	0	0	0	0	0	0	0	0	0	0	0	0	0	0	0	0	0	0	0	0	0	0	0	0	0	0	0	0	0	0	0	0	0	0	0	0	0	0	0	0	0	0	0	0	0	0	0	0
5.2878e+12	0	0	0	0	0	0	0	0	0	0	0	0	0	0	0	0	0	0	0	0	0	0	0	0	0	0	0	0	0	0	0	0	0	0	0	0	0	0	0	0	0	0	0	0	0	0	0	0	0
5.3459e+12	0	0	0	0	0	0	0	0	0	0	0	0	0	0	0	0	0	0	0	0	0	0	0	0	0	0	0	0	0	0	0	0	0	0	0	0	0	0	0	0	0	0	0	0	0	0	0	0	0
5.404e+12	0	0	0	0	0	0	0	0	0	0	0	0	0	0	0	0	0	0	0	0	0	0	0	0	0	0	0	0	0	0	0	0	0	0	0	0	0	0	0	0	0	0	0	0	0	0	0	0	0
5.4622e+12	0	0	0	0	0	0	0	0	0	0	0	0	0	0	0	0	0	0	0	0	0	0	0	0	0	0	0	0	0	0	0	0	0	0	0	0	0	0	0	0	0	0	0	0	0	0	0	0	0
5.5203e+12	0	0	0	0	0	0	0	0	0	0	0	0	0	0	0	0	0	0	0	0	0	0	0	0	0	0	0	0	0	0	0	0	0	0	0	0	0	0	0	0	0	0	0	0	0	0	0	0	0
5.5784e+12	0	0	0	0	0	0	0	0	0	0	0	0	0	0	0	0	0	0	0	0	0	0	0	0	0	0	0	0	0	0	0	0	0	0	0	0	0	0	0	0	0	0	0	0	0	0	0	700.66	0
5.6365e+12	0	0	0	0	0	0	0	0	0	0	0	0	0	0	0	0	0	0	0	0	0	0	0	0	0	0	0	0	0	0	0	0	0	0	0	0	0	0	0	0	0	0	0	0	0	0	0	0	0
5.6946e+12	0	0	0	0	0	0	0	0	0	0	0	0	0	0	0	0	0	0	0	0	0	0	0	0	0	0	0	0	0	0	0	0	0	0	0	0	0	0	0	0	0	0	0	0	0	0	0	0	0
5.7527e+12	0	0	0	0	0	0	0	0	0	0	0	0	0	0	0	0	0	0	0	0	0	0	0	0	0	0	0	0	0	0	0	0	0	0	0	0	0	0	0	0	0	0	0	0	0	0	0	0	0
5.8108e+12	0	0	0	0	0	0	0	0	0	0	0	0	0	0	0	0	726.79	0	742.28	0	695.89	0	0	0	0	0	0	0	0	0	0	0	0	0	0	0	712.94	0	0	0	0	0	0	0	0	0	0	0	0
5.8689e+12	0	0	0	0	0	0	0	0	0	0	0	0	0	0	0	0	0	0	0	0	0	0	0	0	0	0	0	0	0	0	0	0	0	0	0	0	0	0	0	0	0	0	0	0	0	0	0	0	0
5.927e+12	0	0	0	0	0	0	0	0	0	0	0	0	0	0	0	0	0	0	0	0	0	0	0	0	0	0	0	0	0	0	0	0	0	0	0	0	0	0	0	0	0	0	0	0	0	0	0	0	0
5.9851e+12	0	0	0	0	0	0	0	0	0	0	0	0	0	0	0	0	0	0	0	0	0	0	0	0	0	0	0	0	0	0	0	0	0	0	0	0	0	0	0	0	0	0	0	0	0	0	0	0	0
6.0432e+12	0	0	0	0	0	0	0	0	0	0	0	0	0	0	0	0	0	0	0	0	0	0	0	0	0	0	0	0	0	0	0	0	0	0	0	0	0	0	0	0	0	0	0	0	0	0	0	0	0
6.1013e+12	0	0	701.08	0	0	0	0	0	0	0	0	0	0	0	0	0	0	0	0	0	0	0	0	0	0	0	0	0	0	0	0	0	0	0	0	0	0	0	0	0	0	0	0	0	0	0	0	0	0
6.1595e+12	0	0	0	0	0	0	0	0	0	0	0	0	0	0	0	0	0	0	0	0	0	0	0	0	0	0	0	0	0	0	0	0	0	0	0	0	0	0	0	0	0	0	0	0	0	0	0	0	0
6.2176e+12	0	0	0	0	0	0	0	0	0	0	0	0	0	0	0	0	0	0	0	0	0	0	0	0	0	0	0	0	0	0	0	0	0	0	0	0	0	0	0	0	0	0	0	0	0	0	0	0	0
6.2757e+12	0	0	0	0	0	0	0	0	0	0	0	0	0	0	0	0	0	0	0	0	0	0	0	0	0	0	0	0	0	0	0	0	0	0	0	0	0	0	0	0	0	0	0	0	0	0	0	0	0
6.3338e+12	0	0	0	0	0	0	0	0	0	0	0	0	0	0	0	0	0	0	0	0	0	0	0	0	0	0	0	0	0	0	0	0	0	0	0	0	0	0	0	0	0	0	0	0	0	0	0	0	698.7
6.3919e+12	0	0	0	0	0	0	0	0	0	0	0	0	0	0	0	0	0	0	0	0	0	0	0	0	0	0	0	0	0	0	0	0	0	0	0	0	0	0	0	0	0	0	0	0	0	0	0	0	0
6.45e+12	0	0	0	0	0	0	0	0	0	0	0	0	0	0	0	0	0	0	0	0	0	0	0	0	0	0	0	0	0	0	0	0	0	0	0	0	0	0	0	0	0	0	0	0	0	0	0	0	0
6.5081e+12	0	0	0	0	0	0	0	0	0	0	0	0	0	0	0	0	0	0	0	0	0	0	0	0	0	0	0	0	0	0	0	0	0	0	0	0	0	0	0	0	0	0	0	0	0	0	0	0	0
6.5662e+12	0	0	736.59	0	0	0	0	0	0	761.14	0	0	0	0	0	0	0	0	0	0	0	0	0	0	0	0	0	0	0	0	0	0	0	0	0	0	0	690.86	0	0	0	0	0	0	0	0	0	0	711.85
6.6243e+12	0	0	708.51	0	0	0	0	0	0	0	0	0	0	0	0	0	0	0	0	0	0	0	0	0	0	0	0	0	0	0	694.11	0	0	0	0	0	0	0	0	0	0	0	0	0	0	0	0	0	690.88
6.6824e+12	0	0	699.12	0	0	0	0	0	0	0	0	0	0	0	0	0	0	0	0	0	0	0	0	0	0	0	0	0	0	0	0	0	0	0	0	0	0	0	0	0	0	0	0	0	0	0	0	0	0
6.7405e+12	0	0	691.85	0	0	0	0	0	0	0	0	0	0	0	0	0	0	0	0	0	0	0	0	0	0	0	0	0	0	0	0	0	0	0	0	0	0	0	0	0	0	0	0	0	0	0	0	0	0
6.7986e+12	0	0	0	0	0	0	0	0	0	0	0	0	0	0	0	0	0	0	0	0	0	0	0	0	0	0	0	0	0	0	0	0	0	0	0	0	0	0	0	0	0	0	0	0	0	0	0	0	0
6.8567e+12	0	0	718.32	0	0	0	0	0	0	701.74	0	0	0	0	0	0	0	0	0	0	0	0	0	0	0	0	0	0	0	0	699.19	0	0	0	0	0	0	0	0	0	0	0	0	0	0	0	0	0	701.1
6.9149e+12	0	0	706.05	0	0	0	0	0	0	0	0	0	0	0	0	0	0	0	0	0	0	0	0	0	0	0	0	0	0	0	694.59	0	0	0	0	0	0	0	0	0	0	0	0	0	0	0	0	0	0
6.973e+12	0	0	699.03	0	0	0	0	0	0	0	0	0	0	0	0	0	0	0	0	0	0	0	0	0	0	0	0	0	0	0	0	0	0	0	0	0	0	0	0	0	0	0	0	0	0	0	0	0	0
7.0311e+12	0	0	692.97	0	0	0	0	0	0	0	0	0	0	0	0	0	0	0	0	0	0	0	0	0	0	0	0	0	0	0	0	0	0	0	0	0	0	0	0	0	0	0	0	0	0	0	0	0	0
7.0892e+12	0	0	0	0	0	0	0	0	0	0	0	0	690.52	0	0	0	0	0	0	0	0	0	0	0	0	0	0	0	0	0	0	0	0	0	0	0	0	0	0	0	0	0	0	0	0	0	0	0	0
7.1473e+12	0	0	0	0	0	0	0	0	0	0	0	0	0	0	0	0	0	0	0	0	0	0	0	0	0	0	0	0	0	0	0	0	0	0	0	0	0	0	0	0	0	0	0	0	0	0	0	0	0
7.2054e+12	0	0	0	0	0	0	0	0	0	0	0	0	0	0	0	0	0	0	0	0	0	0	0	0	0	0	0	0	0	0	0	0	0	0	0	0	0	0	0	0	0	0	0	0	0	0	0	0	0
7.2635e+12	0	0	0	0	0	0	0	0	0	0	0	0	0	0	0	0	0	0	0	0	0	0	0	0	0	0	0	0	0	0	0	0	0	0	0	0	0	0	0	0	0	0	0	0	0	0	0	0	0
7.3216e+12	0	0	0	0	0	0	0	0	0	0	0	0	0	0	0	0	0	0	699.5	0	766.42	0	0	0	0	0	0	0	697.74	0	0	0	0	0	0	0	0	0	0	0	0	0	0	0	0	0	0	0	0
7.3797e+12	0	0	0	0	0	0	0	0	0	0	0	0	0	0	0	0	0	0	0	0	0	0	0	0	0	0	0	0	0	0	0	0	0	0	0	0	0	0	0	0	0	0	0	0	0	0	0	0	0
7.4378e+12	0	0	0	0	0	0	0	0	0	0	0	0	0	0	0	0	0	0	0	0	0	0	0	0	0	0	0	0	0	0	0	0	0	0	0	0	0	0	0	0	0	0	0	0	0	0	0	0	0
7.4959e+12	0	0	0	0	0	0	0	0	0	0	0	0	0	0	0	0	0	0	0	0	0	0	0	0	0	0	0	0	0	0	0	0	0	0	0	0	0	0	0	0	0	0	0	0	0	0	0	0	0
7.554e+12	0	0	0	0	0	0	0	0	0	0	0	0	0	0	0	0	0	0	0	0	0	0	0	0	0	0	0	0	0	0	0	0	0	0	0	0	0	0	0	0	0	0	0	0	0	0	0	0	0
7.6122e+12	0	0	696.1	0	0	0	0	0	0	0	0	0	0	0	0	0	0	0	0	0	0	0	0	0	0	0	0	0	0	0	0	0	0	0	0	0	0	0	0	0	0	0	0	0	0	0	0	0	698.04
7.6703e+12	0	0	694.26	0	0	0	0	0	0	0	0	0	0	0	0	0	0	0	0	0	0	0	0	0	0	0	0	0	0	0	0	0	0	0	0	0	0	0	0	0	0	0	0	0	0	0	0	0	0
7.7284e+12	0	0	690.67	0	0	0	0	0	0	0	0	0	0	0	0	0	0	0	0	0	0	0	0	0	0	0	0	0	0	0	0	0	0	0	0	0	0	0	0	0	0	0	0	0	0	0	0	0	0
7.7865e+12	0	0	0	0	0	0	0	0	0	0	0	0	0	0	0	0	0	0	0	0	0	0	0	0	0	0	0	0	0	0	0	0	0	0	0	0	0	0	0	0	0	0	0	0	0	0	0	0	0
7.8446e+12	0	0	0	0	0	0	0	0	0	0	0	0	0	0	0	696.9	0	0	0	0	0	0	0	0	0	0	0	0	0	0	0	0	0	0	0	0	0	0	0	0	0	0	0	0	0	0	0	0	0
7.9027e+12	0	0	0	0	0	0	0	0	0	0	0	0	0	0	0	698.18	0	0	0	0	0	0	0	0	0	0	0	0	0	0	0	0	0	0	0	0	0	0	0	0	0	0	0	0	0	0	0	0	0
7.9608e+12	0	0	0	0	0	0	0	0	0	0	0	0	0	0	0	694.28	0	0	0	0	0	0	0	0	0	0	0	0	0	0	0	0	0	0	0	0	0	0	0	0	0	0	0	0	0	0	0	0	0
8.0189e+12	0	0	0	0	0	0	0	0	0	0	0	0	0	0	0	0	0	0	0	0	0	0	0	0	0	0	0	0	0	0	0	0	0	0	0	0	0	0	0	0	0	0	0	0	0	0	0	0	0
8.077e+12	0	0	0	0	0	0	0	0	0	0	0	0	0	0	0	0	0	0	703.36	0	787.65	0	0	0	0	0	0	0	704.83	0	0	0	0	0	0	0	0	0	0	0	0	0	0	0	0	0	0	0	0
8.1351e+12	0	0	0	0	0	0	0	0	0	0	0	0	0	0	0	0	0	0	0	0	0	0	0	0	0	0	0	0	0	0	0	0	0	0	0	0	0	0	0	0	0	0	0	0	0	0	0	0	0
8.1932e+12	0	0	0	0	0	0	0	0	0	0	0	0	0	0	0	0	0	0	0	0	0	0	0	0	0	0	0	0	0	0	0	0	0	0	0	0	0	0	0	0	0	0	0	0	0	0	0	0	0
8.2513e+12	0	0	0	0	0	0	0	0	0	0	0	0	0	0	0	0	0	0	0	0	0	0	0	0	0	0	0	0	0	0	0	0	0	0	0	0	0	0	0	0	0	0	0	0	0	0	0	0	0
8.3094e+12	0	0	0	0	0	0	0	0	0	0	0	0	0	0	0	0	0	0	0	0	0	0	0	0	0	0	0	0	0	0	0	0	0	0	0	0	0	0	0	0	0	0	0	0	0	0	0	0	0
8.3676e+12	0	0	0	0	0	0	690.91	0	0	0	0	0	0	0	0	0	0	0	696.48	0	0	0	0	0	0	0	0	0	0	0	0	0	0	0	0	0	0	0	0	0	0	0	0	0	0	0	0	0	0
8.4257e+12	0	0	0	0	0	0	0	0	0	0	0	0	0	0	0	0	0	0	0	0	0	0	0	0	0	0	0	0	0	0	0	0	0	0	0	0	0	0	0	0	0	0	0	0	0	0	0	0	0
8.4838e+12	0	0	0	0	0	0	0	0	0	0	0	0	0	0	0	0	0	0	0	0	0	0	0	0	0	0	0	0	0	0	0	0	0	0	0	0	0	0	0	0	0	0	0	0	0	0	0	0	0
8.5419e+12	0	0	0	0	0	0	0	0	0	0	0	0	0	0	0	0	0	0	0	0	0	0	0	0	0	0	0	0	0	0	0	0	0	0	0	0	0	0	0	0	0	0	0	0	0	0	0	0	0
8.6e+12	0	0	0	0	0	0	710.29	0	0	0	0	0	720.13	0	0	0	0	0	0	719.31	0	0	0	0	0	0	0	0	0	0	0	0	0	0	0	0	0	0	0	0	0	0	696.76	0	0	0	0	0	0
8.6581e+12	0	0	0	0	0	0	690.84	0	0	0	0	0	691.05	0	0	0	0	0	0	0	0	0	0	0	0	0	0	0	0	0	0	0	0	0	0	0	0	0	0	0	0	0	0	0	0	0	0	0	0
8.7162e+12	0	0	0	0	0	0	0	0	0	0	0	0	0	0	0	0	0	0	0	0	0	0	0	0	0	0	0	0	0	0	0	0	0	0	0	0	0	0	0	0	0	0	0	0	0	0	0	0	0
8.7743e+12	0	0	0	0	0	0	0	0	0	0	0	0	0	0	0	0	0	0	0	0	0	0	0	0	0	0	0	0	0	0	0	0	0	0	0	0	0	0	0	0	0	0	0	0	0	0	0	0	0
8.8324e+12	780.39	759.65	0	0	0	0	0	696.38	0	0	0	0	0	0	0	0	0	0	0	0	0	0	0	0	0	0	0	0	0	0	0	0	0	0	0	0	0	0	0	0	0	0	0	0	0	0	692.12	0	0
8.8905e+12	0	0	0	0	0	0	0	0	0	0	0	0	0	0	0	699.95	0	0	0	0	0	0	0	0	0	0	0	0	0	0	0	0	0	0	0	0	0	0	0	0	0	0	0	0	0	0	0	0	0
8.9486e+12	0	0	0	0	0	0	0	0	0	0	0	0	0	0	0	696.31	0	0	0	0	0	0	0	0	0	0	0	0	0	0	0	0	0	0	0	0	0	0	0	0	0	0	0	0	0	0	0	0	0
9.0067e+12	0	0	0	0	0	0	0	0	0	0	0	0	0	0	0	692.68	0	0	0	0	0	0	0	0	0	0	0	0	0	0	0	0	0	0	0	0	0	0	0	0	0	0	0	0	0	0	0	0	0
9.0649e+12	0	0	0	0	0	0	0	0	0	0	0	0	0	0	0	0	0	0	0	0	0	0	0	0	0	0	0	0	0	0	0	0	0	0	0	0	0	0	0	0	0	0	0	0	0	0	0	0	0
9.123e+12	0	0	0	0	690.28	0	0	0	0	0	0	0	0	0	0	0	0	0	0	0	0	0	0	0	0	0	0	0	0	0	0	707.05	0	0	0	0	0	0	0	0	0	0	0	0	0	0	0	0	0
9.1811e+12	0	0	0	0	0	0	0	0	0	0	0	0	0	0	0	0	0	0	0	0	0	0	0	0	0	0	0	0	0	0	0	694.69	0	0	0	0	0	0	0	0	0	0	0	0	0	0	0	0	0
9.2392e+12	0	0	0	0	0	0	0	0	0	0	0	0	0	0	0	0	0	0	0	0	0	0	0	0	0	0	0	0	0	0	0	0	0	0	0	0	0	0	0	0	0	0	0	0	0	0	0	0	0
9.2973e+12	0	0	0	0	0	0	0	0	0	0	0	0	0	0	0	0	0	0	0	0	0	0	0	0	0	0	0	0	0	0	0	0	0	0	0	0	0	0	0	0	0	0	0	0	0	0	0	0	0
9.3554e+12	0	0	0	0	0	0	0	0	0	0	0	0	0	0	0	0	0	0	0	0	0	0	691.99	0	697.98	0	0	0	0	0	0	0	0	0	0	0	0	0	0	706.09	0	0	0	694.05	0	0	0	0	0
9.4135e+12	0	0	690.86	0	0	0	0	0	0	0	0	0	0	0	0	0	0	0	0	0	0	0	692.17	0	698.8	0	0	0	0	0	0	0	0	0	0	0	0	0	0	0	0	0	0	0	0	0	0	0	0
9.4716e+12	0	0	692.15	0	0	0	0	0	0	0	0	0	0	0	0	0	0	0	0	0	0	0	0	0	694.26	0	0	0	0	0	0	0	0	0	0	0	0	0	0	0	0	0	0	0	0	0	0	0	0
9.5297e+12	0	0	691.64	0	0	0	0	0	0	0	0	0	0	0	0	0	0	0	0	0	0	0	0	0	0	0	0	0	0	0	0	0	0	0	0	0	0	0	0	0	0	0	0	0	0	0	0	0	0
9.5878e+12	0	0	0	0	0	0	834.82	0	0	0	0	0	701.97	0	0	0	0	0	0	697.67	0	0	0	0	0	0	0	0	0	0	0	0	0	0	0	0	0	0	0	0	0	0	0	0	0	0	0	0	0
9.6459e+12	0	0	0	0	0	0	0	0	0	0	0	0	0	0	0	0	0	0	0	0	0	0	0	0	0	0	0	0	0	0	0	0	0	0	0	0	0	0	0	0	0	0	0	0	0	0	0	0	0
9.704e+12	0	0	0	0	0	0	0	0	0	0	0	0	0	0	0	0	0	0	0	0	0	0	0	0	0	0	0	0	0	0	0	0	0	0	0	0	0	0	0	0	0	0	0	0	0	0	0	0	0
9.7622e+12	0	0	0	0	0	0	0	0	0	0	0	0	0	0	0	0	0	0	0	0	0	0	0	0	0	0	0	0	0	0	0	0	0	0	0	0	0	0	0	0	0	0	0	0	0	0	0	0	0
9.8203e+12	0	0	0	0	0	0	0	0	0	0	0	0	0	0	0	0	0	0	0	0	0	0	0	0	0	0	0	0	0	0	0	0	0	0	0	0	0	0	0	0	0	0	0	0	0	0	0	0	0
9.8784e+12	0	0	722.5	0	0	0	0	0	0	0	0	0	0	0	0	0	0	0	0	0	0	0	0	0	0	0	0	0	0	0	723.41	0	0	0	0	0	0	0	0	0	0	0	0	0	0	0	0	0	0
9.9365e+12	0	0	711.17	0	0	0	0	0	0	0	0	0	0	0	0	691.25	0	0	0	0	0	0	0	0	0	0	0	0	0	0	709.5	0	0	0	0	0	0	0	0	0	0	0	0	0	0	0	0	0	0
9.9946e+12	0	0	706.07	0	0	0	0	0	0	0	0	0	0	0	0	0	0	0	0	0	0	0	0	0	0	0	0	0	0	0	703.73	0	0	0	0	0	0	0	0	0	0	0	0	0	0	0	0	0	0
1.0053e+13	0	0	702.74	0	0	0	0	0	0	0	0	0	0	0	0	0	0	0	0	0	0	0	0	0	0	0	0	0	0	0	699.94	0	0	0	0	0	0	0	0	0	0	0	0	0	0	0	0	0	0
1.0111e+13	0	0	699.52	0	0	0	0	0	0	0	0	0	0	0	0	0	0	0	0	0	0	0	0	0	0	0	0	0	0	0	694.62	0	0	0	0	0	0	0	0	0	0	0	0	0	0	0	0	711.36	0
1.0169e+13	0	0	697.54	0	0	0	0	0	0	0	0	0	0	0	0	694.22	0	0	0	0	0	0	0	0	0	0	0	0	0	0	693.86	0	0	0	0	0	0	0	0	0	0	0	0	0	0	0	0	692.46	0
1.0227e+13	0	0	696.6	0	0	0	0	0	0	0	0	0	0	0	0	696.33	0	0	0	0	0	0	0	0	0	0	0	0	0	0	693.91	0	0	0	0	0	0	0	0	0	0	0	0	0	0	0	0	0	0
1.0285e+13	0	0	696.12	0	0	0	0	0	0	0	0	0	0	0	0	696.41	0	0	0	0	0	0	0	0	0	0	0	0	0	0	693.84	0	0	0	0	0	0	0	0	0	0	0	0	0	0	0	0	0	0
1.0343e+13	0	0	696.41	0	0	0	0	0	0	0	0	0	0	0	0	695.24	0	0	707.02	0	878.06	0	0	0	0	0	0	0	705.3	0	694.43	0	0	0	0	0	0	0	0	0	0	0	0	0	0	0	0	0	0
1.0401e+13	0	0	695.97	0	0	0	0	0	0	0	0	0	0	0	0	693.27	0	0	691.56	0	701.61	0	0	0	0	0	0	0	696.53	0	693.55	0	0	0	0	0	0	0	0	0	0	0	0	0	0	0	0	698.56	0
1.0459e+13	0	0	695.2	0	0	0	0	0	0	0	0	0	0	0	0	692.74	0	0	0	0	0	0	0	0	0	0	0	0	0	0	692.08	0	0	0	0	0	0	0	0	0	0	0	0	0	0	0	0	694.44	0
1.0518e+13	0	0	694.24	0	0	0	0	0	0	0	0	0	0	0	0	692.48	0	0	0	0	0	0	0	0	0	0	0	0	0	0	690.21	0	0	0	0	0	0	0	0	0	0	0	0	0	0	0	0	0	0
1.0576e+13	0	0	693.1	0	0	0	0	0	0	0	0	0	0	0	0	692	0	0	0	0	0	0	0	0	0	0	0	0	0	0	0	0	0	0	0	0	0	0	0	0	0	0	0	0	0	0	0	0	0
1.0634e+13	0	0	695.51	0	0	0	0	0	0	0	0	0	0	0	0	691.24	0	0	0	0	0	0	691.33	0	697.46	0	0	0	0	0	690.41	0	0	0	0	0	0	0	0	0	0	0	0	0	0	0	0	0	0
1.0692e+13	0	0	700.7	0	0	0	0	0	0	0	0	0	0	0	0	0	0	0	0	0	0	0	0	0	695.16	0	0	0	0	0	693.54	0	0	0	0	0	0	0	0	0	0	0	0	0	0	0	0	0	0
1.075e+13	0	0	702.13	0	0	0	0	0	0	0	0	0	0	0	0	0	0	0	0	0	0	0	0	0	691.44	0	0	0	0	0	695.43	0	0	0	0	0	0	0	0	0	0	0	0	0	0	0	0	0	0
1.0808e+13	0	0	702.16	0	0	0	0	0	0	0	0	0	0	0	0	0	0	0	0	0	0	0	0	0	0	0	0	0	0	0	695.77	0	0	0	0	0	0	0	0	0	0	0	0	0	0	0	0	0	0
1.0866e+13	0	0	699.74	0	0	0	0	715.33	0	0	0	0	0	0	0	734.17	0	0	0	0	0	0	0	0	0	0	0	0	0	0	693.39	0	0	0	0	0	0	0	0	0	0	0	0	0	0	0	712.61	0	0
1.0924e+13	0	0	702.21	0	0	0	0	0	0	0	0	0	0	0	0	714.6	0	0	0	0	0	0	0	0	0	0	0	0	0	0	700.07	0	0	0	0	0	0	0	0	0	0	0	0	0	0	0	0	0	0
1.0982e+13	0	0	704.32	0	0	0	0	0	0	0	0	0	0	0	0	708.33	0	0	0	0	0	0	0	0	0	0	0	0	0	0	702.62	0	0	0	0	0	0	0	0	0	0	0	0	0	0	0	0	0	0
1.1041e+13	0	0	704.91	0	0	0	0	0	0	0	0	0	0	0	0	704.49	0	0	0	0	0	0	0	0	0	0	0	0	0	0	702.98	0	0	0	0	0	0	0	0	0	0	0	0	0	0	0	0	0	0
1.1099e+13	0	0	704.68	0	0	0	0	0	0	0	0	0	0	0	0	701.46	0	0	0	0	0	0	0	0	0	0	0	0	0	0	702.5	0	0	0	0	0	0	0	0	896.09	0	0	0	0	0	0	0	0	0
1.1157e+13	0	0	709.9	0	0	0	0	0	0	0	0	0	0	0	0	698.66	0	0	0	0	0	0	699.54	0	705.65	0	0	0	0	0	703.5	0	0	0	0	0	0	0	0	0	0	0	0	0	0	0	0	0	698
1.1215e+13	0	0	712.22	0	0	0	0	0	0	0	0	0	0	0	0	696.03	0	0	0	0	0	0	695.78	0	701.83	0	0	0	0	0	705.41	0	0	0	0	0	0	0	0	0	0	0	0	0	0	0	0	0	693.99
1.1273e+13	0	0	711.74	0	0	0	0	0	0	0	0	0	0	0	0	693.3	0	0	0	0	0	0	691.98	0	698.7	0	0	0	0	0	705.52	0	0	0	0	0	0	0	0	0	0	0	0	0	0	0	0	0	0
1.1331e+13	0	0	710.44	0	0	0	0	0	0	0	0	0	0	0	0	690.67	0	0	0	0	0	0	0	0	695.96	0	0	0	0	0	704.54	0	0	0	0	0	0	0	0	0	0	0	0	0	0	0	0	0	0
1.1389e+13	0	0	708.84	0	710.54	0	0	0	0	0	0	694.41	0	0	0	0	0	0	0	0	0	0	691.65	0	697.37	0	0	0	0	0	703	732.77	0	0	0	704.79	0	0	0	0	0	0	0	0	0	0	0	0	0
1.1447e+13	0	0	707.14	0	698.32	0	0	0	0	0	0	691.87	0	0	0	0	0	0	0	0	0	0	695.62	0	702.16	0	0	0	0	0	701.16	718.26	0	0	0	0	0	0	0	0	0	0	0	0	0	0	0	0	0
1.1505e+13	0	0	705.56	0	0	0	0	0	0	0	0	0	0	0	0	0	0	0	0	0	0	0	695.97	0	703.1	0	0	0	0	0	699.21	712.88	0	0	0	0	0	0	0	0	0	0	0	0	0	0	0	0	0
1.1563e+13	0	0	704.13	0	0	0	0	0	0	0	0	0	0	0	0	0	0	0	0	0	0	0	694.74	0	702.48	0	0	0	0	0	697.18	709.65	0	0	0	0	0	0	0	0	0	0	0	0	0	0	0	0	0
1.1622e+13	0	0	699.48	0	0	0	0	0	0	0	0	0	0	0	0	0	0	0	697.87	0	720.35	0	0	0	699.55	0	0	0	699.3	0	690.1	709.79	0	0	0	0	0	0	0	0	0	0	0	0	0	0	0	0	0
1.168e+13	0	0	698	0	0	0	0	0	0	0	0	0	0	0	0	0	0	0	0	0	0	0	0	0	697.98	0	0	0	0	0	0	707.91	0	0	0	0	0	0	0	0	0	0	0	0	0	0	0	0	0
1.1738e+13	0	0	697.6	0	0	0	0	0	0	0	0	0	0	0	0	0	0	0	0	0	0	0	0	0	696.11	0	0	0	0	0	691.25	706.25	0	0	0	0	0	0	0	0	0	0	0	0	0	0	0	0	0
1.1796e+13	0	0	697.58	0	0	0	0	0	0	0	0	0	0	0	0	0	0	0	0	0	0	0	0	0	693.94	0	0	0	0	0	692.18	704.74	0	0	0	0	0	0	0	0	0	0	0	0	0	0	0	0	0
1.1854e+13	0	0	697.62	0	0	0	0	0	0	0	0	0	0	0	0	0	0	0	0	0	0	0	0	0	690.7	0	0	0	0	0	692.43	945.26	0	0	0	0	0	0	0	0	0	0	0	0	0	0	0	0	0
1.1912e+13	0	0	697.58	0	701.87	0	0	0	0	0	0	0	0	0	0	0	0	0	0	0	0	0	0	0	694.55	0	0	0	0	0	691.96	734.2	0	0	0	694.77	0	0	0	0	0	0	0	0	0	0	0	0	0
1.197e+13	0	0	697.35	0	690.83	0	0	0	0	0	0	0	0	0	0	0	0	0	0	0	0	0	0	0	697.44	0	0	0	0	0	690.8	723.53	0	0	0	0	0	0	0	0	0	0	0	0	0	0	0	0	0
1.2028e+13	0	0	696.94	0	0	0	0	0	0	0	0	0	0	0	0	0	0	0	0	0	0	0	0	0	697.65	0	0	0	0	0	0	718.32	0	0	0	0	0	0	0	0	0	0	0	0	0	0	0	0	0
1.2086e+13	0	0	696.3	0	0	0	0	0	0	0	0	0	0	0	0	0	0	0	0	0	0	0	0	0	696.89	0	0	0	0	0	0	714.86	0	0	0	0	0	0	0	0	0	0	0	0	0	0	0	0	0
1.2145e+13	0	0	729.44	0	0	0	0	0	0	0	0	0	0	0	0	691.3	0	0	0	0	0	0	0	0	692.88	0	0	0	0	0	732.96	713.45	0	0	0	0	0	0	0	0	0	0	0	0	0	0	0	0	0
1.2203e+13	0	0	718.3	0	0	0	0	0	0	0	0	0	0	0	0	693.85	0	0	0	0	0	0	0	0	693.9	0	0	0	0	0	716.2	711.39	0	0	0	0	0	0	0	0	0	0	0	0	0	0	0	0	0
1.2261e+13	0	0	713.53	0	0	0	0	0	0	0	0	0	0	0	0	692.24	0	0	0	0	0	0	0	0	694.87	0	0	0	0	0	709.98	709.69	0	0	0	0	0	0	0	0	0	0	0	0	0	0	0	0	0
1.2319e+13	0	0	710.51	0	0	0	0	0	0	0	0	0	0	0	0	0	0	0	0	0	0	0	0	0	695.47	0	0	0	0	0	706.22	708.31	0	0	0	0	0	0	0	0	0	0	0	0	0	0	0	0	0
1.2377e+13	0	0	713.76	0	0	0	0	0	0	692.41	0	0	0	0	0	0	0	0	0	0	0	0	691.49	0	699.72	0	0	0	0	0	704.12	708.31	0	0	0	0	0	0	0	702.99	0	0	0	0	0	0	0	0	729.62
1.2435e+13	0	0	720.32	0	0	0	0	0	0	693.09	0	0	0	0	0	0	0	0	0	0	0	0	700.05	0	708.16	0	0	0	0	0	708.36	708.09	0	0	0	0	0	0	0	0	0	0	0	0	0	0	0	0	708.79
1.2493e+13	0	0	717.63	0	0	0	0	0	0	0	0	0	0	0	0	0	0	0	0	0	0	0	700.04	0	707.82	0	0	0	0	0	707.73	708.8	0	0	0	0	0	0	0	0	0	0	0	0	0	0	0	0	700.81
1.2551e+13	0	0	714.72	0	0	0	0	0	0	0	0	0	0	0	0	0	0	0	0	0	0	0	698.63	0	706.37	0	0	0	0	0	705.85	709.19	0	0	0	0	0	0	0	0	0	0	0	0	0	0	0	0	694.73
1.2609e+13	0	0	712.1	0	0	0	0	0	0	0	0	0	0	0	0	0	0	0	0	0	0	0	705.35	0	713.15	0	0	0	0	0	703.75	712.09	0	0	0	0	0	0	0	0	0	0	0	973.58	0	0	0	0	0
1.2668e+13	0	0	713.16	0	0	0	0	0	0	0	0	0	0	0	0	0	0	695.3	0	0	0	0	725.06	0	733.32	695.3	0	0	0	0	702.52	714.95	0	0	0	0	0	0	0	691.3	0	697.01	0	704.79	0	0	0	0	695.1
1.2726e+13	0	0	714.24	0	0	0	0	0	0	0	0	0	0	0	0	0	0	690.09	0	0	0	0	715.52	0	723.32	690.09	0	0	0	0	702.79	717.6	0	0	0	0	0	0	0	0	0	0	0	0	0	0	0	0	694.61
1.2784e+13	0	0	713.07	0	0	0	0	0	0	0	0	0	0	0	0	0	0	0	0	0	0	0	710.31	0	717.89	0	0	0	0	0	702.2	717.64	0	0	0	0	0	0	0	0	0	0	0	0	0	0	0	0	691.2
1.2842e+13	0	0	711.26	0	0	0	0	0	0	0	0	0	0	0	0	0	0	0	0	0	0	0	706.57	0	714.06	0	0	0	0	0	700.98	716.77	0	0	0	0	0	0	0	0	0	0	0	0	0	0	0	0	0
1.29e+13	0	0	703.29	0	0	0	0	0	0	0	0	0	0	0	0	0	0	0	0	0	0	0	704.1	0	711.58	0	0	0	0	0	693.63	719.19	0	0	0	0	0	0	0	0	0	0	0	0	0	0	0	698.39	0
1.2958e+13	0	0	703.32	0	0	0	0	0	0	0	0	0	0	0	0	693.2	0	0	0	0	0	0	701.1	0	708.79	0	0	0	0	0	696.2	717.5	0	0	0	0	0	0	0	0	0	0	0	0	0	0	0	0	0
1.3016e+13	0	0	703.82	0	0	0	0	0	0	0	0	0	0	0	0	694.98	0	0	0	0	0	0	698.34	0	706.45	0	0	0	0	0	697.95	715.88	0	0	0	0	0	0	0	0	0	0	0	0	0	0	0	0	0
1.3074e+13	0	0	704.35	0	0	0	0	0	0	0	0	0	0	0	0	695.18	0	0	0	0	0	0	695.32	0	704.51	0	0	0	0	0	699.23	714.33	0	0	0	0	0	0	0	0	0	0	0	0	0	0	0	0	0
1.3132e+13	0	0	702.33	0	0	0	706.87	0	0	0	0	0	724.47	0	0	690.13	0	0	0	725.41	0	0	691.18	0	702.46	0	0	0	0	0	698.05	714.78	0	0	0	0	0	0	0	0	0	0	693	0	0	0	0	0	0
1.3191e+13	0	0	702.52	0	0	0	0	0	0	0	0	0	0	0	0	0	0	0	0	0	0	0	0	0	701.11	0	0	0	0	0	697.78	713.29	0	0	0	0	0	0	0	0	0	0	0	0	0	0	0	0	0
1.3249e+13	0	0	702.26	0	0	0	0	0	0	0	0	0	0	0	0	0	0	0	0	0	0	0	0	0	699.66	0	0	0	0	0	697.08	711.91	0	0	0	0	0	0	0	0	0	0	0	0	0	0	0	0	0
1.3307e+13	0	0	701.87	0	0	0	0	0	0	0	0	0	0	0	0	0	0	0	0	0	0	0	0	0	697.92	0	0	0	0	0	696.61	710.63	0	0	0	0	0	0	0	0	0	0	0	0	0	0	0	0	0
1.3365e+13	0	0	701.48	0	0	0	0	0	0	0	0	0	0	0	0	0	0	0	0	0	0	0	0	0	695.67	0	0	0	0	0	696.22	709.43	0	0	0	0	0	0	0	0	0	0	0	0	0	0	0	0	0
1.3423e+13	0	0	701.07	0	702.8	0	0	0	0	0	0	0	0	0	0	0	0	0	0	0	0	0	0	0	698.3	0	0	0	0	0	695.7	741.22	0	0	0	695.61	0	0	0	0	0	0	0	0	0	0	0	0	0
1.3481e+13	0	0	700.65	0	692.18	0	0	0	0	0	0	0	0	0	0	0	0	0	0	0	0	0	690.18	0	700.89	0	0	0	0	0	694.93	730.06	0	0	0	0	0	0	0	0	0	0	0	0	0	0	0	0	0
1.3539e+13	0	0	700.31	0	0	0	0	0	0	0	0	0	0	0	0	0	0	0	0	0	0	0	690.41	0	700.91	0	0	0	0	0	693.94	724.74	0	0	0	0	0	0	0	0	0	0	0	0	0	0	0	0	0
1.3597e+13	0	0	699.93	0	0	0	0	0	0	0	0	0	0	0	0	0	0	0	0	0	0	0	0	0	700.1	0	0	0	0	0	692.72	721.23	0	0	0	0	0	0	0	0	0	0	0	0	0	0	0	0	0
1.3655e+13	0	0	696.06	0	0	0	0	0	0	0	0	0	0	0	0	0	0	0	0	0	696.84	0	0	0	695.83	0	0	0	705.38	0	0	719.24	0	0	0	0	0	0	0	0	0	0	0	0	0	0	0	708.06	0
1.3713e+13	0	0	695.95	0	0	0	0	0	0	0	0	0	0	0	0	0	0	0	0	0	0	0	0	0	694.72	0	0	0	0	0	690.04	717.15	0	0	0	0	0	0	0	0	0	0	0	0	0	0	0	695.37	0
1.3772e+13	0	0	696.36	0	0	0	0	0	0	0	0	0	0	0	0	690.16	0	0	0	0	0	0	0	0	693.58	0	0	0	0	0	691.38	715.36	0	0	0	0	0	0	0	0	0	0	0	0	0	0	0	0	0
1.383e+13	0	0	696.82	0	0	0	0	0	0	0	0	0	0	0	0	690.91	0	0	0	0	0	0	0	0	692.47	0	0	0	0	0	692.27	713.77	0	0	0	0	0	0	0	0	0	0	0	0	0	0	0	0	0
1.3888e+13	0	0	695.55	0	0	0	0	0	0	0	0	0	0	0	0	690.73	720.97	0	735.63	0	717.42	0	0	0	0	0	0	0	0	0	692.08	712.56	0	0	0	0	704.14	0	0	0	0	0	0	0	0	0	0	0	0
1.3946e+13	0	0	696.1	0	0	0	0	0	0	0	0	0	0	0	0	0	0	0	698.14	0	698.51	0	0	0	0	0	0	0	0	0	692.43	711.28	0	0	0	0	0	0	0	0	0	0	0	0	0	0	0	690.77	0
1.4004e+13	0	0	696.48	0	0	0	0	0	0	0	0	0	0	0	0	690.38	0	0	0	0	0	0	0	0	0	0	0	0	0	0	692.59	710.11	0	0	0	0	0	0	0	0	0	0	0	0	0	0	0	690.7	0
1.4062e+13	0	0	696.74	0	0	0	0	0	0	0	0	0	0	0	0	690.97	0	0	0	0	0	0	0	0	0	0	0	0	0	0	692.82	709	0	0	0	0	0	0	0	0	0	0	0	0	0	0	0	0	0
1.412e+13	0	0	696.95	0	0	0	0	0	0	0	0	0	0	0	0	691.51	0	0	0	0	0	0	0	0	0	0	0	0	0	0	693.09	707.97	0	0	0	0	0	0	0	0	0	0	0	0	0	0	0	0	0
1.4178e+13	0	0	696.15	0	0	0	707.5	0	0	0	0	0	709.97	0	0	692.03	0	0	0	707.63	0	0	0	0	0	0	0	0	0	0	692.76	707.08	0	0	0	0	0	0	0	0	0	0	694.19	0	0	0	0	0	0
1.4236e+13	0	0	696.4	0	0	0	696.41	0	0	0	0	0	694.99	0	0	691.6	0	0	0	692.31	0	0	0	0	0	0	0	0	0	0	692.98	706.22	0	0	0	0	0	0	0	0	0	0	0	0	0	0	0	0	0
1.4295e+13	0	0	696.58	0	0	0	0	0	0	0	0	0	0	0	0	691.24	0	0	0	0	0	0	0	0	0	0	0	0	0	0	693.02	705.39	0	0	0	0	0	0	0	0	0	0	0	0	0	0	0	0	0
1.4353e+13	0	0	696.7	0	0	0	0	0	0	0	0	0	0	0	0	691.05	0	0	0	0	0	0	0	0	0	0	0	0	0	0	692.96	704.59	0	0	0	0	0	0	0	0	0	0	0	0	0	0	0	0	0
1.4411e+13	0	0	696.09	0	0	0	0	0	692.18	0	0	0	701.66	0	0	690.62	0	0	0	700.04	0	0	0	0	0	0	0	0	0	0	692.38	703.86	0	0	0	0	0	0	0	0	0	0	711.83	0	0	0	0	0	0
1.4469e+13	0	0	696.12	0	0	0	692.97	0	0	0	0	0	700.22	0	0	0	0	0	0	698.61	0	0	0	0	0	0	0	0	0	0	692.15	703.17	0	0	0	0	0	0	0	0	0	0	697.26	0	0	0	0	0	0
1.4527e+13	0	0	696.12	0	0	0	691.13	0	0	0	0	0	695.51	0	0	0	0	0	0	693.39	0	0	0	0	0	0	0	0	0	0	691.74	702.47	0	0	0	0	0	0	0	0	0	0	0	0	0	0	0	0	0
1.4585e+13	0	0	696.07	0	0	0	0	0	0	0	0	0	0	0	0	0	0	0	0	0	0	0	0	0	0	0	0	0	0	0	691.24	701.76	0	0	0	0	0	0	0	0	0	0	0	0	0	0	0	0	0
1.4643e+13	0	0	695.96	0	0	0	0	0	0	0	0	706.22	0	0	0	0	0	729.17	0	0	0	719.75	723.74	0	733.47	729.17	0	0	0	0	690.7	704.03	0	0	0	0	0	0	0	0	0	694.96	0	0	0	0	0	0	0
1.4701e+13	0	0	696.07	0	0	0	0	0	0	0	0	0	0	0	0	0	0	0	0	0	0	0	704.14	0	710.4	0	0	0	0	0	690.33	713.35	0	0	0	0	0	0	0	0	0	0	0	0	0	0	0	0	0
1.4759e+13	0	0	696.88	0	0	0	0	0	0	0	0	0	0	0	0	0	0	0	0	0	0	0	697.31	0	703.77	0	0	0	0	0	690.59	712.71	0	0	0	0	0	0	0	0	0	0	0	0	0	0	0	0	0
1.4818e+13	0	0	697.74	0	0	0	0	0	0	0	0	0	0	0	0	0	0	0	0	0	0	0	691.71	0	700	0	0	0	0	0	691.02	711.12	0	0	0	0	0	0	0	0	0	0	0	0	0	0	0	0	0
1.4876e+13	0	0	698.33	0	0	0	0	0	0	0	0	0	0	0	0	0	0	0	0	0	0	0	0	0	697.26	0	0	0	0	0	691.27	709.51	0	0	0	0	0	0	0	0	0	0	0	0	0	0	0	0	0
1.4934e+13	0	0	701.01	0	0	0	0	0	0	0	0	0	0	0	0	725.03	0	0	0	0	0	0	0	0	693.54	0	0	0	0	0	702.97	709.82	0	695.97	0	0	0	0	0	0	0	0	0	0	0	0	0	0	0
1.4992e+13	0	0	705.4	0	0	0	0	0	0	0	0	0	0	0	0	713.14	0	0	0	0	0	0	0	0	691.14	0	0	0	0	0	705.76	708.27	0	0	0	0	0	0	0	0	0	0	0	0	0	0	0	0	0
1.505e+13	0	0	706.75	0	0	0	0	0	0	0	0	0	0	0	0	707.91	0	0	0	0	0	0	0	0	0	0	0	0	0	0	705.62	706.9	0	0	0	0	0	0	0	0	0	0	0	0	0	0	0	0	0
1.5108e+13	0	0	707	0	0	0	0	0	0	0	0	0	0	0	0	704.6	0	0	0	0	0	0	0	0	0	0	0	0	0	0	704.97	705.68	0	0	0	0	0	0	0	0	0	0	0	0	0	0	0	0	0
1.5166e+13	0	0	707.2	0	0	0	705.77	0	0	0	0	0	0	0	0	699.49	0	0	708.98	0	692.76	0	0	0	0	0	0	0	0	0	704.49	705.6	0	0	0	0	0	0	0	0	0	0	0	0	0	0	0	0	0
1.5224e+13	0	0	706.38	0	0	0	690.27	0	0	0	0	0	0	0	0	698.12	0	0	695.64	0	692.79	0	0	0	0	0	0	0	0	0	703.21	704.68	0	0	0	0	0	0	0	0	0	0	0	0	0	0	0	0	0
1.5282e+13	0	0	705.58	0	0	0	0	0	0	0	0	0	0	0	0	697.65	0	0	0	0	0	0	0	0	0	0	0	0	0	0	702.18	703.85	0	0	0	0	0	0	0	0	0	0	0	0	0	0	0	690.26	0
1.5341e+13	0	0	704.88	0	0	0	0	0	0	0	0	0	0	0	0	697.52	0	0	0	0	0	0	0	0	0	0	0	0	0	0	701.4	703.06	0	0	0	0	0	0	0	0	0	0	0	0	0	0	0	0	0
1.5399e+13	693.61	0	703.59	0	0	0	0	0	0	0	0	0	0	0	0	698.51	0	0	0	0	0	0	0	0	0	0	0	0	0	0	700.05	703.34	0	0	0	0	0	0	0	0	0	0	0	0	0	0	0	700.34	0
1.5457e+13	0	0	703.4	0	0	0	0	0	0	0	0	0	0	0	0	708.7	0	0	0	0	0	0	0	0	0	0	0	0	0	0	700.52	702.67	0	0	0	0	0	0	0	0	0	0	0	0	0	0	0	704.49	0
1.5515e+13	0	0	704.15	0	0	0	0	0	0	0	0	0	0	0	0	709.24	0	0	0	0	0	0	0	0	0	0	0	0	0	0	702.1	701.98	0	0	0	0	0	0	0	0	0	0	0	0	0	0	0	699.26	0
1.5573e+13	0	0	705	0	0	0	0	0	0	0	0	0	0	0	0	708.38	0	0	0	0	0	0	0	0	0	0	0	0	0	0	703.2	701.25	0	0	0	0	0	0	0	0	0	0	0	0	0	0	0	694.2	0
1.5631e+13	0	0	705.54	0	0	0	0	0	0	0	0	0	0	0	0	707.25	0	0	0	0	0	0	0	0	0	0	0	0	0	0	703.7	700.49	0	0	0	0	0	0	0	0	0	0	0	0	0	0	0	0	0
1.5689e+13	0	0	706.69	0	0	0	698.98	0	0	0	0	0	709.39	0	0	706.18	0	0	0	708.16	0	0	0	0	0	0	0	0	0	0	704.91	700.93	0	0	0	0	0	0	0	0	0	0	705.01	0	0	0	0	0	0
1.5747e+13	0	0	706.54	0	0	0	696.33	0	0	0	0	0	698.87	0	0	704.61	0	0	0	697.6	0	0	0	0	0	0	0	0	0	0	704.48	700.2	0	0	0	0	0	0	0	0	0	0	0	0	0	0	0	0	0
1.5805e+13	0	0	706.23	0	0	0	0	0	0	0	0	0	690.06	0	0	703.36	0	0	0	0	0	0	0	0	0	0	0	0	0	0	703.91	699.45	0	0	0	0	0	0	0	0	0	0	0	0	0	0	0	0	0
1.5863e+13	0	0	705.82	0	0	0	0	0	0	0	0	0	0	0	0	702.4	0	0	0	0	0	0	0	0	0	0	0	0	0	0	703.28	698.65	0	0	0	0	0	0	0	0	0	0	0	0	0	0	0	0	0
1.5922e+13	0	0	705.55	0	0	0	705.4	0	707.26	0	0	0	721.25	0	0	700.9	0	0	0	722.87	0	0	0	691.62	0	0	0	0	0	0	702.82	699.26	0	0	0	0	0	0	0	0	0	0	723.26	0	698.92	0	0	0	0
1.598e+13	0	0	705	0	0	0	703.39	0	0	0	0	0	707.89	0	0	700.35	0	0	0	707.55	0	0	0	0	0	0	0	0	0	0	702.17	698.51	0	0	0	0	0	0	0	0	0	0	702.42	0	0	0	0	0	0
1.6038e+13	0	0	704.47	0	0	0	699.3	0	0	0	0	0	701.06	0	0	699.83	0	0	0	700.06	0	0	0	0	0	0	0	0	0	0	701.56	697.69	0	0	0	0	0	0	0	0	0	0	691.42	0	0	0	0	0	0
1.6096e+13	0	0	703.97	0	0	0	694.7	0	0	0	0	0	695.09	0	0	699.35	0	0	0	693.1	0	0	0	0	0	0	0	0	0	0	700.96	696.82	0	0	0	0	0	0	0	0	0	0	0	0	0	0	0	0	0
1.6154e+13	0	0	703.35	0	0	0	690.89	0	709.62	0	0	0	701.21	0	0	698.37	0	0	0	699.56	0	0	0	695.82	0	0	0	0	0	0	700.3	697.61	0	0	0	0	0	0	0	0	0	0	737.24	0	701.46	0	0	0	0
1.6212e+13	0	0	702.9	0	0	0	700.07	0	0	0	0	0	709.16	0	0	698.11	0	0	0	707.41	0	0	0	0	0	0	0	0	0	0	699.77	696.74	0	0	0	0	0	0	0	0	0	0	710.06	0	0	0	0	0	0
1.627e+13	0	0	702.47	0	0	0	700.15	0	0	0	0	0	705.45	0	0	697.83	0	0	0	703.75	0	0	0	0	0	0	0	0	0	0	699.23	695.8	0	0	0	0	0	0	0	0	0	0	701.07	0	0	0	0	0	0
1.6328e+13	0	0	702.05	0	0	0	698.24	0	0	0	0	0	701.74	0	0	697.5	0	0	0	699.91	0	0	0	0	0	0	0	0	0	0	698.69	694.77	0	0	0	0	0	0	0	0	0	0	693.24	0	0	0	0	0	0
1.6386e+13	0	0	701.64	0	0	0	695.2	0	0	0	0	0	697.78	0	0	697.12	0	0	0	695.51	0	0	0	0	0	0	0	0	0	0	698.1	693.64	0	0	0	0	0	0	0	0	0	0	0	0	0	0	0	0	0
1.6445e+13	0	0	701.22	0	700.52	0	0	0	0	0	0	693.66	692.86	0	0	696.69	0	0	0	0	0	0	0	0	692.06	0	0	0	0	0	697.47	723.81	0	0	0	694	0	0	0	0	0	0	0	0	0	0	0	0	0
1.6503e+13	0	0	700.91	0	0	0	0	0	0	0	0	0	0	0	0	696.23	0	0	0	0	0	0	0	0	695.04	0	0	0	0	0	696.86	715.08	0	0	0	0	0	0	0	0	0	0	0	0	0	0	0	0	0
1.6561e+13	0	0	700.88	0	0	0	0	0	0	0	0	0	0	0	0	695.78	0	0	0	0	0	0	0	0	694.67	0	0	0	0	0	696.46	710.92	0	0	0	0	0	0	0	0	0	0	0	0	0	0	0	0	0
1.6619e+13	0	0	701.01	0	0	0	0	0	0	0	0	0	0	0	0	695.37	0	0	0	0	0	0	0	0	693.65	0	0	0	0	0	696.3	708.23	0	0	0	0	0	0	0	0	0	0	0	0	0	0	0	0	0
1.6677e+13	0	0	722.35	0	0	0	0	0	0	0	0	0	0	0	0	715.02	0	0	0	0	0	0	0	0	0	0	0	0	0	0	732.37	708.05	0	702.66	0	0	0	0	0	0	0	0	0	0	0	0	0	0	0
1.6735e+13	0	0	719.81	0	0	0	0	0	0	0	0	0	0	0	0	713.28	0	0	0	0	0	0	0	0	0	0	0	0	0	0	719.46	706.36	0	0	0	0	0	0	0	0	0	0	0	0	0	0	0	0	0
1.6793e+13	0	0	717.07	0	0	0	0	0	0	0	0	0	0	0	0	710.38	0	0	0	0	0	0	0	0	0	0	0	0	0	0	714.82	704.96	0	0	0	0	0	0	0	0	0	0	0	0	0	0	0	0	0
1.6851e+13	0	0	715.16	0	0	0	0	0	0	0	0	0	0	0	0	708.1	0	0	0	0	0	0	0	0	0	0	0	0	0	0	712.16	703.8	0	0	0	0	0	0	0	0	0	0	0	0	0	0	0	0	0
1.6909e+13	0	0	731.9	733.6	0	0	0	0	0	731.54	0	0	0	0	0	706.19	0	0	0	0	0	0	0	0	690.05	0	0	0	0	0	712.79	704.26	0	0	0	0	0	0	0	0	0	0	0	0	0	0	0	0	762.35
1.6968e+13	0	0	734.6	0	0	0	0	0	0	706.62	0	0	0	0	0	705.78	0	0	0	0	0	0	690.07	0	695.63	0	0	0	0	0	723.32	703.68	0	0	0	0	0	0	0	0	0	0	0	0	0	0	0	0	714.83
1.7026e+13	0	0	729.37	0	0	0	0	0	0	698.12	0	0	0	0	0	706.42	0	0	0	0	0	0	691.78	0	698.25	0	0	0	0	0	721.61	703.76	0	0	0	0	0	0	0	0	0	0	0	0	0	0	0	0	705.53
1.7084e+13	0	0	725.82	0	0	0	0	0	0	0	0	0	0	0	0	706.17	0	0	0	0	0	0	691.86	0	698.73	0	0	0	0	0	719.29	704.06	0	0	0	0	0	0	0	0	0	0	0	0	0	0	0	0	700.14
1.7142e+13	0	0	723.11	0	0	0	0	0	0	0	0	0	0	0	0	705.3	0	0	0	0	0	0	690.99	0	698.41	0	0	0	0	0	717.13	704.16	0	0	0	0	0	0	0	0	0	0	0	0	0	0	0	0	695.28
1.72e+13	0	0	721.18	0	697.55	0	0	0	0	0	0	711.07	0	0	0	704.11	0	713.81	0	0	0	698.76	726.47	0	729.89	713.81	0	0	0	0	715.22	720.45	0	0	0	690.84	0	0	0	0	0	700.51	0	0	0	0	0	0	690.54
1.7258e+13	0	0	721.18	0	693.92	0	0	0	0	0	0	700.48	0	0	0	702.77	0	699.94	0	0	0	0	716.77	0	720.88	699.94	0	0	0	0	714.21	720.62	0	0	0	0	0	0	0	0	0	0	0	0	0	0	0	0	690.83
1.7316e+13	0	0	721.04	0	0	0	0	0	0	0	0	693.84	0	0	0	701.46	0	0	0	0	0	0	711.84	0	716.45	0	0	0	0	0	713.65	718.86	0	0	0	0	0	0	0	0	0	0	0	0	0	0	0	0	690.24
1.7374e+13	0	0	720.33	0	0	0	0	0	0	0	0	0	0	0	0	700.17	0	0	0	0	0	0	708.39	0	713.43	0	0	0	0	0	712.93	717.12	0	0	0	0	0	0	0	0	0	0	0	0	0	0	0	0	0
1.7432e+13	0	0	719.33	0	707.67	0	0	0	0	0	0	726.47	0	0	0	698.84	0	730.18	0	0	0	714.16	744.2	0	750.97	730.18	692.42	0	0	0	711.97	732.93	0	0	0	700.1	0	0	0	0	0	711.57	0	691.64	0	0	0	0	0
1.7491e+13	0	0	719.87	0	704.28	0	0	0	0	0	0	710.21	0	0	0	697.46	0	708.55	0	0	0	0	726.98	0	733.48	708.55	0	0	0	0	711.41	733.52	0	0	0	697.48	0	0	0	0	0	694.82	0	0	0	0	0	0	0
1.7549e+13	0	0	720.48	0	699.86	0	0	0	0	0	0	703.2	0	0	0	696.09	0	700.1	0	0	0	0	719.81	0	726.47	700.1	0	0	0	0	711.37	730.09	0	0	0	691.85	0	0	0	0	0	0	0	0	0	0	0	0	0
1.7607e+13	0	0	720.16	0	695.79	0	0	0	0	0	0	698.11	0	0	0	694.75	0	690.59	0	0	0	0	715.15	0	721.97	690.59	0	0	0	0	711.04	727.14	0	0	0	0	0	0	0	0	0	0	0	0	0	0	0	0	0
1.7665e+13	0	0	715.1	0	695.1	0	0	0	0	0	0	693.55	0	0	0	0	734.66	0	749.67	0	711.54	0	710.42	0	717.9	0	0	0	0	0	705.57	728.36	0	0	0	0	719.33	0	0	0	0	0	0	0	0	0	0	0	0
1.7723e+13	0	0	714.11	0	0	0	0	0	0	0	0	0	0	0	0	690.36	0	0	694.08	0	694.16	0	707.68	0	715.27	0	0	0	0	0	704.68	725.84	0	0	0	0	0	0	0	0	0	0	0	0	0	0	0	0	0
1.7781e+13	0	0	713.12	0	0	0	0	0	0	0	0	0	0	0	0	692.73	0	0	0	0	0	0	705.21	0	712.96	0	0	0	0	0	704.3	723.69	0	0	0	0	0	0	0	0	0	0	0	0	0	0	0	0	0
1.7839e+13	0	0	712.31	0	0	0	0	0	0	0	0	0	0	0	0	694.2	0	0	0	0	0	0	702.96	0	710.9	0	0	0	0	0	704.23	721.8	0	0	0	0	0	0	0	0	0	0	0	0	0	0	0	0	0
1.7897e+13	0	0	711.66	0	0	0	0	0	0	0	0	0	0	0	0	695.34	0	0	0	0	0	0	700.83	0	709.08	0	0	0	0	0	704.25	720.1	0	0	0	0	0	0	0	0	0	0	0	0	0	0	0	0	0
1.7955e+13	0	0	713.17	0	0	0	0	692.6	0	0	0	0	0	0	0	729.14	0	0	0	0	0	0	697.15	0	706.49	0	0	0	0	0	712.61	720.4	0	703.9	0	0	0	0	0	0	0	0	0	0	0	0	0	0	0
1.8013e+13	0	0	717.45	0	0	0	0	0	0	0	0	0	0	0	0	718.25	0	0	0	0	0	0	695.3	0	705.21	0	0	0	0	0	715.43	718.88	0	692.24	0	0	0	0	0	0	0	0	0	0	0	0	0	0	0
1.8072e+13	0	0	718.22	0	0	0	0	0	0	0	0	0	0	0	0	713.74	0	0	0	0	0	0	693.69	0	704.21	0	0	0	0	0	715.14	717.49	0	0	0	0	0	0	0	0	0	0	0	0	0	0	0	0	0
1.813e+13	0	0	717.97	0	0	0	0	0	0	0	0	0	0	0	0	710.9	0	0	0	0	0	0	692.06	0	703.45	0	0	0	0	0	714.34	716.24	0	0	0	0	0	0	0	0	0	0	0	0	0	0	0	0	0
1.8188e+13	0	0	716.96	0	0	0	691.82	0	697.26	0	0	0	712.06	0	0	705.64	0	0	0	710.24	0	0	691.46	0	702.74	0	0	0	0	0	712.76	716.37	0	0	0	0	0	0	0	0	0	0	714.5	0	0	0	0	0	0
1.8246e+13	0	0	715.88	0	0	0	692.87	0	0	0	0	0	698.07	0	0	703.75	0	0	0	696.01	0	0	690.16	0	702.39	0	0	0	0	0	711.45	715.42	0	0	0	0	0	0	0	0	0	0	0	0	0	0	0	0	0
1.8304e+13	0	0	714.82	0	0	0	0	0	0	0	0	0	0	0	0	702.65	0	0	0	0	0	0	0	0	701.9	0	0	0	0	0	710.25	714.56	0	0	0	0	0	0	0	0	0	0	0	0	0	0	0	0	0
1.8362e+13	0	0	713.83	0	0	0	0	0	0	0	0	0	0	0	0	702.08	0	0	0	0	0	0	0	0	701.27	0	0	0	0	0	709.23	713.74	0	0	0	0	0	0	0	0	0	0	0	0	0	0	0	0	0
1.842e+13	0	0	711.49	0	0	0	0	0	705.51	0	0	0	691.7	0	0	699.28	0	0	0	0	0	0	0	691.83	701.03	0	0	0	0	0	706.66	714.1	0	0	0	0	0	0	0	0	0	0	726.44	0	696.62	0	0	0	0
1.8478e+13	0	0	710.69	0	0	0	692.38	0	0	0	0	0	702.11	0	0	699.03	0	0	0	700.13	0	0	0	0	700.13	0	0	0	0	0	706.02	713.37	0	0	0	0	0	0	0	0	0	0	703.3	0	0	0	0	0	0
1.8536e+13	0	0	710	0	0	0	693.42	0	0	0	0	0	698.61	0	0	698.71	0	0	0	696.77	0	0	0	0	699.01	0	0	0	0	0	705.44	712.65	0	0	0	0	0	0	0	0	0	0	692.69	0	0	0	0	0	0
1.8595e+13	0	0	709.38	0	0	0	0	0	0	0	0	0	694.05	0	0	698.52	0	0	0	691.06	0	0	0	0	697.63	0	0	0	0	0	704.89	711.93	0	0	0	0	0	0	0	0	0	0	0	0	0	0	0	0	0
1.8653e+13	0	0	708.8	0	0	0	0	0	0	0	0	0	0	0	0	698.42	0	0	0	0	0	0	0	0	695.96	0	0	0	0	0	704.4	711.21	0	0	0	0	0	0	0	0	0	0	0	0	0	0	0	0	0
1.8711e+13	0	0	739.05	0	0	0	0	0	0	0	0	0	0	0	0	709.17	0	0	0	0	0	0	0	0	694.69	0	0	0	0	0	737.91	711.45	0	0	0	0	0	0	0	0	0	0	0	0	0	0	0	0	0
1.8769e+13	0	0	728.94	0	0	0	0	0	0	0	0	0	0	0	0	711.15	0	0	0	0	0	0	0	0	693.97	0	0	0	0	0	725.81	710.78	0	0	0	0	0	0	0	0	0	0	0	0	0	0	0	0	0
1.8827e+13	0	0	724.41	0	0	0	0	0	0	0	0	0	0	0	0	710.33	0	0	0	0	0	0	0	0	694.08	0	0	0	0	0	720.85	710.23	0	0	0	0	0	0	0	0	0	0	0	0	0	0	0	0	0
1.8885e+13	0	0	721.58	0	0	0	0	0	0	0	0	0	0	0	0	709.18	0	0	0	0	0	0	0	0	694.17	0	0	0	0	0	717.86	709.84	0	0	0	0	0	0	0	0	0	0	0	0	0	0	0	0	0
1.8943e+13	0	0	768.09	0	0	0	0	0	0	721.18	0	0	0	0	0	710.61	0	0	0	0	0	0	0	0	696.67	0	0	0	0	0	757.26	710.82	0	0	0	0	0	714.85	0	0	0	0	0	0	0	0	0	0	706.08
1.9001e+13	0	0	743.77	0	0	0	0	0	0	705.21	0	0	0	0	0	715.83	0	0	0	0	0	0	0	0	697.76	0	0	0	0	0	738.1	710.64	0	0	0	0	0	0	0	0	0	0	0	0	0	0	0	0	704.07
1.9059e+13	0	0	736.08	0	0	0	0	0	0	698.16	0	0	0	0	0	715.46	0	0	0	0	0	0	0	0	699.12	0	0	0	0	0	731.1	710.66	0	0	0	0	0	0	0	0	0	0	0	0	0	0	0	0	700.29
1.9118e+13	0	0	731.56	0	0	0	0	0	0	690.42	0	0	0	0	0	713.97	0	0	0	0	0	0	0	0	699.7	0	0	0	0	0	726.79	710.83	0	0	0	0	0	0	0	0	0	0	0	0	0	0	0	0	696.99
1.9176e+13	0	0	728.55	0	0	0	0	0	0	0	0	0	0	0	0	712.28	0	0	0	0	0	0	700.15	0	713.71	0	0	0	0	0	723.63	713.24	0	0	0	0	0	0	0	766.93	0	0	0	720.65	0	0	0	0	704.13
1.9234e+13	0	0	737.09	0	0	0	0	0	0	695.8	0	0	0	0	0	710.82	0	0	0	0	0	0	712.2	0	723.12	0	0	0	0	0	726.51	715.23	0	0	0	0	0	0	0	697.7	0	0	0	698.48	0	0	0	0	714.12
1.9292e+13	0	0	735.95	0	0	0	0	0	0	695.2	0	0	0	0	0	710.27	0	0	0	0	0	0	709.19	0	718.68	0	0	0	0	0	727.1	717.84	0	0	0	0	0	0	0	0	0	0	0	0	0	0	0	0	708.99
1.935e+13	0	0	733.4	0	0	0	0	0	0	691.98	0	0	0	0	0	709.73	0	0	0	0	0	0	706.74	0	715.65	0	0	0	0	0	725.69	718.78	0	0	0	0	0	0	0	0	0	0	0	0	0	0	0	0	704.93
1.9408e+13	0	0	730.88	0	0	0	0	0	0	0	0	0	0	0	0	708.85	0	0	0	0	0	0	704.67	0	713.34	0	0	0	0	0	723.82	718.81	0	0	0	0	0	0	0	0	0	0	0	0	0	0	0	0	701.46
1.9466e+13	0	0	753.3	0	0	0	0	0	0	696.49	0	0	0	0	0	730.26	0	0	0	0	0	0	705.96	0	714.27	0	0	0	0	0	753.22	722.04	0	708.88	0	0	0	0	0	0	0	0	0	0	0	0	0	0	700.11
1.9524e+13	0	0	745.09	0	0	0	0	0	0	699.07	0	0	0	0	0	723.93	0	0	0	0	0	0	704.32	0	712.89	0	0	0	0	0	740.7	721.1	0	696.03	0	0	0	0	0	0	0	0	0	0	0	0	0	0	703.52
1.9582e+13	0	0	739.83	0	0	0	0	0	0	697.54	0	0	0	0	0	719.8	0	0	0	0	0	0	703.29	0	712.19	0	0	0	0	0	734.58	720.3	0	0	0	0	0	0	0	0	0	0	0	0	0	0	0	0	703.27
1.9641e+13	0	0	735.93	0	0	0	0	0	0	694.18	0	0	0	0	0	716.75	0	0	0	0	0	0	702.32	0	711.49	0	0	0	0	0	730.42	719.62	0	0	0	0	0	0	0	0	0	0	0	0	0	0	0	0	701.77
1.9699e+13	0	0	748.71	694.75	0	0	0	0	0	711.5	0	0	0	0	0	714.25	0	0	0	0	0	0	712.32	0	723.63	0	0	0	0	0	732.08	721.97	0	0	0	0	0	0	0	709.33	0	0	0	691.97	0	0	0	0	739.76
1.9757e+13	0	0	748.22	0	0	0	0	0	0	708.61	0	0	0	0	0	713.6	0	0	0	0	0	0	716.57	0	727.27	0	0	0	0	0	736.65	723.2	0	0	0	0	0	0	0	690.99	0	0	0	690.28	0	0	0	0	722.32
1.9815e+13	0	0	743.26	0	0	0	0	0	0	703.7	0	0	0	0	0	713.38	0	0	0	0	0	0	714.54	0	724.73	0	0	0	0	0	734.16	724.54	0	0	0	0	0	0	0	0	0	0	0	0	0	0	0	0	715.15
1.9873e+13	0	0	739.17	0	0	0	0	0	0	699.33	0	0	0	0	0	712.45	0	0	0	0	0	0	712.31	0	722.16	0	0	0	0	0	731.17	724.77	0	0	0	0	0	0	0	0	0	0	0	0	0	0	0	0	710.39
1.9931e+13	0	0	748.5	0	0	0	0	0	0	690.86	0	0	0	0	0	721.55	0	0	0	0	0	0	713.73	0	722.79	0	0	0	0	0	791.87	728.37	0	730.9	0	0	0	0	0	0	0	0	0	0	0	0	0	0	704.53
1.9989e+13	0	0	755.65	0	0	0	0	0	0	703.14	0	0	0	0	0	730.39	0	0	0	0	0	0	711.47	0	720.51	0	0	0	0	0	752.39	727.28	0	705.55	0	0	0	0	0	0	0	0	0	0	0	0	0	0	708.42
2.0047e+13	0	0	747.77	0	0	0	0	0	0	703.41	0	0	0	0	0	724.42	0	0	0	0	0	0	710.14	0	719.46	0	0	0	0	0	742.39	726.23	0	695.19	0	0	0	0	0	0	0	0	0	0	0	0	0	0	709.52
2.0105e+13	0	0	742.52	0	0	0	0	0	0	701.26	0	0	0	0	0	720.46	0	0	0	0	0	0	709.21	0	718.67	0	0	0	0	0	736.68	725.4	0	0	0	0	0	0	0	0	0	0	0	0	0	0	0	0	708.23
2.0163e+13	0	0	738.52	0	0	0	0	0	0	698.06	0	0	0	0	0	717.42	0	0	0	0	0	0	708.21	0	717.7	0	0	0	0	0	732.57	724.66	0	0	0	0	0	0	0	0	0	0	0	0	0	0	0	0	706.26
2.0222e+13	0	0	762.34	0	0	0	0	0	0	704.81	0	0	0	0	0	738.92	0	0	0	0	0	0	709.83	0	718.96	0	0	0	0	0	762.52	726.89	0	715.73	0	0	0	691.56	0	0	0	0	0	0	0	0	0	0	708.95
2.028e+13	0	0	752.09	0	0	0	0	0	0	705.5	0	0	0	0	0	730.47	0	0	0	0	0	0	709.03	0	718.48	0	0	0	0	0	747.89	726.02	0	703.05	0	0	0	0	0	0	0	0	0	0	0	0	0	0	710.88
2.0338e+13	0	0	745.85	0	0	0	0	0	0	703.14	0	0	0	0	0	725.26	0	0	0	0	0	0	708.59	0	718.33	0	0	0	0	0	740.78	725.35	0	694.75	0	0	0	0	0	0	0	0	0	0	0	0	0	0	709.54
2.0396e+13	0	0	741.32	0	0	0	0	0	0	700.28	0	0	0	0	0	721.49	0	0	0	0	0	0	707.96	0	717.87	0	0	0	0	0	735.97	724.81	0	0	0	0	0	0	0	0	0	0	0	0	0	0	0	0	707.49
2.0454e+13	0	0	754.57	698.12	0	0	0	0	0	717.3	0	0	0	0	0	718.46	0	0	0	0	0	0	719.26	0	731.37	0	0	0	0	0	737.64	727.13	0	0	0	0	0	0	0	711.97	0	0	0	694.07	0	0	0	0	746.9
2.0512e+13	0	0	753.59	0	0	0	0	0	0	713.79	0	0	0	0	0	717.7	0	0	0	0	0	0	723.38	0	734.61	0	0	0	0	0	742.19	728.81	0	0	0	0	0	0	0	694.04	0	0	0	693.13	0	0	0	0	727.79
2.057e+13	0	0	748.01	0	0	0	0	0	0	708.42	0	0	0	0	0	717.28	0	0	0	0	0	0	720.88	0	731.55	0	0	0	0	0	739.1	730.31	0	0	0	0	0	0	0	0	0	0	0	0	0	0	0	0	720.25
2.0628e+13	0	0	743.51	0	0	0	0	0	0	703.98	0	0	0	0	0	716.05	0	0	0	0	0	0	718.31	0	728.65	0	0	0	0	0	735.67	730.51	0	0	0	0	0	0	0	0	0	0	0	0	0	0	0	0	715.26
2.0686e+13	0	0	739.79	0	693.66	0	0	0	0	699.68	690.54	747.08	0	0	0	714.42	0	821.4	0	0	0	799.08	778.83	0	792.95	821.4	707.17	0	0	0	732.53	735.56	0	0	0	690.85	0	0	0	0	0	726.58	0	0	0	0	0	0	711.35
2.0745e+13	0	0	738.62	0	708.03	0	0	0	0	695.26	0	717.76	0	0	0	712.65	0	718.99	0	0	0	702.66	743.48	0	754.27	718.99	0	0	0	0	730.35	751.91	0	0	0	702.5	0	0	0	0	0	706.88	0	700.42	0	0	0	0	710.99
2.0803e+13	0	0	738.82	0	704.72	0	0	0	0	692.6	0	709.88	0	0	0	711.05	0	708.68	0	0	0	0	733.88	0	743.89	708.68	0	0	0	0	729.77	747.9	0	0	0	697.94	0	0	0	0	0	696.77	0	694.95	0	0	0	0	710.85
2.0861e+13	0	0	737.55	0	701.8	0	0	0	0	690.41	0	705.35	0	0	0	709.71	0	702.85	0	0	0	0	728.45	0	738.02	702.85	0	0	0	0	728.75	744.34	0	0	0	693.74	0	0	0	0	0	0	0	0	0	0	0	0	708.98
2.0919e+13	0	0	735.65	0	699.15	0	0	0	0	0	0	701.79	0	0	0	708.41	0	697.38	0	0	0	0	724.54	0	733.81	697.38	0	0	0	0	727.24	741.41	0	0	0	0	0	0	0	0	0	0	0	0	0	0	0	0	706.52
2.0977e+13	0	0	767.22	0	700.65	0	0	0	0	710.32	0	701.1	0	0	0	720.2	0	690.35	0	0	0	0	722.02	0	731.08	690.35	0	0	0	0	761.32	741.98	0	692.52	0	0	0	704.44	0	0	0	0	0	0	0	0	0	0	711.71
2.1035e+13	0	0	752.91	0	697.23	0	0	0	0	708.23	0	697.03	0	0	0	719.38	0	0	0	0	0	0	720.87	0	730.47	0	0	0	0	0	745.56	739.7	0	0	0	0	0	0	0	0	0	0	0	0	0	0	0	0	714.34
2.1093e+13	0	0	746.13	0	693.45	0	0	0	0	705.15	0	693.01	0	0	0	716.78	0	0	0	0	0	0	720.15	0	729.77	0	0	0	0	0	738.69	738.17	0	0	0	0	0	0	0	0	0	0	0	0	0	0	0	0	712.95
2.1151e+13	0	0	741.5	0	690.13	0	0	0	0	701.93	0	0	0	0	0	714.36	0	0	0	0	0	0	719.09	0	728.5	0	0	0	0	0	734.17	736.89	0	0	0	0	0	0	0	0	0	0	0	0	0	0	0	0	710.93
2.1209e+13	0	0	738.07	0	691.06	0	0	708.44	0	695.12	0	690.29	0	690.59	0	759.22	0	0	0	0	0	0	719.08	0	728.14	0	0	0	0	0	737.31	738.15	0	724.17	0	0	0	0	0	0	697.59	0	0	0	0	0	703.9	0	707.33
2.1268e+13	0	0	743.83	0	0	0	0	0	0	696.29	0	0	0	690.33	0	733.56	0	0	0	0	0	0	717.51	0	726.36	0	0	0	0	0	740.79	736.73	0	706.76	0	0	0	0	0	0	0	0	0	0	0	0	0	0	706.39
2.1326e+13	0	0	741.98	0	0	0	0	0	0	697.37	0	0	0	690.03	0	726.15	0	0	0	0	0	0	716.13	0	724.94	0	0	0	0	0	737.36	735.33	0	698.88	0	0	0	0	0	0	0	0	0	0	0	0	0	0	706.63
2.1384e+13	0	0	739.34	0	0	0	0	0	0	696.99	0	0	0	0	0	721.76	0	0	0	0	0	0	714.99	0	723.83	0	0	0	0	0	734.13	734.07	0	0	0	0	0	0	0	0	0	0	0	0	0	0	0	0	706.35
2.1442e+13	0	0	801.64	702.52	0	0	0	0	0	843.52	0	0	0	693.82	0	718.47	0	0	0	0	0	0	715.01	0	723.72	0	0	0	0	0	741.58	734.81	0	0	0	0	0	720.24	0	0	0	0	0	0	0	0	0	0	757.79
2.15e+13	0	0	764.67	0	0	0	0	0	0	724.24	0	0	0	693.34	0	720.87	0	0	0	0	0	0	717.94	0	727.9	0	0	0	0	0	753.61	733.9	0	0	0	0	0	700.68	0	0	0	0	0	0	0	0	0	0	731.83
2.1558e+13	0	0	753.31	0	0	0	0	0	0	714.07	0	0	0	692.83	0	721.21	0	0	0	0	0	0	720.02	0	730	0	0	0	0	0	745.23	734.11	0	0	0	0	0	0	0	0	0	0	0	0	0	0	0	0	722.86
2.1616e+13	0	0	747	0	0	0	0	0	0	708.45	0	0	0	692.26	0	719.43	0	0	0	0	0	0	719.75	0	729.53	0	0	0	0	0	739.81	734.35	0	0	0	0	0	0	0	0	0	0	0	0	0	0	0	0	717.68
2.1674e+13	0	0	742.5	0	0	0	0	0	0	704.09	0	0	0	691.69	0	717.26	0	0	0	0	0	0	718.64	0	728.3	0	0	0	0	0	735.71	734.14	0	0	0	0	0	0	0	0	0	0	0	0	0	0	0	0	713.85
2.1732e+13	0	0	735.42	0	0	0	0	0	0	696.51	0	0	0	695.42	0	709.14	0	0	0	0	0	0	719.51	0	728.65	0	0	0	700.16	0	727.87	736.2	0	0	0	0	0	0	0	0	0	0	0	0	0	0	0	718.9	709.77
2.1791e+13	0	0	732.81	0	0	0	0	0	0	692.38	0	0	0	694.79	0	712.77	0	0	0	0	0	0	717.66	0	726.76	0	0	0	0	0	725.85	735.22	0	0	0	0	0	0	0	0	0	0	0	0	0	0	0	703.03	706.81
2.1849e+13	0	0	731.18	0	0	0	0	0	0	0	0	0	0	694.16	0	714.91	0	0	0	0	0	0	715.86	0	724.95	0	0	0	0	0	724.97	734.13	0	0	0	0	0	0	0	0	0	0	0	0	0	0	0	694.63	704.46
2.1907e+13	0	0	730.08	0	0	0	0	0	0	0	0	0	0	693.51	0	715.54	0	0	0	0	0	0	714.15	0	723.26	0	0	0	0	0	724.44	733	0	0	0	0	0	0	0	0	0	0	0	0	0	0	0	0	702.42
2.1965e+13	0	0	757.3	0	0	0	0	0	0	692.18	0	0	0	697.06	0	741.38	0	0	0	0	0	0	713.42	0	722.15	0	0	0	0	0	769.54	733.45	0	726.1	0	0	0	0	0	0	0	0	0	0	0	0	0	0	700.41
2.2023e+13	0	0	749.6	0	0	0	0	0	0	699.87	0	0	0	696.41	0	735.15	0	0	0	0	0	0	712.13	0	721.13	0	0	0	0	0	747.86	732.22	0	706.95	0	0	0	0	0	0	0	0	0	0	0	0	0	0	705.22
2.2081e+13	0	0	744.37	0	0	0	0	0	0	699.73	0	0	0	695.75	0	729.96	0	0	0	0	0	0	711.6	0	721.06	0	0	0	0	0	740.99	731.23	0	698.92	0	0	0	0	0	0	0	0	0	0	0	0	0	0	706.16
2.2139e+13	0	0	740.76	0	0	0	0	0	0	698.11	0	0	0	695.06	0	726.16	0	0	0	0	0	0	711.17	0	720.98	0	0	0	0	0	736.81	730.51	0	690.91	0	0	0	0	0	0	0	0	0	0	0	0	0	0	705.47
2.2197e+13	0	0	744.59	0	0	0	0	0	0	697.22	0	0	0	698.34	0	729.1	0	0	0	0	0	0	712.43	0	722.13	0	0	0	0	0	791.64	731.5	0	732.48	0	0	0	0	0	0	0	0	0	0	0	0	0	0	705.96
2.2255e+13	0	0	760.83	0	0	0	0	0	0	705.61	0	0	0	697.62	0	743.57	0	0	0	0	0	0	711.72	0	721.65	0	0	0	0	0	760.42	730.96	0	713.01	0	0	0	691.29	0	0	0	0	0	0	0	0	0	0	710.37
2.2313e+13	0	0	752.42	0	0	0	0	0	0	704.99	0	0	0	696.88	0	735.58	0	0	0	0	0	0	711.62	0	722.07	0	0	0	0	0	749.27	730.47	0	703.2	0	0	0	0	0	0	0	0	0	0	0	0	0	0	711.13
2.2372e+13	0	0	747.08	0	0	0	0	0	0	702.77	0	0	0	696.12	0	730.38	0	0	0	0	0	0	711.59	0	722.37	0	0	0	0	0	743.13	730.2	0	696.09	0	0	0	0	0	0	0	0	0	0	0	0	0	0	709.76
2.243e+13	0	0	743.1	0	0	0	0	0	0	700.19	0	0	0	695.34	0	726.48	0	0	0	0	0	0	711.22	0	722.17	0	0	0	0	0	738.77	729.99	0	0	0	0	0	0	0	0	0	0	0	0	0	0	0	0	707.97
2.2488e+13	0	0	738.07	0	0	0	0	0	0	697.61	0	0	0	698.34	0	717.41	695.32	0	712.08	0	710.1	0	713.13	0	723.66	0	0	0	695.06	0	732.61	731.69	0	0	0	0	0	0	0	0	0	0	0	0	0	0	0	693.52	707.63
2.2546e+13	0	0	735.17	0	0	0	0	0	0	690.95	0	0	0	697.56	0	715.96	0	0	693.81	0	698.15	0	712.09	0	722.61	0	0	0	694.19	0	729.73	731.25	0	0	0	0	0	0	0	0	0	0	0	0	0	0	0	697.21	705.15
2.2604e+13	0	0	732.8	0	0	0	0	0	0	0	0	0	0	696.77	0	715.56	0	0	0	0	0	0	710.92	0	721.45	0	0	0	0	0	727.5	730.68	0	0	0	0	0	0	0	0	0	0	0	0	0	0	0	696.8	702.56
2.2662e+13	0	0	730.9	0	0	0	0	0	0	0	0	0	0	695.97	0	715.5	0	0	0	0	0	0	709.69	0	720.25	0	0	0	0	0	725.83	730.02	0	0	0	0	0	0	0	0	0	0	0	0	0	0	0	694.16	699.84
2.272e+13	0	0	727.15	0	0	0	693.89	0	0	0	0	0	0	698.83	0	712.28	720.18	0	736.58	0	728.35	0	709.97	0	719.99	0	0	0	698.44	0	721.94	730.81	0	0	0	0	704.89	0	0	0	0	0	0	0	0	691.19	0	693.48	696.88
2.2778e+13	0	0	726.06	0	0	0	691.25	0	0	0	0	0	0	698.04	0	712.25	0	0	707.56	0	708.66	0	708.57	0	718.7	0	0	0	701.08	0	721.12	729.94	0	0	0	0	0	0	0	0	0	0	0	0	0	0	0	702.23	693.35
2.2836e+13	0	0	725.12	0	0	0	0	0	0	0	0	0	0	697.25	0	712.61	0	0	697.25	0	700.79	0	707.16	0	717.47	0	0	0	697.16	0	720.39	729.05	0	0	0	0	0	0	0	0	0	0	0	0	0	0	0	702.76	690.05
2.2895e+13	0	0	724.34	0	0	0	0	0	0	0	0	0	0	696.43	0	713.14	0	0	0	0	693.89	0	705.71	0	716.3	0	0	0	690.04	0	719.84	728.17	0	0	0	0	0	0	0	0	0	0	0	0	0	0	0	701.55	0
2.2953e+13	0	0	721.99	0	0	0	0	0	0	0	0	0	0	699.19	0	712.01	708.64	0	725.67	0	891.19	0	705.15	0	715.55	0	0	0	719.52	0	717.62	728.26	0	0	0	0	0	0	0	0	0	0	0	0	0	0	0	698.42	0
2.3011e+13	0	0	721.65	0	0	0	0	0	0	0	0	0	0	698.38	0	712.38	692.57	0	713.48	0	720.2	0	703.61	0	714.47	0	0	0	714.51	0	717.47	727.36	0	0	0	0	0	0	0	0	0	0	0	0	0	0	0	717.51	0
2.3069e+13	0	0	721.35	0	0	0	0	0	0	0	0	0	0	697.56	0	713.56	0	0	703.11	0	708.52	0	702.01	0	713.43	0	0	0	705.31	0	717.36	726.48	0	0	0	0	0	0	0	0	0	0	0	0	0	0	0	713.29	0
2.3127e+13	0	0	721.18	0	0	0	0	0	0	0	0	0	0	696.7	0	714.64	0	0	695.66	0	701.58	0	700.34	0	712.43	0	0	0	699.23	0	717.43	725.63	0	0	0	0	0	0	0	0	0	0	0	0	0	0	0	709.72	0
2.3185e+13	0	0	721.12	0	0	0	0	0	0	0	0	0	0	695.83	0	715.2	0	0	0	0	695.52	0	698.62	0	711.44	0	0	0	692.39	0	717.57	724.81	0	0	0	0	0	0	0	0	0	0	0	0	0	0	0	706.62	0
2.3243e+13	0	0	720.29	0	0	0	703.67	0	0	0	0	0	0	698.4	0	714.93	710.45	0	728.79	0	727	0	697.81	0	710.72	0	0	0	709.83	0	716.97	724.63	0	0	0	0	0	0	0	0	0	0	0	0	0	0	0	711.3	0
2.3301e+13	0	0	720.26	0	0	0	698.34	0	0	0	0	0	0	697.51	0	714.97	0	0	712.19	0	714.19	0	696.13	0	709.84	0	0	0	706.74	0	717	723.87	0	0	0	0	0	0	0	0	0	0	0	0	0	0	0	713.75	0
2.3359e+13	0	0	720.17	0	0	0	692.92	0	0	0	0	0	0	696.58	0	715.45	0	0	704.48	0	707.66	0	694.43	0	708.97	0	0	0	702.59	0	717	723.15	0	0	0	0	0	0	0	0	0	0	0	0	0	0	0	711.99	0
2.3418e+13	0	0	720.11	0	0	0	0	0	0	0	0	0	0	695.64	0	715.83	0	0	698.54	0	702.59	0	692.65	0	708.11	0	0	0	698.33	0	717.04	722.45	0	0	0	0	0	0	0	0	0	0	0	0	0	0	0	709.75	0
2.3476e+13	0	0	721.65	0	0	0	0	717.9	0	0	0	0	0	697.98	0	773.32	0	0	692.47	0	697.66	0	692.17	0	707.59	0	0	0	691.45	0	725.13	722.25	0	724.4	0	0	0	0	0	0	705.18	0	0	0	0	0	711.73	707.57	0
2.3534e+13	0	0	730.34	0	0	0	0	698.15	0	0	0	0	0	697.01	0	743.2	0	0	0	0	692.36	0	690.64	0	706.81	0	0	0	0	0	732.91	721.63	0	705.33	0	0	0	0	0	0	0	0	0	0	0	0	693.04	708.93	0
2.3592e+13	0	0	731.34	0	0	0	0	0	0	0	0	0	0	695.99	0	735.9	0	0	0	0	0	0	0	0	706.17	0	0	0	0	0	731.65	721.05	0	698.2	0	0	0	0	0	0	0	0	0	0	0	0	0	708.56	0
2.365e+13	0	0	730.85	0	0	0	0	0	0	0	0	0	0	694.94	0	731.86	0	0	0	0	0	0	0	0	705.73	0	0	0	0	0	730.1	720.53	0	690.39	0	0	0	0	0	0	0	0	0	0	0	0	0	706.54	0
2.3708e+13	0	0	731.28	0	0	0	0	910.54	0	0	0	0	0	697.09	0	766.38	0	0	0	0	0	0	690.94	0	706.63	0	0	0	0	0	729.61	720.7	0	0	0	0	0	0	883.63	0	0	0	0	0	0	0	908.95	703.94	0
2.3766e+13	0	0	735.97	0	0	0	0	710.28	0	0	0	0	0	696.01	0	756.72	0	0	0	0	0	0	690.79	0	706.44	0	0	0	0	0	739.01	720.46	0	706.19	0	0	0	0	0	0	0	0	0	0	0	0	705.98	707.85	0
2.3824e+13	0	0	738.11	0	0	0	0	697.04	0	0	0	0	0	694.89	0	745.64	0	0	0	0	0	0	690.55	0	706.19	0	0	0	0	0	739.15	720.25	0	701.68	0	0	0	0	0	0	0	0	0	0	0	0	0	707.71	0
2.3882e+13	0	0	737.49	0	0	0	0	0	0	0	0	0	0	693.73	0	739.66	0	0	0	0	0	0	690.33	0	706.02	0	0	0	0	0	737.22	720.05	0	697.28	0	0	0	0	0	0	0	0	0	0	0	0	0	705.53	0
2.3941e+13	0	0	736.21	0	0	0	0	0	0	0	0	0	0	692.5	0	735.45	0	0	0	0	0	0	690.17	0	705.88	0	0	0	0	0	735.14	719.88	0	0	0	0	0	0	0	0	0	0	0	0	0	0	0	702.97	0
2.3999e+13	697.43	0	736.19	0	0	0	0	698.39	0	0	0	0	0	694.56	0	748.02	0	0	0	0	0	0	693.16	0	707.98	0	0	0	0	0	734.87	720.9	0	0	0	0	0	0	0	0	0	0	0	0	0	0	693.13	721.93	691.64
2.4057e+13	0	0	737.26	0	0	0	0	694.92	0	0	0	0	0	693.38	0	745.09	0	0	0	0	0	0	692.96	0	707.77	0	0	0	690.11	0	736.98	720.85	0	692.26	0	0	0	0	0	0	0	0	0	0	0	0	0	715.85	690.37
2.4115e+13	0	0	737.58	0	0	0	0	0	0	0	0	0	0	692.1	0	740.65	0	0	0	0	0	0	692.59	0	707.46	0	0	0	0	0	736.84	720.76	0	691.82	0	0	0	0	0	0	0	0	0	0	0	0	0	711.22	0
2.4173e+13	0	0	736.93	0	0	0	0	0	0	0	0	0	0	690.86	0	736.92	0	0	0	0	0	0	692.14	0	707.12	0	0	0	0	0	735.64	720.62	0	0	0	0	0	0	0	0	0	0	0	0	0	0	0	707.51	0
2.4231e+13	0	0	735.86	0	723.91	0	0	0	0	0	0	736.98	0	692.93	0	733.78	0	720.55	0	0	0	703.6	712.74	0	728.2	720.55	0	0	0	0	734.1	749.84	0	0	0	716.85	0	0	0	0	0	0	0	0	0	0	0	704.24	0
2.4289e+13	0	0	735.41	0	704.64	0	0	0	0	0	0	708.01	0	691.71	0	731.05	0	702.54	0	0	0	0	715.32	0	727.56	702.54	0	0	0	0	732.74	744.07	0	0	0	697.99	0	0	0	0	0	0	0	0	0	0	0	701.23	691.91
2.4347e+13	0	0	735.96	0	697.78	0	0	0	0	0	0	699.94	0	690.57	0	728.75	0	695.45	0	0	0	0	712.81	0	724.18	695.45	0	0	0	0	732.17	739.48	0	0	0	0	0	0	0	0	0	0	0	0	0	0	0	698.25	694.18
2.4405e+13	0	0	736.03	0	692.66	0	0	0	0	0	0	694.4	0	0	0	726.86	0	0	0	0	0	0	710.97	0	721.84	0	0	0	0	0	731.72	736.62	0	0	0	0	0	0	0	0	0	0	0	0	0	0	0	695.08	695.62
2.4463e+13	0	0	735.54	0	690.67	0	0	0	0	0	0	0	0	692.29	0	725.23	0	0	0	0	0	0	709.99	0	721.02	0	0	0	0	0	731.03	736.86	0	0	0	0	0	0	0	936.31	0	0	0	699.79	0	0	0	692.04	696.32
2.4522e+13	0	0	747.43	0	0	0	0	0	0	697.24	0	691.62	0	691.73	0	723.99	0	693.47	0	0	0	0	731.25	0	743.57	693.47	0	0	0	0	736.28	738.34	0	0	0	0	0	0	0	705.5	0	693.83	0	707.48	0	0	0	0	716.48
2.458e+13	0	0	747.59	0	0	0	0	0	0	698.13	0	693.68	0	691.26	0	724.11	0	694.01	0	0	0	0	726.1	0	737.17	694.01	0	0	0	0	738.65	740.54	0	0	0	0	0	0	0	0	0	0	0	697.62	0	0	0	0	713.13
2.4638e+13	0	0	745.51	0	0	0	0	0	0	696.52	0	693.1	0	690.8	0	724.07	0	691.46	0	0	0	0	722.51	0	733.09	691.46	0	0	0	0	737.92	740.28	0	0	0	0	0	0	0	0	0	0	0	0	0	0	0	0	710.25
2.4696e+13	0	0	743.27	0	0	0	0	0	0	693.95	0	691.28	0	690.36	0	723.44	0	0	0	0	0	0	719.75	0	730.07	0	0	0	0	0	736.43	739.23	0	0	0	0	0	0	0	0	0	0	0	0	0	0	0	0	707.76
2.4754e+13	0	0	738.29	0	691.7	0	0	0	0	0	0	693.18	0	693.81	0	731.29	0	0	0	0	0	0	719.05	0	729.1	0	0	0	0	0	731.84	740.84	0	0	0	0	0	0	0	0	0	0	0	0	0	0	0	705.65	702.44
2.4812e+13	0	0	738.81	0	0	0	0	0	0	0	0	0	0	693.41	0	732.96	0	0	0	0	0	0	716.9	0	726.86	0	0	0	0	0	733.88	739.19	0	0	0	0	0	0	0	0	0	0	0	0	0	0	0	701.59	701.12
2.487e+13	0	0	739.21	0	0	0	0	0	0	0	0	0	0	693.03	0	730.91	0	0	0	0	0	0	715	0	724.93	0	0	0	0	0	734.58	737.65	0	0	0	0	0	0	0	0	0	0	0	0	0	0	0	697.1	700.38
2.4928e+13	0	0	738.73	0	0	0	0	0	0	0	0	0	0	692.65	0	728.75	0	0	0	0	0	0	713.33	0	723.28	0	0	0	0	0	734.08	736.21	0	0	0	0	0	0	0	0	0	0	0	0	0	0	0	693.39	699.75
2.4986e+13	0	0	770.89	720.14	0	0	0	0	0	737.53	0	0	0	696.23	0	726.77	0	0	0	0	0	0	713.66	0	724.36	0	0	0	0	0	744.57	736.64	0	0	0	0	0	0	0	0	0	0	0	0	0	0	0	0	756.32
2.5045e+13	0	0	761.19	0	0	0	0	0	0	715.27	0	0	0	695.81	0	728.68	0	0	0	0	0	0	720.34	0	732.38	0	0	0	0	0	750.57	736.54	0	0	0	0	0	0	0	0	0	0	0	0	0	0	0	0	725.64
2.5103e+13	0	0	754.42	0	0	0	0	0	0	708.46	0	0	0	695.34	0	729.41	0	0	0	0	0	0	720.61	0	732.1	0	0	0	0	0	746.63	737.54	0	0	0	0	0	0	0	0	0	0	0	0	0	0	0	0	718.2
2.5161e+13	0	0	749.94	0	0	0	0	0	0	704.18	0	0	0	694.85	0	728.43	0	0	0	0	0	0	719.36	0	730.54	0	0	0	0	0	743.16	737.79	0	0	0	0	0	0	0	0	0	0	0	0	0	0	0	0	713.96
2.5219e+13	0	0	743.71	0	0	0	0	0	0	697.26	0	0	0	698.2	0	721.46	0	0	0	0	974.44	0	720.39	0	731.05	0	0	0	0	0	736.7	740.31	0	0	0	0	0	0	0	0	0	0	0	0	0	0	0	0	709.73
2.5277e+13	0	0	741.03	0	0	0	0	0	0	692.31	0	0	0	697.69	0	720.11	0	0	702.44	0	710.88	0	718.45	0	728.99	0	0	0	706.36	0	734.36	739.35	0	0	0	0	0	0	0	0	0	0	0	0	0	0	0	707.22	707.05
2.5335e+13	0	0	738.71	0	0	0	0	0	0	0	0	0	0	697.16	0	720.14	0	0	690.73	0	698.15	0	716.66	0	727.13	0	0	0	696.58	0	732.34	738.26	0	0	0	0	0	0	0	0	0	0	0	0	0	0	0	704.3	704.57
2.5393e+13	0	0	736.88	0	0	0	0	0	0	0	0	0	0	696.63	0	720.67	0	0	0	0	0	0	714.97	0	725.4	0	0	0	0	0	730.86	737.12	0	0	0	0	0	0	0	0	0	0	0	0	0	0	0	701.46	702.35
2.5451e+13	0	0	735.45	0	0	0	0	0	0	0	0	0	0	696.1	0	720.9	0	0	0	0	0	0	713.38	0	723.78	0	0	0	0	0	729.75	735.96	0	0	0	0	0	0	0	0	0	0	0	0	0	0	0	698.37	700.18
2.5509e+13	0	0	753.22	0	0	0	0	0	0	707.82	0	0	0	699.35	0	720.91	0	0	0	0	0	0	725.56	0	738.61	0	0	0	0	0	737.01	736.81	0	0	0	0	0	0	0	702.58	0	0	0	691.07	0	0	0	694.47	732.33
2.5568e+13	0	0	751.37	0	0	0	0	0	0	705.17	0	0	0	698.79	0	722.7	0	0	0	0	0	0	726.2	0	738.04	0	0	0	0	0	740.92	738.88	0	0	0	0	0	0	0	0	0	0	0	0	0	0	0	690.12	719.74
2.5626e+13	0	0	747.82	0	0	0	0	0	0	701.8	0	0	0	698.22	0	723.93	0	0	0	0	0	0	723.49	0	734.89	0	0	0	0	0	739.63	739.84	0	0	0	0	0	0	0	0	0	0	0	0	0	0	0	0	714.28
2.5684e+13	0	0	744.93	0	0	0	0	0	0	698.63	0	0	0	697.64	0	724	0	0	0	0	0	0	720.93	0	732.14	0	0	0	0	0	737.8	739.61	0	0	0	0	0	0	0	0	0	0	0	0	0	0	0	0	710.7
2.5742e+13	0	0	742.48	0	753.36	0	0	0	0	694.77	0	739.12	0	700.74	0	723.38	0	702.16	0	0	0	0	725.15	0	739.11	702.16	0	691.3	0	0	735.96	799.91	0	0	0	747.25	0	0	0	0	0	0	0	0	0	0	0	0	707.9
2.58e+13	0	0	740.99	0	719	0	0	0	0	0	0	717.08	0	700.18	0	722.35	0	706.2	0	0	0	0	732.74	0	745.89	706.2	0	690.66	0	0	734.38	768.46	0	0	0	713.02	0	0	0	0	0	0	0	0	0	0	0	0	705.82
2.5858e+13	0	0	740.77	0	711.29	0	0	0	0	0	0	710.51	0	699.74	0	721.19	0	702.54	0	0	0	0	730	0	742.05	702.54	0	690.08	0	0	733.61	759.68	0	0	0	704.54	0	0	0	0	0	0	0	0	0	0	0	0	704.66
2.5916e+13	0	0	740.26	0	707.01	0	0	0	0	0	0	706.47	0	699.48	0	720.05	0	698.98	0	0	0	0	727.14	0	738.58	698.98	0	0	0	0	732.96	754.66	0	0	0	699.23	0	0	0	0	0	0	0	0	0	0	0	0	703.41
2.5974e+13	0	0	739.3	0	703.84	0	0	0	0	0	0	703.24	0	699.32	0	718.92	0	693.74	0	0	0	0	724.6	0	735.64	693.74	0	0	0	0	732.08	751.07	0	0	0	692.64	0	0	0	0	0	0	0	0	0	0	0	0	701.86
2.6032e+13	0	0	765.53	0	702.66	691.06	0	0	0	717.09	0	700.72	0	703.55	690.47	719.69	0	690.59	0	0	0	0	730.68	0	743.99	690.59	0	693.49	0	0	750.04	750.73	0	0	0	0	0	0	0	691.85	0	0	0	690.07	0	0	0	0	731.22
2.6091e+13	0	0	756.95	0	700.75	690.86	0	0	0	708.1	0	699.9	0	703.38	690.01	721.74	0	692.11	0	0	0	0	731.4	0	743.73	692.11	0	693.36	0	0	746.34	751.09	0	0	0	0	0	0	0	0	0	0	0	690.16	0	0	0	0	720.83
2.6149e+13	0	0	751.75	0	699.23	690.65	0	0	0	703.16	0	699.05	0	703.12	0	721.62	0	691.88	0	0	0	0	729.49	0	741.12	691.88	0	693.18	0	0	742.66	750.59	0	0	0	0	0	0	0	0	0	0	0	0	0	0	0	0	715.78
2.6207e+13	0	0	747.9	0	697.76	690.4	0	0	0	699.19	0	697.8	0	702.8	0	720.53	0	0	0	0	0	0	727.25	0	738.41	0	0	692.94	0	0	739.52	749.38	0	0	0	0	0	0	0	0	0	0	0	0	0	0	0	0	712.27
2.6265e+13	0	0	743.5	0	699.46	694.57	0	711.68	0	691.53	0	699.06	0	706.71	693.04	751.71	0	0	0	0	0	0	725.72	0	736.48	0	0	697.13	0	0	738.51	750.12	0	700.79	0	0	0	0	0	0	0	0	0	0	0	0	708.4	0	705.86
2.6323e+13	0	0	747.32	0	697.39	694.22	0	0	0	693.61	0	696.37	0	706.28	692.63	737.64	0	0	0	0	0	0	723.43	0	733.96	0	0	696.79	0	0	742.44	748.26	0	699.31	0	0	0	0	0	0	0	0	0	0	0	0	0	0	704.84
2.6381e+13	0	0	746.6	0	694.7	693.86	0	0	0	694.74	0	692.93	0	705.83	692.21	731.83	0	0	0	0	0	0	721.48	0	731.94	0	0	696.41	0	0	740.94	746.51	0	694.7	0	0	0	0	0	0	0	0	0	0	0	0	0	0	704.91
2.6439e+13	0	0	744.73	0	691.56	693.46	0	0	0	694.64	0	0	0	705.37	691.79	728.05	0	0	0	0	0	0	719.9	0	730.33	0	0	695.99	0	0	738.73	744.93	0	0	0	0	0	0	0	0	0	0	0	0	0	0	0	0	704.97
2.6497e+13	0	0	740.52	0	691.19	697.38	0	0	690.55	691.69	0	0	0	708.86	695.65	719.94	0	0	0	0	0	0	718.65	0	729.07	0	0	699.84	0	0	733.79	744.89	0	0	0	0	0	0	0	0	0	0	709.66	0	0	0	0	0	704
2.6555e+13	0	0	738.27	0	0	696.91	0	0	0	0	0	0	693.61	708.29	695.18	717.54	0	0	0	690.72	0	0	717.57	0	727.86	0	0	699.34	0	0	731.49	743.53	0	0	0	0	0	0	0	0	0	0	0	0	0	0	0	0	703.07
2.6613e+13	0	0	736.17	0	0	696.41	0	0	0	0	0	0	0	707.71	694.72	715.75	0	0	0	0	0	0	716.49	0	726.65	0	0	698.81	0	0	729.42	742.22	0	0	0	0	0	0	0	0	0	0	0	0	0	0	0	0	701.26
2.6672e+13	0	0	734.26	0	0	695.88	0	0	0	0	0	0	0	707.11	694.23	714.61	0	0	0	0	0	0	715.38	0	725.46	0	0	698.25	0	0	727.59	740.94	0	0	0	0	0	0	0	0	0	0	0	0	0	0	0	0	698.69
2.673e+13	0	0	732.55	0	0	695.32	0	0	0	0	0	0	0	706.49	693.7	713.81	0	0	0	0	0	0	714.22	0	724.26	0	0	697.66	0	0	726.04	739.7	0	0	0	0	0	0	0	0	0	0	0	0	0	0	0	0	695.58
2.6788e+13	0	0	728.22	0	0	698.83	0	0	0	0	0	0	0	709.42	697.35	710.87	0	0	0	0	698.25	0	712.92	0	722.84	0	0	701.01	707.93	0	721.51	739.32	0	0	0	0	0	0	0	0	0	0	0	0	0	0	0	720.87	0
2.6846e+13	0	0	727.3	0	0	698.2	0	0	0	0	0	0	0	708.73	696.81	714.44	0	0	0	0	693.39	0	711.6	0	721.65	0	0	700.35	696.9	0	721.1	738.08	0	0	0	0	0	0	0	0	0	0	0	0	0	0	0	709.64	0
2.6904e+13	0	0	726.94	0	0	697.54	0	0	0	0	0	0	0	708.04	696.23	716.14	0	0	0	0	0	0	710.21	0	720.48	0	0	699.66	0	0	721.31	736.87	0	0	0	0	0	0	0	0	0	0	0	0	0	0	0	704.17	0
2.6962e+13	0	0	726.76	0	0	696.85	0	0	0	0	0	0	0	707.34	695.66	716.67	0	0	0	0	0	0	708.79	0	719.35	0	0	698.94	0	0	721.54	735.7	0	0	0	0	0	0	0	0	0	0	0	0	0	0	0	700.16	0
2.702e+13	0	0	724.93	0	0	699.98	0	0	0	0	0	0	0	709.83	699.01	715.43	0	0	702.55	0	722.97	0	707.03	0	717.74	0	0	701.87	727.91	0	720.09	734.98	0	0	0	0	0	0	0	0	0	0	0	0	0	0	0	731.71	0
2.7078e+13	0	0	724.76	0	0	699.23	0	0	0	0	0	0	0	709.08	698.39	717.11	0	0	698.03	0	707.92	0	705.75	0	716.8	0	0	701.1	709.13	0	720.13	733.89	0	0	0	0	0	0	0	0	0	0	0	0	0	0	0	718.57	0
2.7136e+13	0	0	724.77	0	0	698.46	0	0	0	0	0	0	0	708.32	697.75	718.5	0	0	692.47	0	700.69	0	704.5	0	715.93	0	0	700.29	700.84	0	720.45	732.87	0	0	0	0	0	0	0	0	0	0	0	0	0	0	0	712.5	0
2.7195e+13	0	0	724.9	0	0	697.68	0	0	0	0	0	0	0	707.56	697.09	718.94	0	0	0	0	694.49	0	703.24	0	715.1	0	0	699.48	693.93	0	720.81	731.9	0	0	0	0	0	0	0	0	0	0	0	0	0	0	0	708.3	0
2.7253e+13	705.23	0	724.3	0	0	700.42	0	743.29	0	0	0	0	0	709.65	700.16	774.29	0	0	0	0	0	0	701.9	0	713.88	0	0	702.01	0	0	721.33	731.17	0	696.2	0	0	0	0	699.95	0	691.24	0	0	0	0	0	739.23	705.25	0
2.7311e+13	0	0	730.27	0	0	699.58	0	704.65	0	0	0	0	0	708.85	699.47	744.95	0	0	0	0	0	0	700.8	0	713.22	0	0	701.14	0	0	730.87	730.33	0	700.84	0	0	0	0	0	0	0	0	0	0	0	0	700.45	709	0
2.7369e+13	0	0	732.8	0	0	698.7	0	690.75	0	0	0	0	0	708.04	698.76	737.45	0	0	0	0	0	0	699.73	0	712.64	0	0	700.23	0	0	732.05	729.54	0	696.91	0	0	0	0	0	0	0	0	0	0	0	0	0	707.58	0
2.7427e+13	0	0	733.1	0	0	697.8	0	0	0	0	0	0	0	707.23	698.04	733.16	0	0	0	0	0	0	698.83	0	712.23	0	0	699.29	0	0	731.43	728.83	0	691.93	0	0	0	0	0	0	0	0	0	0	0	0	0	704.89	0
2.7485e+13	0	0	732.66	0	0	696.85	0	0	0	0	0	0	0	706.4	697.29	730.07	0	0	0	0	0	0	698.1	0	711.94	0	0	698.32	0	0	730.4	728.22	0	0	0	0	0	0	0	0	0	0	0	0	0	0	0	702.03	0
2.7543e+13	0	0	743.86	0	0	699.27	0	707.9	0	0	0	0	0	708.15	700.07	761.73	0	0	0	0	0	0	698.56	0	712.2	0	0	700.5	0	0	748.23	728.06	0	717.37	0	0	0	0	0	0	0	0	0	0	0	0	703.47	701.54	690.03
2.7601e+13	0	0	744.7	0	0	698.29	0	695.73	0	0	0	0	0	707.3	699.3	747.85	0	0	0	0	0	0	698.26	0	712.17	0	0	699.49	0	0	745.08	727.69	0	707.22	0	0	0	0	0	0	0	0	0	0	0	0	0	702.13	691.74
2.7659e+13	0	0	742.9	0	0	697.27	0	0	0	0	0	0	0	706.44	698.51	741.11	0	0	0	0	0	0	698.1	0	712.34	0	0	698.44	0	0	741.69	727.41	0	701.39	0	0	0	0	0	0	0	0	0	0	0	0	0	700.91	693.05
2.7718e+13	0	0	740.89	0	0	696.21	0	0	0	0	0	0	0	705.57	697.7	736.56	0	0	0	0	0	0	698.04	0	712.54	0	0	697.35	0	0	738.86	727.22	0	695.43	0	0	0	0	0	0	0	0	0	0	0	0	0	698.92	693.52
2.7776e+13	0	0	739.42	0	0	698.36	723.66	0	0	0	0	0	714.94	707.09	700.23	730.27	0	0	701.44	713.63	691.9	0	700.32	0	714.31	0	0	699.28	0	0	736.36	727.99	0	0	0	0	0	0	0	0	0	0	0	0	0	0	0	692.54	697.12
2.7834e+13	0	0	737.25	0	0	697.28	704.34	0	0	0	0	0	699.01	706.23	699.41	727.43	0	0	700.87	697.44	696.97	0	700.25	0	714.21	0	0	698.18	691.35	0	733.88	727.95	0	0	0	0	0	0	0	0	0	0	0	0	0	0	0	697.42	695.97
2.7892e+13	0	0	735.33	0	0	696.17	695.42	0	0	0	0	0	691.08	705.35	698.56	725.36	0	0	697.29	0	696.89	0	700	0	713.93	0	0	697.04	692.4	0	731.75	727.84	0	0	0	0	0	0	0	0	0	0	0	0	0	0	0	700.41	694.17
2.795e+13	0	0	733.64	0	0	695.02	0	0	0	0	0	0	0	704.47	697.69	723.93	0	0	691.83	0	694.51	0	699.6	0	713.5	0	0	695.87	0	0	729.96	727.64	0	0	0	0	0	0	0	0	0	0	0	0	0	0	0	701.65	691.62
2.8008e+13	0	0	793.47	0	0	697.01	0	0	0	697.63	0	0	0	705.89	700.02	728.78	0	0	0	0	0	0	701.32	0	714.43	0	0	697.67	0	0	807.17	728.44	0	695.87	0	0	0	714.26	0	0	0	0	0	0	0	0	0	701.58	693.68
2.8066e+13	0	0	759.11	0	0	695.89	0	0	0	704.23	0	0	0	705.03	699.15	739.07	0	0	0	0	0	0	700.93	0	714.52	0	0	696.53	0	0	756.42	728.09	0	700.93	0	0	0	693.55	0	0	0	0	0	0	0	0	0	700.5	703.75
2.8124e+13	0	0	750.6	0	0	694.71	0	0	0	700.76	0	0	0	704.17	698.27	736.42	0	0	0	0	0	0	701.37	0	715.64	0	0	695.36	0	0	747.24	727.98	0	696.61	0	0	0	0	0	0	0	0	0	0	0	0	0	699.14	703.82
2.8182e+13	0	0	745.93	0	0	693.55	0	0	0	697.64	0	0	0	703.29	697.35	733.84	0	0	0	0	0	0	701.75	0	716.2	0	0	694.17	0	0	742.38	728.13	0	691.31	0	0	0	0	0	0	0	0	0	0	0	0	0	697.48	702.55
2.8241e+13	0	0	742.7	0	0	692.29	0	0	0	694.01	0	0	0	702.4	696.41	731.58	0	0	0	0	0	0	701.8	0	716.18	0	0	692.97	0	0	739.06	728.27	0	0	0	0	0	0	0	0	0	0	0	0	0	0	0	695.47	701.03
2.8299e+13	0	0	768.74	0	0	694.37	0	0	0	703.61	0	0	0	703.89	698.66	756.04	0	0	0	0	0	0	704.94	0	718.45	0	0	694.87	0	0	770.07	729.98	0	716.99	0	0	0	691.89	0	0	0	0	0	0	0	0	0	693.53	707.22
2.8357e+13	0	0	759.14	0	0	693.23	0	0	0	703.9	0	0	0	703.04	697.74	747.23	0	0	0	0	0	0	705.02	0	718.86	0	0	693.75	0	0	756.92	729.95	0	706.49	0	0	0	0	0	0	0	0	0	0	0	0	0	692.79	708.67
2.8415e+13	0	0	753.46	0	0	692.01	0	0	0	701.87	0	0	0	702.18	696.8	741.82	0	0	0	0	0	0	705.32	0	719.33	0	0	692.57	0	0	750.36	730.07	0	700.3	0	0	0	0	0	0	0	0	0	0	0	0	0	692.28	707.58
2.8473e+13	0	0	749.39	0	0	690.86	0	0	0	699.49	0	0	0	701.32	695.82	737.81	0	0	0	0	0	0	705.36	0	719.33	0	0	691.39	0	0	745.9	730.25	0	694.09	0	0	0	0	0	0	0	0	0	0	0	0	0	691.26	705.99
2.8531e+13	0	0	750.03	0	0	693.01	0	0	0	699.16	0	0	0	702.94	698.03	734.56	0	699.02	0	0	0	0	745.27	0	761.28	699.02	693.19	693.51	0	0	743.48	735.1	0	0	0	0	0	0	0	710.29	0	711.7	0	723.19	0	0	0	0	713.3
2.8589e+13	0	0	754.43	0	0	691.87	0	0	0	703.19	0	693.35	0	702.14	697.1	732.57	0	697.94	0	0	0	0	730.47	0	744.51	697.94	0	692.4	0	0	746.07	741.67	0	0	0	0	0	0	0	694.76	0	696.3	0	703.51	0	0	0	0	717.61
2.8647e+13	0	0	752.75	0	0	690.82	0	0	0	702.98	0	692.84	0	701.33	696.14	731.5	0	694.04	0	0	0	0	724.93	0	738.17	694.04	0	691.35	0	0	745.41	742.52	0	0	0	0	0	0	0	0	0	0	0	693.47	0	0	0	0	716.01
2.8705e+13	0	0	750.17	0	0	0	0	0	0	701.2	0	691.15	0	700.55	695.18	730.27	0	0	0	0	0	0	721.59	0	734.23	0	0	690.37	0	0	743.51	741.95	0	0	0	0	0	0	0	0	0	0	0	0	0	0	0	0	713.73
2.8763e+13	0	0	744.69	0	691.53	692.06	0	0	0	694.62	0	694.4	0	702.54	697.41	723.91	700.02	0	723.2	0	752.9	0	721.77	0	733.41	0	0	692.69	727.38	0	737.94	744.22	0	0	0	0	0	0	0	0	0	0	0	0	0	0	0	699.35	709.78
2.8822e+13	0	0	742.49	0	0	691.18	0	0	0	691.17	0	690.73	0	701.96	696.51	722.95	0	0	701.33	0	708.74	0	719.5	0	730.81	0	0	691.86	704.88	0	736	742.7	0	0	0	0	0	0	0	0	0	0	0	0	0	0	0	707.93	707.53
2.888e+13	0	0	740.54	0	0	690.37	0	0	0	0	0	0	0	701.41	695.6	723.41	0	0	691.45	0	698.32	0	717.54	0	728.59	0	0	691.16	696.51	0	734.35	741.27	0	0	0	0	0	0	0	0	0	0	0	0	0	0	0	705.5	705.36
2.8938e+13	0	0	739	0	0	0	0	0	0	0	0	0	0	700.86	694.68	723.93	0	0	0	0	690.14	0	715.77	0	726.64	0	0	690.51	0	0	733.15	739.91	0	0	0	0	0	0	0	0	0	0	0	0	0	0	0	703.04	703.43
2.8996e+13	0	0	737.74	0	0	0	0	0	0	0	0	0	0	700.32	693.8	724.01	0	0	0	0	0	0	714.15	0	724.89	0	0	0	0	0	732.19	738.62	0	0	0	0	0	0	0	0	0	0	0	0	0	0	0	700.4	701.56
2.9054e+13	0	0	739.85	0	0	691.79	0	710.89	0	0	0	0	0	702.96	696.34	754.84	0	0	0	0	0	0	713.73	0	724.11	0	0	692.88	0	0	739.1	738.97	0	703.28	0	0	0	0	0	0	0	0	0	0	0	0	706.84	702.14	698.49
2.9112e+13	0	0	743.45	0	0	691.2	0	696.19	0	0	0	0	0	702.44	695.56	744.23	0	0	0	0	0	0	712.28	0	722.69	0	0	692.33	0	0	741.48	737.68	0	700.18	0	0	0	0	0	0	0	0	0	0	0	0	0	702.84	697.98
2.917e+13	0	0	743.39	0	0	690.58	0	0	0	0	0	0	0	701.9	694.75	739.09	0	0	0	0	0	0	711.01	0	721.62	0	0	691.77	0	0	740.45	736.52	0	696.56	0	0	0	0	0	0	0	0	0	0	0	0	0	701.15	698.06
2.9228e+13	0	0	742.35	0	0	0	0	0	0	0	0	0	0	701.34	693.98	735.56	0	0	0	0	0	0	709.91	0	720.8	0	0	691.22	0	0	738.87	735.53	0	0	0	0	0	0	0	0	0	0	0	0	0	0	0	698.85	697.99
2.9286e+13	0	0	791.29	0	0	692.99	0	0	0	729.04	0	0	0	703.96	696.72	740.12	0	0	0	0	0	0	710.25	0	721.41	0	0	694.26	0	0	781.81	735.9	0	693.64	0	0	0	720.59	0	0	0	0	0	0	0	0	0	696.27	720.55
2.9345e+13	0	0	767.04	0	0	692.38	0	0	0	714.68	0	0	0	703.36	695.99	743.68	0	0	0	0	0	0	711.81	0	724.28	0	0	693.67	0	0	761.47	735.48	0	697.48	0	0	0	699.48	0	0	0	0	0	0	0	0	0	693.84	717.57
2.9403e+13	0	0	758.79	0	0	691.7	0	0	0	708.97	0	0	0	702.74	695.26	740.95	0	0	0	0	0	0	712.98	0	725.79	0	0	693.01	0	0	753.71	735.79	0	695.03	0	0	0	0	0	0	0	0	0	0	0	0	0	691.88	714.27
2.9461e+13	0	0	753.75	0	0	691.03	0	0	0	705.19	0	0	0	702.11	694.5	737.9	0	0	0	0	0	0	713.07	0	725.89	0	0	692.35	0	0	748.81	736.1	0	690.85	0	0	0	0	0	0	0	0	0	0	0	0	0	690.09	711.67
2.9519e+13	0	0	748.59	0	0	693.97	0	0	0	702.56	0	0	0	704.53	697.29	730.38	0	0	0	0	691.66	0	715.76	0	728.01	0	0	695.22	730.06	0	742.9	738.42	0	0	0	0	0	0	0	0	0	0	0	0	0	0	0	771.54	711.18
2.9577e+13	0	0	745.72	0	0	693.24	0	0	0	698.54	0	0	0	703.89	696.55	733.16	0	0	0	0	696.23	0	714.72	0	726.82	0	0	694.51	704.61	0	740.36	738.08	0	0	0	0	0	0	0	0	0	0	0	0	0	0	0	721.13	708.73
2.9635e+13	0	0	744.17	0	0	692.51	0	0	0	694.6	0	0	0	703.24	695.82	734.41	0	0	0	0	691.42	0	713.59	0	725.57	0	0	693.78	694.68	0	739.36	737.53	0	0	0	0	0	0	0	0	0	0	0	0	0	0	0	712.59	706.5
2.9693e+13	0	0	743.07	0	0	691.73	0	0	0	691.09	0	0	0	702.6	695.06	733.68	0	0	0	0	0	0	712.42	0	724.32	0	0	693.01	0	0	738.52	736.85	0	0	0	0	0	0	0	0	0	0	0	0	0	0	0	707.8	704.49
2.9751e+13	0	0	741.9	0	0	690.96	0	0	0	0	0	0	0	701.96	694.29	732.31	0	0	0	0	0	0	711.27	0	723.12	0	0	692.24	0	0	737.46	736.11	0	0	0	0	0	0	0	0	0	0	0	0	0	0	0	704.03	702.62
2.9809e+13	0	0	741.72	0	705.38	693.84	0	0	0	0	0	716.37	0	704.36	697.06	730.73	0	717.65	0	0	0	702.39	742.17	0	755.52	717.65	0	695.05	0	0	736.51	757.37	0	0	0	697.41	0	0	0	0	0	704.5	0	694.19	0	0	0	700.67	702.33
2.9868e+13	0	0	743.99	0	702.02	693.06	0	0	0	0	0	706.73	0	703.73	696.31	729.3	0	704.98	0	0	0	0	731.68	0	744.05	704.98	0	694.31	0	0	737.25	754.17	0	0	0	694.26	0	0	0	0	0	692.52	0	690.57	0	0	0	697.45	704.7
2.9926e+13	0	0	744.45	0	699.03	692.31	0	0	0	690.03	0	701.87	0	703.15	695.58	728.26	0	698.8	0	0	0	0	726.68	0	738.63	698.8	0	693.57	0	0	737.65	750.88	0	0	0	0	0	0	0	0	0	0	0	0	0	0	0	694.19	705.6
2.9984e+13	0	0	743.79	0	696.36	691.54	0	0	0	0	0	698.28	0	702.64	694.8	727.31	0	691.63	0	0	0	0	723.41	0	735.05	691.63	0	692.85	0	0	737.25	748.25	0	0	0	0	0	0	0	0	0	0	0	0	0	0	0	691.03	705.4
3.0042e+13	0	0	742.65	0	734.81	694.56	0	0	0	0	0	717.95	0	705.54	697.57	726.27	0	695.57	0	0	0	0	725.1	0	738.67	695.57	0	695.91	0	0	736.37	799.96	0	0	0	727.48	0	0	0	0	0	0	0	0	0	0	0	0	704.57
3.01e+13	0	0	741.83	0	719.85	693.99	0	0	0	0	0	714.73	0	705.28	696.89	725.12	0	700.86	0	0	0	0	729.85	0	743.14	700.86	0	695.43	0	0	735.4	773.64	0	0	0	712.26	0	0	0	0	0	0	0	0	0	0	0	0	703.54
3.0158e+13	0	0	741.7	0	713.69	693.5	0	0	0	0	0	710.58	0	705.33	696.21	723.94	0	699.7	0	0	0	0	728.82	0	741.16	699.7	0	695.1	0	0	734.83	764.84	0	0	0	705.87	0	0	0	0	0	0	0	0	0	0	0	0	702.71
3.0216e+13	0	0	741.33	0	709.74	693.18	0	0	0	0	0	707.32	0	705.53	695.59	722.81	0	697.29	0	0	0	0	726.95	0	738.7	697.29	0	694.98	0	0	734.31	759.58	0	0	0	701.39	0	0	0	0	0	0	0	0	0	0	0	0	701.79
3.0274e+13	739.71	724.69	737.24	0	706.81	697.19	0	712.37	0	0	0	703.16	0	710.13	698.73	735.21	0	0	0	0	0	0	723.72	0	735.14	0	0	699.35	0	0	730.18	756.84	0	0	0	695.69	0	0	0	0	0	0	0	0	0	0	708.61	0	696.87
3.0332e+13	0	0	739.46	0	704.23	697.16	0	693.8	0	0	0	700.53	0	710.09	698.32	739.96	0	0	0	0	0	0	722.15	0	733.32	0	0	699.42	0	0	734.93	753.77	0	0	0	0	0	0	0	0	0	0	0	0	0	0	0	692.46	696.44
3.0391e+13	0	0	741.72	0	701.38	697.08	0	0	0	0	0	697.28	0	709.88	697.93	734.82	0	0	0	0	0	0	720.58	0	731.6	0	0	699.38	0	0	737.11	751.18	0	0	0	0	0	0	0	0	0	0	0	0	0	0	0	691.97	697.15
3.0449e+13	0	0	741.93	0	698.07	696.95	0	0	0	0	0	693.45	0	709.55	697.54	731.32	0	0	0	0	0	0	719.14	0	730.1	0	0	699.26	0	0	736.9	748.97	0	0	0	0	0	0	0	0	0	0	0	0	0	0	0	0	697.95
3.0507e+13	0	0	741.23	0	694.33	696.76	0	0	0	0	0	0	0	709.14	697.15	728.63	0	0	0	0	0	0	717.89	0	728.81	0	0	699.05	0	0	735.91	747.07	0	0	0	0	0	0	0	0	0	0	0	0	0	0	0	0	698.48
3.0565e+13	0	0	738.57	0	691.25	700.78	0	0	0	0	0	0	0	712.68	700.79	730.09	0	0	0	0	0	0	716.17	0	727.24	0	0	703.05	694.71	0	733.02	746.1	0	0	0	0	0	0	0	0	0	0	0	0	0	0	0	720.54	697.61
3.0623e+13	0	0	738.55	0	0	700.41	0	0	0	0	0	0	0	712.05	700.37	732.23	0	0	0	0	0	0	715.35	0	726.29	0	0	702.64	0	0	733.66	744.65	0	0	0	0	0	0	0	0	0	0	0	0	0	0	0	709.95	697.06
3.0681e+13	0	0	738.73	0	0	699.99	0	0	0	0	0	0	0	711.4	699.93	731.07	0	0	0	0	0	0	714.52	0	725.36	0	0	702.17	0	0	734.02	743.3	0	0	0	0	0	0	0	0	0	0	0	0	0	0	0	704.21	696.6
3.0739e+13	0	0	738.44	0	0	699.53	0	0	0	0	0	0	0	710.75	699.46	729.38	0	0	0	0	0	0	713.68	0	724.47	0	0	701.66	0	0	733.7	742.04	0	0	0	0	0	0	0	0	0	0	0	0	0	0	0	700.02	696.19
3.0797e+13	710.94	0	737.18	0	0	702.97	0	715.08	0	0	0	0	0	713.53	702.89	755.05	0	0	0	0	0	0	712.6	0	723.44	0	0	704.96	0	0	733.33	741.43	0	690.26	0	0	0	0	0	0	0	0	0	0	0	0	711.31	704.04	695.62
3.0855e+13	0	0	740.81	0	0	702.4	0	699.7	0	0	0	0	0	712.78	702.35	746	0	0	0	0	0	0	711.89	0	722.75	0	0	704.34	0	0	738.73	740.37	0	695.23	0	0	0	0	0	0	0	0	0	0	0	0	694.69	706.34	695.23
3.0913e+13	0	0	742.05	0	0	701.81	0	0	0	0	0	0	0	712.05	701.8	740.28	0	0	0	0	0	0	711.19	0	722.15	0	0	703.7	0	0	739.28	739.37	0	694.48	0	0	0	0	0	0	0	0	0	0	0	0	0	703.67	695.38
3.0972e+13	0	0	741.66	0	0	701.18	0	0	0	0	0	0	0	711.32	701.23	736.26	0	0	0	0	0	0	710.53	0	721.68	0	0	703.03	0	0	738.3	738.46	0	690.56	0	0	0	0	0	0	0	0	0	0	0	0	0	700.68	695.65
3.103e+13	0	0	740.53	0	0	704.11	725.92	0	700.65	0	0	0	768.68	713.59	704.32	730.54	0	0	0	765.16	0	0	710.27	0	721.61	0	0	705.77	0	691.2	736.51	738.27	0	0	0	0	0	0	0	0	0	0	713.9	0	694.52	0	0	0	697.35
3.1088e+13	0	0	738.91	0	0	703.42	706.19	0	0	0	0	0	708.17	712.83	703.7	727.67	0	0	693.57	705.84	690.58	0	709.83	0	721.32	0	0	705.04	0	690.62	734.59	737.6	0	0	0	0	0	0	0	0	0	0	693.14	0	0	0	0	693.79	697.03
3.1146e+13	0	0	737.32	0	0	702.71	697.59	0	0	0	0	0	696.62	712.07	703.07	725.39	0	0	694.39	693.73	692.75	0	709.3	0	720.92	0	0	704.29	0	690.02	732.8	736.95	0	0	0	0	0	0	0	0	0	0	0	0	0	0	0	696.62	696.05
3.1204e+13	0	0	735.8	0	0	701.98	0	0	0	0	0	0	0	711.32	702.44	723.71	0	0	690.39	0	691.79	0	708.69	0	720.43	0	0	703.53	0	0	731.17	736.3	0	0	0	0	0	0	0	0	0	0	0	0	0	0	0	698.38	694.43
3.1262e+13	0	0	734.41	0	0	701.24	0	0	0	0	0	0	0	710.58	701.79	722.48	0	0	0	0	0	0	707.99	0	719.86	0	0	702.75	0	0	729.75	735.62	0	0	0	0	0	0	0	0	0	0	0	0	0	0	0	698.93	692.27
3.132e+13	0	0	732.02	0	0	703.73	0	691.17	0	0	0	0	0	712.48	704.53	734.29	0	0	0	0	0	0	707.95	0	719.62	0	0	705.06	692.36	692.11	727.77	735.6	0	0	0	0	0	0	0	0	0	0	0	0	0	0	0	718.7	690.71
3.1378e+13	0	0	733.29	0	0	702.95	0	0	0	0	0	0	0	711.73	703.86	734.42	0	0	0	0	0	0	707.05	0	718.9	0	0	704.25	692.82	691.4	730.26	734.88	0	0	0	0	0	0	0	0	0	0	0	0	0	0	0	713.62	0
3.1436e+13	0	0	734.22	0	0	702.15	0	0	0	0	0	0	0	710.99	703.18	732.48	0	0	0	0	0	0	706.08	0	718.18	0	0	703.42	0	690.67	731.27	734.15	0	0	0	0	0	0	0	0	0	0	0	0	0	0	0	709.7	0
3.1495e+13	0	0	734.37	0	0	701.32	0	0	0	0	0	0	0	710.24	702.48	730.56	0	0	0	0	0	0	705.09	0	717.52	0	0	702.57	0	0	731.26	733.44	0	0	0	0	0	0	0	0	0	0	0	0	0	0	0	706.5	0
3.1553e+13	0	0	740.11	0	0	703.55	0	717.87	0	0	0	0	0	711.92	704.98	779.18	0	0	0	0	0	0	704.93	0	717.31	0	0	704.61	0	693.13	746.2	733.28	0	726.6	0	0	0	0	0	0	698.4	0	0	0	0	0	713.2	704.09	690.01
3.1611e+13	0	0	746.89	0	0	702.71	0	700.74	0	0	0	0	0	711.16	704.28	753.37	0	0	0	0	0	0	704.12	0	716.86	0	0	703.75	0	692.36	747.93	732.67	0	710.12	0	0	0	0	0	0	0	0	0	0	0	0	695.33	705.5	691.46
3.1669e+13	0	0	745.88	0	0	701.85	0	0	0	0	0	0	0	710.41	703.56	745.12	0	0	0	0	0	0	703.49	0	716.72	0	0	702.86	0	691.55	744.73	732.14	0	703.37	0	0	0	0	0	0	0	0	0	0	0	0	0	704.86	693.38
3.1727e+13	0	0	744.09	0	0	700.96	0	0	0	0	0	0	0	709.64	702.84	740.13	0	0	0	0	0	0	703.08	0	716.77	0	0	701.96	0	690.71	741.94	731.75	0	698.27	0	0	0	0	0	0	0	0	0	0	0	0	0	703.12	694.35
3.1785e+13	0	0	746.13	704.84	0	702.97	0	0	0	699.75	0	0	0	711.14	705.12	736.46	0	0	0	0	0	0	705.6	0	719.95	0	0	703.8	0	693.76	739.94	732.31	0	690.04	0	0	0	0	0	714.94	0	0	0	0	0	0	0	701	748.59
3.1843e+13	0	0	761.52	0	0	702.08	0	0	0	712.46	0	0	0	710.37	704.39	735.24	0	0	0	0	0	0	717.84	0	734.33	0	0	702.88	0	692.89	751.15	733.81	0	0	0	0	0	0	0	695.91	0	0	0	690.77	0	0	0	698.67	724.97
3.1901e+13	0	0	756.88	0	0	701.16	0	0	0	708.96	0	0	0	709.6	703.65	735.51	0	0	0	0	0	0	717.52	0	732.75	0	0	701.95	0	692.03	749.65	736.57	0	0	0	0	0	0	0	0	0	0	0	0	0	0	0	696.16	718.26
3.1959e+13	0	0	752.93	0	0	700.23	0	0	0	705.79	0	0	0	708.83	702.9	734.58	0	0	0	0	0	0	716.27	0	730.71	0	0	700.99	0	691.1	746.84	737.82	0	0	0	0	0	0	0	0	0	0	0	0	0	0	0	693.77	714.5
3.2018e+13	0	0	749.68	0	0	699.27	0	0	0	702.86	0	0	0	708.06	702.13	733.03	0	0	0	0	0	0	715.02	0	728.88	0	0	700.02	0	690.21	744.12	738.13	0	0	0	0	0	0	0	0	0	0	0	0	0	0	0	691.41	711.73
3.2076e+13	0	0	747.04	0	726.27	701.17	0	0	0	699.58	0	722.3	0	709.58	704.26	731.26	0	707.71	0	0	0	0	727.78	0	744.84	707.71	0	701.79	0	693.07	741.65	776.89	0	0	0	721.08	0	0	0	0	0	0	0	0	0	0	0	0	709.47
3.2134e+13	0	0	746.19	0	713.27	700.26	0	0	0	695.95	0	712.51	0	708.97	703.5	729.47	0	704.82	0	0	0	0	728.39	0	742.92	704.82	0	700.89	0	692.16	740.06	763.52	0	0	0	707.59	0	0	0	0	0	0	0	0	0	0	0	0	708.38
3.2192e+13	0	0	745.69	0	707.94	699.37	0	0	0	692.82	0	707.84	0	708.59	702.75	727.87	0	701.56	0	0	0	0	726.51	0	739.74	701.56	0	700.07	0	691.15	739.12	757.7	0	0	0	701.5	0	0	0	0	0	0	0	0	0	0	0	0	707.82
3.225e+13	0	0	744.72	0	704.55	698.57	0	0	0	690.31	0	704.59	0	708.37	702	726.45	0	698.1	0	0	0	0	724.57	0	736.99	698.1	0	699.38	0	690.21	738.09	753.98	0	0	0	696.49	0	0	0	0	0	0	0	0	0	0	0	0	706.93
3.2308e+13	0	0	740.36	0	703.79	701.07	0	0	0	0	0	702.38	0	711.32	704.23	720.7	0	690.9	692.12	0	718.45	0	722.75	0	734.46	690.9	0	702.08	726.23	692.98	733.57	752.9	0	0	0	691.57	0	0	0	0	0	0	0	0	0	0	0	727.41	703.19
3.2366e+13	0	0	739.06	0	701.11	700.57	0	0	0	0	0	699.32	0	711.16	703.63	721.67	0	0	0	0	700.28	0	721.23	0	732.53	0	0	701.69	702.44	692.08	732.41	750.43	0	0	0	0	0	0	0	0	0	0	0	0	0	0	0	712.29	701.44
3.2424e+13	0	0	738.09	0	697.79	700.07	0	0	0	0	0	695.07	0	710.87	703.05	723.26	0	0	0	0	691.56	0	719.73	0	730.74	0	0	701.29	691.71	691.11	731.81	748.32	0	0	0	0	0	0	0	0	0	0	0	0	0	0	0	706.47	700.17
3.2482e+13	0	0	737.41	0	693.48	699.58	0	0	0	0	0	0	0	710.49	702.46	723.91	0	0	0	0	0	0	718.26	0	729.07	0	0	700.87	0	690.26	731.5	746.45	0	0	0	0	0	0	0	0	0	0	0	0	0	0	0	702.43	699.23
3.2541e+13	0	0	736.8	0	691.15	702.63	0	0	0	0	747.27	696.55	0	713.35	705.11	723.86	0	732.99	0	0	0	713.03	836.85	0	850.21	732.99	770.35	704	0	693.2	731.14	745.94	0	0	0	0	0	0	0	0	0	786.45	0	727.63	0	0	0	698.71	698.28
3.2599e+13	0	0	740.41	0	702.52	702.14	0	0	0	0	0	709.64	0	712.8	704.58	723.45	0	711.78	0	0	0	693.67	745.66	0	757.3	711.78	0	703.53	0	692.44	732.26	759.05	0	0	0	691.86	0	0	0	0	0	705.85	0	704.01	0	0	0	694.79	703.24
3.2657e+13	0	0	743.07	0	702.94	701.62	0	0	0	0	0	706.13	0	712.23	704.02	723.28	0	703.94	0	0	0	0	735.73	0	746.88	703.94	0	703.02	0	691.67	734.52	757.66	0	0	0	692.31	0	0	0	0	0	692.93	0	694.57	0	0	0	690.74	705.34
3.2715e+13	0	0	743.15	0	701.5	701.09	0	0	0	0	0	703.17	0	711.69	703.44	723.26	0	699.11	0	0	0	0	730.58	0	741.54	699.11	0	702.5	0	690.9	735.21	755.04	0	0	0	690.11	0	0	0	0	0	0	0	0	0	0	0	0	705.21
3.2773e+13	0	0	742.34	0	699.72	700.56	0	0	0	0	0	700.53	0	711.22	702.84	723	0	693.4	0	0	0	0	727.06	0	737.92	693.4	0	702	0	690.19	734.94	752.59	0	0	0	0	0	0	0	0	0	0	0	0	0	0	0	0	704.31
3.2831e+13	0	0	762.33	0	700.98	703.6	0	0	0	710.03	0	700.89	0	714.1	705.6	722.89	0	693.62	0	0	0	0	740.7	0	754.4	693.62	0	705.08	0	693.34	745.43	753.34	0	0	0	0	0	0	0	708.19	0	0	0	702.14	0	0	0	0	733.77
3.2889e+13	0	0	758.42	0	700.38	703.13	0	0	0	706.72	0	701.52	0	713.7	705.05	724.79	0	696.48	0	0	0	0	738.19	0	750.51	696.48	0	704.65	0	692.65	747.06	755.55	0	0	0	0	0	0	0	695.17	0	0	0	698.48	0	0	0	0	722.91
3.2947e+13	0	0	754.28	0	699.96	702.65	0	0	0	703.34	0	701.18	0	713.27	704.49	725.53	0	696.17	0	0	0	0	734.5	0	746.23	696.17	0	704.21	0	691.98	744.96	755.43	0	0	0	0	0	0	0	0	0	0	0	692.54	0	0	0	0	717.8
3.3005e+13	0	0	750.92	0	699.16	702.17	0	0	0	700.26	0	700.14	0	712.82	703.94	725.11	0	694.35	0	0	0	0	731.32	0	742.72	694.35	0	703.75	0	691.25	742.58	754.21	0	0	0	0	0	0	0	0	0	0	0	0	0	0	0	0	714.28
3.3063e+13	0	0	767.19	700.81	701.87	705.28	0	0	0	717.32	0	702.32	0	715.71	706.78	724.14	0	695.77	0	0	0	0	743.35	0	757.68	695.77	0	706.87	0	694.5	747.23	755.01	0	0	0	0	0	0	0	719.51	0	0	0	704.03	0	0	0	0	752.85
3.3122e+13	0	0	765.83	0	701.84	704.8	0	0	0	713.6	0	703.76	0	715.27	706.25	725.36	0	699.27	0	0	0	0	744.24	0	757	699.27	0	706.42	0	693.87	752.69	757.76	0	0	0	0	0	0	0	701.81	0	691	0	702.98	0	0	0	0	732.17
3.318e+13	0	0	760.1	0	702.08	704.32	0	0	0	708.97	0	704	0	714.82	705.72	726.07	0	699.46	0	0	0	0	739.78	0	751.73	699.46	0	705.95	0	693.19	749.66	758.5	0	0	0	0	0	0	0	0	0	0	0	698.23	0	0	0	0	724.55
3.3238e+13	0	0	755.58	0	701.64	703.84	0	0	0	705.22	0	703.16	0	714.37	705.18	725.41	0	698.06	0	0	0	0	735.97	0	747.49	698.06	0	705.48	0	692.55	746.32	757.5	0	0	0	0	0	0	0	0	0	0	0	690.62	0	0	0	0	719.74
3.3296e+13	700.14	0	747.28	0	704.99	706.94	0	797.68	0	695.33	0	705.65	0	717.29	708.06	781.65	0	699.45	0	0	0	0	733.54	0	744.59	699.45	0	708.59	0	695.82	737.94	758.41	0	0	0	690.91	0	0	751.98	0	693.67	0	0	0	0	0	793.5	0	711.87
3.3354e+13	0	0	752.22	0	703.35	706.48	0	700.97	0	696.27	0	703.5	0	716.89	707.55	747.35	0	695.04	0	0	0	0	730.45	0	741.32	695.04	0	708.15	0	695.2	747.62	756.25	0	702.14	0	0	0	0	0	0	0	0	0	0	0	0	696.38	0	709.61
3.3412e+13	0	0	752.91	0	701.47	706.01	0	0	0	697.94	0	701.04	0	716.47	707.04	738.62	0	0	0	0	0	0	727.87	0	738.67	0	0	707.7	0	694.58	747.19	754.22	0	698.86	0	0	0	0	0	0	0	0	0	0	0	0	0	0	709.11
3.347e+13	0	0	751.08	0	699.23	705.54	0	0	0	698.84	0	698.2	0	716.03	706.52	733.82	0	0	0	0	0	0	725.82	0	736.66	0	0	707.24	0	693.98	744.82	752.42	0	693.53	0	0	0	0	0	0	0	0	0	0	0	0	0	0	709.16
3.3528e+13	0	0	748.77	0	696.78	705.05	0	0	0	698.54	0	695.23	0	715.55	706.01	730.41	0	0	0	0	0	0	724.18	0	735.02	0	0	706.76	0	693.33	742.3	750.85	0	0	0	0	0	0	0	0	0	0	0	0	0	0	0	0	708.98
3.3586e+13	0	0	749.31	0	696.85	708.15	0	714.06	0	696.07	0	694.38	0	718.33	708.94	759.6	0	0	0	0	0	0	722.83	0	733.57	0	0	709.82	0	696.64	747.11	750.6	0	707.39	0	0	0	0	0	0	0	0	0	0	0	0	710.46	0	707.49
3.3645e+13	0	0	752.23	0	694.05	707.62	0	697.28	0	696.43	0	691.19	0	717.75	708.42	745.6	0	0	0	0	0	0	721.65	0	732.29	0	0	709.28	0	696.06	748.53	749.19	0	704.23	0	0	0	0	0	0	0	0	0	0	0	0	690.53	0	707.47
3.3703e+13	0	0	750.89	0	691.25	707.07	0	0	0	697.16	0	0	0	717.14	707.89	739.04	0	0	0	0	0	0	720.67	0	731.33	0	0	708.71	0	695.46	746.14	747.92	0	700.41	0	0	0	0	0	0	0	0	0	0	0	0	0	0	707.75
3.3761e+13	0	0	748.74	0	0	706.5	0	0	0	697.11	0	0	0	716.51	707.35	734.67	0	0	0	0	0	0	719.85	0	730.55	0	0	708.12	0	694.85	743.49	746.81	0	695.11	0	0	0	0	0	0	0	0	0	0	0	0	0	0	707.69
3.3819e+13	0	0	744.93	0	0	709.33	0	0	0	697.2	0	0	0	718.87	710.17	726.57	714.17	0	726.74	0	719.07	0	719.53	0	730.16	0	0	710.85	697.43	698.11	738.86	746.78	690.83	0	0	0	698.08	0	0	0	0	0	0	0	0	0	0	692.46	707.73
3.3877e+13	0	0	742.51	0	0	708.71	0	0	0	693.79	0	0	0	718.17	709.6	724.19	0	0	701.74	0	703.86	0	718.82	0	729.38	0	0	710.19	699.34	697.51	736.33	745.82	690.19	0	0	0	0	0	0	0	0	0	0	0	0	0	0	700.29	706.76
3.3935e+13	0	0	740.39	0	0	708.06	0	0	0	690.21	0	0	0	717.46	709.01	723.17	0	0	690.61	0	696.06	0	718.01	0	728.5	0	0	709.52	694.76	696.9	734.25	744.84	0	0	0	0	0	0	0	0	0	0	0	0	0	0	0	701.3	705.42
3.3993e+13	0	0	738.64	0	0	707.41	0	0	0	0	0	0	0	716.76	708.42	722.79	0	0	0	0	0	0	717.12	0	727.55	0	0	708.84	0	696.28	732.66	743.84	0	0	0	0	0	0	0	0	0	0	0	0	0	0	0	700.31	703.83
3.4051e+13	0	0	735	0	0	709.92	832.77	0	0	0	0	0	731.3	718.77	711.03	719.49	0	0	0	726.66	0	0	716.47	0	726.6	0	0	711.22	0	699.42	728.93	743.51	692.27	0	0	0	0	0	0	0	0	0	0	0	0	700.39	0	693.05	701.79
3.4109e+13	0	0	733.92	0	0	709.23	712.32	0	0	0	0	0	707.53	718.04	710.41	719.17	0	0	704.55	705.08	697.04	0	715.44	0	725.57	0	0	710.5	690.09	698.79	728.09	742.44	691.61	0	0	0	0	0	0	0	0	0	0	0	0	0	0	695.5	699.92
3.4168e+13	0	0	732.94	0	0	708.53	700.65	0	0	0	0	0	696.48	717.32	709.78	718.71	0	0	700.87	693.74	698.31	0	714.39	0	724.57	0	0	709.77	692.2	698.14	727.29	741.39	690.9	0	0	0	0	0	0	0	0	0	0	0	0	0	0	698.55	697.8
3.4226e+13	0	0	732.02	0	0	707.82	692.57	0	0	0	0	0	0	716.59	709.14	718.39	0	0	696.51	0	696.85	0	713.31	0	723.59	0	0	709.04	691.09	697.49	726.52	740.36	690.22	0	0	0	0	0	0	0	0	0	0	0	0	0	0	700.05	695.57
3.4284e+13	0	0	731.17	0	0	707.1	0	0	0	0	0	0	0	715.87	708.5	718.22	0	0	689.97	0	692.99	0	712.2	0	722.64	0	0	708.3	0	696.81	725.82	739.35	0	0	0	0	0	0	0	0	0	0	0	0	0	0	0	700.33	693.15
3.4342e+13	0	0	728.49	0	0	709.31	704.56	0	0	0	0	0	691.32	717.58	710.88	715.93	709.87	0	728.13	0	725.08	0	711.14	0	721.44	0	0	710.37	707.52	699.79	723.17	738.65	692.86	0	0	0	0	0	0	0	0	0	0	0	0	0	0	708.25	690.37
3.44e+13	0	0	727.92	0	0	708.57	700.07	0	0	0	0	0	691.81	716.84	710.22	716.33	0	0	712.12	0	712.82	0	709.99	0	720.55	0	0	709.6	704.77	699.11	722.77	737.68	692.14	0	0	0	0	0	0	0	0	0	0	0	0	0	0	711.12	0
3.4458e+13	0	0	727.46	0	0	707.81	694.86	0	0	0	0	0	0	716.09	709.56	717.15	0	0	704.77	0	706.76	0	708.81	0	719.68	0	0	708.82	701.23	698.41	722.51	736.74	691.42	0	0	0	0	0	0	0	0	0	0	0	0	0	0	710	0
3.4516e+13	0	0	727.14	0	0	707.05	690.53	0	0	0	0	0	0	715.34	708.88	717.84	0	0	699.04	0	702.14	0	707.59	0	718.82	0	0	708.03	697.63	697.7	722.41	735.84	690.65	0	0	0	0	0	0	0	0	0	0	0	0	0	0	708.34	0
3.4574e+13	0	0	725.58	0	0	709	692.98	0	710.9	0	0	0	706.73	716.8	711.05	717.42	0	0	690.15	705.16	693.05	0	706.32	695.34	717.59	0	0	709.84	0	700.5	721.1	735.01	693.9	0	0	0	0	0	0	0	0	0	724.29	0	701.36	0	0	704.96	0
3.4632e+13	0	0	725.49	0	0	708.22	701.28	0	690.86	0	0	0	707.56	716.03	710.37	717.41	0	0	693.84	706.24	694.42	0	705.11	0	716.81	0	0	709.03	0	699.77	721.15	734.17	693.13	0	0	0	0	0	0	0	0	0	706.69	0	0	0	0	702.97	0
3.469e+13	0	0	725.33	0	0	707.42	701.77	0	0	0	0	0	704.33	715.27	709.67	717.18	0	0	695.99	702.93	695.6	0	703.91	0	716.06	0	0	708.21	0	699.04	721.08	733.37	692.37	0	0	0	0	0	0	0	0	0	698.6	0	0	0	0	702.2	0
3.4749e+13	0	0	725.1	0	0	706.6	700.13	0	0	0	0	0	700.85	714.5	708.97	716.85	0	0	696.53	699.14	696.16	0	702.69	0	715.31	0	0	707.37	0	698.27	720.9	732.61	691.59	0	0	0	0	0	0	0	0	0	690.81	0	0	0	0	701.99	0
3.4807e+13	0	0	724.8	0	0	708.32	697.11	0	0	0	0	0	696.88	715.72	710.94	716.51	0	0	695.13	694.43	695.42	0	744.86	0	765.53	0	693.53	708.93	0	700.89	720.65	731.79	694.67	0	0	0	0	0	0	703.47	0	704.47	0	848.06	0	0	0	701.86	0
3.4865e+13	0	0	730.01	0	0	707.49	692.8	0	0	0	0	0	692.22	714.94	710.23	716.25	0	691.52	690.61	0	691.93	0	728.32	0	742.46	691.52	0	708.08	0	700.13	722.4	737.49	693.89	0	0	0	0	0	0	0	0	692.62	0	700.65	0	0	0	701.52	697.45
3.4923e+13	0	0	733.01	0	0	706.64	0	0	0	0	0	0	0	714.17	709.51	716.55	0	0	0	0	0	0	720.56	0	733.87	0	0	707.2	0	699.34	725.28	740.18	693.06	0	0	0	0	0	0	0	0	0	0	0	0	0	0	700.69	699.05
3.4981e+13	0	0	733.31	0	0	705.78	0	0	0	0	0	0	0	713.4	708.79	717.2	0	0	0	0	0	0	716.57	0	729.45	0	0	706.32	0	698.55	726.38	740.1	692.22	0	0	0	0	0	0	0	0	0	0	0	0	0	0	699.21	698.45
3.5039e+13	0	0	732.87	0	0	704.9	0	0	0	0	0	0	0	712.67	708.05	717.72	0	0	0	0	0	0	713.92	0	726.49	0	0	705.43	0	697.72	726.58	739.32	691.37	0	0	0	0	0	0	0	0	0	0	0	0	0	0	696.98	697.25
3.5097e+13	0	0	729.55	0	0	706.48	707.81	0	701.72	0	0	0	719.84	713.95	709.84	715.65	0	0	0	718.94	0	0	712.47	0	724.4	0	0	706.9	0	700.17	723.73	739.73	694.34	0	0	0	0	0	0	0	0	0	719.53	0	691.65	0	0	691.26	692.37
3.5155e+13	0	0	729.09	0	0	705.66	704.83	0	0	0	0	0	708.97	713.36	709.13	715.61	0	0	691.42	707.7	0	0	710.77	0	722.56	0	0	706.09	0	699.34	723.55	738.48	693.46	0	0	0	0	0	0	0	0	0	703.02	0	0	0	0	692.73	0
3.5213e+13	0	0	728.53	0	0	704.85	701.41	0	0	0	0	0	703.39	712.77	708.42	715.44	0	0	692.44	701.77	0	0	709.28	0	721	0	0	705.29	0	698.5	723.2	737.31	692.58	0	0	0	0	0	0	0	0	0	693.98	0	0	0	0	693.88	0
3.5272e+13	0	0	727.91	0	0	704.03	697.95	0	0	0	0	0	698.92	712.17	707.72	715.24	0	0	689.97	696.83	0	0	707.87	0	719.64	0	0	704.48	0	697.64	722.75	736.23	691.68	0	0	0	0	0	0	0	0	0	0	0	0	0	0	694.79	0
3.533e+13	0	0	727.29	0	738.89	705.73	693.52	0	0	0	0	725.82	694.35	713.64	709.49	715.07	0	692.86	0	691.46	0	0	712.78	0	727.76	692.86	0	706.14	0	699.97	722.25	788.09	694.52	0	0	731.42	0	0	0	0	0	0	0	0	0	0	0	695.17	0
3.5388e+13	0	0	727.04	0	711.62	704.95	0	0	0	0	0	707.75	0	713.04	708.82	714.92	0	694.72	0	0	0	0	719.02	0	733.34	694.72	0	705.37	0	699.13	721.85	762.24	693.61	0	0	704.84	0	0	0	0	0	0	0	0	0	0	0	694.44	0
3.5446e+13	0	0	727.67	0	703.9	704.18	0	0	0	0	0	701.27	0	712.57	708.14	714.8	0	690.24	0	0	0	0	717.41	0	730.87	690.24	0	704.64	0	698.27	721.94	754.52	692.68	0	0	696.04	0	0	0	0	0	0	0	0	0	0	0	692.29	0
3.5504e+13	0	0	728.25	0	699.28	703.46	0	0	0	0	0	696.73	0	712.3	707.46	714.76	0	0	0	0	0	0	715.42	0	728.42	0	0	704.01	0	697.4	722.27	750.11	691.75	0	0	0	0	0	0	0	0	0	0	0	0	0	0	0	0
3.5562e+13	0	0	728.51	0	694.59	705.6	0	0	0	0	0	0	0	714.82	709.34	714.77	0	0	0	0	0	0	713.93	0	728.05	0	0	706.33	0	699.7	722.5	747.46	694.5	0	0	0	0	0	0	877.73	0	0	0	717.44	0	0	0	0	692.32
3.562e+13	0	0	740.3	0	692.81	705.12	0	0	0	691.38	0	693.59	0	714.61	708.78	714.95	0	693.93	0	0	0	0	733.15	0	747.96	693.93	0	705.92	0	698.87	728.04	749.42	693.58	0	0	0	0	0	0	702.17	0	692.92	0	705.41	0	0	0	0	709.81
3.5678e+13	0	0	741.38	0	694.04	704.61	0	0	0	692.12	0	696.06	0	714.26	708.24	716.11	0	694.67	0	0	0	0	727.95	0	741.24	694.67	0	705.48	0	698.04	731.27	751.17	692.63	0	0	0	0	0	0	0	0	0	0	695.54	0	0	0	0	706.72
3.5736e+13	0	0	740.28	0	694.15	704.07	0	0	0	690.28	0	695.82	0	713.82	707.69	717.19	0	692.36	0	0	0	0	724.34	0	736.9	692.36	0	704.98	0	697.22	731.61	750.38	691.71	0	0	0	0	0	0	0	0	0	0	0	0	0	0	0	704.18
3.5795e+13	0	0	738.93	0	693.3	703.52	0	0	0	0	0	694.37	0	713.33	707.12	717.67	0	0	0	0	0	0	721.57	0	733.68	0	0	704.45	0	696.38	731.1	748.91	690.74	0	0	0	0	0	0	0	0	0	0	0	0	0	0	0	702.02
3.5853e+13	0	0	737.6	0	729.75	706.06	0	0	0	0	0	717.24	0	715.7	709.36	717.64	0	697.07	0	0	0	0	725.57	0	740.02	697.07	0	707.05	0	698.9	730.29	792.58	693.59	0	0	722.14	0	0	0	0	0	0	0	0	0	0	0	0	699.96
3.5911e+13	0	0	736.96	0	718.17	705.53	0	0	0	0	0	713.32	0	715.42	708.81	717.24	0	700.18	0	0	0	0	728.34	0	741.91	700.18	0	706.57	0	698.14	729.54	773.25	692.68	0	0	710.42	0	0	0	0	0	0	0	0	0	0	0	0	698.05
3.5969e+13	0	0	736.94	0	712.79	705.1	0	0	0	0	0	709.49	0	715.56	708.26	716.64	0	698.57	0	0	0	0	726.86	0	739.58	698.57	0	706.29	0	697.39	729.18	765.5	691.81	0	0	704.74	0	0	0	0	0	0	0	0	0	0	0	0	696.46
3.6027e+13	0	0	736.72	0	709.13	704.8	0	0	0	0	0	706.33	0	715.76	707.75	715.95	0	695.66	0	0	0	0	724.81	0	737	695.66	0	706.17	0	696.63	728.83	760.62	690.89	0	0	700.4	0	0	0	0	0	0	0	0	0	0	0	0	695
3.6085e+13	0	0	732.4	0	705.84	708.19	0	0	0	0	0	701.6	0	719.64	710.35	711.8	0	0	0	0	0	0	720.4	0	732.46	0	0	709.87	0	699.31	724.42	757.41	693.84	0	0	693.61	0	0	0	0	0	0	0	0	0	0	0	726.48	0
3.6143e+13	0	0	732.14	0	703.11	708.01	0	0	0	0	0	698.56	0	719.42	710.01	718.57	0	0	0	0	0	0	718.71	0	730.56	0	0	709.73	0	698.66	724.52	754.45	692.99	0	0	0	0	0	0	0	0	0	0	0	0	0	0	706.41	0
3.6201e+13	0	0	732.65	0	699.99	707.74	0	0	0	0	0	694.64	0	719.03	709.66	720.49	0	0	0	0	0	0	717.08	0	728.76	0	0	709.45	0	698.02	725.6	751.94	692.19	0	0	0	0	0	0	0	0	0	0	0	0	0	0	699.22	690.28
3.6259e+13	0	0	733.07	0	696.25	707.4	0	0	0	0	0	690.14	0	718.51	709.27	720.51	0	0	0	0	0	0	715.59	0	727.1	0	0	709.08	0	697.41	726.34	749.75	691.37	0	0	0	0	0	0	0	0	0	0	0	0	0	0	693.65	691.01
3.6318e+13	0	0	731.07	0	691.37	710.67	702.13	0	0	0	0	0	910.78	721.29	712.18	717.97	0	0	0	910.26	0	0	712.31	0	723.86	0	0	712.33	0	700.38	724.63	747.73	694.46	0	691.76	0	0	0	0	0	0	0	700.08	0	0	0	0	0	0
3.6376e+13	0	0	730.79	0	0	710.15	707.95	0	0	0	0	0	711.44	720.53	711.72	716.72	0	0	690.73	709.92	0	0	711.39	0	722.74	0	0	711.75	0	699.83	724.36	746.03	693.74	0	691	0	0	0	0	0	0	0	696.22	0	0	0	0	0	0
3.6434e+13	0	0	730.26	0	0	709.59	699.11	0	0	0	0	0	699.47	719.74	711.22	715.6	0	0	692.51	697.47	0	0	710.54	0	721.74	0	0	711.13	0	699.28	723.84	744.5	693.03	0	690.08	0	0	0	0	0	0	0	0	0	0	0	0	691.23	0
3.6492e+13	0	0	729.59	0	0	709	691.51	0	0	0	0	0	691.33	718.94	710.69	714.78	0	0	0	0	0	0	709.71	0	720.84	0	0	710.48	0	698.7	723.21	743.09	692.34	0	0	0	0	0	0	0	0	0	0	0	0	0	0	692.54	0
3.655e+13	0	0	728.86	0	0	708.38	0	0	0	0	0	0	0	718.14	710.12	714.23	0	0	0	0	0	0	708.82	0	719.99	0	0	709.81	0	698.12	722.55	741.79	691.64	0	0	0	0	0	0	0	0	0	0	0	0	0	0	692.4	0
3.6608e+13	697.91	0	726.49	0	0	710.99	0	704.51	0	0	0	0	0	720.06	712.74	736.26	0	0	0	0	0	0	706.56	0	717.95	0	0	712.26	0	701.18	721.29	740.38	694.87	0	690.31	0	0	0	0	0	0	0	0	0	0	0	699.62	698.91	0
3.6666e+13	0	0	729.32	0	0	710.28	0	0	0	0	0	0	0	719.2	712.11	731.6	0	0	0	0	0	0	705.65	0	717.23	0	0	711.5	0	700.58	725.63	739.25	694.21	0	0	0	0	0	0	0	0	0	0	0	0	0	0	701.8	0
3.6724e+13	0	0	730.93	0	0	709.56	0	0	0	0	0	0	0	718.35	711.46	728.41	0	0	0	0	0	0	704.73	0	716.55	0	0	710.74	0	699.97	727.07	738.18	693.52	0	0	0	0	0	0	0	0	0	0	0	0	0	0	700.34	0
3.6782e+13	0	0	731.37	0	0	708.84	0	0	0	0	0	0	0	717.52	710.81	726.12	0	0	0	0	0	0	703.89	0	715.96	0	0	709.97	0	699.36	727.21	737.18	692.84	0	0	0	0	0	0	0	0	0	0	0	0	0	0	698.12	0
3.684e+13	0	0	731.33	0	0	710.95	0	0	0	0	688.6	698.75	0	718.97	713.09	724.28	0	721.99	0	0	0	704.5	758.85	0	774.17	721.99	716.23	711.9	0	702.23	726.86	739.54	696.03	0	0	0	0	0	0	0	0	728.16	0	715.49	0	0	0	695.51	0
3.6899e+13	0	0	735.15	0	693.67	710.17	0	0	0	0	0	701.33	0	718.12	712.4	722.76	0	703.92	0	0	0	0	729.3	0	742.19	703.92	0	711.08	0	701.58	727.95	749.17	695.35	0	0	0	0	0	0	0	0	698.45	0	697.89	0	0	0	692.82	695.51
3.6957e+13	0	0	737.33	0	693.99	709.39	0	0	0	0	0	698.06	0	717.3	711.7	721.82	0	697.06	0	0	0	0	722.43	0	734.85	697.06	0	710.27	0	700.92	729.64	748.57	694.65	0	0	0	0	0	0	0	0	0	0	0	0	0	0	0	698.24
3.7015e+13	0	0	737.56	0	692.67	708.61	0	0	0	0	0	695.12	0	716.56	711	721.22	0	690.07	0	0	0	0	718.87	0	730.98	690.07	0	709.47	0	700.23	730.18	747	693.94	0	0	0	0	0	0	0	0	0	0	0	0	0	0	0	698.79
3.7073e+13	0	0	734.23	0	694.52	710.44	0	0	0	0	0	694.76	0	718.06	713	947.87	0	0	0	0	0	0	716.09	0	727.79	0	0	711.17	0	702.88	727.23	746.85	696.97	701.93	0	0	0	0	0	0	926.21	0	0	0	0	0	0	0	695.26
3.7131e+13	0	0	745.27	0	690.69	709.74	0	697.23	0	0	0	0	0	717.54	712.32	750.76	0	0	0	0	0	0	714.49	0	725.96	0	0	710.49	0	702.18	744.79	745.08	696.25	710.16	0	0	0	0	0	0	0	0	0	0	0	0	692.91	0	695.69
3.7189e+13	0	0	746.44	0	0	709.05	0	0	0	690.97	0	0	0	717.03	711.66	739.81	0	0	0	0	0	0	713.22	0	724.63	0	0	709.83	0	701.46	743.01	743.56	695.51	701.33	0	0	0	0	0	0	0	0	0	0	0	0	0	0	697.6
3.7247e+13	0	0	744.99	0	0	708.37	0	0	0	691.92	0	0	0	716.49	711.01	734.47	0	0	0	0	0	0	712.33	0	723.81	0	0	709.16	0	700.75	740.47	742.33	694.75	694.84	0	0	0	0	0	0	0	0	0	0	0	0	0	0	699.05
3.7305e+13	0	0	743.18	0	0	707.69	0	0	0	690.99	0	0	0	715.92	710.37	730.86	0	0	0	0	0	0	711.67	0	723.22	0	0	708.47	0	700.02	738.15	741.34	693.99	0	0	0	0	0	0	0	0	0	0	0	0	0	0	0	699.64
3.7363e+13	692.5	0	744.13	0	0	709.62	0	717.67	0	0	0	0	0	717.58	712.38	763.63	0	0	0	0	0	0	711.46	0	722.94	0	0	710.33	0	702.52	743.14	741.26	696.89	706.77	0	0	0	0	0	0	0	0	0	0	0	0	714.02	0	700.29
3.7422e+13	0	0	748.13	0	0	708.93	0	699.28	0	690.16	0	0	0	716.96	711.76	747.53	0	0	0	0	0	0	711	0	722.43	0	0	709.63	0	701.81	745.83	740.49	696.13	703.86	0	0	0	0	0	0	0	0	0	0	0	0	693.61	691.53	700.09
3.748e+13	0	0	747.33	0	0	708.22	0	0	0	690.95	0	0	0	716.31	711.14	740.46	0	0	0	0	0	0	710.54	0	722.03	0	0	708.92	0	701.08	743.72	739.78	695.35	699.89	0	0	0	0	0	0	0	0	0	0	0	0	0	691.61	700.27
3.7538e+13	0	0	745.55	0	0	707.5	0	0	0	690.85	0	0	0	715.65	710.51	735.87	0	0	0	0	0	0	710.13	0	721.76	0	0	708.18	0	700.35	741.26	739.15	694.55	694.76	0	0	0	0	0	0	0	0	0	0	0	0	0	690.27	700.26
3.7596e+13	0	0	744.46	0	0	709.32	0	0	0	691.15	0	0	0	717.1	712.44	732.39	0	697.61	0	0	0	0	759.04	0	774.43	697.61	699.4	709.91	0	702.77	739.04	740.18	697.37	0	0	0	0	0	0	716.65	0	718.43	0	736.99	0	0	0	0	703.81
3.7654e+13	0	0	751.56	0	0	708.58	0	0	0	697.69	0	695.88	0	716.41	711.8	729.95	0	700.52	0	0	0	0	735.56	0	748.42	700.52	0	709.16	0	702.04	741.9	748.41	696.59	0	0	0	0	0	0	697	0	699.18	0	706.07	0	0	0	0	713.37
3.7712e+13	0	0	751.31	0	691.51	707.84	0	0	0	699.49	0	696.15	0	715.73	711.15	728.81	0	696.77	0	0	0	0	729.01	0	741.39	696.77	0	708.41	0	701.3	742.58	749.66	695.8	0	0	0	0	0	0	0	0	0	0	696.42	0	0	0	0	713.29
3.777e+13	0	0	749.33	0	691.68	707.09	0	0	0	698.82	0	694.95	0	715.09	710.49	727.75	0	693.14	0	0	0	0	725.33	0	737.43	693.14	0	707.66	0	700.55	741.42	748.98	694.99	0	0	0	0	0	0	0	0	0	0	0	0	0	0	0	711.88
3.7828e+13	0	0	757.54	0	695.8	708.84	0	0	0	976.82	0	697.64	0	716.64	712.31	726.47	0	691.89	0	0	0	0	724.05	0	735.48	691.89	0	709.35	0	702.88	739.71	750.2	697.71	0	0	0	0	0	0	0	0	0	0	0	0	0	0	0	714.34
3.7886e+13	0	0	778.08	0	693.98	708.16	0	0	0	727.61	0	695.01	0	716.19	711.67	730.88	0	0	0	0	0	0	726.25	0	739.3	0	0	708.71	0	702.13	765.04	748.93	696.92	0	0	0	0	703.82	0	0	0	0	0	0	0	0	0	0	736.33
3.7945e+13	0	0	765.31	0	692.29	707.51	0	0	0	716.78	0	693.28	0	715.75	711.05	732.59	0	0	0	0	0	0	727.98	0	740.77	0	0	708.09	0	701.38	756.03	749.4	696.11	0	0	0	0	690.72	0	0	0	0	0	0	0	0	0	0	726.68
3.8003e+13	0	0	758.64	0	691.4	706.86	0	0	0	711.21	0	692.53	0	715.3	710.43	731.28	0	0	0	0	0	0	727.17	0	739.44	0	0	707.48	0	700.61	750.49	749.62	695.29	0	0	0	0	0	0	0	0	0	0	0	0	0	0	0	721.41
3.8061e+13	0	0	753.99	0	690.69	706.22	0	0	0	707.16	0	691.77	0	714.83	709.82	729.32	0	0	0	0	0	0	725.68	0	737.57	0	0	706.86	0	699.84	746.38	749.21	694.44	0	0	0	0	0	0	0	0	0	0	0	0	0	0	0	717.63
3.8119e+13	0	0	746.99	0	694.21	708.26	0	0	0	699.98	0	695	0	716.79	711.76	721.12	0	0	0	0	709.62	0	725.91	0	737.07	0	0	708.92	716.3	702.16	738.88	750.6	697.14	0	0	0	0	0	0	0	0	0	0	0	0	0	0	720.47	712.91
3.8177e+13	0	0	744.2	0	692.68	707.66	0	0	0	696.64	0	692.86	0	716.35	711.2	722.31	0	0	0	0	694.8	0	723.91	0	734.88	0	0	708.35	698.3	701.43	736.51	749.32	696.32	0	0	0	0	0	0	0	0	0	0	0	0	0	0	708.32	710.19
3.8235e+13	0	0	742.25	0	690.76	707.06	0	0	0	694.26	0	690.11	0	715.89	710.62	723.76	0	0	0	0	0	0	722.04	0	732.87	0	0	707.78	0	700.69	735.1	747.98	695.5	0	0	0	0	0	0	0	0	0	0	0	0	0	0	702.78	708.02
3.8293e+13	0	0	740.85	0	0	706.46	0	0	0	691.5	0	0	0	715.41	710.04	724.28	0	0	0	0	0	0	720.31	0	731.02	0	0	707.2	0	699.94	734.15	746.64	694.65	0	0	0	0	0	0	0	0	0	0	0	0	0	0	698.51	706.24
3.8351e+13	703.01	0	737.67	0	0	708.64	0	737.36	0	0	0	0	0	717.44	712.09	775.81	0	0	0	0	0	0	719.12	0	729.44	0	0	709.4	0	702.3	732.54	746.39	697.34	700.2	0	0	0	0	692.85	0	690.39	0	0	0	0	0	733.95	694.71	703.03
3.8409e+13	0	0	744.39	0	0	708.06	0	703.87	0	0	0	0	0	716.92	711.53	748.76	0	0	0	0	0	0	717.6	0	727.88	0	0	708.83	0	701.59	742.26	745	696.53	703.89	0	0	0	0	0	0	0	0	0	0	0	0	699.75	697.73	701.96
3.8468e+13	0	0	745.73	0	0	707.46	0	690.28	0	690.41	0	0	0	716.37	710.96	741.3	0	0	0	0	0	0	716.29	0	726.64	0	0	708.24	0	700.87	742.33	743.72	695.73	700.27	0	0	0	0	0	0	0	0	0	0	0	0	0	697.4	701.91
3.8526e+13	0	0	744.97	0	0	706.85	0	0	0	691.01	0	0	0	715.8	710.38	736.88	0	0	0	0	0	0	715.22	0	725.75	0	0	707.63	0	700.14	740.88	742.61	694.9	696.38	0	0	0	0	0	0	0	0	0	0	0	0	0	695.52	702.04
3.8584e+13	0	0	743.65	0	0	706.22	0	0	0	690.39	0	0	0	715.2	709.79	733.62	0	0	0	0	0	0	714.33	0	725.06	0	0	707.01	0	699.41	739.16	741.67	694.07	0	0	0	0	0	0	0	0	0	0	0	0	0	0	693.26	701.87
3.8642e+13	0	0	743.71	0	708.13	708.38	0	0	0	690.78	0	717.13	0	717.01	711.85	730.96	0	717.06	0	0	0	701.93	743.85	0	756.24	717.06	0	709.13	0	701.85	737.89	763	696.81	0	0	699.99	0	0	0	0	0	704.71	0	696.34	0	0	0	690.73	703.26
3.87e+13	0	0	745.75	0	704.92	707.73	0	0	0	692.07	0	708.5	0	716.38	711.25	728.91	0	706.02	0	0	0	0	734.4	0	746.2	706.02	0	708.48	0	701.14	738.42	759.39	696.01	0	0	696.64	0	0	0	0	0	694.43	0	692.59	0	0	0	0	706.26
3.8758e+13	0	0	745.86	0	702.24	707.08	0	0	0	692.35	0	704.18	0	715.85	710.64	727.47	0	700.54	0	0	0	0	729.75	0	741.31	700.54	0	707.84	0	700.42	738.47	756.13	695.21	0	0	692.96	0	0	0	0	0	0	0	0	0	0	0	0	707.34
3.8816e+13	0	0	744.95	0	700.02	706.47	0	0	0	691.48	0	701.13	0	715.44	710.02	726.21	0	695.36	0	0	0	0	726.66	0	738.05	695.36	0	707.27	0	699.69	737.79	753.53	694.39	0	0	0	0	0	0	0	0	0	0	0	0	0	0	0	707.17
3.8874e+13	0	0	788.81	0	700.91	708.74	0	0	0	728.24	0	700.28	0	717.78	712.07	732.38	0	0	0	0	0	0	724.64	0	736.09	0	0	709.61	0	702.12	777.16	752.9	697.13	0	0	0	0	716.9	0	0	0	0	0	0	0	0	0	0	727.16
3.8932e+13	0	0	767.8	0	698.31	708.25	0	0	0	715.91	0	697.24	0	717.47	711.52	735.91	0	0	0	0	0	0	726.21	0	738.62	0	0	709.18	0	701.42	759.64	751.6	696.33	0	0	0	0	698.01	0	0	0	0	0	0	0	0	0	0	723.24
3.899e+13	0	0	759.96	0	695.91	707.75	0	0	0	710.63	0	694.98	0	717.1	710.98	734.03	0	0	0	0	0	0	726.63	0	738.85	0	0	708.72	0	700.72	752.54	751.24	695.54	0	0	0	0	0	0	0	0	0	0	0	0	0	0	0	719.64
3.9049e+13	0	0	755.02	0	694.09	707.24	0	0	0	707	0	693.36	0	716.67	710.45	731.63	0	0	0	0	0	0	725.96	0	737.84	0	0	708.23	0	700.01	747.93	750.73	694.72	0	0	0	0	0	0	0	0	0	0	0	0	0	0	0	716.76
3.9107e+13	0	0	811.71	0	695.83	709.72	0	0	0	718.95	0	695.21	0	718.98	712.68	738.61	0	0	0	0	0	0	726.3	0	737.62	0	0	710.74	0	702.49	818.32	751.76	697.46	699.9	0	0	0	724.96	0	0	0	0	0	0	0	0	0	0	718.06
3.9165e+13	0	0	776.57	0	694.37	709.19	0	0	0	720.18	0	693.52	0	718.47	712.16	744.71	0	0	0	0	0	0	726.06	0	737.98	0	0	710.21	0	701.83	770.23	750.75	696.7	701.82	0	0	0	703.42	0	0	0	0	0	0	0	0	0	0	725.76
3.9223e+13	0	0	765.94	0	692.72	708.64	0	0	0	715.22	0	691.94	0	717.95	711.63	739.88	0	0	0	0	0	0	726.66	0	738.81	0	0	709.66	0	701.16	759.22	750.42	695.92	696.41	0	0	0	690.84	0	0	0	0	0	0	0	0	0	0	723.16
3.9281e+13	0	0	759.62	0	691.46	708.08	0	0	0	711.34	0	690.9	0	717.4	711.08	735.83	0	0	0	0	0	0	726.38	0	738.32	0	0	709.1	0	700.49	752.86	750.22	695.15	691.19	0	0	0	0	0	0	0	0	0	0	0	0	0	0	720.22
3.9339e+13	0	0	754.99	0	690.43	707.51	0	0	0	708.02	0	0	0	716.85	710.52	732.48	0	0	0	0	0	0	725.51	0	737.19	0	0	708.53	0	699.81	748.26	749.74	694.36	0	0	0	0	0	0	0	0	0	0	0	0	0	0	0	717.51
3.9397e+13	692.54	0	751.51	0	692.92	709.92	0	706.31	0	703.55	0	692.37	0	718.99	712.78	750.15	0	0	0	0	0	0	725.96	0	737.09	0	0	710.93	0	702.39	746.65	750.84	697.18	697.64	0	0	0	0	0	0	0	0	0	0	0	0	702.67	690.51	714.48
3.9455e+13	0	0	752.6	0	691.54	709.34	0	695.08	0	701.81	0	690.69	0	718.44	712.22	743	0	0	0	0	0	0	724.42	0	735.37	0	0	710.35	0	701.74	747.82	749.76	696.42	699.73	0	0	0	0	0	0	0	0	0	0	0	0	0	691.1	712.59
3.9513e+13	0	0	751.32	0	0	708.76	0	0	0	700.87	0	0	0	717.88	711.65	738.26	0	0	0	0	0	0	722.99	0	733.89	0	0	709.77	0	701.08	746.12	748.65	695.67	698.26	0	0	0	0	0	0	0	0	0	0	0	0	0	0	711.49
3.9572e+13	0	0	749.33	0	0	708.17	0	0	0	699.81	0	0	0	717.32	711.08	734.67	0	0	0	0	0	0	721.73	0	732.63	0	0	709.18	0	700.41	743.87	747.59	694.9	693.17	0	0	0	0	0	0	0	0	0	0	0	0	0	0	710.58
3.963e+13	0	0	747.2	0	728.76	710.51	0	0	0	698.08	0	711.77	0	719.37	713.3	731.71	0	692.27	0	0	0	0	725.78	0	739	692.27	0	711.49	0	702.98	741.61	795.74	697.73	0	0	720.6	0	0	0	0	0	0	0	0	0	0	0	0	709.57
3.9688e+13	0	0	745.75	0	716.23	709.93	0	0	0	695.78	0	710.25	0	718.98	712.73	729.16	0	697.46	0	0	0	0	730.6	0	743.55	697.46	0	710.93	0	702.33	739.66	774.05	697	0	0	708.17	0	0	0	0	0	0	0	0	0	0	0	0	708.71
3.9746e+13	0	0	745.11	0	711.29	709.45	0	0	0	693.34	0	707.65	0	719.07	712.17	726.96	0	697.31	0	0	0	0	730.07	0	742.31	697.31	0	710.59	0	701.67	738.38	766.49	696.25	0	0	702.82	0	0	0	0	0	0	0	0	0	0	0	0	708.27
3.9804e+13	0	0	744.3	0	708.22	709.12	0	0	0	690.85	0	705.5	0	719.25	711.65	725.08	0	695.54	0	0	0	0	728.67	0	740.43	695.54	0	710.42	0	701.01	737.29	761.96	695.51	0	0	698.84	0	0	0	0	0	0	0	0	0	0	0	0	707.73
3.9862e+13	725.87	708.49	739.89	0	706.07	712.24	0	716.07	0	0	0	702.58	0	722.84	714.13	742.17	0	0	0	0	0	0	726.03	0	737.28	0	0	713.81	0	703.6	732.72	759.29	698.32	0	690.75	693.1	0	0	0	0	0	0	0	0	0	0	710.52	0	704.97
3.992e+13	0	0	742.31	0	704.06	712.03	0	696.28	0	0	0	700.53	0	722.64	713.79	740.56	0	0	0	0	0	0	724.77	0	735.73	0	0	713.62	0	703.01	737.65	756.62	697.6	692.04	690.86	0	0	0	0	0	0	0	0	0	0	0	690.15	691.85	703.58
3.9978e+13	0	0	744.07	0	701.67	711.72	0	0	0	0	0	697.78	0	722.25	713.44	735.36	0	0	0	0	0	0	723.46	0	734.25	0	0	713.3	0	702.43	739.18	754.35	696.89	692.23	690.74	0	0	0	0	0	0	0	0	0	0	0	0	691.09	703.15
4.0036e+13	0	0	743.91	0	698.92	711.33	0	0	0	690.36	0	694.73	0	721.74	713.05	731.79	0	0	0	0	0	0	722.24	0	732.96	0	0	712.88	0	701.85	738.61	752.39	696.18	0	690.43	0	0	0	0	0	0	0	0	0	0	0	0	0	703.26
4.0095e+13	0	0	742.95	0	695.95	710.88	0	0	0	0	0	691.54	0	721.15	712.63	729	0	0	0	0	0	0	721.15	0	731.85	0	0	712.39	0	701.28	737.4	750.7	695.47	0	0	0	0	0	0	0	0	0	0	0	0	0	0	0	703.35
4.0153e+13	0	0	739.7	0	693.77	713.78	695.79	0	0	0	0	0	705.88	723.58	715.34	722.51	0	0	0	703.49	0	0	719.71	0	730.33	0	0	715.23	0	704.13	733.69	749.54	698.41	0	693.58	0	0	0	0	0	0	0	701.85	0	0	0	0	0	702.52
4.0211e+13	0	0	738.12	0	690.87	713.19	693.19	0	0	0	0	0	695.7	722.82	714.85	720.49	0	0	0	692.59	0	0	718.89	0	729.44	0	0	714.59	0	703.58	732.01	748.22	697.76	0	692.71	0	0	0	0	0	0	0	0	0	0	0	0	0	701.64
4.0269e+13	0	0	736.58	0	0	712.58	0	0	0	0	0	0	0	722.05	714.32	719.09	0	0	0	0	0	0	718.03	0	728.51	0	0	713.92	0	703.03	730.45	746.96	697.1	0	691.75	0	0	0	0	0	0	0	0	0	0	0	0	690.41	700.1
4.0327e+13	0	0	735.14	0	0	711.94	0	0	0	0	0	0	0	721.28	713.76	718.12	0	0	0	0	0	0	717.11	0	727.56	0	0	713.24	0	702.46	729.07	745.76	696.44	0	690.69	0	0	0	0	0	0	0	0	0	0	0	0	0	698.14
4.0385e+13	0	0	733.89	0	726.27	714.37	0	0	0	0	0	731.45	0	723.12	716.21	717.41	0	718.66	0	0	0	701.03	742.4	0	755.92	718.66	0	715.54	0	705.29	727.88	778.79	699.44	0	693.47	718.77	0	0	0	0	0	0	0	0	0	0	0	0	696.04
4.0443e+13	0	0	734.46	0	713.27	713.67	0	0	0	0	0	713.44	0	722.34	715.59	716.83	0	705.51	0	0	0	0	735.38	0	747.25	705.51	0	714.8	0	704.7	727.48	767.75	698.8	0	692.07	705.22	0	0	0	0	0	0	0	0	0	0	0	0	696.03
4.0501e+13	0	0	735.38	0	708.04	712.99	0	0	0	0	0	707.19	0	721.76	714.96	716.42	0	699.56	0	0	0	0	730.76	0	742.23	699.56	0	714.13	0	704.1	727.88	761.84	698.15	0	690.94	699.12	0	0	0	0	0	0	0	0	0	0	0	0	696.8
4.0559e+13	0	0	735.52	0	704.7	712.4	0	0	0	0	0	703.37	0	721.39	714.35	716.11	0	693.76	0	0	0	0	727.47	0	738.77	693.76	0	713.58	0	703.48	728.07	757.9	697.5	0	690.08	693.15	0	0	0	0	0	0	0	0	0	0	0	0	696.92
4.0618e+13	0	0	731.34	0	702.88	714.89	0	0	0	0	0	699.48	0	723.98	716.65	711.83	0	0	690.42	0	726.3	0	723.08	0	734.34	0	0	716.16	745.81	706.18	724.14	755.46	700.44	0	693.37	0	0	0	0	0	0	0	0	0	0	0	0	734.8	692.16
4.0676e+13	0	0	730.88	0	699.71	714.46	0	0	0	0	0	695.3	0	723.64	716.12	712.59	0	0	691.5	0	703.52	0	721.15	0	732.35	0	0	715.76	705.24	705.57	723.81	752.85	699.79	0	692.81	0	0	0	0	0	0	0	0	0	0	0	0	712.95	691.38
4.0734e+13	0	0	730.46	0	695.78	714	0	0	0	0	0	689.96	0	723.2	715.61	714.74	0	0	0	0	693.69	0	719.38	0	730.56	0	0	715.31	694.03	704.97	723.72	750.64	699.13	0	692.22	0	0	0	0	0	0	0	0	0	0	0	0	705.95	691.44
4.0792e+13	0	0	730.26	0	691.15	713.5	0	0	0	0	0	0	0	722.67	715.1	716.18	0	0	0	0	0	0	717.76	0	728.91	0	0	714.8	0	704.37	723.92	748.7	698.46	0	691.57	0	0	0	0	0	0	0	0	0	0	0	0	701.52	691.55
4.085e+13	0	0	730.15	0	0	712.95	0	0	0	0	0	0	0	722.07	714.58	716.85	0	0	0	0	0	0	716.27	0	727.39	0	0	714.23	0	703.77	724.13	746.96	697.8	0	690.81	0	0	0	0	0	0	0	0	0	0	0	0	697.66	691.11
4.0908e+13	0	0	727.62	0	0	715.39	692.7	0	0	0	0	0	702.7	724.09	716.98	715.14	0	0	0	701.57	0	0	713.49	0	724.64	0	0	716.59	0	706.47	721.94	745.21	700.7	0	693.86	0	0	0	0	0	0	0	705.77	0	0	0	0	690.06	0
4.0966e+13	0	0	727.49	0	0	714.75	695.02	0	0	0	0	0	699.33	723.34	716.42	714.74	0	0	0	698.43	0	0	712.35	0	723.49	0	0	715.9	0	705.88	721.92	743.77	700.06	0	692.7	0	0	0	0	0	0	0	694.82	0	0	0	0	691.83	0
4.1024e+13	0	0	727.21	0	0	714.08	693.15	0	0	0	0	0	694.82	722.57	715.84	714.26	0	0	0	693.2	0	0	711.26	0	722.43	0	0	715.19	0	705.28	721.7	742.45	699.41	0	691.5	0	0	0	0	0	0	0	0	0	0	0	0	692.6	0
4.1082e+13	0	0	726.81	0	0	713.39	0	0	0	0	0	0	0	721.78	715.24	713.82	0	0	0	0	0	0	710.17	0	721.45	0	0	714.45	0	704.67	721.37	741.23	698.75	0	690.27	0	0	0	0	0	0	0	0	0	0	0	0	692.29	0
4.114e+13	691.8	0	724.23	0	0	715.42	0	0	0	0	0	0	0	723.25	717.4	721.68	0	0	0	0	0	0	707.86	0	719.33	0	0	716.33	0	707.29	718.97	739.7	701.61	0	692.28	0	0	0	0	0	0	0	0	0	0	0	0	710.87	0
4.1199e+13	0	0	725.2	0	0	714.66	0	0	0	0	0	0	0	722.41	716.75	725.95	0	0	0	0	0	0	706.78	0	718.52	0	0	715.53	0	706.66	721.21	738.66	700.96	0	690.74	0	0	0	0	0	0	0	0	0	0	0	0	709	0
4.1257e+13	0	0	726.7	0	0	713.89	0	0	0	0	0	0	0	721.58	716.09	725.02	0	0	0	0	0	0	705.67	0	717.73	0	0	714.73	0	706.02	723.14	737.67	700.3	0	0	0	0	0	0	0	0	0	0	0	0	0	0	705.62	0
4.1315e+13	0	0	727.57	0	0	713.12	0	0	0	0	0	0	0	720.75	715.42	723.74	0	0	0	0	0	0	704.61	0	716.99	0	0	713.92	0	705.37	723.97	736.74	699.62	0	0	0	0	0	0	0	0	0	0	0	0	0	0	702.66	0
4.1373e+13	0	0	727.53	0	0	714.77	0	0	0	0	0	0	0	721.83	717.29	721.66	0	0	697.34	0	741.53	0	702.83	0	715.4	0	0	715.4	760.04	707.79	723.95	735.42	702.38	0	0	0	0	0	0	0	0	0	0	0	0	0	0	747.72	0
4.1431e+13	0	0	727.35	0	0	713.97	0	0	0	0	0	0	0	720.98	716.59	721.99	0	0	702.35	0	713.35	0	702.14	0	714.94	0	0	714.55	715.19	707.12	723.6	734.69	701.7	0	0	0	0	0	0	0	0	0	0	0	0	0	0	723.92	0
4.1489e+13	0	0	727.31	0	0	713.15	0	0	0	0	0	0	0	720.15	715.88	723.29	0	0	696.95	0	705.1	0	701.48	0	714.5	0	0	713.71	705.71	706.43	723.63	734.01	701.01	0	0	0	0	0	0	0	0	0	0	0	0	0	0	716.71	0
4.1547e+13	0	0	727.47	0	0	712.34	0	0	0	0	0	0	0	719.33	715.17	723.52	0	0	692.37	0	699.72	0	700.81	0	714.06	0	0	712.86	699.46	705.73	723.87	733.38	700.31	0	0	0	0	0	0	0	0	0	0	0	0	0	0	712.24	0
4.1605e+13	0	0	727.58	0	0	711.52	0	0	0	0	0	0	0	718.51	714.46	723.12	0	0	0	0	694.65	0	700.09	0	713.61	0	0	712.01	693.43	705.03	724	732.77	699.59	0	0	0	0	0	0	0	0	0	0	0	0	0	0	708.79	0
4.1663e+13	0	0	754.51	0	0	712.84	0	0	0	715.63	0	0	0	719.31	716.05	723.79	0	0	0	0	0	0	703.98	0	719.52	0	0	713.15	0	707.23	741.26	732.13	702.2	0	0	0	0	0	0	0	0	0	0	0	0	0	0	705.78	724.86
4.1722e+13	0	0	747.99	0	0	712	0	0	0	706.49	0	0	0	718.5	715.33	726.46	0	0	0	0	0	0	707.69	0	722.8	0	0	712.28	0	706.51	740.23	733.28	701.48	0	0	0	0	0	0	0	0	0	0	0	0	0	0	702.94	713.08
4.178e+13	0	0	744.25	0	0	711.15	0	0	0	701.77	0	0	0	717.7	714.61	727.21	0	0	0	0	0	0	708.44	0	722.79	0	0	711.41	0	705.77	738.08	734.49	700.74	0	0	0	0	0	0	0	0	0	0	0	0	0	0	700.17	708.22
4.1838e+13	0	0	741.64	0	0	710.29	0	0	0	698.06	0	0	0	716.91	713.88	726.86	0	0	0	0	0	0	708.3	0	722.09	0	0	710.52	0	705.02	736.15	735.09	699.99	0	0	0	0	0	0	0	0	0	0	0	0	0	0	697.4	705.27
4.1896e+13	0	0	771.06	0	0	711.39	0	0	0	701.03	0	0	0	717.59	715.27	755.29	0	0	0	0	0	0	710.19	0	722.79	0	0	711.46	0	707.02	776.83	736.58	702.43	722.26	0	0	0	692.58	0	0	0	0	0	0	0	0	0	694.37	705.27
4.1954e+13	0	0	760.2	0	0	710.55	0	0	0	705.28	0	0	0	716.87	714.54	746.1	0	0	0	0	0	0	709.7	0	722.42	0	0	710.6	0	706.26	757.59	736.36	701.67	707.48	0	0	0	0	0	0	0	0	0	0	0	0	0	692.28	709.39
4.2012e+13	0	0	754.14	0	0	709.7	0	0	0	703.78	0	0	0	716.18	713.83	740.66	0	0	0	0	0	0	709.87	0	722.82	0	0	709.74	0	705.49	750.36	736.29	700.9	700.56	0	0	0	0	0	0	0	0	0	0	0	0	0	691.18	709.3
4.207e+13	0	0	750.03	0	0	708.86	0	0	0	701.61	0	0	0	715.5	713.11	736.81	0	0	0	0	0	0	709.98	0	722.95	0	0	708.89	0	704.71	745.84	736.36	700.11	694.56	0	0	0	0	0	0	0	0	0	0	0	0	0	690.09	708.01
4.2128e+13	0	0	746.87	0	764.97	709.92	0	0	0	699.07	0	737.67	0	716.33	714.39	733.74	0	695.53	0	0	0	0	712.1	0	726.57	695.53	0	709.85	0	706.54	742.47	803.8	702.38	0	0	760.65	0	0	0	0	0	0	0	0	0	0	0	0	706.46
4.2186e+13	0	0	744.71	0	716.79	709.12	0	0	0	696.05	0	714.11	0	715.72	713.71	731.11	0	703.81	0	0	0	0	724.06	0	739.42	703.81	0	709.06	0	705.76	739.84	767.32	701.59	0	0	711.71	0	0	0	0	0	0	0	0	0	0	0	0	705.16
4.2245e+13	0	0	744.13	0	708.45	708.33	0	0	0	693.2	0	707.41	0	715.26	713.03	728.87	0	700.59	0	0	0	0	723.75	0	737.57	700.59	0	708.3	0	704.97	738.34	759	700.79	0	0	702.69	0	0	0	0	0	0	0	0	0	0	0	0	704.92
4.2303e+13	0	0	743.51	0	704.23	707.61	0	0	0	690.51	0	703.68	0	715.04	712.37	727.03	0	697.39	0	0	0	0	722.39	0	735.32	697.39	0	707.66	0	704.16	737.29	754.69	699.97	0	0	697.22	0	0	0	0	0	0	0	0	0	0	0	0	704.76
4.2361e+13	0	0	742.5	0	701.28	706.97	0	0	0	0	0	700.84	0	714.91	711.73	725.43	0	692.05	0	0	0	0	720.97	0	733.29	692.05	0	707.12	0	703.35	736.18	751.76	699.12	0	0	690.03	0	0	0	0	0	0	0	0	0	0	0	0	704.14
4.2419e+13	0	0	778.28	0	700.23	708.74	0	0	0	722.35	0	698.31	0	717.17	713.24	733.79	0	0	0	0	0	0	720.45	0	732.92	0	0	709.08	0	705.14	768.91	750.76	701.31	0	0	0	0	709.01	0	0	0	0	0	0	0	0	0	0	723.96
4.2477e+13	0	0	763.53	0	697.48	708.3	0	0	0	712.81	0	695.59	0	716.99	712.76	734.72	0	0	0	0	0	0	722.39	0	735.3	0	0	708.71	0	704.38	756.05	749.74	700.48	0	0	0	0	691.86	0	0	0	0	0	0	0	0	0	0	719.79
4.2535e+13	0	0	756.87	0	694.93	707.82	0	0	0	708.04	0	693.51	0	716.68	712.28	732.61	0	0	0	0	0	0	722.94	0	735.46	0	0	708.29	0	703.62	749.87	749.38	699.65	0	0	0	0	0	0	0	0	0	0	0	0	0	0	0	716.52
4.2593e+13	0	0	752.45	0	692.83	707.31	0	0	0	704.54	0	691.86	0	716.29	711.79	730.24	0	0	0	0	0	0	722.51	0	734.58	0	0	707.82	0	702.87	745.67	748.83	698.8	0	0	0	0	0	0	0	0	0	0	0	0	0	0	0	713.9
4.2651e+13	0	0	800.46	0	694.24	709.46	0	0	0	737.82	0	693.34	0	718.37	713.66	734.62	0	0	0	0	0	0	723.35	0	735.1	0	0	710.06	0	704.83	787.68	749.74	701	0	0	0	0	723.78	0	0	0	0	0	0	0	0	0	0	735.46
4.2709e+13	0	0	773.16	0	692.54	708.94	0	0	0	721.72	0	691.74	0	717.88	713.18	738.46	0	0	0	0	0	0	725.51	0	738.2	0	0	709.55	0	704.14	764.91	749.3	700.2	690.75	0	0	0	701.79	0	0	0	0	0	0	0	0	0	0	728.7
4.2768e+13	0	0	763.61	0	691.35	708.4	0	0	0	714.88	0	691	0	717.37	712.67	735.81	0	0	0	0	0	0	726.29	0	738.69	0	0	709.02	0	703.43	756.09	749.61	699.39	0	0	0	0	0	0	0	0	0	0	0	0	0	0	0	723.5
4.2826e+13	0	0	757.69	0	690.59	707.85	0	0	0	710.32	0	690.54	0	716.84	712.15	732.83	0	0	0	0	0	0	725.74	0	737.73	0	0	708.49	0	702.72	750.49	749.58	698.58	0	0	0	0	0	0	0	0	0	0	0	0	0	0	0	719.64
4.2884e+13	0	0	782.22	747.96	693.73	710.01	0	0	0	763.18	0	693.86	0	718.79	714.07	730.09	0	0	0	0	0	0	727.16	0	738.83	0	0	710.68	0	704.84	753.21	751.22	700.86	0	0	0	0	690.4	0	0	0	0	0	0	0	0	0	0	807
4.2942e+13	0	0	776.86	0	693.06	709.46	0	0	0	728.81	0	693.75	0	718.27	713.54	731.83	0	0	0	0	0	0	736.37	0	749.68	0	0	710.14	0	704.16	763.6	751.94	700.1	0	0	0	0	693.96	0	694.88	0	0	0	692.42	0	0	0	0	742.43
4.3e+13	0	0	766.94	0	693.56	708.91	0	0	0	719.35	0	695.02	0	717.77	712.99	732.28	0	690.47	0	0	0	0	735.54	0	747.95	690.47	0	709.6	0	703.48	757.04	753.75	699.31	0	0	0	0	0	0	0	0	0	0	691.73	0	0	0	0	731.69
4.3058e+13	0	0	760.56	0	694.01	708.35	0	0	0	713.65	0	695.59	0	717.26	712.43	730.76	0	690.77	0	0	0	0	733.25	0	745.11	690.77	0	709.06	0	702.79	751.84	754.01	698.53	0	0	0	0	0	0	0	0	0	0	0	0	0	0	0	725.57
4.3116e+13	0	0	755.79	0	694.01	707.8	0	0	0	709.32	0	695.39	0	716.78	711.87	728.72	0	0	0	0	0	0	730.87	0	742.39	0	0	708.53	0	702.09	747.67	753.36	697.72	0	0	0	0	0	0	0	0	0	0	0	0	0	0	0	721.17
4.3174e+13	0	0	748.09	0	698.05	710.02	0	0	0	701.34	0	698.98	0	718.89	713.85	719.71	0	691.47	708.94	0	707.28	0	730.27	0	741.11	691.47	0	710.79	693.55	704.33	739.45	754.57	700.15	0	0	0	0	0	0	0	0	0	0	0	0	0	0	693.65	715.43
4.3232e+13	0	0	745.04	0	696.8	709.51	0	0	0	697.69	0	697.15	0	718.48	713.31	719.05	0	0	692.97	0	696.8	0	727.82	0	738.51	0	0	710.3	691.51	703.66	736.78	752.98	699.38	0	0	0	0	0	0	0	0	0	0	0	0	0	0	696.61	712.39
4.329e+13	0	0	742.51	0	695.1	709	0	0	0	694.7	0	694.67	0	718.07	712.77	719.18	0	0	0	0	0	0	725.61	0	736.17	0	0	709.82	0	702.99	734.67	751.39	698.62	0	0	0	0	0	0	0	0	0	0	0	0	0	0	696.18	709.89
4.3349e+13	0	0	740.47	0	692.66	708.49	0	0	0	691.32	0	691.26	0	717.64	712.24	719.48	0	0	0	0	0	0	723.59	0	734.05	0	0	709.33	0	702.32	733.06	749.82	697.83	0	0	0	0	0	0	0	0	0	0	0	0	0	0	693.68	707.79
4.3407e+13	0	0	768.69	0	693.03	710.83	0	0	0	696.14	0	690.08	0	719.83	714.32	747.19	0	0	0	0	0	0	721.87	0	731.95	0	0	711.71	0	704.62	773.91	749.27	700.31	722.66	0	0	0	0	0	0	0	0	0	0	0	0	0	0	705.26
4.3465e+13	0	0	758.82	0	0	710.32	0	0	0	703.15	0	0	0	719.34	713.8	740.07	0	0	0	0	0	0	720.59	0	730.99	0	0	711.2	0	703.98	754.73	747.74	699.57	706.65	0	0	0	0	0	0	0	0	0	0	0	0	0	0	710.29
4.3523e+13	0	0	753.27	0	0	709.78	0	0	0	703.03	0	0	0	718.81	713.27	735.66	0	0	0	0	0	0	720.17	0	730.96	0	0	710.67	0	703.34	748.07	746.68	698.83	699.56	0	0	0	0	0	0	0	0	0	0	0	0	0	0	711.08
4.3581e+13	0	0	749.55	0	0	709.23	0	0	0	701.66	0	0	0	718.25	712.73	732.53	0	0	0	0	0	0	719.77	0	730.7	0	0	710.11	0	702.69	744.05	745.94	698.07	693.08	0	0	0	0	0	0	0	0	0	0	0	0	0	0	710.38
4.3639e+13	0	0	744.71	0	0	711.48	0	0	0	700.44	0	0	0	720.17	714.82	725.02	753.27	0	767.49	0	727.4	0	720.2	0	730.95	0	0	712.33	0	705.05	738.43	746.28	700.59	0	0	0	739.79	0	0	0	0	0	0	0	0	694.65	0	0	709.84
4.3697e+13	0	0	742.2	0	0	710.89	690.71	0	0	696.28	0	0	0	719.54	714.26	723.13	0	0	707.43	0	707.45	0	719.33	0	730.01	0	0	711.72	699.38	704.41	735.95	745.52	699.88	0	0	0	0	0	0	0	0	0	0	0	0	0	0	699.35	708.06
4.3755e+13	0	0	740.07	0	0	710.28	0	0	0	691.22	0	0	0	718.91	713.69	722.24	0	0	695.84	0	699.25	0	718.32	0	728.95	0	0	711.09	695.99	703.77	733.89	744.67	699.15	0	0	0	0	0	0	0	0	0	0	0	0	0	0	701.16	706.16
4.3813e+13	0	0	738.33	0	0	709.65	0	0	0	0	0	0	0	718.27	713.11	722.04	0	0	0	0	692.05	0	717.23	0	727.84	0	0	710.46	0	703.12	732.3	743.76	698.42	0	0	0	0	0	0	0	0	0	0	0	0	0	0	700.7	704.19
4.3872e+13	0	0	736.93	0	0	709.02	0	0	0	0	0	0	0	717.63	712.51	721.94	0	0	0	0	0	0	716.1	0	726.71	0	0	709.81	0	702.45	731.09	742.81	697.67	0	0	0	0	0	0	0	0	0	0	0	0	0	0	699.19	702.21
4.393e+13	0	0	733.65	0	0	711.06	701.27	0	0	0	0	0	0	719.29	714.49	719.01	705.19	0	720.98	0	718.88	0	715.35	0	725.62	0	0	711.79	706.37	704.82	727.75	742.45	700.25	0	0	0	0	0	0	0	0	0	0	0	0	0	0	705.9	699.52
4.3988e+13	0	0	732.76	0	0	710.41	695.83	0	0	0	0	0	0	718.63	713.88	719.22	0	0	706.96	0	708.51	0	714.16	0	724.5	0	0	711.12	702.9	704.16	727.08	741.43	699.52	0	0	0	0	0	0	0	0	0	0	0	0	0	0	708.59	697.29
4.4046e+13	0	0	732.02	0	0	709.74	690.68	0	0	0	0	0	0	717.97	713.27	719.83	0	0	699.51	0	702.66	0	712.97	0	723.43	0	0	710.44	699.08	703.49	726.56	740.43	698.79	0	0	0	0	0	0	0	0	0	0	0	0	0	0	707.7	695.14
4.4104e+13	0	0	731.44	0	0	709.07	0	0	0	0	0	0	0	717.31	712.65	720.33	0	0	693.01	0	697.68	0	711.78	0	722.41	0	0	709.75	694.41	702.81	726.22	739.46	698.04	0	0	0	0	0	0	0	0	0	0	0	0	0	0	706.15	692.93
4.4162e+13	0	0	746.83	691.51	0	710.94	0	0	0	704.27	0	0	0	718.77	714.5	720.57	0	0	0	0	692.13	0	720.2	0	733.7	0	0	711.54	0	705.1	730.93	738.84	700.58	0	0	0	0	0	0	703.82	0	0	0	0	0	0	0	704.3	732.86
4.422e+13	0	0	748.79	0	0	710.24	0	0	0	704.28	0	0	0	718.08	713.87	722.31	0	0	0	0	0	0	724.16	0	736.86	0	0	710.83	0	704.42	738.07	740.92	699.85	0	0	0	0	0	0	0	0	0	0	0	0	0	0	702.15	717.84
4.4278e+13	0	0	746.01	0	0	709.53	0	0	0	701.22	0	0	0	717.39	713.23	724.17	0	0	0	0	0	0	722.16	0	734.42	0	0	710.1	0	703.73	737.88	742.55	699.11	0	0	0	0	0	0	0	0	0	0	0	0	0	0	699.64	712.44
4.4336e+13	0	0	743.69	0	0	708.81	0	0	0	698.43	0	0	0	716.7	712.59	724.9	0	0	0	0	0	0	720.06	0	732.12	0	0	709.36	0	703.03	736.76	742.83	698.35	0	0	0	0	0	0	0	0	0	0	0	0	0	0	696.76	709.22
4.4395e+13	0	0	741.77	0	795.94	710.51	0	0	0	694.95	0	748.32	0	718.03	714.31	724.89	0	693.48	0	0	0	0	719.77	0	732.69	693.48	0	710.97	0	705.23	735.51	813.35	700.83	0	0	784.68	0	0	0	0	0	0	0	0	0	0	0	693.45	706.82
4.4453e+13	0	0	740.52	0	721.04	709.8	0	0	0	690.12	0	718.24	0	717.43	713.66	724.42	0	705.96	0	0	0	0	732.49	0	746.85	705.96	0	710.26	0	704.52	734.36	774.34	700.09	0	0	714.77	0	0	0	0	0	0	0	0	0	0	0	690.13	705
4.4511e+13	0	0	740.73	0	712.13	709.11	0	0	0	0	0	710.89	0	717.03	713.02	723.74	0	702.53	0	0	0	0	730.35	0	743.37	702.53	0	709.62	0	703.81	733.98	764.56	699.33	0	0	705.32	0	0	0	0	0	0	0	0	0	0	0	0	704.2
4.4569e+13	0	0	740.76	0	707.67	708.52	0	0	0	0	0	706.76	0	716.92	712.39	723.05	0	699.2	0	0	0	0	727.77	0	740.1	699.2	0	709.11	0	703.09	733.84	759.42	698.56	0	0	700	0	0	0	0	0	0	0	0	0	0	0	0	703.48
4.4627e+13	0	0	740.31	0	704.58	708.01	0	0	0	0	0	703.67	0	716.89	711.8	722.35	0	694.81	0	0	0	0	725.48	0	737.37	694.81	0	708.73	0	702.35	733.46	755.91	697.76	0	0	694.37	0	0	0	0	0	0	0	0	0	0	0	0	702.42
4.4685e+13	0	0	739.63	0	737.73	710.38	0	0	0	0	0	732.26	0	719.7	713.74	721.56	0	713.17	0	0	0	690.85	740.36	0	754.87	713.17	0	711.31	0	704.51	732.84	793.34	700.21	0	0	728.54	0	0	0	0	0	0	0	0	0	0	0	0	701.2
4.4743e+13	0	0	740.22	0	723.57	710.05	0	0	0	0	0	720.51	0	719.68	713.31	720.69	0	708.55	0	0	0	0	737.91	0	750.82	708.55	0	711.05	0	703.84	732.66	777.23	699.44	0	0	714.52	0	0	0	0	0	0	0	0	0	0	0	0	700.72
4.4801e+13	0	0	740.81	0	717.2	709.75	0	0	0	0	0	714.69	0	719.9	712.89	719.87	0	704.55	0	0	0	0	734.39	0	746.59	704.55	0	710.88	0	703.17	732.84	769.69	698.67	0	0	708.16	0	0	0	0	0	0	0	0	0	0	0	0	700.44
4.4859e+13	0	0	740.67	0	713.04	709.53	0	0	0	0	0	710.72	0	720.12	712.51	719.1	0	701	0	0	0	0	731.34	0	743.15	701	0	710.8	0	702.51	732.7	764.74	697.89	0	0	703.71	0	0	0	0	0	0	0	0	0	0	0	0	699.77
4.4918e+13	0	0	735.96	0	709.98	712.8	0	0	0	0	0	706.14	0	723.88	715.01	722.45	0	692.8	0	0	0	0	726.56	0	738.34	692.8	0	714.38	0	704.88	728.11	761.57	700.37	0	691.28	698.94	0	0	0	0	0	0	0	0	0	0	0	700.18	693.49
4.4976e+13	0	0	736.8	0	707.18	712.64	0	0	0	0	0	703.26	0	723.67	714.77	728.26	0	0	0	0	0	0	724.49	0	736.12	0	0	714.22	0	704.32	730.2	758.45	699.65	0	691.52	692.47	0	0	0	0	0	0	0	0	0	0	0	699.15	694.25
4.5034e+13	0	0	738.11	0	704.38	712.37	0	0	0	0	0	700.13	0	723.28	714.49	727.23	0	0	0	0	0	0	722.56	0	734.09	0	0	713.94	0	703.77	731.95	755.82	698.94	0	691.53	0	0	0	0	0	0	0	0	0	0	0	0	694.53	695.46
4.5092e+13	0	0	738.49	0	701.39	712.02	0	0	0	0	0	696.74	0	722.77	714.16	725.71	0	0	0	0	0	0	720.86	0	732.29	0	0	713.56	0	703.22	732.38	753.55	698.23	0	691.35	0	0	0	0	0	0	0	0	0	0	0	0	690.33	696.23
4.515e+13	0	0	806.1	0	697.81	715.12	0	0	0	694.42	0	691.95	0	725.42	716.91	725.85	0	0	0	0	0	0	717.69	0	729.26	0	0	716.64	0	705.92	854.37	751.55	700.89	0	695.47	0	0	717.83	0	0	0	0	0	0	0	0	0	0	695.1
4.5208e+13	0	0	767.19	0	694.69	714.59	0	0	0	708.38	0	0	0	724.65	716.49	739.97	0	0	0	0	0	0	717.09	0	728.97	0	0	716.04	0	705.42	762.17	749.88	700.26	699.61	694.85	0	0	699.55	0	0	0	0	0	0	0	0	0	0	707.79
4.5266e+13	0	0	757.69	0	692.1	714.02	0	0	0	705.32	0	0	0	723.86	716.02	736.51	0	0	0	0	0	0	717.82	0	730.24	0	0	715.4	0	704.9	751.9	748.94	699.61	694.49	694.09	0	0	0	0	0	0	0	0	0	0	0	0	0	709.33
4.5324e+13	0	0	752.59	0	690.29	713.41	0	0	0	702.7	0	0	0	723.05	715.5	733.11	0	0	0	0	0	0	718.44	0	730.82	0	0	714.74	0	704.36	746.59	748.47	698.97	0	693.19	0	0	0	0	0	0	0	0	0	0	0	0	0	708.8
4.5382e+13	0	0	748.99	0	0	712.79	0	0	0	700.23	0	0	0	722.25	714.96	730.18	0	0	0	0	0	0	718.55	0	730.69	0	0	714.06	0	703.8	742.9	748	698.31	0	692.12	0	0	0	0	0	0	0	0	0	0	0	0	0	707.81
4.544e+13	0	0	743.74	0	0	715.23	708.53	0	0	695.81	0	0	712.27	724.07	717.37	722.22	0	0	0	711.31	0	0	718.84	0	730.67	0	0	716.38	0	706.57	736.94	748.23	701.16	0	694.94	0	0	0	0	0	0	0	696.34	0	0	0	0	0	706.63
4.5499e+13	0	0	741.21	0	0	714.53	697.47	0	0	0	0	0	696.88	723.25	716.75	720.37	0	0	0	695.05	0	0	718.21	0	729.75	0	0	715.63	0	705.99	734.45	747.43	700.54	0	693.69	0	0	0	0	0	0	0	0	0	0	0	0	0	704.73
4.5557e+13	0	0	739.01	0	0	713.83	0	0	0	0	0	0	0	722.45	716.12	719.11	0	0	0	0	0	0	717.42	0	728.73	0	0	714.9	0	705.4	732.34	746.53	699.9	0	692.23	0	0	0	0	0	0	0	0	0	0	0	0	690.06	702.56
4.5615e+13	0	0	737.11	0	0	713.14	0	0	0	0	0	0	0	721.68	715.49	718.26	0	0	0	0	0	0	716.51	0	727.66	0	0	714.18	0	704.8	730.57	745.54	699.25	0	690.9	0	0	0	0	0	0	0	0	0	0	0	0	0	700.14
4.5673e+13	0	0	782.05	0	0	715.21	0	0	0	704.64	0	0	0	723.24	717.63	729.09	0	0	0	0	0	0	715.44	0	726.31	0	0	716.12	0	707.41	781.12	744.96	702.07	696.73	693.06	0	0	708.13	0	0	0	0	0	0	0	0	0	0	702.07
4.5731e+13	0	0	759.3	0	0	714.5	0	0	0	705.28	0	0	0	722.49	716.97	733.09	0	0	0	0	0	0	715.22	0	726.7	0	0	715.39	0	706.79	753.85	743.98	701.42	696.42	691.57	0	0	690.79	0	0	0	0	0	0	0	0	0	0	708.93
4.5789e+13	0	0	751.85	0	0	713.79	0	0	0	702.22	0	0	0	721.75	716.31	730.83	0	0	0	0	0	0	715.74	0	727.68	0	0	714.65	0	706.16	746.09	743.54	700.76	691.48	690.17	0	0	0	0	0	0	0	0	0	0	0	0	0	708.45
4.5847e+13	0	0	747.48	0	0	713.09	0	0	0	699.48	0	0	0	721.02	715.66	728.64	0	0	0	0	0	0	715.84	0	727.88	0	0	713.92	0	705.52	741.71	743.33	700.1	0	0	0	0	0	0	0	0	0	0	0	0	0	0	0	707.08
4.5905e+13	0	0	744.36	0	0	714.9	0	0	0	696.02	761.25	693.18	0	722.37	717.59	726.65	0	730.68	0	0	0	715.43	849.44	0	862.49	730.68	786.38	715.61	0	707.96	738.61	744.16	702.81	0	690.45	0	0	0	0	0	0	806.6	0	725.56	0	0	0	0	705.59
4.5963e+13	0	0	746.72	0	698.14	714.18	0	0	0	694.58	0	707.28	0	721.65	716.92	724.87	0	711.78	0	0	0	694.83	745.91	0	758.97	711.78	0	714.87	0	707.31	738.08	758.36	702.14	0	0	690.11	0	0	0	0	0	707.7	0	706.69	0	0	0	0	710.58
4.6022e+13	0	0	748.04	0	699.51	713.46	0	0	0	695.12	0	704.19	0	720.96	716.26	723.77	0	703.91	0	0	0	0	736.25	0	748.67	703.91	0	714.13	0	706.65	739.04	757.98	701.47	0	0	690.53	0	0	0	0	0	695.74	0	697.63	0	0	0	0	712.03
4.608e+13	0	0	746.94	0	698.87	712.75	0	0	0	694.35	0	701.66	0	720.36	715.6	723.02	0	699.22	0	0	0	0	731.36	0	743.43	699.22	0	713.43	0	705.98	738.52	756.01	700.78	0	0	0	0	0	0	0	0	0	0	0	0	0	0	0	710.93
4.6138e+13	0	0	745.2	0	697.72	712.08	0	0	0	692.51	0	699.43	0	719.87	714.95	722.15	0	694.32	0	0	0	0	728.04	0	739.84	694.32	0	712.78	0	705.31	737.28	754.02	700.08	0	0	0	0	0	0	0	0	0	0	0	0	0	0	0	709.16
4.6196e+13	0	0	743.82	0	699.82	713.93	0	708.9	0	0	0	699.84	0	721.75	716.78	751.95	0	0	0	0	0	0	725.61	0	736.9	0	0	714.64	0	707.59	740.24	753.75	702.68	701.23	0	0	0	0	0	0	0	0	0	0	0	0	705.2	0	704
4.6254e+13	0	0	747.61	0	697.39	713.39	0	0	0	691.99	0	696.33	0	721.42	716.21	739.84	0	0	0	0	0	0	723.41	0	734.59	0	0	714.14	0	706.92	743.27	751.75	701.98	699.14	0	0	0	0	0	0	0	0	0	0	0	0	0	0	703.66
4.6312e+13	0	0	747.18	0	694.34	712.85	0	0	0	693.39	0	692.26	0	721.04	715.65	734.34	0	0	0	0	0	0	721.63	0	732.82	0	0	713.63	0	706.26	741.96	750.04	701.28	695.01	0	0	0	0	0	0	0	0	0	0	0	0	0	0	704.11
4.637e+13	0	0	745.66	0	691.08	712.3	0	0	0	693.54	0	0	0	720.6	715.11	730.72	0	0	0	0	0	0	720.21	0	731.45	0	0	713.1	0	705.59	740.02	748.6	700.57	0	0	0	0	0	0	0	0	0	0	0	0	0	0	0	704.4
4.6428e+13	0	0	741.98	0	690.51	714.35	691.79	0	706.11	691.46	0	0	717.97	722.52	717.08	723.32	0	0	0	714.8	0	0	719.05	693.39	730.18	0	0	715.14	0	707.84	735.64	748.1	703.08	0	0	0	0	0	0	0	0	0	719.65	0	698.96	0	0	0	703.88
4.6486e+13	0	0	739.96	0	0	713.78	695.23	0	0	0	0	0	701.77	721.97	716.56	721.03	0	0	0	699.51	0	0	718.1	0	729.14	0	0	714.56	0	707.21	733.53	746.94	702.39	0	0	0	0	0	0	0	0	0	692.06	0	0	0	0	0	703.15
4.6545e+13	0	0	738.07	0	0	713.18	689.98	0	0	0	0	0	692.73	721.38	716.02	719.36	0	0	0	0	0	0	717.14	0	728.08	0	0	713.94	0	706.58	731.63	745.82	701.7	0	0	0	0	0	0	0	0	0	0	0	0	0	0	0	701.65
4.6603e+13	0	0	736.35	0	0	712.55	0	0	0	0	0	0	0	720.77	715.47	718.22	0	0	0	0	0	0	716.15	0	727.02	0	0	713.3	0	705.93	729.96	744.74	700.99	0	0	0	0	0	0	0	0	0	0	0	0	0	0	0	699.54
4.6661e+13	0	0	732.1	0	0	714.47	0	0	0	0	0	0	0	722.36	717.41	713.43	0	0	0	0	0	0	715.06	0	725.64	0	0	715.15	0	708.18	725.46	744.07	703.47	0	0	0	0	0	0	0	0	0	0	0	0	0	0	748.01	695.44
4.6719e+13	0	0	730.97	0	0	713.8	0	0	0	0	0	0	0	721.68	716.83	720.48	0	0	0	0	691.26	0	713.95	0	724.56	0	0	714.46	698.85	707.54	724.8	742.97	702.79	0	0	0	0	0	0	0	0	0	0	0	0	0	0	718.75	692.76
4.6777e+13	0	0	731.01	0	0	713.12	0	0	0	0	0	0	0	720.99	716.24	723.28	0	0	0	0	690.15	0	712.79	0	723.49	0	0	713.76	693.88	706.89	725.66	741.88	702.1	0	0	0	0	0	0	0	0	0	0	0	0	0	0	710.28	691.41
4.6835e+13	0	0	731.36	0	0	712.43	0	0	0	0	0	0	0	720.29	715.63	723.45	0	0	0	0	0	0	711.58	0	722.46	0	0	713.05	0	706.23	726.43	740.83	701.39	0	0	0	0	0	0	0	0	0	0	0	0	0	0	705.62	690.64
4.6893e+13	0	0	731.46	0	0	711.73	0	0	0	0	0	0	0	719.58	715.01	722.89	0	0	0	0	0	0	710.38	0	721.5	0	0	712.33	0	705.56	726.68	739.81	700.68	0	0	0	0	0	0	0	0	0	0	0	0	0	0	701.99	0
4.6951e+13	0	0	767.66	0	0	713.43	0	0	0	706.59	0	0	0	720.87	716.79	738.41	0	0	0	0	0	0	709.05	0	720.27	0	0	713.93	0	707.75	765.45	738.87	703.15	703.65	0	0	0	702.97	0	0	0	0	0	0	0	0	0	698.79	700.52
4.7009e+13	0	0	754.47	0	0	712.7	0	0	0	703.74	0	0	0	720.14	716.15	737.37	0	0	0	0	0	0	709.1	0	721.24	0	0	713.18	0	707.08	750.42	738.14	702.44	700.03	0	0	0	0	0	0	0	0	0	0	0	0	0	695.98	704.73
4.7068e+13	0	0	748.94	0	0	711.96	0	0	0	700.74	0	0	0	719.41	715.5	734.48	0	0	0	0	0	0	709.6	0	722.32	0	0	712.43	0	706.39	744.53	737.92	701.73	695.4	0	0	0	0	0	0	0	0	0	0	0	0	0	693.75	704.59
4.7126e+13	0	0	745.44	0	0	711.21	0	0	0	698.07	0	0	0	718.67	714.84	731.88	0	0	0	0	0	0	709.81	0	722.73	0	0	711.66	0	705.69	740.88	737.89	700.99	0	0	0	0	0	0	0	0	0	0	0	0	0	0	691.76	703.73
4.7184e+13	0	0	759.83	699.96	0	712.71	0	0	0	715.95	0	0	0	719.73	716.46	729.62	0	0	0	0	0	0	719.81	0	735.72	0	0	713.04	0	707.77	743.49	738.67	703.39	0	0	0	0	0	0	713.62	0	0	0	693.61	0	0	0	0	745.67
4.7242e+13	0	0	760.77	0	0	711.94	0	0	0	714.14	0	0	0	719	715.79	729.95	0	0	0	0	0	0	725.87	0	740.53	0	0	712.26	0	707.07	750.08	741.57	702.66	0	0	0	0	0	0	695.26	0	0	0	693.71	0	0	0	0	727.05
4.73e+13	0	0	755.78	0	0	711.18	0	0	0	709.51	0	0	0	718.28	715.11	730.35	0	0	0	0	0	0	724.2	0	737.95	0	0	711.48	0	706.35	747.64	743.93	701.93	0	0	0	0	0	0	0	0	0	0	0	0	0	0	0	720.46
[truncated: 451 more columns]
