# Supplementary material for: Determining the current size and state of subvolcanic magma reservoirs
Source: Nat Commun. 2020 Nov 5;11:5477. doi: 10.1038/s41467-020-19084-2 (PMC7644707; doi:10.1038/s41467-020-19084-2)
Supplement: Supplementary file 5 — Supplementary Data 2 [file 41467_2020_19084_MOESM5_ESM.zip › Supplementary data/Tt15_rn_MU_rad5_0.0108.txt]

5.8108e+10	0	0	0	0	0	0	0	0	0	0	0	0	0	0	0	0	0	0	0	0	0	0	0	0	0	0	0	0	0	0	0	0	0	0	0	0	0	0	0	0	0	0	0	0	0	0	0	0	0
1.1622e+11	0	0	0	0	0	0	0	0	0	0	0	0	0	0	0	0	0	0	0	0	0	0	0	0	0	0	0	0	0	0	0	0	0	0	0	0	0	0	0	0	0	0	0	0	0	0	0	0	0
1.7432e+11	0	0	0	0	0	0	0	0	0	0	0	0	0	0	0	0	0	0	0	0	0	0	0	0	0	0	0	0	0	0	0	0	0	0	0	0	0	0	0	0	0	0	0	0	0	0	0	0	0
2.3243e+11	0	0	0	0	0	0	0	0	0	0	0	0	0	0	0	0	0	0	0	0	0	0	0	0	0	0	0	0	0	0	0	0	0	0	0	0	0	0	0	0	0	0	0	0	0	0	0	0	0
2.9054e+11	0	0	0	0	0	0	0	0	0	0	0	0	0	0	0	0	0	0	0	0	0	0	0	0	0	0	0	0	0	0	0	0	0	0	0	0	0	0	0	0	0	0	0	0	0	0	0	0	0
3.4865e+11	0	0	0	0	0	0	0	0	0	0	0	0	0	0	0	0	0	0	0	0	0	0	0	0	0	0	0	0	0	0	0	0	0	0	0	0	0	0	0	0	0	0	0	0	0	0	0	0	0
4.0676e+11	0	0	0	0	0	0	0	0	0	0	0	0	0	0	0	0	0	0	0	0	0	0	0	0	0	0	0	0	0	0	0	0	0	0	0	0	0	0	0	0	0	0	0	0	0	0	0	0	0
4.6486e+11	0	0	0	0	0	0	0	0	0	0	0	0	0	0	0	0	0	0	0	0	0	0	0	0	0	0	0	0	0	0	0	0	0	0	0	0	0	0	0	0	0	0	0	0	0	0	0	0	0
5.2297e+11	0	0	0	0	0	0	0	0	0	0	0	0	0	0	0	0	0	0	0	0	0	0	0	0	0	0	0	0	0	0	0	0	0	0	0	0	0	0	0	0	0	0	0	0	0	0	0	0	0
5.8108e+11	0	0	0	0	0	0	0	0	0	0	0	0	0	0	0	0	0	0	0	0	0	0	0	0	0	0	0	0	0	0	0	0	0	0	0	0	0	0	0	0	0	0	0	0	0	0	0	0	0
6.3919e+11	0	0	0	0	0	0	0	0	0	0	0	0	0	0	0	0	0	0	0	0	0	0	0	0	0	0	0	0	0	0	0	0	0	0	0	0	0	0	0	0	0	0	0	0	0	0	0	0	0
6.973e+11	0	0	0	0	0	0	0	0	0	0	0	0	0	0	0	0	0	0	0	0	0	0	0	0	0	0	0	0	0	0	0	0	0	0	0	0	0	0	0	0	0	0	0	0	0	0	0	0	0
7.554e+11	0	0	0	0	0	0	0	0	0	0	0	0	0	0	0	0	0	0	0	0	0	0	0	0	0	0	0	0	0	0	0	0	0	0	0	0	0	0	0	0	0	0	0	0	0	0	0	0	0
8.1351e+11	0	0	0	0	0	0	0	0	0	0	0	0	0	0	0	0	0	0	0	0	0	0	0	0	0	0	0	0	0	0	0	0	0	0	0	0	0	0	0	0	0	0	0	0	0	0	0	0	0
8.7162e+11	0	0	0	0	0	0	0	0	0	0	0	0	0	0	0	0	0	0	0	0	0	0	0	0	0	0	0	0	0	0	0	0	0	0	0	0	0	0	0	0	0	0	0	0	0	0	0	0	0
9.2973e+11	0	0	0	0	0	0	0	0	0	0	0	0	0	0	0	0	0	0	0	0	0	0	0	0	0	0	0	0	0	0	0	0	0	0	0	0	0	0	0	0	0	0	0	0	0	0	0	0	0
9.8784e+11	0	0	0	0	0	0	0	0	0	0	0	0	0	0	0	0	0	0	0	0	0	0	0	0	0	0	0	0	0	0	0	0	0	0	0	0	0	0	0	0	0	0	0	0	0	0	0	0	0
1.0459e+12	0	0	0	0	0	0	0	0	0	0	0	0	0	0	0	0	0	0	0	0	0	0	0	0	0	0	0	0	0	0	0	0	0	0	0	0	0	0	0	0	0	0	0	0	0	0	0	0	0
1.1041e+12	0	0	0	0	0	0	0	0	0	0	0	0	0	0	0	0	0	0	0	0	0	0	961.13	0	0	0	0	0	0	0	0	0	0	0	0	0	0	0	0	0	0	0	0	0	0	0	0	0	0
1.1622e+12	0	0	0	0	0	0	0	0	0	0	0	0	0	0	0	0	0	0	0	0	0	0	0	0	0	0	0	0	0	0	0	0	0	0	0	0	0	0	0	0	0	0	0	0	0	0	0	0	0
1.2203e+12	0	0	0	0	0	0	0	0	0	0	0	0	0	0	0	0	0	0	0	0	0	0	0	0	0	0	0	0	0	0	0	0	0	0	0	0	0	0	0	0	0	0	0	0	0	0	0	0	0
1.2784e+12	0	0	0	0	0	0	0	0	0	0	0	0	0	0	0	0	0	0	0	0	0	0	0	0	0	0	0	0	0	0	0	0	0	0	0	0	0	0	0	0	0	0	0	0	0	0	0	0	0
1.3365e+12	0	0	0	0	0	0	0	0	0	0	0	0	0	0	0	0	0	0	0	0	0	0	0	0	0	0	0	0	0	0	0	0	0	0	0	0	0	0	0	0	0	0	0	0	0	0	0	0	0
1.3946e+12	0	0	0	0	0	0	0	0	0	0	0	0	0	0	0	0	0	0	0	0	0	0	0	0	0	0	0	0	0	0	0	0	0	0	0	0	0	0	0	0	0	0	0	0	0	0	0	0	0
1.4527e+12	0	0	0	0	0	0	0	0	0	0	0	0	0	0	0	0	0	0	0	0	0	0	0	0	0	0	0	0	0	0	0	0	0	0	0	0	0	0	0	0	0	0	0	0	0	0	0	0	0
1.5108e+12	0	0	0	0	0	0	0	0	0	0	0	0	0	0	0	0	0	0	0	0	0	0	0	0	0	0	0	0	0	0	0	0	0	0	0	0	0	0	0	0	0	0	0	0	0	0	0	0	0
1.5689e+12	0	0	0	0	0	0	0	0	0	0	0	0	0	0	0	0	0	0	0	0	0	0	0	0	0	0	0	0	0	0	0	0	0	0	0	0	0	0	0	0	0	0	0	0	0	0	0	0	0
1.627e+12	0	0	0	0	0	0	0	0	0	0	0	0	0	0	0	0	0	0	0	0	0	0	0	0	0	0	0	0	0	0	0	0	0	0	0	0	0	0	0	0	0	0	0	0	0	0	0	0	0
1.6851e+12	0	0	0	0	0	0	0	0	0	0	0	0	0	0	0	0	0	0	0	0	0	0	0	0	0	0	0	0	0	0	0	0	0	0	0	0	0	0	0	0	0	0	0	0	0	0	0	0	0
1.7432e+12	0	0	0	0	0	0	0	0	0	0	0	0	0	0	0	0	0	0	0	0	0	0	0	0	0	0	0	0	0	0	0	0	0	0	0	0	0	0	0	0	0	0	0	0	0	0	0	0	0
1.8013e+12	0	0	0	0	0	0	0	0	0	0	0	0	0	0	0	0	0	0	0	0	0	0	0	0	0	0	0	0	0	0	0	0	0	0	0	0	0	0	0	0	0	0	0	0	0	0	0	0	0
1.8595e+12	0	0	0	0	0	0	0	0	0	0	0	0	0	0	0	0	0	0	0	0	0	0	0	0	0	0	0	0	0	0	0	0	0	0	0	0	0	0	0	0	0	0	0	0	0	0	0	0	0
1.9176e+12	0	0	0	0	0	0	0	0	0	0	0	0	0	0	0	0	0	0	0	0	0	0	0	0	0	0	0	0	0	0	0	0	0	0	0	0	0	0	0	0	0	0	0	0	0	0	0	0	0
1.9757e+12	0	0	0	0	0	0	0	0	0	0	0	0	0	0	0	0	0	0	0	0	0	0	0	0	0	0	0	0	0	0	0	0	0	0	0	0	0	0	0	0	0	0	0	0	0	0	0	0	0
2.0338e+12	0	0	0	0	0	0	0	0	0	0	0	0	0	0	0	0	0	0	0	0	0	0	0	0	0	0	0	0	0	0	0	0	0	0	0	0	0	0	0	0	0	0	0	0	0	0	0	0	0
2.0919e+12	0	0	0	0	0	0	0	0	0	0	0	0	0	0	0	0	0	0	0	0	0	0	0	0	0	0	0	0	0	0	0	0	0	0	0	0	0	0	0	0	0	0	0	0	0	0	0	0	0
2.15e+12	0	0	0	0	0	0	0	0	0	0	0	0	0	0	0	0	0	0	0	0	0	0	0	0	0	0	0	0	0	0	0	0	0	0	0	0	0	0	0	0	0	0	0	0	0	0	0	0	0
2.2081e+12	0	0	0	0	0	0	0	0	0	0	0	0	0	0	0	0	0	0	0	0	0	0	0	0	0	0	0	0	0	0	0	0	0	0	0	0	0	0	0	0	0	0	0	0	0	0	0	0	0
2.2662e+12	0	0	0	0	0	0	0	0	0	0	0	0	0	0	0	0	0	0	0	0	0	0	0	0	0	0	0	0	0	0	0	0	0	0	0	0	0	0	0	0	0	0	0	0	0	0	0	0	0
2.3243e+12	0	0	0	0	0	0	0	0	0	0	0	0	0	0	0	0	0	0	0	0	0	0	0	0	0	0	0	0	0	0	0	0	0	0	0	0	0	0	0	0	0	0	0	0	0	0	0	0	0
2.3824e+12	0	0	0	0	0	0	0	0	0	0	0	0	0	0	0	0	0	0	0	0	0	0	0	0	0	0	0	0	0	0	0	0	0	0	0	0	0	0	0	0	0	0	0	0	0	0	0	0	0
2.4405e+12	0	0	0	0	0	0	0	0	0	0	0	0	0	0	0	0	0	0	0	0	0	0	699.16	0	0	0	0	0	0	0	0	0	0	0	0	0	0	0	0	0	0	0	0	0	0	0	0	0	0
2.4986e+12	0	0	0	0	0	0	0	0	0	0	0	0	0	0	0	0	0	0	0	0	0	0	0	0	0	0	0	0	0	0	0	0	0	0	0	0	0	0	0	0	0	0	0	0	0	0	0	0	0
2.5568e+12	0	0	0	0	0	0	0	0	0	0	0	0	0	0	0	0	0	0	0	0	0	0	0	0	0	0	0	0	0	0	0	0	0	0	0	0	0	0	0	0	0	0	0	0	0	0	0	0	0
2.6149e+12	0	0	0	0	0	0	0	0	0	0	0	0	0	0	0	0	0	0	0	0	0	0	0	0	0	0	0	0	0	0	0	0	0	0	0	0	0	0	0	0	0	0	0	0	0	0	0	0	0
2.673e+12	0	0	0	0	0	0	0	0	0	0	0	0	0	0	0	0	0	0	0	0	0	0	0	0	0	0	0	0	0	0	0	0	0	0	0	0	0	0	0	0	0	0	0	0	0	0	0	0	0
2.7311e+12	0	0	0	0	0	0	0	0	0	0	0	0	0	0	0	0	0	0	0	0	0	0	0	0	0	0	0	0	0	0	0	0	0	0	0	0	0	0	0	0	0	0	0	0	0	0	0	0	0
2.7892e+12	0	0	0	0	0	0	0	0	0	0	0	0	0	0	0	0	0	0	0	0	0	0	0	0	0	0	0	0	0	0	0	0	0	0	0	0	0	0	0	0	0	0	0	0	0	0	0	0	0
2.8473e+12	0	0	0	0	0	0	0	0	0	0	0	0	0	0	0	0	0	0	0	0	0	0	0	0	0	0	0	0	0	0	0	0	0	0	0	0	0	0	0	0	0	0	0	0	0	0	0	0	0
2.9054e+12	0	0	0	0	0	0	0	0	0	0	0	0	0	0	0	0	0	0	0	0	0	0	0	0	0	0	0	0	0	0	0	0	0	0	0	0	0	0	0	0	0	0	0	0	0	0	0	0	0
2.9635e+12	0	0	0	0	0	0	0	0	0	0	0	0	0	0	0	0	0	0	0	0	0	0	0	0	0	0	0	0	0	0	0	0	0	0	0	0	0	0	0	0	0	0	0	0	0	0	0	0	0
3.0216e+12	0	0	0	0	0	0	0	0	0	0	0	0	0	0	0	0	0	0	0	0	0	0	0	0	0	0	0	0	0	0	0	0	0	0	0	0	0	0	0	0	0	0	0	0	0	0	0	0	0
3.0797e+12	0	0	0	0	0	0	0	0	0	0	0	0	0	0	0	0	0	0	0	0	0	0	0	0	0	0	0	0	0	0	0	0	0	0	0	0	0	0	0	0	0	0	0	0	0	0	0	0	0
3.1378e+12	0	0	0	0	0	0	0	0	0	0	0	0	0	0	0	0	0	0	0	0	0	0	0	0	0	0	0	0	0	0	0	0	0	0	0	0	0	0	0	0	0	0	0	0	0	0	0	0	0
3.1959e+12	0	0	0	0	0	0	0	0	0	0	0	0	0	0	0	0	0	0	0	0	0	0	0	0	0	0	0	0	0	0	0	0	0	0	0	0	0	0	0	0	0	0	0	0	0	0	0	0	0
3.2541e+12	0	0	0	0	0	0	0	0	0	0	0	0	0	0	0	0	0	0	0	0	0	0	0	0	0	0	0	0	0	0	0	0	0	0	0	0	0	0	0	0	0	0	0	0	0	0	0	0	0
3.3122e+12	0	0	0	0	0	0	0	0	0	0	0	0	0	0	0	0	0	0	0	0	0	0	0	0	0	0	0	0	0	0	0	0	0	0	0	0	0	0	0	0	0	0	0	0	0	0	0	0	0
3.3703e+12	0	0	0	0	0	0	0	0	0	0	0	0	0	0	0	0	0	0	0	0	0	0	0	0	0	0	0	0	0	0	0	0	0	0	0	0	0	0	0	0	0	0	0	0	0	0	0	0	0
3.4284e+12	0	0	0	0	0	0	0	0	0	0	0	0	0	0	0	0	0	0	0	0	0	0	0	0	0	0	0	0	0	0	0	0	0	0	0	0	0	0	0	0	0	0	0	0	0	0	0	0	0
3.4865e+12	0	0	0	0	0	0	0	0	0	0	0	0	0	0	0	0	0	0	0	0	0	0	0	0	0	0	0	0	0	0	0	0	0	0	0	0	0	0	0	0	0	0	0	0	0	0	0	0	0
3.5446e+12	0	0	0	0	0	0	0	0	694.28	0	0	0	0	0	0	0	0	0	0	0	0	0	0	0	0	0	0	0	0	0	0	0	0	0	0	0	0	0	0	0	0	0	0	0	0	0	0	0	0
3.6027e+12	0	0	0	0	0	0	0	0	0	0	0	0	0	0	0	0	0	0	0	0	0	0	0	0	0	0	0	0	0	0	0	0	0	0	0	0	0	0	0	0	0	0	0	0	0	0	0	0	0
3.6608e+12	0	0	0	0	0	0	0	0	0	0	0	0	0	0	0	0	0	0	0	0	0	0	0	0	0	0	0	0	0	0	0	0	0	0	0	0	0	0	0	0	0	0	0	0	0	0	0	0	0
3.7189e+12	0	0	0	0	0	0	0	0	0	0	0	0	0	0	0	0	0	0	0	0	0	0	0	0	0	0	0	0	0	0	0	0	0	0	0	0	0	0	0	0	0	0	0	0	0	0	0	0	0
3.777e+12	0	0	0	0	0	0	0	0	0	0	0	0	0	0	0	0	0	0	0	0	0	0	0	0	0	0	0	0	0	0	0	0	0	0	0	0	0	0	0	0	0	0	0	0	0	0	0	0	0
3.8351e+12	0	0	0	0	0	0	0	0	0	0	0	0	0	0	0	0	0	0	0	0	0	0	0	0	0	0	0	0	0	0	0	0	0	0	0	0	0	0	0	0	0	0	0	0	0	0	0	0	0
3.8932e+12	0	0	0	0	0	0	0	0	0	0	0	0	0	0	0	0	0	0	0	0	0	0	0	0	0	0	0	0	0	0	0	0	0	0	0	0	0	0	0	0	0	0	0	0	0	0	0	0	0
3.9513e+12	0	0	0	0	0	0	0	0	0	0	0	0	0	0	0	0	0	0	0	0	0	0	0	0	0	0	0	0	0	0	0	0	0	0	0	0	0	0	0	0	0	0	0	0	0	0	0	0	0
4.0095e+12	0	0	0	0	0	0	0	0	0	0	0	0	0	0	0	0	691.85	0	0	0	0	0	0	0	0	0	0	0	0	0	0	0	0	0	0	0	0	0	0	0	0	0	0	0	0	0	0	0	0
4.0676e+12	0	0	0	0	0	0	0	0	0	0	0	0	0	0	0	0	0	0	0	0	0	0	0	0	0	0	0	0	0	0	0	0	0	0	0	0	0	0	0	0	0	0	0	0	0	0	0	0	0
4.1257e+12	0	0	0	0	0	0	0	0	0	0	0	0	0	0	0	0	0	0	0	0	0	0	0	0	0	0	0	0	0	0	0	0	0	0	0	0	0	0	0	0	0	0	0	0	0	0	0	0	0
4.1838e+12	0	0	0	0	0	0	0	0	0	0	0	0	0	0	0	0	0	0	0	0	0	0	0	0	0	0	0	0	0	0	0	0	0	0	0	0	0	0	0	0	0	0	0	0	0	0	0	0	0
4.2419e+12	0	0	0	0	0	0	0	0	0	0	0	0	0	0	0	0	0	0	0	0	0	0	0	0	0	0	0	0	0	0	0	0	0	0	0	0	0	0	0	0	0	0	0	0	0	0	0	0	0
4.3e+12	0	0	0	0	0	0	0	0	0	0	0	0	0	0	0	0	0	0	0	0	0	0	0	0	0	0	0	0	0	0	0	0	0	0	0	0	0	0	0	0	0	0	0	0	0	0	0	0	0
4.3581e+12	0	0	0	0	0	0	0	0	0	0	0	0	0	0	0	0	0	0	0	0	0	0	0	0	0	0	0	0	0	0	0	0	0	0	0	0	0	0	0	0	0	0	0	0	0	0	0	0	0
4.4162e+12	0	0	0	0	0	0	0	0	0	0	0	0	0	0	0	968.61	0	0	0	0	0	0	0	0	0	0	0	0	0	0	0	0	0	0	0	0	0	0	0	0	0	0	0	0	0	0	0	0	0
4.4743e+12	0	0	0	0	0	0	0	0	0	0	0	0	0	0	0	0	0	0	0	0	0	0	0	0	0	0	0	0	0	0	0	0	0	0	0	0	0	0	0	0	0	0	0	0	0	0	0	0	0
4.5324e+12	0	0	0	0	0	0	0	0	0	0	0	0	0	0	0	0	0	0	0	0	0	0	0	0	0	0	0	0	0	0	0	0	0	0	0	0	0	0	0	0	0	0	0	0	0	0	0	0	0
4.5905e+12	0	0	0	0	0	0	0	0	0	0	0	0	0	0	0	0	0	0	0	0	0	0	0	0	0	0	0	0	0	0	0	0	0	0	0	0	0	0	0	0	0	0	0	0	0	0	0	0	0
4.6486e+12	0	0	0	0	0	0	0	0	0	0	721.58	0	0	0	0	0	0	0	0	0	0	0	0	0	0	0	0	0	0	0	0	0	0	0	0	0	0	0	715.49	0	0	0	709.1	0	0	0	0	0	0
4.7068e+12	0	0	0	0	0	0	0	0	0	0	0	0	0	0	0	0	0	0	0	0	0	0	0	0	0	0	0	0	0	0	0	0	0	0	0	0	0	0	695.43	0	0	0	0	0	0	0	0	0	0
4.7649e+12	0	0	0	0	0	0	0	0	0	0	0	0	0	0	0	0	0	0	0	0	0	0	0	0	0	0	0	0	0	0	0	0	0	0	0	0	0	0	0	0	0	0	0	0	0	0	0	0	0
4.823e+12	0	0	0	0	0	0	0	0	0	0	0	0	0	0	0	0	0	0	0	0	0	0	0	0	0	0	0	0	0	0	0	0	0	0	0	0	0	0	0	0	0	0	0	0	0	0	0	0	0
4.8811e+12	0	0	0	0	0	0	0	0	722.77	0	0	0	0	0	0	0	0	0	0	0	0	0	0	0	0	0	0	0	0	0	0	0	0	0	0	0	0	0	0	0	0	0	0	0	0	0	0	0	0
4.9392e+12	0	0	0	0	0	0	0	0	692.88	0	0	0	0	0	0	0	0	0	0	0	0	0	0	0	0	0	0	0	0	0	0	0	0	0	0	0	0	0	0	0	0	0	0	0	0	0	0	0	0
4.9973e+12	0	0	0	0	0	0	0	0	0	0	0	0	0	0	0	0	0	0	0	0	0	0	0	0	0	0	0	0	0	0	0	0	0	0	0	0	0	0	0	0	0	0	0	0	0	0	0	0	0
5.0554e+12	0	0	0	0	0	0	0	0	0	0	0	0	0	0	0	0	0	0	0	0	0	0	0	0	0	0	0	0	0	0	0	0	0	0	0	0	0	0	0	0	0	0	0	0	0	0	0	0	0
5.1135e+12	0	0	0	0	0	0	0	0	0	0	0	0	0	0	0	0	0	713.55	0	0	0	0	0	0	0	0	0	0	0	0	0	0	0	0	0	0	0	0	0	0	0	0	0	0	0	0	0	0	0
5.1716e+12	0	0	0	0	0	0	0	0	0	0	0	0	0	0	0	0	0	691.75	0	0	0	0	0	0	0	0	0	0	0	0	0	0	0	0	0	0	0	0	0	0	0	0	0	0	0	0	0	0	0
5.2297e+12	0	0	0	0	0	0	0	0	0	0	0	0	0	0	0	0	0	0	0	0	0	0	0	0	0	0	0	0	0	0	0	0	0	0	0	0	0	0	0	0	0	0	0	0	0	0	0	0	0
5.2878e+12	0	0	0	0	0	0	0	0	0	0	0	0	0	0	0	0	0	0	0	0	0	0	0	0	0	0	0	0	0	0	0	0	0	0	0	0	0	0	0	0	0	0	0	0	0	0	0	0	0
5.3459e+12	0	0	0	0	0	0	0	0	698.85	692.53	0	0	0	0	0	0	0	0	0	0	0	0	0	0	0	0	0	0	0	0	0	0	0	0	0	0	0	0	0	0	0	0	0	0	0	0	0	0	0
5.404e+12	0	0	0	0	0	0	0	0	695.08	0	0	0	0	0	0	0	0	0	0	0	0	0	0	0	0	0	0	0	0	0	0	0	0	0	0	0	0	0	0	0	0	0	0	0	0	0	0	0	0
5.4622e+12	0	0	0	0	0	0	0	0	0	0	0	0	0	0	0	0	0	0	0	0	0	0	0	0	0	0	0	0	0	0	0	0	0	0	0	0	0	0	0	0	0	0	0	0	0	0	0	0	0
5.5203e+12	0	0	0	0	0	0	0	0	975.39	0	0	0	0	0	0	0	0	0	0	0	0	0	0	0	0	0	0	0	0	0	0	0	0	0	0	0	0	0	0	0	0	0	0	0	0	0	0	0	0
5.5784e+12	0	0	0	0	0	0	0	0	715.57	0	0	0	0	0	0	0	0	0	0	0	0	0	0	0	0	0	0	0	0	0	0	0	0	0	0	0	0	0	0	0	0	0	0	0	0	0	0	0	0
5.6365e+12	0	0	0	0	0	0	0	0	702.32	0	0	0	0	0	0	0	0	0	0	0	0	0	0	0	0	0	0	0	0	0	0	0	0	0	0	0	0	0	0	0	0	0	0	0	0	0	0	0	0
5.6946e+12	0	0	0	0	0	0	0	0	693.44	0	0	0	0	0	0	0	0	0	0	0	0	0	0	0	0	0	0	0	0	0	0	0	0	0	0	0	0	0	0	0	0	0	0	0	0	0	0	0	0
5.7527e+12	0	0	0	0	0	0	0	0	745.05	0	0	0	0	0	0	0	0	0	0	0	0	0	0	0	0	0	0	0	0	0	0	0	0	0	0	0	0	0	0	0	0	0	0	0	0	0	0	0	0
5.8108e+12	0	0	0	0	0	0	0	0	712.15	0	0	0	0	0	0	0	0	694.87	0	0	0	0	0	0	0	0	0	0	0	0	0	0	0	0	0	0	0	0	0	0	0	0	0	0	0	0	0	0	0
5.8689e+12	0	0	0	0	0	0	0	0	701.89	0	0	0	0	0	0	0	0	0	0	0	0	0	0	0	0	0	0	0	0	0	0	0	0	0	0	0	0	0	0	0	0	0	0	0	0	0	0	0	0
5.927e+12	0	0	0	0	0	0	0	0	694.12	0	0	0	0	0	0	0	0	0	0	0	0	0	0	0	0	0	0	0	0	0	0	0	0	0	0	0	0	0	0	0	0	0	0	0	0	0	0	0	0
5.9851e+12	0	0	0	0	0	0	0	0	0	0	0	722.69	0	0	0	0	748.63	0	0	0	692.27	0	0	0	0	0	0	0	0	0	0	0	0	0	0	693.49	0	0	735.39	0	0	0	0	0	0	0	0	0	700.48
6.0432e+12	0	0	0	0	0	0	0	0	0	0	0	692.31	0	0	0	0	719.91	0	0	0	691.8	0	0	0	0	0	0	0	0	0	0	0	0	0	0	0	0	0	715.23	0	0	0	690.05	0	0	0	0	0	700.7
6.1013e+12	0	0	0	0	0	0	0	0	0	0	0	0	0	0	0	0	712.01	0	0	0	0	0	0	0	0	0	0	0	0	0	0	0	0	0	0	0	0	0	708.59	0	0	0	0	0	0	0	0	0	695.23
6.1595e+12	0	0	0	0	0	0	0	0	0	0	0	0	0	0	0	0	707.34	0	0	0	0	0	0	0	0	0	0	0	0	0	0	0	0	0	0	0	0	0	704.56	0	0	0	0	0	0	0	0	0	0
6.2176e+12	0	0	0	0	0	0	0	0	0	0	0	0	0	0	0	0	705.3	0	0	0	0	0	0	0	0	0	0	0	0	0	0	0	0	0	0	0	0	0	704.63	0	0	0	691.33	0	0	0	0	0	0
6.2757e+12	0	0	0	0	0	0	0	0	0	0	0	0	0	0	0	0	702.15	0	0	0	0	0	0	0	0	0	0	0	0	0	0	0	0	0	0	0	0	0	701.71	0	0	0	0	0	0	0	0	0	0
6.3338e+12	0	0	0	0	0	0	0	0	0	0	0	0	0	0	0	0	699.31	0	0	0	0	0	0	0	0	0	0	0	0	0	0	0	0	0	0	0	0	0	698.99	0	0	0	0	0	0	0	0	0	0
6.3919e+12	0	0	0	0	0	0	0	0	0	0	0	0	0	0	0	0	696.76	0	0	0	0	0	0	0	0	0	0	0	0	0	0	0	0	0	0	0	0	0	696.51	0	0	0	0	0	0	0	0	0	0
6.45e+12	0	0	0	0	0	0	0	0	0	0	0	0	0	0	0	0	694.76	0	0	0	0	0	0	0	0	0	0	0	0	0	0	0	0	0	0	0	0	0	695.73	0	0	0	0	0	0	0	0	0	0
6.5081e+12	0	0	0	0	0	0	0	0	0	0	0	0	0	0	0	0	692.34	0	0	0	0	0	0	0	0	0	0	0	0	0	0	0	0	0	0	0	0	0	693.44	0	0	0	0	0	0	0	0	0	0
6.5662e+12	0	0	0	0	0	0	0	0	0	0	0	0	0	0	0	0	0	0	0	0	0	0	0	0	0	0	0	0	0	0	0	0	0	0	0	0	0	0	690.54	0	0	0	0	0	0	0	0	0	0
6.6243e+12	0	0	0	0	0	0	0	0	0	0	0	0	0	0	0	0	0	0	0	0	0	0	0	0	0	0	0	0	0	0	0	0	0	0	0	0	0	0	0	0	0	0	0	0	0	0	0	0	0
6.6824e+12	0	0	0	0	0	0	0	0	0	0	0	0	0	0	0	0	0	0	0	0	0	0	0	0	0	0	0	0	0	0	0	0	0	0	0	0	0	0	0	0	0	0	0	0	0	0	0	0	0
6.7405e+12	0	0	0	0	0	0	0	0	0	0	0	0	0	0	0	0	0	0	0	0	0	0	0	0	0	0	0	0	0	0	0	0	0	0	0	0	0	0	0	0	0	0	0	0	0	0	0	0	0
6.7986e+12	0	0	0	0	0	0	0	0	0	0	0	0	0	0	0	0	0	0	0	0	0	0	0	0	0	0	0	0	0	0	0	0	0	0	0	0	0	0	0	0	0	0	0	0	0	0	0	0	0
6.8567e+12	0	0	0	0	0	0	0	0	0	0	0	0	0	0	0	0	0	0	0	0	0	0	0	692.77	0	0	0	0	0	0	0	0	0	0	0	0	0	0	0	0	0	0	0	0	0	0	0	0	0
6.9149e+12	0	0	0	0	0	0	0	0	0	0	0	0	0	0	0	0	0	0	0	0	0	0	0	0	0	0	0	0	0	0	0	0	0	0	0	0	0	0	0	0	0	0	0	0	0	0	0	0	0
6.973e+12	0	0	0	0	0	0	0	0	0	0	0	0	0	0	0	0	0	0	0	0	0	0	0	0	0	0	0	0	0	0	0	0	0	0	0	0	0	0	0	0	0	0	0	0	0	0	0	0	0
7.0311e+12	0	0	0	0	0	0	0	0	0	0	0	0	0	0	0	0	0	0	0	0	0	0	0	0	0	0	0	0	0	0	0	0	0	0	0	0	0	0	0	0	0	0	0	0	0	0	0	0	0
7.0892e+12	0	0	0	0	0	0	0	0	725.59	0	0	0	0	0	0	0	0	0	0	0	0	0	0	0	0	0	0	0	0	0	0	0	0	0	0	0	0	0	0	0	0	0	0	0	0	0	0	0	0
7.1473e+12	0	0	0	0	0	0	0	0	707.18	0	0	0	0	0	0	0	0	0	0	0	0	0	0	0	0	0	0	0	0	0	0	0	0	0	0	0	0	0	0	0	0	0	0	0	0	0	0	0	0
7.2054e+12	0	0	0	0	0	0	0	0	700.34	0	0	0	0	0	0	0	0	0	0	0	0	0	0	0	0	0	0	0	0	0	0	0	0	0	0	0	0	0	0	0	0	0	0	0	0	0	0	0	0
7.2635e+12	0	0	0	0	0	0	0	0	695.62	0	0	0	0	0	0	0	0	0	0	0	0	0	0	0	0	0	0	0	0	0	0	0	0	0	0	0	0	0	0	0	0	0	0	0	0	0	0	0	0
7.3216e+12	0	0	0	0	0	0	0	0	0	0	0	0	710.48	0	0	0	0	0	0	0	0	0	0	0	0	0	0	0	0	0	0	0	0	0	0	0	0	701.47	690.24	0	0	0	700.86	0	0	0	0	0	0
7.3797e+12	0	0	0	0	0	0	0	0	0	0	0	0	695.71	0	0	0	691.86	0	0	0	0	0	0	0	0	0	0	0	0	0	0	0	0	0	0	0	0	0	695.14	0	0	0	700.99	0	0	0	0	0	0
7.4378e+12	0	0	0	0	0	0	0	0	0	0	0	0	0	0	0	0	694.14	0	0	0	0	0	0	0	0	0	0	0	0	0	0	0	0	0	0	0	0	0	697.19	0	0	0	698.54	0	0	0	0	0	0
7.4959e+12	0	0	0	0	0	0	0	0	0	0	0	0	0	0	0	0	695.31	0	0	0	0	0	0	0	0	0	0	0	0	0	0	0	0	0	0	0	0	0	697.75	0	0	0	696.18	0	0	0	0	0	0
7.554e+12	0	0	0	0	0	0	0	0	692.33	693.92	0	0	0	0	0	0	694.96	0	0	0	0	0	0	0	0	0	0	0	0	0	0	0	0	0	0	0	0	0	696.8	0	0	0	693.99	0	0	0	0	0	0
7.6122e+12	0	0	0	0	0	0	0	0	695.97	0	0	0	0	0	0	0	695.07	0	0	0	0	0	0	0	0	0	0	0	0	0	0	0	0	0	0	0	0	0	696.79	0	0	0	691.24	0	0	0	0	0	0
7.6703e+12	0	0	0	0	0	0	0	0	695.45	0	0	0	0	0	0	0	694.97	0	0	0	0	0	0	0	0	0	0	0	0	0	0	0	0	0	0	0	0	0	696.51	0	0	0	0	0	0	0	0	0	0
7.7284e+12	0	0	0	0	0	0	0	0	693.76	0	0	0	0	0	0	0	694.78	0	952.83	0	0	0	0	0	0	0	0	0	0	0	0	0	0	0	0	0	0	0	696.08	0	0	0	976.5	967.72	0	0	0	0	0
7.7865e+12	0	0	0	0	0	0	0	0	0	0	0	0	690.09	0	0	0	705.26	0	0	0	0	0	0	0	0	0	0	0	0	0	0	0	0	0	0	0	0	0	715.84	0	0	0	723.26	0	0	0	0	0	0
7.8446e+12	0	0	0	0	0	0	0	0	0	0	0	0	690.45	0	0	0	706.86	0	0	0	0	0	0	0	0	0	0	0	0	0	0	0	0	0	0	0	0	0	712.47	0	0	0	711.95	0	0	0	0	0	0
7.9027e+12	0	0	0	0	0	0	0	0	0	0	0	0	0	0	0	0	706.28	0	0	0	0	0	0	0	0	0	0	0	0	0	0	0	0	0	0	0	0	0	709.89	0	0	0	706.71	0	0	0	0	0	0
7.9608e+12	0	0	0	0	0	0	0	0	0	0	0	0	692.23	0	0	0	703.6	0	0	0	0	0	728.18	0	0	0	695.25	0	0	0	0	0	0	0	0	0	0	0	706.75	0	0	0	704.06	0	0	0	0	0	0
8.0189e+12	0	0	0	0	0	0	0	0	0	0	0	0	0	0	0	0	703.15	0	0	0	0	0	0	0	0	0	0	0	0	0	0	0	0	0	0	0	0	0	705.71	0	0	0	701.78	0	0	0	0	0	0
8.077e+12	0	0	0	0	0	0	0	0	0	0	0	0	0	0	0	0	702.43	0	0	0	0	0	0	0	0	0	0	0	0	0	0	0	0	0	0	0	0	0	704.67	0	0	0	699.79	0	0	0	0	0	0
8.1351e+12	0	0	0	0	0	0	0	0	0	0	0	0	0	0	0	0	701.6	0	0	0	0	0	0	0	0	0	0	0	0	0	0	0	0	0	0	0	0	0	703.62	0	0	0	697.91	0	0	0	0	0	0
8.1932e+12	0	0	0	0	0	0	0	0	0	0	0	0	0	0	0	0	699.83	0	0	0	0	0	0	702.94	0	0	0	0	0	0	0	0	0	0	0	0	0	0	702.18	0	0	0	696.79	0	0	0	0	0	0
8.2513e+12	0	0	0	0	0	0	0	0	0	0	0	0	0	0	0	0	699.21	0	0	0	0	0	0	0	0	0	0	0	0	0	0	0	0	0	0	0	0	0	701.36	0	0	0	695.05	0	0	0	0	0	0
8.3094e+12	0	0	0	0	0	0	0	0	0	0	0	0	0	0	0	0	698.6	0	0	0	0	0	0	0	0	0	0	0	0	0	0	0	0	0	0	0	0	0	700.56	0	0	0	692.57	0	0	0	0	0	0
8.3676e+12	0	0	0	0	0	0	0	0	0	0	0	0	0	0	0	0	697.98	0	0	0	0	0	0	0	0	0	0	0	0	0	0	0	0	0	0	0	0	0	699.79	0	0	0	0	0	0	0	0	0	0
8.4257e+12	0	0	0	0	0	0	0	0	0	0	0	0	727.71	692.14	0	0	697.4	0	0	0	0	0	0	0	0	0	0	0	0	0	0	0	0	0	693.11	0	0	697.06	699.44	0	0	0	697.05	0	0	0	0	0	0
8.4838e+12	0	0	0	0	0	0	0	0	0	0	0	0	709.41	696.37	0	0	698.1	0	0	0	0	0	0	0	0	0	0	0	0	0	0	0	0	0	0	0	0	0	701.87	0	0	0	702.34	0	0	0	0	0	0
8.5419e+12	0	0	0	0	0	0	0	0	0	0	0	0	702.71	695.34	0	0	699.26	0	0	0	0	0	0	0	0	0	0	0	0	0	0	0	0	0	0	0	0	0	703.31	0	0	0	701.98	0	0	0	0	0	0
8.6e+12	0	0	0	0	0	0	0	0	0	0	0	0	698.52	693.44	0	0	699.88	0	0	0	0	0	0	0	0	0	0	0	0	0	0	0	0	0	0	0	0	0	703.67	0	0	0	700.85	0	0	0	0	0	0
8.6581e+12	0	0	0	0	0	0	0	0	0	0	0	708.23	696.45	696.51	0	0	734.42	0	0	0	691.66	0	0	0	0	0	0	0	0	0	0	0	0	0	0	0	0	0	734.12	0	0	0	707.92	0	0	0	0	0	700.45
8.7162e+12	0	0	0	0	0	0	0	0	0	0	0	689.91	695.34	694.17	0	0	722.05	0	0	0	0	0	0	0	0	0	0	0	0	0	0	0	0	0	0	0	0	0	724.16	0	0	0	710.97	0	0	0	0	0	697.25
8.7743e+12	0	0	0	0	0	0	0	0	0	0	0	0	694.33	692.2	0	0	717.04	0	0	0	0	0	0	0	0	0	0	0	0	0	0	0	0	0	0	0	0	0	719.62	0	0	0	710.03	0	0	0	0	0	693.32
8.8324e+12	0	0	0	0	0	0	0	0	0	0	0	0	697.38	695.2	0	0	711.88	0	0	0	0	0	0	0	0	0	0	0	0	0	0	0	0	0	0	0	0	0	715.88	0	0	0	709.85	0	0	0	0	0	0
8.8905e+12	0	0	0	0	0	0	0	0	0	0	0	0	695.97	693.8	0	0	709.75	0	0	0	0	0	0	0	0	0	0	0	0	0	0	0	0	0	0	0	0	0	713.53	0	0	0	707.84	0	0	0	0	0	0
8.9486e+12	0	0	0	0	0	0	0	0	0	0	0	0	694.34	692.45	0	0	708	0	0	0	0	0	0	0	0	0	0	0	0	0	0	0	0	0	0	0	0	0	711.6	0	0	0	706.01	0	0	0	0	0	0
9.0067e+12	0	0	0	0	0	0	0	0	0	0	0	0	692.4	691.09	0	0	706.59	0	0	0	0	0	0	0	0	0	0	0	0	0	0	0	0	0	0	0	0	0	709.96	0	0	0	704.32	0	0	0	0	0	0
9.0649e+12	0	0	0	0	0	0	0	0	690.25	0	0	0	693.63	693.92	0	0	703.71	768.97	0	0	0	0	0	0	0	0	0	0	0	0	0	0	0	0	0	0	0	0	707.29	0	0	0	702.81	0	0	0	0	0	695.19
9.123e+12	0	0	0	0	0	0	0	0	700.35	0	0	0	690.76	692.39	0	0	709.34	713.09	0	0	696.39	0	0	0	0	0	0	0	0	0	0	0	0	690.6	0	0	0	0	709.09	0	0	0	701.71	0	0	0	0	0	704.66
9.1811e+12	0	0	0	0	0	0	0	0	699.94	0	0	0	0	690.77	0	0	711.53	703.67	0	0	692.59	0	0	0	0	0	0	0	0	0	0	0	0	0	0	0	0	0	711.16	0	0	0	701.53	0	0	0	0	0	701.4
9.2392e+12	0	0	0	0	0	0	0	0	697.99	0	0	0	0	0	0	0	711.61	698.19	0	0	0	0	0	0	0	0	0	0	0	0	0	0	0	0	0	0	0	0	711.66	0	0	0	701.56	0	0	0	0	0	698.44
9.2973e+12	0	0	0	0	0	0	0	0	714.34	0	0	0	0	691.32	0	0	712.37	736.7	0	0	690.28	0	0	0	0	0	0	0	0	0	0	0	0	0	0	0	0	0	712.78	0	0	0	703.21	0	0	0	0	0	701.72
9.3554e+12	0	0	0	0	0	0	0	0	712.29	0	0	0	0	0	0	0	715.71	716.22	0	0	696.11	0	0	0	0	0	0	0	0	0	0	0	0	690.18	0	0	0	0	714.12	0	0	0	702.95	0	0	0	0	0	706.79
9.4135e+12	0	0	0	0	0	0	0	0	707.89	0	0	0	0	0	0	0	717.01	708.56	0	0	694.84	0	0	0	0	0	0	0	0	0	0	0	0	0	0	0	0	0	715.53	0	0	0	703.01	0	0	0	0	0	704.86
9.4716e+12	0	0	0	0	0	0	0	0	704.26	0	0	0	0	0	0	0	716.74	703.51	0	0	691.66	0	0	0	0	0	0	0	0	0	0	0	0	0	0	0	0	0	715.78	0	0	0	703.01	0	0	0	0	0	702.38
9.5297e+12	0	0	0	0	708.2	0	0	0	701.06	0	0	0	710.96	726.98	0	0	715.89	699.27	0	0	0	0	0	0	0	0	0	0	0	0	0	0	0	0	706.02	0	0	0	715.42	0	0	0	703.26	0	0	0	0	0	699.9
9.5878e+12	0	0	0	0	0	0	0	0	698.13	0	0	0	709.77	714.45	0	0	715.14	694.17	0	0	0	0	0	0	0	0	0	0	0	0	0	0	0	0	691.79	0	0	0	715.64	0	0	0	706.71	0	0	0	0	0	697.76
9.6459e+12	0	0	0	0	0	0	0	0	694.94	0	0	0	707.51	709.6	0	0	714.9	0	0	0	0	0	0	0	0	0	0	0	0	0	0	0	0	0	0	0	0	0	716.34	0	0	0	708.89	0	0	0	0	0	695.65
9.704e+12	0	0	0	0	0	0	0	0	691.8	0	0	0	705.76	706.64	0	0	714.7	0	0	0	0	0	0	0	0	0	0	0	0	0	0	0	0	0	0	0	0	0	716.6	0	0	0	709.63	0	0	0	0	0	692.36
9.7622e+12	0	0	0	0	0	0	0	0	725.22	696.85	0	0	704.52	707.57	0	0	713.85	0	0	0	0	0	0	0	0	0	0	0	0	0	0	0	0	0	0	0	0	0	716.02	0	0	0	709.5	0	0	0	0	0	0
9.8203e+12	0	0	0	0	0	0	0	0	714.38	0	0	0	703.7	705.81	0	0	713.53	692.61	0	0	0	0	0	0	0	0	0	0	0	0	0	0	0	0	0	0	0	0	715.6	0	0	0	709.24	0	0	0	0	0	691.08
9.8784e+12	0	0	0	0	0	0	0	0	709.04	0	0	0	702.79	704.31	0	0	713.7	693.46	0	0	0	0	0	0	0	0	0	0	0	0	0	0	0	0	0	0	0	0	715.45	0	0	0	708.84	0	0	0	0	0	692.42
9.9365e+12	0	0	0	0	0	0	0	0	707.31	0	0	0	702.65	705.4	0	0	714.07	693.04	0	0	0	0	0	0	0	0	0	0	0	0	0	0	0	0	0	0	0	0	715.46	0	0	0	708.62	0	967.58	0	0	0	694.31
9.9946e+12	0	0	0	0	0	0	0	0	728.7	702.3	0	0	701.85	704.22	0	0	714.04	695.24	0	0	0	0	0	0	0	0	0	0	0	0	0	0	0	0	0	0	0	0	715.36	0	0	0	708.4	0	0	0	0	0	693.92
1.0053e+13	0	0	0	0	0	0	0	0	719.15	0	0	0	700.96	703.1	0	0	714.45	697.92	0	0	0	0	0	0	0	0	0	0	0	0	0	0	0	0	0	0	0	0	715.39	0	0	0	708.13	0	0	0	0	0	694.74
1.0111e+13	0	0	0	0	0	0	0	0	713.8	0	0	0	699.95	702.01	0	0	715.03	697.91	0	0	0	0	0	0	0	0	0	0	0	0	0	0	0	0	0	0	0	0	715.65	0	0	0	707.9	0	0	0	0	0	695.43
1.0169e+13	0	0	0	0	0	0	0	0	706.31	0	0	0	700.31	703.24	0	750.73	716.4	698.65	0	0	0	0	0	0	0	0	0	714.82	700.92	0	0	0	0	0	0	0	0	0	716.78	0	0	0	708.58	0	0	0	0	0	697.94
1.0227e+13	0	0	0	0	0	0	0	0	706.33	0	0	0	699.35	702.31	0	693.19	716.17	695.88	0	0	0	0	0	0	0	0	0	0	0	0	0	0	0	0	0	0	0	0	716.7	0	0	0	708.5	0	0	0	0	0	697
1.0285e+13	0	0	0	0	0	0	0	0	707.96	0	0	0	698.28	701.38	0	0	715.7	693.52	0	0	0	0	0	0	0	0	0	0	0	0	0	0	0	0	0	0	0	0	716.38	0	0	0	708.3	0	0	0	0	0	695.56
1.0343e+13	0	0	0	0	0	0	0	0	708.22	0	0	0	697.09	700.44	0	0	715.18	691.83	0	0	0	0	0	0	0	0	0	0	0	0	0	0	0	0	0	0	0	0	715.94	0	0	0	707.97	0	0	0	0	0	693.95
1.0401e+13	0	0	0	0	0	0	0	0	707.61	0	0	0	749.12	707.67	0	0	714.71	690.03	0	0	0	0	0	0	0	0	0	0	0	0	0	0	0	0	711.15	0	0	715.94	715.76	0	0	0	713.97	0	0	0	0	0	692.33
1.0459e+13	0	0	0	0	0	0	0	0	706.49	0	0	0	723.27	714.18	0	0	716.41	0	0	0	0	0	0	0	0	0	0	0	0	0	0	0	0	0	692.96	0	0	698.84	720.13	0	0	0	721.31	0	0	0	0	0	692.02
1.0518e+13	0	0	0	0	0	0	0	0	705.01	0	0	0	716.43	712.82	0	0	718.35	0	0	0	0	0	0	0	0	0	0	0	0	0	0	0	0	0	0	0	0	0	722.18	0	0	0	720.36	0	0	0	0	0	692.18
1.0576e+13	0	0	0	0	0	0	0	0	703.26	0	0	0	712.69	711.04	0	0	719.14	0	0	0	0	0	0	0	0	0	0	0	0	0	0	0	0	0	0	0	0	0	722.5	0	0	0	718.86	0	0	0	0	0	691.97
1.0634e+13	0	0	0	0	0	0	0	0	698.21	0	0	0	711.48	713.32	0	0	717.82	0	0	0	0	0	0	0	0	0	0	700.85	0	0	0	0	0	0	0	0	0	0	720.74	0	0	0	716.56	0	0	0	0	0	0
1.0692e+13	0	0	0	0	0	0	0	0	697.83	0	0	0	709.62	711.51	0	0	717.68	0	0	0	0	0	0	0	0	0	0	0	0	0	0	0	0	0	0	0	0	0	720.42	0	0	0	715.66	0	0	0	0	0	0
1.075e+13	0	0	0	0	0	0	0	0	698.38	0	0	0	708.06	709.97	0	0	717.28	0	0	0	0	0	0	0	0	0	0	0	0	0	0	0	0	0	0	0	0	0	719.88	0	0	0	714.73	0	0	0	0	0	0
1.0808e+13	0	0	0	0	0	0	0	0	698.97	0	0	0	706.68	708.61	0	0	716.75	0	0	0	0	0	0	0	0	0	0	0	0	0	0	0	0	0	0	0	0	0	719.23	0	0	0	713.79	0	0	0	0	0	0
1.0866e+13	0	0	0	0	0	0	0	0	699.25	0	691.67	0	718.89	710.47	0	0	731.11	0	0	0	0	0	0	0	0	0	0	0	0	0	0	0	0	0	0	0	0	694.02	744.21	0	0	0	749.27	0	0	0	0	0	0
1.0924e+13	0	0	0	0	0	0	0	0	699.11	0	0	0	719.32	711.98	0	0	731	0	0	0	0	0	0	0	0	0	0	0	0	0	0	0	0	0	0	0	0	690.45	737.65	0	0	0	735.5	0	0	0	0	0	692.2
1.0982e+13	0	0	0	0	0	0	0	0	698.42	0	0	0	717.15	712.6	0	0	728.96	0	0	0	0	0	0	0	0	0	0	0	0	0	0	0	0	0	0	0	0	0	733.7	0	0	0	729.77	0	0	0	0	0	693.7
1.1041e+13	0	0	0	0	0	0	0	0	702.3	0	0	0	717.86	716.51	0	0	724.23	0	0	0	0	0	0	0	0	0	0	0	0	0	0	0	0	0	0	0	0	0	728.64	0	0	0	725.72	0	0	0	0	0	0
1.1099e+13	0	0	0	0	0	0	0	0	723.01	0	0	0	715.48	715.45	0	0	724.47	708.28	0	0	691.1	0	0	0	0	0	0	0	0	0	0	0	0	0	0	0	0	0	727.47	0	0	0	723.28	0	0	0	0	0	696.61
1.1157e+13	0	0	0	0	0	0	0	0	714.71	0	0	0	713.47	714.28	0	0	726.52	705.68	0	0	694.17	0	0	0	0	0	0	0	0	0	0	0	0	0	0	0	0	0	728.1	0	0	0	721.67	0	0	0	0	0	701.39
1.1215e+13	0	0	0	0	0	0	0	0	710.27	0	0	0	711.78	713.12	0	0	727.22	703.23	0	0	694.61	0	0	0	0	0	0	0	0	0	0	0	0	0	0	0	0	0	728.49	0	0	0	720.73	0	0	0	0	0	702.85
1.1273e+13	0	0	0	0	0	0	0	0	701.48	0	0	0	711.95	714.77	0	0	727.19	699.75	0	0	694.5	0	0	0	0	0	704.12	0	0	0	0	0	0	0	0	0	0	0	728.61	0	0	0	720.55	0	0	0	0	0	703.47
1.1331e+13	0	0	0	0	0	0	0	0	699.47	0	0	0	710.82	713.66	0	0	726.25	696.09	0	0	0	0	0	0	0	0	0	0	0	0	0	0	0	0	0	0	0	0	727.88	0	0	0	719.91	0	0	0	0	0	702.2
1.1389e+13	0	0	0	0	0	0	0	0	699.25	0	0	0	709.78	712.64	0	0	725.12	692.45	0	0	0	0	0	0	0	0	0	0	0	0	0	0	0	0	0	0	0	0	726.92	0	0	0	719.13	0	0	0	0	0	700.6
1.1447e+13	0	0	0	0	0	0	0	0	699.41	0	0	0	708.78	711.69	0	0	723.94	0	0	0	0	0	0	0	0	0	0	0	0	0	0	0	0	0	0	0	0	0	725.87	0	0	0	718.26	0	0	0	0	0	698.8
1.1505e+13	0	0	0	0	0	0	0	0	696.5	0	0	0	709.3	713.06	0	0	721.96	0	0	0	0	0	0	694.77	0	0	0	0	0	0	0	0	0	0	0	0	0	0	724.35	0	0	0	717.7	0	0	0	0	0	695.13
1.1563e+13	0	0	0	0	0	0	0	0	696.08	0	0	0	708.33	712.16	0	0	720.8	0	0	0	0	0	0	0	0	0	0	0	0	0	0	0	0	0	0	0	0	0	723.22	0	0	0	716.72	0	0	0	0	0	692.39
1.1622e+13	0	0	0	0	0	0	0	0	695.98	0	0	0	707.32	711.27	0	0	719.73	0	0	0	0	0	0	0	0	0	0	0	0	0	0	0	0	0	0	0	0	0	722.16	0	0	0	715.74	0	0	0	0	0	0
1.168e+13	0	0	0	0	0	0	0	0	696.1	0	0	0	706.27	710.38	0	0	718.75	0	0	0	0	0	0	0	0	0	0	0	0	0	0	0	0	0	0	0	0	0	721.16	0	0	0	714.78	0	0	0	0	0	0
1.1738e+13	0	0	0	0	0	0	0	0	694.21	0	0	0	706.46	711.43	0	0	716.72	0	0	0	0	0	0	696.77	0	0	0	0	0	0	0	0	0	0	0	0	0	0	719.39	0	0	0	713.8	0	0	0	0	0	0
1.1796e+13	0	0	0	0	0	0	0	0	694.15	0	0	0	705.37	710.54	0	0	715.92	0	0	0	0	0	0	0	0	0	0	0	0	0	0	0	0	0	0	0	0	0	718.54	0	0	0	712.9	0	0	0	0	0	0
1.1854e+13	0	0	0	0	0	0	0	0	694.18	0	0	0	704.21	709.65	0	0	715.18	0	0	0	0	0	0	0	0	0	0	0	0	0	0	0	0	0	0	0	0	0	717.74	0	0	0	712.04	0	0	0	0	0	0
1.1912e+13	0	0	0	0	0	0	0	0	694.27	0	0	0	702.98	708.76	0	0	714.49	0	0	0	0	0	0	0	0	0	0	0	0	0	0	0	0	0	0	0	0	0	716.99	0	0	0	711.19	0	0	0	0	0	0
1.197e+13	0	0	0	0	0	0	0	0	694.39	0	0	708.99	703.05	709.48	0	0	749.87	0	0	0	697.16	0	0	0	0	0	0	0	0	0	0	0	0	691.79	0	0	0	0	749.33	0	0	0	723.24	0	0	0	0	0	707.09
1.2028e+13	0	0	0	0	0	0	0	0	695.11	0	0	693.39	703.69	708.81	0	0	736.37	0	0	0	695.37	0	0	0	0	0	0	0	0	0	0	0	0	0	0	0	0	0	737.85	0	0	0	723.95	0	0	0	0	0	704.4
1.2086e+13	0	0	0	0	0	0	0	0	696.12	0	0	0	704.05	708.54	0	0	730.93	0	0	0	691.57	0	0	0	0	0	0	0	0	0	0	0	0	0	0	0	0	0	732.81	0	0	0	722.13	0	0	0	0	0	701.69
1.2145e+13	0	0	0	0	0	0	0	0	693.96	0	0	0	706.94	710.74	0	0	726.26	0	0	968.32	0	0	0	0	0	0	0	973.29	0	0	0	0	0	0	0	0	0	0	729.21	0	0	0	721.82	0	0	0	0	0	696.24
1.2203e+13	0	0	0	0	0	0	0	0	694.77	0	0	0	706.08	710.52	0	695.45	724.09	0	0	0	0	0	0	0	0	0	0	704.07	0	0	0	0	0	0	0	0	0	0	726.86	0	0	0	719.73	0	0	0	0	0	694.69
1.2261e+13	0	0	0	0	0	0	0	0	697.09	0	0	0	705.09	710.09	0	0	722.4	0	0	0	0	0	0	0	0	0	0	0	0	0	0	0	0	0	0	0	0	0	725.04	0	0	0	717.98	0	0	0	0	0	693.51
1.2319e+13	0	0	0	0	0	0	0	0	699.17	0	0	0	704.04	709.49	0	0	721.03	0	0	0	0	0	0	0	0	0	0	0	0	0	0	0	0	0	0	0	0	0	723.56	0	0	0	716.46	0	0	0	0	0	692.3
1.2377e+13	0	0	0	0	0	0	0	0	700.52	0	705.84	0	706.8	711.03	0	0	722.99	0	687.65	0	0	0	0	0	0	0	0	0	0	0	0	0	0	0	0	0	0	0	742.5	0	0	0	805.75	733.84	0	0	0	0	690.81
1.2435e+13	0	0	0	0	0	0	0	0	701.26	0	0	0	717.32	711.92	0	0	735.55	0	0	0	0	0	0	0	0	0	0	0	0	0	0	0	0	0	0	0	0	689.98	744.76	0	0	0	743.34	0	0	0	0	0	693.07
1.2493e+13	0	0	0	0	0	0	0	0	701.65	0	0	0	715.93	713.58	0	0	733.46	0	0	0	0	0	0	0	0	0	0	0	0	0	0	0	0	0	0	0	0	0	739.09	0	0	0	734.13	0	0	0	0	0	695.81
1.2551e+13	0	0	0	0	0	0	0	0	701.88	0	0	0	713.86	713.98	0	0	731.27	0	0	0	0	0	0	0	0	0	0	0	0	0	0	0	0	0	0	0	0	0	735.57	0	0	0	729.31	0	0	0	0	0	696.95
1.2609e+13	0	0	0	0	0	0	0	0	700.28	0	0	0	715.18	717.46	0	0	727.07	0	0	0	0	0	694.95	0	0	0	721	0	0	0	0	0	700.68	0	0	0	0	0	731.23	0	0	0	725.93	0	0	0	0	0	694.07
1.2668e+13	0	0	0	0	0	0	0	0	699.6	0	0	0	713.11	716.42	0	0	725.99	0	0	0	0	0	0	0	0	0	0	0	0	0	0	0	0	0	0	0	0	0	729.67	0	0	0	723.61	0	0	0	0	0	693.59
1.2726e+13	0	0	0	0	0	0	0	0	699.42	0	0	0	711.37	715.32	0	0	724.94	0	0	0	0	0	0	0	0	0	0	0	0	0	0	0	0	0	0	0	0	0	728.29	0	0	0	721.72	0	0	0	0	0	693.07
1.2784e+13	0	0	0	0	0	0	0	0	699.61	0	0	0	709.84	714.21	0	0	723.93	0	0	0	0	0	0	0	0	0	0	0	0	0	0	0	0	0	0	0	0	0	727.06	0	0	0	720.11	0	0	0	0	0	692.56
1.2842e+13	0	0	0	0	0	0	0	0	706.71	715.87	0	0	710.13	715.64	0	0	721.54	0	0	0	0	0	0	0	0	0	0	0	693.39	0	0	0	0	0	0	0	0	0	724.78	0	0	0	718.48	0	0	0	0	0	0
1.29e+13	0	0	0	0	0	0	0	0	712.16	702.66	0	0	708.82	714.47	0	0	720.84	0	0	0	0	0	0	0	0	0	0	0	0	0	0	0	0	0	0	0	0	0	723.89	0	0	0	717.29	0	0	0	0	0	690.48
1.2958e+13	0	0	0	0	0	0	0	0	712.23	695.7	0	0	707.58	713.37	0	0	720.44	0	0	0	0	0	0	0	0	0	0	0	0	0	0	0	0	0	0	0	0	0	723.22	0	0	0	716.21	0	0	0	0	0	690.98
1.3016e+13	0	0	0	0	0	0	0	0	711.52	0	0	0	706.39	712.32	0	0	720.31	690.5	0	0	0	0	0	0	0	0	0	0	0	0	0	0	0	0	0	0	0	0	722.79	0	0	0	715.26	0	0	0	0	0	691.37
1.3074e+13	0	0	0	0	0	0	0	0	710.61	0	0	0	741.6	727.36	0	0	721.1	690.66	0	0	0	0	0	0	0	0	0	0	0	0	0	0	0	0	703.76	0	0	708.21	725.6	0	0	0	728.77	0	0	0	0	0	691.68
1.3132e+13	0	0	0	0	0	0	0	0	709.63	0	0	0	727.95	726.99	0	0	724.43	690.85	0	0	0	0	0	0	0	0	0	0	0	0	0	0	0	0	691.48	0	0	697.72	730.09	0	0	0	728.96	0	0	0	0	0	692.57
1.3191e+13	0	0	0	0	0	0	0	0	708.61	0	0	0	722.21	724.63	0	0	726.13	690.34	0	0	0	0	0	0	0	0	0	0	0	0	0	0	0	0	0	0	0	0	731.09	0	0	0	727.05	0	0	0	0	0	693.59
1.3249e+13	0	0	0	0	0	0	0	0	712.6	0	0	0	719.33	725.73	0	0	724.74	0	0	0	0	0	0	0	0	0	0	0	0	0	0	0	0	0	0	0	0	0	728.86	0	0	0	723.49	0	968.02	0	0	0	694.09
1.3307e+13	0	0	0	0	0	0	0	0	734.65	705.66	0	0	716.94	723.42	0	0	725.11	694.38	0	0	0	0	0	0	0	0	0	0	0	0	0	0	0	0	0	0	0	0	728.82	0	0	0	722.54	0	0	0	0	0	694.53
1.3365e+13	0	0	0	0	0	0	0	0	725.35	694.47	0	0	715.06	721.5	0	0	726.16	698.36	0	0	0	0	0	0	0	0	0	0	0	0	0	0	0	0	0	0	0	0	729.08	0	0	0	721.63	0	0	0	0	0	696.56
1.3423e+13	0	0	0	0	0	0	0	0	720.52	0	0	0	713.51	719.86	0	0	727.21	699.47	0	0	0	0	0	0	0	0	0	0	0	0	0	0	0	0	0	0	0	0	729.6	0	0	0	720.93	0	0	0	0	0	698.37
1.3481e+13	0	0	0	0	0	0	0	0	715.18	0	0	0	712.84	720.28	0	0	728.05	701.11	0	0	690.73	0	0	739.87	0	0	0	0	0	0	0	0	0	0	0	0	0	0	730.01	0	0	0	720.31	0	0	0	0	0	700.86
1.3539e+13	0	0	0	0	0	0	0	0	712.35	0	0	0	711.88	718.99	0	0	728.04	699.72	0	0	0	0	0	0	0	0	0	0	0	0	0	0	0	0	0	0	0	0	730.05	0	0	0	720.11	0	0	0	0	0	700.97
1.3597e+13	0	0	0	0	0	0	0	0	710.34	0	0	0	711.04	717.85	0	0	727.69	697.93	0	0	0	0	0	0	0	0	0	0	0	0	0	0	0	0	0	0	0	0	729.76	0	0	0	719.8	0	0	0	0	0	700.65
1.3655e+13	0	0	0	0	0	0	0	0	709.01	0	0	0	710.26	716.82	0	0	727.12	695.8	0	0	0	0	0	0	0	0	0	0	0	0	0	0	0	0	0	0	0	0	729.27	0	0	0	719.38	0	0	0	0	0	699.94
1.3713e+13	0	0	0	0	0	0	0	0	705.85	0	0	0	710.43	717.46	0	0	726.22	692.44	0	0	0	0	720.01	0	0	0	716.37	694.2	0	0	0	0	692.42	0	0	0	0	0	728.57	0	0	0	719.24	0	0	0	0	0	698.94
1.3772e+13	0	0	0	0	0	0	0	0	705.54	0	0	0	709.76	716.61	0	0	725.38	0	0	0	0	0	0	0	0	0	696.26	696.75	0	0	0	0	0	0	0	0	0	0	727.8	0	0	0	718.68	0	0	0	0	0	697.46
1.383e+13	0	0	0	0	0	0	0	0	705.75	0	0	0	709.06	715.8	0	0	724.55	0	0	0	0	0	0	0	0	0	0	691.51	0	0	0	0	0	0	0	0	0	0	727	0	0	0	718.05	0	0	0	0	0	695.83
1.3888e+13	0	0	0	0	0	0	0	0	706.23	0	0	0	708.3	715.01	0	0	723.76	0	0	0	0	0	0	0	0	0	0	0	0	0	0	0	0	0	0	0	0	0	726.22	0	0	0	717.4	0	0	0	0	0	694.28
1.3946e+13	0	0	0	0	0	0	0	0	706.29	0	0	0	708.51	715.66	0	715.14	722.45	0	0	691.54	0	0	0	0	0	0	0	728.34	0	0	0	0	0	0	0	0	0	0	725.06	0	0	0	716.91	0	0	0	0	0	692.83
1.4004e+13	0	0	0	0	0	0	0	0	708.52	0	0	0	707.72	714.91	0	700.96	721.84	0	0	0	0	0	0	0	0	0	0	708.11	0	0	0	0	0	0	0	0	0	0	724.38	0	0	0	716.24	0	0	0	0	0	691.61
1.4062e+13	0	0	0	0	0	0	0	0	710.47	0	0	0	706.89	714.17	0	0	721.31	0	0	0	0	0	0	0	0	0	0	699.13	0	0	0	0	0	0	0	0	0	0	723.78	0	0	0	715.6	0	0	0	0	0	690.71
1.412e+13	0	0	0	0	0	0	0	0	711.36	0	0	0	706	713.42	0	0	720.92	0	0	0	0	0	0	0	0	0	0	0	0	0	0	0	0	0	0	0	0	0	723.28	0	0	0	714.97	0	0	0	0	0	0
1.4178e+13	0	0	0	0	0	0	0	0	718.84	708.12	0	0	706.06	713.94	0	713.92	720.4	0	0	0	0	0	0	0	0	0	0	705.88	706.27	0	0	0	0	0	0	0	0	0	722.65	0	0	0	714.5	0	0	0	0	0	690.61
1.4236e+13	0	0	0	0	0	0	0	0	722.4	704.08	0	0	705.16	713.22	0	700.72	720.37	0	0	0	0	0	0	0	0	0	0	699.62	0	0	0	0	0	0	0	0	0	0	722.45	0	0	0	714.02	0	0	0	0	0	690.46
1.4295e+13	0	0	0	0	0	0	0	0	722.02	700.07	0	0	704.23	712.5	0	690.35	720.55	690.98	0	0	0	0	0	0	0	0	0	693.26	0	0	0	0	0	0	0	0	0	0	722.41	0	0	0	713.59	0	0	0	0	0	690.63
1.4353e+13	0	0	0	0	0	0	0	0	720.84	695.88	971.98	0	704.28	712.91	0	0	720.87	691.74	0	0	0	0	0	0	0	0	0	0	0	0	0	0	0	0	0	0	0	0	730.18	0	0	0	720.29	0	0	0	0	0	690.91
1.4411e+13	0	0	0	0	0	0	0	0	719.5	0	696.3	698.83	709.33	712.57	0	0	746.23	693.59	0	0	691.13	0	0	0	0	0	0	0	0	0	0	0	0	0	0	0	0	0	754.09	0	0	0	743.14	0	0	0	0	0	697.44
1.4469e+13	0	0	0	0	0	0	0	0	718.45	0	0	696.43	711.66	713.6	0	0	741.24	696.24	0	0	694.7	0	0	0	0	0	0	0	0	0	0	0	0	690.85	0	0	0	0	745.24	0	0	0	734.43	0	0	0	0	0	702.35
1.4527e+13	0	0	0	0	0	0	0	0	717.79	0	0	692.11	711.43	714.45	0	0	738.33	698.35	0	0	695.81	0	0	0	0	0	0	0	0	0	0	0	0	690.97	0	0	0	0	741.23	0	0	0	730.33	0	0	0	0	0	704.12
1.4585e+13	0	0	0	0	722.46	0	0	0	717.18	0	0	0	770.7	736.12	0	0	736.3	699.53	0	0	695.67	0	0	0	0	0	0	0	0	0	0	0	0	0	764.04	0	0	695.83	738.71	0	0	0	728.14	0	0	0	0	0	704.7
1.4643e+13	0	0	0	0	699.03	0	0	0	716.45	0	0	0	738.1	739.68	0	0	736.36	699.87	0	0	694.46	0	0	0	0	0	0	0	0	0	0	0	0	0	710.42	0	0	704.43	740.92	0	0	0	736.86	0	0	0	0	0	704.73
1.4701e+13	0	0	0	0	0	0	0	0	715.59	0	0	0	730.43	734.49	0	0	737.75	699.51	0	0	692.53	0	0	0	0	0	0	0	0	0	0	0	0	0	700.45	0	0	700.79	742.64	0	0	0	736.68	0	0	0	0	0	704.66
1.4759e+13	0	0	0	0	0	0	0	0	714.63	0	0	0	726.26	731.14	0	0	737.96	698.61	0	0	690.76	0	0	0	0	0	0	0	0	0	0	0	0	0	693.22	0	0	697.24	742.37	0	0	0	734.98	0	0	0	0	0	704.65
1.4818e+13	0	0	0	0	0	0	0	0	722.04	0	0	0	724.58	731.85	0	0	739.84	749.3	0	0	710.21	0	0	0	0	0	0	0	0	0	0	0	0	704.47	0	0	0	0	740.88	0	0	0	732.32	0	0	0	0	0	724.36
1.4876e+13	0	0	0	0	0	0	0	0	727.72	0	0	691.7	722.62	729.52	0	0	748.94	723.22	0	0	711.41	0	0	0	0	0	0	0	0	0	0	0	0	706.62	0	0	0	0	748.18	0	0	0	732.86	0	0	0	0	0	723.18
1.4934e+13	0	0	0	0	0	0	0	0	725.2	0	0	693.43	721.35	727.67	0	0	748.32	716.2	0	0	708.63	0	0	0	0	0	0	0	0	0	0	0	0	703.77	0	0	0	0	749.02	0	0	0	733.95	0	0	0	0	0	719.77
1.4992e+13	0	0	0	0	0	0	0	0	722.49	0	0	692.75	720.54	726.25	0	0	746.57	712.24	0	0	706.4	0	0	0	0	0	0	0	0	0	0	0	0	701.25	0	0	0	0	747.99	0	0	0	733.99	0	0	0	0	0	717.26
1.505e+13	0	0	0	0	0	0	0	0	720	0	0	691.23	760.9	734.59	0	0	748.53	709.37	0	0	704.42	0	0	0	0	0	0	0	0	0	0	0	0	698.45	702.84	0	0	732.01	756.97	0	0	0	764.9	0	0	0	0	0	715.27
1.5108e+13	0	0	0	0	0	0	0	0	717.73	0	0	692.93	744.93	739.29	0	0	753.67	707.08	0	0	703.02	0	0	0	0	0	0	0	0	0	0	0	0	695.15	700.83	0	0	713.54	760.7	0	0	0	755.6	0	0	0	0	0	714.64
1.5166e+13	0	0	0	0	0	0	0	0	715.77	0	0	693.16	738.88	738.08	0	0	752.76	705.3	0	0	701.97	0	0	0	0	0	0	0	0	0	0	0	0	692.28	696.99	0	0	706.98	758.13	0	0	0	750.26	0	0	0	0	0	714.64
1.5224e+13	0	0	0	0	0	0	0	0	714.07	0	0	691.81	735.14	736.31	0	0	750.72	703.64	0	0	700.49	0	0	0	0	0	0	0	0	0	0	0	0	690.06	693.12	0	0	702.81	755.27	0	0	0	746.52	0	0	0	0	0	714.15
1.5282e+13	0	0	0	0	0	0	0	0	712.49	0	696.55	693.67	763.3	744.15	0	0	762.47	701.84	0	0	698.97	0	0	0	0	0	0	0	0	0	0	0	0	0	703.74	0	0	731.46	776.07	0	0	0	781.89	0	0	0	0	0	713.95
1.5341e+13	0	0	0	0	0	0	0	0	711.03	0	690.9	696.81	752.94	746.76	0	0	762.26	700.39	0	0	699.06	0	0	0	0	0	0	0	0	0	0	0	0	0	703.89	0	0	718.98	770.36	0	0	0	765.87	0	0	0	0	0	715.72
1.5399e+13	0	0	0	0	0	0	0	0	709.82	0	0	696.36	746.92	745.24	0	0	758.8	699.32	0	0	698.85	0	0	0	0	0	0	0	0	0	0	0	0	0	701.44	0	0	712.75	765	0	0	0	758.38	0	0	0	0	0	715.84
1.5457e+13	0	0	692.8	0	0	0	0	0	708.68	0	0	0	744.82	747.4	0	0	752.04	703.41	0	0	696.35	0	0	0	0	0	0	0	0	0	0	0	0	0	703.22	0	0	709.25	757.99	0	0	0	752.33	0	0	0	0	0	716.06
1.5515e+13	0	0	692.86	0	0	0	0	0	715.09	0	0	703.67	741.35	744.72	0	0	772.84	725.08	0	0	726.3	0	0	0	0	0	0	0	0	0	0	0	0	720.74	699.4	695.03	0	705.51	771.3	0	0	0	752.86	0	0	0	0	0	739.89
1.5573e+13	0	0	692.88	0	0	0	0	0	716.11	0	0	706.37	739.61	742.61	0	0	767.21	717.18	0	0	718.39	0	0	0	0	0	0	0	0	0	0	0	0	712.79	694.91	0	0	702.54	769	0	0	0	753.88	0	0	0	0	0	730.84
1.5631e+13	0	0	692.83	0	0	0	0	0	714.73	0	0	705.54	738.38	741.1	0	0	762.28	712.97	0	0	714.13	0	0	0	0	0	0	0	0	0	0	0	0	708.43	690.28	0	0	700.09	765.05	0	0	0	752.28	0	0	0	0	0	726.06
1.5689e+13	691.41	0	697.66	0	0	0	0	0	706.94	729.2	0	702.76	739.16	742.86	0	0	756.86	703.47	0	0	707.19	0	0	0	0	0	0	0	698.17	691.72	0	0	0	700.98	690.14	0	0	699.78	760.76	0	0	0	750.77	0	0	0	0	0	718.92
1.5747e+13	691.18	0	697.39	0	0	0	0	0	720.84	705.12	0	699.02	737.5	741.49	0	0	753.34	703.62	0	0	704.88	0	0	0	0	0	0	0	0	691.33	0	0	0	698.52	0	0	0	697.45	757.29	0	0	0	748.09	0	0	0	0	0	716.39
1.5805e+13	690.92	0	697.05	0	0	0	0	0	721.6	696.03	0	695.9	735.78	740.08	0	0	750.92	705.41	0	0	704.09	0	0	0	0	0	0	0	0	690.95	0	0	0	697.88	0	0	0	694.09	754.67	0	0	0	745.63	0	0	0	0	0	715.16
1.5863e+13	690.64	0	696.67	0	0	0	0	0	720.47	0	0	693.07	734.09	738.67	0	0	749.17	706.73	0	0	703.86	0	0	0	0	0	0	0	0	690.55	0	0	0	697.39	0	0	0	690.15	752.7	0	0	0	743.49	0	0	0	0	0	714.73
1.5922e+13	694.99	0	700.84	0	0	0	0	0	715.48	0	0	0	733.6	739.46	0	0	746.38	705.55	0	0	702.01	0	0	690.82	0	0	0	0	0	694.73	0	0	0	694.8	0	0	0	0	750.13	0	0	0	741.45	0	0	0	0	0	712.47
1.598e+13	694.62	0	700.3	0	0	0	0	0	713.46	0	0	0	732.05	738.02	0	0	744.88	705.09	0	0	701.4	0	0	0	0	0	0	0	0	694.29	0	0	0	691.68	0	0	0	0	748.53	0	0	0	739.88	0	0	0	0	0	712.27
1.6038e+13	694.21	0	699.73	0	0	0	0	0	712.03	0	0	0	730.63	736.65	0	0	743.34	704.04	0	0	699.82	0	0	0	0	0	0	0	0	693.84	0	0	0	0	0	0	0	0	746.93	0	0	0	738.41	0	0	0	0	0	711.73
1.6096e+13	693.78	0	699.12	0	0	0	0	0	711.16	0	0	0	729.3	735.36	0	0	741.81	702.84	0	0	697.65	0	0	0	0	0	0	0	0	693.38	0	0	0	0	0	0	0	0	745.35	0	0	0	737.02	0	0	0	0	0	710.94
1.6154e+13	697.8	0	702.67	0	0	0	0	0	710.57	0	706.05	722.28	730.85	735.72	0	0	783.68	702.28	0	0	703.48	0	0	0	0	0	0	0	0	697.42	0	0	0	693.61	0	0	0	0	792.03	0	0	0	767.13	0	0	0	0	0	721.41
1.6212e+13	697.3	0	701.95	0	0	0	0	0	710.68	0	0	709	735.71	736.14	0	0	764.58	704.71	0	0	707.24	0	0	0	0	0	0	0	0	696.94	0	0	0	698.73	0	0	0	0	769.35	0	0	0	757.03	0	0	0	0	0	723.47
1.627e+13	696.77	0	701.21	0	0	0	0	0	711.32	0	0	703.28	735.97	736.92	0	0	757.24	705.29	0	0	706.13	0	0	0	0	0	0	0	0	696.44	0	0	0	698.05	0	0	0	690.46	761.39	0	0	0	751.42	0	0	0	0	0	721.19
1.6328e+13	696.22	0	700.46	0	0	0	0	0	711.53	0	0	699.05	734.94	736.94	0	0	752.71	704.74	0	0	704.41	0	0	0	0	0	0	0	0	695.94	0	0	0	696.25	0	0	0	0	756.57	0	0	0	747.6	0	0	0	0	0	718.88
1.6386e+13	699.86	0	703.56	0	0	0	0	0	742.41	0	0	692.73	735.57	739.07	0	0	749.49	722.91	0	0	702.74	0	0	0	0	691.16	0	0	0	699.69	0	0	0	695.51	0	0	0	690.37	752.52	0	0	0	744.78	0	0	0	0	0	717.94
1.6445e+13	699.26	0	702.83	0	0	0	0	0	731.02	0	0	692.95	733.86	738.05	0	0	751.94	720.18	0	0	707.76	0	0	0	0	690.4	0	0	0	699.15	0	0	0	700.78	0	0	0	0	753.66	0	0	0	743.18	0	0	0	0	0	721.7
1.6503e+13	698.67	0	702.12	0	0	0	0	0	725.86	0	0	693.07	732.47	737	0	0	751.49	717.37	0	0	708.81	0	0	0	0	0	0	0	0	698.59	0	0	0	702	0	0	0	0	753.39	0	0	0	742.41	0	0	0	0	0	721.61
1.6561e+13	702.06	0	705.11	0	0	0	0	0	716.6	0	0	694.25	732.65	737.95	0	0	749.86	712.91	0	0	708.48	0	0	970.27	0	693.19	0	0	0	702.1	691.99	0	0	702.3	0	0	0	0	752.36	0	0	0	742.22	0	0	0	0	0	719.81
1.6619e+13	701.46	0	704.39	0	0	0	0	0	714.35	0	0	691.15	731.64	736.99	0	0	747.81	710.42	0	0	706.87	0	0	0	0	692.42	0	0	0	701.54	691.27	0	0	699.97	0	0	0	0	750.55	0	0	0	741.08	0	0	0	0	0	718.05
1.6677e+13	700.86	0	703.64	0	0	0	0	0	712.87	0	0	0	730.63	736.08	0	0	745.82	708.27	0	0	704.94	0	0	0	0	691.55	0	0	0	700.98	690.57	0	0	696.08	0	0	0	0	748.71	0	0	0	739.79	0	0	0	0	0	716.34
1.6735e+13	700.25	0	702.87	0	0	0	0	0	712.07	0	0	0	729.6	735.17	0	0	743.93	706.59	0	0	702.7	0	0	0	0	690.74	0	0	0	700.42	0	0	0	691.03	0	0	0	0	746.92	0	0	0	738.45	0	0	0	0	0	714.73
1.6793e+13	703.46	0	705.64	0	0	0	0	0	711.59	0	0	0	752.39	735.88	0	0	743.15	705.25	0	0	700.26	0	0	0	0	694.24	0	0	0	703.76	693.48	0	0	0	0	0	0	737.11	751.87	0	0	0	804.85	697.98	0	0	0	0	713.28
1.6851e+13	702.82	0	704.84	0	0	0	0	0	711.26	0	0	0	752.83	742.96	0	0	755.13	704.1	0	0	698.67	0	0	0	0	693.35	0	0	0	703.2	692.75	0	0	0	690.36	0	0	712.36	764.95	0	0	0	765.85	0	0	0	0	0	713.7
1.6909e+13	702.18	0	704.04	0	0	0	0	0	711.07	0	0	691.17	746.37	744.39	0	0	753.58	703.47	0	0	698.73	0	0	0	0	692.51	0	0	0	702.63	692	0	0	0	690.45	0	0	705.06	760.19	0	0	0	756.35	0	0	0	0	0	714.97
1.6968e+13	701.53	0	703.29	0	0	0	0	0	710.97	0	0	690.7	742.26	743.5	0	0	750.98	702.88	0	0	698.57	0	0	0	0	691.58	0	0	0	702.05	691.2	0	0	0	0	0	0	700.71	756.33	0	0	0	751.14	0	0	0	0	0	714.98
1.7026e+13	704.56	0	706.21	0	0	0	0	0	706.86	0	0	0	740.55	744.96	0	0	745.5	697.89	0	0	693.49	0	696.08	0	0	694.92	0	715.22	0	705.2	694.68	0	0	0	0	0	0	698.27	750.73	0	0	0	746.34	0	0	0	0	0	710.6
1.7084e+13	703.97	0	705.68	0	0	0	0	0	706.89	0	0	0	737.83	743.07	0	0	743.75	697.22	0	0	692.63	0	0	0	0	694.11	0	698.34	0	704.64	693.91	0	0	0	0	0	0	692.14	748.52	0	0	0	743.68	0	0	0	0	0	709.71
1.7142e+13	703.39	0	705.12	0	0	0	0	0	707.99	0	0	0	735.55	741.33	0	0	742.12	697.52	0	0	692.63	0	0	0	0	693.3	0	0	0	704.09	693.15	0	0	0	0	0	0	0	746.56	0	0	0	741.43	0	0	0	0	0	708.82
1.72e+13	702.81	0	704.52	0	0	0	0	0	709.21	0	0	0	733.56	739.72	0	0	740.64	697.93	0	0	692.54	0	0	0	0	692.56	0	0	0	703.55	692.44	0	0	0	0	0	0	0	744.83	0	0	0	739.47	0	0	0	0	0	708.1
1.7258e+13	705.94	0	707.57	0	694.94	0	0	0	710.1	0	0	0	778.32	759.36	0	0	740.5	698.2	0	0	691.91	0	0	0	0	696.01	0	0	0	706.67	695.91	0	0	0	721.44	0	0	724.64	747.34	0	0	0	757	0	0	0	0	0	707.53
1.7316e+13	705.38	0	706.92	0	693.37	0	0	0	710.6	0	0	0	756.69	757.29	0	0	744.9	698.21	0	0	691.29	0	0	0	0	695.3	0	0	0	706.16	695.21	0	0	0	707.74	0	0	710.99	752.92	0	0	0	755.1	0	0	0	0	0	707.49
1.7374e+13	704.81	0	706.43	0	0	0	0	0	710.82	0	0	0	749	753.11	0	0	745.76	697.98	0	0	691.23	0	0	0	0	694.61	0	0	0	705.65	694.54	0	0	0	701.71	0	0	705.29	752.44	0	0	0	751.03	0	0	0	0	0	708.03
1.7432e+13	704.26	0	706.08	0	0	0	0	0	710.84	0	0	0	744.3	749.78	0	0	745.19	697.5	0	0	691.16	0	0	0	0	693.9	0	0	0	705.13	693.84	0	0	0	697.01	0	0	701.41	750.93	0	0	0	747.8	0	0	0	0	0	708.36
1.7491e+13	707.49	0	709.86	0	0	0	0	0	707.99	0	0	0	740.79	748.91	0	0	741.02	693.46	0	0	0	0	0	0	0	697.51	706.38	0	0	708.25	697.34	0	0	0	692.48	0	0	695.61	746.38	0	0	0	743.01	0	0	0	0	0	705.18
1.7549e+13	707.07	0	709.48	0	0	0	0	0	707.56	0	0	0	738.13	746.33	0	0	740.26	692.89	0	0	0	0	0	0	0	697	0	0	0	707.8	696.76	0	0	0	0	0	0	690.05	745.21	0	0	0	741.17	0	0	0	0	0	704.76
1.7607e+13	706.63	0	708.99	0	0	0	0	0	707.56	0	0	0	735.89	744.13	0	0	739.38	693.14	0	0	0	0	0	0	0	696.49	0	0	0	707.36	696.21	0	0	0	0	0	0	0	744.01	0	0	0	739.5	0	0	0	0	0	704.28
1.7665e+13	709.98	0	712.32	0	0	0	0	0	714	0	0	0	733.53	743.06	0	0	735.95	691.21	0	0	0	0	0	0	0	700.22	0	0	0	710.56	699.81	0	0	0	0	0	0	0	740.54	0	0	0	736.25	0	0	0	0	0	701.09
1.7723e+13	709.48	0	711.59	0	0	0	0	0	736.76	0	0	0	731.87	741.27	0	0	737.56	715.25	0	0	693.27	0	0	0	0	699.67	0	0	0	710.14	699.27	0	0	0	0	0	0	0	740.61	0	0	0	735.07	0	0	0	0	0	706.25
1.7781e+13	708.94	0	710.82	0	0	0	0	0	728.82	0	0	0	730.39	739.65	0	0	740.72	712.65	0	0	697.61	0	0	0	0	699.1	0	0	0	709.69	698.72	0	0	692.48	0	0	0	0	742.75	0	0	0	734.65	0	0	0	0	0	710.32
1.7839e+13	708.36	0	710.02	0	0	0	0	0	725.12	0	0	0	729.17	738.21	0	0	741.64	710.61	0	0	699.08	0	0	0	0	698.48	0	0	0	709.22	698.14	0	0	693.36	0	0	0	0	743.74	0	0	0	734.7	0	0	0	0	0	711.4
1.7897e+13	711.37	0	712.53	0	0	0	0	0	719.45	0	0	0	728.05	737.49	0	0	741.52	708.93	0	0	701.15	0	0	703.05	0	701.83	0	0	0	712.3	701.57	0	0	695.29	0	0	0	0	743.82	0	0	0	734.45	0	0	0	0	0	712.08
1.7955e+13	710.7	0	711.63	0	0	0	0	0	717.6	0	0	0	727.38	736.48	0	0	740.7	707.06	0	0	700.11	0	0	0	0	701.1	0	0	0	711.76	700.93	0	0	691.91	0	0	0	0	743.23	0	0	0	734.23	0	0	0	0	0	711.27
1.8013e+13	710.02	0	710.73	0	0	0	0	0	716.02	0	0	0	726.73	735.57	0	0	739.78	705.43	0	0	698.5	0	0	0	0	700.36	0	0	0	711.21	700.27	0	0	0	0	0	0	0	742.44	0	0	0	733.79	0	0	0	0	0	710.41
1.8072e+13	709.33	0	709.84	0	0	0	0	0	714.83	0	0	0	726.06	734.71	0	0	738.82	704	0	0	696.12	0	0	0	0	699.57	0	0	0	710.64	699.57	0	0	0	0	0	0	0	741.57	0	0	0	733.2	0	0	0	0	0	709.52
1.813e+13	711.9	0	711.78	0	0	0	690.06	0	711.02	0	0	0	725.54	734.49	0	719.49	736.95	701.01	0	708.8	692.44	0	0	0	0	702.42	0	737.64	0	713.41	702.63	0	0	0	0	0	0	0	739.96	0	0	0	732.25	0	0	0	0	0	707.69
1.8188e+13	711.16	0	710.86	0	0	0	0	0	712.08	0	0	0	724.85	733.71	0	702.18	735.92	699.86	0	0	0	0	0	0	0	701.56	0	709.02	0	712.8	701.89	0	0	0	0	0	0	0	738.97	0	0	0	731.48	0	0	0	0	0	706.71
1.8246e+13	710.42	0	709.94	0	0	0	0	0	713.96	0	0	0	724.14	732.92	0	693.1	734.99	699.16	0	0	0	0	0	0	0	700.68	0	699.83	0	712.17	701.13	0	0	0	0	0	0	0	738.04	0	0	0	730.69	0	0	0	0	0	705.8
1.8304e+13	709.68	0	709.02	0	0	0	0	0	715.07	0	0	0	723.4	732.14	0	0	734.22	698.85	0	0	0	0	0	0	0	699.77	0	691.66	0	711.54	700.35	0	0	0	0	0	0	0	737.21	0	0	0	729.9	0	0	0	0	0	705.03
1.8362e+13	711.91	0	710.62	0	0	0	691.34	0	716.24	696.12	0	0	722.74	731.87	0	727.68	732.65	698.41	0	0	0	0	0	0	0	702.2	0	724.02	706.61	714.01	703.06	0	0	0	0	0	0	0	735.66	0	0	0	728.63	0	0	0	0	0	703.63
1.842e+13	711.16	0	709.69	0	0	0	690.55	0	720.87	700.56	0	0	722	731.1	0	707.48	732.26	698.66	0	0	0	0	0	0	0	701.25	0	708.59	0	713.36	702.24	0	0	0	0	0	0	0	735.16	0	0	0	727.96	0	0	0	0	0	703.34
1.8478e+13	710.4	0	708.76	0	0	0	0	0	722.41	699.52	0	0	721.27	730.34	0	698.32	732.05	699.19	0	0	0	0	0	0	0	700.26	0	700.84	0	712.71	701.41	0	0	0	0	0	0	0	734.79	0	0	0	727.35	0	0	0	0	0	703.18
1.8536e+13	709.65	0	707.81	0	0	0	0	0	722.44	697.46	0	0	720.55	729.59	0	0	732.04	699.72	0	0	0	0	0	0	0	699.25	0	694.02	0	712.06	700.56	0	0	0	0	0	0	0	734.6	0	0	0	726.82	0	0	0	0	0	703.14
1.8595e+13	711.62	0	709.17	0	710.06	0	692.16	0	721.9	693.77	0	0	745.9	765.03	0	0	732.21	700.05	0	0	0	0	0	0	0	701.39	0	0	0	714.28	702.97	0	0	0	709.85	0	0	0	735.06	0	0	0	729.98	0	0	0	0	0	703.13
1.8653e+13	710.86	0	708.49	0	694.82	0	691.22	0	721.11	0	0	0	739.29	752.22	0	0	733.9	700.15	0	0	0	0	0	0	0	700.36	0	0	0	713.62	702.1	0	0	0	699.9	0	0	690.67	738.15	0	0	0	734.48	0	0	0	0	0	703.12
1.8711e+13	710.17	0	708.22	0	0	0	690.33	0	720.2	0	0	0	735.33	746.73	0	0	735.62	700.11	0	0	0	0	0	0	0	699.36	0	0	0	712.98	701.23	0	0	0	693.6	0	0	0	740.05	0	0	0	735.25	0	0	0	0	0	703.25
1.8769e+13	712.31	0	711.22	0	0	0	693.38	0	719.27	0	0	0	731.18	744.01	0	0	736.56	699.99	957.14	0	0	0	0	0	0	701.68	0	0	0	715.08	703.54	0	0	0	0	0	0	0	740.77	0	0	0	979.4	970.22	0	0	0	0	703.52
1.8827e+13	711.91	0	710.89	0	0	0	692.47	0	718.35	0	702.43	694.85	748.27	745.11	0	0	757.35	699.85	0	0	690.93	0	0	0	0	700.99	0	0	0	714.56	702.83	0	0	0	690.1	0	0	710.06	769.1	0	0	0	768.33	0	0	0	0	0	705.99
1.8885e+13	711.48	0	710.37	0	0	0	691.51	0	717.68	0	0	696.57	745.18	747.11	0	0	754.86	700.4	0	0	694.26	0	0	0	0	700.32	0	0	0	714.09	702.14	0	0	0	692.23	0	0	706.37	761.9	0	0	0	756.74	0	0	0	0	0	709.58
1.8943e+13	711.01	0	709.76	0	0	0	690.61	0	717.35	0	0	695.33	741.95	746.58	0	0	752.3	701.05	0	0	695.94	0	0	0	0	699.65	0	0	0	713.63	701.44	0	0	0	691.76	0	0	703.16	757.82	0	0	0	751.43	0	0	0	0	0	711.12
1.9001e+13	713.51	0	712.38	0	0	0	693.71	0	717.06	0	732.83	743.93	740.35	747.54	0	0	817.7	701.22	0	0	697.7	0	0	0	0	702.48	0	0	0	716.02	704.12	701.94	0	690.49	694.38	0	0	702.15	853.37	0	0	0	775.38	0	0	0	0	0	713.92
1.9059e+13	713.01	0	711.81	0	0	0	692.86	0	717.01	0	707.15	718.86	746.23	747.16	0	0	779.17	704.05	0	0	708.61	0	0	0	0	701.84	0	0	0	715.59	703.47	0	0	701.19	691.72	691.61	0	705.27	785.35	0	0	0	771.96	0	0	0	0	0	726.38
1.9118e+13	712.5	0	711.24	0	0	0	692.07	0	717.86	0	697.14	711.61	746.48	748.19	0	0	768.82	706.21	0	0	708.72	0	0	0	0	701.2	0	0	0	715.16	702.81	0	0	701.71	691.45	0	0	705.34	773.76	0	0	0	763.61	0	0	0	0	0	724.93
1.9176e+13	711.97	0	710.66	0	0	0	691.2	0	718.3	0	0	707.2	744.77	748.11	0	0	763.17	706.45	0	0	707.45	0	0	0	0	700.56	0	0	0	714.72	702.15	0	0	700.44	690.99	0	0	703.86	767.6	0	0	0	758.43	0	0	0	0	0	722.83
1.9234e+13	714.48	0	713.3	0	704.26	0	694.41	0	718.06	0	0	703.72	806.67	767.78	0	0	759.88	705.85	0	0	705.92	0	0	0	0	703.43	0	0	0	717.17	704.91	0	0	698.64	736.85	0	0	746.26	766.06	0	0	0	773.54	0	0	0	0	0	720.82
1.9292e+13	713.96	0	712.81	0	704.36	0	693.63	0	717.33	0	0	701.8	771.2	769.72	0	0	764.36	704.89	0	0	704.56	0	0	0	0	702.81	0	0	0	716.74	704.29	0	0	696.64	719.07	0	0	726.73	772.99	0	0	0	773.59	0	0	0	0	0	719.63
1.935e+13	713.46	0	712.57	0	700.57	0	692.87	0	716.38	0	0	700.42	761.48	764.82	0	0	763.89	703.99	0	0	703.74	0	0	0	0	702.22	0	0	0	716.3	703.67	0	0	694.83	712.91	0	0	719.68	770.95	0	0	0	767.41	0	0	0	0	0	719.36
1.9408e+13	713	0	712.54	0	696.92	0	692.15	0	715.39	0	0	698.63	755.79	760.94	0	0	761.73	703.09	0	0	702.79	0	0	0	0	701.68	0	0	0	715.87	703.06	0	0	693.24	708.97	0	0	715.14	767.79	0	0	0	762.65	0	0	0	0	0	718.76
1.9466e+13	715.91	0	716.5	0	696.79	0	695.33	0	709.6	0	0	690.26	752.23	760.24	0	709.01	755.83	696.42	0	0	695.65	0	0	0	0	704.92	0	701.29	690.01	718.46	706.01	0	0	0	708.25	0	0	711.13	761.72	0	0	0	757.03	0	0	0	0	0	712.91
1.9524e+13	715.66	0	716.39	0	0	0	694.64	0	713.26	0	0	0	748.93	757.2	0	0	753.85	697.72	0	0	695.85	0	0	0	0	704.6	0	0	0	718.16	705.57	0	0	0	704.91	0	0	708.02	759.32	0	0	0	754.1	0	0	0	0	0	712.01
1.9582e+13	715.39	0	716.1	0	0	0	693.98	0	715.68	0	0	0	746.13	754.6	0	0	752.07	699.16	0	0	696.77	0	0	0	0	704.27	0	0	0	717.86	705.14	0	0	0	701.13	0	0	704.86	757.16	0	0	0	751.52	0	0	0	0	0	711.52
1.9641e+13	715.06	0	715.68	0	0	0	693.28	0	716.61	0	0	0	743.7	752.3	0	0	750.58	700.41	0	0	697.36	0	0	0	0	703.9	0	0	0	717.55	704.7	0	0	0	696.51	0	0	701.43	755.34	0	0	0	749.24	0	0	0	0	0	711.32
1.9699e+13	718.2	0	718.93	0	0	0	696.65	0	714.5	0	0	0	741.41	751.33	0	0	746.92	699.09	0	0	694.57	0	698.47	0	0	707.43	699.98	697.86	0	720.46	708	0	0	0	692.05	0	0	696.51	751.66	0	690.27	0	745.74	0	0	0	0	0	708.2
1.9757e+13	717.76	0	718.24	0	0	0	696.09	0	714.31	0	0	0	739.49	749.37	0	0	745.91	699.42	0	0	694.25	0	0	0	0	706.98	0	695.08	0	720.12	707.55	0	0	0	0	0	0	692.34	750.42	0	0	0	744.13	0	0	0	0	0	708.42
1.9815e+13	717.26	0	717.51	0	0	0	695.49	0	714.66	0	0	0	737.76	747.59	0	0	744.89	699.6	0	0	694.05	0	0	0	0	706.49	0	0	0	719.74	707.06	0	0	0	0	0	0	0	749.21	0	0	0	742.67	0	0	0	0	0	708.43
1.9873e+13	720.08	0	720.03	0	0	0	698.89	0	715.1	0	0	0	735.76	746.51	0	0	751.93	699.81	0	0	698.85	0	0	0	0	709.7	0	0	0	722.53	710.22	0	0	0	0	972.65	0	0	746.22	0	691.93	0	739.93	0	0	0	0	0	714.5
1.9931e+13	719.45	0	719.17	0	0	0	698.34	0	716.84	0	0	717.29	735.33	745.05	0	0	775.8	712.05	0	0	723.23	0	0	0	0	709.09	0	0	0	722.06	709.66	0	0	719.05	0	705.84	0	0	775.11	0	690.6	0	751.85	0	0	0	0	0	736.63
1.9989e+13	718.8	0	718.32	0	0	0	697.78	0	720.01	0	0	708.93	736.9	744.49	0	0	764.74	713.2	0	0	715.79	0	0	0	0	708.46	0	0	0	721.55	709.08	0	0	710.76	0	0	0	0	766.97	0	0	0	752.29	0	0	0	0	0	728.29
2.0047e+13	718.13	0	717.47	0	0	0	697.2	0	721.34	0	0	704.67	737.42	744.38	0	0	759.42	712.46	0	0	712.13	0	0	0	0	707.8	0	0	0	721.01	708.47	0	0	706.64	0	0	0	0	762.31	0	0	0	750.47	0	0	0	0	0	724.38
2.0105e+13	720.48	0	719.37	0	0	0	700.5	0	721.52	0	0	701.52	805.84	746.69	0	0	756.17	711.39	0	0	709.66	0	0	0	0	710.5	0	0	0	723.47	711.27	0	0	703.75	699.19	0	0	777.63	760.73	0	0	0	777.33	0	0	0	0	0	721.87
2.0163e+13	719.76	0	718.54	0	690.1	0	699.91	0	721.09	0	0	701.02	767.37	760.38	0	0	764.48	710.26	0	0	708.12	0	0	0	0	709.77	0	0	0	722.86	710.6	0	0	701.39	707.54	0	0	722.96	773.78	0	0	0	774.43	0	0	0	0	0	720.97
2.0222e+13	719.05	0	717.85	0	690.02	0	699.29	0	720.42	0	0	701.27	758.11	759.41	0	0	764.06	709.5	0	0	707.75	0	0	0	0	709.05	0	0	0	722.24	709.93	0	0	699.78	704.39	0	0	714.78	770.89	0	0	0	766.26	0	0	0	0	0	721.51
2.028e+13	718.39	0	717.4	0	0	0	698.66	0	719.75	0	0	700.3	753.06	757.2	0	0	761.7	708.88	0	0	707.13	0	0	0	0	708.35	0	0	0	721.63	709.27	0	0	698.26	701.81	0	0	710.51	767.36	0	0	0	761.18	0	0	0	0	0	721.37
2.0338e+13	720.7	0	720.14	0	0	0	701.75	0	721.93	722.14	0	693.95	750.33	757.46	0	0	756.19	703.57	0	0	701.69	0	0	0	0	710.91	0	0	696.74	723.88	711.83	0	0	691.45	702.91	0	0	708.11	761.66	0	0	0	756.07	0	0	0	0	0	716.83
2.0396e+13	720.24	0	719.91	0	0	0	701.12	0	729.28	705.36	0	692.93	747.41	755.06	0	0	754.44	704.43	0	0	701.22	0	0	0	0	710.39	0	0	0	723.34	711.26	0	0	692.81	699.77	0	0	705.32	759.38	0	0	0	753.31	0	0	0	0	0	716.11
2.0454e+13	719.8	0	719.55	0	0	0	700.47	0	728.2	698.15	0	692.85	744.97	752.97	0	0	753.51	706.56	0	0	701.66	0	0	0	0	709.88	0	0	0	722.85	710.72	0	0	694.11	695.79	0	0	702.27	757.85	0	0	0	751.02	0	0	0	0	0	716.05
2.0512e+13	719.36	0	719.09	0	0	0	699.85	0	726.55	689.92	0	692.25	742.89	751.09	0	0	752.81	708.05	0	0	702.32	0	0	0	0	709.35	0	0	0	722.37	710.19	0	0	694.89	690.93	0	0	698.87	756.74	0	0	0	749.19	0	0	0	0	0	716.29
2.057e+13	721.93	0	721.63	0	0	0	702.84	0	722.02	0	0	0	741.15	750.47	0	0	750.55	707.59	0	0	701.27	0	707.73	0	0	712.13	704.15	699.17	0	724.79	712.92	0	0	693.6	0	0	0	695.5	754.41	0	691	0	746.73	0	0	0	0	0	714.64
2.0628e+13	721.44	0	720.97	0	0	0	702.24	0	720.52	0	0	0	739.59	748.87	0	0	749.59	707.52	0	0	701.42	0	0	0	0	711.57	0	697.91	0	724.33	712.4	0	0	692.34	0	0	0	691.74	753.36	0	690.2	0	745.51	0	0	0	0	0	714.69
2.0686e+13	720.92	0	720.25	0	0	0	701.63	0	720.08	0	0	0	738.19	747.43	0	0	748.49	707.19	0	0	701.02	0	0	0	0	710.96	0	691.18	0	723.85	711.85	0	0	691.02	0	0	0	0	752.2	0	0	0	744.33	0	0	0	0	0	714.45
2.0745e+13	720.36	0	719.51	0	0	0	701.02	0	720.03	0	0	0	736.9	746.09	0	0	747.36	706.85	0	0	700.4	0	0	0	0	710.33	0	0	0	723.35	711.28	0	0	0	0	0	0	0	751.01	0	0	0	743.17	0	0	0	0	0	714.07
2.0803e+13	722.65	0	721.45	0	0	0	703.98	0	732.88	721.11	0	0	735.63	745.47	0	697.84	744.84	705.31	0	0	698.33	0	0	0	0	712.85	0	0	699.74	725.67	713.86	0	0	0	0	0	0	0	748.6	0	690.78	0	741.22	0	0	0	0	0	712.07
2.0861e+13	722.02	0	720.62	0	0	0	703.38	0	733.66	710.13	0	0	734.52	744.28	0	692.33	744.35	707.08	0	0	698.03	0	0	0	0	712.15	0	0	0	725.12	713.23	0	0	0	0	0	0	0	747.8	0	0	0	740.19	0	0	0	0	0	712.14
2.0919e+13	721.36	0	719.79	0	0	0	702.75	0	731.92	704.67	0	0	733.47	743.14	0	0	744.47	708.66	0	0	698.31	0	0	0	0	711.43	0	0	0	724.56	712.59	0	0	0	0	0	0	0	747.56	0	0	0	739.33	0	0	0	0	0	712.7
2.0977e+13	723.35	0	721.34	0	0	0	705.59	0	730.09	700.48	0	0	741.12	742.45	690.14	0	744.58	709.45	0	0	698.72	0	0	0	0	713.64	0	0	0	726.66	714.93	0	0	0	0	0	0	975.5	747.44	0	0	0	738.68	0	0	0	0	0	713.21
2.1035e+13	722.65	0	720.48	0	0	0	704.95	0	728.35	695.38	0	0	763.95	755.38	0	0	752.8	709.68	0	0	699.1	0	0	0	0	712.88	0	0	0	726.05	714.24	0	0	690.33	703.57	0	0	720.25	762.3	0	0	0	766.15	0	0	0	0	0	713.82
2.1093e+13	721.95	0	719.69	0	0	0	704.3	0	726.8	0	0	690.81	753.5	755.54	0	0	755.95	709.82	0	0	700.29	0	0	0	0	712.11	0	0	0	725.43	713.54	0	0	691.85	700.37	0	0	709.85	762.74	0	0	0	758.87	0	0	0	0	0	715.57
2.1151e+13	721.26	0	719.11	0	0	0	703.64	0	725.55	0	0	692.24	748.48	753.62	0	0	755.56	710.07	0	0	701.62	0	0	0	0	711.35	0	0	0	724.81	712.84	0	0	692.95	697.42	0	0	705.12	760.97	0	0	0	754.78	0	0	0	0	0	716.92
2.1209e+13	723.13	0	721.24	0	0	0	706.3	0	724.54	0	0	703.99	745.55	753.61	691.14	0	781.82	725.5	0	0	785.2	0	0	0	0	713.42	0	0	0	726.71	714.96	0	0	777.66	697.66	726.64	0	701.97	765.22	0	0	0	750.65	0	0	0	0	0	807.66
2.1268e+13	722.62	0	720.91	0	0	0	705.63	0	729.87	0	0	714.01	744.03	751.61	690.36	0	779.94	731.29	0	0	731.03	0	0	0	0	712.81	0	0	0	726.15	714.34	0	0	724.34	693.24	705.12	0	699.47	779.2	0	0	0	758.67	0	0	0	0	0	746.32
2.1326e+13	722.13	0	720.49	0	0	0	704.96	0	731.38	0	0	711.1	744.37	750.63	0	0	772.18	726.61	0	0	723.31	0	0	0	0	712.23	0	0	0	725.62	713.74	0	0	716.44	0	695.09	0	698.02	774.12	0	0	0	759.22	0	0	0	0	0	737.87
2.1384e+13	721.64	0	719.98	0	0	0	704.29	0	730.55	0	0	708.63	744.16	750.12	0	0	767.32	723.26	0	0	719.33	0	0	0	0	711.63	0	0	0	725.11	713.16	0	0	712.38	0	0	0	697.08	769.99	0	0	0	757.57	0	0	0	0	0	733.46
2.1442e+13	723.74	0	722.04	0	0	0	706.85	0	733.25	728.01	0	706.3	745.03	751.42	691.86	0	762.59	716.54	0	0	714.08	0	0	0	0	713.9	0	0	700.72	727.13	715.41	0	0	706.79	0	0	0	698.83	766.14	0	0	0	756.25	0	0	0	0	0	728.17
2.15e+13	723.24	0	721.43	0	0	0	706.21	0	739.57	709.45	0	703.61	743.82	750.59	691.05	0	759.88	716.37	0	0	712.06	0	0	0	0	713.29	0	0	0	726.66	714.84	0	0	704.82	0	0	0	697.61	763.29	0	0	0	753.99	0	0	0	0	0	726
2.1558e+13	722.72	0	720.8	0	0	0	705.57	0	737.19	702.64	0	701.21	742.53	749.63	690.25	0	758.54	717.42	0	0	711.16	0	0	0	0	712.66	0	0	0	726.17	714.26	0	0	703.96	0	0	0	695.73	761.6	0	0	0	752.09	0	0	0	0	0	725.06
2.1616e+13	722.19	0	720.16	0	0	0	704.92	0	734.6	697.47	0	699.11	741.26	748.6	0	0	757.46	717.78	0	0	710.82	0	0	0	0	712.01	0	0	0	725.68	713.67	0	0	703.51	0	0	0	693.29	760.33	0	0	0	750.58	0	0	0	0	0	724.5
2.1674e+13	724.19	0	722.02	0	0	0	707.45	0	773.1	699.52	0	697.03	740.86	748.87	692.53	0	757.44	742.85	0	0	712.86	0	0	0	0	714.18	0	0	0	727.68	715.87	0	0	704.77	0	0	0	692.88	759.3	0	0	0	749.33	0	0	0	0	0	728.26
2.1732e+13	723.64	0	721.35	0	0	0	706.81	0	753.91	701.11	0	697.29	739.76	747.81	691.71	0	762.68	736.45	0	0	718.48	0	0	0	0	713.52	0	0	0	727.19	715.26	0	0	709.87	0	0	0	690.21	762.92	0	0	0	749.35	0	0	0	0	0	733.74
2.1791e+13	723.07	0	720.67	0	0	0	706.17	0	746.08	698.07	0	698.22	739.03	746.89	690.91	0	762.98	731.97	0	0	718.92	0	0	0	0	712.86	0	0	0	726.69	714.65	0	0	710.59	0	0	0	0	763.87	0	0	0	750.01	0	0	0	0	0	733.27
2.1849e+13	722.49	0	719.98	0	0	0	705.52	0	741.02	694.42	0	698.5	738.56	746.16	690.11	0	761.66	728.62	0	0	718.02	0	0	0	0	712.18	0	0	0	726.17	714.02	0	0	709.92	0	0	0	0	763.14	0	0	0	750.05	0	0	0	0	0	731.79
2.1907e+13	724.34	0	721.61	0	0	0	707.99	0	732.52	0	0	700.58	739.29	746.81	693.15	0	760.19	724.59	0	0	717.42	0	0	0	0	714.22	0	0	0	728.08	716.11	0	0	709.95	0	0	0	0	762.37	0	0	0	750.61	0	0	0	0	0	730.24
2.1965e+13	723.74	0	720.9	0	0	0	707.34	0	729.62	0	0	699.07	738.77	746.24	692.36	0	757.97	721.88	0	0	715.51	0	0	0	0	713.52	0	0	0	727.55	715.47	0	0	707.94	0	0	0	0	760.44	0	0	0	749.58	0	0	0	0	0	728.13
2.2023e+13	723.13	0	720.19	0	0	0	706.68	0	727.42	0	0	696.55	738.12	745.63	691.54	0	755.86	719.58	0	0	713.64	0	0	0	0	712.82	0	0	0	727.02	714.83	0	0	705.65	0	0	0	0	758.54	0	0	0	748.4	0	0	0	0	0	726.19
2.2081e+13	724.83	0	721.67	0	0	0	709.05	0	725.78	0	0	698.1	738.33	746.14	694.52	0	765.19	717.67	0	0	711.8	0	0	0	0	714.7	0	0	0	728.8	716.78	957.32	0	703.04	0	0	0	0	980.9	0	0	0	747.38	0	0	0	0	0	724.42
2.2139e+13	724.21	0	720.97	0	0	0	708.39	0	724.87	0	703.22	723.32	744.59	746.15	693.73	0	787.13	719.88	0	0	724.11	0	0	0	0	713.99	0	0	0	728.25	716.12	0	0	712.96	0	691	0	692.15	792.31	0	0	0	775.43	0	0	0	0	0	740.01
2.2197e+13	723.59	0	720.28	0	0	0	707.73	0	725.64	0	691.3	714.71	747.12	748.15	692.89	0	774.39	721.86	0	0	722.35	0	0	0	0	713.28	0	0	0	727.7	715.46	0	0	712.33	0	0	0	695.92	778.36	0	0	0	766.65	0	0	0	0	0	737.14
2.2255e+13	722.97	0	719.6	0	0	0	707.05	0	726.17	0	0	710.13	746.44	749.08	692.05	0	767.94	721.31	0	0	719.57	0	0	0	0	712.57	0	0	0	727.15	714.8	0	0	710.19	0	0	0	696.56	771.6	0	0	0	761.5	0	0	0	0	0	733.93
2.2313e+13	724.58	0	721.13	0	0	0	709.31	0	721.28	0	0	704.76	747.36	751.58	694.95	0	761.59	715.69	0	0	713.58	0	709.11	0	0	714.34	756.33	0	0	728.82	716.64	0	740	704.06	0	0	0	700.35	765.81	0	0	0	758.19	0	0	0	0	0	727.97
2.2372e+13	724.01	0	720.62	0	0	0	708.64	0	720.87	0	0	701.79	745.4	750.72	694.13	0	758.45	714.4	0	0	711.64	0	0	0	0	713.67	702.77	0	0	728.28	715.99	0	0	702.16	0	0	0	698.38	762.44	0	0	0	755.05	0	0	0	0	0	725.98
2.243e+13	723.46	0	720.12	0	0	0	707.97	0	720.55	0	0	698.25	743.61	749.68	693.27	0	755.84	713.11	0	0	709.79	0	0	0	0	713.01	0	0	0	727.75	715.36	0	0	700.16	0	0	0	695.6	759.68	0	0	0	752.48	0	0	0	0	0	724.1
2.2488e+13	722.93	0	719.62	0	0	0	707.29	0	720.56	0	0	694.34	741.95	748.57	692.41	0	753.61	712.06	0	0	708.19	0	0	0	0	712.36	0	0	0	727.24	714.74	0	0	698.37	0	0	0	691.98	757.33	0	0	0	750.26	0	0	0	0	0	722.38
2.2546e+13	724.66	0	721.43	0	0	0	709.48	0	721.29	0	0	711.71	741.16	748.76	695.21	0	786.92	735.47	0	0	758.58	0	0	0	0	714.25	0	0	0	728.94	716.61	0	0	749.91	0	717.42	0	690.23	772.59	0	0	0	749.28	0	0	0	0	0	775.88
2.2604e+13	724.16	0	720.89	0	0	0	708.82	0	727.74	0	0	712.43	740.96	747.66	694.36	0	775.01	730.63	0	0	731.2	0	0	0	0	713.64	0	0	0	728.46	716.03	0	0	723.4	0	699.12	0	0	774.5	0	0	0	756.59	0	0	0	0	0	745.68
2.2662e+13	723.65	0	720.31	0	0	0	708.16	0	729.61	0	0	709.11	741.69	747.29	693.51	0	768.03	726.24	0	0	723.92	0	0	0	0	713.01	0	0	0	727.99	715.44	0	0	716.33	0	0	0	0	769.64	0	0	0	756.42	0	0	0	0	0	737.76
2.272e+13	723.12	0	719.69	0	0	0	707.5	0	729.58	0	0	706.42	741.65	747.12	692.64	0	763.59	723.27	0	0	719.82	0	0	0	0	712.37	0	0	0	727.5	714.84	0	0	712.35	0	0	0	0	765.88	0	0	0	754.74	0	0	0	0	0	733.33
2.2778e+13	724.83	0	721.34	0	0	0	709.66	0	728.91	0	0	704.52	786.48	759.59	695.37	0	766.16	720.94	0	0	716.95	0	0	0	0	714.25	0	0	0	729.2	716.72	0	0	709.45	708.71	0	0	737.31	776.13	0	0	0	788.66	0	0	0	0	0	730.37
2.2836e+13	724.28	0	720.74	0	690.27	0	709.01	0	727.99	0	0	706.09	767.59	764.08	694.54	0	770.84	719.3	0	0	715.9	0	0	0	0	713.6	0	0	0	728.71	716.11	0	0	707.78	706.51	0	0	720.06	778.37	0	0	0	776.29	0	0	0	0	0	730.33
2.2895e+13	723.74	0	720.35	0	0	0	708.36	0	727.21	0	0	706.3	760.4	762.16	693.7	0	768.85	718.39	0	0	715.48	0	0	0	0	712.96	0	0	0	728.22	715.5	0	0	706.75	703.73	0	0	714.26	774.63	0	0	0	769.42	0	0	0	0	0	730.25
2.2953e+13	723.26	0	720.16	0	0	0	707.7	0	726.49	0	0	705.23	755.92	759.91	692.83	0	766.11	717.5	0	0	714.58	0	0	0	0	712.36	0	0	0	727.74	714.91	0	0	705.43	701.44	0	0	710.77	771.04	0	0	0	764.77	0	0	0	0	0	729.34
2.3011e+13	725.23	0	722.9	0	711.31	0	709.84	0	725.65	0	0	703.9	795.66	784.34	695.52	0	768.01	716.4	0	0	713.31	0	0	0	0	714.52	0	0	0	729.49	716.88	0	0	703.77	733.68	0	0	741.15	777.3	0	0	0	785.87	0	0	0	0	0	728.19
2.3069e+13	724.95	0	722.95	0	707.4	0	709.2	0	724.71	0	0	704.12	776.82	778.67	694.7	0	771.18	715.33	0	0	712.62	0	0	0	0	714.12	0	0	0	729.12	716.42	0	0	702.4	721.91	0	0	728.53	779.32	0	0	0	779.4	0	0	0	0	0	728.4
2.3127e+13	724.73	0	723.3	0	703.68	0	708.58	0	723.85	0	0	703.67	768.47	773.39	693.87	0	769.92	714.51	0	0	712.09	0	0	0	0	713.77	0	0	0	728.8	715.99	0	0	701.31	716.3	0	0	722.33	776.63	0	0	0	773.52	0	0	0	0	0	728.41
2.3185e+13	727.42	0	727.49	691.34	704.28	0	710.79	0	718	0	0	697.14	763.31	771.71	696.53	972.86	763.7	708.63	0	0	706.22	0	0	0	0	716.68	0	0	0	730.93	718.43	0	0	694.47	714.74	0	0	717.3	769.96	0	694.05	0	766.66	0	0	0	0	0	723.26
2.3243e+13	727.45	0	727.56	0	699.85	0	710.25	0	719.7	690.2	0	695.71	759.23	767.93	695.74	701.65	761.76	707.57	0	0	704.95	0	0	0	0	716.59	0	698.1	0	730.8	718.22	0	0	693.41	711.38	0	0	714.19	767.49	0	694.57	0	763.35	0	0	0	0	0	722.22
2.3301e+13	727.41	0	727.35	0	694.01	0	709.73	0	723.16	692.26	0	694.95	755.9	764.8	694.97	0	759.86	707.57	0	0	704.44	0	0	0	0	716.44	0	0	0	730.68	718.01	0	0	694.26	708.3	0	0	711.36	765.16	0	694.83	0	760.44	0	0	0	0	0	721.13
2.3359e+13	727.27	0	726.94	0	0	0	709.23	0	724.43	0	0	694.6	753.06	762.11	694.23	0	758.31	708.19	0	0	704.41	0	0	0	0	716.2	0	0	0	730.54	717.75	0	0	695.07	705.06	0	0	708.59	763.21	0	694.88	0	757.89	0	0	0	0	0	720.33
2.3418e+13	730.15	0	729.88	0	0	0	711.77	0	724.61	0	0	704.36	750.31	760.62	697.04	0	784.68	723.86	0	0	786.98	0	0	0	0	719.36	0	0	0	733.12	720.64	0	0	777.81	702.1	723.32	0	704.56	767.87	0	699.29	0	754.19	0	0	0	0	0	810.01
2.3476e+13	729.78	0	729.1	0	0	0	711.33	0	730.69	0	0	714.92	749.33	758.55	696.39	0	782.8	730.39	0	0	732.24	0	0	0	0	718.93	0	0	0	732.9	720.28	0	0	725.3	698.39	703.98	0	702.33	782.11	0	698.84	0	762.92	0	0	0	0	0	747.7
2.3534e+13	729.33	0	728.28	0	0	0	710.87	0	732.53	0	0	712.14	749.97	757.55	695.74	0	775.09	726.48	0	0	724.63	0	0	0	0	718.43	0	0	0	732.61	719.86	0	0	717.59	695.59	694.22	0	701.58	777.2	0	698.25	0	763.47	0	0	0	0	0	739.24
2.3592e+13	728.81	0	727.45	0	0	0	710.39	0	731.87	0	0	709.83	749.77	756.95	695.12	0	770.31	723.71	0	0	720.8	0	0	0	0	717.88	0	0	0	732.27	719.38	0	0	713.68	693.6	0	0	701.23	773.21	0	697.51	0	761.78	0	0	0	0	0	734.96
2.365e+13	731.12	0	729.48	0	0	0	713.05	0	731.57	0	0	730.28	750.13	757.68	698.11	0	803.96	749.51	0	0	772.46	0	0	0	0	720.51	0	0	0	734.58	721.97	0	0	763.59	694.21	726.6	0	702.38	789.81	0	700.62	0	762.47	0	0	0	0	0	790.17
2.3708e+13	730.48	0	728.62	0	0	0	712.54	0	737.46	0	0	725.65	750.93	757.01	697.54	0	790.67	740.43	0	0	741.73	0	0	0	0	719.85	0	0	0	734.11	721.39	0	0	733.97	692.95	707.86	0	702.1	790.24	0	699.57	0	770.33	0	0	0	0	0	756.54
2.3766e+13	729.83	0	727.81	0	0	0	712.02	0	737	0	0	720.43	752.07	757.11	696.95	0	781.97	734.09	0	0	733.05	0	0	0	0	719.18	0	0	0	733.62	720.79	0	0	725.5	692.05	699.37	0	702.39	783.87	0	698.5	0	769.1	0	0	0	0	0	747.25
2.3824e+13	729.18	0	727.03	0	0	0	711.47	0	734.97	0	0	716.65	751.92	757.12	696.37	0	776.19	729.71	0	0	727.92	0	0	0	0	718.52	0	0	0	733.11	720.18	0	0	720.48	691.54	0	0	702.42	778.87	0	697.4	0	766.53	0	0	0	0	0	741.75
2.3882e+13	731.17	0	728.88	0	0	690.85	714.03	0	733.02	0	705.72	756.36	754.84	758.88	699.38	0	822.88	733.45	0	0	752.54	0	0	0	0	720.8	0	0	0	735.12	722.46	0	0	743.08	694.42	723.45	690.61	706.04	821.86	0	699.76	0	788.68	0	0	0	0	0	769.57
2.3941e+13	730.52	0	728.21	0	0	690.1	713.46	0	734.22	0	702.74	735.43	759.85	760.09	698.79	0	797.4	735.61	0	0	741.53	0	0	0	0	720.14	0	0	0	734.57	721.83	0	0	733.22	694.65	708.22	690.02	709.29	800.24	0	698.63	0	784.11	0	0	0	0	0	756.5
2.3999e+13	729.9	0	727.57	0	0	0	712.89	0	733.97	0	697.6	727.21	759.86	761.32	698.19	0	787.04	732.51	0	0	734.8	0	0	0	0	719.5	0	0	0	734.03	721.21	0	0	726.77	695.48	699.74	0	710.04	790.46	0	697.53	0	777.96	0	0	0	0	0	749.05
2.4057e+13	729.3	0	727	0	0	0	712.31	0	732.5	0	0	721.94	758.35	761.39	697.59	0	780.37	729.23	0	0	729.97	0	0	0	0	718.87	0	0	0	733.49	720.6	0	0	722.08	695.96	0	0	709.54	783.99	0	696.4	0	773.13	0	0	0	0	0	743.83
2.4115e+13	731.27	0	729.13	0	0	691.45	714.74	0	731.5	0	710.61	753.79	762.74	763.7	700.51	0	818.44	736.05	0	0	752.81	0	0	0	0	721.08	0	0	0	735.4	722.78	0	0	743.27	700.51	719.92	691.91	714.68	819.79	0	698.87	0	794.98	0	0	0	0	0	769.28
2.4173e+13	730.76	0	728.7	0	0	690.64	714.16	0	732.93	0	705.75	737.04	765.79	764.99	699.89	0	798.45	735.76	0	0	742.12	0	0	0	0	720.52	0	0	0	734.89	722.21	0	0	733.48	700.92	707.45	691.27	716.93	801.98	0	698	0	787.89	0	0	0	0	0	757.11
2.4231e+13	730.26	0	728.29	0	0	0	713.59	0	732.49	0	700.26	729.19	764.52	765.62	699.27	0	788.72	732.37	0	0	735.54	0	0	0	0	719.99	0	0	0	734.4	721.67	0	0	727.26	701.34	699.1	690.59	716.32	792.64	0	697.15	0	781.28	0	0	0	0	0	749.89
2.4289e+13	732.38	0	730.71	0	0	692.65	715.96	0	730.99	0	698.31	731.65	764.82	768.32	702.08	0	794.51	729.03	0	0	730.71	0	0	0	0	722.3	0	0	0	736.36	723.9	959.34	0	722.65	706.32	0	693.72	718.95	982.8	0	699.92	0	776.44	0	0	0	0	0	744.67
2.4347e+13	731.96	0	730.4	0	0	691.83	715.4	0	729.81	0	720.7	749.25	772.7	768.5	701.46	0	813.09	732.21	0	0	744.88	0	0	0	0	721.83	0	0	0	735.92	723.41	0	0	735.23	706.39	707.31	693.02	725.46	819.25	0	699.27	0	804.07	0	0	0	0	0	761.27
2.4405e+13	731.56	0	730.08	0	0	691.06	714.86	0	730.22	0	710.66	736.5	772.68	770.59	700.84	0	797.8	732.33	0	0	739.04	0	0	0	0	721.38	0	0	0	735.5	722.94	0	0	730.14	707.68	701.52	692.32	725.21	802.92	0	698.67	0	792.12	0	0	0	0	0	754.21
2.4463e+13	731.17	0	729.76	0	0	690.34	714.31	0	729.68	0	703.78	729.38	769.61	770.59	700.2	0	788.99	729.85	0	0	733.88	0	0	0	0	720.92	0	0	0	735.09	722.47	0	0	725.34	707.76	694.35	691.62	722.77	793.85	0	698.12	0	784.37	0	0	0	0	0	748.42
2.4522e+13	733.53	0	732.59	0	694.27	693.33	716.71	0	733.02	0	694.03	720.72	768.51	772.63	702.97	0	781.91	817.54	0	0	743.9	0	0	0	0	723.46	0	0	0	737.2	724.86	0	0	731.34	712.15	0	694.69	723.65	785.6	0	701.41	0	778.31	0	0	0	0	0	764.76
2.458e+13	733.21	0	732.37	0	692.73	692.57	716.2	0	744.29	0	0	725.86	765.39	770.53	702.35	0	794.38	750.94	0	0	745.53	0	0	0	0	723.08	0	0	0	736.84	724.46	0	0	736.43	710.45	698.74	694	720.65	794.16	0	700.97	0	778.47	0	0	0	0	0	761.94
2.4638e+13	732.89	0	732.07	0	690.67	691.89	715.69	0	739.71	0	0	725.62	764	768.92	701.73	0	789.31	740.48	0	0	738.71	0	0	0	0	722.7	0	0	0	736.49	724.06	0	0	730.77	708.67	698.51	693.29	718.46	791.52	0	700.53	0	778.01	0	0	0	0	0	753.36
2.4696e+13	732.55	0	731.68	0	0	691.25	715.19	0	735.79	0	0	723.46	762.57	767.7	701.11	0	783.87	734.69	0	0	733.92	0	0	0	0	722.3	0	0	0	736.14	723.65	0	0	726.49	706.93	692.32	692.6	716.73	787.07	0	700.08	0	775.47	0	0	0	0	0	747.62
2.4754e+13	735.06	0	734.32	0	690.24	694.48	717.68	0	724.06	0	0	719.96	762.41	768.64	703.88	0	777.26	724.47	0	0	726.5	0	0	0	0	724.98	0	0	0	738.43	726.21	0	0	719.44	708.54	0	695.63	717.34	781.65	0	703.55	0	772.65	0	0	0	0	0	739.55
2.4812e+13	734.65	0	733.76	0	0	693.91	717.2	0	722.01	0	0	717.01	760.21	767.06	703.29	0	772.91	721.4	0	0	723.22	0	0	0	0	724.52	0	0	0	738.07	725.78	0	0	716.15	706.75	0	694.97	715.53	777.46	0	703	0	769.28	0	0	0	0	0	735.94
2.487e+13	734.21	0	733.16	0	0	693.25	716.72	0	720.71	0	0	714	758	765.39	702.7	0	769.14	718.92	0	0	720.36	0	0	0	0	724.03	0	0	0	737.68	725.33	0	0	713.13	704.86	0	694.31	713.6	773.75	0	702.41	0	766.16	0	0	0	0	0	732.88
2.4928e+13	733.74	0	732.53	0	0	692.62	716.23	0	719.98	0	0	710.89	755.85	763.67	702.11	0	765.83	717.04	0	0	717.89	0	0	0	0	723.5	0	0	0	737.28	724.86	0	0	710.4	702.8	0	693.64	711.51	770.46	0	701.78	0	763.3	0	0	0	0	0	730.3
2.4986e+13	736.03	0	734.7	0	0	695.87	718.75	0	721.55	0	0	728.66	754.23	763.12	704.91	0	797.55	741.33	0	0	756.6	0	0	0	0	725.98	0	0	0	739.49	727.31	0	0	747.74	703	715.35	696.69	710.43	790.11	0	704.81	0	765.1	0	0	0	0	0	771.3
2.5045e+13	735.48	0	733.94	0	0	695.26	718.26	0	726.71	0	0	723.49	754.82	761.84	704.33	0	784.33	733.38	0	0	736.92	0	0	0	0	725.38	0	0	0	739.03	726.77	0	0	729.05	700.45	701.7	696.05	708.81	785.8	0	704	0	770.03	0	0	0	0	0	750.25
2.5103e+13	734.89	0	733.15	0	0	694.63	717.75	0	727.22	0	0	719.03	755.16	761.41	703.75	0	776.81	728.48	0	0	729.78	0	0	0	0	724.76	0	0	0	738.54	726.22	0	0	722.25	698.54	690.3	695.41	707.99	779.91	0	703.16	0	768.21	0	0	0	0	0	742.65
2.5161e+13	734.28	0	732.37	0	0	693.99	717.22	0	726.38	0	0	715.62	754.43	760.88	703.17	0	771.68	725.07	0	0	725.39	0	0	0	0	724.12	0	0	0	738.03	725.64	0	0	718.01	697.11	0	694.77	707.1	775.32	0	702.29	0	765.52	0	0	0	0	0	737.98
2.5219e+13	736.25	0	734.12	0	0	697.06	719.66	0	718.45	0	0	711.63	754.28	761.55	705.95	0	765.64	716.85	0	0	718.41	0	0	692.35	0	726.28	0	0	0	740.02	727.84	0	0	711.08	698.74	0	697.8	708.28	770.11	0	704.8	0	762.66	0	0	0	0	0	730.87
2.5277e+13	735.59	0	733.36	0	0	696.3	719.11	0	717.7	0	0	708.5	752.55	760.34	705.36	0	762.37	714.98	0	0	715.86	0	0	0	0	725.59	0	0	0	739.46	727.22	0	0	708.31	697.26	0	697.17	706.73	766.84	0	703.83	0	759.93	0	0	0	0	0	728.24
2.5335e+13	734.95	0	732.62	0	0	695.54	718.55	0	717.26	0	0	705.22	750.81	759	704.77	0	759.59	713.54	0	0	713.66	0	0	0	0	724.92	0	0	0	738.89	726.59	0	0	705.78	695.38	0	696.53	704.83	764.03	0	702.84	0	757.48	0	0	0	0	0	726.03
2.5393e+13	736.73	0	734.21	0	0	698.43	720.87	0	717.04	0	0	701.79	749.26	758.44	707.46	0	757.17	712.48	0	0	711.81	0	0	0	0	726.89	0	0	0	740.71	728.61	0	0	703.45	695.42	0	699.49	709.67	761.57	0	705.05	0	766.69	0	0	0	0	0	724.17
2.5451e+13	736.07	0	733.44	0	0	697.67	720.28	0	716.93	0	695.02	704.33	777.21	767.22	706.86	0	771.29	711.75	0	0	711.37	0	0	0	0	726.2	0	0	0	740.12	727.96	0	0	701.96	706.33	0	698.85	730.59	783.31	0	704.03	0	788.34	0	0	0	0	0	724.82
2.5509e+13	735.4	0	732.74	0	0	696.84	719.7	0	717.08	0	690.01	705.87	768	768.8	706.25	0	769.5	712.03	0	0	712.46	0	0	0	0	725.5	0	0	0	739.52	727.31	0	0	702.15	707.39	0	698.2	721.45	777.44	0	703	0	775.4	0	0	0	0	0	726.83
2.5568e+13	734.77	0	732.27	0	0	695.96	719.1	0	717.5	0	0	705.1	762.53	767.08	705.63	0	766.12	712.32	0	0	712.27	0	0	0	0	724.84	0	0	0	738.93	726.67	0	0	701.98	706.14	0	697.54	716.66	772.59	0	702.07	0	768.78	0	0	0	0	0	726.83
2.5626e+13	736.57	0	734.52	0	691.98	698.64	721.28	0	713.31	0	0	698.65	758.94	766.75	708.22	0	759.12	707.21	0	0	706.41	0	0	701.24	0	726.82	717.22	0	0	740.64	728.6	0	696.03	695.95	707.79	0	700.39	713.99	765.4	0	704.58	0	762.2	0	0	0	0	0	721.21
2.5684e+13	736.12	0	734.22	0	0	697.83	720.69	0	713.25	0	0	697.04	755.6	764.17	707.59	0	756.97	706.6	0	0	705.41	0	0	0	0	726.34	699.13	0	0	740.12	728.06	0	0	694.82	705.22	0	699.73	710.99	762.73	0	703.94	0	758.95	0	0	0	0	0	720.41
2.5742e+13	735.67	0	733.79	0	0	697.03	720.11	0	713.23	0	0	695.03	752.84	761.86	706.96	0	755	706.03	0	0	704.3	0	0	0	0	725.85	0	0	0	739.64	727.55	0	0	693.71	702.32	0	699.05	708.1	760.39	0	703.29	0	756.25	0	0	0	0	0	719.39
2.58e+13	735.21	0	733.24	0	0	696.17	719.54	0	713.42	0	0	692.59	750.46	759.77	706.33	0	753.2	705.73	0	0	703.39	0	0	0	0	725.35	0	0	0	739.17	727.04	0	0	692.87	698.92	0	698.37	705.04	758.31	0	702.62	0	753.93	0	0	0	0	0	718.35
2.5858e+13	737.14	0	735.07	0	0	698.89	721.71	0	710.18	0	0	0	747.77	758.27	708.83	720.43	748.52	701.8	0	710.74	698.79	0	0	0	0	727.46	0	738.53	0	741	729.11	0	0	0	696.21	0	701.12	701.01	753.75	0	705.29	0	749.92	0	0	0	0	0	713.65
2.5916e+13	736.58	0	734.28	0	0	698.15	721.17	0	712.34	690.17	0	0	745.86	756.41	708.22	703.48	747.21	701.94	0	0	698.39	0	0	0	0	726.86	0	709.79	0	740.51	728.57	0	0	0	691.85	0	700.45	697.48	752.22	0	704.46	0	748.18	0	0	0	0	0	713.08
2.5974e+13	735.98	0	733.46	0	0	697.43	720.62	0	715.09	692.14	0	0	744.13	754.7	707.6	695.59	746.06	702.31	0	0	698.28	0	0	0	0	726.21	0	700.66	0	739.98	727.99	0	0	0	0	0	699.77	693.69	750.87	0	703.55	0	746.59	0	0	0	0	0	712.58
2.6032e+13	735.34	0	732.6	0	0	696.62	720.06	0	716.84	691.94	0	0	742.52	753.11	706.97	0	745.15	702.91	0	0	698.26	0	0	0	0	725.54	0	693.26	0	739.44	727.39	0	0	0	0	0	699.08	690.38	749.73	0	702.57	0	745.15	0	0	0	0	0	712.24
2.6091e+13	736.89	0	733.75	0	0	699.26	722.17	0	716.92	0	0	0	740.14	751.48	709.43	691.15	742.19	701.92	0	0	696.36	0	717.52	0	0	727.26	718.56	709.58	0	741.06	729.2	0	694.93	0	0	0	701.78	0	746.68	0	704.53	0	742.04	0	0	0	0	0	709.59
2.6149e+13	736.16	0	732.8	0	0	698.44	721.58	0	717.46	690.07	0	0	738.81	750.07	708.8	695.2	741.82	702.67	0	0	696.46	0	695.63	0	0	726.49	702.91	707.21	0	740.44	728.52	0	0	0	0	0	701.11	0	746.09	0	703.34	0	741.03	0	0	0	0	0	709.79
2.6207e+13	735.42	0	731.86	0	0	697.62	720.98	0	718.4	690.98	0	0	737.59	748.76	708.17	693.38	741.46	703.2	0	0	696.35	0	0	0	0	725.71	693.78	702.95	0	739.8	727.83	0	0	0	0	0	700.42	0	745.55	0	702.08	0	740.14	0	0	0	0	0	709.93
2.6265e+13	734.67	0	730.93	0	0	696.72	720.37	0	719.17	691.06	0	0	736.47	747.54	707.52	0	741.11	703.6	0	0	696.14	0	0	0	0	724.93	0	698.66	0	739.15	727.12	0	0	0	0	0	699.73	0	745.04	0	700.74	0	739.33	0	0	0	0	0	710.02
2.6323e+13	735.82	0	731.62	0	0	699.06	722.3	0	753.56	725.49	0	0	734.49	746.03	709.88	0	739.4	707.56	0	0	695.35	0	0	0	0	726.25	0	692.95	0	740.46	728.59	0	0	0	0	0	702.34	0	743.11	0	701.91	0	737.13	0	0	0	0	0	709.11
2.6381e+13	735.03	0	730.66	0	0	698.09	721.65	0	742.45	714.73	0	0	733.59	744.99	709.22	0	741.09	712.43	0	0	697.17	0	0	0	0	725.42	0	690.52	0	739.76	727.84	0	0	0	0	0	701.64	0	743.9	0	700.4	0	736.69	0	0	0	0	0	711.62
2.6439e+13	734.23	0	729.72	0	0	697.09	721	0	737.72	709.26	0	0	732.79	744.01	708.55	0	742.81	713.64	0	0	699.11	0	0	0	0	724.58	0	0	0	739.06	727.08	0	0	691.49	0	0	700.93	0	745.18	0	698.84	0	736.65	0	0	0	0	0	713.6
2.6497e+13	735.11	0	730.12	0	0	699.1	722.73	0	734.71	705.25	0	0	740.09	742.72	710.75	0	743.73	713.78	0	0	700.37	0	0	0	0	725.61	0	0	0	740.13	728.28	0	0	692.62	0	0	703.41	975.51	746.02	0	699.46	0	736.82	0	0	0	0	0	714.66
2.6555e+13	734.3	0	729.19	0	0	697.99	722.04	0	732.42	701.58	0	0	763.6	756.01	710.06	0	752.25	713.51	0	0	701.19	0	0	0	0	724.76	0	0	0	739.4	727.5	0	0	693.64	704.23	0	702.68	720.85	761.29	0	697.78	0	764.82	0	0	0	0	0	715.46
2.6613e+13	733.51	0	728.37	0	0	696.82	721.36	0	730.6	697.29	0	692.84	753.64	756.61	709.35	0	755.84	713.33	0	0	702.63	0	0	0	0	723.91	0	0	0	738.68	726.72	0	0	695.26	701.23	0	701.94	710.49	762.31	0	696.15	0	758.26	0	0	0	0	0	717.3
2.6672e+13	732.76	0	727.81	0	0	695.6	720.67	0	729.23	691.47	0	694.73	749	755.06	708.64	0	755.79	713.41	0	0	704.19	0	0	0	0	723.11	0	0	0	737.97	725.96	0	0	696.69	698.54	0	701.18	705.89	760.94	0	694.85	0	754.68	0	0	0	0	0	718.76
2.673e+13	733.65	0	729.04	0	0	697.3	722.18	0	732.35	0	0	693.34	746.16	754.89	710.66	0	754.11	802.45	0	0	718	0	0	0	0	724.12	0	0	0	738.88	727.01	0	0	707.76	699.05	0	703.49	703.08	757.64	0	696.32	0	750.85	0	0	0	0	0	736.76
2.6788e+13	733.15	0	728.76	0	0	696.11	721.49	0	745.27	0	0	700.2	744.1	753.1	709.93	0	768.56	742.12	0	0	726.08	0	0	0	0	723.53	0	0	0	738.29	726.38	0	0	718.04	695.58	0	702.71	700.79	767.57	0	695.74	0	752.01	0	0	0	0	0	741.77
2.6846e+13	732.67	0	728.38	0	0	694.97	720.82	0	742.03	0	0	703.67	743.24	751.79	709.2	0	767.36	733.55	0	0	722.7	0	0	0	0	722.97	0	0	0	737.74	725.79	0	0	715.25	691.64	0	701.92	698.59	768.38	0	695.2	0	753.95	0	0	0	0	0	737.2
2.6904e+13	732.2	0	727.9	0	0	693.87	720.17	0	738.97	0	0	704.4	742.88	750.98	708.46	0	764.92	729.07	0	0	720.26	0	0	0	0	722.41	0	0	0	737.23	725.22	0	0	713.04	0	0	701.11	696.77	766.83	0	694.6	0	754.07	0	0	0	0	0	734.15
2.6962e+13	733.43	0	729.11	0	0	695.73	721.65	0	744.01	732.03	0	705.55	743.44	751.48	710.33	691.16	762.29	723.85	0	0	718.08	0	0	0	0	723.72	0	0	705.98	738.38	726.53	0	0	711.05	0	0	703.25	697.02	765	0	696.76	0	754.14	0	0	0	0	0	731.29
2.702e+13	732.94	0	728.51	0	0	694.77	721.05	0	748.42	714.7	0	704.02	742.84	750.9	709.61	0	760.3	723.57	0	0	716.17	0	0	0	0	723.13	0	0	0	737.91	725.98	0	0	709.06	0	0	702.45	695.94	762.99	0	696.02	0	752.84	0	0	0	0	0	729.44
2.7078e+13	732.44	0	727.89	0	0	693.82	720.44	0	744.76	708.59	0	702.28	742.08	750.25	708.89	0	759.59	724.1	0	0	715.31	0	0	0	0	722.52	0	0	0	737.43	725.42	0	0	707.99	0	0	701.64	694.52	761.98	0	695.21	0	751.68	0	0	0	0	0	728.81
2.7136e+13	731.91	0	727.26	0	0	692.85	719.84	0	741.39	704.34	0	700.63	741.29	749.54	708.16	0	758.9	723.8	0	0	714.87	0	0	0	0	721.89	0	0	0	736.95	724.84	0	0	707.36	0	0	700.81	692.77	761.21	0	694.33	0	750.77	0	0	0	0	0	728.31
2.7195e+13	733.07	0	728.28	0	720.4	694.87	721.32	0	738.5	700.29	0	699.11	784.75	784.53	709.98	0	758.6	723	0	0	714.37	0	0	0	0	723.12	0	0	0	738.12	726.12	0	0	706.7	734.02	0	702.88	715.95	762.49	0	696.13	0	761.16	0	0	0	0	0	727.62
2.7253e+13	732.54	0	727.91	0	706.86	693.96	720.73	0	735.97	695.43	0	698.69	766.46	773.59	709.27	0	762.52	721.97	0	0	713.86	0	0	0	0	722.49	0	0	0	737.63	725.53	0	0	705.92	715.98	0	702.08	713.86	768.51	0	695.29	0	765.58	0	0	0	0	0	727.19
2.7311e+13	732.1	0	728.13	0	701.02	693	720.13	0	733.81	0	0	699.24	759.78	767.91	708.55	0	763.69	721.04	0	0	713.63	0	0	0	0	721.96	0	0	0	737.16	724.97	0	0	705.28	709.99	0	701.26	711.13	769.07	0	694.94	0	763.63	0	0	0	0	0	727.3
2.7369e+13	731.82	0	728.41	0	696.34	692.06	719.53	0	732	0	0	699.54	755.77	764.26	707.83	0	763.11	720.21	0	0	713.41	0	0	0	0	721.58	0	0	0	736.75	724.49	0	0	704.63	706.51	0	700.43	709.04	767.93	0	694.94	0	761.36	0	0	0	0	0	727.27
2.7427e+13	733.69	0	731.24	698.6	730.66	694.26	721.04	0	730.4	0	0	699.22	785.75	803.3	709.61	0	762.65	719.33	0	0	712.94	691.32	0	0	0	723.55	0	0	0	738.21	726.14	0	0	703.71	736.27	0	702.47	719.79	768.45	0	698.66	706.32	767.84	0	0	0	0	0	726.92
2.7485e+13	733.65	0	732.22	701.04	716.73	693.57	720.52	0	728.92	0	0	698.7	774.2	786.74	708.92	0	764.97	718.35	0	0	712.29	693.26	0	0	0	723.42	0	0	0	738.01	725.88	0	0	702.48	724.31	0	701.68	719.7	771.91	0	699.27	0	770.63	0	0	0	0	0	726.64
2.7543e+13	733.8	0	733.35	699.89	710.57	692.95	720.02	0	727.55	0	0	698.35	767.69	779.03	708.23	0	765.53	717.37	0	0	711.67	691.18	0	0	0	723.49	0	0	0	737.87	725.71	0	0	701.14	718.62	0	700.87	717.3	771.98	0	700.24	0	768.68	0	0	0	0	0	726.64
2.7601e+13	736.88	0	737.84	703.14	706.65	695.71	721.78	0	726.32	0	0	976.89	762.06	775	710.07	0	981.34	716.37	0	0	710.91	693.07	0	0	0	726.76	0	0	0	740.05	728.25	0	0	699.75	714	0	702.89	712.21	779.8	0	705.96	0	763.38	0	0	0	695.09	0	726.44
2.7659e+13	737.15	0	737.58	700.21	702.92	695.45	721.44	0	726.24	0	703.38	730.04	764.45	771.84	709.45	0	800.12	723.91	0	0	731.98	0	0	0	0	726.91	0	0	0	740.2	728.33	0	0	719.72	711.58	706.81	702.16	713.11	804.03	0	706.18	0	786.49	0	0	0	695.3	0	750.96
2.7718e+13	737.19	0	737.02	696.77	699.69	695.26	721.13	0	727.95	0	699.85	720.34	766.01	771.57	708.86	0	786.31	724.79	0	0	726.29	0	0	0	0	726.84	0	0	0	740.28	728.31	0	0	715.76	710.63	695.94	701.45	715.55	791.13	0	706.11	0	780.66	0	0	0	695.05	0	743.98
2.7776e+13	737.06	0	736.34	693.19	697.18	695.09	720.82	0	728.22	0	693.25	715.8	764.44	770.79	708.29	0	779.47	723.04	0	0	722.53	0	0	0	0	726.6	0	0	0	740.27	728.17	0	0	712.73	710.05	0	700.72	715.91	784.32	0	705.84	0	775.68	0	0	0	694.43	0	739.54
2.7834e+13	739.65	0	738.74	693.86	697.34	698.52	723.06	0	721.03	0	0	709	763.17	771.18	710.44	0	771.74	714.82	0	0	714.38	0	0	738.99	0	729.38	0	0	0	742.71	730.81	0	0	704.42	710.69	0	702.97	716.12	777.18	0	709.5	0	770.85	0	0	0	698.12	0	731.61
2.7892e+13	739.26	0	737.98	691.12	695	698.31	722.75	0	720.06	0	0	706.33	760.52	769.2	709.94	0	768.2	713.08	0	0	712.29	0	0	0	0	728.89	0	0	0	742.52	730.46	0	0	702.44	709.5	0	702.36	714.65	773.42	0	708.9	0	767.3	0	0	0	696.94	0	729.09
2.795e+13	738.82	0	737.24	0	691.81	698.05	722.4	0	719.28	0	0	703.61	758.06	767.18	709.44	0	765.18	711.54	0	0	710.36	0	0	0	0	728.38	0	0	0	742.26	730.05	0	0	700.49	707.89	0	701.77	712.9	770.25	0	708.27	0	764.26	0	0	0	695.72	0	726.83
2.8008e+13	738.34	0	736.48	0	0	697.73	722.02	0	718.83	0	0	700.84	755.78	765.2	708.93	0	762.53	710.47	0	0	708.76	0	0	0	0	727.84	0	0	0	741.96	729.61	0	0	698.83	705.85	0	701.16	710.86	767.46	0	707.6	0	761.57	0	0	0	694.51	0	724.85
2.8066e+13	740.45	0	738.35	0	0	700.99	724.28	0	764.49	0	0	694	753.47	764	711.28	0	757.59	726.56	0	0	703.98	0	0	0	0	730.16	0	0	0	744.09	731.89	0	0	694.4	704.26	0	703.65	708.02	762.51	0	710.33	0	757.57	0	0	0	697.01	691.56	720.78
2.8124e+13	739.85	0	737.48	0	0	700.57	723.85	0	742.59	690.93	0	695.54	751.45	762.07	710.79	0	762.31	726.66	0	0	710.87	0	0	0	0	729.52	0	0	0	743.67	731.34	0	0	701.94	701.29	0	703.1	705.32	764.73	0	709.49	0	756.21	0	0	0	695.54	691.01	727.8
2.8182e+13	739.22	0	736.6	0	0	700.09	723.39	0	736.35	0	0	697.45	749.88	760.34	710.28	0	763.17	723.69	0	0	713.21	0	0	0	0	728.87	0	0	0	743.22	730.77	0	0	704.97	698.18	0	702.55	702.82	765.81	0	708.6	0	756.1	0	0	0	693.94	690.39	728.62
2.8241e+13	738.57	0	735.72	0	0	699.55	722.91	0	732.84	0	0	698.55	748.7	758.89	709.76	0	762.14	721.45	0	0	713.52	0	0	0	0	728.2	0	0	0	742.74	730.18	0	0	705.69	695.38	0	702	700.82	765.16	0	707.67	0	755.68	0	0	0	692.17	0	727.91
2.8299e+13	740.21	0	737.01	0	0	702.47	725.05	0	725.46	0	0	699.22	747.61	758.05	712.15	0	759.5	717.31	0	0	712.46	0	701.03	0	0	730.07	716.88	0	0	744.5	732.11	0	698.01	705.41	693.43	0	704.56	698.9	763.01	0	709.65	0	754.43	0	0	0	693.85	692.65	725.46
2.8357e+13	739.47	0	736.07	0	0	701.84	724.52	0	723.78	0	0	698.02	746.63	756.93	711.62	0	757.65	715.52	0	0	711.3	0	0	0	0	729.33	696.14	692.04	0	743.92	731.44	0	0	703.96	691.3	0	704.02	697.44	761.33	0	708.56	0	753.27	0	0	0	691.89	691.77	724.02
2.8415e+13	738.73	0	735.15	0	0	701.19	723.97	0	722.85	0	0	695.92	745.6	755.82	711.08	0	755.91	714.14	0	0	710.08	0	0	0	0	728.58	0	0	0	743.32	730.76	0	0	702.11	0	0	703.46	695.85	759.66	0	707.43	0	752	0	0	0	0	690.88	722.68
2.8473e+13	737.99	0	734.26	0	0	700.5	723.41	0	722.45	0	0	693.3	744.53	754.72	710.53	0	754.29	713.11	0	0	708.88	0	0	0	0	727.84	0	0	0	742.72	730.08	0	0	700.21	0	0	702.9	693.69	758.08	0	706.27	0	750.7	0	0	0	0	0	721.49
2.8531e+13	739.27	0	735.19	0	0	703.01	725.35	0	725.92	0	0	714.78	743.46	753.89	712.84	0	784.24	736.3	0	0	742.69	0	0	0	0	729.33	0	0	0	744.13	731.67	0	0	734.39	0	708.28	705.43	692.25	779.36	0	707.61	0	755.25	0	0	0	0	692.38	756.67
2.8589e+13	738.5	0	734.31	0	0	702.19	724.75	0	730.39	0	0	711.96	744.58	753.28	712.27	0	774.08	730.32	0	0	729.23	0	0	0	0	728.56	0	0	0	743.47	730.95	0	0	721.46	0	696.93	704.85	692.52	775.02	0	706.36	0	759.07	0	0	0	0	691.27	742.48
2.8647e+13	737.75	0	733.45	0	0	701.36	724.14	0	731.01	0	0	709.24	745.45	753.28	711.69	0	768.52	726.6	0	0	723.67	0	0	0	0	727.79	0	0	0	742.81	730.24	0	0	716.12	0	0	704.26	693.3	770.8	0	705.09	0	758.29	0	0	0	0	690.1	736.68
2.8705e+13	738.81	0	734.18	0	0	703.54	725.9	0	725.61	0	0	708.07	746.7	754.29	713.87	0	763.75	720.04	0	0	718.2	0	0	0	0	729.03	973.92	0	0	744	731.59	0	970.76	710.91	0	0	706.68	696.37	767.13	0	706.04	0	757.38	0	0	0	0	692.21	730.88
2.8763e+13	738.06	0	733.4	0	0	702.63	725.27	0	725.09	0	0	705.49	745.97	753.95	713.26	0	760.7	718.28	0	0	715.73	0	694.3	0	0	728.26	707.47	690.34	0	743.32	730.87	0	0	708.37	0	0	706.07	696.22	764.2	0	704.75	0	755.3	0	0	0	0	690.94	728.4
2.8822e+13	737.33	0	732.65	0	0	701.68	724.64	0	724.54	0	0	702.73	745.03	753.36	712.65	0	758.23	716.68	0	0	713.66	0	0	0	0	727.51	693.34	692.45	0	742.65	730.15	0	0	706.06	0	0	705.45	695.37	761.8	0	703.47	0	753.44	0	0	0	0	0	726.36
2.888e+13	736.63	0	731.95	0	0	700.72	724	0	724.35	0	0	699.6	744	752.61	712.03	0	756.15	715.38	0	0	711.9	0	0	0	0	726.79	0	0	0	742	729.46	0	0	703.95	0	0	704.81	693.81	759.73	0	702.22	0	751.75	0	0	0	0	0	724.61
2.8938e+13	737.63	0	732.78	0	0	702.57	725.59	0	787.82	0	0	695.4	743.24	752.44	714.04	0	752.74	726.89	0	0	708.38	0	0	0	0	727.92	0	0	0	743.06	730.67	0	0	699.98	0	0	707.08	693.58	756.61	0	703.16	0	749.6	0	0	0	0	690.14	721.12
2.8996e+13	736.97	0	732.1	0	0	701.57	724.95	0	751.77	699.52	0	694.46	742.09	751.46	713.41	0	757.07	733.43	0	0	714.39	0	0	0	0	727.22	0	0	0	742.43	730	0	0	705.25	0	0	706.42	691.02	758.33	0	702	0	748.54	0	0	0	0	0	729.36
2.9054e+13	736.33	0	731.43	0	0	700.56	724.32	0	744.08	699.42	0	695.59	741.15	750.52	712.76	0	759.2	729.23	0	0	716.22	0	0	0	0	726.53	0	0	0	741.81	729.35	0	0	707.57	0	0	705.75	0	760.49	0	700.84	0	748.9	0	0	0	0	0	730.44
2.9112e+13	735.69	0	730.74	0	0	699.53	723.69	0	740.05	697.44	0	696.39	740.56	749.72	712.12	0	758.87	726.36	0	0	715.9	0	0	0	0	725.85	0	0	0	741.2	728.7	0	0	707.62	0	0	705.08	0	760.63	0	699.67	0	749.17	0	0	0	0	0	729.6
2.917e+13	736.63	0	731.47	0	0	701.21	725.16	0	733.77	0	0	698.74	740.55	749.6	713.99	0	757.96	723.14	0	0	715.69	0	711.02	0	0	726.9	731.3	0	0	742.19	729.83	0	714.93	708.28	0	0	707.19	0	760.24	0	700.69	0	749.48	0	0	0	0	0	728.43
2.9228e+13	735.98	0	730.77	0	0	700.18	724.54	0	731.77	691.88	0	697.77	740.13	749.07	713.33	0	756.38	721.06	0	0	714.23	0	692.76	0	0	726.21	703.58	695.54	0	741.58	729.18	0	0	706.78	0	0	706.5	0	758.93	0	699.52	0	748.85	0	0	0	0	0	726.83
2.9286e+13	735.35	0	730.07	0	0	699.14	723.92	0	730.57	693.35	0	695.97	739.61	748.52	712.67	0	754.86	719.31	0	0	712.8	0	0	0	0	725.52	692.48	695.71	0	740.98	728.54	0	0	705.06	0	0	705.79	0	757.58	0	698.33	0	748.05	0	0	0	0	0	725.36
2.9345e+13	734.71	0	729.38	0	0	698.09	723.3	0	729.89	693.85	0	693.49	739	747.93	712.01	0	753.45	717.89	0	0	711.42	0	0	0	0	724.82	0	692.45	0	740.38	727.89	0	0	703.18	0	0	705.08	0	756.27	0	697.13	0	747.15	0	0	0	0	0	724.02
2.9403e+13	735.55	0	730.01	0	699.25	699.65	724.66	0	729.34	692.47	0	691.52	786.3	769.5	713.75	0	753.93	716.75	0	0	710.1	0	0	0	0	725.76	0	0	0	741.28	728.91	0	0	701.2	724.37	0	707.06	728.05	760.3	0	698.08	0	767.56	0	0	0	0	0	722.83
2.9461e+13	734.92	0	729.43	0	697.94	698.59	724.03	0	728.76	0	0	692.97	764.97	767.83	713.08	0	759.32	715.89	0	0	709.16	0	0	0	0	725.07	0	0	0	740.68	728.27	0	0	699.62	711.04	0	706.33	714.99	766.57	0	696.95	0	765.75	0	0	0	0	0	722.61
2.9519e+13	734.36	0	729.27	0	694.21	697.52	723.41	0	728.25	0	0	694.47	757.85	764.1	712.4	0	760.05	715.45	0	0	708.89	0	0	0	0	724.43	0	0	0	740.1	727.64	0	0	698.91	705.84	0	705.6	710.06	765.99	0	696.1	0	761.87	0	0	0	0	0	723.11
2.9577e+13	733.91	0	729.3	0	0	696.45	722.79	0	727.84	0	0	695.08	753.68	761.22	711.72	0	759.25	715.21	0	0	708.7	0	0	0	0	723.91	0	0	0	739.56	727.07	0	0	698.5	702.58	0	704.85	707.05	764.37	0	695.63	0	758.85	0	0	0	0	0	723.32
2.9635e+13	735.26	0	731.4	0	0	698.03	724.09	0	727.43	0	713.74	705.4	773.94	764.43	713.35	0	781.89	715.12	0	0	710.23	0	0	0	0	725.34	0	0	0	740.63	728.31	0	0	699.14	705.59	0	706.71	726.89	795.86	0	698.27	0	798.56	696.95	0	0	0	0	726.77
2.9693e+13	735.03	0	731.25	0	690.56	697.11	723.52	0	727.4	0	702.39	708.31	768.51	767.83	712.67	0	777.33	716.54	0	0	713.63	0	0	0	0	725.02	0	0	0	740.28	727.93	0	0	702.13	707.57	0	705.96	721.46	785.04	0	698.13	0	780.65	0	0	0	0	0	731.01
2.9751e+13	734.79	0	731.08	0	690.9	696.26	722.98	0	727.78	0	693.57	707.6	763.55	767.04	712	0	772.83	717.5	0	0	714.29	0	0	0	0	724.68	0	0	0	739.95	727.56	0	0	703.31	706.73	0	705.21	717.35	778.82	0	697.92	0	772.98	0	0	0	0	0	731.33
2.9809e+13	736.47	0	733.35	0	694.95	698.19	724.4	0	724.06	0	0	701.31	760.72	767.62	713.6	0	765.93	713.57	0	0	709.37	0	0	0	0	726.45	0	0	971.87	741.34	729.13	0	0	698.23	708.86	0	706.99	715.37	771.68	0	700.92	0	766.7	0	0	0	0	0	726.49
2.9868e+13	736.29	0	733.22	0	691.75	697.51	723.92	0	732.62	703.99	0	700.24	757.36	765.23	712.97	700.06	763.53	713.14	0	0	708.71	0	0	0	0	726.16	0	691.97	694.18	741.09	728.82	0	0	698.11	706.65	0	706.27	712.55	768.72	0	700.74	0	763.23	0	0	0	0	0	725.71
2.9926e+13	736.08	0	732.96	0	0	696.86	723.46	0	735.2	701.16	0	699.49	754.6	763.06	712.34	0	761.82	713.77	0	0	708.34	0	0	0	0	725.85	0	0	0	740.85	728.5	0	0	698.81	704.35	0	705.53	710.03	766.47	0	700.51	0	760.43	0	0	0	0	0	724.98
2.9984e+13	735.84	0	732.6	0	0	696.23	722.99	0	734.75	698.12	0	698.96	752.26	761.08	711.71	0	760.78	714.76	0	0	708.41	0	0	0	0	725.51	0	0	0	740.59	728.17	0	0	699.54	701.69	0	704.81	707.53	764.93	0	700.21	0	758.2	0	0	0	0	0	724.61
3.0042e+13	737.66	0	734.5	0	0	698.55	724.6	0	733.71	693.39	0	706.57	750.2	760.1	713.41	0	788.64	732.78	0	0	793.78	0	0	0	0	727.43	0	0	0	742.22	729.96	0	0	781.46	700.23	729.54	706.64	704.83	771.11	0	703.16	0	755.5	0	0	0	0	0	817.49
3.01e+13	737.3	0	733.89	0	0	698	724.17	0	740.18	0	0	717.64	749.73	758.54	712.82	0	786.92	737.85	0	0	736.92	0	0	0	0	726.99	0	0	0	741.94	729.58	0	0	728.78	697.03	706.66	705.95	702.68	785.5	0	702.65	0	764.98	0	0	0	0	0	753.25
3.0158e+13	736.88	0	733.22	0	0	697.44	723.73	0	741.11	0	0	714.79	750.86	758.04	712.23	0	779.13	733.29	0	0	729.19	0	0	0	0	726.49	0	0	0	741.61	729.15	0	0	721.35	694.59	698.04	705.27	701.93	780.62	0	702.05	0	765.75	0	0	0	0	0	744.48
3.0216e+13	736.41	0	732.53	0	0	696.86	723.27	0	739.72	0	0	712.45	751.02	757.88	711.64	0	774.29	730.17	0	0	725.31	0	0	0	0	725.96	0	0	0	741.25	728.69	0	0	717.56	693.13	0	704.59	701.63	776.66	0	701.39	0	764.22	0	0	0	0	0	739.99
3.0274e+13	737.9	0	733.87	0	741.76	699.26	724.93	0	737.83	0	0	710.45	787.5	814.66	713.43	0	770.72	727.66	0	0	722.6	0	0	0	0	727.6	0	0	0	742.74	730.31	0	0	714.89	738.88	0	706.52	706.59	773.66	0	703.65	709.42	764.85	0	0	0	0	0	736.9
3.0332e+13	737.37	0	733.77	695.5	714.98	698.65	724.45	0	735.86	0	0	708.71	776.23	788.1	712.86	0	771.14	725.45	0	0	720.44	0	0	0	0	727.01	0	0	0	742.3	729.78	0	0	712.67	721.28	0	705.86	715.5	776.74	0	703.06	689.96	773.32	0	0	0	0	0	734.6
3.0391e+13	737.06	0	734.69	695.66	707.93	698.02	723.95	0	733.96	0	0	707.54	769.47	779.7	712.27	0	771.6	723.56	0	0	718.85	0	0	0	0	726.66	0	0	0	741.9	729.31	0	0	710.76	715.86	0	705.2	715.59	777.31	0	703.17	0	772.38	0	0	0	0	0	733.28
3.0449e+13	737.01	0	735.31	694.34	703.91	697.4	723.46	0	732.26	0	0	706.43	765.06	774.85	711.68	0	770.54	721.97	0	0	717.58	0	0	0	0	726.57	0	0	0	741.61	728.99	0	0	709	712.76	0	704.55	714.52	775.89	0	703.4	0	769.96	0	0	0	0	0	732.26
3.0507e+13	739.56	0	738.79	697.13	701.42	699.93	725.17	0	733.68	0	0	725.84	761.55	772.55	713.51	0	803.82	747.75	0	0	757.96	0	0	0	0	729.32	0	0	0	743.52	731.22	0	0	747.64	710.68	717.47	706.54	712.15	796.54	0	707.67	0	771.85	0	0	0	694.3	0	775.59
3.0565e+13	739.57	0	738.43	693.81	697.39	699.49	724.79	0	738.4	0	0	722.3	762.03	770.32	712.96	0	791.61	738.96	0	0	738.53	0	0	0	0	729.24	0	0	0	743.47	731.11	0	0	729.24	708.9	704.11	705.9	711.85	793.13	0	707.47	0	777.27	0	0	0	694.23	0	754.67
3.0623e+13	739.42	0	737.87	690.24	693.54	699.09	724.42	0	737.71	0	0	718.87	762.11	769.35	712.42	0	784.43	733.5	0	0	731.52	0	0	0	0	729.02	0	0	0	743.37	730.92	0	0	722.69	707.4	695.65	705.28	712.1	787.57	0	707.11	0	775.45	0	0	0	693.79	0	747.18
3.0681e+13	739.16	0	737.22	0	690.46	698.7	724.06	0	735.86	0	0	716.21	761.06	768.38	711.89	0	779.4	729.61	0	0	727.22	0	0	0	0	728.68	0	0	0	743.21	730.66	0	0	718.67	706.09	0	704.67	711.95	783.06	0	706.65	0	772.66	0	0	0	692.99	0	742.48
3.0739e+13	741.34	0	739.24	0	690.41	701.65	726.09	0	734.77	0	708.01	749.63	764.82	769.12	713.92	0	818.49	736.27	0	0	750.38	0	0	0	0	731.03	0	0	0	745.28	732.92	0	0	740.19	706.43	718.37	706.79	714.62	819.88	0	709.66	0	795.25	0	0	0	696.13	691.21	768.42
3.0797e+13	740.88	0	738.49	0	0	701.25	725.72	0	736.29	0	704.2	734.27	768.45	770.42	713.44	0	799.26	736.21	0	0	740.64	0	0	0	0	730.51	0	0	0	744.98	732.5	0	0	731.48	706.46	706.21	706.22	717.76	802.89	0	708.96	0	789.03	0	0	0	694.97	690.83	756.86
3.0855e+13	740.39	0	737.79	0	0	700.82	725.33	0	735.88	0	699.48	727.28	767.55	771.03	712.95	0	790.1	733.03	0	0	734.62	0	0	0	0	729.96	0	0	0	744.64	732.04	0	0	725.86	706.63	698.12	705.66	717.92	794.15	0	708.25	0	783.03	0	0	0	693.67	690.38	750.07
3.0913e+13	742.3	0	739.72	0	692.67	703.68	727.35	0	734.4	0	692.77	719.94	767.52	773.06	715.07	0	781.36	738.17	0	0	733.23	0	0	0	0	732.03	0	0	0	746.51	734.08	0	0	723.41	709.81	0	707.88	719.86	786.4	0	710.74	0	778.32	0	0	0	696.12	693.53	750.59
3.0972e+13	741.81	0	739.21	0	691.76	703.17	726.91	0	745.09	0	0	731.97	765.39	771.6	714.58	0	803.12	756.18	0	0	754.9	0	0	0	0	731.49	0	0	0	746.12	733.58	0	0	745.43	708.93	709.13	707.35	718.07	800.73	0	710.03	0	781.15	0	0	0	694.98	692.83	771.96
3.103e+13	741.34	0	738.7	0	690.26	702.62	726.46	0	743.69	0	690.64	729.31	765.43	770.7	714.08	0	795.32	744.1	0	0	743.15	0	0	0	0	730.97	0	0	0	745.73	733.09	0	0	734.68	707.84	704.77	706.81	717.12	796.96	0	709.33	0	781.83	0	0	0	693.87	692.15	758.66
3.1088e+13	740.88	0	738.16	0	0	702.06	726.01	0	740.45	0	0	725.8	764.79	770.16	713.57	0	788.71	737.7	0	0	736.8	0	0	0	0	730.46	0	0	0	745.33	732.61	0	0	728.83	706.79	698.8	706.26	716.36	791.66	0	708.63	0	779.17	0	0	0	692.8	691.47	751.48
3.1146e+13	742.78	0	740.14	0	691.02	704.72	727.98	0	737.37	0	745.51	725.91	774.16	771.58	715.71	0	792.96	733.24	711.07	0	732.4	0	0	0	0	732.53	0	0	0	747.15	734.59	0	0	724.67	708.94	0	708.53	736.13	815.1	0	711.04	0	870.49	752.04	0	0	695.48	694.42	746.59
3.1204e+13	742.3	0	739.59	0	693.49	704.15	727.51	0	734.86	0	717.66	736.2	786.76	778.4	715.2	0	803.3	731.81	0	0	736.03	0	0	0	0	732.01	0	0	0	746.74	734.1	0	0	727.12	715.76	691.64	708	738.42	812.49	0	710.31	0	808.11	0	0	0	694.48	693.68	752.08
3.1262e+13	741.82	0	739.13	0	696.34	703.56	727.04	0	733.58	0	709.51	731.79	780.71	780.11	714.69	0	795.7	731.45	0	0	735.09	0	0	0	0	731.49	0	0	0	746.32	733.61	0	0	726.42	716.53	691.19	707.46	732.33	802.21	0	709.61	0	794.96	0	0	0	693.5	692.87	750.37
3.132e+13	741.38	0	738.9	0	697.22	702.95	726.57	0	732.41	0	703.21	727.46	775.75	778.89	714.18	0	789.34	729.85	0	0	732.36	0	0	0	0	731.01	0	0	0	745.91	733.13	0	0	723.86	715.56	0	706.91	728.22	795.04	0	709	0	787.29	0	0	0	692.71	692.11	747.03
3.1378e+13	743.46	0	741.65	690.93	702.35	705.5	728.53	0	730.96	0	738.66	734.99	793.21	780.6	716.32	0	803.09	727.79	0	0	730.41	0	0	0	0	733.26	0	0	0	747.75	735.18	0	0	721.62	720.83	0	709.2	757.29	823.84	0	711.85	0	844.73	726.01	0	0	696.02	694.96	745.43
3.1436e+13	743.19	0	741.5	690.92	704.84	704.91	728.07	0	729.73	0	718.3	736.54	792.77	786.5	715.81	0	802.7	728.2	0	0	734.67	0	0	0	0	732.96	0	0	0	747.43	734.82	0	0	724.86	726.67	0	708.65	746.1	812.19	0	711.45	0	809.22	0	0	0	695.66	694.27	750.91
3.1495e+13	742.92	0	741.4	691.47	705.67	704.34	727.63	0	729.23	0	710.32	731.22	785.59	786.28	715.3	0	795.32	728.18	0	0	733.17	0	0	0	0	732.66	0	0	0	747.13	734.48	0	0	723.57	725.13	0	708.11	738.73	802.58	0	711.07	0	797.03	0	0	0	695.34	693.57	748.86
3.1553e+13	742.69	0	741.4	691.97	705.09	703.78	727.2	0	728.52	0	703.77	726.64	779.89	784.01	714.79	0	789.2	726.8	0	0	730.35	0	0	0	0	732.38	0	0	0	746.84	734.15	0	0	720.95	722.72	0	707.56	733.62	795.62	0	710.77	0	789.32	0	0	0	695.12	692.87	745.62
3.1611e+13	745.23	0	744.69	697.41	708.68	706.49	729.29	0	761.95	716.08	691.1	717.53	776.13	783.74	716.98	0	780.25	721.12	0	0	721.09	0	0	0	0	735.11	0	0	0	748.98	736.57	0	0	711.5	723.83	0	709.88	730.85	786.8	0	714.37	0	781.87	0	0	0	699.3	695.91	736.74
3.1669e+13	745.07	0	744.47	696.67	706.26	705.99	728.91	0	746.4	700.8	0	715.35	771.93	780.53	716.5	0	779.85	727.48	0	0	721.65	0	0	0	0	734.91	0	0	0	748.78	736.33	0	0	712.38	720.99	0	709.35	727.19	784.81	0	714.1	0	777.69	0	0	0	699.15	695.39	737.85
3.1727e+13	744.85	0	744.05	695.48	703.51	705.51	728.54	0	740.32	693.23	0	714.41	768.54	777.65	716.03	0	778.91	728.33	0	0	722.79	0	0	0	0	734.65	0	0	0	748.57	736.08	0	0	713.97	718.37	0	708.82	724.06	783.45	0	713.71	0	774.97	0	0	0	698.87	694.92	738.39
3.1785e+13	744.55	0	743.47	693.62	700.4	705.04	728.18	0	736.46	0	0	713.86	765.8	775.14	715.57	0	776.88	727.55	0	0	723.03	0	0	0	0	734.3	0	0	0	748.33	735.77	0	0	714.69	715.87	0	708.3	721.35	781.38	0	713.23	0	772.64	0	0	0	698.45	694.47	737.76
3.1843e+13	746.94	0	745.69	695.81	699.72	707.98	730.45	0	765.29	720	0	711.01	763.43	773.88	717.87	0	772.99	729.57	0	0	720.47	0	0	0	0	736.86	0	0	0	750.57	738.24	0	0	712.52	714.85	0	710.69	718.88	777.48	0	716.33	0	769.28	0	0	0	702.01	697.76	734.76
3.1901e+13	746.42	0	744.8	693.16	696.11	707.51	730.07	0	751.12	708.26	0	710.57	761.33	771.78	717.43	0	774.16	732.52	0	0	722.35	0	0	0	0	736.31	0	0	0	750.21	737.8	0	0	714.11	712.45	0	710.2	716.79	777.61	0	715.59	0	767.69	0	0	0	701.16	697.26	737.09
3.1959e+13	745.85	0	743.88	690.48	692.58	707.02	729.67	0	744.45	701.88	0	710.44	759.57	769.89	716.98	0	773.81	731.6	0	0	723.33	0	0	0	0	735.7	0	0	0	749.79	737.3	0	0	715.2	710.1	0	709.7	714.81	777.25	0	714.79	0	766.71	0	0	0	700.2	696.72	737.52
3.2018e+13	747.75	0	745.35	690.88	691.08	709.85	731.91	0	740	696.43	0	710.27	758.06	768.84	719.33	0	772.31	729.97	0	0	723.26	0	0	0	0	737.77	0	0	0	751.75	739.43	0	0	715.36	708.64	0	712.14	719.5	775.93	0	717.14	0	777.88	0	0	0	702.8	699.88	736.83
3.2076e+13	747.02	0	744.32	0	696	709.27	731.44	0	736.6	691.26	703.58	716.86	787.74	778.75	718.87	0	788.11	728.52	0	0	724.48	0	0	0	0	737.01	0	0	0	751.2	738.79	0	0	716.14	720.17	0	711.65	740.81	799.15	0	716.17	0	800.77	0	0	0	701.5	699.26	738.93
3.2134e+13	746.28	0	743.48	0	699.55	708.67	730.95	0	734.3	0	700.18	719.23	778.54	780.34	718.38	0	786.07	728.51	0	0	726.82	0	0	0	0	736.25	0	0	0	750.61	738.13	0	0	718.09	719.22	0	711.14	731.24	793.43	0	715.25	0	788.07	0	0	0	700.19	698.61	741.42
3.2192e+13	745.6	0	743	0	699.98	708.05	730.44	0	732.73	0	695.08	718.63	773.1	778.54	717.88	0	782.11	728.18	0	0	726.97	0	0	0	0	735.55	0	0	0	750.03	737.48	0	0	718.28	717.12	0	710.63	726.4	788.24	0	714.49	0	781.44	0	0	0	699.05	697.92	741.04
3.225e+13	747.41	0	745.29	694.46	703.32	710.61	732.47	0	724.98	0	0	713.89	769.71	778.22	720.16	0	774.92	722.55	0	0	722.18	0	0	740.3	0	737.53	0	0	0	751.72	739.37	0	0	713.52	717.87	0	713.05	723.8	781.05	0	717	0	775.25	0	0	0	701.74	700.69	735.59
3.2308e+13	746.96	0	744.92	693.63	701.02	709.98	731.93	0	723.46	0	0	712.17	766.33	775.54	719.63	0	771.84	721.05	0	0	720.68	0	0	0	0	737.05	0	0	0	751.22	738.85	0	0	711.72	715.6	0	712.52	721.12	777.6	0	716.42	0	771.65	0	0	0	701.03	699.92	734.04
3.2366e+13	746.51	0	744.41	692.24	698.08	709.35	731.41	0	722.39	0	0	710.07	763.47	773.1	719.1	0	768.97	719.47	0	0	718.87	0	0	0	0	736.57	0	0	0	750.76	738.36	0	0	709.65	713.44	0	711.98	718.76	774.48	0	715.77	0	768.55	0	0	0	700.32	699.17	732.32
3.2424e+13	746.03	0	743.78	690.34	694.49	708.72	730.9	0	721.78	0	0	707.84	760.96	770.85	718.57	0	766.31	718.12	0	0	717.09	0	0	0	0	736.06	0	0	0	750.3	737.86	0	0	707.71	711.23	0	711.43	716.46	771.64	0	715.05	0	765.8	0	0	0	699.55	698.45	730.6
3.2482e+13	747.88	0	745.45	692.67	738.22	711.25	732.92	0	721.43	0	0	705.53	814.88	806.93	720.79	0	764.06	717	0	0	715.45	0	0	0	0	738.07	0	0	0	752.1	739.85	0	0	705.92	763.15	0	713.79	739.3	769.92	0	717.32	0	771.4	0	0	0	702.21	701.2	729.01
3.2541e+13	747.28	0	745.05	698.84	719.5	710.62	732.41	0	721.19	0	0	703.97	786.57	795.14	720.26	0	767.14	716	0	0	714.13	0	0	0	0	737.45	0	0	0	751.59	739.28	0	0	704.29	734.1	0	713.25	732.72	775.76	0	716.69	0	778.84	0	0	0	701.45	700.46	728.05
3.2599e+13	746.84	0	745.6	700.58	713.16	709.98	731.9	0	720.97	0	0	703.36	776.96	787.15	719.74	0	767.96	715.28	0	0	713.47	0	0	0	0	737.02	0	0	0	751.08	738.76	0	0	703.06	725.96	0	712.7	727.03	775.79	0	716.72	0	775.4	0	0	0	701.38	699.72	728.06
3.2657e+13	746.64	0	745.92	700.3	709.15	709.36	731.4	0	720.76	0	0	702.66	771.19	781.84	719.21	0	766.87	714.71	0	0	712.81	0	0	0	0	736.83	0	0	0	750.67	738.38	0	0	701.93	721.23	0	712.15	723.03	773.88	0	716.74	0	771.74	0	0	0	701.47	699.02	727.88
3.2715e+13	749.2	0	748.99	703.54	707.4	711.99	733.45	0	720.47	0	719.96	711.44	790.38	781.42	721.4	0	788.08	714.11	0	0	713.27	0	0	0	0	739.6	0	0	0	752.73	740.79	0	0	701.59	721.97	0	714.48	744.55	806.65	0	720.38	0	818.56	709.4	0	0	705.85	701.92	729.94
3.2773e+13	748.96	0	748.36	701.5	708.07	711.51	733.03	0	720.33	0	706.07	714.39	785.3	785.58	720.89	0	784.71	715.16	0	0	717.01	0	0	0	0	739.33	0	0	0	752.48	740.53	0	0	704.54	725.2	0	713.94	736.57	794.51	0	719.78	0	793.96	0	0	0	705.37	701.4	735.11
3.2831e+13	748.6	0	747.8	700.11	707.61	711.03	732.63	0	720.63	0	698.75	712.86	778.88	784.14	720.41	0	779.43	715.87	0	0	717.14	0	0	0	0	738.93	0	0	0	752.18	740.19	0	0	705.37	723.56	0	713.41	731.14	787.15	0	719.13	0	784.47	0	0	0	704.78	700.88	734.94
3.2889e+13	748.21	0	747.35	698.96	706.23	710.52	732.23	0	720.74	0	0	710.95	773.91	781.43	719.93	0	775.24	715.53	0	0	716.06	0	0	0	0	738.51	0	0	0	751.83	739.8	0	0	704.94	721.19	0	712.88	727.13	782.02	0	718.54	0	778.48	0	0	0	704.16	700.36	733.45
3.2947e+13	750.51	0	749.79	701.78	707.13	713.33	734.44	690.59	752.56	0	0	703.78	769.53	779.73	722.21	0	771.44	733.3	0	0	713.41	0	0	0	690.23	740.99	0	0	0	753.93	742.16	0	0	702.59	720.17	0	715.26	723.16	776.11	0	721.53	0	771.68	0	0	0	707.5	703.49	733.12
3.3005e+13	750.07	0	749.09	700.13	704.27	712.81	734.03	0	740.41	0	0	705.68	766.23	776.75	721.75	0	774.75	729.72	0	0	718.76	0	0	0	0	740.5	0	0	0	753.55	741.73	0	0	709.07	717.56	0	714.75	720.29	778.34	0	720.83	0	770.29	0	0	0	706.71	702.96	736.68
3.3063e+13	749.57	0	748.26	698.07	701.01	712.28	733.6	0	735.01	0	0	707.51	763.91	774.29	721.28	0	773.8	726.75	0	0	719.88	0	0	0	0	739.95	0	0	0	753.14	741.27	0	0	711.16	715.08	0	714.25	717.91	777.71	0	720.04	0	769.33	0	0	0	705.81	702.42	736.05
3.3122e+13	751.54	690.74	749.82	698.78	699.03	715.03	735.81	692.08	724.55	0	0	707.11	761.64	772.69	723.6	0	769.76	720.57	0	969.62	717.61	0	0	0	691.21	742.08	0	973.78	0	755.11	743.43	0	0	710.01	712.94	0	716.65	714.9	774.28	690.55	722.34	0	766.81	0	0	0	708.36	705.47	731.94
3.318e+13	750.84	690.17	748.74	696.07	695.67	714.44	735.34	691.34	723.23	690.42	0	706.9	759.94	770.89	723.12	702.92	767.21	718.28	0	0	716.28	0	0	0	0	741.33	0	706.53	0	754.57	742.81	0	0	708.78	710.84	0	716.15	713.49	771.9	0	721.32	0	765	0	0	0	707.18	704.84	729.99
3.3238e+13	750.09	0	747.66	693.2	692.25	713.83	734.85	690.63	724.72	693.27	0	705.77	758.24	769.18	722.63	690.23	764.82	716.83	0	0	714.97	0	0	0	0	740.54	0	692.25	0	753.99	742.16	0	0	707.41	708.8	0	715.64	712.07	769.57	0	720.27	0	763.06	0	0	0	705.92	704.17	728.24
3.3296e+13	749.32	0	746.59	690.29	0	713.18	734.33	0	725.82	693.48	0	704.33	756.55	767.51	722.13	0	762.78	716.17	0	0	713.92	0	0	0	0	739.74	0	0	0	753.38	741.47	0	0	706.31	706.72	0	715.12	710.49	767.47	0	719.22	0	761.14	0	0	0	704.59	703.46	726.86
3.3354e+13	750.71	691.86	747.45	0	0	715.61	736.33	692.83	726.09	0	691.78	702.98	784	766.27	724.37	0	762.87	715.89	0	0	713.12	0	0	0	0	741.25	0	0	0	754.93	743.14	0	0	705.38	706.3	0	717.5	765.89	774.65	691.59	720.68	0	826.65	708.97	0	690.71	706.06	706.11	725.84
3.3412e+13	749.85	691.16	746.36	0	694.87	714.87	735.74	692.15	725.85	0	699.13	708.43	781.27	776.86	723.83	0	776.91	716.05	0	0	714.41	0	0	0	0	740.36	0	0	0	754.21	742.36	0	0	705.74	716.65	0	716.96	733.8	787.67	690.85	719.54	0	789.85	0	0	690.07	704.54	705.29	728.39
3.347e+13	749	690.43	745.52	0	697.72	714.13	735.14	691.42	725.66	0	694.54	709.82	773.09	777.06	723.28	0	774.74	717.15	0	0	716.3	0	0	0	0	739.49	0	0	0	753.49	741.58	0	0	706.95	715.78	0	716.41	726.03	782.3	690.04	718.49	0	779.24	0	0	0	703.06	704.44	730.68
3.3528e+13	748.25	0	745.01	0	697.93	713.37	734.52	690.71	725.56	0	0	709.25	768.04	775.03	722.71	0	771.7	717.87	0	0	716.64	0	0	0	0	738.72	0	0	0	752.79	740.83	0	0	707.1	713.97	0	715.84	721.72	778.02	0	717.63	0	773.43	0	0	0	701.78	703.54	730.98
3.3586e+13	749.67	692.33	746.77	693.37	700.38	715.45	736.27	693.65	720.64	0	0	703.62	764.19	773.97	724.78	0	765.27	713.7	0	0	711.89	0	0	713.75	0	740.26	0	0	0	754.13	742.33	0	0	701.9	714.21	0	718.09	718.58	771.39	691.83	719.43	0	767.27	0	0	691.64	703.66	705.75	726.25
3.3645e+13	749.13	691.47	746.3	692.36	697.54	714.7	735.65	692.93	719.86	0	0	702.28	761.1	771.42	724.18	0	763.17	712.99	0	0	710.94	0	0	0	0	739.71	0	0	0	753.55	741.73	0	0	700.73	711.98	0	717.5	716.01	768.85	690.91	718.74	0	764.3	0	0	691.01	702.84	704.84	725.61
3.3703e+13	748.59	690.61	745.69	690.62	693.74	713.96	735.05	692.25	719.25	0	0	700.55	758.52	769.13	723.59	0	761.16	712.08	0	0	709.75	0	0	0	0	739.14	0	0	0	753	741.16	0	0	699.43	709.73	0	716.91	713.65	766.55	0	717.97	0	761.79	0	0	690.37	701.99	703.95	724.65
3.3761e+13	748.02	0	744.97	0	0	713.23	734.47	691.54	718.89	0	0	698.66	756.29	767.06	723	0	759.27	711.31	0	0	708.61	0	0	0	0	738.54	0	0	0	752.45	740.58	0	0	698.29	707.3	0	716.31	711.27	764.43	0	717.14	0	759.58	0	0	0	701.08	703.07	723.57
3.3819e+13	749.44	692.26	746.1	0	0	715.26	736.19	694.44	724.46	0	0	703.06	753.45	765.2	724.96	0	777.73	746.75	0	0	741.86	0	0	0	0	740.07	0	0	0	753.88	742.15	0	0	733.88	704.94	693.86	718.44	707.69	772.55	691.56	718.73	0	757.2	0	0	692.53	703.02	705.23	759.35
3.3877e+13	748.75	691.38	745.18	0	0	714.52	735.62	693.77	730.08	0	0	709.32	752.82	763.57	724.38	0	775.04	732.18	0	0	728.79	0	0	0	0	739.35	0	0	0	753.28	741.51	0	0	721.21	702.17	693.1	717.85	705.62	776.02	690.64	717.76	0	761.92	0	0	691.84	701.85	704.37	743.75
3.3935e+13	748.02	690.49	744.24	0	0	713.77	735.04	693.06	729.97	0	0	709.32	752.98	762.68	723.8	0	770.53	726.75	0	0	723.69	0	0	0	0	738.6	0	0	0	752.66	740.84	0	0	716.31	699.91	0	717.26	704.57	773.23	0	716.77	0	762.25	0	0	691.17	700.55	703.49	737.77
3.3993e+13	747.28	0	743.29	0	0	713	734.45	692.38	729.01	0	0	708.31	752.68	762.03	723.22	0	767.02	723.49	0	0	720.55	0	0	0	0	737.83	0	0	0	752.01	740.15	0	0	713.27	698.26	0	716.66	703.92	770.35	0	715.74	0	761.1	0	0	690.51	699.13	702.59	734.13
3.4051e+13	748.28	692.03	743.92	0	721.47	714.83	736.04	695.24	727.81	0	0	706.99	791.85	795.55	725.09	0	766.19	721.09	0	0	718.22	0	0	0	0	738.94	0	0	0	753.16	741.39	0	0	710.93	735.11	0	718.7	726.34	772.55	691.17	716.81	0	775.14	0	0	693.31	700.21	704.58	731.5
3.4109e+13	747.55	691.1	743.85	694.27	711.44	714.02	735.41	694.56	726.52	0	0	706.35	776.99	785.49	724.49	0	768.87	719.23	0	0	716.65	0	0	0	0	738.19	0	0	0	752.46	740.66	0	0	709	722.71	0	718.09	722.58	776.05	690.17	716.17	0	775.34	0	0	692.55	699.22	703.63	730.24
3.4168e+13	747.08	690.13	744.35	695.56	706.95	713.21	734.78	693.89	725.32	0	0	705.87	770.37	779.84	723.88	0	768.56	717.87	0	0	715.69	0	0	0	0	737.73	0	0	0	751.84	740.05	0	0	707.4	717.77	0	717.47	719.67	775.02	0	716	0	772.1	0	0	691.83	699.05	702.66	729.68
3.4226e+13	748.9	692.44	747.24	699.97	705.43	714.99	736.27	696.67	719.12	0	0	701.68	765.11	776.83	725.63	0	763.27	712.31	0	0	711.06	0	0	0	0	739.71	0	0	0	753.19	741.66	0	0	701.93	714.95	0	719.4	715.69	769.41	691.41	718.84	0	766.29	0	0	694.59	702.73	704.57	725.1
3.4284e+13	748.77	691.49	746.99	698.2	701.97	714.34	735.74	696	733.81	712.44	0	699.95	761.93	773.49	725.03	0	761.81	711.82	0	0	709.74	0	0	0	0	739.54	0	0	0	752.88	741.39	0	0	700.22	712.67	0	718.78	714.02	767.56	690.44	718.42	0	763.87	0	0	693.9	702.6	703.78	724.17
3.4342e+13	748.52	690.58	746.45	695.71	697.76	713.72	735.25	695.33	733.44	703.48	0	699.23	759.25	770.73	724.45	0	761.05	713.55	0	0	709.23	0	0	0	0	739.24	0	0	0	752.58	741.07	0	0	700.24	710.46	0	718.16	712.23	766.19	0	717.81	0	761.67	0	0	693.16	702.22	703.06	723.88
3.44e+13	748.15	0	745.74	692.57	692.88	713.09	734.78	694.63	731.69	697.89	0	699.01	756.94	768.35	723.88	0	760.68	715.01	0	0	709.45	0	0	0	0	738.81	0	0	0	752.24	740.7	0	0	700.81	708.12	0	717.56	710.36	765.34	0	717.08	0	759.88	0	0	692.36	701.61	702.36	724.11
3.4458e+13	749.8	692.16	746.99	691.82	0	715.16	736.5	697.38	729.95	690.98	733.61	751.32	754.15	766.22	725.7	0	827.03	715.72	0	0	711.97	0	0	0	0	740.55	0	0	0	753.86	742.46	705.5	0	702.85	705.38	691.34	719.47	707.2	861.42	691.23	718.99	0	786.9	0	0	695.02	704.04	704.69	727.98
3.4516e+13	749.19	691.38	746	0	0	714.51	736.03	696.71	729.09	0	708.6	725.11	763.07	766.63	725.17	0	791.37	720.82	0	0	724.63	0	0	0	0	739.88	0	0	0	753.39	741.92	0	0	714.6	704.13	697.89	718.9	712.79	797.27	690.46	718.05	0	784.78	0	0	694.3	702.94	704.02	741.64
3.4574e+13	748.52	690.61	745.01	0	0	713.84	735.54	696.02	729.6	0	700.56	718.74	763.65	768.34	724.64	0	781.26	723.33	0	0	723.87	0	0	0	0	739.16	0	0	0	752.87	741.32	0	0	714.67	704.7	692.43	718.32	714.34	786.23	0	717.09	0	776.91	0	0	693.58	701.68	703.31	739.41
3.4632e+13	747.83	0	744.13	0	0	713.14	735.02	695.34	729.46	0	691.33	715.22	762.02	768.41	724.09	0	775.69	723.32	0	0	722.2	0	0	0	0	738.41	0	0	0	752.31	740.68	0	0	713.34	704.92	0	717.75	713.84	780.36	0	716.13	0	772.06	0	0	692.77	700.35	702.56	737.04
3.469e+13	748.99	692.29	745.11	0	690.97	715.04	736.63	698.02	723.08	0	0	709.57	760.78	768.96	725.9	714.88	769.02	717.72	0	705.28	716.35	0	0	0	0	739.66	0	729.62	0	753.57	742.02	0	0	707.23	706.97	0	719.66	714.37	774.15	691.39	717.47	0	767.66	0	0	695.35	701.7	704.71	731.06
3.4749e+13	748.34	691.47	744.43	0	0	714.3	736.06	697.35	724.22	690.67	0	707.44	758.54	767.52	725.33	698.37	765.99	716.59	0	0	714.83	0	0	0	0	738.95	0	702.09	0	752.97	741.36	0	0	705.84	706.02	0	719.08	712.74	770.92	690.53	716.58	0	764.62	0	0	694.61	700.46	703.88	729.38
3.4807e+13	747.71	690.62	743.76	0	0	713.55	735.49	696.67	726.16	692.58	0	705.49	756.51	765.99	724.76	0	763.49	715.87	0	0	713.57	0	0	0	0	738.27	0	690.18	0	752.39	740.72	0	0	704.95	704.66	0	718.48	711.02	768.24	0	715.71	0	762.05	0	0	693.9	699.27	703.02	727.82
3.4865e+13	747.09	0	743.06	0	0	712.8	734.91	695.97	727.05	690.9	0	703.78	754.64	764.45	724.17	0	761.49	715.6	0	0	712.65	0	0	0	0	737.6	0	0	0	751.82	740.1	0	0	704.34	702.91	0	717.88	709.12	766.05	0	714.84	0	759.84	0	0	693.15	698.11	702.15	726.57
3.4923e+13	748.22	692.07	744	0	0	714.54	736.38	698.61	724.24	0	0	699.64	752.54	763.28	725.87	0	757.5	712.6	0	0	709.09	0	0	707.13	0	738.81	695.76	0	0	753.01	741.36	0	0	700.92	702.08	0	719.71	707.17	762.17	691.03	716.12	0	756.47	0	0	695.66	699.58	704.05	722.67
3.4981e+13	747.57	691.17	743.21	0	0	713.78	735.8	697.93	723.67	0	0	697.89	750.9	761.74	725.27	0	756.17	712.7	0	0	708.74	0	0	0	0	738.12	695.59	0	0	752.43	740.72	0	0	700.19	699.59	0	719.1	704.95	760.67	690.07	715.21	0	754.83	0	0	694.9	698.37	703.15	722.14
3.5039e+13	746.91	690.23	742.4	0	0	713.01	735.21	697.25	723.05	0	0	695.8	749.4	760.29	724.68	0	754.89	712.53	0	0	708.19	0	0	0	0	737.41	0	0	0	751.84	740.07	0	0	699.06	697.02	0	718.48	702.61	759.26	0	714.28	0	753.36	0	0	694.18	697.08	702.24	721.6
3.5097e+13	746.23	0	741.57	0	0	712.23	734.63	696.56	722.56	0	0	693.54	748.01	758.92	724.08	0	753.65	712.18	0	0	707.47	0	0	0	0	736.7	0	0	0	751.24	739.42	0	0	697.79	694.1	0	717.86	700.16	757.92	0	713.32	0	752	0	0	693.46	695.71	701.31	721.01
3.5155e+13	747.11	691.46	742.11	0	0	713.81	735.98	699.15	725.79	709.09	0	0	746	757.48	725.68	713.41	750.28	709.41	0	0	704.39	0	0	0	0	737.66	0	704.97	708.44	752.25	740.49	0	0	694.13	691.73	0	719.62	697.16	754.66	690.22	714.3	0	749.26	0	0	695.92	696.68	703.03	718.08
3.5213e+13	746.37	690.47	741.23	0	0	713.01	735.37	698.47	730.33	706.32	0	0	744.79	756.21	725.07	701.61	749.39	709.98	0	0	703.79	0	0	0	0	736.9	0	699.76	0	751.6	739.78	0	0	693.87	0	0	718.99	694.46	753.57	0	713.27	0	748.11	0	0	695.13	695.09	702.06	717.71
3.5272e+13	745.63	0	740.35	0	0	712.19	734.76	697.79	730.71	703.51	0	0	743.66	755.01	724.46	693.6	749.02	711.04	0	0	703.61	0	0	0	0	736.13	0	694.37	0	750.95	739.08	0	0	694.05	0	0	718.36	692.05	752.9	0	712.21	0	747.09	0	0	694.38	693.39	701.06	717.74
3.533e+13	746.27	691.49	740.6	0	0	713.59	735.97	700.3	730.15	701.02	0	0	741.74	753.49	725.95	0	747.48	718.1	0	0	702.76	0	0	0	0	736.85	0	0	0	751.76	739.94	0	0	693.93	0	0	720.01	0	751.08	690.05	712.84	0	744.9	0	0	696.84	693.75	702.57	716.77
3.5388e+13	745.49	690.41	739.71	0	0	712.74	735.33	699.63	755.47	703.22	0	690.52	740.82	752.42	725.32	0	755.98	741.76	0	0	715.78	0	0	0	0	736.05	0	0	0	751.06	739.19	0	0	706.27	0	0	719.37	0	755.5	0	711.71	0	744.89	0	0	696.08	691.89	701.5	732.85
3.5446e+13	744.72	0	738.82	0	0	711.87	734.68	698.96	748.16	703.56	0	694.07	740.27	751.49	724.69	0	759.36	733.46	0	0	717.24	0	0	0	0	735.25	0	0	0	750.36	738.45	0	0	708.79	0	0	718.72	0	759.63	0	710.54	0	746.85	0	0	695.26	690	700.4	732.69
3.5504e+13	743.95	0	737.95	0	0	710.99	734.03	698.27	743.64	701.45	0	696.08	740.19	750.82	724.04	0	759.17	729.44	0	0	716.64	0	0	0	0	734.45	0	0	0	749.67	737.71	0	0	708.65	0	0	718.07	0	760.34	0	709.35	0	748.19	0	0	694.49	0	699.27	731.23
3.5562e+13	744.35	0	737.98	0	693.37	712.15	735.06	700.74	740.3	698.68	0	696.84	839.56	757.71	725.4	0	758.22	726.73	0	0	715.74	0	0	0	0	734.93	0	0	0	750.25	738.34	0	0	707.96	744.61	0	719.6	747.51	760.16	0	709.59	0	755.77	0	0	696.87	0	700.46	729.79
3.562e+13	743.57	0	737.17	0	701.88	711.22	734.39	700.06	737.58	695.36	0	698.11	772.52	772.64	724.74	0	763.99	724.62	0	0	714.88	0	0	0	0	734.13	0	0	0	749.53	737.59	0	0	707.13	716.29	0	718.93	719.6	770.96	0	708.36	0	770.97	0	0	696.09	0	699.25	728.87
3.5678e+13	742.85	0	736.82	0	698.67	710.28	733.72	699.38	735.35	691.42	0	700.38	763.22	769.02	724.08	0	766.07	723.13	0	0	714.73	0	0	0	0	733.38	0	0	0	748.83	736.85	0	0	706.75	709.77	0	718.26	713.58	771.87	0	707.3	0	767.35	0	0	695.24	0	697.99	729.17
3.5736e+13	742.29	0	736.84	0	695.67	709.34	733.06	698.69	733.6	0	0	701.78	758.64	766.14	723.41	0	765.38	722.1	0	0	714.78	0	0	0	0	732.78	0	0	0	748.19	736.19	0	0	706.58	706.44	0	717.58	710.61	770.34	0	706.56	0	764.3	0	0	694.44	0	696.78	729.31
3.5795e+13	743.2	0	738.58	0	695.43	710.34	733.97	701.1	732.15	0	702.41	754.26	756.09	765.17	724.62	0	827.92	723.85	0	0	740.08	0	0	0	0	733.77	0	0	0	748.87	737	0	0	728.28	705.73	724.74	718.97	708.29	823.59	0	708.08	0	780.28	0	0	696.74	690.05	697.85	759.76
3.5853e+13	742.96	0	738.48	0	690.73	709.48	733.37	700.43	733.49	0	703.14	728.4	760.85	764.69	723.96	0	792.95	731.28	0	0	734.95	0	0	0	0	733.47	0	0	0	748.46	736.59	0	0	725.25	704.15	705.71	718.28	710.84	796.39	0	707.72	0	781.68	0	0	695.91	690.17	696.87	751.06
3.5911e+13	742.69	0	738.2	0	0	708.65	732.81	699.74	734.61	0	698.75	721.62	761.28	765.4	723.32	0	783.08	730.62	0	0	730.14	0	0	0	0	733.13	0	0	0	748.1	736.2	0	0	720.97	703.5	697.35	717.6	712.2	786.93	0	707.3	0	776.24	0	0	695.04	0	695.94	745.39
3.5969e+13	742.38	0	737.85	0	0	707.86	732.27	699.04	734.24	0	690.96	717.71	759.93	765.26	722.69	0	777.32	728.7	0	0	726.67	0	0	0	0	732.74	0	0	0	747.74	735.81	0	0	717.8	702.92	0	716.92	711.99	781.21	0	706.83	0	771.99	0	0	694.2	0	695.12	741.53
3.6027e+13	743.61	0	739.26	0	0	709.16	733.36	701.39	776.41	702.91	0	712.55	759.48	766.33	723.9	0	771.7	735.38	0	0	721.09	0	0	0	0	734.02	0	0	0	748.81	737	0	0	711.75	705.13	0	718.26	713.3	775.66	0	708.7	0	768.34	0	0	696.4	692.07	696.8	737.18
3.6085e+13	743.28	0	738.89	0	0	708.45	732.88	700.7	755.4	700.07	0	711.09	757.4	765	723.31	0	773.92	736.99	0	0	723.93	0	0	0	0	733.6	0	0	0	748.48	736.6	0	0	714.47	704.02	0	717.61	711.8	776.11	0	708.2	0	766.22	0	0	695.5	691.44	696.07	740.89
3.6143e+13	742.94	0	738.47	0	0	707.75	732.4	700	747.8	695.78	0	710.83	755.8	763.7	722.73	0	773.54	734.31	0	0	724.63	0	0	0	0	733.17	0	0	0	748.13	736.19	0	0	715.84	702.6	0	716.97	710.19	775.83	0	707.69	0	765.26	0	0	694.63	690.73	695.36	740.46
3.6201e+13	742.57	0	738.02	0	0	707.06	731.92	699.3	743.02	691.84	0	710.54	754.54	762.57	722.15	0	771.78	731.66	0	0	724	0	0	0	0	732.72	0	0	0	747.78	735.77	0	0	715.78	700.92	0	716.32	708.56	774.39	0	707.14	0	764.16	0	0	693.78	0	694.64	738.85
3.6259e+13	743.82	0	739.35	695.91	727.22	708.57	733.12	701.58	739.42	0	0	709.9	786.54	803.08	723.43	0	770.52	729.25	0	0	722.87	0	0	0	0	734.01	0	0	0	748.95	737.02	0	0	714.99	732.89	0	717.69	719.32	774.79	0	709.02	702.97	771.72	0	0	695.86	692.32	696.53	736.99
3.6318e+13	743.49	0	740.2	699.38	714.21	707.92	732.66	700.88	736.48	0	0	709.32	776.32	787.98	722.87	0	772.38	727.1	0	0	721.69	691.27	0	0	0	733.63	0	0	0	748.6	736.59	0	0	713.87	722.75	0	717.07	720.47	778.19	0	709.17	0	775.13	0	0	694.97	692.93	695.82	735.6
3.6376e+13	743.5	0	741.29	698.98	708.93	707.29	732.19	700.18	734.04	0	0	708.95	770.63	781.27	722.31	0	772.42	725.32	0	0	720.78	0	0	0	0	733.6	0	0	0	748.32	736.32	0	0	712.68	718.14	0	716.45	718.94	778.02	0	709.73	0	773.45	0	0	694.11	694.15	695.15	734.77
3.6434e+13	745.9	0	744.94	702.43	706.15	709.09	733.51	702.38	732	0	0	714.45	765.93	777.97	723.63	0	783.49	723.79	0	0	719.83	691.5	0	0	0	736.15	0	0	0	749.98	738.27	958.98	0	711.32	715.02	0	717.83	715.73	982.13	0	713.92	0	768.84	0	0	696.17	699.53	697.38	733.89
3.6492e+13	746.09	0	744.73	700.04	703.16	708.7	733.19	701.68	730.77	0	715.12	735.74	774.03	776.46	723.12	0	804.97	727.45	0	0	734.92	0	0	0	0	736.26	0	0	0	750.03	738.3	0	0	723.89	713.93	699.2	717.24	722.11	811.91	0	713.83	0	799.31	0	0	695.28	699.76	697.06	752.16
3.655e+13	746.08	0	744.23	697.36	701.24	708.32	732.9	700.98	731.37	0	706.26	726.59	774.42	777.68	722.63	0	791.91	729.27	0	0	732.24	0	0	0	0	736.15	0	0	0	750.03	738.24	0	0	721.86	714.71	694.22	716.67	724.01	797.58	0	713.52	0	789.02	0	0	694.42	699.61	696.78	748.31
3.6608e+13	745.91	0	743.7	695.01	700.01	707.95	732.61	700.26	731.27	0	699.86	721.79	771.73	777.1	722.16	0	784.9	728.09	0	0	728.9	0	0	0	0	735.9	0	0	0	749.96	738.07	0	0	718.94	714.61	0	716.1	723.02	790.17	0	713.1	0	782.59	0	0	693.59	699.2	696.52	744.52
3.6666e+13	747.99	0	745.82	696.73	701.81	710.32	734.34	702.41	790.2	734.44	0	714.35	769.74	777.52	723.73	0	776.54	720.15	0	0	720.64	0	0	0	0	738.07	0	0	0	751.88	740.12	0	0	710.48	716.06	0	717.67	722.65	782.29	0	716	0	776.76	0	723.08	695.6	702.47	699.42	736.45
3.6724e+13	747.67	0	745.28	695.09	700.13	709.94	734.04	701.71	753.75	707.52	0	712	766.6	775.3	723.31	0	774.91	727.36	0	0	719.84	0	0	0	0	737.67	0	0	0	751.68	739.81	0	0	710.02	714.59	0	717.16	720.47	779.42	0	715.48	0	772.92	0	0	694.76	701.73	699.11	736.37
3.6782e+13	747.32	0	744.69	693.23	697.77	709.53	733.71	701	745.21	698.83	0	710.9	763.92	773.12	722.88	0	774.99	729.03	0	0	720.99	0	0	0	0	737.25	0	0	0	751.45	739.46	0	0	711.6	712.88	0	716.65	718.34	778.74	0	714.95	0	770.55	0	0	693.95	700.91	698.76	737.37
3.684e+13	746.93	0	744.05	691.2	694.85	709.1	733.37	700.28	740.38	692.8	0	710.46	761.73	771.14	722.44	0	773.77	728.31	0	0	721.47	0	0	0	0	736.79	0	0	0	751.18	739.08	0	0	712.65	710.98	0	716.14	716.29	777.48	0	714.38	0	768.81	0	0	693.12	700.05	698.36	737.01
3.6899e+13	748.7	0	745.64	692.25	695.16	711.5	735.12	702.4	736.9	0	701.79	711.64	797.66	773.14	724.16	0	780.49	726.96	0	0	721.32	0	0	0	0	738.67	0	0	0	752.93	740.92	0	0	712.91	717.47	0	717.87	760.38	795.64	0	716.75	0	823.04	707.1	0	695.2	702.59	701.14	736.18
3.6957e+13	748.16	0	744.85	691.13	700.65	711.03	734.73	701.7	734.24	0	703.02	718.28	785.49	782.11	723.71	0	788.17	726.35	0	0	723.99	0	0	0	0	738.08	0	0	0	752.55	740.44	0	0	714.91	722.65	0	717.37	737.86	797.2	0	716.02	0	795.91	0	0	694.43	701.55	700.64	739.96
3.7015e+13	747.62	0	744.35	691.58	702.12	710.53	734.32	700.99	732.58	0	698.82	718.51	777.88	781.36	723.25	0	784.64	726.49	0	0	725.36	0	0	0	0	737.5	0	0	0	752.15	739.93	0	0	716.14	720.35	0	716.87	730.56	791.37	0	715.37	0	786.37	0	0	693.69	700.55	700.08	740.86
3.7073e+13	747.16	0	744.12	691.97	701.71	710.01	733.89	700.27	731.26	0	692.36	717.13	772.89	779.09	722.79	0	780.7	725.95	0	0	724.91	0	0	0	0	737	0	0	0	751.74	739.44	0	0	715.63	717.98	0	716.36	726.22	786.54	0	714.87	0	780.51	0	0	692.89	699.74	699.5	739.85
3.7131e+13	748.98	0	746.48	696.24	707.45	712.29	735.56	702.37	729.9	0	710.34	720.22	806.24	785.28	724.52	0	790.4	724.83	0	0	724.22	0	0	0	0	738.97	0	0	0	753.37	741.21	0	0	714.61	731.97	0	718.16	763.32	805.64	0	717.54	0	822.59	703.52	0	695.07	702.65	702.06	739.47
3.7189e+13	748.67	0	746.22	696.37	710.91	711.79	735.13	701.68	728.69	0	706.81	723.58	792.54	790.17	724.05	0	791.94	724.8	0	0	726.62	0	0	0	0	738.62	0	0	0	753.04	740.84	0	0	716.04	731.47	0	717.65	744.91	801.4	0	717.11	0	801.15	0	0	694.35	702.11	701.47	743.06
3.7247e+13	748.38	0	746.21	697.07	710.25	711.29	734.71	700.97	727.98	0	701.91	721.63	784.26	787.98	723.57	0	787.44	724.78	0	0	726.45	0	0	0	0	738.3	0	0	0	752.74	740.47	0	0	715.82	727.73	0	717.13	737.17	794.9	0	716.79	0	791.39	0	0	693.65	701.69	700.88	742.7
3.7305e+13	748.16	0	746.29	697.36	708.7	710.79	734.29	700.26	727.23	0	695.83	719.03	778.51	784.88	723.09	0	783.01	723.86	0	0	724.88	0	0	0	0	738.05	0	0	0	752.46	740.15	0	0	714.4	724.47	0	716.62	732.12	789.57	0	716.58	0	784.92	0	0	692.9	701.41	700.29	740.89
3.7363e+13	750.46	0	749.26	701.97	710.44	713.21	736.08	702.37	734.06	713.75	0	710.92	774.17	783.54	724.88	0	774.9	716.37	0	0	716.97	0	0	0	0	740.53	0	0	0	754.38	742.31	0	0	706.31	723.86	0	718.47	728.21	781.52	0	719.91	0	777.82	0	0	695.14	705.22	702.98	733.26
3.7422e+13	750.3	0	748.91	700.84	707.63	712.79	735.73	701.68	735.56	703.16	0	709.44	770.3	780.29	724.43	0	772.64	718	0	0	716.09	0	0	0	0	740.32	0	0	0	754.2	742.08	0	0	706.39	720.95	0	717.97	724.9	778.54	0	719.54	0	773.96	0	0	694.45	704.88	702.49	732.12
3.748e+13	750.04	0	748.36	699.25	704.51	712.36	735.38	700.98	734.13	696.72	0	708.61	767.03	777.39	723.99	0	771.22	719.66	0	0	716.08	0	0	0	0	740.02	0	0	0	753.99	741.81	0	0	707.02	718.28	0	717.49	722.01	776.55	0	719.03	0	770.93	0	0	693.78	704.41	702.02	731.76
3.7538e+13	752.18	691.47	750.29	700.8	702.72	714.94	737.33	703.07	979.16	0	0	704.6	763.58	775.26	725.9	0	767.06	717.61	0	0	713.02	0	0	0	690.63	742.3	0	0	0	756	744	0	0	704.59	716.26	0	719.42	718.38	772.32	690.85	721.74	0	766.56	0	0	696.06	707.61	704.9	728.2
3.7596e+13	751.66	690.93	749.36	698.18	698.93	714.49	736.98	702.4	762.44	707.17	0	704.38	761.22	772.86	725.48	0	768.41	733.28	0	0	715.98	0	0	0	0	741.75	0	0	0	755.67	743.57	0	0	706.92	713.71	0	718.96	716.15	772.08	690.32	720.92	0	764.75	0	0	695.35	706.75	704.41	732.43
3.7654e+13	751.07	690.39	748.37	695.3	695.03	714	736.6	701.72	749.83	702.07	0	705	759.28	770.74	725.06	0	771.09	732.75	0	0	719.6	0	0	0	0	741.12	0	0	0	755.26	743.07	0	0	710.44	711.23	0	718.5	714.05	774.01	0	720.05	0	764.26	0	0	694.67	705.76	703.9	735.83
3.7712e+13	750.43	0	747.37	692.34	691.56	713.48	736.19	701.04	743.59	697.3	0	705.92	757.84	768.96	724.63	0	770.93	730.74	0	0	720.74	0	0	0	0	740.44	0	0	0	754.8	742.52	0	0	712	708.8	0	718.03	712.12	774.09	0	719.14	0	764.03	0	0	694.02	704.65	703.34	736.1
3.777e+13	751.87	692.62	748.32	691.81	0	715.87	738.04	703.14	835.48	703.52	0	706.25	756.38	767.67	726.58	0	768.61	730.53	0	0	720.24	0	0	0	0	742.04	0	0	0	756.38	744.21	0	0	712.29	706.64	0	720.04	709.71	772.25	692.07	720.89	0	762.86	0	0	696.37	706.53	706.03	734.38
3.7828e+13	751.08	692.02	747.23	0	0	715.26	737.55	702.48	764.73	710.04	0	706.57	755.39	766.42	726.12	0	770.99	742.22	0	0	723.9	0	0	0	0	741.22	0	0	0	755.78	743.51	0	0	715.14	704.67	0	719.57	708.47	772.95	691.45	719.83	0	762.16	0	0	695.7	705.13	705.36	739.66
3.7886e+13	750.27	691.4	746.18	0	0	714.62	737.03	701.81	752.99	705.05	0	707.37	754.55	765.25	725.63	0	772.58	738.75	0	0	725.73	0	0	0	0	740.39	0	0	0	755.14	742.8	0	0	717.09	702.78	0	719.07	707.23	774.5	690.79	718.77	0	762.49	0	0	695.03	703.68	704.65	740.82
3.7945e+13	749.47	690.74	745.17	0	0	713.95	736.48	701.14	746.49	700.66	0	707.91	753.96	764.26	725.13	0	771.7	735.39	0	0	725.43	0	0	0	0	739.57	0	0	0	754.5	742.08	0	0	717.08	700.99	0	718.57	706.06	774.12	690.06	717.7	0	762.56	0	0	694.38	702.17	703.9	739.74
3.8003e+13	750.46	693.4	745.75	0	0	715.98	738.08	703.26	736.45	0	0	709.09	753.65	763.82	726.97	0	769.46	730.69	0	0	724.44	0	0	696.99	0	740.69	0	0	0	755.65	743.33	0	0	716.8	699.93	0	720.53	705.31	772.55	692.66	718.79	0	762.2	0	0	696.79	703.12	706.12	737.57
3.8061e+13	749.63	692.59	744.78	0	0	715.24	737.47	702.61	733.05	0	0	708.38	753.02	763.05	726.42	0	767.09	727.77	0	0	722.62	0	0	0	0	739.83	0	0	0	754.94	742.55	0	0	715.1	698.53	0	719.99	704.5	770.49	691.83	717.67	0	761.09	0	0	696.18	701.52	705.25	735.37
3.8119e+13	748.82	691.79	743.85	0	0	714.48	736.86	701.96	730.53	0	0	707.17	752.23	762.22	725.86	0	764.79	725.28	0	0	720.83	0	0	0	0	739	0	0	0	754.24	741.79	0	0	713.27	697.15	0	719.44	703.57	768.4	690.96	716.56	0	759.77	0	0	695.49	699.92	704.34	733.32
3.8177e+13	748.02	690.96	742.96	0	0	713.71	736.24	701.3	728.73	0	0	705.46	751.31	761.31	725.29	0	762.61	723.23	0	0	719.1	0	0	0	0	738.19	0	0	0	753.54	741.04	0	0	711.32	695.61	0	718.88	702.48	766.35	690.03	715.47	0	758.34	0	0	694.84	698.31	703.4	731.45
3.8235e+13	748.8	693.32	743.45	0	0	715.39	737.59	703.44	751.54	734.46	0	702.88	750.29	760.65	726.95	0	758.72	719.4	0	0	715.73	0	0	0	0	739.08	0	0	0	754.45	742.04	0	0	707.72	694.99	0	720.71	701.92	762.85	692.29	716.21	0	756.12	0	0	697.25	698.9	705.17	727.71
3.8293e+13	748.03	692.35	742.61	0	0	714.57	736.94	702.8	744.78	715.83	0	700.64	749.18	759.6	726.35	0	757.99	722.76	0	0	715.03	0	0	0	0	738.28	0	0	0	753.74	741.29	0	0	706.46	693.12	0	720.12	700.29	761.61	691.28	715.12	0	754.65	0	0	696.63	697.32	704.16	727.68
3.8351e+13	747.26	691.38	741.78	0	0	713.74	736.3	702.16	740.48	709.13	0	699.23	748.09	758.53	725.75	0	758.14	723.89	0	0	715.19	0	0	0	0	737.5	0	0	0	753.04	740.55	0	0	706.35	691.25	0	719.52	698.52	761.33	690.21	714.03	0	753.62	0	0	695.98	695.71	703.12	728.27
3.8409e+13	746.52	690.38	740.97	0	0	712.91	735.66	701.5	737.44	704.75	0	698.35	747.1	757.49	725.14	0	757.88	723.68	0	0	715.18	0	0	0	0	736.74	0	0	0	752.36	739.83	0	0	706.31	0	0	718.93	696.87	760.96	0	712.94	0	752.88	0	0	695.27	694.04	702.07	728.33
3.8468e+13	747.16	692.43	741.34	0	0	714.31	736.84	703.66	737.15	700.84	0	730.98	746.95	756.61	726.64	0	797.15	739.57	0	0	748.12	0	0	0	0	737.48	0	0	0	753.11	740.68	0	0	738.49	0	718.17	720.6	696.31	793.57	691.06	713.51	0	765.98	0	0	697.63	694.46	703.51	763.31
3.8526e+13	746.41	691.37	740.52	0	0	713.45	736.19	703.02	739.63	696.82	0	721.35	750.16	756.88	726.02	0	782.23	738.18	0	0	736.72	0	0	0	0	736.71	0	0	0	752.41	739.95	0	0	728.14	0	703.92	719.98	697.67	783.53	0	712.42	0	767.61	0	0	696.98	692.83	702.41	750.59
3.8584e+13	745.67	690.27	739.73	0	0	712.58	735.54	702.38	739.13	692.86	0	717.06	751.44	757.69	725.39	0	775.59	735.18	0	0	731.56	0	0	0	0	735.95	0	0	0	751.72	739.23	0	0	723.38	0	694.08	719.36	699.2	777.91	0	711.31	0	765.57	0	0	696.33	691.22	701.3	744.9
3.8642e+13	746.18	692.08	740.05	0	0	713.77	736.59	704.51	746.84	0	0	714.95	753.07	759.4	726.76	0	770.19	728.89	0	0	726.35	0	0	0	0	736.56	0	0	0	752.34	739.94	0	0	718.44	692.77	0	720.91	703.19	773.54	690.42	711.74	0	764.21	0	0	698.57	691.75	702.5	739.08
3.87e+13	745.48	690.93	739.41	0	0	712.88	735.94	703.88	766.77	700.08	0	713.25	752.14	759.19	726.13	0	773.19	753.29	0	0	733.03	0	0	0	0	735.84	0	0	0	751.66	739.23	0	0	723.52	692.93	0	720.27	703.06	773.7	0	710.69	0	762.25	0	0	697.86	690.47	701.36	748.56
3.8758e+13	744.83	0	738.82	0	0	711.98	735.29	703.24	754.8	700.39	0	713.57	751.39	758.72	725.49	0	774.73	745.42	0	0	733.32	0	0	0	0	735.15	0	0	0	751	738.55	0	0	724.53	692.54	0	719.63	702.49	775.45	0	709.67	0	762.5	0	0	697.16	0	700.21	747.84
3.8816e+13	744.2	0	738.25	0	0	711.09	734.65	702.6	748.51	698.21	0	713.25	751	758.3	724.85	0	773	740.25	0	0	731.22	0	0	0	0	734.49	0	0	0	750.37	737.9	0	0	722.98	691.81	0	718.99	701.71	774.51	0	708.69	0	762.37	0	0	696.47	0	699.07	745.01
3.8874e+13	744.83	690.24	738.89	0	0	712.14	735.6	704.71	738.47	0	0	713.99	751.81	759.04	726.09	0	770.5	734.01	0	0	728.73	0	711.92	0	0	735.18	756.15	0	0	751	738.63	0	741	721.14	693.71	0	720.4	703.38	772.91	0	709.37	0	762.48	0	0	698.63	0	700.16	741.59
3.8932e+13	744.27	0	738.36	0	0	711.25	734.98	704.07	735.36	691.18	0	712.36	751.15	758.59	725.46	0	767.67	730.63	0	0	726.07	0	690.93	0	0	734.58	701.97	692.76	0	750.42	738.03	0	0	718.63	692.78	0	719.75	702.51	770.44	0	708.5	0	761	0	0	697.88	0	699.07	738.61
3.899e+13	743.72	0	737.83	0	0	710.38	734.38	703.43	733.29	693.88	0	710.47	750.32	758.02	724.82	0	765.09	727.89	0	0	723.68	0	0	0	0	733.98	0	693.53	0	749.86	737.44	0	0	716.27	691.65	0	719.1	701.53	768.09	0	707.65	0	759.41	0	0	697.13	0	697.96	736.02
3.9049e+13	743.17	0	737.29	0	0	709.5	733.78	702.79	732.13	694.82	0	708.35	749.37	757.35	724.2	0	762.76	725.74	0	0	721.59	0	0	0	0	733.39	0	0	0	749.31	736.86	0	0	714.09	690.43	0	718.44	700.35	765.9	0	706.8	0	757.8	0	0	696.39	0	696.91	733.77
3.9107e+13	743.88	0	737.99	0	0	710.54	734.72	704.86	727.53	0	0	706.11	748.91	757.36	725.36	0	759.22	721.26	0	0	718.2	0	0	711.91	0	734.15	0	0	0	750	737.64	0	0	710.74	691.42	0	719.76	701.03	762.78	0	707.72	0	755.9	0	0	698.45	0	698.06	729.96
3.9165e+13	743.35	0	737.43	0	0	709.69	734.14	704.22	727.14	0	0	703.59	747.74	756.45	724.74	0	757.38	720.14	0	0	716.65	0	0	692.31	0	733.58	694.02	0	0	749.48	737.08	0	0	708.85	0	0	719.11	699.26	760.94	0	706.91	0	754.28	0	0	697.66	0	697.05	728.39
3.9223e+13	742.82	0	736.87	0	0	708.85	733.57	703.57	726.6	0	0	700.96	746.58	755.5	724.12	0	755.75	719.14	0	0	715.19	0	0	0	0	732.99	693.26	0	0	748.95	736.52	0	0	706.9	0	0	718.46	697.31	759.29	0	706.09	0	752.78	0	0	696.88	0	696.01	727.04
3.9281e+13	742.29	0	736.28	0	0	708.01	733	702.92	726.06	0	0	698.1	745.44	754.55	723.51	0	754.27	718.19	0	0	713.76	0	0	0	0	732.4	0	0	0	748.43	735.96	0	0	704.87	0	0	717.81	695.09	757.8	0	705.25	0	751.39	0	0	696.08	0	695	725.83
3.9339e+13	742.97	0	736.88	0	0	709.07	733.92	704.95	722.57	0	0	694.41	744.32	753.89	724.63	690.53	751.21	714.95	0	0	710.71	0	719.91	0	0	733.15	723.11	708.41	0	749.12	736.73	0	700.14	701.25	0	0	719.06	693.98	754.94	0	706.24	0	749.23	0	0	698.05	0	696.24	722.84
3.9397e+13	742.41	0	736.25	0	0	708.25	733.36	704.3	722.82	690.16	0	691.58	743.2	752.88	724.02	695.1	750	714.22	0	0	709.39	0	699.61	0	0	732.54	707.32	706.64	0	748.59	736.16	0	0	699.27	0	0	718.41	691.49	753.67	0	705.37	0	748	0	0	697.25	0	695.23	721.88
3.9455e+13	741.85	0	735.6	0	0	707.42	732.8	703.64	723.75	691.91	0	0	742.14	751.9	723.41	694.28	748.9	713.57	0	0	708.1	0	0	0	0	731.93	699.46	703.32	0	748.06	735.59	0	0	697.49	0	0	717.76	0	752.51	0	704.48	0	746.85	0	0	696.43	0	694.2	720.99
3.9513e+13	741.27	0	734.95	0	0	706.59	732.23	702.98	724.58	692.91	0	0	741.11	750.95	722.8	0	747.95	713.06	0	0	706.9	0	0	0	0	731.31	692.39	700.21	0	747.53	735.01	0	0	696	0	0	717.11	0	751.48	0	703.55	0	745.77	0	0	695.57	0	693.15	720.19
3.9572e+13	741.83	0	735.35	0	0	707.65	733.11	704.97	726.38	692.77	0	723.55	740.45	750	723.87	0	785.16	726.69	0	0	737.45	0	0	0	0	731.94	0	696.14	0	748.13	735.69	0	0	727.78	0	713.59	718.31	0	781.94	0	704.39	0	756.41	0	0	697.5	0	694.41	753.01
3.963e+13	741.23	0	734.66	0	0	706.81	732.54	704.31	730.62	691.9	0	713.82	742.89	749.92	723.26	0	771.19	727.12	0	0	726.73	0	0	0	0	731.3	0	0	0	747.58	735.09	0	0	718.26	0	698.55	717.66	0	772.58	0	703.39	0	758.37	0	0	696.67	0	693.31	741.13
3.9688e+13	740.62	0	733.97	0	0	705.96	731.97	703.64	732.32	690.56	0	709.54	744.03	750.45	722.65	0	765.38	725.49	0	0	722.09	0	0	0	0	730.65	0	0	0	747.02	734.48	0	0	714.07	0	0	717	691.13	767.64	0	702.35	0	756.71	0	0	695.8	0	692.25	736.04
3.9746e+13	741.05	0	734.25	0	0	706.96	732.77	705.57	729.17	0	0	707.29	745.5	751.79	723.66	975.14	760.79	720.85	0	0	717.19	0	0	0	0	731.16	0	0	0	747.51	735.06	0	0	709.37	0	0	718.14	695.34	763.94	0	702.99	0	755.54	0	0	697.65	0	693.34	730.76
3.9804e+13	740.45	0	733.64	0	0	706.09	732.19	704.91	733.67	701.28	0	704.85	744.71	751.66	723.04	714.61	758.21	720.09	0	0	715.51	0	0	0	0	730.51	0	714.12	700.19	746.94	734.44	0	0	707.74	0	0	717.49	695.04	761.35	0	701.95	0	753.5	0	0	696.81	0	692.25	728.85
3.9862e+13	739.87	0	733.07	0	0	705.21	731.6	704.24	737.25	704.04	0	702.39	743.78	751.26	722.42	702.59	756.38	719.88	0	0	714.13	0	0	0	0	729.88	0	704.24	0	746.39	733.84	0	0	706.29	0	0	716.83	693.96	759.41	0	700.94	0	751.8	0	0	695.94	0	691.07	727.44
3.992e+13	739.31	0	732.52	0	0	704.31	731.02	703.56	737.63	703.77	0	699.95	742.81	750.7	721.8	694.82	755.26	720.03	0	0	713.13	0	0	0	0	729.26	0	698.03	0	745.85	733.24	0	0	705.13	0	0	716.16	692.33	758.1	0	699.97	0	750.38	0	0	695.04	0	690.01	726.55
3.9978e+13	739.78	0	733.02	0	0	705.24	731.75	705.44	735.8	702.1	0	697.66	742.3	750.67	722.74	0	753.76	719.28	0	0	711.51	0	0	752.92	0	729.81	693.11	0	0	746.32	733.8	0	0	703.38	0	0	717.24	692.62	756.56	0	700.81	0	748.99	0	0	696.85	0	691.07	725.03
4.0036e+13	739.26	0	732.5	0	0	704.36	731.18	704.77	734.32	699.34	0	695.75	741.33	749.93	722.12	0	753.09	719.11	0	0	711.16	0	0	698.35	0	729.23	703.27	692.12	0	745.81	733.24	0	0	702.79	0	0	716.57	690.38	755.81	0	699.94	0	748.07	0	0	695.97	0	690.05	724.62
4.0095e+13	738.75	0	731.96	0	0	703.48	730.61	704.1	732.92	697.59	0	693.49	740.45	749.2	721.49	0	752.33	718.65	0	0	710.67	0	0	0	0	728.65	699.91	694.68	0	745.31	732.68	0	0	701.91	0	0	715.9	0	755.02	0	699.08	0	747.23	0	0	695.07	0	0	724.08
4.0153e+13	738.24	0	731.4	0	0	702.59	730.05	703.41	731.83	696.44	0	691.3	739.62	748.49	720.87	0	751.5	718.03	0	0	710	0	0	0	0	728.07	695.17	695.41	0	744.82	732.13	0	0	700.66	0	0	715.23	0	754.19	0	698.19	0	746.43	0	0	694.18	0	0	723.43
4.0211e+13	738.74	0	731.87	0	0	703.55	730.76	705.24	741.19	737.89	0	0	739.01	748.13	721.77	705.12	749.85	716.43	0	0	708.76	0	0	0	0	728.64	0	697.63	716.06	745.31	732.71	0	0	699.11	0	0	716.26	0	752.68	0	699.15	0	745.34	0	0	695.92	0	0	722.02
4.0269e+13	738.22	0	731.28	0	0	702.68	730.21	704.56	746.82	720.21	0	0	738.23	747.43	721.15	704.54	749.29	717.92	0	0	708	0	0	0	0	728.06	0	703.37	696.75	744.83	732.16	0	0	697.77	0	0	715.59	0	751.95	0	698.24	0	744.56	0	0	695.01	0	0	721.7
4.0327e+13	737.7	0	730.69	0	0	701.82	729.65	703.87	744.36	714.19	0	0	737.48	746.74	720.53	699.64	749.66	719.64	0	0	707.79	0	0	0	0	727.46	0	701.38	0	744.34	731.61	0	0	697.36	0	0	714.92	0	751.9	0	697.3	0	743.93	0	0	694.11	0	0	722.22
4.0385e+13	737.17	0	730.09	0	0	700.93	729.1	703.17	742.05	710.45	0	0	736.78	746.07	719.91	694.52	750.09	720.21	0	0	707.81	0	0	0	0	726.87	0	698.23	0	743.86	731.06	0	0	697.41	0	0	714.24	0	752.11	0	696.32	0	743.53	0	0	693.16	0	0	722.67
4.0443e+13	737.61	0	730.44	0	0	701.9	729.79	704.96	772.93	710.59	0	0	736.3	745.65	720.79	0	755.16	760.27	0	0	719.74	0	0	0	0	727.39	0	694.48	0	744.31	731.6	0	0	707.64	0	0	715.24	0	754.07	0	697.15	0	743.38	0	0	694.87	0	0	738.61
4.0501e+13	737.07	0	729.83	0	0	701.02	729.24	704.27	761.41	713.48	0	693.04	735.93	745.11	720.17	0	762.33	744.36	0	0	723.03	0	0	0	0	726.78	0	690.48	0	743.82	731.03	0	0	712.52	0	0	714.57	0	760.57	0	696.1	0	745.36	0	0	693.95	0	0	740.01
4.0559e+13	736.53	0	729.21	0	0	700.13	728.68	703.57	754.99	711.72	0	695.56	736.06	744.74	719.55	0	762.56	738.25	0	0	721.71	0	0	0	0	726.17	0	0	0	743.33	730.47	0	0	712.2	0	0	713.89	0	762.09	0	695.02	0	747.37	0	0	692.99	0	0	737.68
4.0618e+13	735.99	0	728.59	0	0	699.21	728.13	702.86	750.56	709	0	696.67	736.4	744.61	718.92	0	761.48	734.41	0	0	720.17	0	0	0	0	725.55	0	0	0	742.83	729.9	0	0	711.2	0	0	713.21	0	761.84	0	693.88	0	748.25	0	0	692.01	0	0	735.5
4.0676e+13	736.35	0	728.87	0	0	700.15	728.77	704.61	748.33	706.09	697.78	735.33	740.13	745.45	719.76	0	804.19	741.29	0	0	744.77	0	0	0	0	726.01	0	0	0	743.23	730.37	0	0	734.37	0	716.91	714.17	0	802.72	0	694.61	0	772.94	0	0	693.73	0	0	762.91
4.0734e+13	735.81	0	728.28	0	0	699.22	728.22	703.91	749.52	703.23	694.6	723.33	745.1	747.19	719.14	0	786.58	742.15	0	0	737.77	0	0	0	0	725.39	0	0	0	742.73	729.8	0	0	728.97	0	705.47	713.5	690.7	787.37	0	693.49	0	769.56	0	0	692.76	0	0	753.57
4.0792e+13	735.28	0	727.71	0	0	698.29	727.66	703.19	748.72	700.52	0	718.37	746.49	749.04	718.51	0	779.02	739.56	0	0	733.2	0	0	0	0	724.78	0	0	0	742.24	729.23	0	0	724.98	0	697.69	712.81	693.08	780.41	0	692.43	0	765.94	0	0	691.77	0	0	748.04
4.085e+13	735.63	0	728.14	0	0	699.16	728.26	704.88	752.82	703.02	0	716.46	749.55	752.58	719.31	0	773.99	734.2	0	0	728.91	0	0	0	0	725.22	0	0	0	742.6	729.68	0	0	720.9	0	0	713.74	699.17	776.37	0	693.28	0	765.06	0	969.53	693.42	0	0	742.97
4.0908e+13	735.17	0	727.77	0	0	698.23	727.7	704.18	776.35	724.37	0	713.8	748.47	752.73	718.69	0	771.85	742.98	0	0	727.89	0	0	0	0	724.66	0	0	0	742.15	729.14	0	0	719.43	0	0	713.06	698.95	773.44	0	692.5	0	762.25	0	0	692.44	0	0	742.99
4.0966e+13	734.75	0	727.44	0	0	697.28	727.15	703.46	764.03	715.72	0	712.04	747.38	752.5	718.06	0	772.55	742.81	0	0	728.74	0	0	0	0	724.14	0	0	0	741.72	728.62	0	0	719.96	0	0	712.37	698.24	773.35	0	691.81	0	760.78	0	0	691.47	0	0	744.2
4.1024e+13	734.36	0	727.14	0	0	696.37	726.6	702.73	757.47	710.9	0	710.85	746.51	752.14	717.43	0	771.75	740.25	0	0	728.19	0	0	0	0	723.64	0	0	0	741.31	728.13	0	0	719.66	0	0	711.68	697.12	772.71	0	691.19	0	759.96	0	0	690.49	0	0	743.15
4.1082e+13	735.03	0	728.15	0	0	697.32	727.22	704.39	752.83	707.18	0	770.04	747.69	753.56	718.2	0	836.37	742.98	0	0	792.57	0	0	0	0	724.36	0	0	0	741.85	728.75	0	0	781.39	0	769.97	712.57	699.35	802.16	0	692.83	0	762.31	0	0	692.05	0	0	809.87
4.114e+13	734.72	0	727.87	0	0	696.49	726.71	703.67	755.48	703.96	690.58	736.38	750.07	753.46	717.59	0	802.17	754.6	0	0	754.26	0	0	0	0	723.93	0	0	0	741.53	728.34	0	0	745.29	0	715.36	711.89	699.07	800.23	0	692.4	0	776.73	0	0	691.09	0	0	769.92
4.1199e+13	734.41	0	727.56	0	0	695.67	726.21	702.94	755.16	701.45	690.1	728.27	752.57	754.63	716.97	0	790.87	749.39	0	0	744.85	0	0	0	0	723.51	0	0	0	741.21	727.92	0	0	736.44	0	705.71	711.2	700.21	791.46	0	691.93	0	774.63	0	0	690.11	0	0	759.4
4.1257e+13	734.09	0	727.24	0	0	694.86	725.72	702.2	752.69	698.98	0	723.63	752.9	755.58	716.36	0	784.3	744.91	0	0	739.36	0	0	0	0	723.08	0	0	0	740.9	727.51	0	0	731.19	0	697.93	710.51	700.88	785.73	0	691.44	0	771.54	0	0	0	0	0	753.34
4.1315e+13	734.98	0	728.47	0	0	696.11	726.44	703.83	744.58	0	0	721.46	755.29	758.67	717.17	0	779.25	737.99	0	0	734.07	0	0	717.94	0	724.03	692.01	0	0	741.64	728.34	0	0	726.05	692.27	0	711.41	705.75	781.77	0	693.42	0	770.48	0	0	690.65	0	0	747.59
4.1373e+13	734.7	0	728.24	0	0	695.38	725.98	703.09	742.16	690.03	0	718.34	753.85	758.3	716.58	0	775.22	734.98	0	0	730.78	0	0	0	0	723.64	695.78	0	0	741.36	727.96	0	0	722.82	692.07	0	710.74	704.96	777.9	0	693.02	0	767.44	0	0	0	0	0	744.09
4.1431e+13	734.43	0	728.01	0	0	694.68	725.52	702.35	740.01	691.99	0	715.5	752.35	757.65	715.99	0	771.83	732.27	0	0	727.9	0	0	0	0	723.27	0	0	0	741.09	727.59	0	0	719.92	691.4	0	710.07	703.88	774.62	0	692.64	0	764.76	0	0	0	0	0	741.07
4.1489e+13	734.16	0	727.78	0	0	694	725.06	701.59	738.31	692.38	0	712.73	750.87	756.83	715.4	0	768.88	729.93	0	0	725.36	0	0	0	0	722.89	0	0	0	740.83	727.22	0	0	717.33	690.31	0	709.4	702.53	771.76	0	692.25	0	762.37	0	0	0	0	0	738.43
4.1547e+13	735.31	0	729.33	0	0	695.48	725.91	703.18	756.05	692.07	0	712.77	750.86	757.65	716.29	0	778.66	771.65	0	0	749.28	0	0	0	0	724.12	0	0	0	741.78	728.27	0	0	738.58	692.57	0	710.37	703.94	774.95	0	694.63	0	761.1	0	0	0	0	0	766.04
4.1605e+13	735.06	0	729.05	0	0	694.87	725.49	702.44	754.29	694.83	0	716.31	749.99	756.62	715.72	0	781.24	750.72	0	0	740.86	0	0	0	0	723.78	0	0	0	741.55	727.93	0	0	731.74	690.53	0	709.72	701.91	780.31	0	694.28	0	764.11	0	0	0	0	0	755.48
4.1663e+13	734.79	0	728.71	0	0	694.27	725.07	701.68	750.47	695.94	0	715.56	749.95	756.04	715.16	0	777.69	743.25	0	0	735.49	0	0	0	0	723.42	0	0	0	741.32	727.59	0	0	726.86	0	0	709.07	700.34	778.52	0	693.88	0	764.53	0	0	0	0	0	749.44
4.1722e+13	734.5	0	728.35	0	0	693.65	724.65	700.9	747.44	695.44	0	713.92	749.69	755.68	714.6	0	774.24	738.67	0	0	731.65	0	0	0	0	723.04	0	0	0	741.07	727.23	0	0	723.28	0	0	708.43	699.19	775.88	0	693.43	0	763.47	0	0	0	0	0	745.28
4.178e+13	735.7	0	729.79	0	0	695.4	725.63	702.48	740.4	0	0	713.62	750.94	757.03	715.6	0	770.96	732.67	0	0	727.82	0	0	703.38	0	724.38	699.11	0	0	742.13	728.41	0	0	719.82	0	0	709.49	701.38	773.46	0	695.8	0	763.05	0	0	0	0	0	741.06
4.1838e+13	735.36	0	729.38	0	0	694.84	725.22	701.72	738.53	690.75	0	711.31	749.91	756.41	715.07	0	768.09	730.02	0	0	725.12	0	0	0	0	723.97	697.09	0	0	741.86	728.03	0	0	717.15	0	0	708.87	700.27	770.79	0	695.27	0	761.08	0	0	0	0	0	738.26
4.1896e+13	735.02	0	728.96	0	0	694.26	724.8	700.94	736.96	692.32	0	708.87	748.77	755.65	714.53	0	765.58	727.77	0	0	722.78	0	0	0	0	723.56	690.95	0	0	741.58	727.65	0	0	714.71	0	0	708.26	698.91	768.41	0	694.7	0	759.2	0	0	0	0	0	735.86
4.1954e+13	736.2	0	730.37	0	0	696.11	725.86	702.49	732.07	0	0	706.24	748.72	756.16	715.61	0	762.26	723.09	0	0	719.09	0	0	0	0	724.91	0	0	0	742.64	728.85	0	0	710.87	0	0	709.4	699.98	765.5	0	696.96	0	757.54	0	0	0	0	0	732.05
4.2012e+13	735.83	0	729.92	0	0	695.53	725.44	701.73	750.63	723.29	0	703.39	747.39	755.15	715.09	703.76	760.39	722.83	0	0	717.37	0	0	0	0	724.48	0	696.85	701.15	742.33	728.45	0	0	708.84	0	0	708.81	697.91	763.56	0	696.32	0	755.76	0	0	0	0	0	730.41
4.207e+13	735.45	0	729.46	0	0	694.95	725.02	700.95	748.7	715.18	0	700.89	746.1	754.12	714.57	698.65	759.86	724.61	0	0	716.42	0	0	0	0	724.04	0	697.11	0	742.02	728.03	0	0	707.48	0	0	708.21	695.56	762.55	0	695.66	0	754.23	0	0	0	0	0	730.02
4.2128e+13	735.05	0	728.97	0	0	694.33	724.59	700.17	746.22	711.07	0	698.9	744.89	753.11	714.04	693.55	759.78	725.35	0	0	716.04	0	0	0	0	723.58	0	694.55	0	741.69	727.61	0	0	706.81	0	0	707.62	693.16	762.17	0	694.96	0	753.13	0	0	0	0	0	730.03
4.2186e+13	736.17	0	730.22	0	0	696.23	725.68	701.72	743.43	719.32	0	697.99	744.41	752.98	715.2	745.56	759.36	725.13	0	0	715.6	0	0	0	0	724.9	0	701.62	760.36	742.72	728.8	0	0	706.54	0	0	708.86	692.84	761.68	0	697.04	0	752.36	0	0	0	0	0	729.62
4.2245e+13	735.73	0	729.67	0	0	695.6	725.25	700.94	754.52	724.89	0	696.96	743.46	752.06	714.69	714.93	758.78	725.3	0	0	715.25	0	0	0	0	724.42	0	709.48	706.88	742.36	728.36	0	0	706.17	0	0	708.28	690.74	761.09	0	696.24	0	751.65	0	0	0	0	0	729.26
4.2303e+13	735.27	0	729.11	0	0	694.96	724.81	700.16	752.91	719.65	0	695.81	742.58	751.21	714.17	706.07	758.84	726.53	0	0	715.08	0	0	0	0	723.92	0	704.95	691.73	741.99	727.9	0	0	705.76	0	0	707.7	0	760.86	0	695.41	0	750.99	0	0	0	0	0	729.42
4.2361e+13	734.81	0	728.53	0	0	694.29	724.35	699.36	750.17	715.71	0	694.78	741.78	750.41	713.64	700	759.03	726.96	0	0	715.03	0	0	0	0	723.41	0	700.85	0	741.6	727.43	0	0	705.46	0	0	707.11	0	760.88	0	694.53	0	750.5	0	0	0	0	0	729.65
4.2419e+13	735.79	0	729.56	0	0	696.15	725.45	700.93	746.51	710.69	0	695.51	741.66	750.38	714.85	0	759.4	727.41	0	0	715.82	0	0	726.32	0	724.6	701.76	690.97	0	742.52	728.54	0	0	706.5	0	0	708.42	0	761.22	0	696.27	0	750.55	0	0	0	0	0	730.24
4.2477e+13	735.28	0	728.94	0	0	695.44	724.99	700.16	743.72	707.65	0	694.72	741.05	749.72	714.33	691.44	758.79	726.4	0	0	715.38	0	0	696.47	0	724.06	704.11	696.07	0	742.1	728.04	0	0	706.01	0	0	707.85	0	760.73	0	695.3	0	750.16	0	0	0	0	0	729.72
4.2535e+13	734.77	0	728.33	0	0	694.71	724.51	699.37	741.5	705.7	0	693.62	740.46	749.09	713.8	692.46	757.93	725.24	0	0	714.7	0	0	0	0	723.5	700.94	698.91	0	741.67	727.53	0	0	705.24	0	0	707.26	0	760.01	0	694.28	0	749.65	0	0	0	0	0	728.97
4.2593e+13	734.26	0	727.72	0	0	693.97	724.03	698.55	739.85	704.34	0	692.21	739.86	748.49	713.26	690.6	756.96	724.06	0	0	713.85	0	0	0	0	722.94	696.8	699.8	0	741.24	727.01	0	0	704.18	0	0	706.67	0	759.14	0	693.22	0	749.04	0	0	0	0	0	728.09
4.2651e+13	735.11	0	728.58	0	0	695.7	725.09	700.17	736.8	701.68	0	692.23	739.9	748.6	714.49	0	755.78	722.49	0	0	713.42	0	0	722.62	0	724	712.71	696.84	0	742.04	728.02	0	0	703.9	0	0	708.02	0	758.17	0	694.71	0	748.67	0	0	0	0	0	727.12
4.2709e+13	734.58	0	727.96	0	0	694.91	724.6	699.38	735.76	700.27	0	690.23	739.25	747.99	713.95	0	754.7	721.39	0	0	712.29	0	690.64	701.83	0	723.42	710.71	699.14	0	741.58	727.48	0	0	702.33	0	0	707.43	0	757.16	0	693.57	0	747.87	0	0	0	0	0	726.11
4.2768e+13	734.05	0	727.35	0	0	694.09	724.1	698.58	734.99	699.19	0	0	738.58	747.36	713.4	0	753.66	720.38	0	0	711.12	0	0	0	0	722.84	706.89	700.78	0	741.12	726.95	0	0	700.64	0	0	706.83	0	756.16	0	692.49	0	747.05	0	0	0	0	0	725.14
4.2826e+13	733.53	0	726.74	0	0	693.21	723.59	697.78	734.44	698.44	0	0	737.88	746.73	712.84	0	752.68	719.44	0	0	709.91	0	0	0	0	722.26	703.2	701.03	0	740.66	726.41	0	0	698.84	0	0	706.22	0	755.21	0	691.3	0	746.24	0	0	0	0	0	724.21
4.2884e+13	734.29	0	727.5	0	0	694.84	724.6	699.41	732.8	697.74	0	0	737.66	746.67	714.06	699.05	751.27	717.99	0	0	708.84	0	720.05	0	0	723.21	729.4	721.45	0	741.38	727.33	0	703.1	697.61	0	0	707.58	0	753.92	0	692.61	0	745.44	0	0	0	0	0	722.98
4.2942e+13	733.76	0	726.89	0	0	693.95	724.09	698.61	733.75	698.87	0	0	736.93	746	713.49	701.89	750.43	717.26	0	0	707.62	0	704.51	0	0	722.62	716.58	716.55	0	740.91	726.78	0	0	695.91	0	0	706.97	0	753.07	0	691.39	0	744.63	0	0	0	0	0	722.17
4.3e+13	733.23	0	726.27	0	0	693.03	723.57	697.82	734.88	700.03	0	0	736.2	745.33	712.92	700.8	749.72	716.71	0	0	706.43	0	694.36	0	0	722.02	709.84	712.58	0	740.44	726.24	0	0	694.22	0	0	706.35	0	752.31	0	690.26	0	743.85	0	0	0	0	0	721.44
4.3058e+13	733.92	0	726.94	0	0	694.55	724.53	699.46	735.37	700.46	0	0	735.81	745.1	714.11	698.51	749.17	716.32	0	0	705.32	0	0	0	0	722.9	704.64	709.34	0	741.09	727.08	0	0	692.84	0	0	707.68	0	751.69	0	691.32	0	753.24	0	0	0	0	0	720.82
4.3116e+13	733.38	0	726.32	0	0	693.58	724	698.67	735.36	700.2	0	691.52	762.53	752.76	713.53	693.58	764.1	716.05	0	0	704.98	0	0	0	0	722.29	699.94	706.32	0	740.61	726.53	0	0	693.29	691.77	0	707.05	716.24	774.4	0	690.16	0	776.57	0	0	0	0	0	721.8
4.3174e+13	732.85	0	725.73	0	0	692.64	723.48	697.88	735.29	699.29	0	695.71	755.24	755.56	712.95	0	764.45	716.58	0	0	706.59	0	0	0	0	721.68	694.82	702.95	0	740.13	725.97	0	0	695.62	693.54	0	706.42	707.97	770.61	0	0	0	765.62	0	0	0	0	0	724.44
4.3232e+13	732.33	0	725.28	0	0	691.64	722.95	697.06	735.41	697.68	0	697.06	751.07	755.06	712.36	0	762.77	717.34	0	0	707.91	0	0	0	0	721.09	0	698.56	0	739.66	725.42	0	0	697.57	692.55	0	705.77	703.87	767.44	0	0	0	760.51	0	0	0	0	0	725.49
4.329e+13	733.1	0	726.54	0	0	693.06	723.86	698.73	734.21	694.85	0	694.48	749.3	756.03	713.5	0	759.18	716.95	0	0	707.18	0	757.01	0	0	722	744.27	703.06	0	740.29	726.25	0	709.3	697.11	694.87	0	707.07	702.59	763.43	0	690.22	0	756.52	0	0	0	0	0	723.99
4.3349e+13	732.75	0	726.39	0	0	692.15	723.33	697.95	734.23	694.2	0	694.03	746.88	754.43	712.91	695.24	758.02	717.04	0	0	707.54	0	703.53	0	0	721.55	713.54	712.62	0	739.89	725.78	0	0	697.52	690.96	0	706.42	699.66	761.83	0	0	0	754.36	0	0	0	0	0	723.98
4.3407e+13	732.43	0	726.16	0	0	691.27	722.82	697.14	735.34	695.67	0	692.67	744.94	753	712.31	695.92	756.87	716.97	0	0	707.57	0	0	0	0	721.13	704.83	708.74	0	739.53	725.35	0	0	697.45	0	0	705.75	696.23	760.39	0	0	0	752.58	0	0	0	0	0	723.71
4.3465e+13	732.13	0	725.86	0	0	690.49	722.31	696.3	736.13	696.76	0	690.99	743.31	751.71	711.71	693.11	755.84	716.88	0	0	707.37	0	0	0	0	720.72	698.8	705.3	0	739.2	724.93	0	0	697.12	0	0	705.08	692.28	759.13	0	0	0	751.06	0	0	0	0	0	723.33
4.3523e+13	733.26	0	727.29	0	0	692.17	723.29	698.03	750.89	697.06	0	690.71	742.29	751.44	712.84	0	761	771.96	0	0	728.37	0	0	0	0	721.99	692.97	701.8	0	740.09	726.04	0	0	715.16	0	0	706.36	0	759.42	0	691.88	0	749.38	0	0	0	0	0	750.58
4.3581e+13	732.93	0	726.83	0	0	691.49	722.82	697.22	755.52	699.75	0	697.47	741.27	750.29	712.26	0	770.54	743.54	0	0	726.59	0	0	0	0	721.56	0	697.17	0	739.79	725.64	0	0	716.81	0	0	705.7	0	768.83	0	691.38	0	752.03	0	0	0	0	0	744.36
4.3639e+13	732.57	0	726.32	0	0	690.81	722.36	696.38	752.32	701.54	0	700.02	741.15	749.51	711.67	0	769.05	736.6	0	0	723.27	0	0	0	0	721.1	0	691.57	0	739.47	725.23	0	0	714.25	0	0	705.03	0	769.24	0	690.74	0	753.98	0	0	0	0	0	739.82
4.3697e+13	732.18	0	725.79	0	0	690.14	721.89	695.56	749.51	701.4	0	700.53	741.21	749.09	711.09	0	766.94	732.88	0	0	720.98	0	0	0	0	720.61	0	0	0	739.14	724.8	0	0	712.31	0	0	704.36	0	767.99	0	690.01	0	754.23	0	0	0	0	0	736.86
4.3755e+13	733.22	0	726.88	0	0	691.97	722.96	697.3	747.57	700.18	698.57	743.48	743.82	750.05	712.27	0	816.86	737.48	0	0	746.55	0	0	0	0	721.83	0	0	0	740.06	725.92	0	0	735.64	0	720.08	705.67	0	814.3	0	691.95	0	777.92	0	0	0	0	0	766.23
4.3813e+13	732.77	0	726.3	0	0	691.29	722.49	696.46	749.67	698.35	696.51	726.16	749.29	751.36	711.7	0	792.94	741.1	0	0	738.77	0	0	0	0	721.3	0	0	0	739.7	725.45	0	0	729.63	0	706.2	705.02	693.29	794.17	0	691.05	0	775.4	0	0	0	0	0	755.52
4.3872e+13	732.32	0	725.74	0	0	690.56	722.02	695.64	749.88	696.4	690.47	720.06	750.59	753.07	711.13	0	784.11	739.12	0	0	733.78	0	0	0	0	720.77	0	0	0	739.32	724.97	0	0	725.13	0	698.39	704.37	695.75	785.96	0	690.13	0	770.96	0	0	0	0	0	749.51
4.393e+13	731.86	0	725.22	0	0	0	721.54	694.76	748.72	694.38	0	716.32	750.23	753.86	710.55	0	778.68	736.69	0	0	730.21	0	0	0	0	720.23	0	0	0	738.94	724.48	0	0	721.77	0	0	703.71	696.74	780.8	0	0	0	767.49	0	0	0	0	0	745.39
4.3988e+13	732.85	0	726.46	0	0	691.63	722.61	696.53	784.41	703.6	0	714.43	751.96	756.53	711.78	0	779.4	760.93	0	0	734.22	0	0	0	0	721.39	0	0	0	739.81	725.55	0	0	723.78	0	0	705.08	701.37	779.54	0	691.11	0	766.34	0	0	0	0	0	752.71
4.4046e+13	732.45	0	726.11	0	0	690.87	722.12	695.7	768.95	705.52	0	714.56	750.77	756.02	711.2	0	782.09	751.73	0	0	735.86	0	0	0	0	720.9	0	0	0	739.44	725.07	0	0	726.15	0	0	704.44	700.49	781.86	0	690.42	0	766.18	0	0	0	0	0	752.97
4.4104e+13	732.08	0	725.78	0	0	690.12	721.64	694.84	761.74	704.07	0	714.28	750.11	755.54	710.63	0	780.32	746.04	0	0	733.84	0	0	0	0	720.43	0	0	0	739.09	724.62	0	0	724.82	0	0	703.79	699.38	780.95	0	0	0	765.91	0	0	0	0	0	749.88
4.4162e+13	733.26	0	727.34	0	0	691.94	722.72	696.59	752.55	693.87	0	715.3	751.89	757.35	711.87	0	778.47	740.39	0	0	731.91	0	972.87	0	0	721.77	0	0	0	740.07	725.8	0	0	723.46	690.08	0	705.17	701.82	780.09	0	692.07	0	766.83	0	0	0	0	0	747.05
4.422e+13	732.94	0	727.01	0	0	691.24	722.26	695.77	749.25	696.16	0	713.64	751.05	756.86	711.3	692.94	775.32	736.82	0	0	729.18	0	701.63	0	0	721.36	705.2	704.79	0	739.77	725.39	0	0	720.97	0	0	704.54	700.6	777.34	0	691.58	0	765.08	0	0	0	0	0	743.83
4.4278e+13	732.61	0	726.66	0	0	690.53	721.79	694.91	747.86	699.01	0	711.74	750.06	756.26	710.73	694.85	772.49	733.91	0	0	726.75	0	0	0	0	720.94	693.82	702.2	0	739.48	724.99	0	0	718.65	0	0	703.9	699.33	774.75	0	691.07	0	763.23	0	0	0	0	0	741.05
4.4336e+13	732.28	0	726.29	0	0	0	721.33	694.01	746.93	700.97	0	709.64	748.97	755.55	710.16	691.39	770.07	731.67	0	0	724.6	0	0	0	0	720.51	0	699.17	0	739.18	724.58	0	0	716.51	0	0	703.25	697.91	772.45	0	690.54	0	761.41	0	0	0	0	0	738.66
4.4395e+13	733.6	0	727.9	0	0	691.82	722.51	695.83	844.28	714.18	0	708.07	749.38	756.48	711.46	0	767.63	731.9	0	0	721.86	0	0	0	0	722	0	694.58	0	740.3	725.9	0	0	713.79	0	0	704.68	699.36	770.34	0	692.98	0	760.34	0	690.5	0	0	0	735.77
4.4453e+13	733.26	0	727.49	0	0	691.2	722.07	694.99	775.73	721.25	0	706.11	748.11	755.53	710.91	0	770.31	745.07	0	0	725.18	0	0	0	0	721.57	0	0	0	740	725.5	0	0	715.77	0	0	704.05	697.44	771.03	0	692.39	0	759.02	0	0	0	0	0	741.41
4.4511e+13	732.9	0	727.05	0	0	690.54	721.62	694.08	764.84	716.71	0	705.41	747.09	754.61	710.35	0	772.35	742.32	0	0	726.81	0	0	0	0	721.13	0	0	0	739.7	725.1	0	0	717.25	0	0	703.42	695.46	772.86	0	691.8	0	759.11	0	0	0	0	0	742.68
4.4569e+13	732.53	0	726.59	0	0	0	721.18	693.22	758.93	713.11	0	705.01	746.4	753.84	709.79	0	771.9	739.5	0	0	726.36	0	0	0	0	720.68	0	0	0	739.39	724.68	0	0	716.97	0	0	702.79	693.58	772.86	0	691.17	0	759.14	0	0	0	0	0	741.71
4.4627e+13	733.83	0	728.07	0	0	691.96	722.42	695.06	754.74	710	724.02	748.95	749.15	754.72	711.16	0	827.02	738	0	0	736.23	0	0	0	0	722.18	0	0	0	740.54	726.04	0	0	724.35	0	700.48	704.28	695.75	837.11	0	693.48	0	797.32	0	0	0	0	0	755.72
4.4685e+13	733.42	0	727.56	0	0	691.32	721.98	694.16	753.85	707.05	705.46	730.35	757.84	756.79	710.62	0	800.37	743.4	0	0	741.14	0	0	0	0	721.71	0	0	0	740.21	725.61	0	0	730.54	0	702.04	703.67	701.9	803.31	0	692.74	0	786.13	0	0	0	0	0	758.5
4.4743e+13	733	0	727.06	0	0	690.66	721.53	693.3	753.54	704.22	697.82	724.39	758.33	759.05	710.07	0	790.82	742.95	0	0	737.97	0	0	0	0	721.22	0	0	0	739.86	725.16	0	0	728.36	0	697.47	703.05	703.89	793.43	0	691.98	0	779.07	0	0	0	0	0	754.01
4.4801e+13	732.58	0	726.61	0	0	690	721.08	692.38	752.12	701.37	0	720.77	757.11	759.74	709.52	0	784.96	740.94	0	0	734.92	0	0	0	0	720.73	0	0	0	739.5	724.71	0	0	725.84	0	0	702.43	704.1	787.55	0	691.25	0	774.47	0	0	0	0	0	750.22
4.4859e+13	733.88	0	728.3	0	0	692.06	722.36	694.26	752.08	698.42	694.49	756.97	759.08	762.5	710.95	0	827.1	758.1	0	0	773.58	0	0	0	0	722.23	0	0	0	740.63	726.06	0	0	762.86	695.13	732.37	703.99	708.31	819.35	0	693.58	0	786.01	0	0	0	0	0	791.49
4.4918e+13	733.53	0	728.04	0	0	691.4	721.9	693.4	756.28	695.81	698.37	739.62	762.23	762.87	710.41	0	806.09	754.92	0	0	754.28	0	0	0	0	721.81	0	0	0	740.29	725.63	0	0	744.85	694.95	713.27	703.38	709.64	806.7	0	693.03	0	787.59	0	0	0	0	0	770.25
4.4976e+13	733.2	0	727.79	0	0	690.73	721.44	692.51	755.62	694.1	695.87	732.22	762.58	763.77	709.86	0	796.42	749.8	0	0	746.29	0	0	0	0	721.41	0	0	0	739.98	725.23	0	0	737.24	695.16	705.28	702.77	710.2	798.39	0	692.53	0	783.21	0	0	0	0	0	761.51
4.5034e+13	732.89	0	727.55	0	0	690.09	720.99	691.54	753.49	692.54	690.36	727.35	761.42	763.94	709.31	0	789.97	745.57	0	0	741.01	0	0	0	0	721.02	0	0	0	739.68	724.84	0	0	732.19	695.33	696.99	702.16	709.78	792.44	0	692.1	0	779.05	0	0	0	0	0	755.83
4.5092e+13	734.49	0	729.71	0	0	692.26	722.34	693.51	751.11	690.84	724.7	740.26	786.72	771.16	710.78	0	810.1	743.03	0	0	742.29	0	0	0	0	722.8	0	0	0	740.99	726.39	0	0	732.31	705.07	693.63	703.77	737.28	821.48	0	694.95	0	820.06	704.33	0	0	0	0	759.11
4.515e+13	734.25	0	729.55	0	0	691.68	721.91	692.64	749.98	0	713.14	736.61	781.14	775.67	710.25	0	803.46	743.58	0	0	743.38	0	0	0	0	722.47	0	0	0	740.74	726.05	0	0	733.45	708.82	695.21	703.17	730.16	809.53	0	694.63	0	800.98	0	0	0	0	0	759.94
4.5208e+13	734.02	0	729.51	0	690.7	691.11	721.49	691.68	749.17	0	706.57	731.99	775.76	775.44	709.72	0	796.7	742.34	0	0	740.8	0	0	0	0	722.17	0	0	0	740.51	725.73	0	0	731.24	709.05	692.72	702.56	725.71	801.51	0	694.38	0	791.85	0	0	0	0	0	756.69
4.5266e+13	735.99	0	732.55	0	697.41	693.49	722.96	693.66	747.86	0	697.6	733.33	774.16	777.74	711.26	0	801.1	740.2	0	0	747.04	0	0	0	0	724.32	0	0	0	742.05	727.54	0	0	736.61	714.13	976.08	704.22	726.22	793.69	0	697.84	0	785.72	0	0	0	0	0	764.24
4.5324e+13	735.95	0	732.73	0	695.97	693.01	722.58	692.81	751.1	0	706.77	753.92	773.82	775.65	710.75	0	822.31	757.93	0	0	765.86	0	0	0	0	724.19	0	0	0	741.92	727.33	0	0	755.23	712.43	723.15	703.65	724.99	821.53	0	697.9	0	799.47	0	0	0	0	0	783.33
4.5382e+13	735.91	0	732.77	0	694.13	692.55	722.22	691.85	753.07	0	706.18	741.9	774.84	775.5	710.25	0	807.92	752.22	0	0	752.92	0	0	0	0	724.07	0	0	0	741.82	727.15	0	0	743.07	711.65	711.62	703.07	725.41	810.47	0	697.97	0	795.67	0	0	0	0	0	769.27
4.544e+13	735.85	0	732.69	0	692.71	692.15	721.87	690.97	751.72	0	702.68	735.28	773.16	775.17	709.75	0	799.5	747.2	0	0	745.88	0	0	0	0	723.92	0	0	0	741.72	726.97	0	0	736.47	710.93	704.43	702.49	724.2	802.82	0	697.99	0	790.34	0	0	0	0	0	761.64
4.5499e+13	738.26	0	735.76	0	696.9	694.93	723.6	693	749.51	0	751.77	734.98	782.69	777.49	711.45	0	802.46	743.05	712.47	0	740.98	0	0	0	0	726.55	0	0	0	743.68	729.24	0	0	731.84	714.86	696.07	704.27	747.39	823.2	0	701.96	0	876.54	754.58	0	0	0	0	756.46
4.5557e+13	738.14	0	735.56	0	698.79	694.63	723.3	692.06	747.53	0	723.03	744.56	794.13	783.82	711	0	812.36	742.37	0	0	745.52	0	0	0	0	726.36	0	0	0	743.6	729.06	0	0	735.2	722.34	697.03	703.74	746.35	821.26	0	701.89	0	816.9	690.7	0	0	0	0	762.84
4.5615e+13	738	0	735.41	0	700.82	694.35	723	691.17	746.75	0	714.18	738.82	787.34	785.06	710.55	0	804.91	742.1	0	0	743.87	0	0	0	0	726.15	0	0	0	743.49	728.85	0	0	733.97	721.93	696.27	703.21	738.77	811.12	0	701.79	0	803.37	0	0	0	0	0	760.52
4.5673e+13	737.86	0	735.44	0	701.05	694.06	722.69	690.31	745.73	0	707.9	733.81	781.73	783.48	710.1	0	798.44	740.22	0	0	740.57	0	0	0	0	725.95	0	0	0	743.36	728.64	0	0	731.01	720.05	692.55	702.68	733.7	803.81	0	701.75	0	795.23	0	0	0	0	0	756.62
4.5731e+13	740.51	0	739.1	692.48	706.12	697.11	724.66	692.32	737.53	0	698.28	725.8	779.11	784.49	712.01	0	789.91	731.71	0	0	732.1	0	715.92	0	0	728.86	708.28	692.44	0	745.51	731.13	0	0	722.35	722.68	0	704.65	732.28	795.62	0	706.06	0	788.61	0	0	0	691.83	0	748.19
4.5789e+13	740.47	0	739.07	692.01	704.09	696.86	724.38	691.42	736.43	0	689.98	722.46	774.83	781.49	711.6	0	785.61	729.63	0	0	729.39	0	0	0	0	728.77	0	696.01	0	745.44	730.99	0	0	719.77	720.06	0	704.17	728.65	791	0	706.09	0	783.71	0	0	0	691.93	0	745.16
4.5847e+13	740.39	0	738.87	691.01	701.62	696.61	724.1	690.57	736.33	0	0	719.46	771.17	778.68	711.19	0	781.82	727.86	0	0	726.96	0	0	0	0	728.64	0	0	0	745.38	730.85	0	0	717.56	717.61	0	703.7	725.5	786.96	0	706.02	0	779.55	0	0	0	691.89	0	742.39
4.5905e+13	740.25	0	738.51	0	698.68	696.37	723.83	0	736.46	0	0	716.86	767.96	776.07	710.79	0	778.55	726.52	0	0	724.96	0	0	0	0	728.45	0	0	0	745.28	730.67	0	0	715.84	715.22	0	703.23	722.64	783.47	0	705.86	0	775.94	0	0	0	691.7	0	739.98
4.5963e+13	742.92	0	741.36	692.32	698.73	699.68	726.03	691.74	739.92	0	0	736.47	765.75	775.07	712.91	0	810.99	754	0	0	765.51	0	0	0	0	731.42	0	0	0	747.62	733.36	0	0	755.05	715.01	719.78	705.39	720.54	803.5	0	709.83	0	778.39	0	0	0	696.02	0	783.28
4.6022e+13	742.58	0	740.65	0	694.94	699.45	725.77	690.9	746.14	0	0	730.78	766.62	773.45	712.54	0	798.54	745.17	0	0	745.56	0	0	0	0	731.05	0	0	0	747.43	733.07	0	0	736.31	712.51	706.51	704.97	719.23	799.83	0	709.37	0	783.3	0	0	0	695.41	0	761.29
4.608e+13	742.16	0	739.9	0	692.02	699.19	725.48	690.05	746.18	0	0	726.38	766.69	772.86	712.17	0	791.04	740.24	0	0	738.52	0	0	0	0	730.61	0	0	0	747.18	732.72	0	0	729.74	710.55	699.41	704.55	718.53	793.99	0	708.84	0	781.05	0	0	0	694.66	0	753.6
4.6138e+13	741.69	0	739.14	0	0	698.91	725.16	0	744.88	0	0	723.09	765.52	772.07	711.8	0	785.82	736.83	0	0	734.23	0	0	0	0	730.13	0	0	0	746.87	732.32	0	0	725.73	708.91	0	704.13	717.45	789.32	0	708.24	0	777.98	0	0	0	693.61	0	748.92
4.6196e+13	743.84	0	741.36	700.32	731.38	702.17	727.4	691.31	743.21	0	0	720.39	798.4	813.16	714.08	0	782.87	734.1	0	0	731.06	691.02	0	0	0	732.58	0	0	0	748.91	734.68	0	0	722.71	741.23	0	706.47	730.62	788.09	0	711.37	704.62	784.95	0	0	0	696.88	692.02	745.5
4.6254e+13	743.39	0	742.23	703.59	718.7	701.8	727.03	690.5	741.45	0	0	718.73	787.18	797.87	713.7	0	783.85	731.84	0	0	728.8	693.68	0	0	0	732.15	0	0	0	748.5	734.21	0	0	720.36	730.34	0	706.06	730.47	790.35	0	711.6	0	787.07	0	0	0	697.08	691.57	743.5
4.6312e+13	743.34	0	743.25	703.03	713.58	701.43	726.65	0	739.82	0	0	717.57	780.53	790.62	713.3	0	783.11	730.12	0	0	727.31	692.41	0	0	0	732.12	0	0	0	748.19	733.92	0	0	718.57	725.34	0	705.64	728.05	789.3	0	712.16	0	784.28	0	0	0	697.89	691.14	742.31
4.637e+13	746.63	0	747.75	706.83	711.53	704.74	728.92	691.83	738.35	0	0	978.12	775.3	787.15	715.63	0	982.42	728.64	0	0	725.92	695.5	0	0	0	735.78	0	0	0	750.62	736.88	0	0	716.89	722.49	0	708.06	724.57	796.54	0	717.32	0	778.71	0	0	0	703.86	694.8	741.03
4.6428e+13	746.69	0	747.29	704.6	708.63	704.54	728.64	691.04	738.78	0	708.02	745.16	778.6	784.14	715.25	0	816.15	738.51	0	0	748.99	690.63	0	0	0	735.81	0	0	0	750.61	736.87	0	0	737.93	720.46	712.3	707.66	726.68	819.73	0	716.96	0	801.98	0	0	0	703.7	694.62	766.84
4.6486e+13	746.55	0	746.56	702.18	706.24	704.34	728.39	690.25	740.81	0	704.97	733.73	779.79	784.09	714.89	0	801.77	738.22	0	0	741.2	0	0	0	0	735.63	0	0	0	750.55	736.76	0	0	730.86	720.06	702.52	707.27	728.43	806.56	0	716.4	0	795.43	0	0	0	703.26	694.49	757.97
4.6545e+13	746.25	0	745.77	699.8	704.42	704.11	728.14	0	740.7	0	700.81	728.1	777.56	783.22	714.55	0	794.2	735.69	0	0	736.2	0	0	0	0	735.29	0	0	0	750.39	736.53	0	0	726.29	719.45	694.41	706.87	727.58	799.15	0	715.75	0	789.67	0	0	0	702.63	694.33	752.5
4.6603e+13	748.95	0	748.35	701.32	705.44	707.69	730.71	691.7	732.74	0	692.76	720.69	775.86	783.66	717.07	0	785.8	726.69	0	0	727.21	0	743.61	0	0	738.26	714.51	0	0	752.89	739.39	0	692.45	717.21	720.45	0	709.43	727.21	791.44	0	719.15	0	784.23	0	0	0	706.25	698.28	743.69
4.6661e+13	748.44	0	747.55	699.37	703.7	707.37	730.42	690.94	731.68	0	0	717.64	772.63	781.33	716.75	0	781.65	724.66	0	0	724.49	0	0	0	0	737.72	691.38	695.02	0	752.56	738.97	0	0	714.74	718.86	0	709.07	724.99	787.1	0	718.38	0	780.05	0	0	0	705.28	697.98	740.67
4.6719e+13	747.91	0	746.73	697.37	701.49	707.02	730.09	690.18	731.45	0	0	714.93	769.66	778.96	716.41	0	778.11	723.03	0	0	722.22	0	0	0	0	737.16	0	0	0	752.19	738.51	0	0	712.73	717.05	0	708.71	722.77	783.41	0	717.62	0	776.46	0	0	0	704.27	697.61	738.04
4.6777e+13	747.35	0	745.88	695.21	698.8	706.64	729.74	0	731.71	0	0	712.57	766.93	776.63	716.06	0	775.08	721.89	0	0	720.46	0	0	0	0	736.58	0	0	0	751.78	738.03	0	0	711.27	715.05	0	708.34	720.52	780.22	0	716.85	0	773.3	0	0	0	703.24	697.19	735.82
4.6835e+13	749.58	0	747.84	696.32	697.7	709.94	732.22	691.75	731.85	0	727.51	754.36	766.95	775.26	718.65	0	827.06	721.75	0	0	729.27	0	0	0	0	739.05	0	0	0	753.94	740.5	0	0	717.97	714.02	696.72	711.01	720.05	840.44	0	719.53	0	807.49	0	0	0	705.94	700.75	748.2
4.6893e+13	748.89	0	746.83	693.72	695.46	709.46	731.8	691.02	733.26	0	708.94	732.53	774.97	776.67	718.27	0	800.21	727.54	0	0	733.82	0	0	0	0	738.34	0	0	0	753.42	739.9	0	0	723.29	713.79	697.73	710.63	725.62	806.29	0	718.6	0	795.1	0	0	0	704.7	700.18	750.92
4.6951e+13	748.17	0	745.86	691.66	695.16	708.95	731.36	690.29	735.1	0	701.77	725.51	773.59	777.69	717.88	0	790.53	728.64	0	0	730.81	0	0	0	0	737.61	0	0	0	752.86	739.28	0	0	721	713.9	692.14	710.24	724.7	795.91	0	717.64	0	786.76	0	0	0	703.41	699.58	746.86
4.7009e+13	747.45	0	745.03	690.33	694.89	708.43	730.9	0	735.71	0	693.16	721.31	770.88	776.97	717.47	0	784.67	727.99	0	0	728.07	0	0	0	0	736.89	0	0	0	752.28	738.64	0	0	718.67	713.22	0	709.84	722.71	789.74	0	716.73	0	781.23	0	0	0	702.12	698.95	743.61
4.7068e+13	749.3	0	746.89	692.64	697.59	711.34	733.16	691.98	730.41	0	0	714.54	768.96	777.23	719.98	711.95	777.5	721.46	0	691.26	720.85	0	0	0	0	738.97	0	722.01	0	754.08	740.73	0	0	711.35	714.64	0	712.48	721.97	782.97	0	718.96	0	776.09	0	0	0	704.29	702.05	736.55
4.7126e+13	748.64	0	746.19	691.38	695.83	710.74	732.65	691.28	732.98	692.36	0	712.16	766.09	775.18	719.53	698.81	774.29	720.57	0	0	719.21	0	0	0	0	738.3	0	702.49	0	753.48	740.09	0	0	709.96	712.97	0	712.05	719.6	779.48	0	718.11	0	772.58	0	0	0	703.1	701.33	734.67
4.7184e+13	748	0	745.46	0	693.33	710.13	732.13	690.57	734.75	694.22	0	710.13	763.55	773.14	719.07	0	771.79	720.12	0	0	717.92	0	0	0	0	737.65	0	692.74	0	752.89	739.48	0	0	709.06	711.11	0	711.61	717.33	776.69	0	717.25	0	769.64	0	0	0	701.94	700.53	733.06
4.7242e+13	747.35	0	744.68	0	690.3	709.5	731.61	0	735.19	693.78	0	708.39	761.25	771.17	718.6	0	769.84	720.03	0	0	716.98	0	0	0	0	737	0	0	0	752.31	738.87	0	0	708.4	709.07	0	711.16	715.07	774.48	0	716.36	0	767.16	0	0	0	700.77	699.73	731.8
4.73e+13	749.07	0	746.19	0	0	712.12	733.72	692.41	770.6	701.06	0	704.36	758.93	769.87	720.99	0	770.45	742.79	0	0	718.4	0	0	0	0	738.93	0	0	0	753.99	740.81	0	0	708.85	708.04	0	713.7	712.76	772.81	0	718.33	0	763.89	0	0	0	702.85	702.51	736.17
[truncated: 451 more columns]
