# Supplementary material for: Determining the current size and state of subvolcanic magma reservoirs
Source: Nat Commun. 2020 Nov 5;11:5477. doi: 10.1038/s41467-020-19084-2 (PMC7644707; doi:10.1038/s41467-020-19084-2)
Supplement: Supplementary file 5 — Supplementary Data 2 [file 41467_2020_19084_MOESM5_ESM.zip › Supplementary data/Tt15_rn_MU_rad5_0.0126.txt]

5.8108e+10	0	0	0	0	0	0	0	0	0	0	0	0	0	0	0	0	0	0	0	0	0	0	0	0	0	0	0	0	0	0	0	0	0	0	0	0	0	0	0	0	0	0	0	0	0	0	0	0	0
1.1622e+11	0	0	0	0	0	0	0	0	0	0	0	0	0	0	0	0	0	0	0	0	0	0	0	0	0	0	0	0	0	0	0	0	0	0	0	0	0	0	0	0	0	0	0	0	0	0	0	0	0
1.7432e+11	0	0	0	0	0	0	0	0	0	0	0	0	0	0	0	0	0	0	0	0	0	0	0	0	0	0	0	0	0	0	0	0	0	0	0	0	0	0	0	0	0	0	0	0	0	0	0	0	0
2.3243e+11	0	0	0	0	0	0	0	0	0	0	0	0	0	0	0	0	0	0	0	0	0	0	0	0	0	0	0	0	0	0	0	0	0	0	0	0	0	0	0	0	0	0	0	0	0	0	0	0	0
2.9054e+11	0	0	0	0	0	0	0	0	0	0	0	0	0	0	0	0	0	0	0	0	0	0	0	0	0	0	0	0	0	0	0	0	0	0	0	0	0	0	0	0	0	0	0	0	0	0	0	0	0
3.4865e+11	0	0	0	0	0	0	0	0	0	0	0	0	0	0	0	0	0	0	0	0	0	0	0	0	0	0	0	0	0	0	0	0	0	0	0	0	0	0	0	0	0	0	0	0	0	0	0	0	0
4.0676e+11	0	0	0	0	0	0	0	0	0	0	0	0	0	0	0	0	0	0	0	0	0	0	0	0	0	0	0	0	0	0	0	0	0	0	0	0	0	0	0	0	0	0	0	0	0	0	0	0	0
4.6486e+11	0	0	0	0	0	0	0	0	0	0	0	0	0	0	0	0	0	0	0	0	0	0	0	0	0	0	0	0	0	0	0	0	0	0	0	0	0	0	0	0	0	0	0	0	0	0	0	0	0
5.2297e+11	0	0	0	0	0	0	0	0	0	0	0	0	0	0	0	0	0	0	0	0	0	0	0	0	0	0	0	0	0	0	0	0	0	0	0	0	0	0	0	0	0	0	0	0	0	0	0	0	0
5.8108e+11	0	0	0	0	0	0	0	0	0	0	0	0	0	0	0	0	0	0	0	0	0	0	0	0	0	0	0	0	0	0	0	0	0	0	0	0	0	0	0	0	0	0	0	0	0	0	0	0	0
6.3919e+11	0	0	0	0	0	0	0	0	0	0	0	0	0	0	0	0	0	0	0	0	0	0	0	0	0	0	0	0	0	0	0	0	0	0	0	0	0	0	0	0	0	0	0	0	0	0	0	0	0
6.973e+11	0	0	0	0	0	0	0	0	0	0	0	0	0	0	0	0	0	0	0	0	0	0	0	0	0	0	0	0	0	0	0	0	0	0	0	0	0	0	0	0	0	0	0	0	0	0	0	0	0
7.554e+11	0	0	0	0	0	0	0	0	0	0	0	0	0	0	0	0	0	0	0	0	0	0	0	0	0	0	0	0	0	0	0	0	0	0	0	0	0	0	0	0	0	0	0	0	0	0	0	0	0
8.1351e+11	0	0	0	0	0	0	0	0	0	0	0	0	0	0	0	0	0	0	0	0	0	0	0	0	0	0	0	0	0	0	0	0	0	0	0	0	0	0	0	0	0	0	0	0	0	0	0	0	0
8.7162e+11	0	0	0	0	0	0	0	0	0	0	0	0	0	0	0	0	0	0	0	0	0	0	0	0	0	0	0	0	0	0	0	0	0	0	0	0	0	0	0	0	0	0	0	0	0	0	0	0	0
9.2973e+11	0	0	0	0	0	0	0	0	0	0	0	0	0	0	0	0	0	0	0	0	0	0	0	0	0	0	0	0	0	0	0	0	0	0	0	0	0	0	0	0	0	0	0	0	0	0	0	0	0
9.8784e+11	0	0	0	0	0	0	0	0	0	0	0	0	0	0	0	0	0	0	0	0	0	0	0	0	0	0	0	0	0	0	0	0	0	0	0	0	0	0	0	0	0	0	0	0	0	0	0	0	0
1.0459e+12	0	0	0	0	0	0	0	0	0	0	0	0	0	0	0	0	0	0	0	0	0	0	0	0	0	0	0	0	0	0	0	0	0	0	0	0	0	0	0	0	0	0	0	0	0	0	0	0	0
1.1041e+12	0	0	0	0	0	0	0	0	0	0	0	0	0	0	0	0	0	0	0	0	0	0	0	0	0	0	0	0	0	0	0	0	0	0	0	0	0	0	0	0	0	0	0	0	0	0	0	0	0
1.1622e+12	0	0	0	0	0	0	0	0	0	0	0	0	0	0	0	0	0	0	0	0	0	0	0	0	0	0	0	0	0	0	0	0	0	0	0	0	0	0	0	0	0	0	0	0	0	0	0	0	0
1.2203e+12	0	0	0	0	0	0	0	0	0	0	0	0	0	0	0	0	0	0	0	0	0	0	0	0	0	0	0	0	0	0	0	0	0	0	0	0	0	0	0	0	0	0	0	0	0	0	0	0	0
1.2784e+12	0	0	0	0	0	0	0	0	0	0	0	0	0	0	0	0	0	0	0	0	0	0	0	0	0	0	0	0	0	0	0	0	0	0	0	0	0	0	0	0	0	0	0	0	0	0	0	0	0
1.3365e+12	0	0	0	0	0	0	0	0	0	0	0	0	0	0	0	0	0	0	0	0	0	0	0	0	0	0	0	0	0	0	0	0	0	0	0	0	0	0	0	0	0	0	0	0	0	0	0	0	0
1.3946e+12	0	0	0	0	0	0	0	0	0	0	0	0	0	0	0	0	0	0	0	0	0	0	0	0	0	0	0	0	0	0	0	0	0	0	0	0	0	0	0	0	0	0	0	0	0	0	0	0	0
1.4527e+12	0	0	0	0	0	0	0	0	0	0	0	0	0	0	0	0	0	0	0	0	0	0	0	0	0	0	0	0	0	0	0	0	0	0	0	0	0	0	0	0	0	0	0	0	0	0	0	0	0
1.5108e+12	0	0	0	0	0	0	0	0	0	0	0	0	0	0	0	0	0	0	0	0	0	0	0	0	0	0	0	0	0	0	0	0	0	0	0	0	0	0	0	0	0	0	0	0	0	0	0	0	0
1.5689e+12	0	0	0	0	0	0	0	0	0	0	0	0	0	0	0	0	0	0	0	0	0	0	0	0	0	0	0	0	0	0	0	0	0	0	0	0	0	0	0	0	0	0	0	0	0	0	0	0	0
1.627e+12	0	0	0	0	0	0	0	0	0	0	0	0	0	0	0	0	0	0	0	0	0	0	0	0	0	0	0	0	0	0	0	0	0	0	0	0	0	0	0	0	0	0	0	0	0	0	0	0	0
1.6851e+12	0	0	0	0	0	0	0	0	0	0	0	0	0	0	0	0	0	0	0	0	0	0	0	0	0	0	0	0	0	0	0	0	0	0	0	0	0	0	0	0	0	0	0	0	0	0	0	0	0
1.7432e+12	0	0	0	0	0	0	0	0	0	0	0	0	0	0	0	0	0	0	0	0	0	0	0	0	0	0	0	0	0	0	0	0	0	0	0	0	0	0	0	0	0	0	0	0	0	0	0	0	0
1.8013e+12	0	0	0	0	0	0	0	0	0	0	0	0	0	0	0	0	0	0	0	0	0	0	0	0	0	0	0	0	0	0	0	0	0	0	0	0	0	0	0	0	0	0	0	0	0	0	0	0	0
1.8595e+12	0	0	0	0	0	0	0	0	0	0	0	0	0	0	0	0	0	0	0	0	0	0	0	0	0	0	0	0	0	0	0	0	0	0	0	0	0	0	0	0	0	0	0	0	0	0	0	0	0
1.9176e+12	0	0	0	0	0	0	0	0	0	0	0	0	0	0	0	0	0	0	0	0	0	0	0	0	0	0	0	0	0	0	0	0	0	0	0	0	0	0	0	0	0	0	0	0	0	0	0	0	0
1.9757e+12	0	0	0	0	0	0	0	0	0	0	0	0	0	0	0	0	0	0	0	0	0	0	0	0	0	0	0	0	0	0	0	0	0	0	0	0	0	0	0	0	0	0	0	0	0	0	0	0	0
2.0338e+12	0	0	0	0	0	0	0	0	0	0	0	0	0	0	0	0	0	0	0	0	0	0	0	0	0	0	0	0	0	0	0	0	0	0	0	0	0	0	0	0	0	0	0	0	0	0	0	0	0
2.0919e+12	0	0	0	0	0	0	0	0	0	0	0	728.16	0	0	0	0	0	0	0	0	0	0	0	0	0	0	0	0	0	0	0	744.55	0	0	0	0	0	0	0	0	0	0	0	0	0	0	0	0	0
2.15e+12	0	0	0	0	0	0	0	0	0	0	0	0	0	0	0	0	0	0	0	0	0	0	0	0	0	0	0	0	0	0	0	0	0	0	0	0	0	0	0	0	0	0	0	0	0	0	0	0	0
2.2081e+12	0	0	0	0	0	0	0	0	0	0	0	0	0	0	0	0	0	0	0	0	0	0	0	0	0	0	0	0	0	0	0	0	0	0	0	0	0	0	0	0	0	0	0	0	0	0	0	0	0
2.2662e+12	0	0	0	0	0	0	0	0	0	0	0	0	0	0	0	0	0	0	0	0	0	0	0	0	0	0	0	0	0	0	0	0	0	0	0	0	0	0	0	0	0	0	0	0	0	0	0	0	0
2.3243e+12	0	0	0	0	0	0	0	0	0	0	0	0	0	0	0	0	0	0	0	0	0	0	0	0	0	0	0	0	0	0	0	0	0	0	0	0	0	0	0	0	0	0	0	0	0	0	0	0	0
2.3824e+12	0	0	0	0	0	0	0	0	0	0	0	0	0	0	0	0	0	0	0	0	0	0	0	0	0	0	0	0	0	0	0	0	0	0	0	0	0	0	0	0	0	0	0	0	0	0	0	0	0
2.4405e+12	0	0	0	0	0	0	0	0	0	0	0	0	0	0	0	0	0	0	0	0	0	0	0	0	0	0	0	0	0	0	0	0	0	0	0	0	0	0	0	0	0	0	0	0	0	0	0	0	0
2.4986e+12	0	0	0	0	0	0	0	0	0	0	0	0	0	0	0	0	0	0	0	0	0	0	0	0	0	0	0	0	0	0	0	0	0	0	0	0	0	0	0	0	0	0	0	0	0	0	0	0	0
2.5568e+12	0	0	0	0	0	0	0	0	0	0	0	0	0	0	0	0	0	0	0	0	0	0	0	0	0	0	0	0	0	0	0	0	0	0	0	0	0	0	0	0	0	0	0	0	0	0	0	0	0
2.6149e+12	0	0	0	0	0	0	0	0	0	0	0	0	0	0	0	0	0	0	0	0	0	0	0	0	0	0	0	0	0	0	0	0	0	0	0	0	0	0	0	0	0	0	0	0	0	0	0	0	0
2.673e+12	0	0	0	0	0	0	0	0	0	0	0	0	0	0	0	0	0	0	0	0	0	0	0	0	0	0	0	0	0	0	0	0	0	0	0	0	0	0	0	0	0	0	0	0	0	0	0	0	0
2.7311e+12	0	0	0	0	0	0	0	0	0	0	0	0	0	0	0	0	0	0	0	0	0	0	0	0	0	0	0	0	0	0	0	0	0	0	0	0	0	0	0	0	0	0	0	0	0	0	0	0	0
2.7892e+12	0	0	0	0	0	0	0	0	0	0	0	0	0	0	0	0	0	0	0	0	0	0	0	0	0	0	0	0	0	0	0	0	0	0	0	0	0	0	0	0	0	0	0	0	0	0	0	0	0
2.8473e+12	0	0	0	0	0	0	0	0	0	0	0	0	0	0	0	0	0	0	0	0	0	0	0	0	0	0	0	0	0	0	0	0	0	0	0	0	0	0	0	0	0	0	0	0	0	0	0	0	0
2.9054e+12	0	0	0	0	0	0	0	0	0	0	0	0	0	0	0	0	0	0	0	0	0	0	0	0	0	0	0	0	0	0	0	0	0	0	0	0	0	0	0	0	0	0	0	0	0	0	0	0	0
2.9635e+12	0	0	0	0	0	0	0	0	0	0	0	0	0	0	0	0	0	0	0	0	0	0	0	0	0	0	0	0	0	0	0	0	0	0	0	0	0	0	0	0	0	0	0	0	0	0	0	0	0
3.0216e+12	0	0	0	0	0	0	0	0	0	0	0	0	0	0	0	0	0	0	0	0	0	0	0	0	0	0	0	0	0	0	0	0	0	0	0	0	0	0	0	0	0	0	0	0	0	0	0	0	0
3.0797e+12	0	0	0	0	0	0	0	0	0	0	0	0	0	0	0	0	0	0	0	0	0	0	0	0	0	0	0	0	0	0	0	0	0	0	0	0	0	0	0	0	0	0	0	0	0	0	0	0	0
3.1378e+12	0	0	0	0	0	0	0	0	0	0	0	0	0	0	0	0	0	0	0	0	0	0	0	0	0	0	0	0	0	0	0	0	0	0	0	0	0	0	0	0	0	0	0	0	0	0	0	0	0
3.1959e+12	0	0	0	0	0	0	0	0	0	0	0	0	0	0	0	0	0	0	0	0	0	0	0	0	0	0	0	0	0	0	0	0	0	0	0	0	0	0	0	0	0	0	0	0	0	0	0	0	0
3.2541e+12	0	0	0	0	0	0	0	0	694.71	0	0	0	0	0	0	0	0	0	0	0	0	0	0	0	0	0	0	0	0	0	0	0	0	0	0	0	0	0	0	0	0	0	0	0	0	0	0	0	0
3.3122e+12	0	0	0	0	0	0	0	0	0	0	0	0	0	0	0	0	0	0	0	0	0	0	0	0	0	0	0	0	0	0	0	0	0	0	0	0	0	0	0	0	0	0	0	0	0	0	0	0	0
3.3703e+12	0	0	0	0	0	0	0	0	0	0	0	0	0	0	0	0	0	0	0	0	0	0	0	0	0	0	0	0	0	0	0	0	0	0	0	0	0	0	0	0	0	0	0	0	0	0	0	0	0
3.4284e+12	0	0	0	0	0	0	0	0	0	0	0	0	0	0	0	0	0	0	0	0	0	0	0	0	0	0	0	690.19	691.27	0	0	0	0	0	0	0	696.33	0	0	0	0	0	0	0	0	0	0	0	0
3.4865e+12	0	0	0	0	0	0	0	0	0	0	0	0	0	0	0	0	0	0	0	0	0	0	0	0	0	0	0	0	0	0	0	0	0	0	0	0	0	0	0	0	0	0	0	0	0	0	0	0	0
3.5446e+12	0	0	0	0	0	0	0	0	0	0	0	0	0	0	0	0	0	0	0	0	0	0	0	0	0	0	0	0	0	0	0	0	0	0	0	0	0	0	0	0	0	0	0	0	0	0	0	0	0
3.6027e+12	0	0	0	0	0	0	0	0	709.66	0	0	855.94	0	0	0	0	0	0	0	0	0	0	0	0	0	0	0	0	0	0	0	878.34	0	0	0	0	0	0	0	0	0	0	0	0	0	0	0	0	0
3.6608e+12	0	0	0	0	0	0	0	0	695.82	0	0	0	0	0	0	0	0	0	0	0	0	0	0	0	0	0	0	0	0	0	0	702.51	0	0	0	0	0	0	0	0	0	0	0	0	0	0	0	0	0
3.7189e+12	0	0	0	0	0	0	0	0	0	0	0	0	0	0	0	0	0	0	0	0	0	0	0	0	0	0	0	0	0	0	0	0	0	0	0	0	0	0	0	0	0	0	0	0	0	0	0	0	0
3.777e+12	0	0	0	0	0	0	0	0	0	0	0	0	0	0	0	0	0	0	0	0	0	0	0	0	0	0	0	0	0	0	0	0	0	0	0	0	0	0	0	0	0	0	0	0	0	0	0	0	0
3.8351e+12	0	0	0	0	0	0	0	0	0	0	0	0	0	0	0	0	0	0	0	0	0	0	0	0	0	0	0	0	0	0	0	0	0	0	0	0	0	0	0	0	0	0	698.9	0	0	0	0	0	0
3.8932e+12	0	0	0	0	0	0	0	0	0	0	0	0	0	0	0	0	0	0	0	0	0	0	0	0	0	0	0	0	0	0	0	0	0	0	0	0	0	0	0	0	0	0	0	0	0	0	0	0	0
3.9513e+12	0	0	0	0	0	0	0	0	0	0	0	0	0	0	0	0	0	0	0	0	0	0	0	0	0	0	0	0	0	0	0	0	0	0	0	0	0	0	0	0	0	0	0	0	0	0	0	0	0
4.0095e+12	0	0	0	0	0	0	0	0	0	0	0	0	0	0	0	0	0	0	0	0	0	0	0	0	0	0	0	0	0	0	0	695.62	0	0	0	0	0	0	0	0	0	0	0	0	0	0	0	0	0
4.0676e+12	0	0	0	0	0	0	0	0	0	0	0	0	0	0	0	0	0	0	0	0	0	0	0	0	0	0	0	0	0	0	0	694.92	0	0	0	0	0	0	0	0	0	0	0	0	0	0	0	0	0
4.1257e+12	0	0	0	0	0	0	0	0	0	0	0	0	0	0	0	0	0	0	0	0	0	0	0	0	0	0	0	0	0	0	0	690.21	0	0	0	0	0	0	0	0	0	0	0	0	0	0	0	0	0
4.1838e+12	0	0	0	0	0	0	0	0	0	0	0	0	0	0	0	0	0	0	0	0	0	0	0	0	0	0	0	0	0	0	0	0	0	0	0	0	0	0	0	0	0	0	0	0	0	0	0	0	0
4.2419e+12	0	0	0	0	0	0	0	0	0	0	0	0	0	0	0	0	0	0	0	0	0	0	0	0	0	0	0	0	0	0	0	0	0	0	0	0	0	0	0	0	0	0	0	0	0	0	0	0	0
4.3e+12	0	0	0	0	0	0	0	0	0	0	0	0	0	0	0	0	0	0	0	0	0	0	0	0	0	0	0	0	0	0	0	0	0	0	0	0	0	0	0	0	0	0	0	0	0	0	0	0	0
4.3581e+12	0	0	0	0	0	0	0	0	0	0	0	0	0	0	0	0	0	0	0	0	0	0	0	0	0	0	0	0	0	0	0	0	0	0	0	926.71	0	0	0	0	0	0	0	0	0	928.45	0	0	0
4.4162e+12	0	0	0	0	0	0	0	0	0	0	0	0	0	0	0	0	0	0	0	0	0	0	0	0	0	0	0	0	0	0	0	0	0	0	0	0	0	0	0	0	0	0	0	0	0	0	0	0	0
4.4743e+12	0	0	0	0	0	0	0	0	0	0	0	0	0	0	0	0	0	0	0	0	0	0	0	0	0	0	0	0	0	0	0	0	0	0	0	0	0	0	0	0	0	0	0	0	0	0	0	0	0
4.5324e+12	0	0	0	0	0	0	0	0	0	0	0	0	0	0	0	0	0	0	0	0	0	0	0	0	0	0	0	0	0	0	0	0	0	0	0	0	0	0	0	0	0	0	0	0	0	0	0	0	0
4.5905e+12	0	0	0	0	0	0	0	0	0	0	0	0	0	0	698.78	0	0	0	0	0	0	0	0	0	0	0	0	0	0	0	0	0	0	0	0	0	0	0	0	0	0	0	0	0	0	0	0	0	0
4.6486e+12	0	0	0	0	0	0	0	0	0	0	0	0	0	0	0	0	0	0	0	0	0	0	0	0	0	0	0	0	0	0	0	0	0	0	0	0	0	0	0	0	0	0	0	0	0	0	0	0	0
4.7068e+12	0	0	0	0	0	0	0	0	0	0	0	0	0	0	0	0	0	0	0	0	0	0	0	0	0	0	0	0	0	0	0	0	0	0	0	0	0	0	0	0	0	0	0	0	0	0	0	0	0
4.7649e+12	0	0	0	0	0	0	732.13	0	0	705.01	0	0	0	0	0	0	0	0	0	0	0	0	0	0	0	0	0	0	0	0	0	0	0	0	0	0	0	0	0	0	0	0	723.08	0	0	0	0	0	0
4.823e+12	0	0	0	0	0	0	709.51	0	0	0	0	0	0	0	0	0	0	0	0	0	0	0	0	0	0	0	0	0	0	0	0	0	0	0	0	0	0	0	0	0	0	0	705.57	0	0	0	0	0	0
4.8811e+12	0	0	0	0	0	0	701.3	0	0	0	0	0	0	0	0	0	0	0	0	0	0	0	0	0	0	0	0	0	0	0	0	0	0	0	0	0	0	0	0	0	0	0	698.36	0	0	0	0	0	0
4.9392e+12	0	0	0	0	0	0	695.29	0	0	0	0	0	0	0	0	0	0	0	0	0	0	0	0	0	0	0	0	715.52	717.33	0	0	0	0	0	0	0	726.02	0	0	0	0	0	692.19	0	0	0	0	0	0
4.9973e+12	0	0	0	0	0	0	0	0	0	0	0	0	0	0	0	0	0	0	0	0	0	0	0	0	0	0	0	693.68	697.1	0	0	0	0	0	0	0	704.34	0	0	0	0	0	0	0	0	0	0	0	0
5.0554e+12	0	0	0	0	0	0	0	0	0	0	0	0	0	0	0	0	0	0	0	0	0	0	0	0	0	0	0	0	0	0	0	0	0	0	0	0	696.54	0	0	0	0	0	0	0	0	0	0	0	0
5.1135e+12	0	0	0	0	0	0	0	0	0	0	0	0	0	0	0	0	0	0	0	0	0	0	0	0	0	0	0	0	0	0	0	0	0	0	0	0	691.16	0	0	0	0	0	0	0	0	0	0	0	0
5.1716e+12	0	0	0	0	0	0	0	0	709.36	0	0	0	0	0	701.9	0	0	0	0	0	0	0	0	0	0	0	0	0	0	0	0	701.55	0	0	0	0	691.62	695.8	0	0	0	0	0	0	0	0	0	0	0
5.2297e+12	0	0	0	0	0	0	0	0	705.9	0	0	0	0	0	0	0	0	0	0	0	0	0	0	0	0	0	0	0	0	0	0	703.27	0	0	0	0	0	0	0	0	0	0	0	0	0	0	0	0	0
5.2878e+12	0	0	0	0	0	0	0	0	702.66	0	0	0	0	0	0	0	0	0	0	0	0	0	0	0	0	0	0	0	0	0	0	701.85	0	0	0	0	0	0	0	0	0	0	0	0	0	0	0	0	0
5.3459e+12	0	0	0	0	0	0	724.65	0	700.7	698.02	0	0	0	0	0	0	0	0	0	0	0	0	0	0	0	0	0	0	0	0	0	702.05	0	0	0	0	0	0	0	0	0	0	715.95	0	0	0	0	0	0
5.404e+12	0	0	0	0	0	0	709.19	0	698.62	0	0	0	0	0	0	0	0	0	0	0	0	0	0	0	0	0	0	0	0	0	0	699.77	0	0	0	0	0	0	0	0	0	0	703.91	0	0	0	0	0	0
5.4622e+12	0	0	0	0	0	0	702.35	0	697.52	0	0	0	0	0	0	0	0	0	0	0	0	0	0	0	0	0	0	0	0	0	0	698.2	0	0	0	0	0	0	0	0	0	0	697.63	0	0	0	0	0	0
5.5203e+12	0	0	0	0	0	0	697.33	0	737.53	0	0	0	0	0	702.25	0	0	0	0	0	0	0	0	0	0	0	0	0	0	0	0	719.48	0	0	0	0	0	712.59	0	0	0	0	692.36	0	0	0	0	0	0
5.5784e+12	0	0	0	0	0	0	693.7	0	720.42	0	0	0	0	0	701.3	0	0	0	0	0	0	0	0	0	0	0	0	0	0	0	0	716.49	0	0	0	0	0	693.4	0	0	0	0	0	0	0	0	0	0	0
5.6365e+12	0	0	0	0	0	0	691.76	0	714.11	0	0	0	0	0	695.52	0	0	0	0	0	0	0	0	0	0	0	0	0	0	0	0	712.36	0	0	0	0	0	0	0	0	0	0	0	0	0	0	0	0	0
5.6946e+12	0	0	0	0	723.24	0	0	0	711.69	0	0	0	0	0	0	0	0	0	0	0	0	0	0	0	0	0	0	0	0	0	0	712.41	0	0	715.34	0	690.17	0	0	0	0	0	0	0	0	0	0	0	0
5.7527e+12	0	0	0	0	702.95	0	690.62	0	708.08	0	0	0	0	0	0	0	0	0	0	0	0	0	0	0	0	0	0	0	0	0	0	709.17	0	0	0	0	0	0	0	0	0	0	690.75	0	0	0	0	692.38	0
5.8108e+12	0	0	0	0	692.47	0	692.98	0	705.12	0	0	0	0	0	0	0	0	0	0	0	0	0	0	0	0	0	0	0	0	0	0	706.45	0	0	0	0	0	0	0	0	0	0	693.55	0	0	0	0	693.14	0
5.8689e+12	0	0	0	0	0	0	694.56	0	702.73	0	0	0	0	0	0	0	0	0	0	0	0	0	0	0	0	0	0	0	0	0	0	704.11	0	0	0	0	0	0	0	0	0	0	695.12	0	0	0	0	0	0
5.927e+12	0	0	0	0	0	0	691.96	0	700.86	0	0	0	0	0	0	0	0	0	0	0	0	0	0	0	694.46	0	0	0	0	0	0	703.06	0	0	0	0	692.87	0	0	0	0	0	692.21	0	0	691.32	0	0	0
5.9851e+12	0	0	0	0	0	0	690.51	0	699.25	0	0	0	0	0	0	0	0	0	0	0	0	0	0	0	0	0	0	0	0	0	0	701.35	0	0	0	0	691.77	0	0	0	0	0	691.17	0	0	0	0	0	0
6.0432e+12	0	0	0	0	0	0	690.27	0	697.48	0	0	0	0	0	0	0	0	0	0	0	0	0	0	0	0	0	0	0	0	0	0	699.73	0	0	0	0	690.61	0	0	0	0	0	691.22	0	0	0	0	0	0
6.1013e+12	0	0	0	0	692.3	0	713.85	0	695.08	0	710.74	0	0	0	0	0	0	0	0	0	0	0	0	0	0	0	0	0	0	0	0	698.66	0	0	0	0	693.59	0	0	0	0	0	730.02	0	0	0	0	722.85	0
6.1595e+12	0	0	0	0	694.6	0	711.26	0	692.6	0	697.05	0	0	0	0	0	0	0	0	0	0	0	0	0	0	0	0	0	0	0	0	697.04	0	0	0	0	692.15	0	0	0	0	0	717.19	0	0	0	0	709.89	0
6.2176e+12	0	0	0	0	692.1	0	708.45	0	690.2	0	0	0	0	0	0	0	0	0	0	0	0	0	0	0	0	0	0	0	0	0	0	695.27	0	0	0	0	690.78	0	0	0	0	0	711.87	0	0	0	0	703.76	0
6.2757e+12	0	0	0	0	0	0	706.21	0	733.64	0	0	0	0	0	699.91	0	0	0	0	0	0	0	0	0	0	0	0	0	0	0	0	712.98	0	0	0	0	693.08	709.02	0	0	0	0	708.48	0	0	0	0	699.14	0
6.3338e+12	0	0	0	0	0	0	705.61	0	716.64	0	0	0	0	0	700.92	0	0	0	0	0	0	0	0	0	0	0	0	0	0	0	0	712.57	0	0	0	0	691.68	690.61	0	0	0	0	706.4	0	0	0	0	694.9	0
6.3919e+12	0	0	0	0	0	0	705.65	0	711.01	0	0	0	0	0	696.67	0	0	0	0	0	0	0	0	0	0	0	0	0	0	0	0	709.41	0	0	0	0	690.89	0	0	0	0	0	705.35	0	0	0	0	690.76	0
6.45e+12	0	0	0	0	0	0	700.96	0	709.87	0	0	0	0	0	0	0	0	0	0	0	0	0	0	0	711.31	0	0	0	0	0	0	710.32	0	0	0	761.18	695.07	0	0	0	0	0	699.59	0	0	763.65	0	0	0
6.5081e+12	0	0	0	0	0	0	699.03	0	707.28	0	0	0	0	0	0	0	0	0	0	0	0	0	0	0	694.52	0	0	0	0	0	0	707.96	0	0	0	0	694.76	0	0	0	0	0	697.7	0	0	692.57	0	0	0
6.5662e+12	0	0	0	0	0	0	698.07	0	705.13	0	0	0	0	0	0	0	0	0	0	0	0	0	0	0	0	0	0	0	0	0	0	706.02	0	0	0	0	694.25	0	0	0	0	0	697.45	0	0	0	0	0	0
6.6243e+12	0	0	0	0	0	0	697.75	0	703.19	0	0	0	0	0	0	0	0	0	0	0	0	0	0	0	0	0	0	0	0	0	0	704.29	0	0	0	0	693.59	0	0	0	0	0	697.69	0	0	0	0	0	0
6.6824e+12	0	0	0	0	0	0	697.39	0	702.85	0	0	0	0	0	0	0	700.36	0	0	0	0	0	0	0	0	0	0	704.03	707.98	0	0	707.4	0	0	0	0	717.61	0	0	0	0	0	697.68	0	0	0	0	0	0
6.7405e+12	0	0	0	0	0	0	696.7	0	704.9	0	0	0	0	0	0	0	0	0	0	0	0	0	0	0	0	0	0	700.13	703.83	0	0	710.5	0	0	0	0	713.5	0	0	0	0	0	697.23	0	0	0	0	0	0
6.7986e+12	0	0	0	0	0	0	695.64	0	705.43	0	0	0	0	0	0	0	0	0	0	0	0	0	0	0	0	0	0	696.49	700.58	0	0	710.49	0	0	0	0	710.61	0	0	0	0	0	696.3	0	0	0	0	0	0
6.8567e+12	0	0	0	0	719.17	0	694.33	0	702.8	0	711.33	0	0	0	0	0	0	0	0	0	0	0	0	0	0	0	0	698.56	702.68	0	0	707.91	0	0	0	0	712.78	0	0	0	0	0	701.75	0	0	0	0	722.04	0
6.9149e+12	0	0	0	0	705.95	0	700.14	0	702.08	0	698.77	0	0	0	0	0	0	0	0	0	0	0	0	0	0	0	0	695.29	699.98	0	0	707.06	0	0	0	0	710.54	0	0	0	0	0	707.42	0	0	0	0	709.78	0
6.973e+12	0	0	0	0	699.54	0	702.17	0	701.37	0	0	0	0	0	0	0	0	0	0	0	0	0	0	0	0	0	0	691.54	697.54	0	0	706.07	0	0	0	0	708.71	0	0	0	0	0	707.43	0	0	0	0	704.36	0
7.0311e+12	0	0	0	0	0	0	703.19	0	699.31	0	0	0	0	0	0	0	0	0	0	0	0	0	0	0	0	0	0	691.31	698.52	0	0	703.95	0	0	0	707.63	709.86	0	0	0	0	0	706.38	0	0	714.11	0	697.38	0
7.0892e+12	0	0	0	0	0	0	702.08	0	699.17	0	0	0	0	0	0	0	0	0	0	0	0	0	0	0	692.79	0	0	0	696.12	0	0	703.36	0	0	0	0	708.35	0	0	0	0	0	704.38	0	0	696.18	0	694.23	0
7.1473e+12	0	0	0	0	691.52	0	701.01	0	699	0	0	0	0	0	0	0	0	0	0	0	0	0	0	0	0	0	0	0	693.33	0	0	702.84	0	0	0	0	706.99	0	0	0	0	0	702.93	0	0	0	0	693.74	0
7.2054e+12	0	0	0	0	691.34	696.42	750.61	0	698.12	710.45	0	0	0	0	0	0	0	0	0	0	0	0	0	0	0	0	0	0	693.57	0	0	701.8	0	0	0	0	707.76	0	0	0	0	0	830.86	0	0	0	0	698.18	0
7.2635e+12	0	0	0	0	695.14	0	725.87	0	697.78	0	699.45	0	0	0	0	0	0	0	0	0	0	0	0	0	0	0	0	0	690.25	0	0	701.43	0	0	0	0	706.62	0	0	0	0	0	730.27	0	0	0	0	711.88	0
7.3216e+12	0	0	0	0	696.82	0	718.52	0	697.55	0	694.78	0	0	0	0	0	0	0	0	0	0	0	0	0	0	0	0	0	0	0	0	701.11	0	0	0	0	705.55	0	0	0	0	0	721.37	0	0	0	0	708.34	0
7.3797e+12	0	0	0	0	695.84	0	714.66	0	697.54	0	0	0	0	0	0	0	0	0	0	0	0	0	0	0	0	0	0	0	0	0	0	700.94	0	0	0	0	704.53	0	0	0	0	0	716.95	0	0	0	0	705.37	0
7.4378e+12	0	0	0	0	0	0	710.81	0	698.71	0	0	0	0	0	0	0	0	0	0	0	0	0	0	0	697.08	0	0	0	0	0	0	701.54	0	0	0	703.3	705.32	0	0	0	0	0	711.6	0	0	707.89	0	697.74	0
7.4959e+12	0	0	0	0	692.61	0	708.55	0	698.63	0	0	0	0	0	0	0	0	0	0	0	0	0	0	0	695.02	0	0	0	0	0	0	701.49	0	0	0	689.91	704.5	0	0	0	0	0	709.39	0	0	696.7	0	697.33	0
7.554e+12	0	0	0	0	694.1	0	706.9	0	698.26	0	0	0	0	0	0	0	0	0	0	0	0	0	0	0	0	0	0	0	0	0	0	701.2	0	0	0	0	703.72	0	0	0	0	0	707.88	0	0	0	0	697.5	0
7.6122e+12	0	0	0	0	694.9	0	705.83	0	734.28	0	0	0	0	0	700.93	0	0	0	0	0	0	0	0	0	0	0	0	0	0	0	0	724.09	0	0	0	0	704.72	704.24	0	0	0	0	706.84	0	0	0	0	697.54	0
7.6703e+12	0	0	0	0	694.55	0	706.96	0	720.98	0	0	0	0	0	699.4	0	0	0	0	0	0	0	0	0	0	0	0	0	0	0	0	719.95	0	0	0	0	704.42	0	0	0	0	0	707.05	0	0	0	0	697.25	0
7.7284e+12	0	0	0	0	693.08	0	708.11	0	715.74	0	0	0	0	0	695.77	0	0	0	0	0	0	0	0	0	0	0	0	0	0	0	0	716.37	0	0	0	0	704.68	0	0	0	0	0	707.92	0	0	0	0	696.66	0
7.7865e+12	0	0	0	0	691.59	696.2	752.92	0	714.13	714.15	696.32	0	0	0	0	0	0	0	0	0	0	0	0	0	0	0	0	0	0	0	0	716.28	0	0	0	0	708.11	0	0	0	0	0	765.87	0	0	0	0	712.75	0
7.8446e+12	0	0	0	0	696.17	0	731.48	0	711.71	695.64	699.29	0	0	0	691.02	0	0	0	0	0	0	0	0	0	0	0	0	0	0	0	0	713.87	0	0	0	0	708.14	0	0	0	0	0	733.99	0	0	0	0	713.49	0
7.9027e+12	0	0	0	0	697.21	0	725.11	0	710.43	0	694.66	0	0	0	691.91	0	0	0	0	0	0	0	0	0	0	0	0	0	0	0	0	712.33	0	0	0	0	707.85	0	0	0	0	0	726.66	0	0	0	0	709.87	0
7.9608e+12	0	0	0	0	0	0	718.79	0	711.42	0	0	0	0	0	694.69	0	0	0	0	0	0	0	0	0	719.4	0	0	0	0	0	0	713.25	0	0	0	849.27	710.43	0	0	0	0	0	718.71	0	0	854.32	0	700.39	0
8.0189e+12	0	0	0	0	692.08	0	715.88	0	710.75	0	0	0	0	0	691.8	0	0	0	0	0	0	0	0	0	705.84	0	0	0	0	0	0	712.49	0	0	0	701.79	709.8	0	0	0	0	0	715.93	0	0	706.28	0	699.24	0
8.077e+12	0	0	0	0	694.8	0	713.7	0	709.9	0	0	0	0	0	0	0	0	0	0	0	0	0	0	0	696.42	0	0	0	0	0	0	711.65	0	0	0	0	709.16	0	0	0	0	0	713.96	0	0	692.53	0	699.74	0
8.1351e+12	0	0	0	0	696.55	0	712.14	0	708.91	0	0	0	0	0	0	0	0	0	0	0	0	0	0	0	0	0	0	0	0	0	0	710.73	0	0	0	0	708.5	0	0	0	0	0	712.65	0	0	0	0	700.23	0
8.1932e+12	0	0	0	0	697.68	0	711.15	0	744.08	0	0	698.24	0	0	695.46	0	0	0	0	0	0	0	0	0	0	0	0	0	0	0	0	743.33	0	0	0	0	710.75	690.07	0	0	0	0	711.78	0	0	0	0	700.6	0
8.2513e+12	0	0	0	0	697.85	0	711.8	0	730.59	0	0	0	0	0	698.22	0	0	0	0	0	0	0	0	0	0	0	0	0	0	0	0	731.86	0	0	0	0	711.7	0	0	0	0	0	711.92	0	0	0	0	700.71	0
8.3094e+12	0	0	0	0	696.93	0	712.6	0	724.71	0	0	0	0	0	697.07	0	0	0	0	0	0	0	0	0	0	0	0	0	0	0	0	726.47	0	0	0	0	712.56	0	0	0	0	0	712.56	0	0	0	0	700.48	0
8.3676e+12	0	0	0	0	692.71	0	709.27	0	721.44	0	0	0	0	0	690.37	0	0	0	0	0	0	0	0	0	717.56	0	0	0	695.12	0	0	724.43	0	0	0	0	717.09	0	0	0	0	0	709.37	0	0	695.61	0	696.2	0
8.4257e+12	0	0	0	0	696.41	0	709.15	0	718.72	0	0	0	0	0	0	0	0	0	0	0	0	0	0	0	701.12	0	0	0	694.92	0	0	721.59	0	0	0	0	716.56	0	0	0	0	0	709.38	0	0	691.33	0	696.98	0
8.4838e+12	0	0	0	0	699.19	0	708.97	0	716.48	0	0	0	0	0	0	0	0	0	0	0	0	0	0	0	692.02	0	0	0	694.42	0	0	719.29	0	0	0	0	715.79	0	0	0	0	0	709.51	0	0	0	0	698.39	0
8.5419e+12	0	0	0	0	700.57	0	708.9	0	719.91	0	0	0	0	0	0	0	723.24	0	0	0	0	0	0	0	0	0	0	691.14	698.8	0	0	741.67	0	0	0	0	719.44	0	0	0	0	0	709.82	0	0	0	0	699.69	0
8.6e+12	0	0	0	0	701.03	0	708.92	0	728.19	0	0	0	0	0	0	0	701.18	0	0	0	0	0	0	0	0	0	0	696.74	704.42	0	0	737.86	0	0	0	0	727.56	0	0	0	0	0	710.15	0	0	0	0	700.6	0
8.6581e+12	0	0	0	0	700.79	0	709.18	0	725.77	0	0	0	0	0	0	0	691.26	0	0	0	0	0	0	0	0	0	0	698.49	705.49	0	0	732.17	0	0	0	0	727.34	0	0	0	0	0	710.51	0	0	0	0	701.07	0
8.7162e+12	0	0	0	0	699.91	0	739.21	0	720.67	697.94	0	0	0	0	0	0	0	0	0	0	0	0	0	0	0	0	0	704.65	711.03	0	0	726.68	0	0	0	0	730.59	0	0	0	0	0	712.19	0	0	0	0	701.07	0
8.7743e+12	0	0	0	0	699.11	0	738.07	0	720.24	697.35	0	0	0	0	699.86	0	0	0	0	0	0	0	0	0	0	0	0	703.05	709.24	0	0	724.78	0	0	0	0	728.18	0	0	0	0	0	733.61	0	0	0	0	706.47	0
8.8324e+12	0	0	0	0	699.21	0	730.14	0	721.48	0	0	0	0	0	702.38	0	0	0	0	0	0	0	0	0	0	0	0	701.48	707.62	0	0	724.66	0	0	0	0	726.13	0	0	0	0	0	729.13	0	0	0	0	708.32	0
8.8905e+12	0	0	0	0	698.64	0	726.16	0	721.68	0	0	0	0	0	702.05	0	0	0	0	0	0	0	0	0	0	0	0	699.95	706.16	0	0	724.44	0	0	0	0	724.45	0	0	0	0	0	726.17	0	0	0	0	707.46	0
8.9486e+12	0	0	0	0	693.43	0	719.53	0	721.96	0	0	0	0	0	701.5	0	0	0	0	0	0	0	0	0	716.75	690.61	0	702.36	708.45	0	0	724.83	0	0	0	701.92	725.96	0	0	0	0	0	719.32	0	0	707.15	0	700	0
9.0067e+12	0	0	0	0	696.64	0	717.56	0	720.89	0	0	0	0	0	698.81	0	0	0	0	0	0	0	0	0	700.76	690	0	700.86	707.19	0	0	723.82	0	0	0	0	724.75	0	0	0	0	0	717.77	0	0	693.75	0	700.81	0
9.0649e+12	0	0	0	0	699.13	0	716.12	0	719.68	0	0	0	0	0	695.13	0	0	0	0	0	0	0	0	0	691.26	0	0	699.37	706.03	0	0	722.66	0	0	0	0	723.65	0	0	0	0	0	716.7	0	0	0	0	701.75	0
9.123e+12	0	0	0	0	737.48	0	711.87	0	718.47	0	694.33	0	0	0	0	0	0	0	0	0	0	0	0	0	0	693.33	0	701.34	707.94	0	0	721.89	0	0	696.83	0	725.04	0	0	0	0	0	713.03	0	0	0	0	706.8	0
9.1811e+12	0	0	0	0	723.81	0	713.29	0	717.19	0	700.78	0	0	0	0	0	0	0	0	0	0	0	0	0	0	692.39	0	699.88	706.82	0	0	720.61	0	0	0	0	723.97	0	0	0	0	0	717.22	0	0	0	0	714	0
9.2392e+12	0	0	0	0	718.76	0	715.18	0	715.99	0	700.93	0	0	0	0	0	0	0	0	0	0	0	0	0	0	691.41	0	698.35	705.68	0	0	719.38	0	0	0	0	722.93	0	0	0	0	0	719.62	0	0	0	0	714.41	0
9.2973e+12	0	0	0	0	715.63	0	790.53	0	714.52	748.3	702.1	0	0	0	0	0	0	0	0	0	0	0	0	0	0	694.94	0	699.93	707.14	0	0	718.2	0	0	0	0	723.87	0	0	0	0	0	778.57	0	0	0	0	717.79	0
9.3554e+12	0	0	0	0	717.78	0	745.26	0	714.27	707.63	711.03	0	0	0	693.46	0	0	0	0	0	0	0	0	0	0	693.85	0	698.29	705.97	0	0	717.46	0	0	0	0	722.84	0	0	0	0	0	747.78	0	0	0	0	728.08	0
9.4135e+12	0	0	0	0	718.13	0	737.42	0	715.23	696.49	709.33	0	0	0	696.1	0	0	0	0	0	0	0	0	0	0	692.74	0	696.53	704.76	0	0	717.68	0	0	0	0	721.85	0	0	0	0	0	740.3	0	0	0	0	726	0
9.4716e+12	0	0	0	0	723.58	0	731.9	0	717.71	0	706.43	0	0	0	701.03	0	0	0	0	0	0	0	972.76	0	0	695.77	0	697.66	705.84	0	0	719.56	0	0	0	0	722.61	0	0	0	0	0	733.51	0	0	0	0	726.22	0
9.5297e+12	0	0	0	0	742.59	0	739.52	0	717.86	0	730.05	0	0	0	699.75	0	0	0	0	0	0	0	698.66	0	0	694.57	0	695.93	704.74	0	0	719.79	0	0	0	0	721.95	0	0	0	0	0	749.58	0	0	0	0	748.74	0
9.5878e+12	0	0	0	0	731.89	0	739.29	0	717.68	0	720.75	0	0	0	698.59	0	0	0	0	0	0	0	0	0	0	693.28	0	694.21	703.65	0	0	719.69	0	0	0	0	721.38	0	0	0	0	0	745.5	0	0	0	0	737.85	0
9.6459e+12	0	0	0	0	726.16	0	736.86	0	717.5	0	715.34	0	0	0	697.6	0	0	0	0	0	0	0	0	0	0	692.01	0	692.51	702.57	0	0	719.51	0	0	0	0	720.85	0	0	0	0	0	741.44	0	0	0	0	731.95	0
9.704e+12	0	0	0	0	722.08	0	734.34	0	723.1	0	711.22	0	0	0	696.88	0	717.74	0	0	0	0	0	0	0	0	694.71	0	704.07	715.44	0	0	734.33	0	0	0	0	738.48	0	0	0	0	0	738.04	0	0	0	0	727.78	0
9.7622e+12	0	0	0	0	718.78	0	732.09	0	727.78	0	707.6	0	0	0	697.63	0	702.32	0	0	0	0	0	0	0	0	693.78	0	706.93	716.54	0	0	735.3	0	0	0	0	738.1	0	0	0	0	0	735.19	0	0	0	0	724.45	0
9.8203e+12	0	0	0	0	715.93	0	730.33	0	727.97	0	704.1	0	0	0	698.77	0	694.61	0	0	0	0	0	0	0	0	693.53	0	706.21	714.8	0	0	733.57	0	0	0	0	735.8	0	0	0	0	0	732.93	0	0	0	0	721.64	0
9.8784e+12	691.55	0	0	0	713.38	0	728.96	0	778.8	0	700.36	724.32	0	0	705.99	0	690.04	0	0	0	0	0	0	0	0	698.45	0	709.87	717.53	0	0	778.46	0	0	0	0	737.39	703.61	0	691.89	0	0	731.11	0	0	0	694.04	719.2	0
9.9365e+12	690.81	0	0	0	711.04	0	729.95	0	753.2	0	696.07	707.07	0	0	712.78	0	692.87	0	690.2	0	0	0	0	0	0	698.29	0	709.31	717.14	0	0	756.63	0	0	0	0	738.52	702.68	0	691.72	0	0	730.77	0	0	0	693.88	717.12	0
9.9946e+12	690.22	0	0	0	708.92	0	730.92	0	745.55	0	691.15	699.06	0	0	712.32	0	692.48	0	0	0	0	0	0	0	0	698	0	709.56	717.45	0	0	749.1	0	0	0	0	739.21	698.28	0	691.43	0	0	731.18	0	0	0	693.63	715.64	0
1.0053e+13	697.18	0	0	0	707.07	0	730.64	0	741.04	0	0	0	0	0	710.77	0	706.17	0	0	0	0	0	0	0	0	702.65	0	772.34	782.72	700.8	0	744.65	0	0	0	0	808.43	692.66	0	696.8	0	0	730.86	0	0	0	698.97	714.41	0
1.0111e+13	707.79	0	0	0	705.34	0	729.7	0	741.91	0	0	0	0	0	708.93	0	714.99	0	0	0	0	0	0	0	0	704.09	0	739.07	747.23	710.3	0	749.82	0	0	0	0	770.51	0	0	703.33	0	0	729.97	0	0	0	705.73	713.1	0
1.0169e+13	707.98	0	0	0	703.55	0	728.52	0	742.26	0	0	0	0	0	707.26	0	711.11	0	0	0	0	0	0	0	0	706.2	0	731.22	738.81	707.41	0	749.29	0	0	0	0	760.7	0	0	705.46	0	691.67	728.82	0	0	0	707.62	711.65	0
1.0227e+13	706.99	0	0	0	701.77	0	727.37	0	740.9	0	0	0	0	0	705.69	0	707.54	0	0	0	0	0	0	0	0	707.08	0	726.9	734.1	704.95	0	746.96	0	0	0	0	755.21	0	0	705.56	0	692.07	727.65	0	0	0	707.58	710.09	0
1.0285e+13	711.73	0	0	0	697.43	0	721.84	0	737.17	0	0	0	0	0	699.65	0	703.3	0	0	0	0	0	0	0	705.54	713.73	0	727.76	734.45	708.11	0	743.06	0	0	0	0	754.25	0	0	711.45	693.82	698.45	721.74	0	0	690.72	713.33	703.21	0
1.0343e+13	710.01	0	0	0	701.66	0	720.8	0	735.47	0	0	0	0	0	697.74	0	699.19	0	0	0	0	0	0	0	693.63	713.03	0	725.11	731.59	705.81	0	740.96	0	0	0	0	750.92	0	0	710.16	694	697.08	720.89	0	0	0	711.98	704.14	0
1.0401e+13	708.45	0	0	0	704.11	0	720.16	0	733.71	0	0	0	0	0	696.49	0	692.93	0	0	0	0	0	0	0	0	712.24	0	722.91	729.21	703.65	0	738.92	0	0	0	0	748.13	0	0	708.93	693.87	695.54	720.64	0	0	0	710.71	705.49	0
1.0459e+13	724.18	0	0	693.39	705.16	0	719.81	0	733.17	0	0	0	692.64	0	695.43	0	712.08	0	0	0	0	0	0	0	0	717.13	0	759.8	767.05	727.72	0	741.23	0	0	0	0	788.75	0	0	717.98	699.25	702.82	720.67	0	0	0	719.99	706.58	0
1.0518e+13	723.84	0	0	693.23	705.28	0	719.61	0	736.01	0	0	0	692.51	0	694.36	0	708.62	0	0	0	0	0	0	0	0	719.65	0	744.49	750.99	720.88	0	745.05	0	0	0	0	770.7	0	0	721.17	699.8	705.76	720.73	0	0	0	723.13	707.19	0
1.0576e+13	720.89	0	0	693.05	704.67	0	719.52	0	736.23	0	0	0	692.35	0	693.37	0	704.8	0	0	0	0	0	0	0	0	720.3	0	737.79	744.02	716.15	0	744.09	0	0	0	0	762.86	0	0	720.01	700.61	705.22	720.74	0	0	0	721.88	707.29	0
1.0634e+13	722.98	0	0	697.9	710.76	711.84	742.78	0	731.95	0	726.92	0	697.37	0	0	0	697.6	0	0	0	0	0	0	0	0	725.9	0	735.59	741.59	716.4	0	739.24	0	0	0	0	759.41	0	0	723.77	707.5	709.91	763.69	0	0	0	725.51	748.21	0
1.0692e+13	720.09	0	0	697.79	715.33	0	738.36	0	731.22	0	709.26	0	697.3	0	692.88	0	693.84	0	0	0	0	0	0	0	0	724.43	0	732.11	738.02	713.12	0	737.89	0	0	0	0	755.46	0	0	721.37	706.96	707.66	744.16	0	0	0	723.08	729.13	0
1.075e+13	717.66	0	0	697.68	712.99	0	734.47	0	730.89	0	702.21	0	697.22	0	695.57	0	0	0	0	0	0	0	0	0	0	722.96	0	729.28	735.13	710.34	0	736.89	0	0	0	0	752.28	0	0	719.28	706.21	705.55	738.04	0	0	0	720.96	722.61	0
1.0808e+13	718.24	0	0	702.67	710.5	0	731.74	0	734.33	0	697.18	691.64	702.36	0	697.47	0	745.99	0	0	0	0	0	0	0	0	725.74	693.73	728.33	734.26	709.69	0	759.16	0	0	0	0	751.48	0	0	720.78	710.45	707.27	734.44	0	0	0	722.41	718.69	0
1.0866e+13	718.25	0	0	702.47	708.18	0	729.65	0	749.15	0	692.25	700.45	702.13	0	699.36	0	717.7	0	0	0	0	0	0	0	0	724.35	693.52	737.34	744.41	710.57	0	761.19	0	0	0	0	764.39	0	0	719.86	709.27	705.42	731.84	0	0	0	721.57	715.79	0
1.0924e+13	719.03	0	0	702.21	705.99	0	728.48	0	746.36	0	0	696.14	701.84	0	701.66	0	710.38	0	0	0	0	0	0	0	0	723.99	693.2	736.53	743.21	711	0	754.56	0	0	0	0	762.2	0	0	720.28	708.39	704.55	730.11	0	0	0	722.09	713.42	0
1.0982e+13	718.46	0	0	701.9	703.87	0	727.74	0	743.66	0	0	0	701.51	0	702.6	0	706.12	0	0	0	0	0	0	0	0	723.76	692.81	734.28	740.74	709.88	0	750.45	0	0	0	0	759.12	0	0	720	707.78	703.57	728.96	0	0	0	721.83	711.42	0
1.1041e+13	721.1	0	0	706.45	722.95	689.97	739.46	0	738.78	0	722.17	0	706.08	0	699.11	0	703.29	0	0	0	0	0	0	0	0	727.7	697.64	734.57	740.85	712.13	0	745.47	0	0	0	0	758.57	0	0	723.29	711.98	707.03	750.18	0	0	0	725.11	740.27	0
1.1099e+13	719.37	0	0	706.07	717.27	0	738.49	0	737.34	0	709.95	0	705.69	0	700.25	0	699.12	0	0	0	0	0	0	0	0	726.8	697.2	732.15	738.36	710.17	0	743.42	0	0	0	0	755.79	0	0	721.89	711.22	705.56	743.63	0	0	0	723.7	728.41	0
1.1157e+13	717.66	0	0	705.7	713.49	0	736.12	0	736.35	0	703.81	0	705.3	0	701.71	0	694.03	0	0	0	0	0	0	0	0	725.76	696.73	730.03	736.19	708.26	0	741.91	0	0	0	0	753.4	0	0	720.43	710.33	704	739.46	0	0	0	722.24	723.02	0
1.1215e+13	718.66	0	0	710.01	743.82	0	738.33	0	734.22	0	732.75	0	709.63	0	701.94	0	0	0	0	0	0	0	707.51	0	0	728.2	701.26	729.51	735.61	708.89	0	739.66	0	0	0	0	752.59	0	0	721.97	713.55	706.07	750.49	0	0	0	723.75	752.42	0
1.1273e+13	716.98	0	0	709.58	729.05	0	741.43	0	733.62	0	719.52	0	709.18	0	702.63	0	0	0	0	0	0	0	0	0	0	726.94	700.7	727.75	733.85	706.85	0	738.76	0	0	0	0	750.78	0	0	720.42	712.41	704.27	748.33	0	0	0	722.21	737.18	0
1.1331e+13	715.39	0	0	709.13	722.72	0	739.67	0	733.13	0	713.2	0	708.7	0	703.32	0	0	0	0	0	0	0	0	0	0	725.71	700.1	726.18	732.28	704.74	0	737.97	0	0	0	0	749.16	0	0	718.95	711.26	702.36	744.24	0	0	0	720.75	730.59	0
1.1389e+13	715.82	0	0	713.08	734.57	0	735.66	0	732.17	0	705.49	0	712.62	0	704.15	0	0	0	0	0	0	0	0	0	0	727.32	704.11	725.67	731.78	704.52	0	736.85	0	0	695.79	0	748.67	0	0	719.82	713.61	703.37	738.07	0	0	0	721.59	722.93	0
1.1447e+13	714.34	0	0	712.53	732.28	0	734.36	0	731.85	0	710.2	0	712.03	0	704.33	0	0	0	0	0	0	0	0	0	0	726.11	703.37	724.38	730.51	702.31	0	736.35	0	0	0	0	747.4	0	0	718.45	712.39	701.28	738.24	0	0	0	720.23	728.44	0
1.1505e+13	712.88	0	0	711.97	727.77	0	734.33	0	731.37	0	711.09	0	711.44	0	704.1	0	0	0	0	0	0	0	0	0	0	724.96	702.61	723.19	729.35	700.01	0	735.74	0	0	0	0	746.23	0	0	717.13	711.18	699.06	738.44	0	0	0	718.94	728.36	0
1.1563e+13	713.07	0	0	715.48	724.23	0	733.92	0	746.24	0	710.12	0	714.87	0	759.88	0	0	0	737	0	0	0	0	0	0	726.15	706.05	722.85	729.04	699.51	0	737	0	775.35	0	0	745.98	795.68	0	717.7	712.94	699.48	737.57	0	0	0	719.51	726.84	0
1.1622e+13	711.7	0	0	714.85	721.3	0	740.54	0	755.32	0	708.54	0	714.2	0	730.71	0	0	0	711.2	0	0	0	0	0	0	725.07	705.2	721.92	728.2	697.25	0	753.81	0	0	0	0	745.38	715.82	0	716.48	711.73	697.19	740.48	0	0	0	718.33	725.47	0
1.168e+13	710.4	0	0	714.21	719.2	0	742.25	0	749.25	0	707.16	0	713.52	0	723.56	0	0	0	703.27	0	0	0	0	0	0	724.05	704.33	721.64	728.22	695.17	0	750.84	0	0	0	0	746.23	706.45	0	715.32	710.52	694.89	742.36	0	0	0	717.22	725.29	0
1.1738e+13	709.25	0	0	713.57	717.57	0	741.24	0	745.58	0	705.5	0	712.85	0	719.81	0	0	0	697.29	0	0	0	0	0	0	723.15	703.45	721.65	728.47	693.55	0	748.11	0	0	0	0	746.83	701.13	0	714.31	709.32	692.7	741.68	0	0	0	716.29	724.77	0
1.1796e+13	710.33	0	0	716.63	709.92	0	735.57	0	743.39	0	698.02	0	715.81	0	716.01	0	0	0	0	0	0	0	0	0	714.53	724.59	706.37	723.56	730.55	695.27	0	746.83	0	0	0	711.1	749.07	694.01	0	715.49	710.86	693.95	735.6	0	0	714.98	717.53	718.54	0
1.1854e+13	709.53	0	0	715.97	710.41	0	734	0	741.04	0	697.85	0	715.12	0	713.97	0	0	0	0	0	0	0	0	0	704.12	724.01	705.46	723.19	730.21	694.52	0	744.6	0	0	0	695.98	748.5	0	0	714.79	709.82	692.6	734.08	0	0	701.08	716.9	717.59	0
1.1912e+13	708.68	0	0	715.33	711.6	0	732.48	0	739.06	0	698.24	0	714.45	0	712.02	0	0	0	0	0	0	0	0	0	697.65	723.42	704.56	722.6	729.64	693.62	0	742.69	0	0	0	0	747.71	0	0	714.03	708.79	691.38	732.73	0	0	692.47	716.21	717.24	0
1.197e+13	710.21	0	0	718.13	719.75	0	727.54	0	736.87	0	695.88	0	717.16	0	708.5	0	0	0	0	0	0	0	0	0	699.67	725.11	707.2	723.75	730.69	695.86	0	740.9	0	0	0	0	748.38	0	0	715.52	710.51	693.53	727.73	0	0	0	717.7	714.05	0
1.2028e+13	709.29	0	0	717.51	724.57	0	727.28	0	735.24	0	699.65	0	716.52	0	706.78	0	0	0	0	0	0	0	0	0	700.69	724.48	706.32	722.85	729.79	694.69	0	739.26	0	0	0	0	747.27	0	0	714.68	709.55	692.27	728.68	0	0	690.44	716.9	718.66	0
1.2086e+13	708.31	0	0	716.91	724.02	0	727.84	0	733.75	0	702.25	0	715.9	0	705.15	0	0	0	0	0	0	0	0	0	697.23	723.79	705.44	721.91	728.86	693.19	0	737.76	0	0	0	0	746.16	0	0	713.79	708.57	690.94	730.17	0	0	0	716.04	720.99	0
1.2145e+13	709.81	0	0	719.54	722.81	0	728.34	0	735.54	0	703.37	0	718.46	0	703.68	0	743.48	0	0	0	0	0	0	0	693.67	725.22	707.93	731.89	740.47	695.34	0	749.53	0	0	0	0	761.65	0	0	715.1	710.3	692.78	730.97	0	0	0	717.31	721.7	0
1.2203e+13	713.15	0	0	718.95	721.44	0	728.58	0	744.29	0	703.6	0	717.85	0	702.85	0	713.42	0	0	0	0	0	0	0	690.36	725.22	707.07	738.18	746.25	700.91	0	754.59	0	0	0	0	766.01	0	0	716.71	709.42	693.06	731.18	0	0	0	719.16	721.63	0
1.2261e+13	714.33	0	0	718.37	720.03	0	728.92	0	743.38	0	703.15	0	717.24	0	703.16	0	705.66	0	0	0	0	0	0	0	0	726.17	706.2	735.3	742.99	702.59	0	750.86	0	0	0	0	761.72	0	0	718.09	709.05	694.54	731.24	0	0	0	720.63	721.18	0
1.2319e+13	718.56	0	0	720.89	718.6	0	729.3	0	805.44	0	701.95	690.59	719.72	0	708.44	0	701.1	0	0	0	0	0	0	0	0	730.3	708.7	735.59	742.79	707.58	0	758.75	0	709.4	0	0	760.47	734.28	0	722.41	712.54	700.5	731.32	0	0	0	724.85	720.56	0
1.2377e+13	717.12	0	0	720.42	717.19	0	732.89	0	770.24	0	699.9	705.82	719.27	0	724.49	0	699.56	0	702.23	0	0	0	0	0	0	729.97	708.04	733.28	740.67	706.12	0	772.1	0	0	0	0	758.96	714.76	0	721.33	712.25	700.24	732.9	0	0	0	723.74	719.98	0
1.2435e+13	716.02	0	0	720	715.99	0	736.33	0	759.78	0	697.28	701.88	718.87	0	720.78	0	699.81	0	698.02	0	0	0	0	0	0	729.38	707.41	732.85	740.61	704.97	0	763.66	0	0	0	0	759.7	706.6	0	720.32	711.72	699.63	735.75	0	0	0	722.73	720.12	0
1.2493e+13	715.28	0	0	719.6	715.07	0	737.09	0	754.25	0	694.57	697.1	718.47	0	718.14	0	699.14	0	693.3	0	0	0	0	0	0	728.84	706.76	732.27	740.09	704.08	0	758.49	0	0	0	0	759.21	701.73	0	719.57	711.09	698.9	736.77	0	0	0	721.99	720.37	0
1.2551e+13	718.23	0	0	722.4	709.21	0	732.16	0	749.23	0	0	0	721.29	0	712.07	0	701.39	0	0	0	0	0	0	0	717.8	731.57	709.7	734.29	741.85	707.16	0	754.23	0	0	0	715.88	760.47	691.57	0	722.41	714.16	702.41	731.96	0	0	718.76	724.77	715.62	0
1.2609e+13	717.35	0	0	722.03	709.68	0	731.6	0	746.32	0	690.02	0	720.9	0	710.5	0	698.85	0	0	0	0	0	0	0	707.11	730.95	709.07	732.86	740.32	706.14	0	751.19	0	0	0	701	758.71	0	0	721.6	713.51	701.56	731.51	0	0	704.91	723.95	715.25	0
1.2668e+13	716.38	0	0	721.65	710.96	0	730.85	0	743.88	0	691.35	0	720.5	0	708.98	0	695.27	0	0	0	0	0	0	0	701.38	730.24	708.42	731.4	738.76	705	0	748.65	0	0	0	691.77	756.96	0	0	720.71	712.83	700.62	730.95	0	0	697.89	723.03	715.33	0
1.2726e+13	718.7	0	0	724.45	712.07	0	730.13	0	761.78	0	691.67	701.73	723.3	0	707.76	0	731.8	0	0	0	0	0	0	0	696.47	732.35	711.37	739.42	747.89	707.92	0	780.86	0	0	0	0	768.59	0	0	722.85	715.59	703.49	730.48	0	0	691.68	725.09	715.65	0
1.2784e+13	720.96	0	0	724.05	712.76	0	729.88	0	759.28	0	690.98	700.1	722.87	0	708.81	0	717.36	0	0	0	0	0	0	0	691.37	732.23	710.72	743.64	751.86	710.78	0	768.52	0	0	0	0	772.08	0	0	723.95	714.92	703.36	730.28	0	0	0	726.35	715.97	0
1.2842e+13	721.75	0	0	723.64	713.01	0	730.39	0	754.61	0	0	695.63	722.41	0	709.36	0	711.39	0	0	0	0	0	0	0	0	732.78	710.06	741.7	749.54	711.2	0	761.74	0	0	0	0	769.05	0	0	724.82	714.65	703.7	730.67	0	0	0	727.26	716.24	0
1.29e+13	725.8	0	0	726.39	710.03	0	726.72	0	747.85	0	0	0	725.17	0	704.26	0	708.68	0	0	0	0	0	0	0	701.1	736.82	713.02	742.52	749.84	715.41	0	754.83	0	0	0	0	768.3	0	0	729.06	718.57	708.78	727.09	0	0	0	731.4	713.01	0
1.2958e+13	724.29	0	0	726.04	716.8	0	726.98	0	745.39	0	690.16	0	724.82	0	703.69	0	704.97	0	0	0	0	0	0	0	704.36	736.28	712.52	739.7	746.89	713.7	0	751.76	0	0	0	0	765.06	0	0	727.95	718.25	708.07	727.57	0	0	691.97	730.25	714.28	0
1.3016e+13	722.74	0	0	725.72	718.93	0	727.43	0	743.2	0	692.4	0	724.48	0	703.13	0	700.84	0	0	0	0	0	0	0	699.63	735.44	712.02	737.26	744.36	712.03	0	749.18	0	0	0	0	762.32	0	0	726.66	717.7	707.13	728.68	0	0	690.75	728.93	716.57	0
1.3074e+13	724.12	0	0	728.63	719.12	0	728.03	0	741.26	0	694.14	0	727.43	0	702.74	692.33	891.46	0	0	0	0	0	0	0	695.36	737.5	715.22	736.89	743.8	713.33	0	747.35	0	0	0	0	761.4	0	0	728.35	720.73	709.96	729.74	0	0	0	730.51	718.01	0
1.3132e+13	727.75	0	0	728.29	718.65	0	728.49	0	753.41	0	694.96	690.67	727.05	0	702.64	691.72	727	0	0	0	0	0	0	0	691.83	736.97	714.67	754.27	762.45	719.51	0	766.75	0	0	0	0	782.6	0	0	729.63	719.87	709.88	730.4	0	0	0	731.98	718.66	0
1.3191e+13	729.27	0	0	727.91	717.9	0	729.09	0	752.31	0	694.27	691.22	726.62	0	703.55	691.1	716.57	0	0	0	0	0	0	0	0	738.13	714.08	749.72	757.38	719.85	0	761.61	0	0	0	0	776.74	0	0	731.48	719.77	711.02	730.89	0	0	0	733.88	718.82	0
1.3249e+13	728.26	0	0	727.53	716.99	0	729.85	0	749.7	0	692.07	0	726.2	0	704.24	690.46	711.29	0	0	0	0	0	0	0	0	738.46	713.54	745.7	753.11	718.11	0	757.4	0	0	0	0	772	0	0	731.17	719.85	710.94	731.42	0	0	0	733.52	718.72	0
1.3307e+13	730.45	0	0	730.43	725.82	0	727.23	0	743.91	0	691.01	0	729.16	0	700.29	694.23	706.82	690.18	0	0	0	0	0	0	693.98	741.87	716.84	744.5	751.54	719.97	0	751.33	0	0	0	0	769.64	0	0	734	723.94	714.97	728.81	0	0	0	736.22	717.39	0
1.3365e+13	728.25	0	0	730.15	726.67	0	728.13	0	742.28	0	694.68	0	728.87	0	700.29	693.62	703.34	0	0	0	0	0	0	0	695.37	740.68	716.44	741.4	748.36	717.59	0	749.11	0	0	0	0	766.3	0	0	732.17	723.23	713.51	730.66	0	0	0	734.35	720.95	0
1.3423e+13	726.25	0	0	729.86	724.96	0	729.34	0	740.74	0	697.01	0	728.55	0	700.43	693.01	699.28	0	0	0	0	0	0	0	693.31	739.36	715.99	738.8	745.7	715.47	0	747.14	0	0	0	0	763.51	0	0	730.4	722.33	712.03	732.35	0	0	0	732.55	722.27	0
1.3481e+13	726.61	0	0	732.84	769.44	0	729.77	0	736.9	0	719.77	0	731.54	0	697.8	696.71	693.34	693.51	0	0	0	0	706.1	0	690.85	740.73	719.27	737.36	744.09	715.53	0	743.3	0	0	692.1	0	761.48	0	0	731.18	724.83	713.75	737.58	0	0	0	733.24	749.63	0
1.3539e+13	724.74	0	0	732.43	746.3	0	736.41	0	735.89	0	717.2	0	731.07	0	698.22	696.14	0	692.59	0	0	0	0	0	0	690.38	739.21	718.64	735.29	741.99	713.48	0	742	0	0	0	0	759.33	0	0	729.42	723.6	712.05	744.71	0	0	0	731.46	742.31	0
1.3597e+13	723.02	0	0	731.97	738.4	0	738.24	0	735.08	0	713.94	0	730.53	0	698.83	695.56	0	691.51	0	0	0	0	0	0	690.23	737.76	717.96	733.43	740.12	711.47	0	740.9	0	0	0	0	757.42	0	0	727.78	722.39	710.34	744.53	0	0	0	729.81	737.64	0
1.3655e+13	722.78	0	0	734.57	736.51	0	738.31	0	732.98	0	711.43	0	733.08	0	698.63	699.17	0	694.75	0	0	0	0	0	0	692.21	738.32	720.7	732.04	738.63	710.63	0	738.62	0	0	0	0	755.73	0	0	727.89	723.92	710.84	742.82	0	0	0	729.85	733.02	0
1.3713e+13	721.19	0	0	733.96	744.07	0	737.73	0	732.85	0	712.19	0	732.38	0	699.59	698.61	0	693.1	0	0	0	0	0	0	701.79	736.91	719.88	730.51	737.11	708.58	0	738.22	0	0	0	0	754.28	0	0	726.38	722.64	709	742.73	0	0	690.3	728.34	736.11	0
1.3772e+13	719.68	0	0	733.31	739.96	0	738.22	0	732.66	0	713.21	0	731.67	0	700.2	698.05	0	691.46	0	0	0	0	0	0	700.87	735.59	719.03	729.11	735.74	706.52	0	737.82	0	0	0	0	753	0	0	724.95	721.41	707.11	743.55	0	0	691.07	726.92	736.28	0
1.383e+13	719.13	0	0	735.47	733.66	0	738.29	0	731.6	0	713.76	0	733.73	0	700.62	701.57	0	693.63	0	0	0	0	0	0	0	735.78	721.24	727.9	734.53	705.26	0	736.62	0	0	0	701.54	751.83	0	0	724.74	722.34	706.85	743.01	0	0	711.78	726.68	734.21	0
1.3888e+13	717.74	0	0	734.73	730.2	0	737.54	0	731.44	0	712.07	0	732.93	0	700.77	701.02	0	691.62	0	0	0	0	0	0	716.69	734.57	720.33	726.78	733.45	703.27	0	736.31	0	0	0	715.81	750.85	0	0	723.45	721.12	704.92	741.63	0	0	721.79	725.4	731.85	0
1.3946e+13	716.39	0	0	733.99	728.3	0	736.54	0	731.22	0	710.46	0	732.13	0	700.76	700.46	0	0	0	0	0	0	0	0	714.71	733.42	719.42	725.72	732.44	701.26	0	735.97	0	0	0	707.97	749.93	0	0	722.21	719.93	702.96	740.16	0	0	714.1	724.19	729.86	0
1.4004e+13	715.06	0	0	733.25	727.45	0	735.51	0	730.94	0	709.24	0	731.33	0	700.52	699.89	0	0	0	0	0	0	0	0	711.9	732.33	718.52	724.71	731.49	699.22	0	735.59	0	0	0	702.82	749.06	0	0	721.01	718.76	700.98	738.86	0	0	709.34	723.03	728.47	0
1.4062e+13	714.63	0	0	734.99	726.82	0	734.61	0	759.43	0	708.32	711.22	732.98	0	701.05	703.27	704.79	0	0	0	0	0	0	0	708.99	732.45	720.27	726.8	734.53	698.4	0	772.93	0	0	0	698.28	754.88	0	0	720.8	719.34	700.48	737.81	0	0	705.55	722.82	727.5	0
1.412e+13	714.88	0	0	734.22	726.13	0	734.76	0	751.65	0	707.53	700.36	732.16	0	704.36	702.68	702.05	0	0	0	0	0	0	0	706.06	731.84	719.35	730.85	738.94	699.01	0	759.17	0	0	0	693.5	759.64	0	0	720.64	718.27	699.05	737.49	0	0	701.9	722.8	726.76	0
1.4178e+13	715.28	0	0	733.47	725.38	0	735.5	0	747.39	0	706.72	691.9	731.37	0	706.19	702.09	699.07	0	0	0	0	0	0	0	703.03	731.82	718.45	731.25	739.19	699.95	0	753.53	0	0	0	0	759.31	0	0	720.93	717.45	698.45	737.86	0	0	698.77	723.21	726.29	0
1.4236e+13	729.82	0	0	734.99	724.64	0	735.88	0	745.29	0	705.76	0	732.83	0	706.83	705.28	719.18	0	0	0	0	0	0	0	700.11	734.42	719.99	778.21	787.85	726.23	0	753.31	0	0	0	0	810.39	0	0	727.94	718.92	703.05	738.1	0	0	695.23	730.66	725.99	0
1.4295e+13	732.87	0	0	734.34	723.87	0	735.88	0	749.05	0	704.53	0	732.19	0	706.96	704.68	716.42	0	0	0	0	0	0	0	697.16	739.47	719.26	756.8	765.38	722.64	0	758.97	0	0	0	0	786.88	0	0	734.59	720.22	709.16	738.04	0	0	692.32	737.37	725.66	0
1.4353e+13	730.39	0	0	733.81	723.02	0	735.85	0	749.3	0	702.92	0	731.7	0	707.13	704.06	712.24	0	0	0	0	0	0	0	694.17	741.26	718.74	749.32	757.56	719.3	0	757.73	0	0	0	0	778.33	0	0	733.95	721.66	710.39	737.87	0	0	0	736.61	725.22	0
1.4411e+13	731.89	0	0	735.92	718.64	0	733.04	0	745.09	0	697.79	0	733.99	0	704.68	707.05	707.03	690.36	0	0	0	0	0	0	739.86	745.28	721.35	746.46	754.33	720.66	0	752.71	0	0	0	698.3	774.36	0	0	736.41	726.31	715.37	734.75	0	0	699.91	738.89	721.87	0
1.4469e+13	729.3	0	0	735.86	721.41	0	732.83	0	744.12	0	696.76	0	734.01	0	704.29	706.43	704.68	690.83	0	0	0	0	0	0	716.88	743.96	721.3	742.96	750.69	718.18	0	751.1	0	0	0	702.58	770.43	0	0	734.12	725.73	714.03	734.48	0	0	706.53	736.54	721.63	0
1.4527e+13	727.18	0	0	735.78	723.73	0	732.76	0	742.96	0	697.49	0	733.96	0	703.74	705.8	701.98	691.02	0	0	0	0	0	0	709.86	742.57	721.1	740.2	747.83	716.16	0	749.47	0	0	0	697.14	767.34	0	0	732.15	724.87	712.75	734.73	0	0	702.5	734.52	722.64	0
1.4585e+13	725.36	0	0	735.63	724.27	0	732.91	0	741.74	0	698.45	0	733.8	0	703.25	705.18	698.58	690.92	0	0	0	0	0	0	705.26	741.19	720.75	737.9	745.44	714.39	0	747.9	0	0	0	692.64	764.76	0	0	730.39	723.91	711.51	735.21	0	0	698.86	732.72	723.54	0
1.4643e+13	725.66	0	0	738.21	729	0	766.94	0	739.56	714.59	710.95	0	736.43	0	705.76	708.05	692.99	694.91	0	0	0	0	0	0	701.69	742.17	723.48	736.63	743.94	714.5	0	745.13	0	0	0	0	762.84	0	0	730.93	725.92	713.13	768.09	0	0	695.48	733.14	741.49	0
1.4701e+13	724.08	0	0	737.88	732.15	0	755.87	0	741.58	703.2	712.64	0	736.04	0	710.1	707.46	690.11	694.26	0	0	0	0	0	0	698.75	740.71	722.88	734.87	742.12	712.79	0	746.14	0	0	0	0	760.94	0	0	729.35	724.75	711.7	758.04	0	0	692.65	731.52	740.16	0
1.4759e+13	722.63	0	0	737.47	731.98	0	751.06	0	742.46	695.77	711.65	0	735.56	0	711.34	706.89	0	693.33	0	0	0	0	0	0	695.71	739.34	722.2	733.34	740.58	711.08	0	746.8	0	0	0	0	759.52	0	0	727.9	723.61	710.25	753.39	0	0	690.19	730.05	737.98	0
1.4818e+13	723.33	0	0	739.67	730.84	0	748.02	0	763.69	0	710.07	705.19	737.71	0	711.85	709.72	725.87	696.23	0	0	0	0	0	0	693.36	739.8	724.4	741.97	750.84	711.91	0	779.68	0	0	0	0	773.45	0	0	728.34	724.88	710.86	750.33	0	0	0	730.47	735.95	0
1.4876e+13	725.71	0	0	739.1	729.38	0	746.54	0	761.43	0	708.27	703.07	737.07	0	714.16	709.18	714.91	694.99	0	0	0	0	0	0	691.31	739.77	723.6	745.05	753.55	714.47	0	770.01	0	0	0	0	775.57	692.3	0	729.69	724.01	710.62	748.46	0	0	0	731.99	734.12	0
1.4934e+13	726.4	0	0	738.51	727.87	0	746.01	0	757.95	0	706.37	699.75	736.44	0	715.69	708.63	710.34	693.66	0	0	0	0	0	0	0	740.3	722.82	743.61	751.79	714.73	0	764.75	0	0	0	0	773.22	693.37	0	730.49	723.69	710.66	747.56	0	0	0	732.84	732.62	0
1.4992e+13	730.59	0	0	740.47	726.44	0	745.35	0	764.04	0	704.38	701.54	738.38	0	716.08	711.43	757.51	696.22	0	0	0	0	0	0	0	743.37	724.89	762.64	772.04	720.86	0	782.43	0	0	0	0	794.42	692.45	0	733.96	726.46	714	746.75	0	0	0	736.32	731.36	0
1.505e+13	736.32	0	0	740.02	725.06	0	744.7	0	769.44	0	702.27	705.86	737.93	0	717.2	710.89	731.93	695.33	0	0	0	0	0	0	0	745.12	724.35	761.98	770.86	726.85	0	780.61	0	0	0	0	793.4	692.39	0	738.2	726.67	716.27	745.91	0	0	0	740.79	730.16	0
1.5108e+13	736.43	0	0	739.63	723.71	0	744.63	0	765.99	0	700	703.88	737.56	0	718.35	710.34	723.9	694.69	0	0	0	0	0	0	0	746.81	723.9	756.92	765.39	725.99	0	774.49	0	0	0	0	787.49	692.9	0	739.3	727.5	717.55	745.51	0	0	0	741.85	729.04	0
1.5166e+13	739.46	0	0	742.04	722.44	0	744.44	0	771.22	0	697.61	713.33	740.1	0	718.37	713.05	782.04	698.48	0	0	0	0	0	0	0	751.37	726.73	757.31	765.66	728.8	0	799.37	0	0	0	0	787.46	692.34	0	743.09	732.19	722.62	745.17	0	0	0	745.51	728.06	0
1.5224e+13	742.14	0	0	741.95	721.21	0	744.2	0	782.43	0	695.1	717.93	740.05	0	720.42	712.51	743.35	698.38	0	0	0	0	0	0	0	751.36	726.63	768.47	777.35	733.24	0	795.02	0	0	0	0	799.47	694.41	0	744.2	732.07	722.9	744.74	0	0	0	746.76	727.09	0
1.5282e+13	742.94	0	0	741.87	720.02	0	744.81	0	775.71	0	692.64	712.64	739.99	0	721.97	711.96	733.23	698.26	0	0	0	0	0	0	0	752.5	726.47	764.62	773.2	733.34	0	784.84	0	0	0	0	795.46	696.23	0	745.44	732.46	724.03	744.9	0	0	0	748.02	726.21	0
1.5341e+13	741.65	0	0	741.8	718.91	0	745.07	0	770.38	0	690.36	708.38	739.93	0	721.52	711.41	727.26	698.2	0	0	0	0	0	0	0	752.71	726.33	760.42	768.74	731.58	0	778.2	0	0	0	0	790.77	696.04	0	744.8	732.74	723.95	745.04	0	0	0	747.32	725.49	0
1.5399e+13	745.74	0	0	744.87	717.86	0	745.01	0	797.44	0	0	732.87	743.16	0	725.11	714.1	748.59	702.93	0	0	0	0	0	0	0	756.48	729.89	769.4	778.04	736.54	0	810.39	0	0	0	0	799.8	700.64	0	748.52	737.1	728.48	744.86	0	0	0	750.98	724.75	0
1.5457e+13	747.04	0	0	744.87	716.81	0	746.27	0	785.4	0	0	721.74	743.15	0	726.96	713.6	738.97	702.87	0	0	0	0	0	0	0	756.74	729.75	768.94	777.5	737.77	0	794.49	0	0	0	0	799.62	702.92	0	749.49	736.91	728.95	745.5	0	0	0	752.01	724.08	0
1.5515e+13	746.21	0	0	744.82	715.87	0	746.78	0	777.82	0	0	715.55	743.08	0	725.67	713.09	732.73	702.78	0	0	0	0	0	0	0	756.85	729.57	765.41	773.77	736.49	0	785.75	0	0	0	0	795.94	702.1	0	749.15	736.93	728.87	746	0	0	0	751.64	723.61	0
1.5573e+13	748.7	0	0	748.11	708.1	0	739.93	0	768.79	0	0	705.71	746.49	0	716.82	715.83	728.44	707.62	0	0	0	0	0	0	692.17	760.57	733.3	764.57	772.55	738.6	0	776.98	0	0	0	696.98	794.22	691.94	0	752.22	741.29	732.99	739.34	0	0	702.26	754.59	716.44	0
1.5631e+13	746.23	0	0	748.05	708.18	0	739.13	0	764.75	0	0	701.06	746.41	0	715.28	715.38	724.4	707.43	0	0	0	0	0	0	696.51	759.15	733.09	760.78	768.59	735.92	0	772.43	0	0	0	696.54	790	0	0	750.12	740.47	731.37	738.73	0	0	701.07	752.43	715.84	0
1.5689e+13	743.88	0	0	747.92	708.99	0	738.09	0	761.24	0	0	695.61	746.23	0	713.66	714.93	720.89	707.11	0	0	0	0	0	0	696.24	757.55	732.76	757.49	765.14	733.44	0	768.58	0	0	0	691.15	786.26	0	0	748.02	739.42	729.67	737.95	0	0	697.88	750.28	715.76	0
1.5747e+13	744.05	0	0	751.12	709.97	0	738.66	0	793.31	0	0	694.72	749.45	0	754.88	717.76	716.48	711.33	727.56	0	0	0	0	0	694.13	758.85	736.17	755.64	763.04	733.28	0	783.72	0	721.75	0	0	783.58	742.89	0	748.65	741.88	731.21	737.58	0	0	693.68	750.81	715.94	0
1.5805e+13	741.87	0	0	750.75	711	0	745.82	0	779.77	0	0	703.6	748.98	0	734.07	717.35	715.34	710.63	709.19	0	0	0	0	0	0	756.96	735.52	753.97	761.64	731.04	0	783.3	0	0	0	0	782.78	717.28	0	746.55	740.42	729.3	742.71	0	0	0	748.69	717.14	0
1.5863e+13	740.38	0	0	750.29	712.32	0	745.99	0	771.63	0	0	703.55	748.42	0	727.62	716.93	715.09	709.83	702.58	0	0	0	0	0	0	755.4	734.81	753.44	761.3	729.47	0	777.02	0	0	0	0	782.82	710.12	0	745	739.05	727.66	744.25	0	0	0	747.16	719.07	0
1.5922e+13	741.38	0	0	752.91	726.43	714.43	740.78	0	764.18	0	794.57	702.05	750.98	0	718.08	719.84	715.33	713.01	690.38	0	0	0	708.7	0	0	756.69	737.47	754.21	762.03	730.13	756.75	770.94	0	0	0	0	783.38	700.97	0	746.14	740.76	728.79	758.02	0	0	0	748.3	825.93	0
1.598e+13	740.15	0	0	752.26	735.24	695.41	757.7	0	760.02	693.86	721.24	696.65	750.24	0	716.44	719.43	713.77	711.99	690.57	0	0	0	0	0	0	755.54	736.62	752.55	760.23	728.84	0	766.73	0	0	0	0	781.3	698.1	0	744.94	739.64	727.53	765.08	0	0	0	747.09	747.77	0
1.6038e+13	738.78	0	0	751.6	730.42	0	754.94	0	757.47	694.71	712.89	691.68	749.51	0	716.54	719.01	711.84	710.97	691.25	0	0	0	0	0	0	754.33	735.79	750.72	758.25	727.42	0	763.88	0	0	0	0	779.05	697.05	0	743.63	738.55	726.23	758.98	0	0	0	745.77	739.15	0
1.6096e+13	737.35	0	0	750.94	727.26	0	751.96	0	755.72	0	708.76	0	748.79	0	717.09	718.57	709.67	709.93	690.46	0	0	0	0	0	0	753.06	734.98	748.88	756.31	725.92	0	761.87	0	0	0	0	776.93	696.08	0	742.27	737.45	724.9	755	0	0	0	744.38	734.82	0
1.6154e+13	737.42	0	0	753.12	719.93	0	745.55	690.24	752.67	0	701.3	0	750.91	0	715.3	721.46	707.65	712.35	0	0	0	0	0	0	716.51	753.76	737.21	747.86	755.17	725.78	0	758.98	691.56	0	0	695.23	775.6	693.08	0	742.6	738.79	725.57	747.56	0	0	703.71	744.66	726.16	0
1.6212e+13	735.91	0	0	752.38	723.6	0	743.3	0	751.18	0	701.77	0	750.11	0	715.29	721	705.39	711.2	0	0	0	0	0	0	706.78	752.38	736.34	746.16	753.42	724.19	0	757.34	690.97	0	0	690.59	773.79	690.22	0	741.14	737.59	724.12	745.57	0	0	699.46	743.19	725.76	0
1.627e+13	734.46	0	0	751.62	725.06	0	741.84	0	749.67	0	702.77	0	749.29	0	714.88	720.52	703.07	710.02	0	0	0	0	0	0	701.67	751.03	735.46	744.59	751.8	722.63	0	755.7	690.39	0	0	0	772.07	0	0	739.73	736.4	722.68	744.58	0	0	695.48	741.76	726.25	0
1.6328e+13	734.09	0	0	753.44	725.23	0	741.36	692.69	794.96	0	703.58	722.35	751.04	0	727.36	723.31	703.72	711.89	693.33	0	0	0	0	0	697.58	751.25	737.29	743.84	751.16	722.05	0	798.04	693.95	0	0	0	771.88	711.15	0	739.59	737.21	722.79	744.04	0	0	692.31	741.6	726.54	0
1.6386e+13	733.42	0	0	752.61	724.84	0	744.55	692.08	773.52	0	703.94	710.04	750.16	0	728.63	722.8	708.08	710.62	698.08	0	0	0	0	0	694.07	750.11	736.35	746.11	754.05	721.37	0	779.06	693.34	0	0	0	776.08	708.88	0	738.68	736.02	721.5	746.01	0	0	0	740.73	726.86	0
1.6445e+13	733.44	0	0	751.78	724.42	0	745.9	691.49	765.74	0	703.82	704.69	749.28	0	726.42	722.28	708.61	709.33	697.33	0	0	0	0	0	691.17	749.55	735.43	747.01	754.92	721.27	0	771.46	692.76	0	0	0	776.82	705.89	0	738.48	735.07	720.63	747.39	0	0	0	740.59	727.52	0
1.6503e+13	735.32	0	0	753.32	746.57	0	741.03	695.02	759.17	0	700.14	700.43	750.77	0	720.32	724.94	710.79	710.8	0	0	0	0	0	0	0	751.16	736.99	748.63	756.32	723.12	0	765.61	696.27	0	696.86	0	777.74	698.83	0	740.27	736.36	722	742.81	0	0	0	742.42	725.4	0
1.6561e+13	734.69	0	0	752.55	741.87	0	742.45	694.41	755.91	0	706.77	693.71	749.99	0	718.98	724.39	709.02	709.6	0	0	0	0	0	0	694.14	750.68	736.19	747.3	754.82	722.33	0	762.09	695.65	0	0	0	775.82	696.14	0	739.73	735.78	721.3	746.86	0	0	0	741.88	734.06	0
1.6619e+13	733.78	0	0	751.85	737.32	0	744.28	693.76	753.34	0	709.41	0	749.28	0	717.72	723.82	707.03	708.45	0	0	0	0	0	0	694.7	749.99	735.44	745.86	753.24	721.32	0	759.31	695.05	0	0	0	773.87	693.65	0	738.93	735.11	720.44	749.13	0	0	0	741.07	735.15	0
1.6677e+13	734.33	0	0	753.43	734.19	0	761.42	697.15	749.44	693.2	709.99	0	750.85	0	722.27	726.32	705.83	710.03	694.17	0	0	0	0	0	693.51	750.94	737.09	745.33	752.49	721.97	0	755.6	698.42	0	0	0	772.62	690.5	0	739.65	736.39	721.51	751.86	0	0	0	741.74	734.54	0
1.6735e+13	733.09	0	0	752.76	733.54	0	771.97	696.51	757.29	706.77	713.29	0	750.16	0	736.74	725.74	703.2	708.96	709.7	0	0	0	0	0	691.79	749.91	736.37	743.77	750.85	720.67	0	759.63	697.81	0	0	0	770.79	703.88	0	738.5	735.51	720.4	770.64	0	0	0	740.58	741.08	0
1.6793e+13	731.87	0	0	752.08	734.4	0	764.48	695.84	758.81	702.72	715.65	0	749.46	0	732.32	725.16	701.05	707.87	706.74	0	0	0	0	0	0	748.85	735.63	742.51	749.65	719.36	0	761.91	697.18	0	0	0	769.87	705.3	0	737.35	734.58	719.25	765.92	0	0	0	739.42	742.5	0
1.6851e+13	730.75	0	0	751.39	733.78	0	759.85	695.17	757.69	698.61	715.38	0	748.74	0	729.4	724.58	699.61	706.77	704.04	0	0	0	0	0	0	747.84	734.87	741.65	748.93	718.1	0	761.42	696.55	0	0	0	769.48	704.46	0	736.27	733.63	718.08	761.86	0	0	0	738.35	741.21	0
1.6909e+13	731.04	0	0	752.81	732.45	0	765.36	698.38	788.87	694.92	714.09	700.91	750.12	0	761.07	726.92	700.76	708.27	732.62	0	0	0	0	0	0	748.34	736.29	742.09	749.53	718.34	0	785.3	699.78	712.33	0	0	770.58	738.24	0	736.62	734.41	718.62	763.31	0	0	0	738.69	739.87	0
1.6968e+13	730.39	0	0	752.07	731.7	0	766.35	697.69	778.1	694.34	713.46	703.67	749.37	0	747.9	726.34	702.42	707.13	721.12	0	0	0	0	0	0	747.58	735.49	742.96	750.82	717.52	0	779.99	699.13	0	0	0	772.78	725.12	0	735.92	733.5	717.56	765.32	0	0	0	738.03	740.62	0
1.7026e+13	730.17	0	0	751.35	731.19	0	763.48	696.99	771.85	692.57	712.71	702.75	748.63	0	741.47	725.75	703.68	705.97	715.06	0	0	0	0	0	0	747.11	734.71	743.87	751.9	717.11	0	775.11	698.49	0	0	0	774.05	718.98	0	735.6	732.71	716.7	763.5	0	0	0	737.77	740.37	0
1.7084e+13	732.15	0	0	752.64	772.12	0	759.07	700.03	767.52	0	729.22	704.57	749.89	0	734.86	727.98	708.09	707.31	707.8	0	0	0	706.9	0	0	748.69	736	746.53	754.54	719.16	0	771.96	701.56	0	0	0	776.51	713.86	0	737.4	733.89	718.07	766.35	0	0	0	739.63	764.48	0
1.7142e+13	731.91	0	0	751.99	751.77	0	763.97	699.32	763.84	693.74	726.95	700.68	749.25	0	731.77	727.39	707.46	706.23	704.38	0	0	0	0	0	0	748.5	735.31	746.01	753.9	718.82	0	768.41	700.91	0	0	0	775.52	710.23	0	737.2	733.43	717.57	769.8	0	0	0	739.45	755.72	0
1.72e+13	731.43	0	0	751.39	744.53	0	762.64	698.6	761.26	695.9	723.8	696.12	748.65	0	729.79	726.79	706.41	705.19	701.83	0	0	0	0	0	0	748.16	734.66	745.17	752.96	718.28	0	765.8	700.24	0	0	0	774.25	707.28	0	736.78	732.94	716.99	766.77	0	0	0	739.04	750.27	0
1.7258e+13	732.85	0	0	752.81	740.06	0	776.93	701.49	764.66	698.69	721.19	693.44	750.08	0	781.36	728.89	707.7	706.73	745.08	0	0	0	0	0	0	749.61	736.12	745.88	753.47	719.99	0	765.42	703.17	690.19	0	0	774.31	723.77	0	738.21	734.43	718.68	769.54	0	0	0	740.44	746.54	0
1.7316e+13	732	0	0	752.28	738.51	0	779.79	700.75	774.73	706.57	722.11	694.96	749.55	0	753.72	728.3	706.06	705.82	724.21	0	0	0	0	0	0	748.97	735.53	744.82	752.42	719.12	0	774.79	702.5	0	0	0	773.35	723.16	0	737.44	733.82	717.93	777.61	0	0	0	739.66	749.67	0
1.7374e+13	731.22	0	0	751.74	738.06	0	773.29	700.02	772.01	705.03	722.2	696.56	749.01	0	745.83	727.72	705.14	704.91	717.59	0	0	0	0	0	0	748.29	734.94	744.45	752.24	718.29	0	774.17	701.83	0	0	0	773.63	718.86	0	736.69	733.16	717.14	773.32	0	0	0	738.92	749.14	0
1.7432e+13	732.68	0	0	753.19	736.71	0	768.1	702.75	770.25	701.93	720.69	699.36	750.45	0	741.12	729.72	754.07	706.62	713.38	0	0	0	0	0	0	749.56	736.4	746.49	754.42	719.96	0	784.7	704.61	0	0	0	776.09	715.57	0	738.04	734.46	718.67	768.83	0	0	0	740.27	746.87	0
1.7491e+13	735.76	0	0	752.64	734.89	0	764.28	702	790.71	697.8	718.58	720.22	749.9	0	741.16	729.15	734.63	705.74	710.71	0	0	0	0	0	0	749.66	735.78	761.2	770.29	724.45	0	800.9	703.94	0	0	0	793.28	715.86	0	739.51	733.93	718.81	765.06	0	0	0	741.93	744.28	0
1.7549e+13	738.75	0	0	752.1	732.98	0	762.63	701.25	783.88	692.6	716.34	716.82	749.37	0	741.6	728.58	726.91	704.9	709.71	0	0	0	0	0	0	751.44	735.2	760.7	769.47	726.95	0	790.73	703.25	0	0	0	792.3	716.74	0	742.33	734.22	720.43	762.91	0	0	0	744.87	742.02	0
1.7607e+13	739.14	0	0	751.64	731.23	0	761.05	700.49	778.27	0	714.2	713.6	748.94	0	739.97	728.01	722.95	704.19	707.98	0	0	0	0	0	0	752.62	734.75	758.48	767	726.87	0	784.2	702.56	0	0	0	789.56	715.51	0	743.19	734.78	721.2	761.21	0	0	0	745.72	740.21	0
1.7665e+13	742.43	0	0	753.44	722.28	0	753.78	703.1	772.1	0	704.99	709.24	750.85	0	734.57	729.96	722.84	706.71	701.34	0	0	0	0	0	695.62	756.38	736.83	759.29	767.44	730.34	0	778.27	705.22	0	0	701.62	789.38	710.27	0	746.74	738.35	725.42	753.62	0	0	706.31	749.2	732.01	0
1.7723e+13	741.03	0	0	753.27	721.54	0	751.82	702.35	768.51	0	704.07	705.67	750.74	0	732.36	729.41	720.23	706.39	697.9	0	0	0	0	0	699.76	755.9	736.68	756.72	764.71	728.83	0	774.38	704.54	0	0	699.08	786.34	707.52	0	745.67	738.19	724.73	751.76	0	0	704.07	748.1	730.59	0
1.7781e+13	739.6	0	0	753.1	721.55	0	749.88	701.59	765.32	0	704.18	701.3	750.59	0	730.1	728.86	717.83	706.04	694.16	0	0	0	0	0	700.1	755.13	736.47	754.43	762.3	727.39	0	771.01	703.84	0	0	694.86	783.61	704.44	0	744.47	737.74	723.89	749.98	0	0	701.3	746.86	729.6	0
1.7839e+13	740.77	0	0	755.28	727.85	706.62	791.26	704.09	760.72	722.1	726.9	694.31	752.84	0	725.6	730.79	716.61	709.08	690.07	0	0	0	0	0	698.87	756.77	738.82	753.97	761.54	728.83	0	766.65	706.39	0	0	0	782.2	697.66	0	745.8	740.02	726.21	797.09	0	0	698.1	748.09	758.63	0
1.7897e+13	739.18	0	0	755.01	734.37	0	770.94	703.34	760.78	709.05	722.42	691.23	752.55	0	729.05	730.29	714.01	708.61	694.08	0	0	0	0	0	696.47	755.55	738.42	751.88	759.35	727.26	0	765.66	705.71	0	0	0	779.74	698.58	0	744.32	739.12	725.04	772.89	0	0	694.25	746.59	749.55	0
1.7955e+13	737.68	0	0	754.67	734.33	0	763.57	702.6	760.92	703.58	719.02	0	752.17	0	729.68	729.8	711.44	708.07	696.37	0	0	0	0	0	693.63	754.32	737.93	750.02	757.44	725.76	0	765.42	705.02	0	0	0	777.75	699.95	0	742.9	738.16	723.87	765.08	0	0	691	745.14	744.84	0
1.8013e+13	738.09	0	0	756.6	735.9	726.27	819.6	705.04	759.8	745.08	740.72	0	754.08	0	728.55	731.77	709.61	710.75	697.82	0	0	0	0	0	691.56	755.01	739.88	749.47	756.78	726.24	0	764.44	707.49	0	0	0	776.92	700.99	0	743.4	739.55	725.15	835.78	0	0	0	745.57	774.05	0
1.8072e+13	736.72	0	0	756.08	745.43	702.14	784.66	704.32	760.43	721.03	734.98	0	753.51	0	733.35	731.31	707.63	710.01	699.38	0	0	0	0	0	0	753.77	739.2	748.09	755.41	724.77	0	764.23	706.82	0	0	0	775.56	701.4	0	742.07	738.47	723.88	787.53	0	0	0	744.23	763.47	0
1.813e+13	735.46	0	0	755.51	743.51	0	773.87	703.59	761.63	713.23	728.71	0	752.9	0	734.3	730.84	705.8	709.21	701.15	0	0	0	0	0	0	752.61	738.49	746.86	754.2	723.38	0	765.08	706.16	0	0	0	774.42	702.6	0	740.85	737.43	722.64	776	0	0	0	743	755.53	0
1.8188e+13	735.76	0	0	757.07	740.72	0	767.57	706.01	762.41	708.11	724.5	0	754.41	0	928.25	732.84	705.17	711.34	918.11	0	0	0	0	0	0	753.08	740.04	746.84	754.2	723.56	0	765.87	708.58	701.95	0	0	774.5	733.45	0	741.23	738.4	723.38	769.47	0	0	0	743.34	750.39	0
1.8246e+13	734.71	0	0	756.4	738.49	0	780.18	705.32	784.94	709.53	722.35	694.86	753.7	0	765.35	732.37	704.24	710.38	733.36	0	0	0	0	0	0	752.07	739.25	746.14	753.62	722.35	0	782.32	707.93	703.69	0	0	774.23	732.85	0	740.19	737.39	722.18	776.04	0	0	0	742.32	749.22	0
1.8304e+13	733.92	0	0	755.73	737.98	0	776.07	704.62	779.37	707.98	722.1	698.85	752.99	0	752.87	731.89	704.65	709.4	723.16	0	0	0	0	0	0	751.19	738.47	746.48	754.3	721.36	0	780.72	707.28	0	0	0	775.6	724.5	0	739.36	736.45	721.06	774.64	0	0	0	741.51	749.58	0
1.8362e+13	733.48	0	0	755.07	737.13	0	771.03	703.92	774.61	704.63	720.85	699.61	752.29	0	746.44	731.41	705.25	708.39	717.76	0	0	0	0	0	0	750.57	737.69	747	754.98	720.7	0	777.36	706.62	0	0	0	776.54	719.93	0	738.85	735.61	720.1	770.81	0	0	0	741.05	747.93	0
1.842e+13	735.47	0	0	756.36	735.74	0	767.53	706.33	812.91	700.71	719.01	738.14	753.56	0	754.1	733.34	722.13	710.03	719.35	0	0	0	0	0	0	752	739.02	752.62	761.22	722.75	0	819.3	709.02	0	0	0	783.59	731.01	0	740.59	736.85	721.42	767.35	0	0	0	742.84	745.66	0
1.8478e+13	737.34	0	0	755.73	734.22	0	767.66	705.64	794.91	696.69	717.15	724.84	752.92	0	752.81	732.83	722.92	709.02	720.01	0	0	0	0	0	0	752.34	738.32	757.52	766.29	724.78	0	799.89	708.38	0	0	0	788.79	728.94	0	741.79	736.46	721.45	766.61	0	0	0	744.18	743.95	0
1.8536e+13	738.67	0	0	755.16	732.95	0	766.38	704.95	785.94	693.15	715.58	718.97	752.34	0	748.59	732.31	721.28	708.07	717.21	0	0	0	0	0	0	753.22	737.71	757.91	766.53	725.92	0	790.81	707.73	0	0	0	788.9	724.87	0	743.04	736.49	721.94	765.55	0	0	0	745.49	742.78	0
1.8595e+13	742.73	0	0	756.64	724.2	0	758.12	707.3	778.61	0	706.36	715.72	753.89	0	741.16	734.15	723.81	709.99	709.45	0	0	0	0	0	734.93	756.88	739.4	760.49	768.77	730.21	0	784.28	710.07	0	0	720.07	790.62	718.1	0	747.06	739.48	725.8	757.34	0	0	725.89	749.51	734.37	0
1.8653e+13	741.98	0	0	756.31	725.75	0	755.97	706.62	773.92	0	706.57	711.63	753.6	0	737.98	733.62	721.41	709.37	706.09	0	0	0	0	0	714.48	756.86	739.1	758.44	766.56	729.35	0	779.45	709.43	0	0	702.9	788.17	714.74	0	746.61	739.51	725.53	755.58	0	0	709.92	749.03	733.47	0
1.8711e+13	740.95	0	0	756.02	728.05	0	754.03	705.92	770	0	707.6	707.32	753.34	0	735.07	733.1	719.2	708.8	702.73	0	0	0	0	0	708.01	756.45	738.8	756.43	764.4	728.3	0	775.44	708.78	0	0	694.56	785.76	711.41	0	745.81	739.26	724.97	754.27	0	0	703.63	748.21	733.56	0
1.8769e+13	742.5	0	0	757.94	729.32	0	752.58	708.21	830.18	0	708.64	718.36	755.34	0	760.93	734.88	719.11	711.34	715.13	0	0	0	0	0	703.69	758.37	740.95	756.4	764.07	730.16	0	805.72	711.05	719.64	0	0	784.8	760.45	0	747.5	741.63	727.45	753.33	0	0	699.48	749.82	733.9	0
1.8827e+13	741.3	0	0	757.66	729.8	0	758.18	707.53	795.16	0	709.48	720.88	755.04	0	753.79	734.37	721.69	710.79	718.03	0	0	0	0	0	700.36	757.38	740.57	756.42	764.42	729.05	0	797.6	710.41	696.55	0	0	785.71	730.93	0	746.32	740.89	726.46	756.56	0	0	695.62	748.63	734.65	0
1.8885e+13	741.05	0	0	757.32	730.31	0	759.69	706.85	783.8	0	710.36	716.02	754.68	0	746.31	733.88	721.82	710.2	713.78	0	0	0	0	0	697.21	756.75	740.12	757.38	765.53	728.88	0	788.18	709.77	0	0	0	787.04	723.02	0	745.87	740.18	725.79	758.78	0	0	692.71	748.22	736.3	0
1.8943e+13	743.97	0	0	759.16	730.68	973.17	752.81	709.08	775.72	0	717.02	713.47	756.54	0	737.05	735.68	723.84	712.71	704.77	0	0	0	0	0	694.39	759.04	742.09	759.86	767.79	732.12	0	781.46	711.98	0	0	0	788.93	714.32	0	748.56	742.35	728.63	764.18	0	0	690.12	750.9	746.35	0
1.9001e+13	743.22	0	0	758.76	749.43	707.68	783.87	708.42	771.45	709.96	737.73	709.31	756.12	0	735.76	735.21	721.4	712.11	703.63	0	0	0	0	0	692.07	758.61	741.6	758.2	765.99	731.27	0	776.88	711.35	0	0	0	786.94	711.53	0	747.95	741.89	728.1	789.99	0	0	0	750.28	768.28	0
1.9059e+13	742.16	0	0	758.36	746.32	690.47	775.12	707.75	770.12	707.87	728.77	705.36	755.7	0	736.73	734.74	719.07	711.51	704.69	0	0	0	0	0	690.29	757.93	741.12	756.36	764.05	730.12	0	774.84	710.72	0	0	0	784.84	710.51	0	747.04	741.33	727.34	778.05	0	0	0	749.35	757.67	0
1.9118e+13	740.97	0	0	757.96	743.05	0	769.72	707.09	768.82	705.32	724.27	702.03	755.28	0	736.32	734.27	716.86	710.9	705.28	0	0	0	0	0	0	757.08	740.62	754.62	762.25	728.85	0	773.34	710.09	0	0	0	783.01	710.07	0	745.97	740.65	726.44	771.88	0	0	0	748.26	752.29	0
1.9176e+13	741.96	0	0	759.75	760.54	721.07	797.95	709.32	766.95	722.97	754.45	699.65	757.09	0	735.05	736.1	716.29	713.4	704.75	0	0	0	691.86	0	0	758.31	742.55	754.58	762.07	729.95	697.12	771.63	712.29	0	0	0	782.63	708.93	0	747.06	742.4	728.18	807.63	0	0	0	749.28	786.68	0
1.9234e+13	740.63	0	0	759.28	755.24	703.3	784.65	708.67	767.24	717.65	739.38	697.24	756.59	0	737.6	735.64	714.3	712.69	705.43	0	0	0	0	0	0	757.24	741.96	753.05	760.54	728.54	0	771.21	711.68	0	0	0	781.12	708.83	0	745.83	741.49	727.03	788.66	0	0	0	748.04	768.56	0
1.9292e+13	739.37	0	0	758.77	749.93	0	776.85	708.02	767.26	713.22	732.56	695.19	756.05	0	737.81	735.18	712.43	711.94	705.92	0	0	0	0	0	0	756.19	741.33	751.68	759.2	727.2	0	771.08	711.06	0	0	0	779.86	708.9	0	744.64	740.56	725.88	779.67	0	0	0	746.84	760.25	0
1.935e+13	739.95	0	0	760.36	737.43	0	767.96	710.24	766.88	707.53	721.1	695.15	757.61	0	736.96	737.01	712.02	714.13	707.18	0	0	0	0	0	707.29	756.96	742.98	751.78	759.28	727.79	0	770.96	713.24	0	0	724.24	779.97	709.88	0	745.3	741.79	726.99	769.32	0	0	727.97	747.46	748.32	0
1.9408e+13	738.82	0	0	759.77	735.16	0	763.44	709.6	765.15	702.23	718.46	693.54	756.98	0	735.07	736.54	710.52	713.27	705.37	0	0	0	0	0	710.7	755.96	742.27	750.73	758.26	726.55	0	769.44	712.64	0	0	708.42	779	708.73	0	744.21	740.82	725.83	764.71	0	0	714.09	746.38	744.57	0
1.9466e+13	737.76	0	0	759.16	734.34	0	759.81	708.96	763.23	697.12	717.09	691.37	756.33	0	733.13	736.07	709.06	712.38	702.6	0	0	0	0	0	709.32	755	741.54	749.69	757.22	725.37	0	767.68	712.03	0	0	702.04	777.93	706.9	0	743.19	739.89	724.72	761.11	0	0	709.08	745.36	741.97	0
1.9524e+13	738.29	0	0	760.52	734.1	0	756.96	711.16	827.98	692.29	716.34	703.18	757.66	0	756.63	737.87	709.05	714.2	712.25	0	0	0	0	0	707.56	755.68	742.95	749.78	757.21	725.89	0	797.72	714.19	720.45	0	696.99	777.67	759.18	0	743.78	740.9	725.58	758.36	0	0	705.7	745.93	740.25	0
1.9582e+13	737.4	0	0	759.88	733.91	0	761.7	710.54	791.63	690.29	715.95	712.93	756.98	0	753.7	737.38	711.32	713.24	718.56	0	0	0	0	0	705.5	754.75	742.2	750.23	758.05	724.93	0	793.14	713.59	696.78	0	692.08	779.32	729.54	0	742.86	739.98	724.5	760.41	0	0	702.58	745.02	739.68	0
1.9641e+13	737.32	0	0	759.23	734.18	0	762.63	709.9	780.74	690.57	716.24	709.82	756.3	0	746.51	736.89	712.86	712.28	714.26	0	0	0	0	0	703.2	754.17	741.45	751.89	759.95	724.77	0	784.41	712.99	0	0	0	781.58	721.81	0	742.55	739.16	723.7	761.96	0	0	699.89	744.77	740.6	0
1.9699e+13	737.38	0	0	758.59	734.45	0	761.26	709.26	774.59	0	716.36	706.97	755.64	0	741.82	736.39	712.77	711.32	710.81	0	0	0	0	0	700.91	753.94	740.72	752.21	760.23	724.69	0	778.85	712.39	0	0	0	781.77	717.31	0	742.51	738.55	723.17	761.35	0	0	697.14	744.78	741	0
1.9757e+13	739.69	0	0	759.83	734.35	0	765.04	711.43	807.61	0	715.99	728.18	756.88	0	765.87	738.11	719.18	712.95	729.7	0	0	0	0	0	698.75	755.8	742.07	755.16	763.22	727.14	0	807.32	714.52	707.47	0	0	784.74	743.52	0	744.68	740.18	725.16	762.89	0	0	694.65	746.95	741.05	0
1.9815e+13	740.06	0	0	759.27	734.43	0	767.4	710.8	792.24	690.01	715.95	721.4	756.33	0	755.46	737.59	721.19	712.09	722.59	0	0	0	0	0	696.43	755.72	741.48	757.25	765.54	727.5	0	795.65	713.92	0	0	0	787.32	731.66	0	744.84	739.81	724.85	765.55	0	0	692.56	747.16	742.31	0
1.9873e+13	740.49	0	0	758.76	734.61	0	766.13	710.16	784.02	0	715.76	716.76	755.81	0	749.12	737.07	720.56	711.27	717.72	0	0	0	0	0	694.42	755.89	740.93	757.63	765.89	727.84	0	788.27	713.31	0	0	0	787.66	725.33	0	745.2	739.57	724.76	765.25	0	0	690.57	747.58	742.91	0
1.9931e+13	743.69	0	0	760.2	734.4	0	771.35	712.27	813.52	690.04	715.07	728.27	757.31	0	784.1	738.72	724.03	713.19	747.47	0	0	0	0	0	692.61	758.65	742.57	760.14	768.18	731.3	0	808.03	715.39	722.67	0	0	789.58	759.29	0	748.29	741.99	727.83	767.17	0	0	0	750.65	742.86	0
1.9989e+13	743.44	0	0	759.81	734.57	0	774.62	711.63	799.53	692.8	715.24	725.83	756.94	0	764.6	738.2	725.63	712.56	731.9	0	0	0	0	0	690.85	758.52	742.18	760.81	769.06	731.02	0	801.52	714.78	702.23	0	0	790.66	740.15	0	748.06	741.79	727.51	771.26	0	0	0	750.43	744.81	0
2.0047e+13	743.52	0	0	759.45	734.98	0	772.24	710.99	790.65	693.26	715.26	721.52	756.59	0	755.7	737.68	725.19	711.95	724.66	0	0	0	0	0	0	758.5	741.8	761.15	769.45	731.07	0	794.35	714.17	0	0	0	791.16	731.9	0	748.1	741.56	727.3	770.43	0	0	0	750.51	745.54	0
2.0105e+13	746.86	0	0	761.16	750.35	727.24	802.7	713.05	783.59	710.57	756.05	719.71	758.38	0	746.17	739.29	727.76	714.3	714.89	0	0	0	0	0	0	761.4	743.76	763.79	771.9	734.71	699.81	788.73	716.2	0	0	0	793.31	723.43	0	751.31	744.24	730.65	818.54	0	0	0	753.71	793.93	0
2.0163e+13	746.09	0	0	760.87	752.08	701.53	789.27	712.41	780.5	713.61	735.71	715.6	758.1	0	746.36	738.79	725.39	713.8	713.65	0	0	0	0	0	0	761.13	743.44	762.08	770.09	733.85	0	784.96	715.59	0	0	0	791.44	720.34	0	750.74	743.98	730.2	792.16	0	0	0	753.13	768.8	0
2.0222e+13	745.06	0	0	760.58	747.92	0	780.92	711.77	778.83	711.16	729.17	712.03	757.82	0	745.63	738.3	723.12	713.3	713.85	0	0	0	0	0	0	760.58	743.11	760.28	768.23	732.76	0	783.01	714.99	0	0	0	789.56	719.08	0	749.88	743.56	729.53	782.56	0	0	0	752.25	760.31	0
2.028e+13	746.61	0	0	762.46	744.42	0	782.95	713.79	778.32	709.78	725.19	709.69	759.77	0	812.24	739.93	723.16	715.91	773.67	0	0	0	0	0	0	762.42	745.22	760.71	768.52	734.49	0	781.5	716.97	690.57	0	0	789.65	733.25	0	751.55	745.78	731.86	778.14	0	0	0	753.86	755.04	0
2.0338e+13	745.29	0	0	762.14	743.09	0	793.77	713.17	792.66	718.08	725.78	710.66	759.42	0	771.36	739.47	721.45	715.35	738.74	0	0	0	0	0	0	761.47	744.79	759.21	767.08	733.11	0	791.91	716.38	696.87	0	0	788.36	738.63	0	750.35	745.01	730.81	789.1	0	0	0	752.65	757.57	0
2.0396e+13	744.25	0	0	761.78	743.13	0	785.85	712.54	789.08	714.14	725.83	711.67	759.03	0	760.39	739.01	720.9	714.74	730	0	0	0	0	0	0	760.57	744.3	758.78	766.84	732.01	0	791.09	715.78	0	0	0	788.45	732.52	0	749.33	744.2	729.79	784.34	0	0	0	751.64	756.99	0
2.0454e+13	743.54	0	0	761.37	741.99	0	779.42	711.92	784.54	709.95	724.11	711.04	758.59	0	753.99	738.55	720.29	714.1	724.69	0	0	0	0	0	0	759.87	743.76	758.5	766.66	731.23	0	787.83	715.19	0	0	0	788.47	728.09	0	748.6	743.44	728.93	779.08	0	0	0	750.94	754.28	0
2.0512e+13	745.79	0	0	763.1	740.23	0	777.35	713.94	821.15	706.13	721.97	742.48	760.33	0	771.88	740.25	731.84	716.46	736.81	0	0	0	0	0	0	761.67	745.61	762.96	771.4	733.73	0	822.98	717.17	702.24	0	0	793.35	750.29	0	750.63	745.29	731.03	775.92	0	0	0	752.97	751.45	0
2.057e+13	746.97	0	0	762.64	738.69	0	777.58	713.34	803.97	703.48	720.41	731.52	759.85	0	764.14	739.8	732.7	715.77	732.04	0	0	0	0	0	0	761.68	745.05	766.33	774.91	735.14	0	807.98	716.59	693.16	0	0	796.97	740.7	0	751.29	744.82	730.98	775.69	0	0	0	753.71	750.08	0
2.0628e+13	747.75	0	0	762.2	737.51	0	775.21	712.73	794.8	700.77	719.14	725.76	759.4	0	757.72	739.36	730.77	715.12	726.92	0	0	0	0	0	0	762.12	744.53	766.49	775.02	735.79	0	799.45	716.02	0	0	0	797.24	734.33	0	752.01	744.71	731.26	773.95	0	0	0	754.47	748.86	0
2.0686e+13	751.44	0	0	764	776.03	0	771.81	714.76	787.17	693.96	735.26	722.89	761.27	0	748.9	741.06	732.4	717.66	718.12	0	0	0	707.16	0	0	765.52	746.59	768.79	777.07	739.61	0	792.94	717.99	0	0	0	799.11	726.56	0	755.68	747.79	735.07	778.65	0	0	0	758.11	772.85	0
2.0745e+13	750.44	0	0	763.7	757	0	775.99	714.16	782.23	698.92	732.23	718.71	760.99	0	745.42	740.61	729.62	717.2	714.96	0	0	0	0	0	0	765.22	746.28	766.59	774.76	738.44	0	787.9	717.42	0	0	0	796.77	722.75	0	754.95	747.59	734.53	780.53	0	0	0	757.36	763.23	0
2.0803e+13	749.18	0	0	763.43	749.85	0	773.89	713.56	778.76	701.66	729.05	714.86	760.73	0	743.16	740.17	727.08	716.72	712.86	0	0	0	0	0	0	764.57	745.96	764.39	772.44	737.07	0	784.21	716.85	0	0	0	794.38	719.84	0	753.91	747.15	733.72	776.93	0	0	0	756.29	757.48	0
2.0861e+13	750.46	0	0	765.48	745.38	0	771.72	715.59	830.93	701.82	726.36	735.13	762.85	0	775.6	741.89	727.18	719.49	735.19	0	0	0	0	0	0	766.34	748.24	764.19	772.02	738.47	0	817.74	718.82	722.03	0	0	793.68	763.65	0	755.38	749.43	735.9	773.41	0	0	0	757.69	753.31	0
2.0919e+13	749.38	0	0	765.17	742.3	0	776.61	715	804.02	701.39	724.44	729.31	762.5	0	763.82	741.45	731.06	718.89	729.74	0	0	0	0	0	0	765.24	747.78	765.13	773.3	737.5	0	806.62	718.26	701.66	0	0	795.29	740.24	0	754.21	748.54	734.75	775.41	0	0	0	756.52	751.37	0
2.0977e+13	749.34	0	0	764.79	740.56	0	775.68	714.42	793.82	700.67	723.46	723.94	762.09	0	756.72	741.02	730.62	718.25	724.72	0	0	0	0	0	0	764.67	747.26	766.01	774.28	737.51	0	798.14	717.7	0	0	0	796.44	732.65	0	753.94	747.79	734.14	774.96	0	0	0	756.3	750.62	0
2.1035e+13	752.3	0	0	766.7	731.04	0	766.65	716.44	786.41	691.76	715.06	721.38	764.02	0	748.38	742.79	732.12	720.79	716.69	0	0	0	0	0	696.04	767.15	749.31	768.37	776.5	740.65	0	792.08	719.66	0	0	733.98	798.56	725.06	0	756.77	750.13	737.04	766.03	0	0	735.08	759.12	741.86	0
2.1093e+13	751.39	0	0	766.28	729.82	0	763.98	715.88	781.39	0	713.54	717.55	763.57	0	744.98	742.37	729.54	720.18	713.67	0	0	0	0	0	709.69	766.67	748.79	766.56	774.59	739.59	0	787.09	719.12	0	0	710.51	796.64	721.65	0	756.05	749.65	736.39	763.67	0	0	714.73	758.39	740.25	0
2.1151e+13	750.19	0	0	765.88	729.7	0	761.3	715.31	777.27	0	713.03	713.86	763.15	0	741.91	741.95	727.13	719.57	710.43	0	0	0	0	0	707.81	765.93	748.3	764.58	772.5	738.27	0	782.96	718.58	0	0	702.3	794.46	718.42	0	755.02	749.03	735.5	761.25	0	0	708.14	757.34	738.86	0
2.1209e+13	748.85	0	0	765.47	730.23	0	758.86	714.74	773.72	0	713.03	710.08	762.72	0	739.13	741.53	724.83	718.93	707.12	0	0	0	0	0	705.74	764.99	747.79	762.59	770.41	736.85	0	779.38	718.03	0	0	696.39	792.19	715.23	0	753.82	748.28	734.47	759.12	0	0	704.19	756.12	737.96	0
2.1268e+13	749.63	0	0	767.36	736.66	691.52	794.62	716.8	771.29	725.82	727.95	705.53	764.62	0	743.8	743.32	723.9	721.41	705.73	0	0	0	0	0	703.47	766.16	749.8	762.07	769.63	737.71	0	776.1	720.01	0	0	690.6	790.92	711.01	0	754.75	750	736.04	793.43	0	0	700.69	756.98	757.54	0
2.1326e+13	748.04	0	0	766.87	740.94	0	778.84	716.24	773.35	714.32	727.27	702.89	764.08	0	744.77	742.89	721.55	720.65	709.71	0	0	0	0	0	700.96	764.86	749.16	760.1	767.61	736.08	0	777.27	719.48	0	0	0	788.79	713.12	0	753.26	748.96	734.72	779.36	0	0	697.66	755.47	754.31	0
2.1384e+13	746.56	0	0	766.33	741.07	0	771.86	715.68	772.58	709.12	725.08	701.34	763.5	0	742.66	742.46	719.48	719.86	710.09	0	0	0	0	0	698.89	763.57	748.48	758.53	766.06	734.54	0	776.75	718.94	0	0	0	787.29	713.54	0	751.84	747.88	733.41	772.83	0	0	694.8	754.04	751.15	0
2.1442e+13	746.87	0	0	767.94	740.68	0	802.21	717.74	777.6	727.84	725.57	701.21	765.06	0	771.81	744.25	718.65	721.92	733.77	0	0	0	0	0	696.82	764.1	750.11	758.37	765.84	734.84	0	778.41	720.93	0	0	0	786.95	725.63	0	752.24	748.93	734.25	791.55	0	0	692.75	754.4	753.79	0
2.15e+13	745.63	0	0	767.27	743.46	0	788.45	717.19	782.51	719.85	729.05	702.25	764.34	0	759.99	743.81	717.4	721	727.13	0	0	0	0	0	695.12	762.93	749.3	757.37	764.93	733.51	0	783.7	720.4	0	0	0	786.17	726.77	0	751.03	747.83	732.98	786.35	0	0	691.03	753.18	757.9	0
2.1558e+13	744.63	0	0	766.59	743.9	0	780.27	716.63	780.35	714.25	727.9	703.34	763.61	0	753.26	743.36	716.72	720.07	722.33	0	0	0	0	0	693.7	761.89	748.49	756.96	764.67	732.4	0	783.03	719.87	0	0	0	786.14	724.02	0	750.01	746.79	731.82	780	0	0	0	752.18	755.96	0
2.1616e+13	745.63	0	0	767.89	757.36	739.98	809.01	718.69	777.95	724.54	775.07	706.77	764.87	0	747.7	745.11	718.25	721.73	718.95	0	0	0	690.38	0	692.5	762.73	749.82	758.38	766.13	733.33	710.02	781.83	721.85	0	0	0	787.58	722.55	0	750.95	747.77	732.73	830.08	0	0	0	753.13	808.25	0
2.1674e+13	744.96	0	0	767.16	760.28	709.18	795.4	718.13	776.32	724.79	747.29	705.48	764.11	0	748.74	744.63	717.51	720.77	717.16	0	0	0	0	0	691.55	762.02	749.02	757.75	765.48	732.55	0	779.86	721.32	0	0	0	786.85	720.23	0	750.28	746.95	731.85	799.29	0	0	0	752.47	777.33	0
2.1732e+13	744.19	0	0	766.46	754.98	696.98	785.61	717.57	775.91	720.02	738.74	703.79	763.39	0	748.03	744.14	716.55	719.83	716.47	0	0	0	0	0	691.37	761.31	748.25	756.91	764.61	731.69	0	779.27	720.78	0	0	0	785.93	719.19	0	749.55	746.16	730.97	787.98	0	0	0	751.74	767.1	0
2.1791e+13	745.15	0	0	767.67	813.71	692.18	775.47	719.59	775.33	713.22	791.39	704.56	764.58	0	745.98	745.8	717.55	721.33	716.4	0	0	0	834.71	0	691.39	762.29	749.53	757.63	765.28	732.65	714.1	779.12	722.74	0	0	0	786.48	719.32	0	750.53	747.3	732.05	778.89	0	0	0	752.71	822.09	0
2.1849e+13	744.28	0	0	766.99	776.51	706.41	789.14	719.02	773.21	716.68	755.44	702.89	763.89	0	743.74	745.28	716.42	720.41	714.29	0	0	0	711.39	0	691.79	761.51	748.8	756.73	764.39	731.7	693.94	777.24	722.19	0	0	0	785.58	717.55	0	749.7	746.52	731.13	797.36	0	0	0	751.89	785.81	0
2.1907e+13	743.4	0	0	766.33	763.84	700.9	784.38	718.44	772.07	717.14	744.7	701.05	763.21	0	743.11	744.76	715.24	719.49	712.6	0	0	0	696.58	0	693.45	760.73	748.09	755.77	763.42	730.74	0	775.96	721.65	0	0	0	784.56	715.9	0	748.86	745.73	730.2	789.07	0	0	0	751.05	772.41	0
2.1965e+13	742.49	0	0	765.67	756.82	0	779.05	717.86	771.08	715.29	738.7	699.18	762.54	0	742.21	744.23	714	718.58	711.23	0	0	0	0	0	694.43	759.93	747.38	754.79	762.42	729.75	0	774.96	721.09	0	0	0	783.55	714.5	0	748	744.93	729.27	782.47	0	0	0	750.19	764.87	0
2.2023e+13	743.18	0	0	766.82	755.52	0	771.64	719.82	770.16	711.81	729.42	699.4	763.68	0	740.85	745.79	714.55	719.98	711	0	0	0	0	0	715.99	760.71	748.6	755.14	762.72	730.49	0	774.31	723	0	0	690.2	783.72	714.31	0	748.73	745.93	730.19	774	0	0	700.31	750.9	755.98	0
2.2081e+13	742.23	0	0	766.16	755.93	0	769.12	719.23	768.37	708.51	729.81	697.5	763	0	739.04	745.26	713.25	719.06	709.06	0	0	0	0	0	712.45	759.87	747.89	754.15	761.73	729.47	0	772.68	722.44	0	0	691.57	782.71	712.71	0	747.82	745.1	729.22	772.64	0	0	703.11	750	756.7	0
2.2139e+13	741.29	0	0	765.5	753.12	0	767.36	718.63	766.54	705.99	730.03	695.38	762.32	0	737.25	744.72	711.93	718.14	706.78	0	0	0	0	0	709.66	759.03	747.17	753.15	760.71	728.45	0	770.96	721.88	0	0	690.45	781.63	710.84	0	746.92	744.27	728.25	771.03	0	0	701.99	749.1	755.46	0
2.2197e+13	741.78	0	0	766.55	745.77	0	763.02	720.53	764.46	702.66	726.56	694.84	763.37	0	734.83	746.21	712.2	719.42	704.78	0	0	0	0	0	745.79	759.62	748.29	753.21	760.66	729.01	0	769.15	723.73	0	0	728.12	781.31	709.41	0	747.45	745.11	729.01	766.07	0	0	734.53	749.6	749.89	0
2.2255e+13	740.79	0	0	765.88	747.32	0	761.08	719.93	762.79	700.11	725.84	692.42	762.67	0	733.38	745.66	710.76	718.49	702.28	0	0	0	0	0	728.13	758.73	747.55	752.1	759.51	727.95	0	767.49	723.16	0	0	714.14	780.05	707.26	0	746.49	744.25	728.01	764.08	0	0	721.23	748.65	748.75	0
2.2313e+13	739.79	0	0	765.2	747.53	0	759.66	719.33	761.21	697.75	725.78	0	761.98	0	732.03	745.11	709.26	717.56	699.59	0	0	0	0	0	721.83	757.82	746.82	750.99	758.37	726.88	0	765.91	722.59	0	0	708.13	778.79	705.03	0	745.53	743.39	727.01	762.91	0	0	715.74	747.68	748.5	0
2.2372e+13	740.02	0	0	766.14	746.57	0	758.51	721.15	796.22	695.48	725.75	740.86	762.9	691.22	731.12	746.53	730.46	718.7	697.26	0	0	0	0	0	717.75	758.14	747.8	751.65	759.16	727.21	0	825.18	724.38	0	0	704.02	779.88	703.42	0	745.78	744.01	727.55	761.82	0	0	712.12	747.9	747.93	0
2.243e+13	741.77	0	0	765.43	745.15	0	758.71	720.55	786.07	693.28	725.46	719.31	762.17	690.48	737.06	745.97	728.49	717.74	699.35	0	0	0	0	0	714.56	757.77	747.04	760.6	768.84	729.73	0	794.47	723.81	0	0	700.71	790.47	709.17	0	746.46	743.23	727.25	761.31	0	0	709.06	748.7	747.08	0
2.2488e+13	743.54	0	0	764.74	743.73	0	760.03	719.94	778.46	691.9	725.07	713.19	761.47	0	737.94	745.42	724.05	716.83	701.68	0	0	0	0	0	711.87	758.61	746.32	760.9	768.96	731.25	0	784.9	723.23	0	0	697.33	790.43	710.66	0	748.03	743.11	727.97	761.93	0	0	706.41	750.35	746.54	0
2.2546e+13	746.75	0	0	765.68	742.53	0	760.29	721.69	773.74	690.48	724.67	709.55	762.46	692.54	736.99	746.76	904.25	718.21	702.22	0	0	0	0	0	709.49	761.6	747.47	762.65	770.47	734.48	0	780.32	724.96	0	0	694.51	791.53	710.27	0	751.31	745.51	731.28	762	0	0	704.08	753.61	746.15	0
2.2604e+13	754.86	0	0	765.22	741.38	0	759.89	721.08	788.2	0	724.12	720.1	762.05	691.8	737.32	746.2	751.53	717.64	701.85	0	0	0	0	0	707.18	763.15	747.1	783.25	791.54	745.74	0	800.57	724.38	0	0	692.02	812.15	710.45	0	756.18	745.89	734.15	761.45	0	0	701.97	758.69	745.56	0
2.2662e+13	756.14	0	0	764.85	740.22	0	760.11	720.46	785.05	0	723.34	717.92	761.74	691.08	738.94	745.64	739.77	717.28	702.01	0	0	0	0	0	704.97	766.1	746.85	777.19	785.43	745.02	0	793.75	723.8	0	0	0	806.75	711.6	0	758.89	747.57	736.77	761.2	0	0	700	761.4	744.87	0
2.272e+13	754.55	0	0	764.63	739.12	0	760.3	719.85	780.8	0	722.42	715.01	761.63	690.35	738.84	745.08	733.8	717.2	701.94	0	0	0	0	0	702.94	767	746.86	772.3	780.42	742.62	0	788.11	723.22	0	0	0	801.87	711.48	0	758.37	748.58	736.78	761.1	0	0	697.79	760.84	744.29	0
2.2778e+13	755.9	0	0	766.59	738.13	0	768.31	721.52	809.88	0	721.49	722.36	763.82	693.1	773.58	746.39	731.63	720.39	733.07	0	0	0	0	0	701.06	770.08	749.47	770.87	778.78	743.77	0	807.77	724.88	716.22	0	0	799.93	745.19	0	760.43	752.26	739.95	764.86	0	0	695.81	762.8	744.15	0
2.2836e+13	754.1	0	0	766.64	738.05	0	772.07	720.91	797.81	0	721.77	723.28	763.92	692.39	759.29	745.88	732.27	720.27	723.32	0	0	0	0	0	699.2	768.96	749.52	770.08	778.2	741.92	0	801.42	724.29	697.27	0	0	799.52	732.18	0	758.76	751.59	738.46	769.4	0	0	694.01	761.13	746.35	0
2.2895e+13	753.07	0	0	766.6	738.37	0	770.79	720.3	790.32	690.35	721.84	720.93	763.88	691.64	752.68	745.39	731.33	719.98	718.73	0	0	0	0	0	697.22	768.16	749.38	769.19	777.36	740.85	0	795.1	723.72	0	0	0	798.83	726.63	0	757.77	750.89	737.42	769.31	0	0	692.36	760.16	747.36	0
2.2953e+13	754.98	0	0	768.72	781.47	693.92	774.42	721.96	783.5	691.15	757.28	718.4	766.09	694.35	744.57	746.82	731.68	722.92	710.44	0	0	692.5	717.31	0	695.51	770.28	751.75	770.08	778.09	742.87	700.73	789.3	725.34	0	0	0	799.36	719.34	0	759.77	753.24	739.85	785.65	0	0	690.77	762.13	789.73	0
2.3011e+13	753.53	0	0	768.51	761.58	693.87	779.34	721.38	779.65	698.49	740.85	715.15	765.84	693.64	742.26	746.4	729.43	722.43	708.78	0	0	691.97	693.54	0	695.28	769.34	751.38	767.86	775.78	741.39	0	785.22	724.79	0	0	0	797.02	716.72	0	758.49	752.46	738.77	784.01	0	0	0	760.83	769.75	0
2.3069e+13	751.98	0	0	768.24	754.42	0	776.38	720.81	777.38	701.6	734.71	711.99	765.54	692.9	741.24	745.99	727.19	721.91	708.13	0	0	691.3	0	0	695.82	768.25	750.95	765.66	773.5	739.85	0	782.6	724.24	0	0	0	794.67	715.02	0	757.08	751.58	737.62	779.1	0	0	0	759.4	762.44	0
2.3127e+13	752.53	0	0	770.17	749.96	0	787.3	722.52	779.47	704.94	730.85	708.31	767.5	695.53	800.89	747.55	725.84	724.49	757.14	0	0	694.45	0	0	695.84	769.29	752.99	764.97	772.63	740.44	0	781.23	725.89	693.01	0	0	793.51	732.51	0	757.8	753.19	739.01	779.63	0	0	0	760.05	757.93	0
2.3185e+13	750.88	0	0	769.75	748.73	0	793	721.98	791.68	713.74	732.16	709.56	767.02	694.82	767.1	747.17	724.14	723.8	732.58	0	0	693.43	0	0	695.35	767.92	752.37	763.25	770.97	738.79	0	791.75	725.37	696.13	0	0	791.99	733.22	0	756.23	752.05	737.63	789.19	0	0	0	758.47	761.54	0
2.3243e+13	749.62	0	0	769.27	748.57	0	786.08	721.44	788.54	711.81	732.04	710.92	766.48	694.11	758.1	746.78	723.55	723.05	725.9	0	0	692.34	0	0	694.6	766.69	751.7	762.71	770.63	737.5	0	791.01	724.85	0	0	0	791.95	728.79	0	754.95	750.94	736.36	784.91	0	0	0	757.19	760.88	0
2.3301e+13	750.78	0	0	770.86	738.92	0	774.91	723.21	785.23	701.99	722.6	713.4	768.04	696.66	751.35	748.4	724.93	725.11	720.87	0	0	694.79	0	0	717.5	767.69	753.29	764.34	772.33	738.62	0	789.29	726.55	0	0	942.1	793.69	725.67	0	756.05	752.12	737.51	773.9	0	0	943.74	758.3	750.8	0
2.3359e+13	750.03	0	0	770.26	737.89	0	770.81	722.68	781.06	698.98	720.82	711.86	767.39	695.96	747.26	748.01	724.01	724.27	717.26	0	0	693.49	0	0	724.4	766.92	752.54	763.53	771.5	737.81	0	785.63	726.05	0	0	718.12	792.9	722.41	0	755.3	751.25	736.62	770.32	0	0	725.03	757.55	748.51	0
2.3418e+13	749.16	0	0	769.67	738.66	0	767.28	722.15	777.46	696.81	719.79	709.73	766.75	695.24	743.89	747.59	722.8	723.45	713.82	0	0	692.14	0	0	717.22	766.14	751.82	762.39	770.29	736.88	0	782.3	725.55	0	0	707.36	791.65	719.42	0	754.45	750.44	735.73	767.29	0	0	715.03	756.71	746.78	0
2.3476e+13	748.16	0	0	769.08	739.53	0	764.47	721.62	774.27	695.12	719.42	707.08	766.13	694.53	741	747.17	721.41	722.64	710.42	0	0	690.85	0	0	713.56	765.29	751.12	761.06	768.88	735.84	0	779.26	725.04	0	0	701.59	790.14	716.49	0	753.51	749.62	734.79	765.03	0	0	710.3	755.76	745.82	0
2.3534e+13	762.26	0	0	770.47	739.75	0	762.24	723.41	780.5	692.77	719.3	708.64	767.52	697.03	738.69	748.76	755.25	724.42	707.11	0	0	692.84	0	0	710.72	768.02	752.58	794.76	802.87	756.44	0	792.77	726.76	0	0	697.13	822.68	713.72	0	761.77	751.28	740.83	763.24	0	0	706.99	764.23	745.1	0
2.3592e+13	763.45	0	0	769.9	739.43	0	760.85	722.87	783.14	689.99	719.11	711.91	766.94	696.34	738.58	748.31	741.91	723.93	704.5	0	0	691.94	0	0	708.3	772.21	752.02	783.58	791.76	753.25	0	792.52	726.26	0	0	693.36	812.89	712.4	0	765.75	753.5	744.79	761.92	0	0	704.09	768.2	744.36	0
2.365e+13	760.8	0	0	769.52	738.81	0	760.27	722.33	780.58	0	718.67	711.51	766.66	695.64	738.37	747.85	735.86	723.93	702.84	0	0	691.85	0	0	706.02	773.01	751.91	777.19	785.24	749.37	0	788.44	725.74	0	0	690.09	806.61	711.52	0	764.55	754.63	744.18	761.22	0	0	701.69	766.95	743.7	0
2.3708e+13	760.99	0	0	771.58	733.15	0	755.32	724.11	774.43	0	713.6	706.64	768.94	698.07	733.92	749.39	731.52	727.36	697.49	0	0	696.07	0	0	704.42	775.58	754.66	774.22	782.01	748.94	0	781.92	727.46	0	0	707.5	803.07	706.88	0	765.68	758.08	746.27	756.12	0	0	716.82	767.98	738.54	0
2.3766e+13	758.06	0	0	771.53	732.33	0	754.6	723.56	771.93	0	712.59	704.8	768.92	697.39	732.82	748.94	728.58	727.04	695.49	0	0	696.15	0	0	713.17	773.85	754.59	770.43	778.1	745.86	0	778.93	726.94	0	0	709.36	799.06	705.28	0	763.11	757	744.05	755.37	0	0	717.37	765.37	737.82	0
2.3824e+13	755.52	0	0	771.37	732.07	0	753.7	723.02	769.52	0	711.93	702.35	768.74	696.7	731.52	748.5	726	726.49	693.39	0	0	695.9	0	0	713.83	772.06	754.28	767.3	774.86	743.27	0	776.18	726.43	0	0	707	795.69	703.45	0	760.79	755.72	742.03	754.53	0	0	714.84	763.02	737.17	0
2.3882e+13	754.72	690.45	0	773.43	814.97	0	748.8	724.8	764.79	0	724.28	696.29	770.81	699.08	726.81	750.1	722.88	728.96	0	0	692.53	699.32	717.5	0	713	772.22	756.41	765.06	772.41	742.36	0	771.49	728.13	0	706.35	704.41	792.77	697.64	0	760.33	756.77	742.28	751.15	0	691.02	712.45	762.48	759.95	0
2.3941e+13	752.53	0	0	772.95	761.05	0	757.35	724.27	762.86	0	729.86	693.43	770.24	698.41	725.56	749.71	720.59	728.02	0	0	691.94	698.31	698.13	0	713.93	770.31	755.66	762.6	769.87	740.2	0	769.33	727.63	0	0	702.09	790.05	696.21	0	758.2	755.2	740.37	764.81	0	690.29	711.16	760.34	758.49	0
2.3999e+13	750.53	0	0	772.37	752.85	0	759.27	723.76	761.36	0	726.75	691.1	769.57	697.73	724.78	749.31	718.32	727.05	0	0	691.18	697.09	0	0	714.88	768.51	754.83	760.38	767.58	738.23	0	767.54	727.13	0	0	700.54	787.59	695.79	0	756.26	753.68	738.59	764.59	0	0	710.84	758.37	753.42	0
2.4057e+13	748.69	0	0	771.71	748.76	0	758.83	723.24	760.32	0	724.59	0	768.82	697.05	724.46	748.91	716.09	726.05	0	0	690.27	695.68	0	0	714.15	766.8	753.94	758.36	765.5	736.38	0	766.21	726.63	0	0	698.78	785.38	695.58	0	754.45	752.22	736.92	763.05	0	0	709.87	756.54	750.35	0
2.4115e+13	747.69	690.71	0	772.98	779.21	700.46	772.45	725.08	757.95	696.07	752.78	0	770.01	699.41	722.61	750.57	713.04	727.54	0	0	692.71	697.32	713.53	0	713.42	766.28	755.13	756.5	763.52	735.26	695	763.72	728.38	0	0	696.83	783.11	693.86	0	753.64	752.39	736.58	784.08	0	691.53	708.7	755.68	781.31	0
2.4173e+13	746.04	690.02	0	772.12	765.92	695.05	771.62	724.57	757.85	699.69	741.9	0	769.07	698.74	723.63	750.14	711.15	726.41	0	0	691.45	695.47	698.9	0	714.1	764.67	754.1	754.84	761.85	733.56	0	763.24	727.89	0	0	695.89	781.44	694.12	0	752	750.94	734.99	778.62	0	690.78	708.44	754.03	768.43	0
2.4231e+13	744.5	0	0	771.24	759.14	0	768.82	724.06	758.13	700.28	736.31	0	768.13	698.07	724.73	749.69	709.36	725.28	690.53	0	690.11	693.59	0	0	713.69	763.17	753.07	753.33	760.37	731.95	0	763.19	727.4	0	0	695.22	780	694.58	0	750.48	749.57	733.46	774.06	0	690.06	707.99	752.5	761.94	0
2.4289e+13	744.09	691.68	0	772.04	754.5	0	766.3	725.9	792.62	699.35	732.47	724.4	768.83	700.38	728.18	751.27	730.71	726.18	692.65	0	691.74	694.23	0	0	712.54	762.56	753.79	758.36	766.34	731.76	0	806.04	729.16	0	0	694.27	787.5	698.31	0	749.86	749.41	732.88	770.51	690.27	692.74	707.08	751.89	757.52	0
2.4347e+13	746.53	690.99	0	771.08	750.95	0	766.33	725.37	782.69	697.44	729.53	714.23	767.82	699.73	733.59	750.76	725.86	725	697.3	0	690.21	692.27	0	0	711.07	762.58	752.73	763.07	771.17	734.52	0	790.14	728.65	0	0	693.01	792.57	704.76	0	751.31	748.54	732.99	769.12	0	692.03	705.87	753.5	754.39	0
2.4405e+13	747.37	690.32	0	770.17	748.32	0	766.29	724.83	777.33	695.01	727.28	710.1	766.9	699.07	734.67	750.23	722.51	723.94	700.04	0	0	690.66	0	0	709.44	763.22	751.81	762.37	770.35	735	0	783.6	728.14	0	0	691.52	791.73	707.01	0	752.24	748.37	733.35	768.45	0	691.27	704.49	754.48	752.41	0
2.4463e+13	768.54	692.74	0	770.93	746.24	0	765.34	726.6	775.11	692.17	725.48	707.61	767.7	701.34	734.36	751.65	748.14	725	700.88	0	690.08	691.98	0	0	707.73	766.62	752.77	814.98	822.69	769.38	0	783.9	729.86	0	0	0	840.72	707.52	0	763.12	750.36	741.25	767.31	691.31	693.94	703.04	765.61	750.79	0
2.4522e+13	768.71	691.99	0	770.34	744.41	0	764.01	726.03	780.47	0	723.84	709.08	767.18	700.7	734.2	751.08	740.33	724.69	700.46	0	0	691.63	0	0	706.01	774.02	752.37	789.61	797.99	758.27	0	790.56	729.33	0	0	0	819.15	707.4	0	770.12	754.43	748.3	765.86	690.54	693.21	701.56	772.61	749.21	0
2.458e+13	764.07	691.3	0	770.07	742.71	0	763.04	725.46	779.93	0	722.22	709.37	767.09	700.06	734.64	750.5	734.93	725.15	699.56	0	0	692.33	0	0	704.33	775.3	752.62	780.47	788.76	752	0	788.5	728.79	0	0	0	810.43	707.33	0	767.77	756.44	746.8	764.63	0	692.48	700.04	770.2	747.7	0
2.4638e+13	763.12	693.78	0	772.2	767.26	722.46	766.59	727.13	774.55	0	810.39	704.66	769.58	702.29	731.66	751.81	729.91	728.89	694.87	691.04	691.1	697.25	715.19	0	702.69	778	755.77	776.09	784.2	750.22	747.31	782.49	730.42	0	0	0	805.84	703.64	0	768.15	760.26	748.2	790.5	692.05	695.09	698.35	770.5	843.75	0
2.4696e+13	759.63	693.13	0	772.42	764.73	701.62	781.31	726.55	772.93	699.88	746.2	703.43	769.87	701.66	732.1	751.26	727.43	728.7	695.44	690.31	691.19	697.87	694.09	0	701.41	775.96	755.99	771.85	779.85	746.71	0	780.12	729.87	0	0	0	801.45	703.06	0	765.04	758.99	745.52	788.65	691.23	694.39	696.79	767.36	775.24	0
2.4754e+13	756.79	692.34	0	772.47	756.99	0	776.69	725.97	772.54	701.67	736.46	702.27	769.91	701.03	733.57	750.76	725.22	728.19	697.22	0	691.18	697.96	0	0	701.1	773.96	755.84	768.5	776.41	743.93	0	778.9	729.32	0	0	0	797.94	703.5	0	762.41	757.54	743.24	780.77	690.41	693.68	696.01	764.69	764.59	0
2.4812e+13	754.37	691.63	0	772.34	752.15	0	772.83	725.41	771.99	700.9	731.25	701.17	769.71	700.4	734.14	750.3	723.19	727.5	698.68	0	690.99	697.63	0	0	700.74	772.07	755.44	765.77	773.63	741.59	0	777.91	728.77	0	0	0	795.16	704.25	0	760.11	756.07	741.24	775.84	0	692.95	695.56	762.37	758.93	0
2.487e+13	776.78	694.1	0	774.32	748.54	0	769.61	727.08	777.15	698.02	727.62	701.99	771.68	702.61	734.05	751.8	746.33	729.73	699.15	691.48	694.28	700.86	0	0	700.07	778.32	757.39	801.45	809.66	769.26	0	787.86	730.38	0	0	0	829.92	704.72	0	775.96	759.27	754.68	772.11	691.86	695.53	694.99	778.41	754.95	0
2.4928e+13	771.17	693.45	0	773.96	745.59	0	767.18	726.56	780.52	693.21	724.73	704.93	771.32	701.99	734.63	751.4	738.96	729.93	698.89	690.76	693.78	700.58	0	0	699.09	781.27	757.14	787.43	795.77	759.88	0	789.86	729.86	0	0	0	817.4	705.25	0	774.47	762.04	754.03	769.23	691.12	694.83	694.23	776.89	751.81	0
2.4986e+13	766.47	692.71	0	773.86	743.11	0	765.51	726.04	779.66	0	722.26	705.92	771.33	701.36	735.13	751	734.44	730.28	698.42	690.05	693.39	700.74	0	0	697.94	780.37	757.34	780.44	788.71	754.37	0	787.85	729.36	0	0	0	810.74	705.74	0	771.05	762.07	751.24	767.16	690.39	694.14	693.3	773.43	749.3	0
2.5045e+13	764.8	695.09	0	776.44	777.46	0	762.15	727.78	774.87	0	727.45	701.9	774.13	703.54	732.31	752.61	729.28	734.01	694.64	692.66	697.11	705.38	0	0	698.04	781.52	760.49	776.32	784.46	751.98	0	782.61	731.01	0	700.33	0	806.5	702.98	0	770.34	764.38	751.36	767.41	692.73	696.64	692.55	772.66	762.9	0
2.5103e+13	761.5	694.4	0	776.41	760.83	0	766.73	727.29	773.04	0	729.52	701.09	774.05	702.93	731.67	752.24	727.14	733.33	694.16	691.94	696.96	704.98	0	0	701.4	779.1	760.18	772.63	780.66	748.69	0	780.33	730.53	0	0	0	802.68	702.25	0	767.25	762.55	748.56	772.35	692.05	695.96	694.2	769.53	760.5	0
2.5161e+13	758.75	693.75	0	776.19	753.84	0	766.99	726.79	771.43	690.26	727.7	699.93	773.74	702.31	731.13	751.89	725.16	732.45	694.42	691.23	696.69	704.3	0	0	701.91	776.85	759.6	769.58	777.51	746	0	778.32	730.05	0	0	0	799.44	701.88	0	764.6	760.75	746.16	771.31	691.4	695.28	695.28	766.85	756.56	0
2.5219e+13	757.31	696.11	0	778.31	749.36	0	765.82	728.61	824.11	0	725.66	749.96	775.8	704.44	735.02	753.64	732.3	734.5	695.51	693.82	700.19	707.15	0	0	701.27	776.42	761.52	767.94	775.93	744.37	0	838.19	731.77	0	0	0	797.83	707.86	0	763.49	761.13	745.54	769.28	693.84	697.72	695.26	765.69	753.29	0
2.5277e+13	757.69	695.4	0	777.7	746.04	0	767.4	728.15	798.56	0	723.75	725.82	775.06	703.84	743.22	753.31	736.83	733.3	702.49	693.11	699.46	705.8	0	0	700.14	774.92	760.52	773.75	782.16	745.49	0	806.18	731.31	0	0	0	804.14	715.3	0	762.92	759.48	744.35	769.01	693.25	697.06	694.62	765.2	750.85	0
2.5335e+13	758.35	694.7	0	777.01	743.73	0	768.39	727.68	789.58	0	722.26	719.38	774.25	703.23	742.51	752.97	734	732.19	704.83	692.4	698.57	704.34	0	0	698.79	774.67	759.54	773.84	782.21	746.16	0	796.51	730.86	0	0	0	804.44	715.07	0	763.34	758.64	744.26	769.37	692.63	696.39	693.67	765.67	749.6	0
2.5393e+13	760.11	697.02	0	778.54	742.01	0	767.68	729.57	845.53	0	721	726.16	775.74	705.33	762.4	754.76	732.18	733.89	715.5	694.92	701.1	705.97	0	0	697.33	776.65	761.04	773.99	782.21	747.71	0	813.78	732.64	733.78	0	0	804.47	775	0	765.3	760.42	746.23	768.63	695.21	698.78	692.55	767.61	748.51	0
2.5451e+13	758.99	696.38	0	777.89	740.59	0	773.41	729.11	813.38	0	719.84	733.74	775.06	704.73	764.58	754.36	735.93	733.08	724.7	694.24	699.97	704.62	0	0	695.88	775.81	760.31	773.95	782.31	746.6	0	816.03	732.2	706.53	0	0	804.52	738.92	0	764.22	759.69	745.25	771.41	694.64	698.13	691.32	766.53	748.02	0
2.5509e+13	759.04	695.71	0	777.28	739.97	0	774.7	728.63	800.69	0	719.41	727.7	774.43	704.13	756.44	753.95	736.36	732.27	720.21	693.54	698.86	703.35	0	0	694.45	775.25	759.61	775.05	783.5	746.74	0	805.86	731.75	691.39	0	0	805.78	730.51	0	764	758.97	744.7	773.2	694.05	697.46	0	766.35	748.8	0
2.5568e+13	758.79	695	0	776.69	739.52	0	773.07	728.14	793.16	0	718.75	723.42	773.81	703.53	751.25	753.52	734.72	731.5	716.86	692.82	697.75	702.15	0	0	693.07	774.94	758.93	774.29	782.71	746.43	0	798.95	731.28	0	0	0	805.19	725.78	0	763.78	758.45	744.31	772.35	693.45	696.8	0	766.13	748.7	0
2.5626e+13	760.47	697.3	0	778.3	731.61	0	764.61	730.02	785.9	0	710.69	719.39	775.45	705.61	743.17	755.2	734.3	733.37	708.31	695.34	699.91	704.04	0	0	713.39	776.92	760.66	774.75	783.04	748.01	0	792.57	733.08	0	0	716.54	805.5	717.99	0	765.62	760.42	746.26	764.11	696.01	699.16	721.73	767.96	740.95	0
2.5684e+13	759.05	696.66	0	777.77	731.52	0	762.54	729.51	781.49	0	710.2	715.85	774.91	705.02	740.2	754.75	731.83	732.66	705.76	694.65	698.86	702.99	0	0	712.16	776.03	760.08	772.44	780.6	746.54	0	788.09	732.6	0	0	706.89	803.06	715.21	0	764.39	759.69	745.25	762.4	695.4	698.51	713.64	766.7	740	0
2.5742e+13	757.48	696.04	0	777.25	732.19	0	760.5	729.01	777.77	0	710.38	712.3	774.37	704.43	737.55	754.28	729.5	731.92	703.12	693.96	697.83	701.98	0	0	710.26	774.9	759.47	770.15	778.19	744.95	0	784.27	732.12	0	0	701.7	800.55	712.5	0	762.97	758.8	744.05	760.76	694.77	697.86	709.58	765.26	739.34	0
2.58e+13	757.67	698.27	0	778.87	732.86	0	759.04	730.85	819.3	0	710.65	748.69	775.99	706.49	744.6	755.93	744	733.63	704.09	696.41	699.97	703.96	0	0	708.35	775.51	761.1	771.9	780.06	745.31	0	829.34	733.9	0	0	697.33	802.11	722.05	0	763.24	759.89	744.72	759.47	697.24	700.17	706.52	765.48	738.95	0
2.5858e+13	759.15	697.62	0	778.27	733.31	0	760.97	730.33	799.32	0	710.83	730.4	775.33	705.91	746.81	755.46	742.1	732.75	707.61	695.73	698.97	702.86	0	0	706.3	774.93	760.34	776.58	784.87	747.44	0	806.8	733.41	0	0	692.83	806.77	721.9	0	763.78	758.98	744.57	760.47	696.57	699.54	703.83	766.1	739.05	0
2.5916e+13	759.7	696.98	0	777.63	733.75	0	761.85	729.81	790.25	0	710.99	723.32	774.65	705.33	744.01	754.99	737.93	731.94	707.38	695.06	697.95	701.77	0	0	704.24	775.1	759.61	775.81	784.04	747.8	0	797.29	732.91	0	0	0	806.14	718.98	0	764.34	758.69	744.84	761.5	695.9	698.9	701.28	766.68	739.75	0
2.5974e+13	761.61	699.25	0	779.12	731.15	0	755.55	731.63	781.37	0	705.73	716.41	776.16	707.37	735.82	756.6	735.58	733.8	699.45	697.45	699.98	703.71	0	0	722.74	777.42	761.25	775.69	783.71	749.52	0	788.94	734.66	0	0	691.49	805.68	710.57	0	766.51	760.95	747.29	755.64	698.31	701.17	704.69	768.82	734.79	0
2.6032e+13	759.89	698.64	0	778.59	740.6	0	755.42	731.1	777.12	0	707.05	712.71	775.64	706.8	733.83	756.11	732.16	733.2	698.19	696.8	699.02	702.83	0	0	719.14	776.52	760.73	772.76	780.66	747.6	0	784.35	734.17	0	0	697.75	802.58	708.71	0	765.1	760.32	746.16	756.58	697.62	700.55	710.16	767.38	738.16	0
2.6091e+13	758.03	697.98	0	778.07	741.72	0	755.96	730.57	773.63	0	709.69	709.1	775.11	706.23	731.94	755.62	729.24	732.52	697.18	696.14	698.09	701.99	0	0	714.54	775.29	760.17	770.05	777.83	745.63	0	780.6	733.66	0	0	696.62	799.61	706.9	0	763.47	759.41	744.79	758.29	696.91	699.93	708.33	765.71	740.96	0
2.6149e+13	757.87	700.2	0	779.62	741.15	0	756.29	732.36	770.74	0	711.65	705.63	776.67	708.25	730.29	757.19	792.4	734.25	696.22	698.49	700.22	704.14	0	0	711.29	775.63	761.77	787.91	795.51	747.26	0	778.01	735.39	0	0	694.34	814.89	705.3	0	763.32	760.37	745.18	759.03	699.23	702.15	706.1	765.5	741.95	0
2.6207e+13	772.23	699.6	0	779	740.13	0	756.19	731.82	780.26	0	712.78	709.75	775.99	707.69	729.57	756.7	753.23	733.43	694.95	697.85	699.32	703.17	0	0	708.63	778.49	761.01	795.89	803.8	764.08	0	792.87	734.88	0	0	691.93	824.14	704.13	0	772.97	760.89	752.57	758.95	698.52	701.54	703.95	775.35	741.98	0
2.6265e+13	769.84	699	0	778.41	738.97	0	756.36	731.29	780.1	0	713.27	710.58	775.43	707.13	730.45	756.21	742.78	733.33	694.43	697.2	698.44	702.58	0	0	706.24	780.89	760.6	786.21	794.19	758.85	0	790.07	734.37	0	0	0	815.53	704.18	0	773.18	762.85	753.25	758.79	697.8	700.93	701.94	775.53	741.57	0
2.6323e+13	766.39	698.38	0	778.04	737.81	0	756.64	730.76	777.54	0	713.24	709.49	775.17	706.56	730.77	755.72	736.99	733.4	694.2	696.55	697.66	702.4	0	0	704.06	780.47	760.55	780.12	788.02	754.52	0	786.21	733.87	0	0	0	809.67	704.14	0	770.87	763.05	751.45	758.74	697.07	700.32	700.01	773.18	741.08	0
2.6381e+13	765.18	700.58	0	780.09	736.76	0	765.29	732.51	806.2	0	712.87	716.85	777.38	708.58	763.38	757.26	732.62	736.4	726.69	698.88	700.37	706.07	0	0	702.06	781.67	763.12	776.66	784.48	752.7	0	806.19	735.56	713.46	0	0	806.1	737.6	0	770.55	765.23	751.94	763.08	699.32	702.53	697.91	772.78	741.07	0
2.6439e+13	762.86	699.97	0	779.84	736.65	0	768.84	731.98	795.13	0	713.19	719.24	777.13	708.02	751.39	756.78	733.32	735.74	717.97	698.25	699.95	705.71	0	0	700.15	779.74	762.74	775.77	783.83	750.34	0	800.16	735.05	693.96	0	0	805.65	726.42	0	768.25	763.71	749.62	767.47	698.6	701.93	695.94	770.5	743.24	0
2.6497e+13	761.42	699.37	0	779.46	736.93	0	767.86	731.46	788.39	0	713.39	718.01	776.7	707.46	745.85	756.32	732.67	734.89	713.86	697.61	699.47	705.1	0	0	698.18	778.36	762.16	774.65	782.77	748.84	0	794.42	734.55	0	0	0	804.81	721.66	0	766.79	762.39	747.98	767.53	697.87	701.32	694.16	769.06	744.32	0
2.6555e+13	761.77	701.57	0	781.25	730.55	0	760.21	733.22	781.42	0	706.83	715.55	778.47	709.46	737.73	757.94	731.84	736.75	705.51	699.9	702.33	707.74	0	0	699.74	779.24	763.93	774.23	782.29	749.02	0	788.35	736.24	0	0	707.34	804.35	714.43	0	767.35	763.51	748.62	760.25	700.1	703.5	712.71	769.61	738.09	0
2.6613e+13	760.07	700.96	0	780.66	730.11	0	758.71	732.71	777.51	0	706.1	712.72	777.82	708.91	735.18	757.5	729.95	735.76	702.82	699.29	701.62	706.68	0	0	707.8	777.91	763.15	771.97	779.94	747.33	0	784.37	735.75	0	0	706.04	802	711.83	0	765.77	762.29	747.16	759.05	699.39	702.91	712.87	768.02	737.53	0
2.6672e+13	758.32	700.34	0	780.05	730.12	0	757.09	732.2	774.22	0	706.22	709.54	777.15	708.36	732.96	757.06	727.99	734.78	699.86	698.66	700.82	705.56	0	0	708.99	776.48	762.34	769.7	777.57	745.6	0	780.98	735.26	0	0	703.25	799.55	709.21	0	764.11	761.04	745.67	757.68	698.71	702.32	710.76	766.34	736.87	0
2.673e+13	757.63	702.51	0	781.5	730.46	0	755.88	733.99	829.45	0	706.56	724.18	778.55	710.33	761.54	758.7	725.92	736.18	715.19	700.91	703.14	707.33	0	0	708.62	776.5	763.69	767.91	775.62	744.84	0	813.43	736.97	719.45	0	700.4	797.3	752.58	0	763.67	761.56	745.65	756.44	700.95	704.46	708.68	765.85	736.34	0
2.6788e+13	756.31	701.92	0	780.75	730.93	0	761.72	733.48	799.07	0	706.94	723.53	777.74	709.78	751.87	758.23	729.68	735.1	715.86	700.3	702.15	706.03	0	0	707.58	774.94	762.74	768.65	776.7	743.68	0	802.91	736.49	696.81	0	697.06	798.67	728.92	0	762.18	760.16	744.16	759.89	700.28	703.88	706.56	764.37	736.79	0
2.6846e+13	756.14	701.33	0	779.97	731.89	0	762.77	732.97	788.57	0	707.7	719.07	776.88	709.24	745.15	757.76	729.98	734.03	712.17	699.69	701.1	704.68	0	0	706.09	774.02	761.78	769.62	777.76	743.61	0	794.16	736	0	0	693.13	799.84	721.96	0	761.71	759.02	743.31	761.75	699.61	703.3	704.43	763.94	738.36	0
2.6904e+13	757.59	703.45	0	781.07	732.82	0	761.78	734.73	783.98	0	708.23	720.33	777.93	711.19	740.8	759.33	788.66	735.11	709.22	701.9	702.9	705.89	0	0	704.4	775.17	762.79	770.79	778.85	745.06	0	800.62	737.7	0	0	0	800.81	717.84	0	763.08	759.97	744.49	761.61	701.85	705.4	702.16	765.34	739.3	0
2.6962e+13	762.85	702.86	0	780.27	733.32	0	760.72	734.2	802.22	0	708.25	735.29	777.11	710.65	741.95	758.81	757.86	734.2	707.78	701.31	701.73	704.55	0	0	702.52	775.52	761.95	786.72	794.93	752.94	0	814.43	737.2	0	0	0	815.69	719.06	0	765.89	759.56	746.03	760.91	701.18	704.83	700.03	768.26	739.55	0
2.702e+13	765.23	702.27	0	779.54	733.43	0	761.05	733.67	794.73	0	707.9	728.05	776.39	710.11	742.56	758.28	747.06	733.55	707.48	700.71	700.58	703.37	0	0	700.65	777.57	761.28	784.37	792.65	754.15	0	803.68	736.7	0	0	0	814.2	719.14	0	768.71	760.49	748.45	761	700.49	704.26	698.04	771.11	739.6	0
2.7078e+13	764.34	701.68	0	778.96	733.35	0	761.1	733.12	788.52	0	707.37	723.02	775.88	709.57	740.93	757.74	741.15	733.23	706.25	700.1	699.47	702.51	0	0	698.85	778.31	760.9	780.59	788.82	752.51	0	796.46	736.19	0	0	0	810.78	717.26	0	768.61	761.13	748.61	761.12	699.8	703.68	695.85	770.99	739.67	0
2.7136e+13	765.22	703.8	0	780.56	767.06	691.71	769.37	734.8	780.25	0	735.63	715.72	777.62	711.5	733.39	759.19	737.28	735.65	698.5	702.29	701.35	704.94	705.95	0	697.09	780.79	762.98	778.72	786.76	752.97	0	788.34	737.83	0	0	0	808.71	709.24	0	770.17	763.94	750.79	779.59	701.96	705.77	694.01	772.49	772.46	0
2.7195e+13	762.76	703.2	0	780.25	754.38	0	771.33	734.24	777.17	693.98	726.71	712.52	777.37	710.97	732.51	758.65	733.72	735.23	699.56	701.7	700.59	704.53	0	0	696.91	779.48	762.72	775.14	783.07	750.32	0	784.65	737.31	0	0	0	805.01	708.33	0	768.09	763.1	749.06	776.51	701.25	705.21	693.1	770.37	760.1	0
2.7253e+13	760.45	702.61	0	779.91	748.81	0	769.36	733.68	775.17	695.56	722.74	709.82	777.02	710.43	732.36	758.12	730.7	734.62	700.46	701.11	699.88	704.02	0	0	697.02	777.93	762.3	772.05	779.89	747.92	0	782.14	736.78	0	0	0	801.81	707.99	0	766.02	761.97	747.29	772.93	700.52	704.64	692.83	768.27	754.62	0
2.7311e+13	759.48	704.7	0	781.6	792.32	0	768.61	735.32	771.39	694.02	742.03	704.83	778.72	712.35	729.23	759.59	727.32	736.42	698.28	703.26	702.23	706.55	715.12	0	696.84	778.01	764.01	769.71	777.43	746.81	0	778.33	738.38	0	699.06	0	799.25	704.73	0	765.42	762.75	747.3	778.77	702.6	706.7	692.49	767.61	781.61	0
2.7369e+13	757.33	704.12	0	781.04	766.78	0	774.12	734.78	769.89	696.48	735.53	702.83	778.09	711.82	729.3	759.1	725.04	735.45	698.2	702.68	701.52	705.67	699.91	0	699.06	776.19	763.22	767.29	774.99	744.65	0	776.58	737.86	0	0	0	796.82	704.6	0	763.36	761.24	745.43	781.69	701.87	706.14	693.26	765.53	768.78	0
2.7427e+13	755.37	703.54	0	780.39	757.82	0	772.41	734.24	768.88	698.45	730.95	700.85	777.36	711.28	729.64	758.62	722.98	734.43	698.3	702.1	700.73	704.65	0	0	700.36	774.47	762.34	765.16	772.83	742.68	0	775.27	737.34	0	0	0	794.65	704.3	0	761.47	759.75	743.68	777.87	701.15	705.58	694.44	763.62	761.66	0
2.7485e+13	754.13	705.59	0	781.59	745.87	0	767.44	735.88	766.8	699.88	724.09	697.51	778.47	713.17	728.45	760.11	720.15	735.49	697.57	704.22	702.8	706.25	0	0	761.84	773.89	763.34	763.19	770.84	741.31	0	773.11	738.93	0	0	736.44	792.68	702.63	0	760.46	759.71	743.05	771.15	703.2	707.61	740.32	762.58	752.4	0
2.7543e+13	752.44	705.01	0	780.73	745.39	0	764.32	735.35	765.85	697.12	721.42	695.95	777.54	712.65	728.54	759.62	718.5	734.33	697.3	703.64	701.79	704.86	0	0	727.42	772.26	762.29	761.5	769.15	739.62	0	772.04	738.42	0	0	712.83	791.03	702.5	0	758.78	758.22	741.43	767.61	702.48	707.06	720.11	760.89	749.1	0
2.7601e+13	750.89	704.43	0	779.85	746.02	0	761.99	734.81	764.67	694.1	720.26	694.15	776.59	712.12	728.26	759.11	716.93	733.18	696.34	703.07	700.71	703.41	0	0	720.46	770.75	761.24	759.97	767.61	738.06	0	770.78	737.91	0	0	706.07	789.48	701.93	0	757.23	756.82	739.91	765.46	701.77	706.51	714.48	759.34	747.89	0
2.7659e+13	749.71	706.45	0	780.6	741.74	0	757.45	736.43	762.08	690.65	717	691.45	777.23	713.98	726.29	760.52	714.7	733.73	694	705.15	702.18	704.12	0	0	738.59	770.04	761.77	758.39	766.01	736.73	0	768.29	739.49	0	0	916.51	787.85	700.09	0	756.22	756.47	739.09	760.87	703.79	708.5	919.47	758.31	743.73	0
2.7718e+13	748.37	705.87	0	779.62	741.18	0	756.15	735.87	760.72	0	717.08	0	776.21	713.46	725.59	759.96	713.32	732.54	692.2	704.59	700.9	702.47	0	0	738.2	768.66	760.68	757.07	764.65	735.38	0	766.87	738.96	0	0	728.52	786.36	698.71	0	754.86	755.16	737.72	759.52	703.07	707.96	736.25	756.94	742.92	0
2.7776e+13	747.09	705.29	0	778.65	742.25	0	754.99	735.31	759.41	0	717.11	0	775.19	712.93	724.86	759.39	711.93	731.38	690.2	704.02	699.55	700.79	0	0	729.4	767.34	759.61	755.81	763.33	734.08	0	765.47	738.43	0	0	718.48	784.88	697.18	0	753.56	753.9	736.4	758.43	702.34	707.41	726.12	755.64	742.6	0
2.7834e+13	745.87	704.71	0	777.69	742.62	0	754.1	734.73	758.15	0	717.35	0	774.19	712.41	724.11	758.8	710.48	730.23	0	703.45	698.18	699.09	0	0	724.55	766.06	758.57	754.57	762.04	732.83	0	764.13	737.9	0	0	713.1	783.42	695.43	0	752.32	752.7	735.14	757.74	701.61	706.86	720.99	754.39	742.59	0
2.7892e+13	757.56	706.71	0	778.09	742.25	0	753.38	736.24	764.99	0	717.6	691.34	774.51	714.25	723.42	760.03	741.95	730.43	0	705.51	698.99	699.12	0	0	721.02	767.17	758.81	786.3	794.64	750.35	0	778.44	739.39	0	0	709.22	816.07	693.94	0	758.56	752.68	738.86	757.09	703.53	708.84	717.37	760.91	742.41	0
2.795e+13	759.06	706.14	0	777.14	741.47	0	753.02	735.64	768.9	0	717.7	696.72	773.57	713.73	723.91	759.4	730.55	729.66	0	704.95	697.52	697.76	0	0	718.13	771.19	757.95	775.93	784.03	747.95	0	779.21	738.83	0	0	705.81	806.11	694.34	0	762.51	754.61	742.66	756.56	702.77	708.3	714.36	764.86	742.01	0
2.8008e+13	756.83	705.55	0	776.45	740.51	0	753.21	735.03	767.82	0	717.61	698.2	772.98	713.2	724.65	758.76	725.52	729.4	0	704.38	696.24	697.15	0	0	715.62	771.94	757.59	770.25	778.14	744.58	0	776.41	738.26	0	0	702.73	800.12	695.33	0	761.57	755.6	742.23	756.41	701.99	707.76	711.76	763.85	741.55	0
2.8066e+13	756.11	707.52	0	777.54	753.44	0	750.4	736.42	762.87	0	716.12	693.6	774.25	715.02	722.25	759.84	720.59	731.27	0	706.41	697.52	699.57	0	0	725.12	773.39	759.18	766.79	774.47	743.2	0	770.83	739.66	0	0	702.54	796.13	692.96	0	761.72	757.74	743.1	753.42	703.78	709.7	713.1	763.93	740.17	0
2.8124e+13	753.56	706.94	0	777.23	754.58	0	751.96	735.79	761.56	0	720.13	692.5	773.99	714.5	722.19	759.2	718.54	730.8	0	705.85	696.85	699.44	0	0	725.83	771.82	758.93	763.6	771.19	740.51	0	768.94	739.07	0	0	705.98	792.64	692.85	0	759.48	756.74	741.13	756.83	702.96	709.17	717.11	761.65	746.7	0
2.8182e+13	751.37	706.36	0	776.83	751.35	0	753.89	735.17	760.24	0	721.74	690.82	773.59	713.98	721.93	758.59	716.69	730.12	0	705.29	696.23	699.02	0	0	722.19	770.21	758.47	761.02	768.53	738.28	0	767.2	738.49	0	0	704.96	789.78	692.81	0	757.46	755.54	739.32	758.99	702.13	708.63	715.51	759.61	747.78	0
2.8241e+13	749.91	708.29	0	777.97	746.13	0	753.32	736.48	756.87	0	721.8	0	774.71	715.76	719.59	759.68	713.36	731.26	0	707.29	698.14	701.04	0	0	788.36	769.64	759.57	758.53	765.92	736.68	0	763.64	739.8	0	0	752.1	786.86	690.61	0	756.33	755.66	738.66	757.99	703.79	710.54	766.16	758.43	745.98	0
2.8299e+13	748.09	707.71	0	777.32	747.46	0	753.17	735.88	756.11	0	720.86	0	774.01	715.24	719.52	759.12	711.76	730.29	0	706.73	697.36	699.94	0	0	741.22	767.98	758.76	756.61	763.94	734.9	0	762.57	739.22	0	0	725.17	784.74	690.27	0	754.54	754.24	737.01	757.4	702.96	710.01	734.92	756.63	745.12	0
2.8357e+13	746.44	707.13	0	776.6	748.26	0	753.07	735.28	755.37	0	720.71	0	773.22	714.72	719.42	758.56	710.13	729.28	0	706.18	696.44	698.65	0	0	732.12	766.42	757.89	754.9	762.2	733.29	0	761.59	738.65	0	0	717.88	782.86	0	0	752.9	752.88	735.48	757.45	702.14	709.48	727.07	754.98	745.55	0
2.8415e+13	744.98	709.01	0	777.23	747.42	0	980.63	736.58	753.03	975.88	720.79	0	773.77	716.47	717.86	759.67	707.16	729.8	0	708.14	697.87	699.34	0	0	727.02	765.45	758.36	752.86	760.09	731.7	0	759.13	739.94	0	0	713.47	780.57	0	0	751.62	752.41	734.51	769.07	703.75	711.35	722.44	753.67	745.57	0
2.8473e+13	743.58	708.43	0	776.34	754.85	697.73	789.51	735.99	754.5	722.09	737.36	0	772.83	715.95	726	759.11	705.65	728.7	691.81	707.59	696.64	697.64	0	0	723.32	764.03	757.35	751.49	758.7	730.3	0	759.4	739.37	0	0	710.06	779.08	691.33	0	750.2	751.09	733.11	792.57	702.94	710.83	719	752.24	767.06	0
2.8531e+13	742.27	707.85	0	775.43	756.46	691.7	777.04	735.4	757.89	712.1	736.08	0	771.88	715.42	728.76	758.54	704.24	727.61	696.02	707.04	695.29	695.83	0	0	720.64	762.69	756.36	750.28	757.5	728.96	0	761.96	738.81	0	0	707.08	777.93	695.25	0	748.88	749.84	731.79	780.87	702.13	710.3	716.27	750.91	763.05	0
2.8589e+13	741.07	707.26	0	774.51	754.73	0	771.32	734.81	758.99	707.58	733.86	0	770.92	714.89	728.7	757.96	703.14	726.52	697.41	706.49	693.89	693.97	0	0	718.73	761.45	755.37	749.32	756.63	727.7	0	763.15	738.25	0	0	704.59	777.31	697.44	0	747.66	748.65	730.51	775.08	701.33	709.76	714.17	749.7	759.38	0
2.8647e+13	744.92	709.1	0	774.71	752.47	0	767.58	736.05	773.74	704.22	731.76	698.57	771.04	716.61	728.32	758.96	740.34	726.58	697.51	708.41	694.47	693.7	0	0	717.03	761.11	755.43	771.06	779.84	734.46	0	788.16	739.49	0	0	702.48	802.12	698.59	0	749.04	748.12	730.6	771.14	702.9	711.62	712.39	751.26	756.35	0
2.8705e+13	749.58	708.51	0	773.77	750.21	0	765.54	735.45	775.92	700.51	729.78	703.61	770.1	716.08	729.89	758.34	727.15	725.56	698.01	707.87	692.95	692.27	0	0	715.3	763.77	754.51	768.19	776.66	737.74	0	784.86	738.92	0	0	700.5	799.19	701.03	0	753.62	748.62	733.62	768.57	702.08	711.09	710.74	755.99	753.82	0
2.8763e+13	749.47	707.92	0	773	748.16	0	764.6	734.84	773.63	696.34	727.95	704.07	769.39	715.55	731.05	757.71	722.41	724.88	698.6	707.31	691.64	691.54	0	0	713.55	765.23	753.91	764.74	773.02	736.74	0	780.86	738.34	0	0	698.39	795.42	703.16	0	754.37	749.5	734.42	767.14	701.26	710.56	709.12	756.71	751.88	0
2.8822e+13	753.59	709.71	0	773.67	746.37	0	763.62	735.99	782.03	692.01	726.27	711.14	770.19	717.23	731.33	758.57	770.01	725.99	698.56	709.2	692.6	693.37	0	0	711.82	767.69	754.93	785.31	793.78	743.89	0	799.68	739.51	0	0	696.36	814.37	704.13	0	757.11	751.8	736.89	765.91	702.74	712.37	707.43	759.5	750.33	0
2.888e+13	760.31	709.12	0	773.35	744.76	0	762.96	735.36	787.21	0	724.68	715.83	769.96	716.7	733.66	757.94	744.5	725.68	698.52	708.66	691.87	693.34	0	0	710.12	770.59	754.76	783.3	792.02	749.46	0	798.24	738.92	0	0	694.42	813.99	706.12	0	762.94	752.91	741.06	764.86	701.88	711.84	705.71	765.47	748.93	0
2.8938e+13	759.48	708.52	0	773.13	743.31	0	763.08	734.73	783.64	0	723.16	714.26	769.85	716.17	735.35	757.32	736.64	725.64	699.03	708.11	691.27	693.48	0	0	708.46	772.49	754.78	777.52	786.14	747.36	0	792.28	738.33	0	0	692.52	808.61	707.7	0	763.5	754.46	742.07	764.49	701.03	711.31	704.06	766.01	747.83	0
2.8996e+13	760.5	710.26	0	774.73	742.06	0	762.9	735.8	841.53	0	721.73	791.5	771.69	717.8	736.61	758.16	736.95	728.29	699.27	709.95	693.29	696.97	0	0	706.77	775.87	757.04	775.03	783.44	747.83	0	872.31	739.41	0	0	690.5	805.86	710.64	0	765.5	758.17	745	764.11	702.39	713.09	702.47	767.93	746.96	0
2.9054e+13	760.06	709.67	0	774.85	740.94	0	764.65	735.18	809	0	720.35	737.73	771.89	717.28	748.38	757.61	746.9	728.31	706.02	709.41	693.17	697.4	0	0	705.07	775.02	757.24	779.52	788.15	748.06	0	817.42	738.82	0	0	0	810.04	721.86	0	764.56	757.69	743.95	764.66	701.53	712.56	700.94	767.01	746.26	0
2.9112e+13	760.76	709.07	0	774.9	740.13	0	766.8	734.58	797.33	0	719.22	728.63	771.96	716.74	747.28	757.1	742.27	728.15	707.96	708.86	693.05	697.58	0	0	703.43	775.21	757.24	779.26	787.93	748.71	0	804.8	738.24	0	0	0	810.17	720.47	0	765.13	757.58	744.19	766.28	700.67	712.04	699.41	767.62	746.32	0
2.917e+13	760.03	708.47	0	774.87	739.61	0	766.96	734	790.34	0	718.27	723.5	771.95	716.21	744.84	756.62	738.25	727.97	707.59	708.31	692.89	697.58	0	0	701.87	775.24	757.18	776.79	785.38	747.75	0	797.38	737.68	0	0	0	807.92	718.41	0	764.75	757.57	743.99	766.66	699.81	711.51	697.72	767.23	746.4	0
2.9228e+13	761.45	710.17	0	776.85	752.78	0	761.11	735.11	782.66	0	714.07	716.87	774.05	717.8	737.9	757.69	735.71	730.64	700.06	710.12	695.67	701.05	0	0	713.11	777.64	759.45	776	784.38	749.07	0	790.04	738.77	0	0	690.14	806.84	710.86	0	766.56	760.22	746.47	762.07	701.2	713.24	702.57	768.98	746.08	0
2.9286e+13	759.42	709.57	0	776.78	751.15	0	762.64	734.57	778.83	0	717.57	713.62	773.97	717.27	735.97	757.29	732.6	730.34	699.55	709.58	695.44	700.81	0	0	712.44	776.46	759.27	772.9	781.14	746.98	0	785.87	738.24	0	0	692.09	803.56	709.4	0	764.8	759.44	745.12	765.26	700.39	712.72	704.52	767.18	749.91	0
2.9345e+13	757.44	708.96	0	776.63	748.7	0	763.34	734.04	775.66	0	719.2	710.5	773.8	716.74	734.22	756.91	729.87	729.93	699.18	709.03	695.16	700.44	0	0	710.4	775.09	758.96	770.13	778.23	744.98	0	782.42	737.72	0	0	691.76	800.51	708.17	0	763	758.47	743.69	766.15	699.62	712.19	703.92	765.35	750.15	0
2.9403e+13	757.09	710.6	0	778.49	747.4	0	796.99	735.25	779.12	710.57	722.11	704.96	775.66	718.28	758.84	758.16	726.98	732.12	719.17	710.79	697.99	703.4	0	0	708.36	775.54	760.8	768.31	776.2	744.58	0	781.83	738.89	0	0	690.42	798.1	714	0	762.93	759.59	744.33	789.46	701.11	713.88	702.73	765.2	755.49	0
2.9461e+13	755.15	710	0	778.11	749.77	0	786.19	734.76	783.27	708.26	726.99	705.36	775.2	717.75	750.95	757.81	724.95	731.39	717.54	710.25	697.51	702.62	0	0	706.48	773.86	760.16	766.25	774.16	742.66	0	786.43	738.41	0	0	0	796.15	718.39	0	761.05	758.26	742.71	785.66	700.4	713.36	701.38	763.3	759.97	0
2.9519e+13	753.58	709.39	0	777.63	749.8	0	779.94	734.28	781.4	705.41	727.48	706.23	774.64	717.22	746.43	757.46	723.65	730.61	715.22	709.7	696.94	701.71	0	0	704.87	772.35	759.43	765.04	773.07	741.06	0	785.66	737.93	0	0	0	795.26	717.94	0	759.48	756.97	741.22	780.81	699.71	712.83	699.98	761.72	758.64	0
2.9577e+13	753.53	710.98	0	778.98	742.56	0	770.94	735.57	778.59	696.53	720.72	707.25	775.91	718.72	741.66	758.8	722.92	732.1	712.44	711.42	699.36	703.68	0	0	742.89	772.52	760.63	765.02	773.11	740.86	0	783.74	739.17	0	0	705.8	795.37	716.61	0	759.51	757.46	741.41	771.63	701.34	714.48	719.34	761.74	750.31	0
2.9635e+13	752.41	710.38	0	778.31	748.33	0	767.98	735.1	775.62	694.95	720.18	706.34	775.17	718.19	739.03	758.42	722.05	731.19	709.78	710.88	698.52	702.41	0	0	724.88	771.38	759.77	763.91	771.96	739.72	0	781.05	738.72	0	0	706.22	794.21	714.65	0	758.39	756.34	740.23	769.5	700.71	713.96	716.46	760.62	750.48	0
2.9693e+13	751.3	709.78	0	777.62	749.36	0	766.25	734.62	772.96	694.38	720.85	704.6	774.43	717.66	736.83	758.03	720.99	730.28	707.02	710.33	697.59	701.11	0	0	719.16	770.3	758.94	762.65	770.64	738.59	0	778.51	738.26	0	0	702.85	792.79	712.55	0	757.27	755.3	739.12	768.7	700.07	713.44	712.98	759.5	751.19	0
2.9751e+13	751.2	711.34	0	778.65	748.52	0	764.9	735.95	798.44	693.22	721.47	759.24	775.39	719.13	735	759.34	737.42	731.38	704.35	712.01	699.42	702.3	0	0	715.7	770.47	759.85	762.18	770.1	738.43	0	840.5	739.54	0	0	699.84	792.07	710.51	0	757.29	755.76	739.3	767.71	701.8	715.05	710.23	759.49	750.89	0
2.9809e+13	753.18	710.74	0	777.91	747.12	0	764.7	735.46	798	691.23	721.68	729.07	774.61	718.6	741.11	758.9	741.81	730.45	705.16	711.47	698.34	700.89	0	0	713.08	769.9	759	772.4	780.93	741.6	0	807.68	739.08	0	0	697.14	803.02	716.32	0	757.96	754.85	739.12	766.97	701.19	714.52	707.93	760.26	750.04	0
2.9868e+13	755.37	710.14	0	777.18	745.71	0	765.97	734.96	788.99	0	721.64	721.48	773.85	718.07	742.04	758.44	735.86	729.62	706.57	710.93	697.17	699.52	0	0	710.87	770.85	758.22	772.76	781.17	743.58	0	796.43	738.61	0	0	694.78	803.45	716.83	0	759.89	754.84	740.31	767.51	700.56	714	705.88	762.26	749.46	0
2.9926e+13	755.37	709.54	0	776.54	744.55	0	766.11	734.46	783.32	0	721.49	717.19	773.22	717.55	740.82	757.97	731.95	728.99	706.43	710.38	696.07	698.38	0	0	708.85	771.37	757.63	770.8	779.07	743.23	0	790.06	738.13	0	0	692.6	801.41	715.61	0	760.22	755.04	740.65	767.52	699.92	713.48	704.03	762.58	749.05	0
2.9984e+13	756.84	711.09	0	777.69	768.52	0	762.72	735.75	776.96	0	724.3	711.89	774.44	719	735.56	759.16	730.06	730.65	700.98	712.02	697.63	700.03	0	0	714.36	773.47	759.04	770.29	778.32	744.54	0	783.9	739.4	0	0	692.61	800.41	710.05	0	762.01	757.22	742.82	766.83	701.68	715.06	705.29	764.32	756.97	0
3.0042e+13	755.25	710.5	0	777.27	760.49	0	765.95	735.23	773.93	0	727.56	708.99	774.06	718.48	734.36	758.66	727.37	730.17	700.31	711.48	696.7	699.36	0	0	715.31	772.6	758.66	767.75	775.65	742.8	0	780.52	738.9	0	0	694.72	797.62	708.75	0	760.68	756.67	741.76	770.85	701.02	714.54	707.26	762.96	758.37	0
3.01e+13	753.64	709.9	0	776.85	755.71	0	766.61	734.7	771.55	690.98	727.5	706.07	773.64	717.96	733.3	758.17	725.02	729.6	699.82	710.94	695.87	698.71	0	0	713.73	771.5	758.22	765.46	773.27	741.11	0	777.84	738.4	0	0	694.76	795.09	707.57	0	759.25	755.88	740.56	770.86	700.35	714.02	706.93	761.5	756.67	0
3.0158e+13	754.16	711.43	0	778.14	752.21	0	766.06	735.96	805.02	690.98	726.62	738.19	774.94	719.39	735.96	759.34	750.47	731.12	699.96	712.55	697.75	700.75	0	0	711.88	771.89	759.57	771.09	779.3	742.26	0	820.13	739.64	0	0	693.76	800.97	710.5	690.98	759.52	756.78	741.15	769.64	702.06	715.57	705.84	761.74	754.6	0
3.0216e+13	757.15	710.84	0	777.61	749.43	0	767.24	735.44	793.43	0	725.52	725.12	774.37	718.88	741.02	758.86	741.53	730.37	703.32	712.02	696.92	699.87	0	0	710.02	772.08	758.92	775.63	783.9	745.82	0	801.88	739.14	0	0	692.32	805.71	714.73	690.3	761.38	756.23	741.92	769.48	701.39	715.05	704.5	763.72	752.83	0
3.0274e+13	757.69	710.26	0	777.05	747.34	0	768	734.91	786.74	0	724.54	719.64	773.8	718.36	741.09	758.39	736.11	729.75	704.89	711.48	696.1	699.01	0	0	708.19	772.79	758.35	773.92	782.12	745.92	0	793.92	738.63	0	0	690.6	804.19	714.83	0	762.21	756.38	742.55	769.64	700.7	714.54	703.07	764.55	751.75	0
3.0332e+13	759.48	711.77	0	778.32	741.11	0	763.21	736.17	779.71	0	719.98	713.34	775.13	719.78	736.18	759.56	733.15	731.63	700.32	713.06	698	701.13	0	0	748.21	775.29	759.89	773.39	781.4	747.43	0	786.96	739.86	0	0	707.57	803.4	709.51	691.96	764.39	758.85	745.13	764.51	702.38	716.06	722.58	766.69	746.21	0
3.0391e+13	757.71	711.19	0	777.94	746.75	0	762.38	735.65	776.48	0	719.37	710.67	774.79	719.26	735.35	759.08	729.96	731.22	699.75	712.53	697.25	700.58	0	0	727.49	774.48	759.57	770.51	778.42	745.41	0	783.3	739.36	0	0	708.19	800.41	708.73	691.27	762.97	758.34	743.98	764.09	701.69	715.55	719.19	765.24	746.94	0
3.0449e+13	755.92	710.61	0	777.57	747.84	0	762.06	735.13	773.68	0	720.04	707.84	774.42	718.75	734.22	758.61	727.34	730.7	698.84	712	696.56	700.01	0	0	721.16	773.36	759.17	767.97	775.8	743.49	0	780.21	738.86	0	0	704.65	797.69	707.55	690.59	761.41	757.55	742.66	764.54	701.01	715.04	715.02	763.66	748.27	0
3.0507e+13	755.55	712.11	0	779	750.59	790.7	781.48	736.4	769.2	696.72	785.04	702.4	775.87	720.15	730.06	759.79	724.75	732.43	694.36	713.55	698.7	702.35	0	0	717.31	773.79	760.69	766.32	773.99	743.01	714.53	775.83	740.09	0	0	701.7	795.56	702.86	692.9	761.34	758.55	743.12	830.38	702.67	716.54	711.98	763.54	816.86	0
3.0565e+13	753.73	711.53	0	778.51	767.3	710.45	788.65	735.89	768	711.1	748.96	699.82	775.34	719.64	731.38	759.34	722.57	731.65	695.68	713.02	698.03	701.56	693.81	0	714.6	772.3	760.04	764.14	771.73	741.16	0	774.04	739.59	0	0	698.86	793.13	702.33	692.22	759.62	757.34	741.58	796.15	701.98	716.03	709.51	761.8	779.28	0
3.0623e+13	752.03	710.96	0	777.94	762.25	698.41	780.82	735.38	768.73	708.75	740.97	698.06	774.72	719.13	733.72	758.89	720.51	730.81	698.24	712.49	697.26	700.62	0	0	713.26	770.83	759.33	762.18	769.72	739.45	0	774.02	739.1	0	0	696.64	791.04	703.14	691.53	757.99	756.12	740.1	785.56	701.3	715.52	707.84	760.15	769.08	0
3.0681e+13	750.45	710.38	0	777.32	758.03	0	775.98	734.87	768.85	706.7	736.66	696.85	774.04	718.62	734.4	758.44	718.59	729.93	700	711.96	696.43	699.53	0	0	712.21	769.41	758.55	760.5	768.05	737.85	0	773.91	738.61	0	0	695.04	789.41	704.16	690.86	756.46	754.91	738.68	779.79	700.62	715.01	706.65	758.6	763.57	0
3.0739e+13	749.73	711.87	0	778.28	748.81	0	769.9	736.16	768.02	704.16	729.67	695.37	774.93	720.01	733.95	759.64	716.46	730.98	701.56	713.49	698.28	700.93	0	0	728.17	769.09	759.42	759.35	766.92	737	0	773.1	739.85	0	0	726.85	788.33	704.91	693.13	755.89	755.04	738.42	772.48	702.3	716.49	734.05	758.01	755.3	0
3.0797e+13	748.41	711.3	0	777.5	747.49	0	766.75	735.65	766.89	700.36	727.27	694.23	774.11	719.5	733.12	759.17	715.11	729.98	700.88	712.97	697.24	699.56	0	0	726.26	767.82	758.52	758.16	765.75	735.62	0	772.02	739.36	0	0	718.11	787.18	704.84	692.44	754.59	753.84	737.08	769.17	701.63	715.99	725.86	756.7	752.57	0
3.0855e+13	747.2	710.73	0	776.72	747.04	0	764.24	735.14	765.56	696.73	725.62	692.77	773.27	718.99	732.13	758.69	713.83	728.99	699.17	712.44	696.16	698.14	0	0	723.91	766.63	757.63	757.03	764.62	734.35	0	770.73	738.87	0	0	713.8	786	703.99	691.76	753.38	752.7	735.83	766.71	700.95	715.48	721.77	755.5	750.82	0
3.0913e+13	751.14	712.21	0	777.35	746.47	0	762.25	736.41	777.71	693.3	724.52	701.33	773.84	720.37	731.26	759.82	754.41	729.64	697.2	713.95	697.48	698.82	0	0	721.75	766.65	758.17	779.44	787.86	741.83	0	793.68	740.1	0	0	710.48	808.95	702.79	693.99	754.87	752.71	736.4	764.83	702.63	716.94	718.82	757.11	749.55	0
3.0972e+13	756.84	711.64	0	776.52	745.66	0	761.27	735.88	780.66	690.14	723.71	707.22	772.99	719.86	732.84	759.3	736.55	728.72	696.43	713.43	696.24	697.37	0	0	719.69	769.37	757.31	776.55	784.87	745.97	0	790.49	739.6	0	0	707.66	806.75	703.57	693.33	760.19	753.31	740.15	763.61	701.95	716.44	716.39	762.57	748.46	0
3.103e+13	756.39	711.07	0	775.83	744.75	0	761.25	735.35	777.69	0	723.03	707.15	772.35	719.36	733.84	758.77	730.32	728.21	696.8	712.91	695.04	696.41	0	0	717.65	770.87	756.79	772.13	780.27	744.4	0	785.56	739.1	0	0	704.91	802.22	704.69	692.65	760.79	754.35	740.95	763.26	701.26	715.94	714.14	763.14	747.68	0
3.1088e+13	757.21	712.54	0	776.86	739.92	0	757.51	736.57	771.96	0	719.47	702.4	773.53	720.71	730.88	759.79	726.26	730.04	693.93	714.39	696.43	698.46	0	0	730.99	773.35	758.29	770.07	777.98	744.63	0	779.37	740.29	0	0	743.52	799.63	702.04	694.81	762.36	757.07	743.09	759.26	702.89	717.37	752.54	764.65	743.53	0
3.1146e+13	755.03	711.98	0	776.58	739.4	0	756.99	736.02	769.75	0	718.66	701.09	773.32	720.21	730.38	759.24	723.73	729.71	693.05	713.88	695.71	698.26	0	0	730.47	772.29	758.12	766.92	774.72	742.23	0	776.62	739.77	0	0	725.12	796.21	701.56	694.16	760.56	756.48	741.58	758.67	702.17	716.87	732.01	762.81	742.86	0
3.1204e+13	753.05	711.41	0	776.28	739.94	0	756.32	735.46	767.66	0	717.96	699	773.04	719.71	729.6	758.71	721.6	729.19	691.78	713.36	695.07	697.92	0	0	726.71	771.01	757.8	764.33	772.03	740.17	0	774.18	739.25	0	0	718.84	793.35	700.58	693.5	758.8	755.6	740.06	758.08	701.46	716.37	725.65	761.03	742.55	0
3.1262e+13	752.31	712.87	0	777.57	740.44	0	757.63	736.63	763.84	0	717.55	693.6	774.36	721.06	789.7	759.73	718.9	730.71	746.36	714.82	697.04	700.21	0	0	723.81	771.1	759.19	762.39	769.93	739.32	0	770.16	740.39	0	0	714.84	790.85	700.59	695.6	758.36	756.32	740.14	757.82	703.02	717.79	721.76	760.54	742.51	0
3.132e+13	750.52	712.31	0	777.09	741.62	0	777.81	736.09	779.85	697.56	719.52	695.91	773.83	720.56	755.99	759.24	717.15	729.89	721.71	714.31	696.38	699.38	0	0	721.38	769.57	758.54	760.42	767.93	737.56	0	780.62	739.87	689.96	0	711.66	788.8	719.53	694.96	756.64	755.07	738.59	773.81	702.28	717.3	718.78	758.79	747.48	0
3.1378e+13	749.03	711.75	0	776.51	744.2	0	773.46	735.55	778.04	699.13	722.4	699.18	773.2	720.06	746.73	758.76	716.24	729.03	714.89	713.79	695.64	698.38	0	0	719.27	768.15	757.82	759.48	767.18	736.07	0	781.25	739.35	0	0	708.77	788.41	716.69	694.3	755.15	753.85	737.17	773	701.56	716.8	716.3	757.3	750.91	0
3.1436e+13	747.95	711.19	0	775.87	745.35	0	769.97	735.02	774.98	698.18	723.4	700.48	772.51	719.55	741.93	758.28	715.78	728.14	711.33	713.27	694.74	697.18	0	0	717.42	767.01	757.04	758.99	766.81	734.95	0	779.17	738.84	0	0	706.19	788.23	714.38	693.65	754.03	752.72	735.94	770.74	700.84	716.3	714.2	756.2	751.32	0
3.1495e+13	762.1	712.63	0	776.67	745.41	0	767.26	736.21	782.34	696.1	723.38	705	773.26	720.89	738.96	759.35	748.25	729.03	708.6	714.72	696.34	698.3	0	0	715.75	769.53	757.79	792.01	800.41	754.68	0	794.04	739.99	0	0	703.64	820.96	712.52	695.72	762.51	753.62	741.62	768.57	702.38	717.7	712.3	764.97	750.72	0
3.1553e+13	763.01	712.07	0	775.99	744.88	0	765.6	735.68	784.2	692.85	722.81	709.81	772.59	720.39	738.56	758.86	737.63	728.55	706.34	714.21	695.31	697.26	0	0	714.2	773.76	757.19	782.13	790.54	751.83	0	793.17	739.48	0	0	701.29	812.16	711.91	695.08	766.1	755.98	745.21	766.92	701.67	717.21	710.51	768.55	749.79	0
3.1611e+13	760.77	711.51	0	775.57	744.09	0	764.77	735.16	781.64	0	721.94	710.47	772.29	719.89	738.21	758.36	732.84	728.57	704.59	713.7	694.4	696.95	0	0	712.67	774.67	757.11	776.53	784.81	748.52	0	789.27	738.98	0	0	699.03	806.65	711.5	694.43	765.15	757.14	744.77	765.96	700.96	716.71	708.86	767.56	748.9	0
3.1669e+13	760.89	712.94	0	777.11	738.48	0	759.84	736.32	775.99	0	716.7	706.87	774.07	721.2	734.17	759.38	729.26	731.23	699.52	715.13	696.4	700.12	0	0	715.17	776.98	759.31	773.91	781.99	748.04	0	783.33	740.11	0	0	715.88	803.64	707.71	696.45	766.13	760.07	746.46	760.79	702.49	718.1	723.8	768.46	743.75	0
3.1727e+13	758.31	712.38	0	777.06	737.78	0	758.92	735.79	773.54	0	715.55	705.34	774.07	720.7	733.08	758.88	727	730.95	697.25	714.62	696.04	700.16	0	0	721.12	775.51	759.28	770.52	778.48	745.38	0	780.45	739.6	0	0	715.45	800.04	706.11	695.82	763.88	759.16	744.55	759.87	701.77	717.61	723.3	766.18	742.91	0
3.1785e+13	756.07	711.82	0	776.91	737.76	0	757.89	735.26	771.18	0	714.74	703.16	773.91	720.2	731.82	758.42	724.95	730.45	695.01	714.11	695.71	699.95	0	0	720.76	773.96	759.01	767.7	775.56	743.14	0	777.79	739.1	0	0	712.94	796.99	704.31	695.18	761.83	758.05	742.79	758.94	701.07	717.11	720.75	764.1	742.23	0
3.1843e+13	755.23	713.23	0	778.54	806.96	0	753.81	736.44	766.76	0	732.14	697.65	775.57	721.5	727.44	759.53	722.28	732.28	0	715.52	698.23	702.7	716.39	0	719.62	774.03	760.69	765.62	773.3	742.23	0	773.42	740.23	0	704.52	710.57	794.34	698.8	697.16	761.3	758.81	742.85	758.32	702.59	718.48	718.53	763.51	771.1	0
3.1901e+13	753.27	712.68	0	778.12	766.5	0	763.1	735.93	764.87	0	732.7	694.89	775.06	721.01	726.27	759.11	720.34	731.43	0	715.01	697.72	701.9	698.39	0	721.47	772.31	760.01	763.37	770.96	740.34	0	771.33	739.74	0	0	709.21	791.83	697.41	696.53	759.39	757.41	741.17	770.58	701.89	717.99	718.03	761.58	764.05	0
3.1959e+13	751.47	712.12	0	777.59	758.52	0	764.38	735.44	763.52	690.44	729.47	692.77	774.45	720.51	725.65	758.71	718.37	730.55	690.06	714.5	697.07	700.91	0	0	722.53	770.68	759.25	761.33	768.84	738.61	0	769.69	739.25	0	0	708.65	789.54	696.98	695.9	757.63	756.04	739.61	769.76	701.22	717.49	718.31	759.79	758.76	0
3.2018e+13	750.38	713.51	0	778.68	754.36	0	771.76	736.67	761.15	694.28	727.27	0	775.47	721.79	727.19	759.9	715.38	731.68	693.68	715.89	699.15	702.43	0	0	721.85	770.08	760.2	759.38	766.77	737.45	0	767.13	740.43	0	0	707.46	787.15	695.13	697.84	756.71	756.05	739.15	768.69	702.8	718.84	717.61	758.83	755.5	0
3.2076e+13	748.77	712.96	0	777.92	754.44	0	792.65	736.19	771.59	715.01	731.17	690.72	774.64	721.3	748.91	759.48	713.61	730.65	714.41	715.39	698.23	701.01	0	0	720.42	768.51	759.26	757.72	765.09	735.86	0	773.2	739.96	0	0	705.75	785.5	708.83	697.22	755.1	754.66	737.66	790.41	702.15	718.35	716.35	757.21	763.32	0
3.2134e+13	747.33	712.4	0	777.13	755.87	0	783.52	735.7	773.59	711.65	732.9	693.3	773.78	720.8	743.69	759.05	712.3	729.63	712.12	714.88	697.15	699.49	0	0	718.84	767.06	758.31	756.61	764.14	734.39	0	776.44	739.49	0	0	703.86	784.98	711.13	696.6	753.65	753.34	736.25	784.7	701.5	717.86	714.84	755.75	763.74	0
3.2192e+13	746.17	711.84	0	776.31	755.05	0	777.95	735.21	772.41	708.59	732	694.97	772.9	720.3	740.51	758.6	711.58	728.61	710.24	714.37	696.03	697.92	0	0	717.43	765.82	757.35	756.05	763.77	733.14	0	776.16	739.02	0	0	702.01	784.99	711.01	695.97	752.45	752.12	734.94	779.96	700.85	717.37	713.36	754.57	761.47	0
3.225e+13	745.83	713.23	0	776.85	784.49	717.16	797.11	736.45	771.23	714.44	766.59	697.84	773.37	721.57	738.43	759.71	711.56	729.17	709.63	715.75	697.26	698.37	710.97	0	716.25	765.6	757.79	756.23	764.1	732.55	707.8	775.6	740.21	0	0	700.22	785.58	711.88	697.88	752.17	752	734.5	808.27	702.49	718.7	712.02	754.31	799.43	0
3.2308e+13	745.09	712.68	0	775.99	773.39	705.62	790.56	735.94	770.71	716.25	750.86	697.18	772.48	721.08	739.18	759.21	711.35	728.12	708.42	715.24	695.95	696.73	697.25	0	716.53	764.78	756.86	755.71	763.59	731.73	0	774.79	739.73	0	0	698.87	785.09	710.81	697.27	751.41	751.04	733.52	796.06	701.83	718.21	711.52	753.56	781.12	0
3.2366e+13	744.34	712.12	0	775.17	766.85	695.38	784.48	735.42	770.55	714.4	743.88	696.1	771.63	720.59	739.24	758.7	710.94	727.1	707.85	714.73	694.58	695.11	0	0	716.63	764	755.98	755.07	762.96	730.92	0	774.55	739.24	0	0	698.11	784.49	710.22	696.64	750.64	750.15	732.59	788.61	701.18	717.72	711.41	752.81	772.93	0
3.2424e+13	744.34	713.5	0	775.6	762.19	0	792.19	736.6	793.94	714.98	739.48	698.93	772.03	721.85	789.68	759.68	711.4	727.46	752.96	716.09	695.4	695.35	0	0	716.02	764.12	756.37	755.17	763.12	730.8	0	787.27	740.39	718.52	0	697.33	784.75	750.07	698.52	750.69	750.29	732.49	789.01	702.78	719.04	710.94	752.87	768.19	0
3.2482e+13	743.71	712.95	0	774.83	760.51	0	794.24	736.05	792.18	718.64	739.39	704.91	771.25	721.36	765.07	759.13	712.01	726.5	732.96	715.59	694.04	693.89	0	0	714.99	763.42	755.57	755.39	763.59	730.15	0	792.29	739.88	701.71	0	696.37	785.72	734.12	697.91	750.03	749.49	731.67	792.98	702.08	718.55	710.13	752.23	769.5	0
3.2541e+13	743.53	712.4	0	774.09	759.51	0	789.22	735.5	787.07	716.8	738.49	706.59	770.5	720.87	756.91	758.56	713.17	725.56	726.3	715.09	692.7	692.5	0	0	713.81	762.94	754.79	756.44	764.87	729.9	0	789.47	739.37	0	0	695.23	787.34	728.27	697.29	749.72	748.78	731	789.7	701.38	718.07	709.13	751.97	768.23	0
3.2599e+13	745.1	713.76	0	774.54	757.78	0	784.42	736.61	859.99	713.84	736.57	762.52	770.95	722.12	764.65	759.44	717.91	725.91	728.24	716.43	693.35	692.89	0	0	712.64	764.02	755.25	759.18	767.73	731.45	0	845.62	740.45	699.66	0	694.01	790.33	751.18	699.13	751.11	749.39	731.78	785.64	702.9	719.37	708.06	753.42	765.63	0
3.2657e+13	745.92	713.22	0	773.89	755.81	0	785.61	736.04	813.77	711.49	734.62	734.53	770.31	721.63	769.72	758.86	727.16	725.09	735.28	715.93	692.12	691.78	0	0	711.48	764.11	754.61	763.56	772.54	732.45	0	816.56	739.92	702.99	0	692.75	795.36	744.98	698.52	751.57	749.08	731.7	784.93	702.14	718.88	706.97	753.94	763.53	0
3.2715e+13	747.75	712.67	0	773.31	754.43	0	785.23	735.46	801.44	709.85	733.48	727.12	769.75	721.14	762.96	758.29	727.74	724.33	730.87	715.43	690.91	690.75	0	0	710.28	764.84	754.05	766.25	775.23	734.34	0	805.5	739.38	693.62	0	691.42	798.1	737.76	697.91	752.99	749.09	732.3	784.71	701.39	718.4	705.87	755.45	762.71	0
3.2773e+13	752.05	714.02	0	774.07	753.24	0	782.81	736.49	794.06	707.71	732.25	722.76	770.58	722.38	757.69	759.09	751.06	725.18	726.7	716.76	691.79	691.94	0	0	709.06	768.17	754.99	771.72	780.64	738.91	0	798.59	740.4	0	0	690.07	803.32	732.73	699.71	757.02	751.42	735.73	782.91	702.78	719.69	704.75	759.52	761.47	0
3.2831e+13	767.46	713.48	0	773.73	751.85	0	779.88	735.91	800.95	705.15	730.68	727.95	770.32	721.9	754.6	758.52	758.15	724.83	723.2	716.26	690.87	691.5	0	0	707.82	772.13	754.78	798.81	807.61	758.85	0	811.6	739.85	0	0	0	828.45	729.53	699.12	767.35	752.98	743.39	780.44	701.99	719.21	703.64	770.07	759.72	0
3.2889e+13	766.96	712.93	0	773.55	750.29	0	777.75	735.33	799.58	702.35	728.92	728.13	770.25	721.41	753.95	757.97	747.7	725.04	721.01	715.77	690.2	691.76	0	0	706.59	776.36	754.91	789.38	798.37	755.23	0	808	739.3	0	0	0	820.66	728.49	698.51	769.69	756.25	746.33	778.28	701.2	718.73	702.54	772.37	757.83	0
3.2947e+13	764.54	712.38	0	773.63	748.74	0	776.12	734.76	795.37	699.31	727.16	725.82	770.51	720.92	752.31	757.44	742.22	725.62	719.02	715.27	0	692.55	0	0	705.35	777.38	755.44	783.54	792.47	751.93	0	802.76	738.76	0	0	0	815.34	726.89	697.91	768.6	757.77	745.97	776.6	700.38	718.24	701.42	771.23	756.14	0
3.3005e+13	767.52	713.72	0	775.86	747.25	0	774.68	735.75	823.57	696.38	725.44	757.7	773.08	722.15	757.12	758.29	769.95	729.17	719.5	716.59	692.29	696.92	0	0	704.11	780.91	758.53	790.78	799.32	756.14	0	837	739.73	0	0	0	820.64	733.38	699.69	771.38	761.86	749.44	775.05	701.66	719.52	700.28	773.95	754.57	0
3.3063e+13	769.83	713.17	0	776.24	745.88	0	775.38	735.2	811.98	693.49	723.86	742.66	773.52	721.66	759.49	757.85	758.07	729.37	721.4	716.09	692.5	697.71	0	0	702.87	781.37	758.92	792.19	800.86	758.64	0	820.59	739.2	0	0	0	822.51	734.28	699.09	773.01	762.02	750.68	774.9	700.87	719.04	699.05	775.61	753.4	0
3.3122e+13	769.13	712.62	0	776.52	744.81	0	775.45	734.66	803.92	691.71	722.6	735.41	773.83	721.16	756.92	757.44	751.1	729.56	720.03	715.59	692.69	698.28	0	0	701.61	781.9	759.18	788.75	797.54	757.27	0	811.55	738.68	0	0	0	819.97	731.34	698.49	772.98	762.5	750.89	774.87	700.07	718.56	697.76	775.57	752.75	0
3.318e+13	771.07	713.94	0	779.13	743.96	0	795.07	735.72	807.06	697.95	721.79	728.43	776.64	722.37	800.37	758.56	747.38	733.35	755.27	716.89	696.04	702.93	0	0	700.34	785.44	762.33	787.65	796.31	758.89	0	808.15	739.69	702.61	0	0	819.06	751.83	700.23	775.6	766.39	754.4	784.39	701.36	719.81	696.52	778.13	753.21	0
3.3238e+13	768.48	713.38	0	779.35	745.5	0	793.75	735.25	810.16	704.55	724.76	730.52	776.86	721.88	775.59	758.27	744.74	733.33	738.12	716.4	696.24	703.21	0	0	699.06	784.16	762.43	784.36	793.01	756.15	0	812.8	739.22	701.77	0	0	815.91	743.91	699.65	773.4	765.6	752.64	789.35	700.64	719.34	695.32	775.91	758.73	0
3.3296e+13	766.62	712.83	0	779.48	746.66	0	788.3	734.8	804.75	703.83	725.13	729.82	776.94	721.39	766.06	758	743.16	733.09	731.54	715.9	696.35	703.27	0	0	697.79	782.82	762.33	782.56	791.22	754.27	0	809.3	738.76	692.25	0	0	814.19	738.23	699.05	771.65	764.6	751.1	786.31	699.93	718.86	694.18	774.14	759.09	0
3.3354e+13	767.9	714.12	0	782	738.06	0	776.85	736.02	798.22	692.44	714.99	727.93	779.52	722.58	756.1	759.4	742.82	736.15	722.98	717.18	699.97	707.27	0	0	770.08	784.52	764.93	783.05	791.63	755.52	0	804.33	739.9	0	0	738.11	814.56	731.12	700.77	773.06	766.71	752.96	775.49	701.4	720.09	741.44	775.51	749.44	0
3.3412e+13	766.17	713.57	0	781.85	739.79	0	773.57	735.63	793.06	691.45	714.59	725.12	779.28	722.08	751.5	759.19	740.45	735.57	719.33	716.69	699.85	706.8	0	0	725.52	783.22	764.47	780.7	789.24	753.75	0	799.48	739.5	0	0	711.99	812.39	727.42	700.18	771.46	765.61	751.55	772.98	700.8	719.61	718.88	773.9	748.4	0
3.347e+13	764.36	713.02	0	781.61	742.56	0	770.92	735.24	788.59	692.17	715.26	722.13	778.95	721.59	747.75	758.97	738.04	734.95	716.03	716.19	699.61	706.2	0	0	718.16	781.85	763.93	778.24	786.7	751.92	0	795.13	739.11	0	0	704.65	809.97	724.14	699.59	769.79	764.48	750.11	771.28	700.22	719.13	712.89	772.21	748.44	0
3.3528e+13	762.53	712.46	0	781.3	743.7	0	768.94	734.85	784.66	692.12	716.25	719.02	778.56	721.1	744.63	758.73	735.67	734.29	713.12	715.69	699.26	705.5	0	0	714.27	780.42	763.35	775.8	784.16	750.09	0	791.24	738.72	0	0	700.17	807.44	721.17	699	768.08	763.31	748.65	770.06	699.65	718.65	709.51	770.46	748.62	0
3.3586e+13	762.44	713.75	0	783.28	748.26	0	802.09	736.26	786.26	722.81	726.4	714.67	780.49	722.27	758.89	760.31	733.67	736.52	720.66	716.96	702.32	708.25	0	0	711.52	780.97	765.21	774.41	782.57	749.98	0	790.14	740.03	0	0	696.24	805.61	722.24	700.7	768.21	764.45	749.38	798.82	701.41	719.88	706.89	770.54	763.24	0
3.3645e+13	760.55	713.2	0	782.77	751.78	0	789.21	735.88	787.85	714.98	728.9	713.44	779.88	721.79	754.88	760.05	731.62	735.65	721.2	716.46	701.72	707.26	0	0	709.42	779.29	764.41	772.36	780.52	748.1	0	791.96	739.66	0	0	693.2	803.57	724.28	700.11	766.37	763.06	747.76	789.55	700.92	719.4	704.78	768.67	763.04	0
3.3703e+13	758.93	712.65	0	782.19	751.65	0	782.65	735.5	785.83	710.81	728.25	712.83	779.2	721.3	751.03	759.78	730.07	734.76	719.55	715.97	701.04	706.19	0	0	707.79	777.73	763.56	770.91	779.1	746.48	0	790.65	739.29	0	0	690.5	802.24	723.45	699.52	764.76	761.71	746.25	783.89	700.42	718.92	703.12	767.05	760.63	0
3.3761e+13	758.92	713.93	0	783.69	788.97	703.68	790.01	736.99	782.57	706.18	758.94	712.53	780.61	722.47	746	761.36	729.22	736.35	716.65	717.22	703.53	708.11	718.24	0	706.53	777.95	764.87	770.62	778.78	746.37	703.73	788.17	740.69	0	0	0	801.86	721.43	701.19	764.83	762.32	746.56	801.29	702.34	720.13	701.82	767.1	796.4	0
3.3819e+13	757.61	713.39	0	782.95	772.02	700.81	789.47	736.59	780.47	711.05	745.43	711.2	779.79	721.99	744.65	761.02	727.89	735.35	714.57	716.73	702.63	706.84	700.54	0	707.27	776.64	763.93	769.2	777.31	745.04	0	785.94	740.31	0	0	0	800.37	719.51	700.61	763.52	761.09	745.25	795.32	701.87	719.65	701.62	765.78	778.88	0
3.3877e+13	756.29	712.85	0	782.2	764.53	692.18	784.95	736.18	779.25	711.74	739.48	709.53	778.96	721.51	744.05	760.66	726.47	734.38	713.35	716.23	701.69	705.53	0	0	707.71	775.36	763	767.72	775.78	743.72	0	784.55	739.92	0	0	0	798.8	718.09	700.03	762.22	759.91	743.99	789.13	701.39	719.18	701.85	764.46	771.03	0
3.3935e+13	756.11	714.14	0	783.34	759.62	0	801.72	737.68	788.34	719.6	736	708.38	780.02	722.69	792.99	762.15	725.47	735.56	754.67	717.47	703.63	706.83	0	0	707.37	775.46	764.01	767.02	775.02	743.45	0	787.49	741.34	698.12	0	0	797.96	743.02	701.66	762.14	760.37	744.15	794.25	703.38	720.37	701.71	764.36	767.06	0
3.3993e+13	754.86	713.61	0	782.52	758.86	0	799.7	737.23	794.92	723.38	738.21	711.13	779.14	722.22	768.96	761.73	724.77	734.55	736.05	716.99	702.52	705.45	0	0	706.56	774.2	763.06	766.12	774.22	742.19	0	795.78	740.93	697.11	0	0	797.3	736.75	701.09	760.89	759.2	742.9	797.97	702.88	719.9	701.22	763.1	770.45	0
3.4051e+13	754.03	713.08	0	781.7	758.08	0	792.66	736.78	791.68	720.01	737.53	712.55	778.26	721.75	760.83	761.28	724.92	733.55	729.61	716.5	701.42	704.08	0	0	705.61	773.14	762.13	766.23	774.5	741.33	0	794.69	740.51	0	0	0	797.74	732.06	700.51	759.96	758.12	741.81	793.04	702.37	719.43	700.49	762.2	768.7	0
3.4109e+13	754.98	714.39	0	782.59	748.3	0	781.83	738.23	788.67	710.75	728.17	715.54	779.09	722.94	754.65	762.65	726.75	734.46	725.29	717.73	702.91	704.98	0	0	758.39	773.8	762.93	767.91	776.26	742.2	0	793.15	741.91	0	0	697.23	799.54	729.43	702.12	760.81	758.69	742.38	782.22	704.34	720.63	712.21	763.07	758.54	0
3.4168e+13	754.52	713.87	0	781.77	754.01	0	777.7	737.75	784.72	707.71	726.84	714.18	778.24	722.48	750.65	762.14	726.13	733.5	721.66	717.25	701.72	703.63	0	0	728.21	773.22	762.07	767.38	775.68	741.69	0	789.69	741.45	0	0	706.84	798.94	726.14	701.55	760.32	757.96	741.71	778.98	703.79	720.16	718.6	762.6	757.57	0
3.4226e+13	753.86	713.35	0	780.99	755.49	0	775.12	737.25	781.29	705.89	727.18	712.4	777.45	722.02	747.37	761.63	725.21	732.61	718.4	716.77	700.55	702.32	0	0	721.51	772.57	761.28	766.46	774.68	740.99	0	786.52	740.99	0	0	703.45	797.87	723.23	700.98	759.68	757.25	740.99	777.6	703.23	719.7	715.03	761.95	758.08	0
3.4284e+13	753.03	712.83	0	780.25	754.46	0	773.15	736.75	778.29	704.5	727.72	710.28	776.7	721.56	744.6	761.12	724.1	731.74	715.41	716.29	699.38	701.07	0	0	717.88	771.83	760.52	765.33	773.46	740.14	0	783.65	740.52	0	0	700.52	796.5	720.53	700.4	758.89	756.52	740.2	776.1	702.64	719.24	712.28	761.16	757.5	0
3.4342e+13	753.45	714.17	0	781.15	770.93	0	768.76	738.11	774.68	699.64	727.46	708.76	777.59	722.77	740.27	762.32	724.15	732.7	710.99	717.53	700.63	702.02	0	0	730.93	772.42	761.44	765.11	773.07	740.59	0	780.43	741.84	0	0	704.81	795.81	716.95	701.99	759.38	757.3	740.85	773.27	704.51	720.44	718.52	761.62	760.17	0
3.44e+13	752.35	713.66	0	780.44	766.3	0	770.32	737.59	772.36	699.35	731.47	706.04	776.87	722.31	738.41	761.77	722.65	731.85	708.48	717.05	699.49	700.85	0	0	727.27	771.43	760.7	763.66	771.53	739.48	0	778.07	741.35	0	0	705.93	794.07	714.55	701.42	758.32	756.44	739.89	775.97	703.88	719.98	718.77	760.54	762.72	0
3.4458e+13	751.21	713.15	0	779.72	761.93	0	770.44	737.06	770.45	699.48	732.3	703.45	776.13	721.85	736.95	761.23	721.09	730.99	706.27	716.57	698.39	699.71	0	0	723.7	770.38	759.95	762.22	770	738.34	0	776.07	740.85	0	0	704.6	792.35	712.34	700.85	757.21	755.53	738.87	775.65	703.24	719.52	716.81	759.42	761.43	0
3.4516e+13	753.36	714.5	0	780.53	758.33	0	769.54	738.36	793.49	699.29	731.89	724.67	776.91	723.08	737.16	762.35	756.68	731.83	704.6	717.82	699.55	700.65	0	0	720.73	770.58	760.74	775.59	783.91	742.42	0	809.8	742.12	0	0	702.77	805.77	711.66	702.42	758.12	755.95	739.55	774.15	705	720.73	714.73	760.36	759.39	0
3.4574e+13	758.1	714	0	779.77	755.28	0	769.67	737.82	789.67	698.49	731	720.52	776.12	722.62	741.08	761.8	741.84	730.99	705.46	717.35	698.45	699.51	0	0	718.16	772.06	759.95	777.52	785.8	747.02	0	798.75	741.61	0	0	700.78	808.1	714.42	701.85	761.88	756.03	741.96	773.18	704.32	720.28	712.75	764.25	757.39	0
3.4632e+13	758.39	713.49	0	779.07	752.83	0	770.02	737.27	784.91	697.4	730.04	717.13	775.46	722.17	741.85	761.24	735.63	730.45	706.48	716.87	697.37	698.6	0	0	715.86	773.29	759.39	774.61	782.78	746.5	0	792.32	741.09	0	0	698.67	805.32	715.06	701.29	762.81	756.73	742.89	772.78	703.64	719.82	710.84	765.17	755.93	0
3.469e+13	762.75	714.85	0	780.11	750.83	0	769.56	738.52	790.5	695.93	729.11	723.64	776.62	723.4	741.39	762.29	789.82	732.22	706.66	718.12	698.69	700.48	0	0	713.76	775.95	760.85	794.05	801.75	754.5	0	807.6	742.3	0	0	696.65	821.48	714.74	702.84	765.8	759.39	745.96	771.99	705.28	721.03	708.96	768.15	754.69	0
3.4749e+13	770.43	714.34	0	779.75	749.07	0	769.04	737.97	796.67	694.05	728.12	727.2	776.32	722.94	743.9	761.73	756.93	732.01	707.09	717.65	697.95	700.22	0	0	711.82	778.77	760.65	793.78	801.94	760.95	0	807.81	741.78	0	0	694.71	823.1	716.74	702.28	772.16	760.6	750.99	771.03	704.57	720.58	707.15	774.61	753.42	0
3.4807e+13	769.24	713.83	0	779.47	747.49	0	769.19	737.42	792.77	692.01	727.07	723.94	776.15	722.48	745.18	761.18	747.38	732.18	707.81	717.18	697.32	700.24	0	0	710	780.68	760.68	787.48	795.77	757.93	0	801.54	741.25	0	0	692.82	817.88	717.8	701.71	772.63	762.26	751.75	770.63	703.85	720.13	705.43	775.07	752.37	0
3.4865e+13	770.01	715.2	0	781.31	857.66	0	764.43	738.62	785.21	0	737.39	716.87	778.26	723.72	740.67	762.24	741.6	735.54	703.22	718.43	699.54	704.02	720.85	0	708.22	784.21	763.36	784.48	792.65	757.84	0	793.48	742.42	0	706.31	690.85	815.02	712.91	703.24	774.57	766.28	754.52	766.33	705.4	721.34	703.79	776.95	770.75	0
3.4923e+13	766.83	714.69	0	781.37	775.26	0	775.43	738.08	782.21	692.52	745.13	714.77	778.4	723.26	740.01	761.74	737.66	735.5	702.85	717.96	699.38	704.34	701.05	0	708.73	782.79	763.54	780.06	788.16	754.37	0	789.8	741.9	0	0	0	810.66	712.21	702.69	771.95	765.48	752.29	783.03	704.68	720.89	703.08	774.29	774.9	0
3.4981e+13	764.06	714.18	0	781.35	764.3	0	776.76	737.56	780.02	696.55	739.46	712.6	778.4	722.79	739.7	761.28	734.5	735.15	703.17	717.5	699.25	704.41	0	0	709.81	781.11	763.44	776.47	784.49	751.48	0	786.97	741.39	0	0	0	807	711.55	702.14	769.5	764.32	750.18	781.67	703.97	720.44	703.62	771.82	767.61	0
3.5039e+13	761.61	713.67	0	781.21	758.61	0	775.27	737.05	778.41	698.55	735.7	710.56	778.22	722.33	739.5	760.85	731.81	734.58	703.63	717.03	699.07	704.23	0	0	709.44	779.37	763.11	773.46	781.41	748.99	0	784.88	740.89	0	0	0	803.88	711.16	701.57	767.25	763.01	748.22	778.92	703.27	719.99	703.54	769.54	763.06	0
3.5097e+13	760.73	715.03	0	783.06	755.69	0	797.6	738.33	793.29	710.43	735.43	708.14	780.07	723.56	772.74	762.12	728.92	736.62	733.84	718.28	701.96	707.3	0	0	708.44	779.42	764.95	771.43	779.28	748.01	0	793.06	742.1	698.26	0	0	801.6	732.14	703.1	766.68	763.79	748.27	792.84	704.83	721.2	702.94	768.91	764.77	0
3.5155e+13	758.84	714.52	0	782.59	755.93	0	791.72	737.86	792.69	712.02	736.98	711.15	779.52	723.1	760.89	761.74	728.09	735.69	725.84	717.81	701.56	706.53	0	0	707.22	777.65	764.19	770.25	778.27	746.13	0	795.38	741.63	691.14	0	0	800.78	728.47	702.55	764.78	762.25	746.46	791	704.17	720.75	702.05	767.01	766.47	0
3.5213e+13	757.57	714.01	0	782.03	754.98	0	786.2	737.4	789.31	710.35	735.88	712.29	778.86	722.63	755.29	761.37	727.7	734.74	722.08	717.34	701.03	705.6	0	0	706.02	776.25	763.36	769.73	777.88	744.84	0	793.33	741.18	0	0	0	800.53	725.79	701.99	763.44	760.89	745	786.73	703.53	720.3	701.05	765.69	764.56	0
3.5272e+13	760.5	715.36	0	783.31	753.22	0	781.74	738.76	810.26	707.98	733.9	737.49	780.07	723.85	753.5	762.72	767.19	736.06	719.77	718.59	703.41	707.45	0	0	704.91	776.86	764.5	784.45	792.77	749.84	0	825.46	742.46	0	0	0	813.93	725.53	703.5	764.94	761.48	745.92	782.73	705.2	721.51	700.01	767.25	761.91	0
3.533e+13	766.03	714.85	0	782.59	751.21	0	779.59	738.31	805.88	705.2	731.73	732.27	779.3	723.39	756.37	762.32	751.27	735.17	720.45	718.12	702.57	706.25	0	0	703.81	778.58	763.66	787.31	795.76	755.26	0	814.29	742.02	0	0	0	817.45	728.83	702.96	769.33	761.71	748.98	780.08	704.59	721.05	698.93	771.75	759.4	0
3.5388e+13	766.4	714.33	0	781.96	749.37	0	778.33	737.85	799.6	702.36	729.79	728.23	778.68	722.92	755.16	761.9	744.93	734.71	720.04	717.65	701.7	705.23	0	0	702.7	780.04	763.12	784.37	792.86	754.68	0	806.69	741.58	0	0	0	815.18	728.34	702.41	770.45	762.59	750.07	778.52	704	720.6	697.85	772.88	757.55	0
3.5446e+13	768.36	715.68	0	783.43	801.16	694	779.4	739.23	792.02	695.49	773.48	723.2	780.29	724.14	749.07	763.2	742.01	737.17	714.47	718.89	703.71	707.46	729.91	0	701.56	783.35	765.08	783.65	792.03	756.1	707.26	799.28	742.89	0	0	0	814.53	723.08	703.9	773.06	765.9	753.08	791.94	705.74	721.8	696.76	775.46	809.06	0
3.5504e+13	766.22	715.17	0	783.15	772.49	697.29	788.7	738.75	788.44	703.35	748.98	720.5	780.08	723.67	747.8	762.75	738.74	736.91	712.88	718.43	702.99	706.98	700.54	0	701.67	782.49	764.93	780.26	788.55	753.72	0	795.16	742.43	0	0	0	811.22	721.18	703.36	771.35	765.41	751.68	794.58	705.15	721.35	696.2	773.72	780.26	0
3.5562e+13	764.13	714.66	0	782.87	763.54	0	785.55	738.27	786.4	706.52	741.41	717.89	779.83	723.21	747.52	762.3	736	736.45	712.38	717.96	702.34	706.48	0	0	702.48	781.28	764.64	777.32	785.53	751.53	0	792.52	741.98	0	0	0	808.25	719.8	702.83	769.54	764.55	750.16	789.01	704.55	720.9	696.61	771.88	771.22	0
3.562e+13	763.86	716.01	0	784.66	822.93	691.27	778.97	739.64	783.42	706.31	800.71	713.89	781.66	724.43	744.98	763.61	733.71	738.52	710.28	719.2	704.69	709.05	813.5	0	702.59	781.98	766.55	775.76	783.84	751.14	717.59	789.48	743.29	0	0	0	806.45	716.75	704.3	769.61	765.83	750.75	784.49	706.31	722.1	696.84	771.9	829.24	0
3.5678e+13	761.87	715.5	0	784.24	784.65	704.59	794.19	739.17	781.64	711.18	760.36	712.04	781.19	723.97	744.43	763.19	731.57	737.7	710.24	718.73	704.07	708.31	711.8	0	703.09	780.36	765.91	773.45	781.5	749.14	695.17	787.51	742.83	0	0	0	804.13	716.35	703.77	767.71	764.5	749.05	802.69	705.72	721.65	696.96	769.99	792.21	0
3.5736e+13	760.05	714.99	0	783.73	771.69	699.73	790.28	738.69	780.91	713	749.34	710.23	780.62	723.51	745.1	762.78	729.62	736.82	710.29	718.27	703.41	707.45	698.15	0	704.58	778.8	765.19	771.41	779.42	747.32	0	786.33	742.37	0	0	0	802.03	715.94	703.23	765.96	763.18	747.45	795.26	705.13	721.2	697.96	768.22	778.99	0
3.5795e+13	758.37	714.48	0	783.15	764.47	0	785.51	738.22	780.19	712.48	743.22	708.56	779.97	723.05	745.1	762.36	727.83	735.91	710.49	717.8	702.68	706.5	0	0	705.06	777.31	764.4	769.6	777.59	745.65	0	785.41	741.92	0	0	0	800.21	715.69	702.69	764.33	761.88	745.95	789.18	704.54	720.74	698.67	766.58	771.55	0
3.5853e+13	757.89	715.84	0	784.43	752.57	0	778.24	739.63	778.65	710.6	733.77	706.47	781.18	724.27	743.76	763.73	726.17	737.16	710.35	719.04	704.75	708.18	0	0	733.54	777.26	765.53	768.61	776.57	745.07	0	783.98	743.26	0	0	725.75	799.13	714.98	704.17	764	762.25	745.91	780.46	706.33	721.94	733.92	766.22	760.92	0
3.5911e+13	756.45	715.33	0	783.69	751.87	0	774.35	739.16	776.97	707.61	730.9	705.18	780.37	723.81	742.44	763.29	724.73	736.13	709.63	718.57	703.85	706.97	0	0	726.06	775.87	764.6	767.17	775.11	743.62	0	782.37	742.81	0	0	714.09	797.66	714.41	703.63	762.57	760.97	744.52	776.51	705.75	721.49	722.96	764.78	757.68	0
3.5969e+13	755.1	714.83	0	782.91	751.55	0	771.41	738.69	775.1	704.79	729.31	703.79	779.53	723.35	740.95	762.84	723.33	735.11	708.32	718.11	702.9	705.71	0	0	722.28	774.55	763.67	765.78	773.69	742.26	0	780.57	742.35	0	0	708.96	796.17	713.41	703.1	761.22	759.74	743.2	773.79	705.16	721.05	718.25	763.43	755.87	0
3.6027e+13	754.64	716.18	0	783.82	784.45	719.62	790.77	740.09	772.22	709.25	771.66	701.99	780.37	724.58	738.19	764.15	722.07	735.96	705.98	719.34	704.49	706.71	717.34	0	719.53	774.38	764.44	764.89	772.71	741.71	714.85	777.92	743.7	0	0	705.17	794.96	711.56	704.56	760.87	759.89	743.02	806.15	706.96	722.24	715.08	763.05	802.65	0
3.6085e+13	753.37	715.68	0	782.97	772.77	706.05	787.37	739.6	771.49	713.7	751.94	700.19	779.46	724.12	739.26	763.65	720.73	734.91	705.05	718.88	703.39	705.32	702.47	0	718.57	773.11	763.48	763.52	771.27	740.44	0	776.72	743.23	0	0	702.53	793.36	710.28	704.03	759.6	758.72	741.78	793.97	706.36	721.8	713.22	761.77	779.57	0
3.6143e+13	752.13	715.18	0	782.11	766.2	697.29	782.21	739.09	771.6	712.8	745.2	698.81	778.56	723.67	740.09	763.14	719.36	733.88	705.29	718.42	702.25	703.91	690.59	0	718.01	771.86	762.52	762.2	769.9	739.2	0	776.48	742.76	0	0	700.76	791.9	709.82	703.5	758.36	757.57	740.57	786.91	705.75	721.35	712.29	760.52	771.41	0
3.6201e+13	751.57	716.54	0	782.75	763.38	707.16	847.33	740.44	771.37	771.73	754.66	698.07	779.13	724.9	743.73	764.33	718.15	734.44	707.57	719.66	703.4	704.44	0	0	716.86	771.51	763.05	761.33	769	738.56	0	776.09	744.06	0	0	699.13	790.9	710.43	704.95	757.87	757.53	740.25	838.12	707.5	722.55	711.25	760.01	783.36	0
3.6259e+13	750.45	716.04	0	781.85	769.98	706.82	806.77	739.91	775.97	736.56	757.24	697.58	778.19	724.44	753.52	763.78	717	733.39	714.76	719.2	702.16	702.98	0	0	715.48	770.35	762.08	760.32	768	737.42	0	778.67	743.56	0	0	697.58	789.93	714.59	704.43	756.75	756.43	739.09	808.91	706.87	722.1	709.97	758.88	784.89	0
3.6318e+13	749.44	715.54	0	780.94	767.6	700.21	794.92	739.37	777.99	727.49	751.2	697.95	777.26	723.99	752.04	763.21	716.05	732.36	716.02	718.74	700.91	701.52	0	0	714.46	769.27	761.13	759.6	767.36	736.35	0	780.84	743.06	0	0	696.2	789.43	716.64	703.9	755.71	755.37	737.99	797.55	706.22	721.66	708.82	757.85	777.69	0
3.6376e+13	749.29	716.9	0	781.37	775.57	737.96	786.5	740.64	779.04	720.36	899.9	700.89	777.63	725.22	750.97	764.27	716.24	732.7	718.62	719.97	701.7	701.75	727.67	0	713.56	769.12	761.48	759.98	767.89	736.07	853.81	782.45	744.3	0	0	695.03	790.13	719.96	705.34	755.57	755.32	737.74	799.45	707.88	722.85	707.86	757.72	912.05	0
3.6434e+13	748.68	716.41	0	780.47	788.34	719.49	805.96	740.08	777.61	731.68	773.59	701.22	776.71	724.77	750.18	763.67	715.95	731.68	717.08	719.52	700.4	700.31	711.53	0	713.03	768.37	760.57	759.75	767.69	735.38	704.04	781.26	743.77	0	0	693.99	789.96	718.85	704.82	754.91	754.44	736.87	814.15	707.2	722.41	707.06	757.09	801.65	0
3.6492e+13	748.09	715.91	0	779.6	777.55	709.9	797.84	739.51	777.79	728.13	759.67	700.96	775.84	724.32	750.83	763.06	715.57	730.7	716.78	719.06	699.12	698.91	700.66	0	713.67	767.69	759.7	759.35	767.3	734.71	0	781.13	743.24	0	0	693.63	789.54	718.48	704.3	754.3	753.64	736.06	802.55	706.51	721.97	707.08	756.49	786.48	0
3.655e+13	747.48	715.4	0	778.77	770.6	701.22	791.12	738.94	777.52	724.19	752.15	700.47	775.01	723.87	749.78	762.45	715.12	729.74	716.12	718.6	697.84	697.56	0	0	713.68	767.03	758.88	758.9	766.86	734.04	0	780.94	742.7	0	0	693.55	789.09	718.04	703.77	753.69	752.89	735.28	794.75	705.8	721.53	707.13	755.88	778.13	0
3.6608e+13	747.91	716.77	0	779.18	758.39	0	783.23	740.09	777.57	719.72	741.66	702.35	775.4	725.1	749	763.35	716.17	730.08	717.23	719.84	698.42	697.82	0	0	717.1	767.41	759.29	759.54	767.53	734.42	0	781.3	743.84	0	0	713.73	789.7	719.49	705.21	754.1	753.22	735.54	785.4	707.32	722.73	725.79	756.31	767.05	0
3.6666e+13	747.33	716.27	0	778.41	755.25	0	778.53	739.5	775.79	715.77	737.87	701.49	774.64	724.64	746.61	762.72	715.64	729.19	715.33	719.39	697.18	696.57	0	0	722.58	766.8	758.54	759.04	767.02	733.79	0	779.81	743.29	0	0	713.75	789.14	718.04	704.69	753.52	752.54	734.84	780.55	706.57	722.29	724.33	755.74	762.7	0
3.6724e+13	746.72	715.77	0	777.67	753.48	0	774.68	738.91	773.86	712.1	735.12	700.37	773.91	724.19	744.32	762.1	715.01	728.33	713.13	718.93	695.97	695.33	0	0	723.1	766.19	757.82	758.42	766.38	733.15	0	778.11	742.73	0	0	712.19	788.42	716.35	704.17	752.92	751.88	734.13	776.73	705.82	721.84	722.39	755.14	759.5	0
3.6782e+13	747.17	717.12	0	778.14	762.96	721.74	818.66	739.97	772.02	745.55	763.97	700.9	774.37	725.41	744.58	762.92	715.88	728.73	711.96	720.17	696.52	695.78	0	0	722.37	766.63	758.31	758.73	766.6	733.64	0	776.48	743.79	0	0	710.33	788.36	715.55	705.59	753.36	752.32	734.56	825.43	707.2	723.04	720.53	755.58	792.12	0
3.684e+13	746.45	716.62	0	777.44	767.07	706.96	796.51	739.37	773.81	729.39	753.19	699.23	773.68	724.96	749.45	762.3	714.97	727.91	713.88	719.71	695.34	694.64	0	0	721.5	765.94	757.62	757.87	765.68	732.91	0	777.04	743.22	0	0	708.29	787.29	715.95	705.08	752.66	751.64	733.84	799.81	706.42	722.6	718.77	754.87	779.5	0
3.6899e+13	745.69	716.11	0	776.75	764.38	698.32	787.51	738.77	774.55	722.81	747.35	698.27	773	724.5	748.58	761.68	714.05	727.1	714.09	719.26	694.2	693.54	0	0	721.01	765.22	756.94	757.09	764.91	732.14	0	777.75	742.65	0	0	706.48	786.51	716.13	704.57	751.92	750.94	733.09	790.44	705.64	722.16	717.52	754.13	772.5	0
3.6957e+13	746.04	717.45	0	777.21	761.45	0	787.38	739.76	790.6	719.51	743.4	700.54	773.46	725.71	823.63	762.44	714.82	727.55	780.74	720.49	694.8	694.1	0	0	720.27	765.5	757.43	757.51	765.33	732.57	0	783.93	743.64	729.02	0	704.76	786.88	770.77	705.98	752.23	751.32	733.48	786.25	706.89	723.35	716.41	754.44	767.9	0
3.7015e+13	745.44	716.94	0	776.53	760.2	0	796.03	739.16	797.15	724.51	743.53	707.53	772.77	725.25	775.63	761.83	715.12	726.75	741.08	720.03	693.72	693.03	0	0	719.2	764.85	756.75	757.54	765.54	731.94	0	795.73	743.07	706.09	0	703.14	787.37	742.25	705.47	751.61	750.62	732.76	793.49	706.08	722.91	715.12	753.83	769.36	0
3.7073e+13	745.3	716.42	0	775.85	760.16	0	791.51	738.56	791.55	722.43	743.46	709.73	772.1	724.79	764.72	761.23	716.38	725.96	732.36	719.57	692.64	692	0	0	717.94	764.39	756.07	758.73	766.96	731.74	0	793.18	742.5	692.57	0	701.52	789.08	734.48	704.96	751.34	749.99	732.18	791.21	705.28	722.47	713.73	753.59	769.39	0
3.7131e+13	747.31	717.74	0	776.3	752.47	0	782	739.49	788.18	714.11	735.66	714.55	772.56	725.98	757.83	761.95	720.69	726.47	727.4	720.8	693.31	692.7	0	0	708.32	765.62	756.58	761.94	770.23	733.86	0	791.57	743.43	0	0	692.28	792.31	731.3	706.36	753.05	750.79	733.41	782.07	706.42	723.65	704.45	755.36	761.31	0
3.7189e+13	747.42	717.22	0	775.69	751.2	0	778.34	738.89	783.8	711.09	733.89	712.85	771.97	725.51	753.27	761.36	720.41	725.77	723.42	720.34	692.32	691.86	0	0	723.54	765.66	756.01	761.85	770.09	733.89	0	787.73	742.86	0	0	718.31	792.12	727.45	705.86	753.16	750.55	733.28	778.94	705.6	723.21	728.38	755.5	759.34	0
3.7247e+13	747.22	716.7	0	775.13	750.38	0	775.01	738.3	780.18	708.11	732.08	710.85	771.44	725.04	749.6	760.77	719.77	725.12	719.91	719.88	691.35	691.04	0	0	725.41	765.56	755.51	761.26	769.43	733.63	0	784.42	742.3	0	0	716.44	791.37	724.2	705.35	753.01	750.31	733.03	775.96	704.78	722.76	726.04	755.35	757.33	0
3.7305e+13	746.78	716.18	0	774.62	750.05	0	772.1	737.71	777.06	705.53	730.59	708.55	770.96	724.57	746.48	760.19	718.92	724.51	716.57	719.42	690.45	690.34	0	0	724.82	765.28	755.03	760.39	768.49	733.16	0	781.5	741.73	0	0	714.36	790.31	721.21	704.84	752.64	749.98	732.65	773.4	703.96	722.31	723.85	754.97	755.7	0
3.7363e+13	747.94	717.46	0	775.35	745.06	0	765.96	738.59	773.76	698.84	724.79	707.69	771.74	725.74	742.3	760.89	720.27	725.42	711.93	720.63	691.43	691.61	0	0	733.59	766.4	755.9	760.91	768.81	734.55	0	778.64	742.62	0	0	731.42	790.22	717.78	706.24	753.79	751.14	734.03	767.24	705.02	723.48	742.46	756.09	749.87	0
3.7422e+13	747.09	716.94	0	774.89	745.31	0	764.1	738	771.19	696.64	724.31	704.63	771.3	725.27	739.91	760.32	718.87	724.84	708.78	720.17	690.63	690.97	0	0	733.84	765.76	755.45	759.63	767.44	733.71	0	776.12	742.05	0	0	726.46	788.68	714.92	705.74	753.01	750.62	733.38	765.69	704.2	723.03	736.13	755.3	749.11	0
3.748e+13	746.17	716.41	0	774.42	745.9	0	762.5	737.42	768.88	694.65	723.93	701.45	770.83	724.79	737.78	759.78	717.38	724.25	705.69	719.71	0	690.3	0	0	731.73	765.03	754.96	758.33	766.07	732.81	0	773.83	741.5	0	0	722.79	787.13	712.14	705.23	752.16	750.01	732.66	764.42	703.38	722.58	731.95	754.43	748.62	0
3.7538e+13	746.57	717.66	0	775.19	743.28	0	758.1	738.28	765.72	0	720.32	698.76	771.62	725.94	734.08	760.5	717.25	725.24	700.84	720.9	691.02	691.68	0	0	770.9	765.48	755.8	757.96	765.48	733.45	0	770.93	742.35	0	0	765.3	786.06	708.16	706.62	752.57	750.76	733.53	760.23	704.39	723.74	775.77	754.79	745	0
3.7596e+13	745.49	717.13	0	774.66	746.14	0	757.24	737.7	763.82	0	720.57	695.29	771.07	725.46	732.4	759.97	715.49	724.6	698.12	720.44	690.26	690.89	0	0	750.52	764.54	755.22	756.57	764.03	732.37	0	769	741.81	0	0	741.08	784.44	705.59	706.12	751.53	749.98	732.64	759.74	703.58	723.29	750.31	753.74	745.43	0
3.7654e+13	744.41	716.59	0	774.1	748.35	0	756.76	737.14	762.1	0	721.19	692.3	770.5	724.98	730.87	759.45	713.7	723.93	695.49	719.97	0	690.04	0	0	742.9	763.57	754.61	755.23	762.63	731.28	0	767.24	741.26	0	0	732.81	782.88	703.12	705.61	750.49	749.16	731.72	759.83	702.77	722.83	741.7	752.68	746.55	0
3.7712e+13	744.3	717.8	0	774.7	781.12	0	754.5	737.99	759.28	0	721.1	0	771.09	726.09	727.67	760.19	712.6	724.8	691.66	721.15	690.61	691.16	0	0	740.07	763.52	755.24	754.39	761.6	731.32	0	764.57	742.11	0	719.05	727.97	781.4	699.4	706.99	750.4	749.51	732.1	758.22	703.78	723.97	736.8	752.54	747.96	0
3.777e+13	743.16	717.27	0	774.05	774.86	0	758.02	737.43	757.94	0	731.51	0	770.42	725.61	726.52	759.68	710.7	724.05	0	720.68	0	690.13	0	0	748.35	762.47	754.54	753.08	760.25	730.14	0	763.15	741.57	0	695.3	731.27	779.92	697.44	706.49	749.3	748.6	731.07	765.46	702.99	723.51	741.37	751.42	761.63	0
3.7828e+13	742.05	716.73	0	773.39	767.97	0	761.24	736.87	756.83	0	733.36	0	769.73	725.13	725.59	759.16	708.84	723.28	0	720.21	0	0	0	0	744.94	761.43	753.83	751.82	758.96	728.96	0	761.94	741.04	0	0	730.02	778.53	695.8	705.99	748.22	747.68	730.04	768.35	702.2	723.06	739.76	750.33	761.37	0
3.7886e+13	741.59	717.91	0	773.76	981.33	0	762.53	737.71	755.16	692.33	734.27	0	770.07	726.22	723.89	759.88	707.28	723.94	0	721.37	0	0	0	0	741.08	761.04	754.22	750.76	757.75	728.55	0	760.18	741.87	0	0	727.27	777.02	693.97	707.36	747.79	747.71	730.01	768.72	703.21	724.17	736.74	749.86	759.78	0
3.7945e+13	740.48	717.37	0	773.02	797.53	693.15	772.79	737.15	754.85	694.84	759.61	0	769.32	725.74	723.84	759.35	705.5	723.1	0	720.9	0	0	715.8	0	741.91	760	753.45	749.61	756.6	727.34	0	759.7	741.34	0	704.12	725.76	775.88	693.27	706.86	746.72	746.76	728.92	785.18	702.44	723.72	735.62	748.78	788.57	0
3.8003e+13	739.4	716.83	0	772.28	782.06	693.44	774.88	736.6	754.9	698.59	751.72	0	768.56	725.25	724.38	758.82	703.84	722.24	0	720.43	0	0	705.55	0	742.47	758.99	752.67	748.53	755.55	726.14	0	759.5	740.81	0	0	725.95	774.89	692.91	706.36	745.68	745.82	727.84	783.77	701.66	723.26	736.13	747.74	778.49	0
3.8061e+13	738.36	716.28	0	771.53	774.2	0	773.41	736.04	755.36	700.27	746.92	0	767.79	724.77	725.21	758.28	702.33	721.37	0	719.96	0	0	695.76	0	740.37	758.03	751.9	747.54	754.6	724.98	0	759.69	740.28	0	0	724.68	774.03	692.92	705.86	744.68	744.9	726.77	780.47	700.89	722.8	734.8	746.74	772.43	0
3.8119e+13	737.77	717.42	0	771.67	802.12	0	773.76	736.84	756.21	704.26	755.02	0	767.9	725.83	726.83	758.92	701.2	721.72	691.53	721.09	0	0	699.56	0	749.17	757.53	752.05	746.72	753.8	724.32	0	760.25	741.08	0	712.04	726.75	773.34	694.31	707.21	744.14	744.7	726.42	781.94	701.9	723.9	737.89	746.18	782.97	0
3.8177e+13	736.83	716.88	0	770.9	787.94	0	776.71	736.27	756.44	704.09	754.69	0	767.12	725.35	727.14	758.36	699.99	720.8	691.67	720.62	0	0	701	0	748.85	756.66	751.26	745.98	753.14	723.23	0	760.42	740.55	0	692.17	729.21	772.88	694.51	706.71	743.24	743.81	725.36	785.16	701.12	723.44	740.36	745.29	781.41	0
3.8235e+13	735.95	716.34	0	770.15	779.45	0	776.27	735.7	756.65	704.04	750.93	0	766.36	724.87	727.49	757.8	698.93	719.88	691.61	720.15	0	0	696.21	0	744.92	755.85	750.49	745.32	752.57	722.19	0	760.54	740.01	0	0	727.46	772.46	694.48	706.21	742.39	742.95	724.34	783.43	700.33	722.98	738.27	744.47	776.48	0
3.8293e+13	735.51	717.45	0	770.17	775.09	694.44	826.76	736.45	758.86	745.47	755.43	0	766.35	725.9	744.26	758.35	698.61	720.02	700.54	721.26	0	0	0	0	741.2	755.5	750.53	744.98	752.3	721.64	0	761.77	740.76	0	0	725.03	772.37	697.95	707.55	742	742.72	723.94	817.85	701.31	724.05	735.54	744.07	783.24	0
3.8351e+13	734.77	716.9	0	769.43	778.4	700.96	802.94	735.87	766.32	729.65	759.69	0	765.62	725.42	747.16	757.78	697.9	719.08	708.44	720.79	0	0	0	0	738.07	754.82	749.78	744.5	751.93	720.75	0	767.13	740.21	0	0	722.59	772.22	704.71	707.06	741.29	741.94	723.01	805.6	700.51	723.59	732.93	743.38	786.86	0
3.8409e+13	734.09	716.35	0	768.72	776.22	698.54	793.36	735.29	768.17	723.83	755.87	0	764.9	724.93	744.51	757.2	697.54	718.16	709.02	720.32	0	0	0	0	735.84	754.19	749.05	744.3	751.93	719.91	0	769.71	739.67	0	0	720.5	772.68	707.03	706.56	740.63	741.19	722.12	797.09	699.71	723.13	730.85	742.75	781.87	0
3.8468e+13	734.18	717.43	0	768.73	772.71	692.53	816.71	735.97	771.15	740.88	752.23	690.27	764.9	725.94	774.2	757.67	699.26	718.19	731.16	721.41	0	0	0	0	733.99	754.22	749.07	745.38	753.32	719.88	0	772.89	740.36	0	0	718.68	774.67	715.43	707.88	740.7	741.09	721.93	801.45	700.63	724.18	729.11	742.86	777.63	0
3.8526e+13	733.89	716.88	0	768.07	774.01	695.62	811.94	735.39	781.69	739.33	758.93	692.12	764.25	725.45	768.13	757.08	699.75	717.29	732.17	720.93	0	0	0	0	732.19	753.92	748.4	745.7	753.79	719.44	0	780.09	739.81	0	0	716.93	775.4	726.35	707.38	740.41	740.51	721.26	810.11	699.8	723.72	727.45	742.62	785.58	0
3.8584e+13	733.7	716.33	0	767.45	774.1	694.93	801.53	734.8	781.62	731.8	757.14	694.97	763.64	724.97	759.69	756.5	700.54	716.41	726.39	720.46	0	0	0	0	730.64	753.7	747.76	746.3	754.63	719.11	0	781.93	739.25	0	0	715.28	776.67	724.2	706.88	740.21	740	720.67	802.75	698.97	723.26	725.92	742.46	783.31	0
3.8642e+13	733.66	715.78	0	766.87	771.92	690.96	794.32	734.21	779.36	726.49	753.65	696.43	763.07	724.48	754.38	755.93	701.54	715.56	722.5	719.99	0	0	0	0	729.35	753.59	747.16	747.07	755.58	718.94	0	780.94	738.69	0	0	713.79	777.92	721.82	706.38	740.15	739.55	720.19	796.47	698.12	722.8	724.59	742.45	779.22	0
3.87e+13	735.45	716.83	0	767.07	769.14	0	792.52	734.83	817.62	722.67	750.29	731	763.29	725.46	773.51	756.34	712.84	715.73	735.69	721.05	0	0	0	0	728.08	754.81	747.41	752.11	761.24	720.8	0	818.04	739.32	704.79	0	712.37	784.36	745.39	707.69	741.67	740.18	721.07	793.12	698.96	723.83	723.35	744.06	775.54	0
3.8758e+13	737.06	716.27	0	766.62	767	0	792.82	734.23	802.18	720.87	748.32	723.08	762.87	724.98	766.73	755.77	716.58	715.01	733.1	720.58	0	0	0	0	726.7	755.44	746.95	756.38	765.76	722.46	0	804.65	738.76	698.02	0	710.94	789.08	738.42	707.19	742.85	740.1	721.32	792.86	698.1	723.37	722.07	745.37	773.98	0
3.8816e+13	738.57	715.72	0	766.23	765.39	0	790.45	733.65	794.21	718.82	746.63	719.13	762.51	724.49	761.14	755.21	717.24	714.36	729.44	720.1	0	0	0	0	725.28	756.5	746.57	757.76	767.08	723.95	0	797.4	738.2	0	0	709.45	790.43	733.65	706.69	744.24	740.35	721.97	791.04	697.23	722.91	720.76	746.82	772.45	0
3.8874e+13	742.74	716.73	0	766.85	759.61	0	783.13	734.22	789.35	712.03	739.72	719.51	763.24	725.44	755.77	755.61	722.23	715.1	724.86	721.14	0	0	0	0	760.32	759.89	747.39	761.54	770.65	728.54	0	793.55	738.79	0	0	739.74	793.73	729.89	707.98	748.14	742.7	725.38	783.71	698	723.91	753	750.78	765.34	0
3.8932e+13	742.76	716.17	0	766.73	763.64	0	780.67	733.63	784.83	709.58	738.54	716.45	763.17	724.95	752.26	755.08	721.03	714.8	721.8	720.67	0	0	0	0	743.69	760.39	747.32	760.45	769.42	728.6	0	789.16	738.23	0	0	727.18	792.44	726.75	707.48	748.35	743.09	725.75	782.23	697.13	723.45	738.74	750.96	765.7	0
3.899e+13	742.44	715.61	0	766.65	763.95	0	778.94	733.05	781.08	707.86	738.16	713.46	763.15	724.46	749.16	754.57	719.82	714.55	718.82	720.19	0	0	0	0	737.36	760.52	747.26	759.22	768.06	728.37	0	785.48	737.68	0	0	721.94	790.96	723.81	706.98	748.17	743.24	725.83	781.35	696.26	722.99	732.97	750.76	765.82	0
3.9049e+13	744.64	716.59	0	767.88	759.04	0	774.51	733.6	777.73	703.08	734.52	711.86	764.5	725.38	745.27	755.03	721.67	716.16	714.38	721.21	0	0	0	0	755.93	762.7	748.71	760.31	768.86	731.08	0	782.53	738.24	0	0	755.9	791.34	720.25	708.25	750.34	745.44	728.59	777.07	696.99	723.97	769.75	752.88	761.69	0
3.9107e+13	743.78	716.03	0	767.85	758.66	0	772.88	733.05	774.98	701.74	733.95	708.67	764.49	724.89	743.01	754.58	720.02	715.98	711.83	720.73	0	0	0	0	747.93	762.19	748.62	758.76	767.2	730.32	0	779.75	737.71	0	0	736.93	789.52	717.7	707.75	749.57	745.15	728.19	775.57	696.15	723.5	747.86	752.08	760.51	0
3.9165e+13	742.87	715.47	0	767.77	759.03	0	771.34	732.5	772.56	700.28	733.41	705.45	764.4	724.4	741.01	754.16	718.36	715.76	709.29	720.25	0	0	0	0	742.28	761.56	748.45	757.28	765.62	729.51	0	777.31	737.18	0	0	730.31	787.79	715.23	707.25	748.74	744.74	727.68	774.34	695.3	723.04	740.46	751.22	759.89	0
3.9223e+13	744.04	716.41	0	769.09	755.86	0	767.71	733.09	769.89	696.57	730.62	702.81	765.77	725.28	737.97	754.77	718.61	717.61	705.23	721.24	0	0	0	0	754.5	762.71	749.86	757.44	765.51	731.08	0	774.85	737.76	0	0	785.77	787.23	711.78	708.49	749.87	746.27	729.59	770.84	696.1	723.99	798.74	752.28	756.7	0
3.9281e+13	742.97	715.84	0	768.88	755.73	0	766.59	732.57	767.94	695.22	730.4	699.63	765.53	724.79	736.41	754.39	716.76	717.29	702.95	720.76	0	0	0	0	755.9	761.81	749.52	755.96	763.96	730.05	0	772.85	737.26	0	0	747.21	785.53	709.54	708	748.85	745.61	728.83	769.82	695.3	723.53	757.73	751.23	756.02	0
3.9339e+13	741.92	715.28	0	768.61	756.86	0	765.56	732.06	766.16	693.87	730.26	696.55	765.22	724.29	734.97	754.03	714.91	716.92	700.63	720.28	0	0	0	0	748.43	760.9	749.12	754.57	762.49	729.03	0	771.02	736.77	0	0	737.85	783.93	707.33	707.49	747.84	744.91	728.05	769.05	694.53	723.06	747.57	750.19	755.92	0
3.9397e+13	740.9	714.71	0	768.29	757.02	0	764.77	731.56	764.52	692.69	730.27	693.38	764.86	723.8	733.61	753.67	713.07	716.5	698.39	719.8	0	0	0	0	743.55	759.98	748.68	753.25	761.1	728	0	769.34	736.29	0	0	732.54	782.42	705.14	706.99	746.84	744.19	727.24	768.53	693.75	722.59	741.84	749.17	755.91	0
3.9455e+13	748.67	715.62	0	769.32	756.4	0	764.09	732.24	779.9	691.47	730.21	705.12	765.88	724.66	733.17	754.42	745.38	718.12	696.5	720.76	0	0	0	0	739.88	761.54	749.74	776.33	785	739.4	0	792.89	736.94	0	0	728.7	806.63	703.66	708.22	751.36	745.31	730.5	767.94	694.72	723.52	737.78	753.86	755.57	0
3.9513e+13	751.43	715.05	0	768.89	755.4	0	764.37	731.75	779.19	690.31	729.99	707.5	765.43	724.16	734.89	754.06	733.21	717.71	696.59	720.28	0	0	0	0	736.85	764.22	749.26	771.55	779.99	740.38	0	787.76	736.48	0	0	725.58	802.01	704.6	707.72	754.87	746.32	733.4	767.82	693.99	723.05	734.55	757.41	755.04	0
3.9572e+13	750.55	714.48	0	768.59	754.34	0	764.98	731.27	776.22	0	729.69	706.71	765.17	723.67	735.41	753.7	727.71	717.57	697.34	719.8	0	0	0	0	734.23	765.21	749.06	767.39	775.65	738.62	0	783.27	736.02	0	0	722.87	797.65	705.41	707.21	754.89	747.21	733.82	768.08	693.3	722.58	731.81	757.38	754.62	0
3.963e+13	764.55	715.37	0	769.99	753.34	0	765.12	732.01	781.11	0	729.37	708.98	766.73	724.5	735.15	754.49	762.64	720.19	697.6	720.73	0	0	0	0	731.88	769.14	750.94	801.28	809.33	759.81	0	794.51	736.73	0	0	720.4	828.72	705.57	708.42	763.32	750.6	740.94	768.05	694.36	723.48	729.37	765.91	754.22	0
3.9688e+13	765.96	714.8	0	769.98	752.36	0	765.22	731.54	785.25	0	728.96	712.47	766.78	724.01	736.35	754.12	745.65	720.39	697.73	720.25	0	0	0	0	729.75	773.6	751.05	788.05	796.54	755.8	0	795.56	736.28	0	0	718.1	818.07	706.4	707.92	767.82	753.18	745.37	767.87	693.69	723.02	727.14	770.42	753.72	0
3.9746e+13	762.61	714.23	0	770.1	751.41	0	765.71	731.07	783.14	0	728.47	711.99	767.02	723.52	737.31	753.77	738.33	720.99	698.23	719.77	0	690.23	0	0	727.78	774.55	751.46	780.38	788.83	751.03	0	791.56	735.83	0	0	715.95	810.95	707.29	707.41	766.25	754.65	744.56	767.99	693.04	722.55	725.09	768.8	753.27	0
3.9804e+13	762.85	715.1	0	772.45	750.54	0	765.94	731.86	815.81	0	727.94	754.41	769.67	724.34	738.61	754.65	764.96	725.27	698.68	720.68	0	695.38	0	0	725.92	777.5	754.69	780.07	788.41	750.87	0	839.74	736.58	0	0	713.88	810.03	709.23	708.59	767.47	758.69	747.03	768.02	694.22	723.43	723.19	769.91	752.89	0
3.9862e+13	764.6	714.54	0	772.81	749.74	0	767.54	731.41	804.77	0	727.34	733.13	770.05	723.85	746.18	754.35	753.08	725.39	702.65	720.2	0	696.03	0	0	724.16	776.79	754.97	786.38	794.8	753.88	0	814.6	736.14	0	0	711.86	816.02	716.4	708.09	767.87	758	746.73	768.72	693.61	722.96	721.4	770.38	752.6	0
3.992e+13	764.45	713.97	0	773.03	749.17	0	769.52	730.97	796.44	0	726.88	726.29	770.25	723.36	746.53	754.08	745.61	725.38	705.06	719.71	0	696.33	0	0	722.47	777.16	755.06	783.54	792.08	753.1	0	804.44	735.72	0	0	709.88	814.04	717.12	707.58	768.16	758.07	746.94	770.18	693.04	722.5	719.66	770.69	752.84	0
3.9978e+13	766.37	714.83	0	775.52	749.28	725.15	834.08	731.89	787.54	744.81	741.18	718.02	772.89	724.17	740.56	755.2	740.97	729.25	699.77	720.6	692.79	700.92	0	0	720.88	780.53	758.03	782.28	790.68	754.52	0	795.48	736.55	0	0	707.97	812.84	710.62	708.74	770.78	761.79	750.32	884.02	694.43	723.35	717.99	773.24	774.13	0
4.0036e+13	763.64	714.27	0	775.63	763.97	701.85	801.51	731.5	786.3	718.33	749.61	715.38	772.99	723.68	746.59	755	736.94	729.13	703.56	720.12	692.9	700.86	0	0	719.43	779.23	758.01	778.18	786.5	751.55	0	792.47	736.17	0	0	706.08	808.88	711.38	708.24	768.52	760.97	748.49	804.18	693.92	722.89	716.43	770.95	780.59	0
4.0095e+13	761.09	713.71	0	775.68	763.05	0	791.19	731.12	786.82	712.09	743.14	713.44	772.99	723.2	748.41	754.81	733.76	728.83	708.04	719.64	692.92	700.64	0	0	718.69	777.64	757.84	774.82	783.1	748.9	0	792.03	735.79	0	0	704.37	805.6	713.83	707.73	766.26	759.85	746.61	793.07	693.44	722.43	715.31	768.66	773.15	0
4.0153e+13	758.84	713.15	0	775.62	760.76	0	785.59	730.75	785.55	708.77	738.97	712.12	772.85	722.72	747.55	754.62	731.22	728.39	710.25	719.16	692.83	700.26	0	0	718.23	776.01	757.51	772.19	780.47	746.59	0	790.7	735.42	0	0	702.99	803.1	715.43	707.22	764.18	758.62	744.81	787.35	692.99	721.96	714.55	766.56	768.66	0
4.0211e+13	774.68	714.02	0	777.79	758.49	0	781.59	731.89	794.29	705.85	735.8	717.5	775.03	723.52	746.52	756	762.98	731.2	710.88	720.04	696.4	703.71	0	0	717.59	779.62	759.73	804.07	812.21	768.43	0	805.83	736.44	0	0	701.72	832.25	716.25	708.36	774.24	760.99	753.19	783.33	694.7	722.81	713.75	776.73	765.31	0
4.0269e+13	773.67	713.47	0	777.5	756.35	0	779.09	731.56	796.09	702.44	733.16	720.07	774.68	723.05	747.53	755.82	750.22	731.11	711.12	719.56	696.04	703.2	0	0	716.71	782.99	759.36	793.38	801.93	763.31	0	805.06	736.1	0	0	700.42	823.77	717.87	707.85	776.26	763.23	755.42	780.52	694.34	722.35	712.83	778.76	762.61	0
4.0327e+13	770.28	712.92	0	777.37	754.46	0	777.53	731.22	793.44	698.7	730.94	719.49	774.61	722.57	747.55	755.63	744.09	731.43	710.99	719.08	695.69	703.1	0	0	715.66	783.13	759.43	786.93	795.53	758.77	0	801.19	735.76	0	0	699.02	818.1	718.59	707.34	774.25	763.84	753.86	778.69	693.94	721.89	711.82	776.73	760.53	0
4.0385e+13	793.67	713.79	0	779.92	752.79	0	776.03	732.52	793.37	695.11	729.03	719.82	777.36	723.38	746.66	757.11	772.32	735.54	710.2	719.95	699.34	707.58	0	0	714.48	788.54	762.66	828.89	836.15	792.58	0	804.03	736.92	0	0	697.52	853.8	718.23	708.46	788.6	768.17	767.67	777.12	695.86	722.72	710.73	791.01	758.81	698.06
4.0443e+13	788.52	713.25	0	780.01	751.26	0	774.61	732.19	797.37	691.74	727.27	723.1	777.5	722.91	746.79	756.9	759.48	736.36	709.17	719.47	699.22	708.05	0	0	713.24	793.5	762.9	808.35	816.73	778.47	0	807.78	736.6	0	0	696	837.62	718.16	707.95	790	772.16	769.06	775.62	695.52	722.27	709.6	792.47	757.21	0
4.0501e+13	782.14	712.72	0	780.28	749.83	0	773.67	731.86	796	0	725.61	722.55	777.9	722.44	746.99	756.7	752.25	737.42	708.33	719	699.27	708.91	0	0	711.96	793.13	763.61	798.6	807.22	770.47	0	805.13	736.28	0	0	694.47	829.42	718.12	707.44	785.8	772.77	765.18	774.49	695.18	721.81	708.43	788.29	755.79	0
4.0559e+13	782.52	713.62	0	783.67	748.51	0	772.79	733.29	799.96	0	724.05	730.29	781.62	723.26	746.34	758.33	813.97	742.63	707.31	719.85	703.96	714.91	0	0	710.67	795.26	768.01	810.7	818.17	774.34	0	816.93	737.56	0	0	692.91	837.17	717.45	708.53	785.84	776.19	765.8	773.52	697.27	722.64	707.21	788.29	754.54	0
4.0618e+13	789	713.1	0	784.01	747.27	0	772.16	732.99	807.48	0	722.53	734.79	781.92	722.81	748.91	758.18	772.22	742.18	707.13	719.38	704.19	714.69	0	0	709.38	795.76	768.04	811.8	819.81	780.36	0	819.73	737.25	0	0	691.27	839.92	719.52	708.02	790.27	775.88	769.86	772.68	696.96	722.19	705.94	792.69	753.38	0
4.0676e+13	786.04	712.57	0	784.19	746.15	0	772.31	732.7	803.77	0	721.09	730.83	782.06	722.35	749.89	758.05	760.81	742.23	707.56	718.92	704.29	714.71	0	0	708.06	796.22	768.05	804.18	812.65	775.11	0	813.69	736.95	0	0	0	834.29	720.29	707.51	789.14	776.36	768.73	772.46	696.66	721.74	704.66	791.6	752.47	0
4.0734e+13	785.17	713.52	0	787.52	809.31	0	766.77	734.34	794.8	0	772.56	721.52	785.57	723.2	743.22	759.95	752.38	747	700.58	719.77	709.08	720.02	819.73	0	706.73	799.24	772.03	799.44	808.01	772.8	704	804.25	738.4	0	0	0	830.42	712.97	708.59	789.85	780.18	769.95	768.97	698.95	722.57	703.41	792.29	814.25	0
4.0792e+13	780.63	713.01	0	787.62	774.43	692.05	784.45	734.1	791.48	692.02	743.64	719.11	785.61	722.75	742.14	759.87	747.58	746.3	700.95	719.31	709.04	719.44	699.97	0	706.17	796.73	771.84	793.77	802.36	767.98	0	800.22	738.14	0	0	0	825.37	712.15	708.08	785.89	778.24	766.3	791.95	698.69	722.13	702.43	788.32	780.56	0
4.085e+13	776.7	712.5	0	787.59	763.98	0	783.49	733.86	789.41	696.23	735.52	716.88	785.48	722.3	742.01	759.78	743.68	745.31	702.45	718.85	708.85	718.59	0	0	706.98	794.06	771.35	789.09	797.62	763.98	0	797.34	737.88	0	0	0	821.01	711.96	707.57	782.29	776.09	763.02	787.5	698.45	721.69	702.53	784.69	770.28	0
4.0908e+13	773.27	712	0	787.4	758.59	0	780.81	733.63	787.72	697.6	731.31	715.01	785.15	721.86	741.94	759.69	740.36	744.16	703.77	718.38	708.52	717.57	0	0	707.1	791.42	770.64	785.15	793.63	760.54	0	795.14	737.63	0	0	0	817.25	712.15	707.05	779.05	773.9	760.08	783.68	698.22	721.24	702.6	781.42	764.91	0
4.0966e+13	788.21	713.02	0	790.06	754.87	0	778.1	735.53	795.68	696.1	728.37	720.4	787.71	722.75	741.93	761.8	772.85	746.48	704.49	719.26	712.37	720.46	0	0	706.62	793.76	772.98	815.57	823.23	782.47	0	808.77	739.3	0	0	0	842.88	712.56	708.12	787.87	775.51	768.17	780.48	700.81	722.09	702.31	790.23	761.13	0
4.1024e+13	786.58	712.53	0	789.49	751.95	0	776.15	735.3	798.04	692.75	726.01	722.25	787.01	722.32	743.83	761.68	757.98	746.11	705.12	718.8	711.66	719.72	0	0	705.8	796.43	772.16	804.24	812.61	775.98	0	808.53	739.07	0	0	0	834.48	714.3	707.61	789.44	777.35	769.68	778.02	700.6	721.66	701.73	791.83	758.16	0
4.1082e+13	782.22	712.04	0	789.06	749.56	0	774.88	735.07	795.7	0	724	721.03	786.56	721.89	744.61	761.52	750.87	746.09	705.55	718.34	711.06	719.32	0	0	704.8	795.95	771.85	796.97	805.54	770.28	0	804.87	738.83	0	0	0	828.49	715.25	707.09	786.62	777.31	767.05	776.33	700.38	721.22	700.95	789.02	755.89	0
4.114e+13	780.28	713.13	690.24	791.7	794.33	0	774.45	737.09	789	0	743.52	714.52	789.33	722.83	739.99	763.63	744.04	749.62	700.81	719.24	714.7	723	708.93	0	704	797.33	774.98	792.32	800.91	767.3	0	797.86	740.64	0	693.2	0	824.37	710.62	708.14	785.89	779.57	766.76	783.41	703.13	722.09	700.08	788.27	784.64	0
4.1199e+13	776.4	712.66	0	791.39	770.52	0	781.03	736.83	786.56	692.75	737.55	713.15	788.96	722.41	739.45	763.42	740.73	748.54	700.89	718.79	714.09	721.9	692.7	0	705.97	794.71	774.38	787.84	796.39	763.33	0	794.87	740.39	0	0	0	820.2	710.14	707.63	782.34	777.44	763.45	787.36	702.89	721.66	700.68	784.7	773.05	0
4.1257e+13	773.08	712.2	0	790.96	762.29	0	780	736.55	784.81	695.59	733.37	711.68	788.42	721.99	739.29	763.19	737.89	747.26	701.62	718.34	713.38	720.65	0	0	706.8	792.13	773.53	784.09	792.57	760.01	0	792.58	740.13	0	0	0	816.57	709.96	707.12	779.18	775.26	760.54	784.43	702.64	721.24	701.51	781.52	766.71	0
4.1315e+13	770.95	713.37	0	793.21	791.78	729.18	792.37	738.64	781.05	699.51	796.65	706.88	790.57	722.99	736.38	765.29	733.51	748.9	699.72	719.26	716.42	722.69	726.21	0	706.52	791.4	775.44	780.79	789.21	757.52	732.65	788.64	742.01	0	0	0	813.23	706.87	708.16	777.51	775.3	759.23	815.09	705.43	722.13	701.6	779.81	834.45	0
4.1373e+13	768.27	712.93	0	792.42	778.73	707.74	796.92	738.34	780.38	708.98	754.53	705.86	789.62	722.58	737.93	765.02	731.47	747.31	700.65	718.82	715.4	721.08	702.29	0	706.47	788.88	774.15	778.03	786.39	754.93	0	787.38	741.73	0	0	0	810.5	707.25	707.65	774.84	773.07	756.74	804.82	705.15	721.71	701.45	777.12	788.56	0
4.1431e+13	765.88	712.49	0	791.54	769.31	697.99	790.44	738.04	780.83	709.29	744.66	704.94	788.57	722.18	739.96	764.73	729.6	745.76	702.41	718.38	714.32	719.46	0	0	707.09	786.56	772.83	775.62	783.95	752.63	0	787.2	741.44	0	0	0	808.11	708.08	707.14	772.44	770.99	754.49	795.55	704.85	721.3	701.79	774.7	776.73	0
4.1489e+13	764.08	713.75	0	793	763.22	0	785.22	740.14	780.61	708.18	739.03	704.26	789.84	723.24	740.61	766.75	906.66	746.48	703.95	719.33	716.41	720.32	0	0	707.14	785.52	773.8	774.18	782.63	750.55	0	787.62	743.36	0	0	0	806.84	709.05	708.18	770.91	770.48	753.11	789.29	707.63	722.23	701.97	773.15	769.88	0
4.1547e+13	773.47	713.32	0	791.88	758.67	0	781.17	739.78	797.67	706.34	735.01	717.33	788.59	722.85	742.22	766.36	758.03	744.96	705.03	718.9	715.1	718.56	0	0	706.64	785.85	772.37	796.73	805.16	764.11	0	810.2	743.04	0	0	0	827.23	710.91	707.67	776.11	769.52	756.55	784.56	707.28	721.82	701.76	778.49	764.96	0
4.1605e+13	774.23	712.9	0	790.8	755.06	0	779	739.4	796.14	703.57	731.87	717.94	787.44	722.46	744.88	765.93	746.98	744.11	706.68	718.48	713.78	717.12	0	0	705.82	788.01	771.27	791.26	799.94	762.64	0	805.42	742.69	0	0	0	823.3	713.91	707.17	778.28	770.65	758.58	781.53	706.9	721.41	701.23	780.67	761.31	0
4.1663e+13	772.19	712.48	0	789.91	752.21	0	777.34	739	792.74	700.12	729.35	717	786.6	722.07	745.36	765.47	741.66	743.68	707.77	718.05	712.56	716.05	0	0	704.8	788.14	770.64	786.71	795.4	759.73	0	800.88	742.33	0	0	0	819.37	715.38	706.66	777.17	770.87	757.7	779.38	706.49	721	700.45	779.56	758.63	0
4.1722e+13	772.04	713.84	0	791.47	749.87	0	777.68	740.96	830.98	696.58	727.25	747.2	788.26	723.21	766.19	767.21	748.04	745.8	720.95	719.05	714.27	717.82	0	0	703.67	789.7	772.59	786.67	795.36	759.11	0	835.24	744.18	699.17	0	0	819.02	740.22	707.7	777.61	772.83	758.36	778.27	709.09	721.99	699.49	779.99	756.51	0
4.178e+13	772.21	713.43	0	790.88	748.22	0	780.52	740.51	813.21	694.62	725.9	735.96	787.68	722.83	762.08	766.68	748.58	745.01	721.85	718.63	713.27	716.88	0	0	702.47	788.75	772.01	788.88	797.57	759.69	0	819.8	743.76	692.59	0	0	820.84	734.19	707.2	777.21	771.86	757.55	779.93	708.61	721.59	698.43	779.61	755.92	0
4.1838e+13	771.92	713.02	0	790.27	747.23	0	780.09	740.04	804.49	693.76	725.06	730.62	787.07	722.44	757.69	766.17	745.85	744.21	720.05	718.21	712.29	715.91	0	0	701.24	788.37	771.36	787.82	796.57	759.25	0	811.46	743.34	0	0	0	820.22	730.24	706.69	776.99	771.29	757.14	779.84	708.11	721.19	697.31	779.4	755.62	0
4.1896e+13	773.16	714.46	0	791.96	746.3	0	789.4	741.91	819.11	695.25	724.15	729.67	788.8	723.65	804.97	767.82	744.07	746.03	761.19	719.26	714.14	717.68	0	0	699.99	790.37	773.21	787.54	796.27	760.16	0	815.94	745.1	724.44	0	0	820.22	766.22	707.74	778.59	773.3	758.8	783.48	710.53	722.22	696.18	781.01	755.27	0
4.1954e+13	771.59	714.06	0	791.37	746.73	0	792.7	741.43	815.61	701.01	725.6	733.55	788.2	723.27	777.16	767.3	744.36	745.27	739.58	718.85	713.21	716.76	0	0	698.73	789.29	772.6	786.21	794.92	758.6	0	818.29	744.65	708.35	0	0	818.77	747.17	707.24	777.14	772.39	757.49	788.95	709.98	721.83	695.08	779.54	758.67	0
4.2012e+13	770.7	713.66	0	790.77	747.38	0	788.93	740.95	808.34	701.6	725.96	731.65	787.59	722.89	767.23	766.8	743.96	744.44	732.16	718.44	712.29	715.81	0	0	697.56	788.29	771.93	785.69	794.41	757.77	0	813.27	744.2	696.07	0	0	818.23	739.69	706.74	776.16	771.44	756.46	787.23	709.42	721.43	694.01	778.57	759.26	0
4.207e+13	772.29	715.16	0	792.45	747.06	0	784.9	742.77	815.13	700.51	724.95	757.25	789.28	724.15	761.14	768.43	806.14	746.05	727.47	719.54	714.14	717.51	0	0	696.52	789.78	773.64	791.31	799.82	759.91	0	836.36	745.92	0	0	0	822.48	735.13	707.8	777.64	772.96	757.87	784.3	711.7	722.51	693.02	780.05	758.08	0
4.2128e+13	779.12	714.76	0	791.81	746.08	0	781.98	742.28	820.22	698.58	723.37	749.7	788.61	723.77	763.75	767.93	770.65	745.26	727.24	719.14	713.21	716.54	0	0	695.58	790.5	772.92	802.6	810.81	769.37	0	830.73	745.46	0	0	0	832.13	738.84	707.3	781.71	772.86	761.11	781.6	711.11	722.12	692.09	784.15	756.32	0
4.2186e+13	780.15	714.36	0	791.19	744.88	0	780.64	741.8	812.93	696.42	721.8	741.99	788.01	723.39	762.13	767.42	760.51	744.95	726.25	718.73	712.3	715.8	0	0	694.7	792.18	772.41	799.58	808.11	768.89	0	821.44	745	0	0	0	830.51	737.17	706.81	783.57	773.96	762.92	780.05	710.52	721.73	691.2	786.02	754.81	0
4.2245e+13	782.13	715.9	0	793.04	736.6	0	772.12	743.59	802.81	0	712.25	733.75	790.01	724.69	753.09	769.04	755.2	747.98	717.37	719.87	714.29	718.5	0	0	693.81	796.15	774.87	798.21	806.84	769.86	0	811.59	746.7	0	0	0	829.98	728.41	707.88	786.58	777.95	766.24	771.49	712.68	722.85	690.27	789.02	745.96	0
4.2303e+13	779.19	715.5	0	792.72	763.95	0	772.77	743.1	797.76	0	718.72	729.66	789.76	724.31	750.19	768.53	750.43	747.78	714.91	719.47	713.65	718.16	0	0	699.58	795.15	774.76	793.7	802.36	766.5	0	806.15	746.23	0	0	0	826.08	725.57	707.4	784.3	777.32	764.24	775.69	712.07	722.46	692.22	786.73	758.05	0
4.2361e+13	776.35	715.09	0	792.41	757.2	0	775.01	742.61	793.36	693.14	723.18	725.98	789.49	723.93	747.43	768.04	746.54	747.26	713.01	719.07	713.04	717.66	0	0	702.29	793.63	774.46	789.76	798.38	763.47	0	801.45	745.77	0	0	0	822.45	722.94	706.91	781.87	776.18	762.11	778.6	711.45	722.08	695.23	784.28	758.99	0
4.2419e+13	773.66	714.68	0	792.05	753.04	0	774.82	742.13	789.71	694.59	724.19	722.67	789.12	723.54	745.21	767.57	743.2	746.5	711.71	718.67	712.42	717.02	0	0	701.99	791.86	773.97	786.25	794.79	760.7	0	797.52	745.31	0	0	0	819.04	720.82	706.42	779.45	774.78	759.99	777.97	710.84	721.69	696.05	781.83	757.32	0
4.2477e+13	772.47	716.26	0	794.1	753.24	0	813.58	743.91	789.02	727.84	732.64	717.04	791.17	724.87	759.86	769.24	739.58	748.33	718.45	719.85	714.82	719.4	0	0	701.08	791.98	775.94	783.53	791.92	759.31	0	794.36	747	0	0	0	816.18	720.15	707.52	778.68	775.54	759.75	808.87	712.92	722.85	695.81	781.02	769.33	0
4.2535e+13	769.95	715.85	0	793.51	755.85	0	797.09	743.45	792.96	718.14	735.37	716.01	790.5	724.49	757.71	768.8	737.13	747.17	721.72	719.45	714.09	718.39	0	0	699.98	789.84	775.01	780.84	789.23	756.83	0	797.59	746.55	0	0	0	813.54	724.66	707.04	776.25	773.73	757.57	797.64	712.32	722.46	695.12	778.56	769.16	0
4.2593e+13	767.87	715.44	0	792.83	754.53	0	789.17	742.99	791.71	713.58	733.58	715.87	789.7	724.1	754.35	768.36	735.42	745.96	720.96	719.05	713.28	717.3	0	0	699.07	787.87	774	779.03	787.47	754.76	0	797.04	746.1	0	0	0	811.85	724.91	706.56	774.17	771.99	755.6	790.59	711.72	722.07	694.38	776.48	765.39	0
4.2651e+13	789.54	717.03	0	794.32	752.26	0	783.73	744.79	791.26	710.15	731.17	716.18	791.07	725.46	751.46	770.06	766.04	746.94	719.55	720.27	715.28	718.75	0	0	698.28	789.5	775.12	828.34	835.54	790.11	0	800.09	747.81	0	0	0	854.02	724.04	707.68	784.98	772.57	764.94	785.41	713.79	723.26	693.7	787.33	761.8	692.73
4.2709e+13	788.11	716.62	0	793.44	749.86	0	779.62	744.33	796.68	706.77	728.72	720.49	790.14	725.06	750.19	769.59	755.58	746.9	718	719.87	714.33	718.17	0	0	697.5	795.9	774.29	806.3	814.68	777.51	0	806.6	747.36	0	0	0	836.81	723.48	707.21	790.34	776.84	770.19	781.28	713.18	722.87	693.02	792.72	758.59	0
4.2768e+13	782.88	716.2	0	792.83	747.56	0	776.82	743.85	795.92	703.07	726.4	721.68	789.67	724.67	749.8	769.09	749.69	747.6	716.69	719.47	713.58	718.29	0	0	696.65	796.37	774.33	797.61	806.19	770.53	0	804.8	746.91	0	0	0	829.47	723.34	706.74	787.31	777.99	767.37	778.21	712.58	722.48	692.29	789.71	755.86	0
4.2826e+13	780.75	717.81	0	794.95	806.14	0	769.34	745.6	789.95	692.7	720.8	718.35	792.05	726.05	745.11	770.71	744.19	751.03	712.18	720.72	716.17	721.9	0	0	695.76	798.02	777.31	792.76	801.33	767.37	0	798.53	748.6	0	736.79	0	825.13	719.77	707.88	786.5	780.52	767	770.61	714.6	723.7	691.48	788.88	756.04	0
4.2884e+13	776.98	717.39	0	794.73	769.23	0	774.56	745.1	787.32	694.97	732.55	717.16	791.88	725.66	743.66	770.2	741.47	750.23	709.96	720.32	715.72	721.23	691.66	0	699.04	795.61	777.04	788.43	796.94	763.54	0	795.52	748.13	0	0	0	821.02	718.16	707.41	783.06	778.65	763.81	780.67	713.98	723.31	692.41	785.42	767.39	0
4.2942e+13	773.82	716.97	0	794.39	759.84	0	775.88	744.6	784.95	697.25	731.71	715.48	791.5	725.26	742.41	769.72	739.02	749.16	708.49	719.92	715.17	720.35	0	0	701.11	793.23	776.43	784.84	793.26	760.42	0	792.75	747.66	0	0	0	817.44	716.56	706.94	780.08	776.7	761.07	780.55	713.36	722.92	694.33	782.42	763.13	0
4.3e+13	771.07	716.54	0	793.9	754.55	0	774.65	744.12	782.97	698.41	729.88	713.69	790.92	724.86	741.5	769.26	736.73	747.95	707.62	719.52	714.53	719.33	0	0	701.08	790.95	775.6	781.73	790.07	757.74	0	790.43	747.2	0	0	0	814.26	715.3	706.47	777.42	774.77	758.65	778.31	712.76	722.53	694.99	779.74	759.46	0
4.3058e+13	769.25	718.16	0	795.67	746.17	0	769.04	745.88	778.86	696.01	723.9	709.52	792.59	726.26	737.88	770.96	733.43	749.08	704.26	720.8	716.86	721.07	0	0	731.95	790.15	776.99	778.87	787.08	755.77	0	786.27	748.87	0	0	716.46	811.15	711.56	707.65	775.92	774.63	757.57	771.66	714.78	723.77	723.3	778.2	751.57	0
4.3116e+13	766.94	717.73	0	794.84	747.51	0	767.02	745.41	777.13	694.2	722.72	707.86	791.64	725.86	737.15	770.51	731.48	747.66	703.35	720.4	715.95	719.72	0	0	722.4	787.94	775.78	776.42	784.56	753.57	0	784.36	748.42	0	0	707.87	808.56	710.69	707.19	773.61	772.67	755.45	769.77	714.18	723.38	715.97	775.86	750.48	0
4.3174e+13	764.84	717.3	0	793.93	747.53	0	765.61	744.94	775.34	693.07	722.5	706.09	790.61	725.46	736.27	770.04	729.64	746.26	702.21	720	714.97	718.33	0	0	717.77	785.86	774.54	774.2	782.27	751.54	0	782.41	747.97	0	0	703.19	806.15	709.62	706.73	771.49	770.82	753.49	768.6	713.59	722.99	712.09	773.72	750.1	0
4.3232e+13	766.64	718.92	0	795.01	746.72	0	764.49	746.69	797.99	691.65	722.5	727.58	791.51	726.88	736.98	771.7	764.06	746.71	701.24	721.3	716.59	719.06	0	0	714.54	785.01	775.15	787.59	795.76	755.82	0	814.57	749.65	0	0	699.46	817.81	709.99	707.93	771.61	770.26	753.22	767.49	715.61	724.25	709.18	773.87	749.51	0
4.329e+13	771	718.49	0	793.89	745.57	0	764.86	746.19	793.61	690.03	722.37	722.81	790.31	726.48	740.84	771.16	749.2	745.47	702.58	720.9	715.4	717.56	0	0	711.94	786.17	773.87	788.43	796.72	759.67	0	803.77	749.18	0	0	696.18	819.45	713.14	707.47	775.22	770.13	755.89	767.18	715.01	723.86	706.76	777.56	748.82	0
4.3349e+13	770.49	718.06	0	792.85	744.44	0	765.54	745.67	788.57	0	722.16	719.36	789.25	726.08	741.39	770.6	742.76	744.74	703.75	720.5	714.23	716.31	0	0	709.69	786.81	772.94	784.91	793.18	758.3	0	797.15	748.7	0	0	693.5	816.4	713.87	707.01	775.45	770.45	756.2	767.38	714.39	723.47	704.65	777.78	748.4	0
4.3407e+13	770.54	719.68	0	793.86	743.5	0	760.87	747.32	781.19	0	718.31	712.85	790.31	727.5	736.51	772.07	737.93	746.29	699.49	721.81	715.47	717.52	0	0	731.16	788.39	774.22	782.42	790.55	757.77	0	789.56	750.32	0	0	697.38	813.83	709.01	708.23	776.18	772.29	757.35	762.46	716.34	724.75	711.09	778.48	743.76	0
4.3465e+13	768.1	719.25	0	793.12	751.17	0	761.11	746.75	778.37	0	719.6	710.92	789.62	727.1	735.8	771.44	734.77	745.61	699.07	721.41	714.46	716.64	0	0	724.3	786.96	773.6	779.02	787.06	755.13	0	786.22	749.8	0	0	703.22	810.34	708.43	707.78	774.08	771.24	755.53	763.8	715.69	724.36	714.78	776.34	747.67	0
4.3523e+13	765.81	718.81	0	792.39	750.56	0	762.05	746.17	775.87	0	721.43	708.76	788.89	726.69	734.84	770.82	732.17	744.74	698.7	721.01	713.49	715.71	0	0	719.44	785.3	772.85	776.12	784.06	752.76	0	783.36	749.27	0	0	701.44	807.23	707.6	707.33	771.99	769.93	753.67	765.47	715.03	723.97	712.62	774.22	749.64	0
4.3581e+13	764.24	720.43	0	793.49	748.93	0	762.47	747.71	837.87	0	722.29	716.29	789.96	728.13	758.04	772.18	728.64	745.65	709.89	722.35	714.87	716.94	0	0	716.07	784.68	773.86	773.36	781.14	751.01	0	808.79	750.79	725.32	0	699.03	803.99	762.75	708.57	770.75	769.93	752.86	765.86	716.85	725.27	710.23	772.94	749.8	0
4.3639e+13	762.56	719.99	0	792.62	747.34	0	769.63	747.12	804.06	0	722.65	725.1	789.03	727.72	757.28	771.56	732.38	744.49	718.99	721.95	713.89	715.8	0	0	713.37	782.83	772.82	773.58	781.64	749.46	0	807.48	750.24	702.98	0	696.66	804.53	732.14	708.12	768.93	768.32	751.07	769.89	716.17	724.88	708.01	771.12	750.02	0
4.3697e+13	762.34	719.54	0	791.67	746.62	0	772.01	746.54	793.3	691.05	723.46	721.31	788.02	727.31	750.7	770.94	733.4	743.31	716.08	721.55	712.87	714.58	0	0	711.05	781.7	771.73	774.91	783.1	749.37	0	798.88	749.69	0	0	694.42	806.03	725.34	707.68	768.34	767.01	750.06	772.51	715.49	724.48	705.96	770.58	751.34	0
4.3755e+13	762	719.1	0	790.7	746.12	0	771.38	745.96	787.33	691.91	724.01	718.43	787.01	726.9	746.74	770.32	732.43	742.21	713.81	721.14	711.82	713.33	0	0	708.95	781.02	770.69	774.48	782.64	749.01	0	793.38	749.14	0	0	692.27	805.63	721.73	707.23	767.93	766.09	749.4	772.37	714.81	724.09	704.08	770.18	751.72	0
4.3813e+13	786.73	720.71	0	791.39	745.35	0	769.91	747.4	789.75	691.49	723.91	718.98	787.65	728.34	744.16	771.57	758.05	743.02	711.79	722.49	712.87	714.04	0	0	706.99	788.06	771.35	811.77	819.64	779.36	0	800.51	750.58	0	0	690.06	839.64	719.27	708.49	785.63	769.67	764.97	771.18	716.51	725.4	702.36	787.99	751.24	690.77
4.3872e+13	781.68	720.25	0	790.61	744.32	0	768.58	746.8	791.2	690.18	723.25	720.54	787.01	727.92	743.63	770.92	749.93	743.78	710.07	722.09	711.85	713.88	0	0	705.19	791.88	771.2	798.21	806.45	770.04	0	800.85	750.01	0	0	0	828.21	718.19	708.05	784.97	773.41	764.68	769.81	715.81	725	700.75	787.35	750.31	0
4.393e+13	777.18	719.8	0	790.23	743.15	0	767.67	746.19	789.09	0	722.23	719.65	786.87	727.51	743.17	770.26	744.91	744.45	708.58	721.68	711.11	714.09	0	0	703.52	791.58	771.58	791.15	799.44	764.56	0	797.71	749.44	0	0	0	821.88	717.31	707.6	781.93	773.92	762.05	768.72	715.1	724.61	699.09	784.29	749.28	0
4.3988e+13	775.34	721.38	0	792.12	753.3	709.65	808.24	747.55	783.31	725.92	747.47	714.4	789.05	728.93	741.33	771.43	739.86	747.44	703.51	723.04	713.18	717.43	0	0	701.96	792.79	774.3	786.76	794.94	762.03	0	791.32	750.8	0	0	0	817.55	712.06	708.89	781.13	776.04	761.87	812.92	716.7	725.93	697.42	783.45	780.41	0
4.4046e+13	771.91	720.92	0	791.98	755.5	694.45	790.61	746.95	785.16	714.87	738.77	712.87	788.95	728.51	746.25	770.83	737.07	746.75	707.42	722.63	712.81	717.06	0	0	700.63	790.51	774.08	782.77	790.89	758.59	0	791.49	750.22	0	0	0	813.64	713.43	708.45	777.99	774.32	759.04	792.64	715.98	725.53	695.96	780.29	769.46	0
4.4104e+13	769.06	720.46	0	791.67	752.94	0	783.24	746.37	785.28	710.13	733.54	711.95	788.61	728.09	746.44	770.27	734.73	745.81	709.93	722.23	712.36	716.45	0	0	699.75	788.32	773.53	779.71	787.84	755.77	0	791.3	749.65	0	0	0	810.71	715.14	708.01	775.29	772.54	756.58	784.81	715.28	725.13	694.93	777.57	763.48	0
4.4162e+13	767.43	722.02	0	793.32	742.42	0	774.01	747.76	782.79	702.87	722.87	709.55	790.22	729.5	743.71	771.6	731.7	747.05	710.29	723.59	714.63	718.52	0	0	714.29	787.69	774.98	777.45	785.58	753.92	0	788.99	751	0	0	728.88	808.46	714.97	709.31	773.97	772.52	755.6	774.63	716.85	726.45	738.26	776.22	752.78	0
4.422e+13	765.36	721.55	0	792.65	740.89	0	770.31	747.22	780.69	698.23	720.61	709.12	789.44	729.07	741.81	771.1	730.29	745.78	709.35	723.17	713.94	717.43	0	0	717.87	785.74	773.95	775.45	783.57	751.92	0	787	750.47	0	0	713.21	806.48	714.67	708.87	771.91	770.74	753.62	771.02	716.18	726.05	721.48	774.15	749.95	0
4.4278e+13	763.52	721.07	0	791.87	740.62	0	767.31	746.7	778.43	694.7	719.38	708.1	788.57	728.64	739.95	770.61	728.95	744.53	707.51	722.76	713.15	716.25	0	0	716.25	783.96	772.89	773.58	781.66	750.13	0	784.8	749.95	0	0	707.63	804.52	713.6	708.43	770.05	769.09	751.85	768.2	715.52	725.64	716.32	772.29	747.94	0
4.4336e+13	762.25	722.6	0	792.88	738.32	0	760.33	748.14	774.3	0	713.63	705.21	789.46	730.03	735.54	771.98	726.84	745.07	702.77	724.12	714.8	717.19	0	0	716.24	783.22	773.56	771.76	779.74	748.75	0	780.93	751.35	0	0	703.98	802.36	710.05	709.75	768.96	768.74	750.96	761.22	717.13	726.96	713.37	771.17	741.33	0
4.4395e+13	760.61	722.12	0	791.92	756.04	0	759.65	747.61	772.05	0	716.95	703.18	788.42	729.59	733.86	771.45	725.49	743.8	700.23	723.7	713.77	715.79	0	0	728.17	781.55	772.39	769.97	777.86	747.2	0	778.66	750.83	0	0	707.76	800.32	708.01	709.31	767.29	767.21	749.4	762.65	716.48	726.55	719.79	769.49	748.22	0
4.4453e+13	759.03	721.64	0	790.93	754.17	0	760.94	747.07	769.97	0	720.55	700.98	787.36	729.15	732.36	770.89	724.03	742.57	698.34	723.29	712.7	714.37	0	0	724.98	779.94	771.23	768.23	776.03	745.7	0	776.53	750.32	0	0	707.12	798.29	706.09	708.88	765.69	765.75	747.92	765.19	715.83	726.14	718.85	767.87	751.13	0
4.4511e+13	757.5	721.16	0	789.93	751.88	0	761.47	746.52	768.17	690.1	722.06	698.89	786.29	728.71	731.1	770.32	722.49	741.37	697.01	722.87	711.59	712.94	0	0	721.72	778.37	770.09	766.54	774.25	744.24	0	774.63	749.8	0	0	705.04	796.3	704.47	708.44	764.14	764.33	746.49	765.7	715.17	725.73	716.55	766.3	751.19	0
4.4569e+13	756.14	722.67	0	790.41	751.7	0	792.97	747.88	774.9	713.57	726.64	696.42	786.66	730.09	755	771.53	720.04	741.53	718.22	724.22	712.5	713.1	0	0	718.93	777.35	770.31	764.56	772.13	742.81	0	777.1	751.15	0	0	702.76	793.84	713.81	709.77	762.9	763.73	745.5	789.5	716.75	727.04	714.26	765.02	758.92	0
4.4627e+13	754.73	722.18	0	789.31	753.93	0	783.7	747.3	777.69	711.28	730.68	698.33	785.52	729.65	748.24	770.9	718.82	740.33	715.65	723.8	711.26	711.59	0	0	716.51	775.84	769.13	763.4	771.05	741.44	0	781	750.6	0	0	700.45	792.97	715.93	709.33	761.45	762.35	744.13	784.84	716.07	726.63	712.14	763.56	761.59	0
4.4685e+13	753.59	721.7	0	788.22	753.62	0	778.28	746.71	776.41	708.86	731.02	700	784.38	729.2	744.33	770.25	718.16	739.15	713.42	723.37	710	710.06	0	0	714.53	774.51	767.97	762.84	770.63	740.28	0	780.68	750.04	0	0	698.12	792.81	715.28	708.9	760.24	761.05	742.85	780.4	715.39	726.22	710.28	762.36	760.12	0
4.4743e+13	752.95	723.18	0	788.36	781.53	0	771.56	747.95	774.46	702.5	731.08	702.46	784.43	730.56	740.72	771.28	717.91	739.04	711.95	724.71	710.45	709.79	0	0	718.68	773.87	767.94	762.66	770.56	739.47	0	779.45	751.3	0	703.58	697.1	792.86	715.13	710.23	759.6	760.49	742.05	775.36	716.88	727.52	710.4	761.74	764.68	0
4.4801e+13	752.2	722.7	0	787.26	770.66	0	773.88	747.32	772.24	702.06	736.21	701.93	783.31	730.12	738.47	770.58	717.57	737.9	709.61	724.29	709.12	708.27	0	0	721.89	772.96	766.85	762.07	769.94	738.69	0	777.48	750.71	0	0	699.88	792.2	713.39	709.8	758.81	759.47	741.09	779.71	716.16	727.1	713.68	760.96	767.76	0
4.4859e+13	751.4	722.21	0	786.21	764.4	0	773.7	746.68	770.49	702.34	735.76	700.67	782.26	729.67	736.89	769.87	717.03	736.81	707.4	723.87	707.79	706.8	0	0	720.33	772.07	765.82	761.28	769.11	737.87	0	775.78	750.11	0	0	700.24	791.26	711.65	709.37	757.99	758.52	740.17	778.83	715.43	726.68	713.53	760.14	765.03	0
4.4918e+13	750.93	723.66	0	786.28	762.19	701.9	837.96	747.78	768.63	756.58	747.68	699.86	782.28	731.02	738.29	770.72	716.8	736.67	705.88	725.2	707.93	706.43	0	0	718.31	771.71	765.81	760.61	768.37	737.34	0	773.93	751.25	0	0	699.33	790.35	709.84	710.7	757.56	758.23	739.69	831.93	716.78	727.98	712.36	759.71	780.52	0
4.4976e+13	750.03	723.17	0	785.29	768.46	702.67	801.55	747.12	772.85	729.1	751.13	698.34	781.31	730.57	747.29	769.98	715.9	735.65	711.63	724.77	706.62	705.06	0	0	716.43	770.78	764.87	759.63	767.36	736.46	0	776.16	750.62	0	0	697.99	789.27	712.47	710.27	756.65	757.32	738.79	804.49	716.02	727.56	710.94	758.8	781.26	0
4.5034e+13	749.14	722.68	0	784.34	766.01	696.48	790.85	746.45	774.73	721.91	746.56	697.98	780.36	730.12	746.63	769.24	715.04	734.66	712.9	724.34	705.32	703.74	0	0	715.11	769.85	763.95	758.86	766.65	735.58	0	778.12	750	0	0	696.63	788.7	714.05	709.84	755.75	756.41	737.87	794.08	715.25	727.14	709.7	757.9	774.66	0
4.5092e+13	748.75	724.1	0	784.39	762.46	0	843.63	747.43	775.6	779.56	742.85	700.01	780.37	731.44	748.27	769.96	715.09	734.51	715.83	725.66	705.35	703.45	0	0	714.02	769.49	763.93	758.87	766.8	735.15	0	779.44	751.01	0	0	695.43	789.1	716.73	711.18	755.37	756.1	737.42	805.92	716.44	728.42	708.64	757.52	769.94	0
4.515e+13	748.15	723.6	0	783.47	765.76	697.62	813.4	746.74	781.88	741.56	753.38	700.36	779.46	730.98	764.89	769.21	714.71	733.56	728.62	725.23	704.1	702.19	0	0	712.86	768.78	763.05	758.59	766.58	734.51	0	782.93	750.37	0	0	694.26	788.97	724.83	710.75	754.73	755.28	736.64	811.85	715.64	728	707.59	756.91	782.28	0
4.5208e+13	747.63	723.1	0	782.58	765.79	695.1	799.76	746.06	783.73	730.75	750.08	701.58	778.58	730.53	759.47	768.48	714.58	732.63	726.03	724.8	702.86	700.95	0	0	711.82	768.14	762.2	758.54	766.64	733.94	0	785.58	749.72	0	0	693.11	789.2	725.33	710.32	754.17	754.53	735.91	800.91	714.83	727.58	706.57	756.36	777.93	0
4.5266e+13	747.25	722.59	0	781.72	763.2	0	791.61	745.39	782.35	724.45	745.89	702.6	777.74	730.07	755.03	767.75	714.7	731.72	723.08	724.37	701.64	699.73	0	0	710.97	767.61	761.39	758.75	766.96	733.5	0	785.19	749.08	0	0	692.04	789.66	723.82	709.88	753.74	753.83	735.26	793.43	714.02	727.15	705.71	755.96	772.87	0
4.5324e+13	747.96	723.97	0	781.83	752.85	0	781.92	746.24	781.39	715.88	735.84	706.43	777.84	731.35	751.86	768.35	716.82	731.66	722.14	725.67	701.68	699.63	0	0	728.01	768.06	761.48	760.22	768.52	734.18	0	785.13	749.98	0	0	724.96	791.28	724.39	711.23	754.35	754	735.5	783.06	715.04	728.42	733.61	756.61	762.34	0
4.5382e+13	747.76	723.46	0	781.06	751.82	0	777.38	745.56	778.56	712.02	733.19	705.74	777.1	730.88	748.37	767.63	716.74	730.86	718.94	725.23	700.51	698.55	0	0	726.19	767.77	760.78	760.06	768.32	733.94	0	782.74	749.33	0	0	716.66	791.01	721.83	710.79	754.12	753.52	735.09	778.79	714.21	727.99	725.71	756.39	759.28	0
4.544e+13	747.43	722.94	0	780.35	751.5	0	773.77	744.89	775.93	708.86	731.33	704.49	776.42	730.42	745.39	766.92	716.4	730.08	715.86	724.8	699.38	697.53	0	0	724.08	767.41	760.13	759.62	767.82	733.59	0	780.4	748.69	0	0	712.64	790.38	719.35	710.36	753.79	753.05	734.65	775.53	713.38	727.56	721.93	756.07	757.17	0
4.5499e+13	748.13	724.27	0	780.63	784.63	720.53	792.56	745.66	773.18	712.26	773.2	704.86	776.72	731.66	741.95	767.46	717.75	730.26	712.42	726.08	699.53	697.73	717.71	0	722.22	768.01	760.44	760.11	768.18	734.41	714.88	778.09	749.5	0	0	709.59	790.43	717.15	711.7	754.44	753.55	735.26	807.32	714.27	728.8	719.26	756.72	803.69	0
4.5557e+13	747.52	723.74	0	780	773.39	706.94	788.8	744.99	772.04	716.62	753.14	702.5	776.11	731.19	742.45	766.77	716.85	729.57	710.44	725.64	698.5	696.82	702.65	0	721.86	767.46	759.85	759.2	767.17	733.82	0	776.55	748.85	0	0	707.36	789.21	714.95	711.27	753.86	753.02	734.72	794.98	713.42	728.37	717.76	756.12	780.61	0
4.5615e+13	746.82	723.22	0	779.37	767.18	698.54	783.39	744.32	771.83	715.42	746.3	700.4	775.5	730.71	742.62	766.1	715.81	728.87	709.74	725.19	697.49	695.91	691.24	0	721.75	766.82	759.26	758.26	766.16	733.14	0	776.06	748.21	0	0	705.77	788.06	713.69	710.83	753.18	752.44	734.11	787.83	712.58	727.93	717.03	755.43	772.51	0
4.5673e+13	747.05	724.49	0	779.75	774.24	0	777.17	745.03	771.61	713.55	738.42	700.1	775.88	731.91	742.27	766.63	716.11	729.21	710.28	726.45	697.81	696.37	0	0	730.17	767.03	759.64	758.18	765.99	733.54	0	775.87	748.96	0	0	705.56	787.72	713.73	712.17	753.4	752.79	734.55	780.23	713.36	729.15	718.01	755.63	764.74	0
4.5731e+13	746.28	723.96	0	779.11	777.58	0	776.41	744.38	770.4	710.86	742.21	698.7	775.25	731.43	740.8	765.98	714.98	728.52	709.23	726	696.87	695.46	0	0	735.73	766.29	759.02	757.35	765.16	732.76	0	774.79	748.33	0	0	711.82	786.86	712.75	711.73	752.64	752.11	733.83	781.88	712.51	728.71	725.49	754.86	771.87	0
4.5789e+13	745.52	723.43	0	778.47	771.56	0	776.38	743.74	769.1	709.03	742.31	697.26	774.61	730.94	739.37	765.34	713.9	727.82	707.74	725.55	695.9	694.55	0	0	731.86	765.56	758.38	756.54	764.34	731.98	0	773.57	747.71	0	0	711.57	785.98	711.5	711.3	751.89	751.42	733.1	781.81	711.67	728.27	724.34	754.11	770.32	0
4.5847e+13	745.64	724.64	0	778.79	775.36	0	774.02	744.41	767.95	707.75	739.06	697.13	774.93	732.1	738	765.88	714.03	728.16	706.81	726.77	696.35	695.07	0	0	728.56	765.64	758.69	756.42	764.13	732.21	0	772.51	748.42	0	721.54	710	785.56	710.84	712.63	751.99	751.63	733.38	778.47	712.38	729.46	722.26	754.19	765.21	0
4.5905e+13	744.86	724.1	0	778.13	790.31	0	775.87	743.78	766.87	706.79	749.55	695.43	774.26	731.61	736.95	765.26	712.93	727.44	705.15	726.32	695.39	694.13	696.76	0	737.57	764.89	758.03	755.57	763.25	731.4	0	771.43	747.81	0	703.18	713	784.61	709.35	712.19	751.23	750.92	732.62	783.54	711.55	729.01	726.55	753.42	779.54	0
4.5963e+13	744.07	723.56	0	777.46	779.23	0	777.73	743.15	765.93	706.65	748.59	693.73	773.59	731.12	736.17	764.64	711.81	726.72	703.58	725.87	694.43	693.15	696.38	0	735.35	764.13	757.37	754.71	762.38	730.57	0	770.45	747.2	0	0	713.96	783.66	707.9	711.76	750.45	750.2	731.85	784.69	710.71	728.56	726.95	752.65	776.21	0
4.6022e+13	743.29	723.02	0	776.79	772.26	0	776.72	742.53	765.29	706.58	745.85	692.16	772.93	730.63	735.69	764.03	710.67	725.98	702.24	725.41	693.45	692.16	0	0	732.02	763.37	756.7	753.87	761.51	729.74	0	769.71	746.6	0	0	712.72	782.74	706.55	711.32	749.68	749.48	731.06	782.58	709.88	728.11	725.13	751.87	771.87	0
4.608e+13	746.01	724.17	0	777.03	767.11	0	774.92	743.17	789.77	706.04	743.1	715.99	773.15	731.73	737.09	764.55	742.73	726.29	701.54	726.6	693.93	692.61	0	0	729	763.6	756.93	768.4	777.04	734.18	0	803.18	747.28	0	0	710.93	799.02	706.91	712.64	750.97	749.62	731.76	779.87	710.56	729.26	722.96	753.25	768.01	0
4.6138e+13	750.14	723.63	0	776.36	763.04	0	774.6	742.56	785.79	705.06	740.59	713.81	772.49	731.23	740.9	763.94	731.91	725.59	703.37	726.14	692.97	691.77	0	0	726.29	765.4	756.29	769.42	777.9	737.96	0	793.54	746.69	0	0	709	800.1	710.31	712.2	754.5	749.91	733.89	778.3	709.74	728.81	720.81	756.92	764.88	0
4.6196e+13	750.73	723.08	0	775.78	759.89	0	774.36	741.95	781.79	703.92	738.5	711.58	771.96	730.74	741.78	763.34	727.17	725.11	705.17	725.68	692.11	691.32	0	0	723.85	766.8	755.86	767.22	775.56	737.92	0	788.12	746.1	0	0	707.05	797.78	711.94	711.76	755.62	750.69	734.92	777.33	708.92	728.36	718.74	758.03	762.65	0
4.6254e+13	752.72	724.19	0	776.41	802.62	0	772.63	742.55	777.25	702.22	751.23	707.83	772.73	731.8	739.72	763.83	725.51	726.33	704.54	726.83	693	693.17	699.01	690.09	723.75	769.45	756.86	767.04	775.16	739.77	0	783.39	746.74	0	714.49	705.42	797.15	710.64	713.06	757.98	753.16	737.69	778.92	709.56	729.47	717.3	760.34	780.61	0
4.6312e+13	751.35	723.64	0	776.18	780.49	0	778.86	741.94	775	702.53	750.86	706.34	772.58	731.3	739.26	763.24	723.25	726.14	704.49	726.36	692.53	693.25	697.86	0	727.6	769.01	756.78	764.7	772.75	738.19	0	780.72	746.15	0	0	706.72	794.65	710.59	712.62	756.94	753.02	736.91	785.69	708.75	729.01	719.55	759.28	777.89	0
4.637e+13	749.99	723.09	0	775.96	771.88	0	779	741.34	773.42	703.88	746.99	704.41	772.41	730.8	739.07	762.68	721.39	725.85	704.29	725.9	692.13	693.2	0	0	726.54	768.29	756.6	762.72	770.7	736.76	0	778.76	745.57	0	0	706.89	792.52	710.15	712.18	755.8	752.58	736.01	784.29	707.94	728.56	719.55	758.13	772.78	0
4.6428e+13	750.2	724.14	0	776.99	766.48	0	812.21	741.94	773.17	723.27	744.23	701.6	773.51	731.82	770.79	763.22	720.27	727.27	721.99	727.01	693.68	695.44	0	690.42	724.53	768.99	757.79	761.95	769.8	737.05	0	777.26	746.19	0	0	706.01	791.38	713.17	713.47	756.19	753.68	736.94	797.13	708.57	729.63	718.37	758.47	770.06	0
4.6486e+13	748.86	723.59	0	776.68	767.31	0	803.64	741.36	784.12	725.8	750.33	701.52	773.18	731.32	763.27	762.71	718.82	726.78	724.99	726.54	693.28	695.01	0	0	722.44	767.94	757.39	760.45	768.33	735.71	0	784.89	745.62	0	0	704.69	789.98	723.36	713.02	754.93	752.84	735.84	802.54	707.78	729.17	716.84	757.19	777.96	0
4.6545e+13	747.76	723.03	0	776.29	766.91	0	794.86	740.8	784.14	721.92	749.18	703.01	772.77	730.82	757.05	762.22	718	726.23	721.95	726.08	692.79	694.38	0	0	720.65	766.97	756.9	759.79	767.84	734.6	0	786.37	745.07	0	0	703.23	789.79	722.91	712.58	753.85	752	734.82	796.12	707.01	728.72	715.32	756.12	775.88	0
4.6603e+13	748.39	724.04	0	777.13	764.69	0	788.82	741.43	782.42	718.65	746.41	704.82	773.59	731.8	753	762.87	753.01	727.34	719.64	727.16	694.33	696.02	0	690.7	719.17	767.49	757.74	761.07	769.26	735.25	0	790.42	745.71	0	0	701.79	791.38	721.59	713.85	754.43	752.61	735.47	790.71	707.69	729.76	713.98	756.7	772.3	0
4.6661e+13	752.86	723.48	0	776.62	762.01	0	784.62	740.89	805.33	715.6	743.5	727.28	773.07	731.3	754.65	762.41	747.92	726.69	718.8	726.69	693.68	695.09	0	690.03	717.77	767.73	757.15	777.66	786.48	741.78	0	815.35	745.19	0	0	700.37	808.25	723.98	713.4	756.72	752.11	736.26	786.43	706.95	729.3	712.73	759.17	768.79	0
4.6719e+13	756.23	722.93	0	776.14	759.45	0	782.99	740.36	799.24	712.65	740.89	724.18	772.58	730.8	755.81	761.94	739.11	726.17	719.72	726.22	692.98	694.29	0	0	716.37	770.04	756.66	776.99	785.78	744.35	0	805.95	744.66	0	0	698.9	808.07	726.22	712.96	760.15	752.94	738.79	784.11	706.23	728.84	711.48	762.68	766.03	0
4.6777e+13	756.42	722.37	0	775.77	757.28	0	781.42	739.83	793.85	709.83	738.71	721.6	772.27	730.3	754.28	761.47	734.8	725.94	719.45	725.75	692.32	693.83	0	0	714.94	771.38	756.43	774.54	783.24	743.91	0	799.75	744.15	0	0	697.45	805.81	725.9	712.51	760.95	753.88	739.66	782.34	705.5	728.38	710.2	763.46	763.97	0
4.6835e+13	758.82	723.34	0	777.01	793.35	702.09	792.48	740.51	788.15	707.88	770.4	718.62	773.68	731.24	750.03	762.16	733.85	728.07	716.04	726.79	693.97	696.3	716.22	690.22	713.93	774.62	758.15	774.74	783.23	746.11	700.9	794.24	744.83	0	0	696.05	805.69	722.76	713.75	763.75	757.06	742.93	802.57	706.3	729.38	708.98	766.22	799.95	0
4.6893e+13	757.27	722.78	0	776.97	777.09	699.24	792.47	739.99	785.7	712.41	755.8	716.49	773.71	730.74	750.01	761.71	731.41	728	714.95	726.32	693.61	696.33	699.73	0	715.09	774.07	758.19	772.1	780.48	744.4	0	791.14	744.32	0	0	695.58	802.96	721.37	713.31	762.54	756.86	742.04	797.44	705.6	728.92	709.03	764.98	783.64	0
4.6951e+13	755.74	722.23	0	776.91	769.64	690.41	788.6	739.47	784.18	713.13	748.97	714.29	773.68	730.25	749.75	761.27	729.33	727.79	714.59	725.85	693.31	696.28	0	0	715.33	773.24	758.11	769.82	778.13	742.81	0	789.18	743.82	0	0	695.6	800.59	720.42	712.86	761.24	756.36	741.02	792.01	704.92	728.46	709.21	763.64	776.09	0
4.7009e+13	756.3	723.16	0	778.49	769.35	707.2	838.11	740.2	783.04	758.39	763.88	711.75	775.34	731.15	757.2	762.07	728.48	729.88	716.56	726.85	695.53	699.09	0	690.34	714.68	774.36	759.87	769.32	777.48	743.44	0	787.55	744.53	0	0	695.3	799.75	719.69	714.08	761.99	757.95	742.36	834.51	705.79	729.44	708.85	764.35	792.89	0
4.7068e+13	754.8	722.61	0	778.29	773.24	703.85	810.74	739.71	787.42	735.89	759.75	710.37	775.1	730.66	762.3	761.69	726.8	729.4	722.87	726.38	695.22	698.72	0	0	713.81	773.19	759.51	767.58	775.73	741.95	0	789.99	744.05	0	0	694.65	798.02	724.28	713.63	760.58	757.03	741.14	811.99	705.13	728.97	708.18	762.92	788.47	0
4.7126e+13	753.5	722.06	0	778.01	770.12	697.18	799.99	739.23	787.99	728.08	753.28	709.88	774.76	730.17	759.59	761.32	725.51	728.85	723.18	725.91	694.82	698.2	0	0	713.24	772.07	759.05	766.38	774.59	740.65	0	790.92	743.57	0	0	693.95	796.97	725.37	713.18	759.33	756.1	740.01	801.73	704.49	728.51	707.59	761.65	781.21	0
4.7184e+13	757.11	722.96	0	779.32	766.31	0	792.97	740.04	787.62	723.08	748.23	709.9	776.07	731.05	756.48	762.25	784.21	730.49	722.05	726.89	696.98	700.39	0	690.4	712.67	772.81	760.35	800.98	808.61	750.84	0	794.4	744.35	0	0	693.31	826.99	724.81	714.37	760.69	757.07	741.24	794.83	705.48	729.46	707.05	763.05	775.5	0
4.7242e+13	769.81	722.41	0	778.87	762.72	0	787.79	739.59	798.16	719.04	744.1	717.51	775.57	730.56	755.28	761.89	751.75	729.95	720.68	726.42	696.4	699.57	0	0	711.9	777.07	759.78	794.64	803.2	760.61	0	807.33	743.9	0	0	692.59	824.4	724.6	713.92	771.05	758.45	749.28	789.57	704.87	729	706.42	773.6	770.84	0
4.73e+13	768.12	721.86	0	778.53	759.51	0	784.54	739.13	797.21	715.28	740.65	719.69	775.28	730.07	755.26	761.53	743.92	730.12	719.96	725.95	695.83	699.24	0	0	710.95	779.7	759.66	787.05	795.7	756.62	0	804.55	743.46	0	0	691.76	817.87	725.24	713.47	771.57	760.7	750.23	785.89	704.27	728.54	705.65	774.1	767.12	0
[truncated: 451 more columns]
