# Supplementary material for: Determining the current size and state of subvolcanic magma reservoirs
Source: Nat Commun. 2020 Nov 5;11:5477. doi: 10.1038/s41467-020-19084-2 (PMC7644707; doi:10.1038/s41467-020-19084-2)
Supplement: Supplementary file 5 — Supplementary Data 2 [file 41467_2020_19084_MOESM5_ESM.zip › Supplementary data/Tt15_st_Bl_rad10_0.0050.txt]

4.6486e+10	0	0	0	0	0	0	0	0	0	0	0	0	0	0	0	0	0	0	0	0	0	0	0	0	0	0	0	0	0	0	0	0	0	0	0	0	0	0	0	0	0	0	0	0	0	0	0	0	0
9.2973e+10	0	0	0	0	0	0	0	0	0	0	0	0	0	0	0	0	0	0	0	0	0	0	0	0	0	0	0	0	0	0	0	0	0	0	0	0	0	0	0	0	0	0	0	0	0	0	0	0	0
1.3946e+11	0	0	0	0	0	0	0	0	0	0	0	0	0	0	0	0	0	0	0	0	0	0	0	0	0	0	0	0	0	0	0	0	0	0	0	0	0	0	0	0	0	0	0	0	0	0	0	0	0
1.8595e+11	0	0	0	0	0	0	0	0	0	0	0	0	0	0	0	0	0	0	0	0	0	0	0	0	0	0	0	0	0	0	0	0	0	0	0	0	0	0	0	0	0	0	0	0	0	0	0	0	0
2.3243e+11	0	0	0	0	0	0	0	0	0	0	0	0	0	0	0	0	0	0	0	0	0	0	0	0	0	0	0	0	0	0	0	0	0	0	0	0	0	0	0	0	0	0	0	0	0	0	0	0	0
2.7892e+11	0	0	0	0	0	0	0	0	0	0	0	0	0	0	0	0	0	0	0	0	0	0	0	0	0	0	0	0	0	0	0	0	0	0	0	0	0	0	0	0	0	0	0	0	0	0	0	0	0
3.2541e+11	0	0	0	0	0	0	0	0	0	0	0	0	0	0	0	0	0	0	0	0	0	0	0	0	0	0	0	0	0	0	0	0	0	0	0	0	0	0	0	0	0	0	0	0	0	0	0	0	0
3.7189e+11	0	0	0	0	0	0	0	0	0	0	0	0	0	0	0	0	0	0	0	0	0	0	0	0	0	0	0	0	0	0	0	0	0	0	0	0	0	0	0	0	0	0	0	0	0	0	0	0	0
4.1838e+11	0	0	0	0	0	0	0	0	0	0	0	0	0	0	0	0	0	0	0	0	0	0	0	0	0	0	0	0	0	0	0	0	0	0	0	0	0	0	0	0	0	0	0	0	0	0	0	0	0
4.6486e+11	0	0	0	0	0	0	0	0	0	0	0	0	0	0	0	0	0	0	0	0	0	0	0	0	0	0	0	0	0	0	0	0	0	0	0	0	0	0	0	0	0	0	0	0	0	0	0	0	0
5.1135e+11	0	0	0	0	0	0	0	0	0	0	0	0	0	0	0	0	0	0	0	0	0	0	0	0	0	0	0	0	0	0	0	0	0	0	0	0	0	0	0	0	0	0	0	0	0	0	0	0	0
5.5784e+11	0	0	0	0	0	0	0	0	0	0	0	0	0	0	0	0	0	0	0	0	0	0	0	0	0	0	0	0	0	0	0	0	0	0	0	0	0	0	0	0	0	0	0	0	0	0	0	0	0
6.0432e+11	0	0	0	0	0	0	0	0	0	0	0	0	0	0	0	0	0	0	0	0	0	0	0	0	0	0	0	0	0	0	0	0	0	0	0	0	0	0	0	0	0	0	0	0	0	0	0	0	0
6.5081e+11	0	0	0	0	0	0	0	0	0	0	0	0	0	0	0	0	0	0	0	0	0	0	0	0	0	0	0	0	0	0	0	0	0	0	0	0	0	0	0	0	0	0	0	0	0	0	0	0	0
6.973e+11	0	0	0	0	0	0	0	0	0	0	0	0	0	0	0	0	0	0	0	0	0	0	0	0	0	0	0	0	0	0	0	0	0	0	0	0	0	0	0	0	0	0	0	0	0	0	0	0	0
7.4378e+11	0	0	0	0	0	0	0	0	0	0	0	0	0	0	0	0	0	0	0	0	0	0	0	0	0	0	0	0	0	0	0	0	0	0	0	0	0	0	0	0	0	0	0	0	0	0	0	0	0
7.9027e+11	0	0	0	0	0	0	0	0	0	0	0	0	0	0	0	0	0	0	0	0	0	0	0	0	0	0	0	0	0	0	0	0	0	0	0	0	0	0	0	0	0	0	0	0	0	0	0	0	0
8.3676e+11	0	0	0	0	0	0	0	0	0	0	0	0	0	0	0	0	0	0	0	0	0	0	0	0	0	0	0	0	0	0	0	0	0	0	0	0	0	0	0	0	0	0	0	0	0	0	0	0	0
8.8324e+11	0	0	0	0	0	0	0	0	0	0	0	0	0	0	0	0	0	0	0	0	0	0	0	0	0	0	0	0	0	0	0	0	0	0	0	0	0	0	0	0	0	0	0	0	0	0	0	0	0
9.2973e+11	0	0	0	0	0	0	0	0	0	0	0	0	0	0	0	0	0	0	0	0	0	0	0	0	0	0	0	0	0	0	0	0	0	0	0	0	0	0	0	0	0	0	0	0	0	0	0	0	0
9.7622e+11	0	0	0	0	0	0	0	0	0	0	0	0	0	0	0	0	0	0	0	0	0	0	0	0	0	0	0	0	0	0	0	0	0	0	0	0	0	0	0	0	0	0	0	0	0	0	0	0	0
1.0227e+12	0	0	0	0	0	0	0	0	0	0	0	0	0	0	0	0	0	0	0	0	0	0	0	0	0	0	0	0	0	0	0	0	0	0	0	0	0	0	0	0	0	0	0	0	0	0	0	0	0
1.0692e+12	0	0	0	0	0	0	0	0	0	0	0	0	0	0	0	0	0	0	0	0	0	0	0	0	0	0	0	0	0	0	0	0	0	0	0	0	0	0	0	0	0	0	0	0	0	0	0	0	0
1.1157e+12	0	0	0	0	0	0	0	0	0	0	0	0	0	0	0	0	0	0	0	0	0	0	0	0	0	0	0	0	0	0	0	0	0	0	0	0	0	0	0	0	0	0	0	0	0	0	0	0	0
1.1622e+12	0	0	0	0	0	0	0	0	0	0	0	0	0	0	0	0	0	0	0	0	0	0	0	0	0	0	0	0	0	0	0	0	0	0	0	0	0	0	0	0	0	0	0	0	0	0	0	0	0
1.2086e+12	0	0	0	0	0	0	0	0	0	0	0	0	0	0	0	0	0	0	0	0	0	0	0	0	0	0	0	0	0	0	0	0	0	0	0	0	0	0	0	0	0	0	0	0	0	0	0	0	0
1.2551e+12	0	0	0	0	0	0	0	0	0	0	0	0	0	0	0	0	0	0	0	0	0	0	0	0	0	0	0	0	0	0	0	0	0	0	0	0	0	0	0	0	0	0	0	0	0	0	0	0	0
1.3016e+12	0	0	0	0	0	0	0	0	0	0	0	0	0	0	0	0	0	0	0	0	0	0	0	0	0	0	0	0	0	0	0	0	0	0	0	0	0	0	0	0	0	0	0	0	0	0	0	0	0
1.3481e+12	0	0	0	0	0	0	0	0	0	0	0	0	0	0	0	0	0	0	0	0	0	0	0	0	0	0	0	0	0	0	0	0	0	0	0	0	0	0	0	0	0	0	0	0	0	0	0	0	0
1.3946e+12	0	0	0	0	0	0	0	0	0	0	0	0	0	0	0	0	0	0	0	0	0	0	0	0	0	0	0	0	0	0	0	0	0	0	0	0	0	0	0	0	0	0	0	0	0	0	0	0	0
1.4411e+12	0	0	0	0	0	0	0	0	0	0	0	0	0	0	0	0	0	0	0	0	0	0	0	0	0	0	0	0	0	0	0	0	0	0	0	0	0	0	0	0	0	0	0	0	0	0	0	0	0
1.4876e+12	0	0	0	0	0	0	0	0	0	0	0	0	0	0	0	0	0	0	0	0	0	0	0	0	0	0	0	0	0	0	0	0	0	0	0	0	0	0	0	0	0	0	0	0	0	0	0	0	0
1.5341e+12	0	0	0	0	0	0	0	0	0	0	0	0	0	0	0	0	0	0	0	0	0	0	0	0	0	0	0	0	0	0	0	0	0	0	0	0	0	0	0	0	0	0	0	0	0	0	0	0	0
1.5805e+12	0	0	0	0	0	0	0	0	0	0	0	0	0	0	0	0	0	0	0	0	0	0	0	0	0	0	0	0	0	0	0	0	0	0	0	0	0	0	0	0	0	0	0	0	0	0	0	0	0
1.627e+12	0	0	0	0	0	0	0	0	0	0	0	0	0	0	0	0	0	0	0	0	0	0	0	0	0	0	0	0	0	0	0	0	0	0	0	0	0	0	0	0	0	0	0	0	0	0	0	0	0
1.6735e+12	0	0	0	0	0	0	0	0	0	0	0	0	0	0	0	0	0	0	0	0	0	0	0	0	0	0	0	0	0	0	0	0	0	0	0	0	0	0	0	0	0	0	0	0	0	0	0	0	0
1.72e+12	0	0	0	0	0	0	0	0	0	0	0	0	0	0	0	0	0	0	0	0	0	0	0	0	0	0	0	0	0	0	0	0	0	0	0	0	0	0	0	0	0	0	0	0	0	0	0	0	0
1.7665e+12	0	0	0	0	0	0	0	0	0	0	0	0	0	0	0	0	0	0	0	0	0	0	0	0	0	0	0	0	0	0	0	0	0	0	0	0	0	0	0	0	0	0	0	0	0	0	0	0	0
1.813e+12	0	0	0	0	0	0	0	0	0	0	0	0	0	0	0	0	0	0	0	0	0	0	0	0	0	0	0	0	0	0	0	0	0	0	0	0	0	0	0	0	0	0	0	0	0	0	0	0	0
1.8595e+12	0	0	0	0	0	0	0	0	0	0	0	0	0	0	0	0	0	0	0	0	0	0	0	0	0	0	0	0	0	0	0	0	0	0	0	0	0	0	0	0	0	0	0	0	0	0	0	0	0
1.9059e+12	0	0	0	0	0	0	0	0	0	0	0	0	0	0	0	0	0	0	0	0	0	0	0	0	0	0	0	0	0	0	0	0	0	0	689.71	0	0	0	0	0	0	0	0	0	0	0	0	0	0
1.9524e+12	0	0	0	0	0	0	0	0	0	0	0	0	0	0	0	0	0	0	0	0	0	0	0	0	0	0	0	0	0	0	0	0	0	0	0	0	0	0	0	0	0	0	0	0	0	0	0	0	0
1.9989e+12	0	0	0	0	0	0	0	0	0	0	0	0	0	0	0	0	0	0	0	0	0	0	0	0	0	0	0	0	0	0	0	0	0	0	0	0	0	0	0	0	0	0	0	0	0	0	0	0	0
2.0454e+12	0	0	0	0	0	0	0	0	0	0	0	0	0	0	0	0	0	0	0	0	0	0	0	0	0	0	0	0	0	0	0	0	0	0	0	0	0	0	0	0	0	0	0	0	0	0	0	0	0
2.0919e+12	0	0	0	0	0	0	0	0	0	0	0	0	0	0	0	0	0	0	0	0	0	0	0	0	0	0	0	0	0	0	0	0	0	0	0	0	0	0	0	0	0	0	0	0	0	0	0	0	0
2.1384e+12	0	0	0	0	0	0	0	0	0	0	0	0	0	0	0	0	0	0	0	0	0	0	0	0	0	0	0	0	0	0	0	0	0	0	0	0	0	0	0	0	0	0	0	0	0	0	0	0	0
2.1849e+12	0	0	0	0	0	0	0	0	0	0	0	0	0	0	0	0	0	0	0	0	0	0	0	0	0	0	0	0	0	0	0	0	0	0	0	0	0	0	0	0	0	0	0	0	0	0	0	0	0
2.2313e+12	0	0	0	0	0	0	0	0	0	0	0	0	0	0	0	0	0	0	0	0	0	0	0	0	0	0	0	0	0	0	0	0	0	0	0	0	0	0	0	0	0	0	0	0	0	0	0	0	0
2.2778e+12	0	0	0	0	0	0	0	0	0	0	0	0	0	0	0	0	0	0	0	0	0	0	0	0	0	0	0	0	0	0	0	0	0	0	0	0	0	0	0	0	0	0	0	0	0	0	0	0	0
2.3243e+12	0	0	0	0	0	0	0	0	0	0	0	0	0	0	0	0	0	0	0	0	0	0	0	0	0	0	0	0	0	0	0	0	0	0	0	0	0	0	0	0	0	0	0	0	0	0	0	0	0
2.3708e+12	773.93	0	0	0	0	0	0	773.12	0	0	0	779.56	0	0	0	0	0	0	0	0	0	0	0	0	0	0	0	0	0	0	0	0	0	0	785.71	0	0	0	0	0	0	0	0	0	773.12	0	0	0	0
2.4173e+12	0	0	0	0	0	0	0	0	0	0	0	0	0	0	0	0	0	0	0	0	0	0	0	0	0	0	0	0	0	0	0	0	0	0	0	0	0	0	0	0	0	0	0	0	0	0	0	0	0
2.4638e+12	0	0	0	0	0	0	0	0	0	0	0	0	0	0	0	0	0	0	0	0	0	0	0	0	0	0	0	0	0	0	0	0	0	0	0	0	0	0	0	0	0	0	0	0	0	0	0	0	0
2.5103e+12	0	0	0	0	0	0	0	0	0	0	0	0	0	0	0	0	0	0	0	0	0	0	0	0	0	0	0	0	0	0	0	0	0	0	0	0	0	0	0	0	0	0	0	0	0	0	0	0	0
2.5568e+12	0	0	0	0	0	0	0	0	0	0	0	0	0	0	0	0	0	0	0	0	0	0	0	0	0	0	0	0	0	0	0	0	0	0	0	0	0	0	0	0	0	0	0	0	0	0	0	0	0
2.6032e+12	0	0	0	0	0	0	0	0	0	0	0	0	0	0	0	0	0	0	0	0	0	0	0	0	0	0	0	0	0	0	0	0	0	0	0	0	0	0	0	0	0	0	0	0	0	0	0	0	0
2.6497e+12	0	0	0	0	0	0	0	0	0	0	0	0	0	0	0	0	0	0	0	0	0	0	0	0	0	0	0	0	0	0	0	0	0	0	0	0	0	0	0	0	0	0	0	0	0	0	0	0	0
2.6962e+12	0	0	0	0	0	0	0	0	0	0	0	0	0	0	0	0	0	0	0	0	0	0	0	0	0	0	0	0	0	0	0	0	0	0	0	0	0	0	0	0	0	0	0	0	0	0	0	0	0
2.7427e+12	0	0	0	0	0	0	0	0	0	0	0	0	0	0	0	0	0	0	0	0	0	0	0	0	0	0	0	0	0	0	0	0	0	0	0	0	0	0	0	0	0	0	0	0	0	0	0	0	0
2.7892e+12	0	0	0	0	0	0	0	0	0	0	0	0	0	0	0	0	0	0	0	0	0	0	0	0	0	0	0	0	0	0	0	0	0	0	0	0	0	0	0	0	0	0	0	0	0	0	0	0	0
2.8357e+12	0	0	0	0	0	0	0	0	0	0	0	0	0	0	0	0	0	0	0	0	0	0	0	0	0	0	0	0	0	0	0	0	0	0	0	0	0	0	0	0	0	0	0	0	0	0	0	0	0
2.8822e+12	0	0	0	0	0	0	0	0	0	0	0	0	0	0	0	0	0	0	0	0	0	0	0	0	0	0	0	0	0	0	0	0	0	0	0	0	0	0	0	0	0	0	0	0	0	0	0	0	0
2.9286e+12	0	0	0	0	0	0	0	0	0	0	0	0	0	0	0	0	0	0	0	0	0	0	0	0	0	0	0	0	0	0	0	0	0	0	0	0	0	0	0	0	0	0	0	0	0	0	0	0	0
2.9751e+12	0	0	0	0	0	0	0	0	0	0	0	0	0	0	0	0	0	0	0	0	0	0	0	0	0	0	0	0	0	0	0	0	0	0	0	0	0	0	0	0	0	0	0	0	0	0	0	0	0
3.0216e+12	0	0	0	0	0	0	0	0	0	0	0	0	0	0	0	0	0	0	0	0	0	0	0	0	0	0	0	0	0	0	0	0	0	0	0	0	0	0	0	0	0	0	0	0	0	0	0	0	0
3.0681e+12	0	0	0	0	0	0	0	0	0	0	0	0	0	0	0	0	0	0	0	0	0	0	0	0	0	0	0	0	0	0	0	0	0	0	0	0	0	0	0	0	0	0	0	0	0	0	0	0	0
3.1146e+12	0	0	0	0	0	0	0	0	0	0	0	0	0	0	0	0	0	0	0	0	0	0	0	0	0	0	0	0	0	0	0	0	0	0	0	0	0	0	0	0	0	0	0	0	0	0	0	0	0
3.1611e+12	0	0	0	0	0	0	0	0	0	0	0	0	0	0	0	0	0	0	0	0	0	0	0	0	0	0	0	0	0	0	0	0	0	0	0	0	0	0	0	0	0	0	0	0	0	0	0	0	0
3.2076e+12	0	0	0	0	0	0	0	0	0	0	0	0	0	0	0	0	0	0	0	0	0	0	0	0	0	0	0	0	0	0	0	0	0	0	0	0	0	0	0	0	0	0	0	0	0	0	0	0	0
3.2541e+12	0	0	0	0	0	0	0	0	0	0	0	0	0	0	0	0	0	0	0	0	0	0	0	0	0	0	0	0	0	0	0	0	0	0	0	0	0	0	0	0	0	0	0	0	0	0	0	0	0
3.3005e+12	0	0	0	0	0	0	0	0	0	0	0	0	0	0	0	0	0	0	0	0	0	0	0	0	0	0	0	0	0	0	0	0	0	0	0	0	0	0	0	0	0	0	0	0	0	0	0	0	0
3.347e+12	0	0	0	0	0	0	0	0	0	0	0	0	0	0	0	0	0	0	0	0	0	0	0	0	0	0	0	0	0	0	0	0	0	0	0	0	0	0	0	0	0	0	0	0	0	0	0	0	0
3.3935e+12	0	0	0	0	0	0	0	0	0	0	0	0	0	0	0	0	0	0	0	0	0	0	0	0	0	0	0	0	0	0	0	0	0	0	0	0	0	0	0	0	0	0	0	0	0	0	0	0	0
3.44e+12	0	0	0	0	0	0	0	0	0	0	0	0	0	0	0	0	0	0	0	0	0	0	0	0	0	0	0	0	0	0	0	0	0	0	0	0	0	0	0	0	0	0	0	0	0	0	0	0	0
3.4865e+12	0	0	0	0	0	0	0	0	0	0	0	0	0	0	0	0	0	0	0	0	0	0	0	0	0	0	0	0	0	0	0	0	0	0	0	0	0	0	0	0	0	0	0	0	0	0	0	0	0
3.533e+12	0	0	0	0	0	0	0	0	0	0	0	0	0	0	0	0	0	0	0	0	0	0	0	0	0	0	0	0	0	0	0	0	0	0	0	0	0	0	0	0	0	0	0	0	0	0	0	0	0
3.5795e+12	0	0	0	0	0	0	0	0	0	0	0	0	0	0	0	0	0	0	0	0	0	0	0	0	0	0	0	0	0	0	0	0	0	0	0	0	0	0	0	0	0	0	0	0	0	0	0	0	0
3.6259e+12	0	0	0	0	0	0	0	0	0	0	0	0	0	0	0	0	0	0	0	0	0	0	0	0	0	0	0	0	0	0	0	0	0	0	0	0	0	0	0	0	0	0	0	0	0	0	0	0	0
3.6724e+12	0	0	0	0	0	0	0	0	0	0	0	0	0	0	0	0	0	0	0	0	0	0	0	0	0	0	0	0	0	0	0	0	0	0	0	0	0	0	0	0	0	0	0	0	0	0	0	0	0
3.7189e+12	0	0	0	0	0	0	0	0	0	0	0	0	0	0	0	0	0	0	0	0	0	0	0	0	0	0	0	0	0	0	0	0	0	0	0	0	0	0	0	0	0	0	0	0	0	0	0	0	0
3.7654e+12	0	0	0	0	0	0	0	0	0	0	0	0	0	0	0	0	0	0	0	0	0	0	0	0	0	0	0	0	0	0	0	0	0	0	0	0	0	0	0	0	0	0	0	0	0	0	0	0	0
3.8119e+12	0	0	0	0	0	0	0	0	0	0	0	0	0	0	0	0	0	0	0	0	0	0	0	0	0	0	0	0	0	0	0	0	0	0	0	0	0	0	0	0	0	0	0	0	0	0	0	0	0
3.8584e+12	0	0	0	0	0	0	0	0	0	0	0	0	0	0	0	0	0	0	0	0	0	0	0	0	0	0	0	0	0	0	0	0	0	0	0	0	0	0	0	0	0	0	0	0	0	0	0	0	0
3.9049e+12	0	0	0	0	0	0	0	0	0	0	0	0	0	0	0	0	0	0	0	0	0	0	0	0	0	0	0	0	0	0	0	0	0	0	0	0	0	0	0	0	0	0	0	0	0	0	0	0	0
3.9513e+12	0	0	0	0	0	0	0	0	0	0	0	0	0	0	0	0	0	0	0	0	0	0	0	0	0	0	0	0	0	0	0	0	0	0	0	0	0	0	0	0	0	0	0	0	0	0	0	0	0
3.9978e+12	0	0	0	0	0	0	0	0	0	0	0	0	0	0	0	0	0	0	0	0	0	0	0	0	0	0	0	0	0	0	0	0	0	0	0	0	0	0	0	0	0	0	0	0	0	0	0	0	0
4.0443e+12	0	0	0	0	0	0	0	0	0	0	0	0	0	0	0	0	0	0	0	0	0	0	0	0	0	0	0	0	0	0	0	0	0	0	0	0	0	0	0	0	0	0	0	0	0	0	0	0	0
4.0908e+12	0	0	0	0	0	0	0	0	0	0	0	0	0	0	0	0	0	0	0	0	0	0	0	0	0	0	0	0	0	0	0	0	0	0	0	0	0	0	0	0	0	0	0	0	0	0	0	0	0
4.1373e+12	0	0	0	0	0	0	0	0	0	0	0	0	0	0	0	0	0	0	0	0	0	0	0	0	0	0	0	0	0	0	0	0	0	0	0	0	0	0	0	0	0	0	0	0	0	0	0	0	0
4.1838e+12	0	0	0	0	0	0	0	0	0	0	0	0	0	0	0	0	0	0	0	0	0	0	0	0	0	0	0	0	0	0	0	0	0	0	0	0	0	0	0	0	0	0	0	0	0	0	0	0	0
4.2303e+12	0	0	0	0	0	0	0	0	0	0	0	0	0	0	0	0	0	0	0	0	0	0	0	0	0	0	0	0	0	0	0	0	0	0	0	0	0	0	0	0	0	0	0	0	0	0	0	0	0
4.2768e+12	0	0	0	0	0	0	0	0	0	0	0	0	0	0	0	0	0	0	0	0	0	0	0	0	0	0	0	0	0	0	0	0	0	0	692.74	0	0	0	0	0	0	0	0	0	0	0	0	0	0
4.3232e+12	0	0	0	0	0	0	0	0	0	0	0	0	0	0	0	0	0	0	0	0	0	0	0	0	0	0	0	0	0	0	0	0	0	0	0	0	0	0	0	0	0	0	0	0	0	0	0	0	0
4.3697e+12	0	0	0	0	0	0	0	0	0	0	0	0	0	0	0	0	0	0	0	0	0	0	0	0	0	0	0	0	0	0	0	0	0	0	0	0	0	0	0	0	0	0	0	0	0	0	0	0	0
4.4162e+12	0	0	0	0	0	0	0	0	0	0	0	0	0	0	0	0	0	0	0	0	0	0	0	0	0	0	0	0	0	0	0	0	0	0	0	0	0	0	0	0	0	0	0	0	0	0	0	0	0
4.4627e+12	0	0	0	0	0	0	0	0	0	0	0	0	0	0	0	0	0	0	0	0	0	0	0	0	0	0	0	0	0	0	0	0	0	0	0	0	0	0	0	0	0	0	0	0	0	0	0	0	0
4.5092e+12	0	0	0	0	0	0	0	0	0	0	0	0	0	0	0	0	0	0	0	0	0	0	0	0	0	0	0	0	0	0	0	0	0	0	0	0	0	0	0	0	0	0	0	0	0	0	0	0	0
4.5557e+12	0	0	0	0	0	0	0	0	0	0	0	0	0	0	0	0	0	0	0	0	0	0	0	0	0	0	0	0	0	0	0	0	0	0	0	0	0	0	0	0	0	0	0	0	0	0	0	0	0
4.6022e+12	0	0	0	0	0	0	0	0	0	0	0	0	0	0	0	0	0	0	0	0	0	0	0	0	0	0	0	0	0	0	0	0	0	0	0	0	0	0	0	0	0	0	0	0	0	0	0	0	0
4.6486e+12	0	0	0	0	0	0	0	0	0	0	0	0	0	0	0	0	0	0	0	0	0	0	0	0	0	0	0	0	0	0	0	0	0	0	0	0	0	0	0	0	0	0	0	0	0	0	0	0	0
4.6951e+12	0	0	0	0	0	0	0	0	0	0	0	0	0	0	0	0	0	0	0	0	0	0	0	0	0	0	0	0	0	0	0	0	0	0	0	0	0	0	0	0	0	0	0	0	0	0	0	0	0
4.7416e+12	718.6	0	0	0	0	0	0	717.87	0	0	0	724.03	0	0	0	0	0	0	0	0	0	0	0	0	0	0	0	0	0	0	0	0	0	0	733.61	0	0	0	0	0	0	0	0	0	717.87	0	0	0	0
4.7881e+12	0	0	0	0	0	0	0	0	0	0	0	0	0	0	0	0	0	0	0	0	0	0	0	0	0	0	0	0	0	0	0	0	0	0	0	0	0	0	0	0	0	0	0	0	0	0	0	0	0
4.8346e+12	0	0	0	0	0	0	0	0	0	0	0	0	0	0	0	0	0	0	0	0	0	0	0	0	0	0	0	0	0	0	0	0	0	0	0	0	0	0	0	0	0	0	0	0	0	0	0	0	0
4.8811e+12	0	0	0	0	0	0	0	0	0	0	0	0	0	0	0	0	0	0	0	0	0	0	0	0	0	0	0	0	0	0	0	0	0	0	0	0	0	0	0	0	0	0	0	0	0	0	0	0	0
4.9276e+12	0	0	0	0	0	0	0	0	0	0	0	0	0	0	0	0	0	0	0	0	0	0	0	0	0	0	0	0	0	0	0	0	0	0	0	0	0	0	0	0	0	0	0	0	0	0	0	0	0
4.974e+12	0	0	0	0	0	0	0	0	0	0	0	0	0	0	0	0	0	0	0	0	0	0	0	0	0	0	0	0	0	0	0	0	0	0	0	0	0	0	0	0	0	0	0	0	0	0	0	0	0
5.0205e+12	0	0	0	0	0	0	0	0	0	0	0	0	0	0	0	0	0	0	0	0	0	0	0	0	0	0	0	0	0	0	0	0	0	0	0	0	0	0	0	0	0	0	0	0	0	0	0	0	0
5.067e+12	0	0	0	0	0	0	0	0	0	0	0	0	0	0	0	0	0	0	0	0	0	0	0	0	0	0	0	0	0	0	0	0	0	0	0	0	0	0	0	0	0	0	0	0	0	0	0	0	0
5.1135e+12	0	0	0	0	0	0	0	0	0	0	0	0	0	0	0	0	0	0	0	0	0	0	0	0	0	0	0	0	0	0	0	0	0	0	0	0	0	0	0	0	0	0	0	0	0	0	0	0	0
5.16e+12	0	0	0	0	0	0	0	0	0	0	0	0	0	0	0	0	0	0	0	0	0	0	0	0	0	0	0	0	0	0	0	0	0	0	0	0	0	0	0	0	0	0	0	0	0	0	0	0	0
5.2065e+12	959.4	0	0	0	0	0	0	959.03	0	0	0	962.06	0	0	0	0	0	0	0	0	0	0	0	0	0	0	0	0	0	0	0	0	0	0	966.48	0	0	0	0	0	0	0	0	0	959.03	0	0	0	0
5.253e+12	0	0	0	0	0	0	0	0	0	0	0	0	0	0	0	0	0	0	0	0	0	0	0	0	0	0	0	0	0	0	0	0	0	0	0	0	0	0	0	0	0	0	0	0	0	0	0	0	0
5.2995e+12	0	0	0	0	0	0	0	0	0	0	0	0	0	0	0	0	0	0	0	0	0	0	0	0	0	0	0	0	0	0	0	0	0	0	0	0	0	0	0	0	0	0	0	0	0	0	0	0	0
5.3459e+12	0	0	0	0	0	0	0	0	0	0	0	0	0	0	0	0	0	0	0	0	0	0	0	0	0	0	0	0	0	0	0	0	0	0	0	0	0	0	0	0	0	0	0	0	0	0	0	0	0
5.3924e+12	0	0	0	0	0	0	0	0	0	0	0	0	0	0	0	0	0	0	0	0	0	0	0	0	0	0	0	0	0	0	0	0	0	0	0	0	0	0	0	0	0	0	0	0	0	0	0	0	0
5.4389e+12	0	0	0	0	0	0	0	0	0	0	0	0	0	0	0	0	0	0	0	0	0	0	0	0	0	0	0	0	0	0	0	0	0	0	0	0	0	0	0	0	0	0	0	0	0	0	0	0	0
5.4854e+12	0	0	0	0	0	0	0	0	0	0	0	0	0	0	0	0	0	0	0	0	0	0	0	0	0	0	0	0	0	0	0	0	0	0	0	0	0	0	0	0	0	0	0	0	0	0	0	0	0
5.5319e+12	0	0	0	0	0	0	0	0	0	0	0	0	0	0	0	0	0	0	0	0	0	0	0	0	0	0	0	0	0	0	0	0	0	0	0	0	0	0	0	0	0	0	0	0	0	0	0	0	0
5.5784e+12	0	0	0	0	0	0	0	0	0	0	0	0	0	0	0	0	0	0	0	0	0	0	0	0	0	0	0	0	0	0	0	0	0	0	0	0	0	0	0	0	0	0	0	0	0	0	0	0	0
5.6249e+12	0	0	0	0	0	0	0	0	0	0	0	0	0	0	0	0	0	0	0	0	0	0	0	0	0	0	0	0	0	0	0	0	0	0	0	0	0	0	0	0	0	0	0	0	0	0	0	0	0
5.6713e+12	0	0	0	0	0	0	0	0	0	0	0	0	0	0	0	0	0	0	0	0	0	0	0	0	0	0	0	0	0	0	0	0	0	0	0	0	0	0	0	0	0	0	0	0	0	0	0	0	0
5.7178e+12	0	0	0	0	0	0	0	0	0	0	0	0	0	0	0	0	0	0	0	0	0	0	0	0	0	0	0	0	0	0	0	0	0	0	0	0	0	0	0	0	0	0	0	0	0	0	0	0	0
5.7643e+12	0	0	0	0	0	0	0	0	0	0	0	0	0	0	0	0	0	0	0	0	0	0	0	0	0	0	0	0	0	0	0	0	0	0	0	0	0	0	0	0	0	0	0	0	0	0	0	0	0
5.8108e+12	0	0	0	0	0	0	0	0	0	0	0	0	0	0	0	0	0	0	0	0	0	0	0	0	0	0	0	0	0	0	0	0	0	0	0	0	0	0	0	0	0	0	0	0	0	0	0	0	0
5.8573e+12	0	0	0	0	0	0	0	0	0	0	0	0	0	0	0	0	0	0	0	0	0	0	0	0	0	0	0	0	0	0	0	0	0	0	0	0	0	0	0	0	0	0	0	0	0	0	0	0	0
5.9038e+12	0	0	0	0	0	0	0	0	0	0	0	0	0	0	0	0	0	0	0	0	0	0	0	0	0	0	0	0	0	0	0	0	0	0	0	0	0	0	0	0	0	0	0	0	0	0	0	0	0
5.9503e+12	0	0	0	0	0	0	0	0	0	0	0	0	0	0	0	0	0	0	0	0	0	0	0	0	0	0	0	0	0	0	0	0	0	0	0	0	0	0	0	0	0	0	0	0	0	0	0	0	0
5.9967e+12	0	0	0	0	0	0	0	0	0	0	0	0	0	0	0	0	0	0	0	0	0	0	0	0	0	0	0	0	0	0	0	0	0	0	0	0	0	0	0	0	0	0	0	0	0	0	0	0	0
6.0432e+12	0	0	0	0	0	0	0	0	0	0	0	0	0	0	0	0	0	0	0	0	0	0	0	0	0	0	0	0	0	0	0	0	0	0	0	0	0	0	0	0	0	0	0	0	0	0	0	0	0
6.0897e+12	0	0	0	0	0	0	0	0	0	0	0	0	0	0	0	0	0	0	0	0	0	0	0	0	0	0	0	0	0	0	0	0	0	0	0	0	0	0	0	0	0	0	0	0	0	0	0	0	0
6.1362e+12	0	0	0	0	0	0	0	0	0	0	0	0	0	0	0	0	0	0	0	0	0	0	0	0	0	0	0	0	0	0	0	0	0	0	0	0	0	0	0	0	0	0	0	0	0	0	0	0	0
6.1827e+12	0	0	0	0	0	0	0	0	0	0	0	0	0	0	0	0	0	0	0	0	0	0	0	0	0	0	0	0	0	0	0	0	0	0	0	0	0	0	0	0	0	0	0	0	0	0	0	0	0
6.2292e+12	0	0	0	0	0	0	0	0	0	0	0	0	0	0	0	0	0	0	0	0	0	0	0	0	0	0	0	0	0	0	0	0	0	0	0	0	0	0	0	0	0	0	0	0	0	0	0	0	0
6.2757e+12	0	0	0	0	0	0	0	0	0	0	0	0	0	0	0	0	0	0	0	0	0	0	0	0	0	0	0	0	0	0	0	0	0	0	0	0	0	0	0	0	0	0	0	0	0	0	0	0	0
6.3222e+12	0	0	0	0	0	0	0	0	0	0	0	0	0	0	0	0	0	0	0	0	0	0	0	0	0	0	0	0	0	0	0	0	0	0	0	0	0	0	0	0	0	0	0	0	0	0	0	0	0
6.3686e+12	0	0	0	0	0	0	0	0	0	0	0	0	0	0	0	0	0	0	0	0	0	0	0	0	0	0	0	0	0	0	0	0	0	0	0	0	0	0	0	0	0	0	0	0	0	0	0	0	0
6.4151e+12	0	0	0	0	0	0	0	0	0	0	0	0	0	0	0	0	0	0	0	0	0	0	0	0	0	0	0	0	0	0	0	0	0	0	0	0	0	0	0	0	0	0	0	0	0	0	0	0	0
6.4616e+12	0	0	0	0	0	0	0	0	0	0	0	0	0	0	0	0	0	0	0	0	0	0	0	0	0	0	0	0	0	0	0	0	0	0	0	0	0	0	0	0	0	0	0	0	0	0	0	0	0
6.5081e+12	0	0	0	0	0	0	0	0	0	0	0	0	0	0	0	0	0	0	0	0	0	0	0	0	0	0	0	0	0	0	0	0	0	0	0	0	0	0	0	0	0	0	0	0	0	0	0	0	0
6.5546e+12	0	0	0	0	0	0	0	0	0	0	0	0	0	0	0	0	0	0	0	0	0	0	0	0	0	0	0	0	0	0	0	0	0	0	0	0	0	0	0	0	0	0	0	0	0	0	0	0	0
6.6011e+12	0	0	0	0	0	0	0	0	0	0	0	0	0	0	0	0	0	0	0	0	0	0	0	0	0	0	0	0	0	0	0	0	0	0	0	0	0	0	0	0	0	0	0	0	0	0	0	0	0
6.6476e+12	0	0	0	0	0	0	0	0	0	0	0	0	0	0	0	0	0	0	0	0	0	0	0	0	0	0	0	0	0	0	0	0	0	0	696.68	0	0	0	0	0	0	0	0	0	0	0	0	0	0
6.694e+12	0	0	0	0	0	0	0	0	0	0	0	0	0	0	0	0	0	0	0	0	0	0	0	0	0	0	0	0	0	0	0	0	0	0	0	0	0	0	0	0	0	0	0	0	0	0	0	0	0
6.7405e+12	0	0	0	0	0	0	0	0	0	0	0	0	0	0	0	0	0	0	0	0	0	0	0	0	0	0	0	0	0	0	0	0	0	0	0	0	0	0	0	0	0	0	0	0	0	0	0	0	0
6.787e+12	0	0	0	0	0	0	0	0	0	0	0	0	0	0	0	0	0	0	0	0	0	0	0	0	0	0	0	0	0	0	0	0	0	0	0	0	0	0	0	0	0	0	0	0	0	0	0	0	0
6.8335e+12	0	0	0	0	0	0	0	0	0	0	0	0	0	0	0	0	0	0	0	0	0	0	0	0	0	0	0	0	0	0	0	0	0	0	0	0	0	0	0	0	0	0	0	0	0	0	0	0	0
6.88e+12	0	0	0	0	0	0	0	0	0	0	0	0	0	0	0	0	0	0	0	0	0	0	0	0	0	0	0	0	0	0	0	0	0	0	0	0	0	0	0	0	0	0	0	0	0	0	0	0	0
6.9265e+12	0	0	0	0	0	0	0	0	0	0	0	0	0	0	0	0	0	0	0	0	0	0	0	0	0	0	0	0	0	0	0	0	0	0	0	0	0	0	0	0	0	0	0	0	0	0	0	0	0
6.973e+12	0	0	0	0	0	0	0	0	0	0	0	0	0	0	0	0	0	0	0	0	0	0	0	0	0	0	0	0	0	0	0	0	0	0	0	0	0	0	0	0	0	0	0	0	0	0	0	0	0
7.0195e+12	0	0	0	0	0	0	0	0	0	0	0	0	0	0	0	0	0	0	0	0	0	0	0	0	0	0	0	0	0	0	0	0	0	0	0	0	0	0	0	0	0	0	0	0	0	0	0	0	0
7.0659e+12	0	0	0	0	0	0	0	0	0	0	0	0	0	0	0	0	0	0	0	0	0	0	0	0	0	0	0	0	0	0	0	0	0	0	0	0	0	0	0	0	0	0	0	0	0	0	0	0	0
7.1124e+12	702.29	0	0	0	0	0	0	701.46	0	0	0	708.7	0	0	0	0	0	0	0	0	0	0	0	0	0	0	0	0	0	0	0	0	0	0	722.88	0	0	0	0	0	0	0	0	0	701.46	0	0	0	0
7.1589e+12	0	0	0	0	0	0	0	0	0	0	0	0	0	0	0	0	0	0	0	0	0	0	0	0	0	0	0	0	0	0	0	0	0	0	0	0	0	0	0	0	0	0	0	0	0	0	0	0	0
7.2054e+12	0	0	0	0	0	0	0	0	0	0	0	0	0	0	0	0	0	0	0	0	0	0	0	0	0	0	0	0	0	0	0	0	0	0	0	0	0	0	0	0	0	0	0	0	0	0	0	0	0
7.2519e+12	0	0	0	0	0	0	0	0	0	0	0	0	0	0	0	0	0	0	0	0	0	0	0	0	0	0	0	0	0	0	0	0	0	0	0	0	0	0	0	0	0	0	0	0	0	0	0	0	0
7.2984e+12	0	0	0	0	0	0	0	0	0	0	0	0	0	0	0	0	0	0	0	0	0	0	0	0	0	0	0	0	0	0	0	0	0	0	0	0	0	0	0	0	0	0	0	0	0	0	0	0	0
7.3449e+12	0	0	0	0	0	0	0	0	0	0	0	0	0	0	0	0	0	0	0	0	0	0	0	0	0	0	0	0	0	0	0	0	0	0	0	0	0	0	0	0	0	0	0	0	0	0	0	0	0
7.3913e+12	0	0	0	0	0	0	0	0	0	0	0	0	0	0	0	0	0	0	0	0	0	0	0	0	0	0	0	0	0	0	0	0	0	0	0	0	0	0	0	0	0	0	0	0	0	0	0	0	0
7.4378e+12	0	0	0	0	0	0	0	0	0	0	0	0	0	0	0	0	0	0	0	0	0	0	0	0	0	0	0	0	0	0	0	0	0	0	0	0	0	0	0	0	0	0	0	0	0	0	0	0	0
7.4843e+12	0	0	0	0	0	0	0	0	0	0	0	0	0	0	0	0	0	0	0	0	0	0	0	0	0	0	0	0	0	0	0	0	0	0	0	0	0	0	0	0	0	0	0	0	0	0	0	0	0
7.5308e+12	0	0	0	0	0	0	0	0	0	0	0	0	0	0	0	0	0	0	0	0	0	0	0	0	0	0	0	0	0	0	0	0	0	0	0	0	0	0	0	0	0	0	0	0	0	0	0	0	0
7.5773e+12	783.25	0	0	0	0	0	0	781.64	0	0	0	795.61	0	0	0	0	0	0	0	0	0	0	0	0	0	0	0	0	0	0	0	0	0	0	820.61	0	0	0	0	0	0	0	0	0	781.64	0	0	0	0
7.6238e+12	0	0	0	0	0	0	0	0	0	0	0	0	0	0	0	0	0	0	0	0	0	0	0	0	0	0	0	0	0	0	0	0	0	0	0	0	0	0	0	0	0	0	0	0	0	0	0	0	0
7.6703e+12	0	0	0	0	0	0	0	0	0	0	0	0	0	0	0	0	0	0	0	0	0	0	0	0	0	0	0	0	0	0	0	0	0	0	0	0	0	0	0	0	0	0	0	0	0	0	0	0	0
7.7167e+12	0	0	0	0	0	0	0	0	0	0	0	0	0	0	0	0	0	0	0	0	0	0	0	0	0	0	0	0	0	0	0	0	0	0	0	0	0	0	0	0	0	0	0	0	0	0	0	0	0
7.7632e+12	0	0	0	0	0	0	0	0	0	0	0	0	0	0	0	0	0	0	0	0	0	0	0	0	0	0	0	0	0	0	0	0	0	0	0	0	0	0	0	0	0	0	0	0	0	0	0	0	0
7.8097e+12	0	0	0	0	0	0	0	0	0	0	0	0	0	0	0	0	0	0	0	0	0	0	0	0	0	0	0	0	0	0	0	0	0	0	0	0	0	0	0	0	0	0	0	0	0	0	0	0	0
7.8562e+12	0	0	0	0	0	0	0	0	0	0	0	0	0	0	0	0	0	0	0	0	0	0	0	0	0	0	0	0	0	0	0	0	0	0	0	0	0	0	0	0	0	0	0	0	0	0	0	0	0
7.9027e+12	0	0	0	0	0	0	0	0	0	0	0	0	0	0	0	0	0	0	0	0	0	0	0	0	0	0	0	0	0	0	0	0	0	0	0	0	0	0	0	0	0	0	0	0	0	0	0	0	0
7.9492e+12	0	0	0	0	0	0	0	0	0	0	0	0	0	0	0	0	0	0	0	0	0	0	0	0	0	0	0	0	0	0	0	0	0	0	0	0	0	0	0	0	0	0	0	0	0	0	0	0	0
7.9957e+12	0	0	0	0	0	0	0	0	0	0	0	0	0	0	0	0	0	0	0	0	0	0	0	0	0	0	0	0	0	0	0	0	0	0	0	0	0	0	0	0	0	0	0	0	0	0	0	0	0
8.0422e+12	0	0	0	0	0	0	0	0	0	0	0	0	0	0	0	0	0	0	0	0	0	0	0	0	0	0	0	0	0	0	0	0	0	0	0	0	0	0	0	0	0	0	0	0	0	0	0	0	0
8.0886e+12	0	0	0	0	0	0	0	0	0	0	0	0	0	0	0	0	0	0	0	0	0	0	0	0	0	0	0	0	0	0	0	0	0	0	0	0	0	0	0	0	0	0	0	0	0	0	0	0	0
8.1351e+12	0	0	0	0	0	0	0	0	0	0	0	0	0	0	0	0	0	0	0	0	0	0	0	0	0	0	0	0	0	0	0	0	0	0	0	0	0	0	0	0	0	0	0	0	0	0	0	0	0
8.1816e+12	0	0	0	0	0	0	0	0	0	0	0	0	0	0	0	0	0	0	0	0	0	0	0	0	0	0	0	0	0	0	0	0	0	0	0	0	0	0	0	0	0	0	0	0	0	0	0	0	0
8.2281e+12	0	0	0	0	0	0	0	0	0	0	0	0	0	0	0	0	0	0	0	0	0	0	0	0	0	0	0	0	0	0	0	0	0	0	0	0	0	0	0	0	0	0	0	0	0	0	0	0	0
8.2746e+12	0	0	0	0	0	0	0	0	0	0	0	0	0	0	0	0	0	0	0	0	0	0	0	0	0	0	0	0	0	0	0	0	0	0	0	0	0	0	0	0	0	0	0	0	0	0	0	0	0
8.3211e+12	0	0	0	0	0	0	0	0	0	0	0	0	0	0	0	0	0	0	0	0	0	0	0	0	0	0	0	0	0	0	0	0	0	0	0	0	0	0	0	0	0	0	0	0	0	0	0	0	0
8.3676e+12	0	0	0	0	0	0	0	0	0	0	0	0	0	0	0	0	0	0	0	0	0	0	0	0	0	0	0	0	0	0	0	0	0	0	0	0	0	0	0	0	0	0	0	0	0	0	0	0	0
8.414e+12	0	0	0	0	0	0	0	0	0	0	0	0	0	0	0	0	0	0	0	0	0	0	0	0	0	0	0	0	0	0	0	0	0	0	0	0	0	0	0	0	0	0	0	0	0	0	0	0	0
8.4605e+12	0	0	0	0	0	0	0	0	0	0	0	0	0	0	0	0	0	0	0	0	0	0	0	0	0	0	0	0	0	0	0	0	0	0	0	0	0	0	0	0	0	0	0	0	0	0	0	0	0
8.507e+12	0	0	0	0	0	0	0	0	0	0	0	0	0	0	0	0	0	0	0	0	0	0	0	0	0	0	0	0	0	0	0	0	0	0	0	0	0	0	0	0	0	0	0	0	0	0	0	0	0
8.5535e+12	0	0	0	0	0	0	0	0	0	0	0	0	0	0	0	0	0	0	0	0	0	0	0	0	0	0	0	0	0	0	0	0	0	0	689.5	0	0	0	0	0	0	0	0	0	0	0	0	0	0
8.6e+12	0	0	0	0	0	0	0	0	0	0	0	0	0	0	0	0	0	0	0	0	0	0	0	0	0	0	0	0	0	0	0	0	0	0	0	0	0	0	0	0	0	0	0	0	0	0	0	0	0
8.6465e+12	0	0	0	0	0	0	0	0	0	0	0	0	0	0	0	0	0	0	0	0	0	0	0	0	0	0	0	0	0	0	0	0	0	0	0	0	0	0	0	0	0	0	0	0	0	0	0	0	0
8.693e+12	0	0	0	0	0	0	0	0	0	0	0	0	0	0	0	0	0	0	0	0	0	0	0	0	0	0	0	0	0	0	0	0	0	0	0	0	0	0	0	0	0	0	0	0	0	0	0	0	0
8.7394e+12	0	0	0	0	0	0	0	0	0	0	0	0	0	0	0	0	0	0	0	0	0	0	0	0	0	0	0	0	0	0	0	0	0	0	0	0	0	0	0	0	0	0	0	0	0	0	0	0	0
8.7859e+12	0	0	0	0	0	0	0	0	0	0	0	0	0	0	0	0	0	0	0	0	0	0	0	0	0	0	0	0	0	0	0	0	0	0	0	0	0	0	0	0	0	0	0	0	0	0	0	0	0
8.8324e+12	0	0	0	0	0	0	0	0	0	0	0	0	0	0	0	0	0	0	0	0	0	0	0	0	0	0	0	0	0	0	0	0	0	0	0	0	0	0	0	0	0	0	0	0	0	0	0	0	0
8.8789e+12	0	0	0	0	0	0	0	0	0	0	0	0	0	0	0	0	0	0	0	0	0	0	0	0	0	0	0	0	0	0	0	0	0	0	0	0	0	0	0	0	0	0	0	0	0	0	0	0	0
8.9254e+12	0	0	0	0	0	0	0	0	0	0	0	0	0	0	0	0	0	0	0	0	0	0	0	0	0	0	0	0	0	0	0	0	0	0	0	0	0	0	0	0	0	0	0	0	0	0	0	0	0
8.9719e+12	0	0	0	0	0	0	0	0	0	0	0	0	0	0	0	0	0	0	0	0	0	0	0	0	0	0	0	0	0	0	0	0	0	0	0	0	0	0	0	0	0	0	0	0	0	0	0	0	0
9.0184e+12	0	0	0	0	0	0	0	0	0	0	0	0	0	0	0	0	0	0	0	0	0	0	0	0	0	0	0	0	0	0	0	0	0	0	703.21	0	0	0	0	0	0	0	0	0	0	0	0	0	0
9.0649e+12	0	0	0	0	0	0	0	0	0	0	0	0	0	0	0	0	0	0	0	0	0	0	0	0	0	0	0	0	0	0	0	0	0	0	0	0	0	0	0	0	0	0	0	0	0	0	0	0	0
9.1113e+12	0	0	0	0	0	0	0	0	0	0	0	0	0	0	0	0	0	0	0	0	0	0	0	0	0	0	0	0	0	0	0	0	0	0	0	0	0	0	0	0	0	0	0	0	0	0	0	0	0
9.1578e+12	0	0	0	0	0	0	0	0	0	0	0	0	0	0	0	0	0	0	0	0	0	0	0	0	0	0	0	0	0	0	0	0	0	0	0	0	0	0	0	0	0	0	0	0	0	0	0	0	0
9.2043e+12	0	0	0	0	0	0	0	0	0	0	0	0	0	0	0	0	0	0	0	0	0	0	0	0	0	0	0	0	0	0	0	0	0	0	0	0	0	0	0	0	0	0	0	0	0	0	0	0	0
9.2508e+12	0	0	0	0	0	0	0	0	0	0	0	0	0	0	0	0	0	0	0	0	0	0	0	0	0	0	0	0	0	0	0	0	0	0	0	0	0	0	0	0	0	0	0	0	0	0	0	0	0
9.2973e+12	0	0	0	0	0	0	0	0	0	0	0	0	0	0	0	0	0	0	0	0	0	0	0	0	0	0	0	0	0	0	0	0	0	0	0	0	0	0	0	0	0	0	0	0	0	0	0	0	0
9.3438e+12	0	0	0	0	0	0	0	0	0	0	0	0	0	0	0	0	0	0	0	0	0	0	0	0	0	0	0	0	0	0	0	0	0	0	0	0	0	0	0	0	0	0	0	0	0	0	0	0	0
9.3903e+12	0	0	0	0	0	0	0	0	0	0	0	0	0	0	0	0	0	0	0	0	0	0	0	0	0	0	0	0	0	0	0	0	0	0	0	0	0	0	0	0	0	0	0	0	0	0	0	0	0
9.4367e+12	0	0	0	0	0	0	0	0	0	0	0	0	0	0	0	0	0	0	0	0	0	0	0	0	0	0	0	0	0	0	0	0	0	0	0	0	0	0	0	0	0	0	0	0	0	0	0	0	0
9.4832e+12	694.1	0	0	0	0	0	0	693.16	0	0	0	701.5	0	0	0	0	0	0	0	0	0	0	0	0	0	0	0	0	0	0	0	0	0	0	719.45	0	0	0	0	0	0	0	0	0	693.16	0	0	0	0
9.5297e+12	0	0	0	0	0	0	0	0	0	0	0	0	0	0	0	0	0	0	0	0	0	0	0	0	0	0	0	0	0	0	0	0	0	0	0	0	0	0	0	0	0	0	0	0	0	0	0	0	0
9.5762e+12	0	0	0	0	0	0	0	0	0	0	0	0	0	0	0	0	0	0	0	0	0	0	0	0	0	0	0	0	0	0	0	0	0	0	0	0	0	0	0	0	0	0	0	0	0	0	0	0	0
9.6227e+12	0	0	0	0	0	0	0	0	0	0	0	0	0	0	0	0	0	0	0	0	0	0	0	0	0	0	0	0	0	0	0	0	0	0	0	0	0	0	0	0	0	0	0	0	0	0	0	0	0
9.6692e+12	0	0	0	0	0	0	0	0	0	0	0	0	0	0	0	0	0	0	0	0	0	0	0	0	0	0	0	0	0	0	0	0	0	0	0	0	0	0	0	0	0	0	0	0	0	0	0	0	0
9.7157e+12	0	0	0	0	0	0	0	0	0	0	0	0	0	0	0	0	0	0	0	0	0	0	0	0	0	0	0	0	0	0	0	0	0	0	0	0	0	0	0	0	0	0	0	0	0	0	0	0	0
9.7622e+12	0	0	0	0	0	0	0	0	0	0	0	0	0	0	0	0	0	0	0	0	0	0	0	0	0	0	0	0	0	0	0	0	0	0	0	0	0	0	0	0	0	0	0	0	0	0	0	0	0
9.8086e+12	0	0	0	0	0	0	0	0	0	0	0	0	0	0	0	0	0	0	0	0	0	0	0	0	0	0	0	0	0	0	0	0	0	0	0	0	0	0	0	0	0	0	0	0	0	0	0	0	0
9.8551e+12	0	0	0	0	0	0	0	0	0	0	0	0	0	0	0	0	0	0	0	0	0	0	0	0	0	0	0	0	0	0	0	0	0	0	0	0	0	0	0	0	0	0	0	0	0	0	0	0	0
9.9016e+12	0	0	0	0	0	0	0	0	0	0	0	0	0	0	0	0	0	0	0	0	0	0	0	0	0	0	0	0	0	0	0	0	0	0	0	0	0	0	0	0	0	0	0	0	0	0	0	0	0
9.9481e+12	728.6	0	0	0	0	0	0	727.46	0	0	694.38	737.78	0	0	0	0	0	0	0	0	0	0	0	0	0	0	0	0	0	0	0	0	0	0	756.43	0	0	0	0	0	0	0	0	0	727.46	0	0	0	0
9.9946e+12	0	0	0	0	0	0	0	0	0	0	0	0	0	0	0	0	0	0	0	0	0	0	0	0	0	0	0	0	0	0	0	0	0	0	0	0	0	0	0	0	0	0	0	0	0	0	0	0	0
1.0041e+13	0	0	0	0	0	0	0	0	0	0	0	0	0	0	0	0	0	0	0	0	0	0	0	0	0	0	0	0	0	0	0	0	0	0	0	0	0	0	0	0	0	0	0	0	0	0	0	0	0
1.0088e+13	0	0	0	0	0	0	0	0	0	0	0	0	0	0	0	0	0	0	0	0	0	0	0	0	0	0	0	0	0	0	0	0	0	0	0	0	0	0	0	0	0	0	0	0	0	0	0	0	0
1.0134e+13	0	0	0	0	0	0	0	0	0	0	0	0	0	0	0	0	0	0	0	0	0	0	0	0	0	0	0	0	0	0	0	0	0	0	0	0	0	0	0	0	0	0	0	0	0	0	0	0	0
1.0181e+13	0	0	0	0	0	0	0	0	0	0	0	0	0	0	0	0	0	0	0	0	0	0	0	0	0	0	0	0	0	0	0	0	0	0	0	0	0	0	0	0	0	0	0	0	0	0	0	0	0
1.0227e+13	0	0	0	0	0	0	0	0	0	0	0	0	0	0	0	0	0	0	0	0	0	0	0	0	0	0	0	0	0	0	0	0	0	0	0	0	0	0	0	0	0	0	0	0	0	0	0	0	0
1.0274e+13	0	0	0	0	0	0	0	0	0	0	0	0	0	0	0	0	0	0	0	0	0	0	0	0	0	0	0	0	0	0	0	0	0	0	0	0	0	0	0	0	0	0	0	0	0	0	0	0	0
1.032e+13	0	0	0	0	0	0	0	0	0	0	0	0	0	0	0	0	0	0	0	0	0	0	0	0	0	0	0	0	0	0	0	0	0	0	0	0	0	0	0	0	0	0	0	0	0	0	0	0	0
1.0366e+13	0	0	0	0	0	0	0	0	0	0	0	0	0	0	0	0	0	0	0	0	0	0	0	0	0	0	0	0	0	0	0	0	0	0	0	0	0	0	0	0	0	0	0	0	0	0	0	0	0
1.0413e+13	921.98	0	0	0	0	0	0	921.3	0	0	0	927.1	0	0	0	0	0	0	0	0	0	0	0	0	0	0	0	0	0	0	0	0	0	0	939.37	0	0	0	0	0	0	0	0	0	921.3	0	0	0	0
1.0459e+13	0	0	0	0	0	0	0	0	0	0	0	0	0	0	0	0	0	0	0	0	0	0	0	0	0	0	0	0	0	0	0	0	0	0	689.85	0	0	0	0	0	0	0	0	0	0	0	0	0	0
1.0506e+13	0	0	0	0	0	0	0	0	0	0	0	0	0	0	0	0	0	0	0	0	0	0	0	0	0	0	0	0	0	0	0	0	0	0	0	0	0	0	0	0	0	0	0	0	0	0	0	0	0
1.0552e+13	0	0	0	0	0	0	0	0	0	0	0	0	0	0	0	0	0	0	0	0	0	0	0	0	0	0	0	0	0	0	0	0	0	0	0	0	0	0	0	0	0	0	0	0	0	0	0	0	0
1.0599e+13	0	0	0	0	0	0	0	0	0	0	0	0	0	0	0	0	0	0	0	0	0	0	0	0	0	0	0	0	0	0	0	0	0	0	0	0	0	0	0	0	0	0	0	0	0	0	0	0	0
1.0645e+13	0	0	0	0	0	0	0	0	0	0	0	0	0	0	0	0	0	0	0	0	0	0	0	0	0	0	0	0	0	0	0	0	0	0	0	0	0	0	0	0	0	0	0	0	0	0	0	0	0
1.0692e+13	0	0	0	0	0	0	0	0	0	0	0	0	0	0	0	0	0	0	0	0	0	0	0	0	0	0	0	0	0	0	0	0	0	0	0	0	0	0	0	0	0	0	0	0	0	0	0	0	0
1.0738e+13	0	0	0	0	0	0	0	0	0	0	0	0	0	0	0	0	0	0	0	0	0	0	0	0	0	0	0	0	0	0	0	0	0	0	0	0	0	0	0	0	0	0	0	0	0	0	0	0	0
1.0785e+13	0	0	0	0	0	0	0	0	0	0	0	0	0	0	0	0	0	0	0	0	0	0	0	0	0	0	0	0	0	0	0	0	0	0	0	0	0	0	0	0	0	0	0	0	0	0	0	0	0
1.0831e+13	0	0	0	0	0	0	0	0	0	0	0	0	0	0	0	0	0	0	0	0	0	0	0	0	0	0	0	0	0	0	0	0	0	0	0	0	0	0	0	0	0	0	0	0	0	0	0	0	0
1.0878e+13	0	0	0	0	0	0	0	0	0	0	0	0	0	0	0	0	0	0	0	0	0	0	0	0	0	0	0	0	0	0	0	0	0	0	0	0	0	0	0	0	0	0	0	0	0	0	0	0	0
1.0924e+13	0	0	0	0	0	0	0	0	0	0	0	0	0	0	0	0	0	0	0	0	0	0	0	0	0	0	0	0	0	0	0	0	0	0	699.04	0	0	0	0	0	0	0	0	0	0	0	0	0	0
1.0971e+13	0	0	0	0	0	0	0	0	0	0	0	0	0	0	0	0	0	0	0	0	0	0	0	0	0	0	0	0	0	0	0	0	0	0	0	0	0	0	0	0	0	0	0	0	0	0	0	0	0
1.1017e+13	0	0	0	0	0	0	0	0	0	0	0	0	0	0	0	0	0	0	0	0	0	0	0	0	0	0	0	0	0	0	0	0	0	0	0	0	0	0	0	0	0	0	0	0	0	0	0	0	0
1.1064e+13	0	0	0	0	0	0	0	0	0	0	0	0	0	0	0	0	0	0	0	0	0	0	0	0	0	0	0	0	0	0	0	0	0	0	0	0	0	0	0	0	0	0	0	0	0	0	0	0	0
1.111e+13	0	0	0	0	0	0	0	0	0	0	0	0	0	0	0	0	0	0	0	0	0	0	0	0	0	0	0	0	0	0	0	0	0	0	0	0	0	0	0	0	0	0	0	0	0	0	0	0	0
1.1157e+13	0	0	0	0	0	0	0	0	0	0	0	0	0	0	0	0	0	0	0	0	0	0	0	0	0	0	0	0	0	0	0	0	0	0	0	0	0	0	0	0	0	0	0	0	0	0	0	0	0
1.1203e+13	0	0	0	0	0	0	0	0	0	0	0	0	0	0	0	0	0	0	0	0	0	0	0	0	0	0	0	0	0	0	0	0	0	0	0	0	0	0	0	0	0	0	0	0	0	0	0	0	0
1.125e+13	0	0	0	0	0	0	0	0	0	0	0	0	0	0	0	0	0	0	0	0	0	0	0	0	0	0	0	0	0	0	0	0	0	0	0	0	0	0	0	0	0	0	0	0	0	0	0	0	0
1.1296e+13	0	0	0	0	0	0	0	0	0	0	0	0	0	0	0	0	0	0	0	0	0	0	0	0	0	0	0	0	0	0	0	0	0	0	0	0	0	0	0	0	0	0	0	0	0	0	0	0	0
1.1343e+13	0	0	0	0	0	0	0	0	0	0	0	0	0	0	0	0	0	0	0	0	0	0	0	0	0	0	0	0	0	0	0	0	0	0	0	0	0	0	0	0	0	0	0	0	0	0	0	0	0
1.1389e+13	0	0	0	0	0	0	0	0	0	0	0	0	0	0	0	0	0	0	0	0	0	0	0	0	0	0	0	0	0	0	0	0	0	0	707.35	0	0	0	0	0	0	0	0	0	0	0	0	0	0
1.1436e+13	0	0	0	0	0	0	0	0	0	0	0	0	0	0	0	0	0	0	0	0	0	0	0	0	0	0	0	0	0	0	0	0	0	0	0	0	0	0	0	0	0	0	0	0	0	0	0	0	0
1.1482e+13	0	0	0	0	0	0	0	0	0	0	0	0	0	0	0	0	0	0	0	0	0	0	0	0	0	0	0	0	0	0	0	0	0	0	0	0	0	0	0	0	0	0	0	0	0	0	0	0	0
1.1529e+13	0	0	0	0	0	0	0	0	0	0	0	0	0	0	0	0	0	0	0	0	0	0	0	0	0	0	0	0	0	0	0	0	0	0	0	0	0	0	0	0	0	0	0	0	0	0	0	0	0
1.1575e+13	0	0	0	0	0	0	0	0	0	0	0	0	0	0	0	0	0	0	0	0	0	0	0	0	0	0	0	0	0	0	0	0	0	0	0	0	0	0	0	0	0	0	0	0	0	0	0	0	0
1.1622e+13	0	0	0	0	0	0	0	0	0	0	0	0	0	0	0	0	0	0	0	0	0	0	0	0	0	0	0	0	0	0	0	0	0	0	0	0	0	0	0	0	0	0	0	0	0	0	0	0	0
1.1668e+13	0	0	0	0	0	0	0	0	0	0	0	0	0	0	0	0	0	0	0	0	0	0	0	0	0	0	0	0	0	0	0	0	0	0	0	0	0	0	0	0	0	0	0	0	0	0	0	0	0
1.1715e+13	0	0	0	0	0	0	0	0	0	0	0	0	0	0	0	0	0	0	0	0	0	0	0	0	0	0	0	0	0	0	0	0	0	0	0	0	0	0	0	0	0	0	0	0	0	0	0	0	0
1.1761e+13	0	0	0	0	0	0	0	0	0	0	0	0	0	0	0	0	0	0	0	0	0	0	0	0	0	0	0	0	0	0	0	0	0	0	0	0	0	0	0	0	0	0	0	0	0	0	0	0	0
1.1808e+13	0	0	0	0	0	0	0	0	0	0	0	0	0	0	0	0	0	0	0	0	0	0	0	0	0	0	0	0	0	0	0	0	0	0	0	0	0	0	0	0	0	0	0	0	0	0	0	0	0
1.1854e+13	0	0	0	0	0	0	0	0	0	0	691.62	697.53	0	0	0	0	0	0	0	0	0	0	0	0	0	0	0	0	0	0	0	0	0	0	717.64	0	0	0	0	0	0	0	0	0	0	0	0	0	0
1.1901e+13	0	0	0	0	0	0	0	0	0	0	0	0	0	0	0	0	0	0	0	0	0	0	0	0	0	0	0	0	0	0	0	0	0	0	0	0	0	0	0	0	0	0	0	0	0	0	0	0	0
1.1947e+13	0	0	0	0	0	0	0	0	0	0	0	0	0	0	0	0	0	0	0	0	0	0	0	0	0	0	0	0	0	0	0	0	0	0	0	0	0	0	0	0	0	0	0	0	0	0	0	0	0
1.1993e+13	0	0	0	0	0	0	0	0	0	0	0	0	0	0	0	0	0	0	0	0	0	0	0	0	0	0	0	0	0	0	0	0	0	0	0	0	0	0	0	0	0	0	0	0	0	0	0	0	0
1.204e+13	0	0	0	0	0	0	0	0	0	0	0	0	0	0	0	0	0	0	0	0	0	0	0	0	0	0	0	0	0	0	0	0	0	0	0	0	0	0	0	0	0	0	0	0	0	0	0	0	0
1.2086e+13	0	0	0	0	0	0	0	0	0	0	0	0	0	0	0	0	0	0	0	0	0	0	0	0	0	0	0	0	0	0	0	0	0	0	0	0	0	0	0	0	0	0	0	0	0	0	0	0	0
1.2133e+13	0	0	0	0	0	0	0	0	0	0	0	0	0	0	0	0	0	0	0	0	0	0	0	0	0	0	0	0	0	0	0	0	0	0	0	0	0	0	0	0	0	0	0	0	0	0	0	0	0
1.2179e+13	0	0	0	0	0	0	0	0	0	0	0	0	0	0	0	0	0	0	0	0	0	0	0	0	0	0	0	0	0	0	0	0	0	0	0	0	0	0	0	0	0	0	0	0	0	0	0	0	0
1.2226e+13	0	0	0	0	0	0	0	0	0	0	0	0	0	0	0	0	0	0	0	0	0	0	0	0	0	0	0	0	0	0	0	0	0	0	0	0	0	0	0	0	0	0	0	0	0	0	0	0	0
1.2272e+13	0	0	0	0	0	0	0	0	0	0	0	0	0	0	0	0	0	0	0	0	0	0	0	0	0	0	0	0	0	0	0	0	0	0	0	0	0	0	0	0	0	0	0	0	0	0	0	0	0
1.2319e+13	711.1	0	0	0	0	0	0	709.96	0	0	698.5	720.58	0	0	0	0	0	0	0	0	0	0	0	0	0	0	0	0	0	0	0	0	0	0	738.93	0	0	0	0	0	0	0	0	0	709.96	0	0	0	0
1.2365e+13	0	0	0	0	0	0	0	0	0	0	0	0	0	0	0	0	0	0	0	0	0	0	0	0	0	0	0	0	0	0	0	0	0	0	693.55	0	0	0	0	0	0	0	0	0	0	0	0	0	0
1.2412e+13	0	0	0	0	0	0	0	0	0	0	0	0	0	0	0	0	0	0	0	0	0	0	0	0	0	0	0	0	0	0	0	0	0	0	0	0	0	0	0	0	0	0	0	0	0	0	0	0	0
1.2458e+13	0	0	0	0	0	0	0	0	0	0	0	0	0	0	0	0	0	0	0	0	0	0	0	0	0	0	0	0	0	0	0	0	0	0	0	0	0	0	0	0	0	0	0	0	0	0	0	0	0
1.2505e+13	0	0	0	0	0	0	0	0	0	0	0	0	0	0	0	0	0	0	0	0	0	0	0	0	0	0	0	0	0	0	0	0	0	0	0	0	0	0	0	0	0	0	0	0	0	0	0	0	0
1.2551e+13	0	0	0	0	0	0	0	0	0	0	0	0	0	0	0	0	0	0	0	0	0	0	0	0	0	0	0	0	0	0	0	0	0	0	0	0	0	0	0	0	0	0	0	0	0	0	0	0	0
1.2598e+13	0	0	0	0	0	0	0	0	0	0	0	0	0	0	0	0	0	0	0	0	0	0	0	0	0	0	0	0	0	0	0	0	0	0	0	0	0	0	0	0	0	0	0	0	0	0	0	0	0
1.2644e+13	0	0	0	0	0	0	0	0	0	0	0	0	0	0	0	0	0	0	0	0	0	0	0	0	0	0	0	0	0	0	0	0	0	0	0	0	0	0	0	0	0	0	0	0	0	0	0	0	0
1.2691e+13	0	0	0	0	0	0	0	0	0	0	0	0	0	0	0	0	0	0	0	0	0	0	0	0	0	0	0	0	0	0	0	0	0	0	0	0	0	0	0	0	0	0	0	0	0	0	0	0	0
1.2737e+13	0	0	0	0	0	0	0	0	0	0	0	0	0	0	0	0	0	0	0	0	0	0	0	0	0	0	0	0	0	0	0	0	0	0	0	0	0	0	0	0	0	0	0	0	0	0	0	0	0
1.2784e+13	781.79	0	0	0	0	0	0	779.81	0	0	702.23	797.6	0	0	0	0	0	0	0	0	0	0	0	0	0	0	0	0	0	0	0	0	0	0	826.53	0	0	0	0	0	0	0	0	0	779.81	0	0	0	0
1.283e+13	0	0	0	0	0	0	0	0	0	0	0	0	0	0	0	0	0	0	0	0	0	0	0	0	0	0	0	0	0	0	0	0	0	0	699.17	0	0	0	0	0	0	0	0	0	0	0	0	0	0
1.2877e+13	0	0	0	0	0	0	0	0	0	0	0	0	0	0	0	0	0	0	0	0	0	0	0	0	0	0	0	0	0	0	0	0	0	0	0	0	0	0	0	0	0	0	0	0	0	0	0	0	0
1.2923e+13	0	0	0	0	0	0	0	0	0	0	0	0	0	0	0	0	0	0	0	0	0	0	0	0	0	0	0	0	0	0	0	0	0	0	0	0	0	0	0	0	0	0	0	0	0	0	0	0	0
1.297e+13	0	0	0	0	0	0	0	0	0	0	0	0	0	0	0	0	0	0	0	0	0	0	0	0	0	0	0	0	0	0	0	0	0	0	0	0	0	0	0	0	0	0	0	0	0	0	0	0	0
1.3016e+13	0	0	0	0	0	0	0	0	0	0	0	0	0	0	0	0	0	0	0	0	0	0	0	0	0	0	0	0	0	0	0	0	0	0	0	0	0	0	0	0	0	0	0	0	0	0	0	0	0
1.3063e+13	0	0	0	0	0	0	0	0	0	0	0	0	0	0	0	0	0	0	0	0	0	0	0	0	0	0	0	0	0	0	0	0	0	0	0	0	0	0	0	0	0	0	0	0	0	0	0	0	0
1.3109e+13	0	0	0	0	0	0	0	0	0	0	0	0	0	0	0	0	0	0	0	0	0	0	0	0	0	0	0	0	0	0	0	0	0	0	0	0	0	0	0	0	0	0	0	0	0	0	0	0	0
1.3156e+13	0	0	0	0	0	0	0	0	0	0	0	0	0	0	0	0	0	0	0	0	0	0	0	0	0	0	0	0	0	0	0	0	0	0	0	0	0	0	0	0	0	0	0	0	0	0	0	0	0
1.3202e+13	0	0	0	0	0	0	0	0	0	0	0	0	0	0	0	0	0	0	0	0	0	0	0	0	0	0	0	0	0	0	0	0	0	0	0	0	0	0	0	0	0	0	0	0	0	0	0	0	0
1.3249e+13	0	0	0	0	0	0	0	0	0	0	0	0	0	0	0	0	0	0	0	0	0	0	0	0	0	0	0	0	0	0	0	0	0	0	0	0	0	0	0	0	0	0	0	0	0	0	0	0	0
1.3295e+13	0	0	0	0	0	0	0	0	0	0	0	0	0	0	0	0	0	0	0	0	0	0	0	0	0	0	0	0	0	0	0	0	0	0	704.04	0	0	0	0	0	0	0	0	0	0	0	0	0	0
1.3342e+13	0	0	0	0	0	0	0	0	0	0	0	0	0	0	0	0	0	0	0	0	0	0	0	0	0	0	0	0	0	0	0	0	0	0	0	0	0	0	0	0	0	0	0	0	0	0	0	0	0
1.3388e+13	0	0	0	0	0	0	0	0	0	0	0	0	0	0	0	0	0	0	0	0	0	0	0	0	0	0	0	0	0	0	0	0	0	0	0	0	0	0	0	0	0	0	0	0	0	0	0	0	0
1.3435e+13	0	0	0	0	0	0	0	0	0	0	0	0	0	0	0	0	0	0	0	0	0	0	0	0	0	0	0	0	0	0	0	0	0	0	0	0	0	0	0	0	0	0	0	0	0	0	0	0	0
1.3481e+13	0	0	0	0	0	0	0	0	0	0	0	0	0	0	0	0	0	0	0	0	0	0	0	0	0	0	0	0	0	0	0	0	0	0	0	0	0	0	0	0	0	0	0	0	0	0	0	0	0
1.3528e+13	0	0	0	0	0	0	0	0	0	0	0	0	0	0	0	0	0	0	0	0	0	0	0	0	0	0	0	0	0	0	0	0	0	0	0	0	0	0	0	0	0	0	0	0	0	0	0	0	0
1.3574e+13	0	0	0	0	0	0	0	0	0	0	0	0	0	0	0	0	0	0	0	0	0	0	0	0	0	0	0	0	0	0	0	0	0	0	0	0	0	0	0	0	0	0	0	0	0	0	0	0	0
1.3621e+13	0	0	0	0	0	0	0	0	0	0	0	0	0	0	0	0	0	0	0	0	0	0	0	0	0	0	0	0	0	0	0	0	0	0	0	0	0	0	0	0	0	0	0	0	0	0	0	0	0
1.3667e+13	0	0	0	0	0	0	0	0	0	0	0	0	0	0	0	0	0	0	0	0	0	0	0	0	0	0	0	0	0	0	0	0	0	0	0	0	0	0	0	0	0	0	0	0	0	0	0	0	0
1.3713e+13	0	0	0	0	0	0	0	0	0	0	0	0	0	0	0	0	0	0	0	0	0	0	0	0	0	0	0	0	0	0	0	0	0	0	0	0	0	0	0	0	0	0	0	0	0	0	0	0	0
1.376e+13	0	0	0	0	0	0	0	0	0	0	691.65	0	0	0	0	0	0	0	0	0	0	0	0	0	0	0	0	0	0	0	0	0	0	0	711.73	0	0	0	0	0	0	0	0	0	0	0	0	0	0
1.3806e+13	0	0	0	0	0	0	0	0	0	0	0	0	0	0	0	0	0	0	0	0	0	0	0	0	0	0	0	0	0	0	0	0	0	0	691.65	0	0	0	0	0	0	0	0	0	0	0	0	0	0
1.3853e+13	0	0	0	0	0	0	0	0	0	0	0	0	0	0	0	0	0	0	0	0	0	0	0	0	0	0	0	0	0	0	0	0	0	0	0	0	0	0	0	0	0	0	0	0	0	0	0	0	0
1.3899e+13	0	0	0	0	0	0	0	0	0	0	0	0	0	0	0	0	0	0	0	0	0	0	0	0	0	0	0	0	0	0	0	0	0	0	0	0	0	0	0	0	0	0	0	0	0	0	0	0	0
1.3946e+13	0	0	0	0	0	0	0	0	0	0	0	0	0	0	0	0	0	0	0	0	0	0	0	0	0	0	0	0	0	0	0	0	0	0	0	0	0	0	0	0	0	0	0	0	0	0	0	0	0
1.3992e+13	0	0	0	0	0	0	0	0	0	0	0	0	0	0	0	0	0	0	0	0	0	0	0	0	0	0	0	0	0	0	0	0	0	0	0	0	0	0	0	0	0	0	0	0	0	0	0	0	0
1.4039e+13	0	0	0	0	0	0	0	0	0	0	0	0	0	0	0	0	0	0	0	0	0	0	0	0	0	0	0	0	0	0	0	0	0	0	0	0	0	0	0	0	0	0	0	0	0	0	0	0	0
1.4085e+13	0	0	0	0	0	0	0	0	0	0	0	0	0	0	0	0	0	0	0	0	0	0	0	0	0	0	0	0	0	0	0	0	0	0	0	0	0	0	0	0	0	0	0	0	0	0	0	0	0
1.4132e+13	0	0	0	0	0	0	0	0	0	0	0	0	0	0	0	0	0	0	0	0	0	0	0	0	0	0	0	0	0	0	0	0	0	0	0	0	0	0	0	0	0	0	0	0	0	0	0	0	0
1.4178e+13	0	0	0	0	0	0	0	0	0	0	0	0	0	0	0	0	0	0	0	0	0	0	0	0	0	0	0	0	0	0	0	0	0	0	0	0	0	0	0	0	0	0	0	0	0	0	0	0	0
1.4225e+13	0	0	0	0	0	0	0	0	0	0	696.38	696.19	0	0	0	0	0	0	0	0	0	0	0	0	0	0	0	0	0	0	0	0	0	0	718.99	0	0	0	0	0	0	0	0	0	0	0	0	0	0
1.4271e+13	0	0	0	0	0	0	0	0	0	0	0	0	0	0	0	0	0	0	0	0	0	0	0	0	0	0	0	0	0	0	0	0	0	0	695.82	0	0	0	0	0	0	0	0	0	0	0	0	0	0
1.4318e+13	0	0	0	0	0	0	0	0	0	0	0	0	0	0	0	0	0	0	0	0	0	0	0	0	0	0	0	0	0	0	0	0	0	0	0	0	0	0	0	0	0	0	0	0	0	0	0	0	0
1.4364e+13	0	0	0	0	0	0	0	0	0	0	0	0	0	0	0	0	0	0	0	0	0	0	0	0	0	0	0	0	0	0	0	0	0	0	0	0	0	0	0	0	0	0	0	0	0	0	0	0	0
1.4411e+13	0	0	0	0	0	0	0	0	0	0	0	0	0	0	0	0	0	0	0	0	0	0	0	0	0	0	0	0	0	0	0	0	0	0	0	0	0	0	0	0	0	0	0	0	0	0	0	0	0
1.4457e+13	0	0	0	0	0	0	0	0	0	0	0	0	0	0	0	0	0	0	0	0	0	0	0	0	0	0	0	0	0	0	0	0	0	0	0	0	0	0	0	0	0	0	0	0	0	0	0	0	0
1.4504e+13	0	0	0	0	0	0	0	0	0	0	0	0	0	0	0	0	0	0	0	0	0	0	0	0	0	0	0	0	0	0	0	0	0	0	0	0	0	0	0	0	0	0	0	0	0	0	0	0	0
1.455e+13	0	0	0	0	0	0	0	0	0	0	0	0	0	0	0	0	0	0	0	0	0	0	0	0	0	0	0	0	0	0	0	0	0	0	0	0	0	0	0	0	0	0	0	0	0	0	0	0	0
1.4597e+13	0	0	0	0	0	0	0	0	0	0	0	0	0	0	0	0	0	0	0	0	0	0	0	0	0	0	0	0	0	0	0	0	0	0	0	0	0	0	0	0	0	0	0	0	0	0	0	0	0
1.4643e+13	0	0	0	0	0	0	0	0	0	0	0	0	0	0	0	0	0	0	0	0	0	0	0	0	0	0	0	0	0	0	0	0	0	0	0	0	0	0	0	0	0	0	0	0	0	0	0	0	0
1.469e+13	701.88	0	0	0	0	0	0	700.67	0	0	700.7	713.05	0	0	0	0	0	0	0	0	0	0	0	0	0	0	0	0	0	0	0	0	0	0	730.62	0	0	0	0	0	0	0	0	0	700.67	0	0	0	0
1.4736e+13	0	0	0	0	0	0	0	0	0	0	0	0	0	0	0	0	0	0	0	0	0	0	0	0	0	0	0	0	0	0	0	0	0	0	699.24	0	0	0	0	0	0	0	0	0	0	0	0	0	0
1.4783e+13	0	0	0	0	0	0	0	0	0	0	0	0	0	0	0	0	0	0	0	0	0	0	0	0	0	0	0	0	0	0	0	0	0	0	0	0	0	0	0	0	0	0	0	0	0	0	0	0	0
1.4829e+13	0	0	0	0	0	0	0	0	0	0	0	0	0	0	0	0	0	0	0	0	0	0	0	0	0	0	0	0	0	0	0	0	0	0	0	0	0	0	0	0	0	0	0	0	0	0	0	0	0
1.4876e+13	0	0	0	0	0	0	0	0	0	0	0	0	0	0	0	0	0	0	0	0	0	0	0	0	0	0	0	0	0	0	0	0	0	0	0	0	0	0	0	0	0	0	0	0	0	0	0	0	0
1.4922e+13	0	0	0	0	0	0	0	0	0	0	0	0	0	0	0	0	0	0	0	0	0	0	0	0	0	0	0	0	0	0	0	0	0	0	0	0	0	0	0	0	0	0	0	0	0	0	0	0	0
1.4969e+13	0	0	0	0	0	0	0	0	0	0	0	0	0	0	0	0	0	0	0	0	0	0	0	0	0	0	0	0	0	0	0	0	0	0	0	0	0	0	0	0	0	0	0	0	0	0	0	0	0
1.5015e+13	0	0	0	0	0	0	0	0	0	0	0	0	0	0	0	0	0	0	0	0	0	0	0	0	0	0	0	0	0	0	0	0	0	0	0	0	0	0	0	0	0	0	0	0	0	0	0	0	0
1.5062e+13	0	0	0	0	0	0	0	0	0	0	0	0	0	0	0	0	0	0	0	0	0	0	0	0	0	0	0	0	0	0	0	0	0	0	0	0	0	0	0	0	0	0	0	0	0	0	0	0	0
1.5108e+13	0	0	0	0	0	0	0	0	0	0	0	0	0	0	0	0	0	0	0	0	0	0	0	0	0	0	0	0	0	0	0	0	0	0	0	0	0	0	0	0	0	0	0	0	0	0	0	0	0
1.5155e+13	734.03	0	0	0	0	0	0	732.58	0	0	706.83	744.06	0	0	0	0	0	0	0	0	0	0	0	0	0	0	0	0	0	0	0	0	0	0	765.74	0	0	0	0	0	0	0	0	0	732.58	0	0	0	0
1.5201e+13	0	0	0	0	0	0	0	0	0	0	0	0	0	0	0	0	0	0	0	0	0	0	0	0	0	0	0	0	0	0	0	0	0	0	704.28	0	0	0	0	0	0	0	0	0	0	0	0	0	0
1.5248e+13	0	0	0	0	0	0	0	0	0	0	0	0	0	0	0	0	0	0	0	0	0	0	0	0	0	0	0	0	0	0	0	0	0	0	690.69	0	0	0	0	0	0	0	0	0	0	0	0	0	0
1.5294e+13	0	0	0	0	0	0	0	0	0	0	0	0	0	0	0	0	0	0	0	0	0	0	0	0	0	0	0	0	0	0	0	0	0	0	0	0	0	0	0	0	0	0	0	0	0	0	0	0	0
1.5341e+13	0	0	0	0	0	0	0	0	0	0	0	0	0	0	0	0	0	0	0	0	0	0	0	0	0	0	0	0	0	0	0	0	0	0	0	0	0	0	0	0	0	0	0	0	0	0	0	0	0
1.5387e+13	0	0	0	0	0	0	0	0	0	0	0	0	0	0	0	0	0	0	0	0	0	0	0	0	0	0	0	0	0	0	0	0	0	0	0	0	0	0	0	0	0	0	0	0	0	0	0	0	0
1.5433e+13	0	0	0	0	0	0	0	0	0	0	0	0	0	0	0	0	0	0	0	0	0	0	0	0	0	0	0	0	0	0	0	0	0	0	0	0	0	0	0	0	0	0	0	0	0	0	0	0	0
1.548e+13	0	0	0	0	0	0	0	0	0	0	0	0	0	0	0	0	0	0	0	0	0	0	0	0	0	0	0	0	0	0	0	0	0	0	0	0	0	0	0	0	0	0	0	0	0	0	0	0	0
1.5526e+13	0	0	0	0	0	0	0	0	0	0	0	0	0	0	0	0	0	0	0	0	0	0	0	0	0	0	0	0	0	0	0	0	0	0	0	0	0	0	0	0	0	0	0	0	0	0	0	0	0
1.5573e+13	0	0	0	0	0	0	0	0	0	0	0	0	0	0	0	0	0	0	0	0	0	0	0	0	0	0	0	0	0	0	0	0	0	0	0	0	0	0	0	0	0	0	0	0	0	0	0	0	0
1.5619e+13	895.22	0	0	0	0	0	0	894.2	0	0	697.75	903.01	0	0	0	0	0	0	0	0	0	0	0	0	0	0	0	0	0	0	0	0	0	0	922.94	0	0	0	0	0	0	0	0	0	894.2	0	0	0	0
1.5666e+13	0	0	0	0	0	0	0	0	0	0	691.51	0	0	0	0	0	0	0	0	0	0	0	0	0	0	0	0	0	0	0	0	0	0	0	710.24	0	0	0	0	0	0	0	0	0	0	0	0	0	0
1.5712e+13	0	0	0	0	0	0	0	0	0	0	0	0	0	0	0	0	0	0	0	0	0	0	0	0	0	0	0	0	0	0	0	0	0	0	696.07	0	0	0	0	0	0	0	0	0	0	0	0	0	0
1.5759e+13	0	0	0	0	0	0	0	0	0	0	0	0	0	0	0	0	0	0	0	0	0	0	0	0	0	0	0	0	0	0	0	0	0	0	0	0	0	0	0	0	0	0	0	0	0	0	0	0	0
1.5805e+13	0	0	0	0	0	0	0	0	0	0	0	0	0	0	0	0	0	0	0	0	0	0	0	0	0	0	0	0	0	0	0	0	0	0	0	0	0	0	0	0	0	0	0	0	0	0	0	0	0
1.5852e+13	0	0	0	0	0	0	0	0	0	0	0	0	0	0	0	0	0	0	0	0	0	0	0	0	0	0	0	0	0	0	0	0	0	0	0	0	0	0	0	0	0	0	0	0	0	0	0	0	0
1.5898e+13	0	0	0	0	0	0	0	0	0	0	0	0	0	0	0	0	0	0	0	0	0	0	0	0	0	0	0	0	0	0	0	0	0	0	0	0	0	0	0	0	0	0	0	0	0	0	0	0	0
1.5945e+13	0	0	0	0	0	0	0	0	0	0	0	0	0	0	0	0	0	0	0	0	0	0	0	0	0	0	0	0	0	0	0	0	0	0	0	0	0	0	0	0	0	0	0	0	0	0	0	0	0
1.5991e+13	0	0	0	0	0	0	0	0	0	0	0	0	0	0	0	0	0	0	0	0	0	0	0	0	0	0	0	0	0	0	0	0	0	0	0	0	0	0	0	0	0	0	0	0	0	0	0	0	0
1.6038e+13	0	0	0	0	0	0	0	0	0	0	0	0	0	0	0	0	0	0	0	0	0	0	0	0	0	0	0	0	0	0	0	0	0	0	0	0	0	0	0	0	0	0	0	0	0	0	0	0	0
1.6084e+13	0	0	0	0	0	0	0	0	0	0	0	0	0	0	0	0	0	0	0	0	0	0	0	0	0	0	0	0	0	0	0	0	0	0	0	0	0	0	0	0	0	0	0	0	0	0	0	0	0
1.6131e+13	0	0	0	0	0	0	0	0	0	0	695.73	0	0	0	0	0	0	0	0	0	0	0	0	0	0	0	0	0	0	0	0	0	0	0	714.91	0	0	0	0	0	0	0	0	0	0	0	0	0	0
1.6177e+13	0	0	0	0	0	0	0	0	0	0	0	0	0	0	0	0	0	0	0	0	0	0	0	0	0	0	0	0	0	0	0	0	0	0	698.88	0	0	0	0	0	0	0	0	0	0	0	0	0	0
1.6224e+13	0	0	0	0	0	0	0	0	0	0	0	0	0	0	0	0	0	0	0	0	0	0	0	0	0	0	0	0	0	0	0	0	0	0	0	0	0	0	0	0	0	0	0	0	0	0	0	0	0
1.627e+13	0	0	0	0	0	0	0	0	0	0	0	0	0	0	0	0	0	0	0	0	0	0	0	0	0	0	0	0	0	0	0	0	0	0	0	0	0	0	0	0	0	0	0	0	0	0	0	0	0
1.6317e+13	0	0	0	0	0	0	0	0	0	0	0	0	0	0	0	0	0	0	0	0	0	0	0	0	0	0	0	0	0	0	0	0	0	0	0	0	0	0	0	0	0	0	0	0	0	0	0	0	0
1.6363e+13	0	0	0	0	0	0	0	0	0	0	0	0	0	0	0	0	0	0	0	0	0	0	0	0	0	0	0	0	0	0	0	0	0	0	0	0	0	0	0	0	0	0	0	0	0	0	0	0	0
1.641e+13	0	0	0	0	0	0	0	0	0	0	0	0	0	0	0	0	0	0	0	0	0	0	0	0	0	0	0	0	0	0	0	0	0	0	0	0	0	0	0	0	0	0	0	0	0	0	0	0	0
1.6456e+13	0	0	0	0	0	0	0	0	0	0	0	0	0	0	0	0	0	0	0	0	0	0	0	0	0	0	0	0	0	0	0	0	0	0	0	0	0	0	0	0	0	0	0	0	0	0	0	0	0
1.6503e+13	0	0	0	0	0	0	0	0	0	0	0	0	0	0	0	0	0	0	0	0	0	0	0	0	0	0	0	0	0	0	0	0	0	0	0	0	0	0	0	0	0	0	0	0	0	0	0	0	0
1.6549e+13	0	0	0	0	0	0	0	0	0	0	0	0	0	0	0	0	0	0	0	0	0	0	0	0	0	0	0	0	0	0	0	0	0	0	0	0	0	0	0	0	0	0	0	0	0	0	0	0	0
1.6596e+13	0	0	0	0	0	0	0	0	0	0	699.53	695.81	0	0	0	0	0	0	0	0	0	0	0	0	0	0	0	0	0	0	0	0	0	0	720.46	0	0	0	0	0	0	0	0	0	0	0	0	0	0
1.6642e+13	0	0	0	0	0	0	0	0	0	0	0	0	0	0	0	0	0	0	0	0	0	0	0	0	0	0	0	0	0	0	0	0	0	0	701.12	0	0	0	0	0	0	0	0	0	0	0	0	0	0
1.6689e+13	0	0	0	0	0	0	0	0	0	0	0	0	0	0	0	0	0	0	0	0	0	0	0	0	0	0	0	0	0	0	0	0	0	0	691.16	0	0	0	0	0	0	0	0	0	0	0	0	0	0
1.6735e+13	0	0	0	0	0	0	0	0	0	0	0	0	0	0	0	0	0	0	0	0	0	0	0	0	0	0	0	0	0	0	0	0	0	0	0	0	0	0	0	0	0	0	0	0	0	0	0	0	0
1.6782e+13	0	0	0	0	0	0	0	0	0	0	0	0	0	0	0	0	0	0	0	0	0	0	0	0	0	0	0	0	0	0	0	0	0	0	0	0	0	0	0	0	0	0	0	0	0	0	0	0	0
1.6828e+13	0	0	0	0	0	0	0	0	0	0	0	0	0	0	0	0	0	0	0	0	0	0	0	0	0	0	0	0	0	0	0	0	0	0	0	0	0	0	0	0	0	0	0	0	0	0	0	0	0
1.6875e+13	0	0	0	0	0	0	0	0	0	0	0	0	0	0	0	0	0	0	0	0	0	0	0	0	0	0	0	0	0	0	0	0	0	0	0	0	0	0	0	0	0	0	0	0	0	0	0	0	0
1.6921e+13	0	0	0	0	0	0	0	0	0	0	0	0	0	0	0	0	0	0	0	0	0	0	0	0	0	0	0	0	0	0	0	0	0	0	0	0	0	0	0	0	0	0	0	0	0	0	0	0	0
1.6968e+13	0	0	0	0	0	0	0	0	0	0	0	0	0	0	0	0	0	0	0	0	0	0	0	0	0	0	0	0	0	0	0	0	0	0	0	0	0	0	0	0	0	0	0	0	0	0	0	0	0
1.7014e+13	0	0	0	0	0	0	0	0	0	0	0	0	0	0	0	0	0	0	0	0	0	0	0	0	0	0	0	0	0	0	0	0	0	0	0	0	0	0	0	0	0	0	0	0	0	0	0	0	0
1.7061e+13	696.32	0	0	0	0	0	0	694.96	0	0	704.01	708.53	0	0	0	0	0	0	0	0	0	0	0	0	0	0	0	0	0	0	0	0	0	0	730.08	0	0	0	0	0	0	0	0	0	694.96	0	0	0	0
1.7107e+13	0	0	0	0	0	0	0	0	0	0	0	0	0	0	0	0	0	0	0	0	0	0	0	0	0	0	0	0	0	0	0	0	0	0	704.34	0	0	0	0	0	0	0	0	0	0	0	0	0	0
1.7153e+13	0	0	0	0	0	0	0	0	0	0	0	0	0	0	0	0	0	0	0	0	0	0	0	0	0	0	0	0	0	0	0	0	0	0	694.58	0	0	0	0	0	0	0	0	0	0	0	0	0	0
1.72e+13	0	0	0	0	0	0	0	0	0	0	0	0	0	0	0	0	0	0	0	0	0	0	0	0	0	0	0	0	0	0	0	0	0	0	0	0	0	0	0	0	0	0	0	0	0	0	0	0	0
1.7246e+13	0	0	0	0	0	0	0	0	0	0	0	0	0	0	0	0	0	0	0	0	0	0	0	0	0	0	0	0	0	0	0	0	0	0	0	0	0	0	0	0	0	0	0	0	0	0	0	0	0
1.7293e+13	0	0	0	0	0	0	0	0	0	0	0	0	0	0	0	0	0	0	0	0	0	0	0	0	0	0	0	0	0	0	0	0	0	0	0	0	0	0	0	0	0	0	0	0	0	0	0	0	0
1.7339e+13	0	0	0	0	0	0	0	0	0	0	0	0	0	0	0	0	0	0	0	0	0	0	0	0	0	0	0	0	0	0	0	0	0	0	0	0	0	0	0	0	0	0	0	0	0	0	0	0	0
1.7386e+13	0	0	0	0	0	0	0	0	0	0	0	0	0	0	0	0	0	0	0	0	0	0	0	0	0	0	0	0	0	0	0	0	0	0	0	0	0	0	0	0	0	0	0	0	0	0	0	0	0
1.7432e+13	0	0	0	0	0	0	0	0	0	0	0	0	0	0	0	0	0	0	0	0	0	0	0	0	0	0	0	0	0	0	0	0	0	0	0	0	0	0	0	0	0	0	0	0	0	0	0	0	0
1.7479e+13	0	0	0	0	0	0	0	0	0	0	0	0	0	0	0	0	0	0	0	0	0	0	0	0	0	0	0	0	0	0	0	0	0	0	0	0	0	0	0	0	0	0	0	0	0	0	0	0	0
1.7525e+13	717.15	0	0	0	0	0	0	715.7	0	0	710.44	726.26	0	0	0	0	0	0	0	0	0	0	0	0	0	0	0	0	0	0	0	0	0	0	749.86	0	0	0	0	0	0	0	0	0	715.7	0	0	0	0
1.7572e+13	0	0	0	0	0	0	0	0	0	0	691.65	0	0	0	0	0	0	0	0	0	0	0	0	0	0	0	0	0	0	0	0	0	0	0	708.99	0	0	0	0	0	0	0	0	0	0	0	0	0	0
1.7618e+13	0	0	0	0	0	0	0	0	0	0	0	0	0	0	0	0	0	0	0	0	0	0	0	0	0	0	0	0	0	0	0	0	0	0	698.14	0	0	0	0	0	0	0	0	0	0	0	0	0	0
1.7665e+13	0	0	0	0	0	0	0	0	0	0	0	0	0	0	0	0	0	0	0	0	0	0	0	0	0	0	0	0	0	0	0	0	0	0	690.28	0	0	0	0	0	0	0	0	0	0	0	0	0	0
1.7711e+13	0	0	0	0	0	0	0	0	0	0	0	0	0	0	0	0	0	0	0	0	0	0	0	0	0	0	0	0	0	0	0	0	0	0	0	0	0	0	0	0	0	0	0	0	0	0	0	0	0
1.7758e+13	0	0	0	0	0	0	0	0	0	0	0	0	0	0	0	0	0	0	0	0	0	0	0	0	0	0	0	0	0	0	0	0	0	0	0	0	0	0	0	0	0	0	0	0	0	0	0	0	0
1.7804e+13	0	0	0	0	0	0	0	0	0	0	0	0	0	0	0	0	0	0	0	0	0	0	0	0	0	0	0	0	0	0	0	0	0	0	0	0	0	0	0	0	0	0	0	0	0	0	0	0	0
1.7851e+13	0	0	0	0	0	0	0	0	0	0	0	0	0	0	0	0	0	0	0	0	0	0	0	0	0	0	0	0	0	0	0	0	0	0	0	0	0	0	0	0	0	0	0	0	0	0	0	0	0
1.7897e+13	0	0	0	0	0	0	0	0	0	0	0	0	0	0	0	0	0	0	0	0	0	0	0	0	0	0	0	0	0	0	0	0	0	0	0	0	0	0	0	0	0	0	0	0	0	0	0	0	0
1.7944e+13	0	0	0	0	0	0	0	0	0	0	0	0	0	0	0	0	0	0	0	0	0	0	0	0	0	0	0	0	0	0	0	0	0	0	0	0	0	0	0	0	0	0	0	0	0	0	0	0	0
1.799e+13	778.78	0	0	0	0	0	0	776.63	0	0	713.82	792.29	0	0	0	0	0	0	0	0	0	0	0	0	0	0	693	0	0	0	0	0	0	0	826.64	0	0	0	0	0	0	0	0	0	776.63	0	0	0	0
1.8037e+13	0	0	0	0	0	0	0	0	0	0	695.1	0	0	0	0	0	0	0	0	0	0	0	0	0	0	0	0	0	0	0	0	0	0	0	714.3	0	0	0	0	0	0	0	0	0	0	0	0	0	0
1.8083e+13	0	0	0	0	0	0	0	0	0	0	0	0	0	0	0	0	0	0	0	0	0	0	0	0	0	0	0	0	0	0	0	0	690.31	0	701.71	0	0	0	0	0	0	0	0	0	0	0	0	0	0
1.813e+13	0	0	0	0	0	0	0	0	0	0	0	0	0	0	0	0	0	0	0	0	0	0	0	0	0	0	0	0	0	0	0	0	0	0	694.39	0	0	0	0	0	0	0	0	0	0	0	0	0	0
1.8176e+13	0	0	0	0	0	0	0	0	0	0	0	0	0	0	0	0	0	0	0	0	0	0	0	0	0	0	0	0	0	0	0	0	0	0	0	0	0	0	0	0	0	0	0	0	0	0	0	0	0
1.8223e+13	0	0	0	0	0	0	0	0	0	0	0	0	0	0	0	0	0	0	0	0	0	0	0	0	0	0	0	0	0	0	0	0	0	0	0	0	0	0	0	0	0	0	0	0	0	0	0	0	0
1.8269e+13	0	0	0	0	0	0	0	0	0	0	0	0	0	0	0	0	0	0	0	0	0	0	0	0	0	0	0	0	0	0	0	0	0	0	0	0	0	0	0	0	0	0	0	0	0	0	0	0	0
1.8316e+13	0	0	0	0	0	0	0	0	0	0	0	0	0	0	0	0	0	0	0	0	0	0	0	0	0	0	0	0	0	0	0	0	0	0	0	0	0	0	0	0	0	0	0	0	0	0	0	0	0
1.8362e+13	0	0	0	0	0	0	0	0	0	0	0	0	0	0	0	0	0	0	0	0	0	0	0	0	0	0	0	0	0	0	0	0	0	0	0	0	0	0	0	0	0	0	0	0	0	0	0	0	0
1.8409e+13	0	0	0	0	0	0	0	0	0	0	0	0	0	0	0	0	0	0	0	0	0	0	0	0	0	0	0	0	0	0	0	0	0	0	0	0	0	0	0	0	0	0	0	0	0	0	0	0	0
1.8455e+13	0	0	0	0	0	0	0	0	0	0	0	0	0	0	0	0	0	0	0	0	0	0	0	0	0	0	0	0	0	0	0	0	0	0	0	0	0	0	0	0	0	0	0	0	0	0	0	0	0
1.8502e+13	0	0	0	0	0	0	0	0	0	0	699.2	0	0	0	0	0	0	0	0	0	0	0	0	0	0	0	0	0	0	0	0	0	0	0	719.03	0	0	0	0	0	0	0	0	0	0	0	0	0	0
1.8548e+13	0	0	0	0	0	0	0	0	0	0	0	0	0	0	0	0	0	0	0	0	0	0	0	0	0	0	0	0	0	0	0	0	691.69	0	704.48	0	0	0	0	0	0	0	0	0	0	0	0	0	0
1.8595e+13	0	0	0	0	0	0	0	0	0	0	0	0	0	0	0	0	0	0	0	0	0	0	0	0	0	0	0	0	0	0	0	0	691.57	0	696.91	0	0	0	0	0	0	0	0	0	0	0	0	0	0
1.8641e+13	0	0	0	0	0	0	0	0	0	0	0	0	0	0	0	0	0	0	0	0	0	0	0	0	0	0	0	0	0	0	0	0	690.47	0	690.34	0	0	0	0	0	0	0	0	0	0	0	0	0	0
1.8688e+13	0	0	0	0	0	0	0	0	0	0	0	0	0	0	0	0	0	0	0	0	0	0	0	0	0	0	0	0	0	0	0	0	0	0	0	0	0	0	0	0	0	0	0	0	0	0	0	0	0
1.8734e+13	0	0	0	0	0	0	0	0	0	0	0	0	0	0	0	0	0	0	0	0	0	0	0	0	0	0	0	0	0	0	0	0	0	0	0	0	0	0	0	0	0	0	0	0	0	0	0	0	0
1.8781e+13	0	0	0	0	0	0	0	0	0	0	0	0	0	0	0	0	0	0	0	0	0	0	0	0	0	0	0	0	0	0	0	0	0	0	0	0	0	0	0	0	0	0	0	0	0	0	0	0	0
1.8827e+13	0	0	0	0	0	0	0	0	0	0	0	0	0	0	0	0	0	0	0	0	0	0	0	0	0	0	0	0	0	0	0	0	0	0	0	0	0	0	0	0	0	0	0	0	0	0	0	0	0
1.8873e+13	0	0	0	0	0	0	0	0	0	0	0	0	0	0	0	0	0	0	0	0	0	0	0	0	0	0	0	0	0	0	0	0	0	0	0	0	0	0	0	0	0	0	0	0	0	0	0	0	0
1.892e+13	0	0	0	0	0	0	0	0	0	0	0	0	0	0	0	0	0	0	0	0	0	0	0	0	0	0	0	0	0	0	0	0	0	0	0	0	0	0	0	0	0	0	0	0	0	0	0	0	0
1.8966e+13	0	0	0	0	0	0	0	0	0	0	703.06	695.39	0	0	0	0	0	0	0	0	0	0	0	0	0	0	0	0	0	0	690.24	0	690.11	0	723.87	0	0	690.61	0	0	0	0	0	0	0	0	0	0	0
1.9013e+13	0	0	0	0	0	0	0	0	0	0	0	0	0	0	0	0	0	0	0	0	0	0	0	0	0	0	0	0	0	0	0	0	693.32	0	706.45	0	0	0	0	0	0	0	0	0	0	0	0	0	0
1.9059e+13	0	0	0	0	0	0	0	0	0	0	0	0	0	0	0	0	0	0	0	0	0	0	0	0	0	0	0	0	0	0	0	0	693.62	0	698.54	0	0	0	0	0	0	0	0	0	0	0	0	0	0
1.9106e+13	0	0	0	0	0	0	0	0	0	0	0	0	0	0	0	0	0	0	0	0	0	0	0	0	0	0	0	0	0	0	0	0	692.65	0	692.4	0	0	0	0	0	0	0	0	0	0	0	0	0	0
1.9152e+13	0	0	0	0	0	0	0	0	0	0	0	0	0	0	0	0	0	0	0	0	0	0	0	0	0	0	0	0	0	0	0	0	691.22	0	0	0	0	0	0	0	0	0	0	0	0	0	0	0	0
1.9199e+13	0	0	0	0	0	0	0	0	0	0	0	0	0	0	0	0	0	0	0	0	0	0	0	0	0	0	0	0	0	0	0	0	0	0	0	0	0	0	0	0	0	0	0	0	0	0	0	0	0
1.9245e+13	0	0	0	0	0	0	0	0	0	0	0	0	0	0	0	0	0	0	0	0	0	0	0	0	0	0	0	0	0	0	0	0	0	0	0	0	0	0	0	0	0	0	0	0	0	0	0	0	0
1.9292e+13	0	0	0	0	0	0	0	0	0	0	0	0	0	0	0	0	0	0	0	0	0	0	0	0	0	0	0	0	0	0	0	0	0	0	0	0	0	0	0	0	0	0	0	0	0	0	0	0	0
1.9338e+13	0	0	0	0	0	0	0	0	0	0	0	0	0	0	0	0	0	0	0	0	0	0	0	0	0	0	0	0	0	0	0	0	0	0	0	0	0	0	0	0	0	0	0	0	0	0	0	0	0
1.9385e+13	0	0	0	0	0	0	0	0	0	0	0	0	0	0	0	0	0	0	0	0	0	0	0	0	0	0	0	0	0	0	0	0	0	0	0	0	0	0	0	0	0	0	0	0	0	0	0	0	0
1.9431e+13	692.58	0	0	0	0	0	0	690.98	0	0	707.51	705.33	0	0	0	0	0	0	0	0	0	0	0	0	0	0	0	0	0	0	690.41	0	690.23	0	730.21	0	0	690.41	0	0	0	0	0	0	690.98	0	0	0	0
1.9478e+13	0	0	0	0	0	0	0	0	0	0	692.58	0	0	0	0	0	0	0	0	0	0	0	0	0	0	0	0	0	0	0	0	0	695.33	0	708.54	0	0	0	0	0	0	0	0	0	0	0	0	0	0
1.9524e+13	0	0	0	0	0	0	0	0	0	0	0	0	0	0	0	0	0	0	0	0	0	0	0	0	0	0	0	0	0	0	0	0	696.11	0	700.24	0	0	0	0	0	0	0	0	0	0	0	0	0	0
1.9571e+13	0	0	0	0	0	0	0	0	0	0	0	0	0	0	0	0	0	0	0	0	0	0	0	0	0	0	0	0	0	0	0	0	695.17	0	694.56	0	0	0	0	0	0	0	0	0	0	0	0	0	0
1.9617e+13	0	0	0	0	0	0	0	0	0	0	0	0	0	0	0	0	0	0	0	0	0	0	0	0	0	0	0	0	0	0	0	0	693.81	0	0	0	0	0	0	0	0	0	0	0	0	0	0	0	0
1.9664e+13	0	0	0	0	0	0	0	0	0	0	0	0	0	0	0	0	0	0	0	0	0	0	0	0	0	0	0	0	0	0	0	0	692.21	0	0	0	0	0	0	0	0	0	0	0	0	0	0	0	0
1.971e+13	0	0	0	0	0	0	0	0	0	0	0	0	0	0	0	0	0	0	0	0	0	0	0	0	0	0	0	0	0	0	0	0	690.41	0	0	0	0	0	0	0	0	0	0	0	0	0	0	0	0
1.9757e+13	0	0	0	0	0	0	0	0	0	0	0	0	0	0	0	0	0	0	0	0	0	0	0	0	0	0	0	0	0	0	0	0	0	0	0	0	0	0	0	0	0	0	0	0	0	0	0	0	0
1.9803e+13	0	0	0	0	0	0	0	0	0	0	0	0	0	0	0	0	0	0	0	0	0	0	0	0	0	0	0	0	0	0	0	0	0	0	0	0	0	0	0	0	0	0	0	0	0	0	0	0	0
1.985e+13	0	0	0	0	0	0	0	0	0	0	0	0	0	0	0	0	0	0	0	0	0	0	0	0	0	0	0	0	0	0	0	0	0	0	0	0	0	0	0	0	0	0	0	0	0	0	0	0	0
1.9896e+13	708.37	0	0	0	0	0	0	706.63	0	0	711.87	717.71	0	0	0	0	0	0	0	0	0	0	0	0	0	0	0	0	0	0	0	0	0	0	743.38	0	0	0	0	0	0	0	0	0	706.63	0	0	0	0
1.9943e+13	0	0	0	0	0	0	0	0	0	0	694.98	0	0	0	0	0	0	0	0	0	0	0	0	0	0	0	0	0	0	0	690.66	0	696.49	0	711.84	0	0	691.02	0	0	0	0	0	0	0	0	0	0	0
1.9989e+13	0	690.46	0	0	0	0	0	0	0	0	0	0	0	0	0	0	0	0	0	0	0	0	0	0	0	0	0	0	0	0	0	0	697.64	0	702.64	0	0	0	0	0	0	0	0	0	0	0	0	0	0
2.0036e+13	0	0	0	0	0	0	0	0	0	0	0	0	0	0	0	0	0	0	0	0	0	0	0	0	0	0	0	0	0	0	0	0	696.82	0	696.77	0	0	0	0	0	0	0	0	0	0	0	0	0	0
2.0082e+13	0	0	0	0	0	0	0	0	0	0	0	0	0	0	0	0	0	0	0	0	0	0	0	0	0	0	0	0	0	0	0	0	695.64	0	691.49	0	0	0	0	0	0	0	0	0	0	0	0	0	0
2.0129e+13	0	0	0	0	0	0	0	0	0	0	0	0	0	0	0	0	0	0	0	0	0	0	0	0	0	0	0	0	0	0	0	0	694.32	0	0	0	0	0	0	0	0	0	0	0	0	0	0	0	0
2.0175e+13	0	0	0	0	0	0	0	0	0	0	0	0	0	0	0	0	0	0	0	0	0	0	0	0	0	0	0	0	0	0	0	0	692.87	0	0	0	0	0	0	0	0	0	0	0	0	0	0	0	0
2.0222e+13	0	0	0	0	0	0	0	0	0	0	0	0	0	0	0	0	0	0	0	0	0	0	0	0	0	0	0	0	0	0	0	0	690.93	0	0	0	0	0	0	0	0	0	0	0	0	0	0	0	0
2.0268e+13	0	0	0	0	0	0	0	0	0	0	0	0	0	0	0	0	0	0	0	0	0	0	0	0	0	0	0	0	0	0	0	0	0	0	0	0	0	0	0	0	0	0	0	0	0	0	0	0	0
2.0315e+13	0	0	0	0	0	0	0	0	0	0	0	0	0	0	0	0	0	0	0	0	0	0	0	0	0	0	0	0	0	0	0	0	0	0	0	0	0	0	0	0	0	0	0	0	0	0	0	0	0
2.0361e+13	737.29	0	0	0	0	0	0	735.75	0	0	717.88	744.67	0	0	0	0	0	0	0	0	0	0	0	0	0	0	693.49	0	0	0	0	0	0	0	776.78	0	0	0	0	0	0	0	0	0	735.75	0	0	0	0
2.0408e+13	0	690.58	0	0	0	0	0	0	0	0	698.06	0	0	0	0	0	0	0	0	0	0	0	0	0	0	0	0	0	0	0	691.57	690.35	696.24	0	716.34	0	0	692.14	0	0	0	0	0	0	0	0	0	0	0
2.0454e+13	0	691.95	0	0	0	0	0	0	0	0	0	0	0	0	0	0	0	0	0	0	0	0	0	0	0	0	0	0	0	0	0	0	698.11	0	705.57	0	0	0	0	0	0	0	0	0	0	0	0	0	0
2.0501e+13	0	691.47	0	0	0	0	0	0	0	0	0	0	0	0	0	0	0	0	0	690.29	0	0	0	0	0	0	0	0	0	0	0	0	697.56	0	699.5	0	0	0	0	0	0	0	0	0	0	0	0	0	0
2.0547e+13	0	690.14	0	0	0	0	0	0	0	0	0	0	0	0	0	0	0	0	0	690.69	0	0	0	0	0	0	0	0	0	0	0	0	696.54	0	694.81	0	0	0	0	0	0	0	0	0	0	0	0	0	0
2.0593e+13	0	0	0	0	0	0	0	0	0	0	0	0	0	0	0	0	0	0	0	690.7	0	0	0	0	0	0	0	0	0	0	0	0	695.32	0	0	0	0	0	0	0	0	0	0	0	0	0	0	0	0
2.064e+13	0	0	0	0	0	0	0	0	0	0	0	0	0	0	0	0	0	0	0	690.41	0	0	0	0	0	0	0	0	0	0	0	0	693.99	0	0	0	0	0	0	0	0	0	0	0	0	0	0	0	0
2.0686e+13	0	0	0	0	0	0	0	0	0	0	0	0	0	0	0	0	0	0	0	0	0	0	0	0	0	0	0	0	0	0	0	0	692.53	0	0	0	0	0	0	0	0	0	0	0	0	0	0	0	0
2.0733e+13	0	0	0	0	0	0	0	0	0	0	0	0	0	0	0	0	0	0	0	0	0	0	0	0	0	0	0	0	0	0	0	0	690.51	0	0	0	0	0	0	0	0	0	0	0	0	0	0	0	0
2.0779e+13	0	0	0	0	0	0	0	0	0	0	0	0	0	0	0	0	0	0	0	0	0	0	0	0	0	0	0	0	0	0	0	0	0	0	0	0	0	0	0	0	0	0	0	0	0	0	0	0	0
2.0826e+13	874.14	0	0	0	0	0	0	872.77	0	0	707.55	884.48	0	0	0	0	0	0	0	0	0	0	0	0	0	0	0	0	0	0	0	0	0	0	907.31	0	0	0	0	0	0	0	0	0	872.77	0	0	0	0
2.0872e+13	0	691.29	0	0	0	0	0	0	0	0	701.61	0	0	0	0	0	0	0	0	0	0	0	0	0	0	0	0	0	0	0	692.83	691.3	696.64	0	721.79	0	0	693.54	0	0	0	0	0	0	0	0	0	0	0
2.0919e+13	0	693.69	0	0	0	0	0	0	0	0	690.65	0	0	0	0	0	0	0	0	690.46	0	0	0	0	0	0	0	0	0	0	690.85	0	699.17	0	708.8	0	0	691.53	0	0	0	0	0	0	0	0	0	0	0
2.0965e+13	0	693.47	0	0	0	0	0	0	0	0	0	0	0	0	0	0	0	0	0	691.78	0	0	0	0	0	0	0	0	0	0	0	0	698.78	0	702.35	0	0	0	0	0	0	0	0	0	0	0	0	0	0
2.1012e+13	0	692.29	0	0	0	0	0	0	0	0	0	0	0	0	0	0	0	0	0	692.48	0	0	0	0	0	0	0	0	0	0	0	0	697.8	0	697.58	0	0	0	0	0	0	0	0	0	0	0	0	0	0
2.1058e+13	0	690.72	0	0	0	0	0	0	0	0	0	0	0	0	0	0	0	0	0	692.61	0	0	0	0	0	0	0	0	0	0	0	0	696.6	0	693.2	0	0	0	0	0	0	0	0	0	0	0	0	0	0
2.1105e+13	0	0	0	0	0	0	0	0	0	0	0	0	0	0	0	0	0	0	0	692.39	0	0	0	0	0	0	0	0	0	0	0	0	695.29	0	0	0	0	0	0	0	0	0	0	0	0	0	0	0	0
2.1151e+13	0	0	0	0	0	0	0	0	0	0	0	0	0	0	0	0	0	0	0	691.92	0	0	0	0	0	0	0	0	0	0	0	0	693.9	0	0	0	0	0	0	0	0	0	0	0	0	0	0	0	0
2.1198e+13	0	0	0	0	0	0	0	0	0	0	0	0	0	0	0	0	0	0	0	691.29	0	0	0	0	0	0	0	0	0	0	0	0	692.37	0	0	0	0	0	0	0	0	0	0	0	0	0	0	0	0
2.1244e+13	0	0	0	0	0	0	0	0	0	0	0	0	0	0	0	0	0	0	0	690.54	0	0	0	0	0	0	0	0	0	0	0	0	690.01	0	0	0	0	0	0	0	0	0	0	0	0	0	0	0	0
2.1291e+13	0	0	0	0	0	0	0	0	0	0	0	0	0	0	0	0	0	0	0	0	0	0	0	0	0	0	0	0	0	0	0	0	0	0	0	0	0	0	0	0	0	0	0	0	0	0	0	0	0
2.1337e+13	0	691.74	0	0	0	0	0	0	0	0	705.75	694.96	0	0	0	0	0	0	0	690.56	0	0	0	0	0	0	0	0	0	0	693.94	691.75	697.24	0	728.17	0	0	694.81	0	0	0	0	0	0	0	0	0	0	0
2.1384e+13	0	695.42	0	0	0	0	0	0	0	0	693.34	0	0	0	0	0	0	0	0	692.45	0	0	0	0	0	0	0	0	0	0	692.53	690.27	700.88	0	711.91	0	0	693.34	0	0	0	0	0	0	0	0	0	0	0
2.143e+13	0	695.43	0	0	0	0	0	0	0	0	0	0	0	0	0	0	0	0	0	694.19	0	0	0	0	0	0	0	0	0	0	0	0	700.66	0	704.71	0	0	0	0	0	0	0	0	0	0	0	0	0	0
2.1477e+13	0	694.26	0	0	0	0	0	0	0	0	0	0	0	0	0	0	0	0	0	694.85	0	0	0	0	0	0	0	0	0	0	0	0	699.6	0	699.92	0	0	0	0	0	0	0	0	0	0	0	0	0	0
2.1523e+13	0	692.73	0	0	0	0	0	0	0	0	0	0	0	0	0	0	0	0	0	694.96	0	0	0	0	0	0	0	0	0	0	0	0	698.35	0	695.81	0	0	0	0	0	0	0	0	0	0	0	0	0	0
2.157e+13	0	690.99	0	0	0	0	0	0	0	0	0	0	0	0	0	0	0	0	0	694.75	0	0	0	0	0	0	0	0	0	0	0	0	697.07	0	691.48	0	0	0	0	0	0	0	0	0	0	0	0	0	0
2.1616e+13	0	0	0	0	0	0	0	0	0	0	0	0	0	0	0	0	0	0	0	694.35	0	0	0	0	0	0	0	0	0	0	0	0	695.77	0	0	0	0	0	0	0	0	0	0	0	0	0	0	0	0
2.1663e+13	0	0	0	0	0	0	0	0	0	0	0	0	0	0	0	0	0	0	0	693.8	0	0	0	0	0	0	0	0	0	0	0	0	694.4	0	0	0	0	0	0	0	0	0	0	0	0	0	0	0	0
2.1709e+13	0	0	0	0	0	0	0	0	0	0	0	0	0	0	0	0	0	0	0	693.16	0	0	0	0	0	0	0	0	0	0	0	0	692.86	0	0	0	0	0	0	0	0	0	0	0	0	0	0	0	0
2.1756e+13	0	0	0	0	0	0	0	0	0	0	0	0	0	0	0	0	0	0	0	692.4	0	0	0	0	0	0	0	0	0	0	0	0	690.76	0	0	0	0	0	0	0	0	0	0	0	0	0	0	0	0
2.1802e+13	690.23	691.61	0	0	0	0	0	0	0	0	710.63	703.67	0	0	0	0	0	0	0	693.47	0	0	0	0	0	0	0	0	0	0	694.8	692.31	697.65	0	735.13	0	0	695.66	0	0	0	0	0	0	0	0	0	0	0
2.1849e+13	0	696.74	0	0	0	0	0	0	0	0	695.99	0	0	0	0	0	0	0	0	695.35	0	0	0	0	0	0	0	0	0	0	694.36	691.89	703.05	0	714.45	0	0	695.19	0	0	0	0	0	0	0	0	0	0	0
2.1895e+13	0	696.89	0	0	0	0	0	0	0	0	0	0	0	0	0	0	0	0	0	697	0	0	0	0	0	0	0	0	0	0	691.18	0	702.88	0	706.53	0	0	691.94	0	0	0	0	0	0	0	0	0	0	0
2.1942e+13	0	695.79	0	0	0	0	0	0	0	0	0	0	0	0	0	0	0	0	0	697.7	0	0	0	0	0	0	0	0	0	0	0	0	701.77	0	701.55	0	0	0	0	0	0	0	0	0	0	0	0	0	0
2.1988e+13	0	694.44	0	0	0	0	0	0	0	0	0	0	0	0	0	0	0	0	0	697.78	0	0	0	0	0	0	0	0	0	0	0	0	700.49	0	697.52	0	0	0	0	0	0	0	0	0	0	0	0	0	0
2.2035e+13	0	692.83	0	0	0	0	0	0	0	0	0	0	0	0	0	0	0	0	0	697.5	0	0	0	0	0	0	0	0	0	0	0	0	699.18	0	693.72	0	0	0	0	0	0	0	0	0	0	0	0	0	0
2.2081e+13	0	690.94	0	0	0	0	0	0	0	0	0	0	0	0	0	0	0	0	0	697.04	0	0	0	0	0	0	0	0	0	0	0	0	697.86	0	0	0	0	0	0	0	0	0	0	0	0	0	0	0	0
2.2128e+13	0	0	0	0	0	0	0	0	0	0	0	0	0	0	0	0	0	0	0	696.46	0	0	0	0	0	0	0	0	0	0	0	0	696.54	0	0	0	0	0	0	0	0	0	0	0	0	0	0	0	0
2.2174e+13	0	0	0	0	0	0	0	0	0	0	0	0	0	0	0	0	0	0	0	695.8	0	0	0	0	0	0	0	0	0	0	0	0	695.17	0	0	0	0	0	0	0	0	0	0	0	0	0	0	0	0
2.2221e+13	0	0	0	0	0	0	0	0	0	0	0	0	0	0	0	0	0	0	0	695.08	0	0	0	0	0	0	0	0	0	0	0	0	693.69	0	0	0	0	0	0	0	0	0	0	0	0	0	0	0	0
2.2267e+13	702.57	690.25	0	0	0	0	0	700.77	0	0	716.47	712.45	0	0	0	0	0	0	0	695.93	0	0	0	0	0	0	0	0	0	0	694.72	692.38	698.36	0	742.49	0	0	695.26	0	0	0	0	0	0	700.77	0	0	0	0
2.2313e+13	0	696.6	0	0	0	0	0	0	0	0	698.77	0	0	0	0	0	0	0	0	697.25	0	0	0	0	0	0	0	0	0	0	696.03	693.5	706.16	0	715.82	0	0	696.71	0	0	0	0	0	0	0	0	0	0	0
2.236e+13	0	697.43	0	0	0	0	0	0	0	0	0	0	0	0	0	0	0	0	0	698.85	0	0	0	0	0	0	0	0	0	0	692.88	690.5	705.96	0	707.42	0	0	693.55	0	0	0	0	0	0	0	0	0	0	0
2.2406e+13	0	696.57	0	0	0	0	0	0	0	0	0	0	0	0	0	0	0	0	0	699.5	0	0	0	0	0	0	0	0	0	0	0	0	704.62	0	702.39	0	0	0	0	0	0	0	0	0	0	0	0	0	0
2.2453e+13	0	695.38	0	0	0	0	0	0	0	0	0	0	0	0	0	0	0	0	0	699.52	0	0	0	0	0	0	0	0	0	0	0	0	703.14	0	698.55	0	0	0	0	0	0	0	0	0	0	0	0	0	0
2.2499e+13	0	694.03	0	0	0	0	0	0	0	0	0	0	0	0	0	0	0	0	0	699.22	0	0	0	0	0	0	0	0	0	0	0	0	701.69	0	695.09	0	0	0	0	0	0	0	0	0	0	0	0	0	0
2.2546e+13	0	692.43	0	0	0	0	0	0	0	0	0	0	0	0	0	0	0	0	0	698.74	0	0	0	0	0	0	0	0	0	0	0	0	700.29	0	691.23	0	0	0	0	0	0	0	0	0	0	0	0	0	0
2.2592e+13	0	690.23	0	0	0	0	0	0	0	0	0	0	0	0	0	0	0	0	0	698.15	0	0	0	0	0	0	0	0	0	0	0	0	698.94	0	0	0	0	0	0	0	0	0	0	0	0	0	0	0	0
2.2639e+13	0	0	0	0	0	0	0	0	0	0	0	0	0	0	0	0	0	0	0	697.49	0	0	0	0	0	0	0	0	0	0	0	0	697.61	0	0	0	0	0	0	0	0	0	0	0	0	0	0	0	0
2.2685e+13	0	0	0	0	0	0	0	0	0	0	0	0	0	0	0	0	0	0	0	696.77	0	0	0	0	0	0	0	0	0	0	0	0	696.25	0	0	0	0	0	0	0	0	0	0	0	0	0	0	0	0
2.2732e+13	721.31	0	0	0	0	0	0	720.1	0	0	722.83	728.44	0	0	0	0	0	0	0	697.45	0	0	0	0	0	0	693.52	0	0	0	693.42	691.27	698.27	0	759.64	0	0	693.85	0	0	0	0	0	0	720.1	0	0	0	0
2.2778e+13	0	696.63	0	0	0	0	0	0	0	0	701.5	0	0	0	0	0	0	0	0	698.55	0	0	0	0	0	0	0	0	0	0	697.72	695.06	708.85	0	718.8	0	0	698.32	0	0	0	0	0	0	0	0	0	0	0
2.2825e+13	0	698.12	0	0	0	0	0	0	0	0	692.03	0	0	0	0	0	0	0	0	700.46	0	0	0	0	0	0	0	0	0	0	694.66	692.25	708.75	0	709.33	0	0	695.3	0	0	0	0	0	0	0	0	0	0	0
2.2871e+13	0	697.52	0	0	0	0	0	0	0	0	0	0	0	0	0	0	0	0	0	701.29	0	0	0	0	0	0	0	0	0	0	691.21	0	707.22	0	703.99	0	0	691.89	0	0	0	0	0	0	0	0	0	0	0
2.2918e+13	0	696.45	0	0	0	0	0	0	0	0	0	0	0	0	0	0	0	0	0	701.36	0	0	0	0	0	0	0	0	0	0	0	0	705.56	0	700.16	0	0	0	0	0	0	0	0	0	0	0	0	0	0
2.2964e+13	0	695.2	0	0	0	0	0	0	0	0	0	0	0	0	0	0	0	0	0	701.05	0	0	0	0	0	0	0	0	0	0	0	0	703.97	0	696.74	0	0	0	0	0	0	0	0	0	0	0	0	0	0
2.3011e+13	0	693.82	0	0	0	0	0	0	0	0	0	0	0	0	0	0	0	0	0	700.53	0	0	0	0	0	0	0	0	0	0	0	0	702.48	0	693.4	0	0	0	0	0	0	0	0	0	0	0	0	0	0
2.3057e+13	0	692.24	0	0	0	0	0	0	0	0	0	0	0	0	0	0	0	0	0	699.91	0	0	0	0	0	0	0	0	0	0	0	0	701.06	0	0	0	0	0	0	0	0	0	0	0	0	0	0	0	0
2.3104e+13	0	0	0	0	0	0	0	0	0	0	0	0	0	0	0	0	0	0	0	699.23	0	0	0	0	0	0	0	0	0	0	0	0	699.69	0	0	0	0	0	0	0	0	0	0	0	0	0	0	0	0
2.315e+13	0	0	0	0	0	0	0	0	0	0	0	0	0	0	0	0	0	0	0	698.51	0	0	0	0	0	0	0	0	0	0	0	0	698.35	0	0	0	0	0	0	0	0	0	0	0	0	0	0	0	0
2.3197e+13	771.92	0	0	0	0	0	0	770.71	0	0	721.22	783.16	0	0	0	0	0	0	0	699.11	0	0	0	0	0	0	697.55	0	0	0	0	0	697.12	0	824.55	0	0	0	0	0	0	0	0	0	770.71	0	0	0	0
2.3243e+13	0	696.86	0	0	0	0	0	0	0	0	704.18	0	0	0	0	0	0	0	0	699.71	0	0	0	0	0	0	0	0	0	0	698.29	696.37	708.28	0	723.04	0	0	698.63	0	0	0	0	0	0	0	0	0	0	0
2.329e+13	0	698.98	0	0	0	0	0	0	0	0	694.28	0	0	0	0	0	0	0	0	701.68	0	0	0	0	0	0	0	0	0	0	695.87	693.81	709.46	0	711.79	0	690.72	696.39	0	0	0	0	0	0	0	0	0	0	0
2.3336e+13	0	698.57	0	0	0	0	0	0	0	0	0	0	0	0	0	0	0	0	0	702.58	0	0	0	0	0	0	0	0	0	0	692.56	690.28	708.32	0	705.95	0	690.2	693.15	0	0	0	0	0	0	0	0	0	0	0
2.3383e+13	0	697.59	0	0	0	0	0	0	0	0	0	0	0	0	0	0	0	0	0	702.68	0	0	0	0	0	0	0	0	0	0	0	0	706.81	0	701.9	0	0	0	0	0	0	0	0	0	0	0	0	0	0
2.3429e+13	0	696.39	0	0	0	0	0	0	0	0	0	0	0	0	0	0	0	0	0	702.36	0	0	0	0	0	0	0	0	0	0	0	0	705.29	0	698.6	0	0	0	0	0	0	0	0	0	0	0	0	0	0
2.3476e+13	0	695.08	0	0	0	0	0	0	0	0	0	0	0	0	0	0	0	0	0	701.83	0	0	0	0	0	0	0	0	0	0	0	0	703.84	0	695.52	0	0	0	0	0	0	0	0	0	0	0	0	0	0
2.3522e+13	0	693.67	0	0	0	0	0	0	0	0	0	0	0	0	0	0	0	0	0	701.19	0	0	0	0	0	0	0	0	0	0	0	0	702.46	0	692.15	0	0	0	0	0	0	0	0	0	0	0	0	0	0
2.3569e+13	0	692.04	0	0	0	0	0	0	0	0	0	0	0	0	0	0	0	0	0	700.49	0	0	0	0	0	0	0	0	0	0	0	0	701.12	0	0	0	0	0	0	0	0	0	0	0	0	0	0	0	0
2.3615e+13	0	0	0	0	0	0	0	0	0	0	0	0	0	0	0	0	0	0	0	699.75	0	0	0	0	0	0	0	0	0	0	0	0	699.82	0	0	0	0	0	0	0	0	0	0	0	0	0	0	0	0
2.3662e+13	1047.5	0	0	0	0	0	0	1047	0	0	0	1051.9	0	0	0	0	0	0	0	700.2	0	0	0	0	0	0	0	0	0	0	0	0	698.18	0	1073.5	0	0	0	0	0	0	0	0	0	1047	0	0	0	0
2.3708e+13	0	697.35	0	0	0	0	0	0	0	0	707.06	695.6	0	0	0	0	0	0	0	700.32	0	0	0	0	0	0	0	0	0	0	698.92	697.58	709.08	0	729	0	0	699.24	0	0	0	0	0	0	0	0	0	0	0
2.3755e+13	0	700.33	0	0	0	0	0	0	0	0	696.45	0	0	0	690.02	0	0	0	0	702.4	0	0	0	0	0	0	0	0	0	0	697.32	695.47	711.12	0	715	0	691.7	697.81	0	0	0	0	0	0	0	0	0	0	0
2.3801e+13	0	700.04	0	0	0	0	0	0	0	0	0	0	0	0	0	0	0	0	0	703.47	0	0	0	0	0	0	0	0	0	0	694.08	692.09	709.97	0	708.43	0	691.58	694.65	0	0	0	0	0	0	0	0	0	0	0
2.3848e+13	0	699.01	0	0	0	0	0	0	0	0	0	0	0	0	0	0	0	0	0	703.65	0	0	0	0	0	0	0	0	0	0	690.79	0	708.39	0	704.03	0	690.34	691.5	0	0	0	0	0	690.24	0	0	0	0	0
2.3894e+13	0	697.79	0	0	0	0	0	0	0	0	0	0	0	0	0	0	0	0	0	703.36	0	0	0	0	0	0	0	0	0	0	0	0	706.8	0	700.65	0	0	0	0	0	0	0	0	690.34	0	0	0	0	0
2.3941e+13	0	696.52	0	0	0	0	0	0	0	0	0	0	0	0	0	0	0	0	0	702.83	0	0	0	0	0	0	0	0	0	0	0	0	705.3	0	697.6	0	0	0	0	0	0	0	0	690.07	0	0	0	0	0
2.3987e+13	0	695.19	0	0	0	0	0	0	0	0	0	0	0	0	0	0	0	0	0	702.19	0	0	0	0	0	0	0	0	0	0	0	0	703.87	0	694.75	0	0	0	0	0	0	0	0	0	0	0	0	0	0
2.4033e+13	0	693.75	0	0	0	0	0	0	0	0	0	0	0	0	0	0	0	0	0	701.48	0	0	0	0	0	0	0	0	0	0	0	0	702.51	0	691.43	0	0	0	0	0	0	0	0	0	0	0	0	0	0
2.408e+13	0	692.01	0	0	0	0	0	0	0	0	0	0	0	0	0	0	0	0	0	700.74	0	0	0	0	0	0	0	0	0	0	0	0	701.2	0	0	0	0	0	0	0	0	0	0	0	0	0	0	0	0
2.4126e+13	0	0	0	0	0	0	0	0	0	0	0	0	0	0	0	0	0	0	0	699.97	0	0	0	0	0	0	0	0	0	0	0	0	699.91	0	0	0	0	0	0	0	0	0	0	0	0	0	0	0	0
2.4173e+13	0	697.66	0	0	0	0	0	0	0	0	710.55	701.98	0	0	0	0	0	0	0	700.74	0	0	0	0	0	0	0	0	0	0	698.71	698.2	708.82	0	736.47	0	0	699.16	0	0	0	0	0	0	0	0	0	0	0
2.4219e+13	0	702.02	0	0	0	0	0	0	0	0	698.56	0	0	0	690.55	0	0	0	0	702.85	0	0	0	0	0	0	0	0	0	0	698.45	696.94	712.13	0	718.47	0	692.51	698.91	0	0	0	0	0	0	0	0	0	0	0
2.4266e+13	0	701.8	0	0	0	0	0	0	0	0	691.02	0	0	0	690.59	0	0	0	0	704.16	0	0	0	0	0	0	0	0	0	0	695.37	693.57	711.07	0	711.06	0	692.73	695.92	0	0	0	0	0	690.74	0	0	0	0	0
2.4312e+13	0	700.72	0	0	0	0	0	0	0	0	0	0	0	0	0	0	0	0	0	704.46	0	0	0	0	0	0	0	0	0	0	692.23	0	709.46	0	706.32	0	691.71	692.9	0	0	0	0	0	691.55	0	0	0	0	0
2.4359e+13	0	699.46	0	0	0	0	0	0	0	0	0	0	0	0	0	0	0	0	0	704.24	0	0	0	0	0	0	0	0	0	0	0	0	707.85	0	702.73	0	689.99	0	0	0	0	0	0	691.79	0	0	0	0	0
2.4405e+13	0	698.16	0	0	0	0	0	0	0	0	0	0	0	0	0	0	0	0	0	703.74	0	0	0	0	0	0	0	0	0	0	0	0	706.32	0	699.75	0	0	0	0	0	0	0	0	691.63	0	0	0	0	0
2.4452e+13	0	696.85	0	0	0	0	0	0	0	0	0	0	0	0	0	0	0	0	0	703.11	0	0	0	0	0	0	0	0	0	0	0	0	704.88	0	696.88	0	0	0	0	0	0	0	0	691.2	0	0	0	0	0
2.4498e+13	0	695.48	0	0	0	0	0	0	0	0	0	0	0	0	0	0	0	0	0	702.41	0	0	0	0	0	0	0	0	0	0	0	0	703.51	0	694.03	0	0	0	0	0	0	0	0	690.53	0	0	0	0	0
2.4545e+13	0	694.01	0	0	0	0	0	0	0	0	0	0	0	0	0	0	0	0	0	701.67	0	0	0	0	0	0	0	0	0	0	0	0	702.2	0	690.91	0	0	0	0	0	0	0	0	0	0	0	0	0	0
2.4591e+13	0	692.15	0	0	0	0	0	0	0	0	0	0	0	0	0	0	0	0	0	700.91	0	0	0	0	0	0	0	0	0	0	0	0	700.92	0	0	0	0	0	0	0	0	0	0	0	0	0	0	0	0
2.4638e+13	698.4	697.53	0	0	0	0	0	696.6	0	0	715.28	709.19	0	0	0	0	0	0	0	701.26	0	0	0	0	0	0	0	0	0	0	698.1	696.54	707.17	0	746.64	0	0	699.03	0	0	0	0	0	0	696.6	0	0	0	0
2.4684e+13	0	703.98	0	0	0	0	0	0	0	0	700.66	0	0	0	691.12	0	0	0	0	703.27	0	0	0	0	0	0	0	0	0	0	699.47	697.7	712.44	0	722.03	0	693.41	700.1	0	0	0	0	0	690.26	0	0	0	0	0
2.4731e+13	0	703.83	0	0	0	0	0	0	0	0	693.26	0	0	0	691.62	0	0	0	0	704.83	0	0	0	0	0	0	0	0	0	0	696.53	694.68	711.67	0	713.54	0	694.01	697.14	0	0	0	0	0	692.05	0	0	0	0	0
2.4777e+13	0	702.65	0	0	0	0	0	0	0	0	0	0	0	0	690.69	0	0	0	0	705.27	0	0	0	0	0	0	0	0	0	0	693.55	691.41	710.14	0	708.47	0	693.07	694.31	0	0	0	0	0	693.08	0	0	0	0	0
2.4824e+13	0	701.28	0	0	0	0	0	0	0	0	0	0	0	0	0	0	0	0	0	705.1	0	0	0	0	0	0	0	0	0	0	690.08	0	708.56	0	704.69	0	691.58	691.25	0	0	0	0	0	693.38	0	0	0	0	0
2.487e+13	0	699.89	0	0	0	0	0	0	0	0	0	0	0	0	0	0	0	0	0	704.64	0	0	0	0	0	0	0	0	0	0	0	0	707.05	0	701.59	0	0	0	0	0	0	0	0	693.24	0	0	0	0	0
2.4917e+13	0	698.53	0	0	0	0	0	0	0	0	0	0	0	0	0	0	0	0	0	704.02	0	0	0	0	0	0	0	0	0	0	0	0	705.62	0	698.84	0	0	0	0	0	0	0	0	692.83	0	0	0	0	0
2.4963e+13	0	697.17	0	0	0	0	0	0	0	0	0	0	0	0	0	0	0	0	0	703.33	0	0	0	0	0	0	0	0	0	0	0	0	704.27	0	696.14	0	0	0	0	0	0	0	0	692.25	0	0	0	0	0
2.501e+13	0	695.77	0	0	0	0	0	0	0	0	0	0	0	0	0	0	0	0	0	702.59	0	0	0	0	0	0	0	0	0	0	0	0	702.97	0	693.25	0	0	0	0	0	0	0	0	691.5	0	0	0	0	0
2.5056e+13	0	694.26	0	0	0	0	0	0	0	0	0	0	0	0	0	0	0	0	0	701.83	0	0	0	0	0	0	0	0	0	0	0	0	701.71	0	690.24	0	0	0	0	0	0	0	0	690.5	0	0	0	0	0
2.5103e+13	712.64	697.21	0	0	0	0	0	711.33	0	0	722.16	720.01	0	0	0	0	0	0	0	701.93	0	0	0	0	0	0	692.8	0	0	0	696.63	694.63	704.95	0	761.99	0	0	697.81	0	0	0	0	0	690.75	711.33	0	0	0	0
2.5149e+13	0	706.04	0	0	0	0	0	0	0	0	703.27	0	0	0	691.59	0	0	0	0	703.66	0	0	0	0	0	0	0	0	0	0	700.71	698.66	712.87	0	725.26	0	693.88	701.48	0	0	0	0	0	691.61	0	0	0	0	0
2.5196e+13	0	705.94	0	0	0	0	0	0	0	0	695.69	0	0	0	692.62	0	0	0	0	705.49	0	0	0	0	0	0	0	0	0	0	697.79	695.93	712.42	0	715.63	0	695.06	698.46	0	0	0	0	0	693.63	0	0	0	0	0
2.5242e+13	0	704.58	0	0	0	0	0	0	0	0	0	0	0	0	691.91	0	0	0	0	706.09	0	0	0	0	0	0	0	0	0	0	694.97	692.77	710.91	0	710.2	0	694.24	695.7	0	0	0	0	0	694.64	0	0	0	0	0
2.5289e+13	0	703.06	0	0	0	0	0	0	0	0	0	0	0	0	690.39	0	0	0	0	706	0	0	0	0	0	0	0	0	0	0	692.02	0	709.32	0	706.35	0	692.83	692.91	0	0	0	0	0	694.93	0	0	0	0	0
2.5335e+13	0	701.58	0	0	0	0	0	0	0	0	0	0	0	0	0	0	0	0	0	705.56	0	0	0	0	0	0	0	0	0	0	0	0	707.8	0	703.18	0	691.12	0	0	0	0	0	0	694.81	0	0	0	0	0
2.5382e+13	0	700.15	0	0	0	0	0	0	0	0	0	0	0	0	0	0	0	0	0	704.96	0	0	0	0	0	0	0	0	0	0	0	0	706.37	0	700.46	0	0	0	0	0	0	0	0	694.43	0	0	0	0	0
2.5428e+13	0	698.76	0	0	0	0	0	0	0	0	0	0	0	0	0	0	0	0	0	704.27	0	0	0	0	0	0	0	0	0	0	0	0	705.02	0	697.84	0	0	0	0	0	0	0	0	693.88	0	0	0	0	0
2.5475e+13	0	697.38	0	0	0	0	0	0	0	0	0	0	0	0	0	0	0	0	0	703.54	0	0	0	0	0	0	0	0	0	0	0	0	703.73	0	695.32	0	0	0	0	0	0	0	0	693.19	0	0	0	0	0
2.5521e+13	0	695.96	0	0	0	0	0	0	0	0	0	0	0	0	0	0	0	0	0	702.77	0	0	0	0	0	0	0	0	0	0	0	0	702.48	0	692.38	0	0	0	0	0	0	0	0	692.34	0	0	0	0	0
2.5568e+13	736.18	696.05	0	0	0	0	0	735.47	0	0	730.22	744.03	0	0	0	0	0	0	0	702.75	0	0	690.73	0	0	0	697.75	0	0	0	693.81	691.49	702.49	0	792.75	0	0	694.06	0	0	0	0	0	693.1	735.47	0	0	0	0
2.5614e+13	0	707.6	0	0	0	0	0	0	0	0	705.86	689.76	0	0	692	0	0	0	0	704.04	0	0	690.54	0	0	0	0	0	0	0	702.13	699.65	713.21	0	728.28	0	694.18	703	0	0	0	0	0	693.5	0	0	0	0	0
2.5661e+13	0	707.84	0	0	0	0	0	0	0	0	697.46	0	0	0	693.67	0	0	0	0	706.14	0	0	690.32	0	0	0	0	0	0	0	699.16	697.21	713.25	0	717.43	0	696.01	699.9	0	0	0	0	0	695.3	0	0	0	0	0
2.5707e+13	0	706.37	0	0	0	0	0	0	0	0	690.54	0	0	0	693.12	0	0	0	0	706.92	0	0	690.07	0	0	0	0	0	0	0	696.35	694.13	711.77	0	711.67	0	695.3	697.09	0	0	0	0	0	696.27	0	0	0	0	0
2.5753e+13	0	704.74	0	0	0	0	0	0	0	0	0	0	0	0	691.78	0	0	0	0	706.9	0	0	0	0	0	0	0	0	0	0	693.66	690.95	710.15	0	707.72	0	693.97	694.48	0	0	0	0	0	696.53	0	0	0	0	0
2.58e+13	0	703.16	0	0	0	0	0	0	0	0	0	0	0	0	0	0	0	0	0	706.5	0	0	0	0	0	0	0	0	0	0	0	0	708.61	0	704.54	0	692.39	691.36	0	0	0	0	0	696.37	0	0	0	0	0
2.5846e+13	0	701.66	0	0	0	0	0	0	0	0	0	0	0	0	0	0	0	0	0	705.9	0	0	0	0	0	0	0	0	0	0	0	0	707.16	0	701.78	0	690.26	0	0	0	0	0	0	695.96	0	0	0	0	0
2.5893e+13	0	700.23	0	0	0	0	0	0	0	0	0	0	0	0	0	0	0	0	0	705.21	0	0	0	0	0	0	0	0	0	0	0	0	705.79	0	699.3	0	0	0	0	0	0	0	0	695.39	0	0	0	0	0
2.5939e+13	0	698.83	0	0	0	0	0	0	0	0	0	0	0	0	0	0	0	0	0	704.48	0	0	0	0	0	0	0	0	0	0	0	0	704.49	0	696.77	0	0	0	0	0	0	0	0	694.71	0	0	0	0	0
2.5986e+13	0	697.44	0	0	0	0	0	0	0	0	0	0	0	0	0	0	0	0	0	703.72	0	0	0	0	0	0	0	0	0	0	0	0	703.25	0	694.25	0	0	0	0	0	0	0	0	693.94	0	0	0	0	0
2.6032e+13	855.45	695.68	0	0	0	0	0	853.81	0	0	721.35	865.91	0	0	0	0	0	0	0	703.66	0	0	691.91	0	0	0	695.58	0	0	0	0	0	701.41	0	893.93	0	0	0	0	0	0	690.58	0	694.72	853.81	0	0	0	0
2.6079e+13	0	707.85	0	0	0	0	0	0	0	0	708.99	695.64	0	0	692.16	0	0	0	0	704.4	0	0	691.72	0	0	0	0	0	0	0	703.46	700.46	713.27	0	731.77	0	694.17	704.5	0	0	0	690.39	0	694.85	0	0	0	0	0
2.6125e+13	0	709.11	0	0	0	0	0	0	0	0	699.33	0	0	0	694.65	0	0	0	0	706.75	0	0	691.5	0	0	0	0	0	0	0	700.55	698.38	714.08	0	719.19	0	696.91	701.37	0	0	0	690.15	0	696.69	0	0	0	0	0
2.6172e+13	0	707.78	0	0	0	0	0	0	0	0	693.13	0	0	0	694.29	0	0	0	0	707.74	0	0	691.28	0	0	0	0	0	0	0	697.68	695.44	712.67	0	713.02	0	696.32	698.45	0	0	0	0	0	697.71	0	0	0	0	0
2.6218e+13	0	706.13	0	0	0	0	0	0	0	0	0	0	0	0	693.01	0	0	0	0	707.8	0	0	691.1	0	0	0	0	0	0	0	695.05	692.45	711.03	0	708.9	0	695.13	695.83	0	0	0	0	0	697.96	0	0	0	0	0
2.6265e+13	0	704.51	0	0	0	0	0	0	0	0	0	0	0	0	691.37	0	0	0	0	707.43	0	0	690.97	0	0	0	0	0	0	0	692.19	0	709.45	0	705.72	0	693.69	693.21	0	0	0	0	0	697.77	0	0	0	0	0
2.6311e+13	0	702.98	0	0	0	0	0	0	0	0	0	0	0	0	0	0	0	0	0	706.85	0	0	690.88	0	0	0	0	0	0	0	0	0	707.98	0	702.94	0	691.96	0	0	0	0	0	0	697.33	0	0	0	0	0
2.6358e+13	0	701.52	0	0	0	0	0	0	0	0	0	0	0	0	0	0	0	0	0	706.17	0	0	690.8	0	0	0	0	0	0	0	0	0	706.61	0	700.47	0	0	0	0	0	0	0	0	696.75	0	0	0	0	0
2.6404e+13	0	700.12	0	0	0	0	0	0	0	0	0	0	0	0	0	0	0	0	0	705.43	0	0	690.72	0	0	0	0	0	0	0	0	0	705.3	0	698.06	0	0	0	0	0	0	0	0	696.08	0	0	0	0	0
2.6451e+13	0	698.74	0	0	0	0	0	0	0	0	0	0	0	0	0	0	0	0	0	704.66	0	0	690.63	0	0	0	0	0	0	0	0	0	704.05	0	695.69	0	0	0	0	0	0	0	0	695.32	0	0	0	0	0
2.6497e+13	0	697.34	0	0	0	0	0	0	0	0	0	0	0	0	0	0	0	0	0	703.89	0	0	690.51	0	0	0	0	0	0	0	0	0	702.84	0	693.01	0	0	0	0	0	0	0	0	694.5	0	0	0	0	0
2.6544e+13	0	706.92	0	0	0	0	0	0	0	0	712.78	701.23	0	0	692.07	0	0	0	0	704.76	0	0	692.94	0	0	0	0	0	0	0	704.84	701.11	712.97	0	736.57	0	693.5	706.01	0	0	0	691.54	0	695.76	0	0	0	0	0
2.659e+13	0	709.9	0	0	0	0	0	0	0	0	701.38	0	0	0	695.56	0	0	0	0	707.31	0	0	692.74	0	0	0	0	0	0	0	702.09	699.68	714.93	0	721.12	0	697.47	702.94	0	0	0	691.32	0	697.67	0	0	0	0	0
2.6637e+13	0	708.88	0	0	0	0	0	0	0	0	695.1	0	0	0	695.4	0	0	0	0	708.52	0	0	692.51	0	0	0	0	0	0	0	699.08	696.77	713.61	0	714.33	0	697.16	699.85	0	0	0	691.1	0	698.88	0	0	0	0	0
2.6683e+13	0	707.3	0	0	0	0	0	0	0	0	0	0	0	0	694.17	0	0	0	0	708.69	0	0	692.31	0	0	0	0	0	0	0	696.41	693.98	711.96	0	709.98	690.52	696.08	697.16	0	0	0	690.9	0	699.19	0	0	0	0	0
2.673e+13	0	705.68	0	0	0	0	0	0	0	0	0	0	0	0	692.63	0	0	0	0	708.36	0	0	692.16	0	0	0	0	0	0	0	693.83	690.45	710.35	0	706.71	690.68	694.77	694.63	0	0	0	690.75	0	699.01	0	0	0	0	0
2.6776e+13	0	704.13	0	0	0	0	0	0	0	0	0	0	0	0	690.67	0	0	0	0	707.79	0	0	692.05	0	0	0	0	0	0	0	0	0	708.85	0	703.93	690.43	693.25	691.5	0	0	0	690.64	0	698.57	0	0	0	0	0
2.6823e+13	0	702.66	0	0	0	0	0	0	0	0	0	0	0	0	0	0	0	0	0	707.1	0	0	691.97	0	0	0	0	0	0	0	0	0	707.45	0	701.44	0	691.26	0	0	0	0	690.55	0	697.98	0	0	0	0	0
2.6869e+13	0	701.25	0	0	0	0	0	0	0	0	0	0	0	0	0	0	0	0	0	706.36	0	0	691.89	0	0	0	0	0	0	0	0	0	706.14	0	699.14	0	0	0	0	0	0	690.47	0	697.3	0	0	0	0	0
2.6916e+13	0	699.87	0	0	0	0	0	0	0	0	0	0	0	0	0	0	0	0	0	705.6	0	0	691.8	0	0	0	0	0	0	0	0	0	704.88	0	696.78	0	0	0	0	0	0	690.37	0	696.55	0	0	0	0	0
2.6962e+13	0	698.5	0	0	0	0	0	0	0	0	0	0	0	0	0	0	0	0	0	704.82	0	0	691.68	0	0	0	0	0	0	0	0	0	703.66	0	694.46	0	0	0	0	0	0	690.25	0	695.75	0	0	0	0	0
2.7009e+13	695.48	705.78	0	690.57	0	0	0	693.59	0	690.28	717.44	707.07	0	0	691.34	0	0	0	0	705.17	0	0	694.06	0	0	0	0	0	0	0	705.47	701.36	712.06	0	743	0	692.35	706.51	0	0	0	692.71	0	696.59	693.59	0	0	0	0
2.7055e+13	0	710.53	0	690.41	0	0	0	0	0	690.15	703.49	0	0	0	696.09	0	0	0	0	707.79	0	0	693.86	0	0	0	0	0	0	0	703.51	700.93	715.78	0	723.01	0	697.82	704.31	0	0	0	692.49	0	698.34	0	0	0	0	0
2.7102e+13	0	709.8	0	690.21	0	0	0	0	0	0	696.79	0	0	0	696.26	0	0	0	0	709.28	0	0	693.65	0	0	0	0	0	0	0	700.35	697.96	714.59	0	715.44	690.58	697.91	701.1	0	0	0	692.25	0	699.78	0	0	0	0	0
2.7148e+13	0	708.27	0	0	0	0	0	0	0	0	690.14	0	0	0	695.16	0	0	0	0	709.57	0	0	693.47	0	0	0	0	0	0	0	697.62	695.25	712.91	0	710.83	691.45	696.98	698.34	0	0	0	692.04	0	700.21	0	0	0	0	0
2.7195e+13	0	706.65	0	0	0	0	0	0	0	0	0	0	0	0	693.73	0	0	0	0	709.28	0	0	693.34	0	0	0	0	0	0	0	695.09	692.37	711.27	0	707.46	691.73	695.75	695.84	0	0	0	691.88	0	700.07	0	0	0	0	0
2.7241e+13	0	705.09	0	0	0	0	0	0	0	0	0	0	0	0	692.06	0	0	0	0	708.72	0	0	693.24	0	0	0	0	0	0	0	692.3	0	709.74	0	704.68	691.59	694.36	693.3	0	0	0	691.77	0	699.64	0	0	0	0	0
2.7288e+13	0	703.61	0	0	0	0	0	0	0	0	0	0	0	0	0	0	0	0	0	708.04	0	0	693.16	0	0	0	0	0	0	0	0	0	708.32	0	702.18	691.14	692.75	0	0	0	0	691.69	0	699.04	0	0	0	0	0
2.7334e+13	0	702.19	0	0	0	0	0	0	0	0	0	0	0	0	0	0	0	0	0	707.29	0	0	693.08	0	0	0	0	0	0	0	0	0	706.98	0	699.93	690.41	0	0	0	0	0	691.6	0	698.36	0	0	0	0	0
2.7381e+13	0	700.82	0	0	0	0	0	0	0	0	0	0	0	0	0	0	0	0	0	706.52	0	0	692.99	0	0	0	0	0	0	0	0	0	705.71	0	697.64	0	0	0	0	0	0	691.51	0	697.61	0	0	0	0	0
2.7427e+13	0	699.47	0	0	0	0	0	0	0	0	0	0	0	0	0	0	0	0	0	705.74	0	0	692.88	0	0	0	0	0	0	0	0	0	704.49	0	695.44	0	0	0	0	0	0	691.4	0	696.82	0	0	0	0	0
2.7473e+13	706.89	704.15	0	691.72	0	0	0	705.52	0	691.47	723.52	715.1	0	0	690.37	0	0	0	0	705.68	0	0	695.19	0	0	0	692.66	0	0	0	705.11	700.92	710.24	0	752.73	0	690.93	705.81	0	0	0	693.81	0	697.4	705.52	0	0	0	0
2.752e+13	0	711.2	0	691.56	0	0	0	0	0	691.34	705.61	0	0	0	696.18	0	0	0	0	708.18	0	0	694.99	0	0	0	0	0	0	0	704.89	702.33	716.55	0	725.19	0	697.83	705.5	0	0	0	693.61	0	698.91	0	0	0	0	0
2.7566e+13	0	710.76	0	691.37	0	0	0	0	0	691.19	698.34	0	0	0	696.88	0	0	0	0	709.97	0	0	694.77	0	0	0	0	0	0	0	701.56	699.2	715.58	0	716.7	691.33	698.48	702.2	0	0	0	693.39	0	700.58	0	0	0	0	0
2.7613e+13	0	709.25	0	691.18	0	0	0	0	0	691.04	692.9	0	0	0	695.94	0	0	0	0	710.4	0	0	694.59	0	0	0	0	0	0	0	698.73	696.45	713.88	0	711.8	692.41	697.74	699.37	0	0	0	693.2	0	701.16	0	0	0	0	0
2.7659e+13	0	707.62	0	691.01	0	0	0	0	0	690.88	0	0	0	0	694.67	0	0	0	0	710.17	0	0	694.44	0	0	0	0	0	0	0	696.2	693.8	712.2	0	708.3	692.78	696.6	696.89	0	0	0	693.05	0	701.08	0	0	0	0	0
2.7706e+13	0	706.05	0	690.87	0	0	0	0	0	690.74	0	0	0	0	693.14	0	0	0	0	709.63	0	0	694.35	0	0	0	0	0	0	0	693.7	0	710.63	0	705.5	692.67	695.28	694.49	0	0	0	692.93	0	700.66	0	0	0	0	0
2.7752e+13	0	704.55	0	690.75	0	0	0	0	0	690.62	0	0	0	0	691.17	0	0	0	0	708.95	0	0	694.27	0	0	0	0	0	0	0	0	0	709.18	0	703	692.27	693.83	691.19	0	0	0	692.84	0	700.06	0	0	0	0	0
2.7799e+13	0	703.12	0	690.65	0	0	0	0	0	690.52	0	0	0	0	0	0	0	0	0	708.2	0	0	694.19	0	0	0	0	0	0	0	0	0	707.83	0	700.74	691.66	691.95	0	0	0	0	692.75	0	699.37	0	0	0	0	0
2.7845e+13	0	701.75	0	690.55	0	0	0	0	0	690.42	0	0	0	0	0	0	0	0	0	707.42	0	0	694.1	0	0	0	0	0	0	0	0	0	706.55	0	698.57	690.81	0	0	0	0	0	692.65	0	698.63	0	0	0	0	0
2.7892e+13	0	700.41	0	690.45	0	0	0	0	0	690.32	0	0	0	0	0	0	0	0	0	706.63	0	0	693.99	0	0	0	0	0	0	0	0	0	705.32	0	696.36	0	0	0	0	0	0	692.53	0	697.84	0	0	0	0	0
2.7938e+13	722.23	701.98	0	692.88	0	0	0	721.34	0	692.71	731.12	729.68	0	0	0	0	0	0	0	706.34	0	0	696.26	0	0	690.92	697.82	0	0	0	702.35	698.25	707.53	0	768.57	0	0	703	0	0	0	694.88	0	698.29	721.34	0	0	0	0
2.7985e+13	0	711.68	0	692.72	0	0	0	0	0	692.58	707.63	690.57	0	0	696.47	0	0	0	0	708.47	0	0	696.06	0	0	690.7	0	0	0	0	706.41	703.66	717.2	0	727.16	690.17	698.13	707.01	0	0	0	694.68	0	699.42	0	0	0	0	0
2.8031e+13	0	711.61	0	692.54	0	0	0	0	0	692.42	699.77	0	0	0	697.71	0	0	0	0	710.61	0	0	695.85	0	0	690.45	0	0	0	0	702.89	700.43	716.56	0	717.74	692.19	699.35	703.52	0	0	0	694.46	0	701.28	0	0	0	0	0
2.8078e+13	0	710.13	0	692.34	0	0	0	0	0	692.25	694.41	0	0	0	696.9	0	0	0	0	711.21	0	0	695.67	0	0	690.19	0	0	0	0	699.93	697.61	714.86	0	712.58	693.43	698.74	700.56	0	0	0	694.26	0	702.01	0	0	0	0	0
2.8124e+13	0	708.49	0	692.16	0	0	0	0	0	692.08	0	0	0	0	695.69	0	0	0	0	711.04	0	0	695.54	0	0	0	0	0	0	0	697.37	695	713.13	0	708.98	693.85	697.63	698.04	0	0	0	694.11	0	701.99	0	0	0	0	0
2.8171e+13	0	706.89	0	692.01	0	0	0	0	0	691.93	0	0	0	0	694.28	0	0	0	0	710.52	0	0	695.45	0	0	0	0	0	0	0	694.95	692.03	711.53	0	706.16	693.77	696.35	695.72	0	0	0	694	0	701.59	0	0	0	0	0
2.8217e+13	0	705.39	0	691.89	0	0	0	0	0	691.8	0	0	0	0	692.61	0	0	0	0	709.85	0	0	695.37	0	0	0	0	0	0	0	692.05	0	710.04	0	703.68	693.42	694.96	693.21	0	0	0	693.91	0	701	0	0	0	0	0
2.8264e+13	0	703.96	0	691.78	0	0	0	0	0	691.69	0	0	0	0	0	0	0	0	0	709.09	0	0	695.3	0	0	0	0	0	0	0	0	0	708.67	0	701.42	692.85	693.41	0	0	0	0	693.83	0	700.31	0	0	0	0	0
2.831e+13	0	702.58	0	691.68	0	0	0	0	0	691.59	0	0	0	0	0	0	0	0	0	708.31	0	0	695.22	0	0	0	0	0	0	0	0	0	707.38	0	699.34	692.12	690.64	0	0	0	0	693.74	0	699.56	0	0	0	0	0
2.8357e+13	0	701.25	0	691.58	0	0	0	0	0	691.49	0	0	0	0	0	0	0	0	0	707.51	0	0	695.11	0	0	0	0	0	0	0	0	0	706.14	0	697.16	691.15	0	0	0	0	0	693.63	0	698.77	0	0	0	0	0
2.8403e+13	764.39	700.13	0	693.97	0	0	0	763.47	0	693.83	739.42	775.87	0	0	0	0	0	0	0	707.14	0	0	697.32	0	0	691.95	702.93	0	0	0	695.3	692.85	705.07	0	818.47	691.29	0	694.65	0	0	0	695.93	0	699.16	763.47	0	0	0	0
2.845e+13	0	711.67	0	693.82	0	0	0	0	0	693.71	710.59	695.57	0	0	696.07	0	0	0	0	708.69	0	0	697.12	0	0	691.75	0	0	0	0	707.56	705.09	717.63	0	729.45	691.07	698.16	707.96	0	0	0	695.74	0	699.8	0	0	0	0	0
2.8496e+13	0	712.22	0	693.64	0	0	0	0	0	693.57	701.72	0	0	0	698.24	0	0	0	0	711.18	0	0	696.91	0	0	691.5	0	0	0	0	704.04	701.76	717.53	0	718.78	693.17	700.11	704.58	0	0	0	695.52	0	701.79	0	0	0	0	0
2.8543e+13	0	710.81	0	693.46	0	0	0	0	0	693.42	696.15	0	0	0	697.66	0	0	0	0	711.98	0	0	696.71	0	0	691.27	0	0	0	0	700.99	698.85	715.84	0	713.31	694.43	699.65	701.57	0	0	0	695.32	0	702.67	0	0	0	0	0
2.8589e+13	0	709.17	0	693.29	0	0	0	0	0	693.27	0	0	0	0	696.55	0	0	0	0	711.89	0	0	696.57	0	0	691.06	0	0	0	0	698.42	696.23	714.07	0	709.61	694.87	698.57	699.05	0	0	0	695.17	0	702.73	0	0	0	0	0
2.8636e+13	0	707.58	0	693.15	0	0	0	0	0	693.14	0	0	0	0	695.22	0	0	0	0	711.4	0	0	696.48	0	0	690.91	0	0	0	0	696.08	693.65	712.42	0	706.74	694.82	697.31	696.78	0	0	0	695.06	0	702.36	0	0	0	0	0
2.8682e+13	0	706.07	0	693.03	0	0	0	0	0	693.02	0	0	0	0	693.74	0	0	0	0	710.73	0	0	696.41	0	0	690.8	0	0	0	0	693.66	0	710.91	0	704.28	694.48	695.98	694.5	0	0	0	694.98	0	701.79	0	0	0	0	0
2.8729e+13	0	704.64	0	692.93	0	0	0	0	0	692.91	0	0	0	0	691.78	0	0	0	0	709.98	0	0	696.34	0	0	690.7	0	0	0	0	0	0	709.51	0	702.02	693.95	694.53	691.07	0	0	0	694.89	0	701.1	0	0	0	0	0
2.8775e+13	0	703.27	0	692.83	0	0	0	0	0	692.81	0	0	0	0	0	0	0	0	0	709.19	0	0	696.26	0	0	690.6	0	0	0	0	0	0	708.2	0	699.98	693.26	692.79	0	0	0	0	694.8	0	700.35	0	0	0	0	0
2.8822e+13	0	701.95	0	692.72	0	0	0	0	0	692.71	0	0	0	0	0	0	0	0	0	708.38	0	0	696.17	0	0	690.48	0	0	0	0	0	0	706.95	0	697.87	692.41	0	0	0	0	0	694.7	0	699.57	0	0	0	0	0
2.8868e+13	977.98	700.03	0	695.05	0	0	0	977.29	0	694.99	694.64	983.73	0	0	0	0	0	0	0	707.99	0	0	698.33	0	0	692.98	0	0	0	0	0	0	704.82	0	1004	693.1	0	0	0	0	0	696.94	0	699.93	977.29	0	0	0	0
2.8915e+13	0	711.25	0	694.89	0	0	0	0	0	694.86	713.23	700.38	0	0	695.3	0	0	0	0	708.86	0	0	698.14	0	0	692.78	0	0	0	0	708.29	706.32	717.7	0	732.97	692.33	697.93	708.53	0	0	0	696.75	0	700.05	0	0	0	0	0
2.8961e+13	0	712.79	0	694.72	0	0	0	0	0	694.72	703.27	0	0	0	698.66	0	0	0	0	711.68	0	0	697.93	0	0	692.54	0	0	0	0	705.04	702.99	718.48	0	720.25	694.12	700.86	705.53	0	0	0	696.53	0	702.15	0	0	0	0	0
2.9008e+13	0	711.51	0	694.53	0	0	0	0	0	694.56	697.46	0	0	0	698.36	0	0	0	0	712.72	0	0	697.73	0	0	692.3	0	0	0	0	701.95	699.95	716.82	0	714.29	695.4	700.55	702.5	0	0	0	696.33	0	703.23	0	0	0	0	0
2.9054e+13	0	709.89	0	694.36	0	0	0	0	0	694.4	692.53	0	0	0	697.35	0	0	0	0	712.73	0	0	697.58	0	0	692.09	0	0	0	0	699.36	697.28	715.01	0	710.41	695.87	699.5	699.97	0	0	0	696.17	0	703.4	0	0	0	0	0
2.9101e+13	0	708.29	0	694.21	0	0	0	0	0	694.26	0	0	0	0	696.08	0	0	0	0	712.27	0	0	697.49	0	0	691.93	0	0	0	0	697.05	694.78	713.32	0	707.45	695.83	698.25	697.72	0	0	0	696.06	0	703.09	0	0	0	0	0
2.9147e+13	0	706.78	0	694.1	0	0	0	0	0	694.13	0	0	0	0	694.68	0	0	0	0	711.61	0	0	697.43	0	0	691.82	0	0	0	0	694.79	691.59	711.77	0	704.98	695.49	696.94	695.56	0	0	0	695.99	0	702.54	0	0	0	0	0
2.9193e+13	0	705.35	0	693.99	0	0	0	0	0	694.02	0	0	0	0	693.08	0	0	0	0	710.85	0	0	697.37	0	0	691.71	0	0	0	0	691.73	0	710.34	0	702.72	694.97	695.56	693.09	0	0	0	695.92	0	701.86	0	0	0	0	0
2.924e+13	0	703.98	0	693.9	0	0	0	0	0	693.92	0	0	0	0	689.99	0	0	0	0	710.06	0	0	697.3	0	0	691.61	0	0	0	0	0	0	709.01	0	700.66	694.31	694.02	0	0	0	0	695.83	0	701.12	0	0	0	0	0
2.9286e+13	0	702.67	0	693.8	0	0	0	0	0	693.82	0	0	0	0	0	0	0	0	0	709.24	0	0	697.21	0	0	691.5	0	0	0	0	0	0	707.76	0	698.66	693.53	691.6	0	0	0	0	695.73	0	700.35	0	0	0	0	0
2.9333e+13	0	701.38	0	693.69	0	0	0	0	0	693.72	0	0	0	0	0	0	0	0	0	708.43	0	0	697.08	0	0	691.36	0	0	0	0	0	0	706.55	0	696.61	692.59	0	0	0	0	0	695.61	0	699.54	0	0	0	0	0
2.9379e+13	693.12	710.36	0	695.93	0	0	0	691.16	0	695.94	716.11	705.59	0	0	694.27	0	0	0	0	709.03	0	0	699.13	0	0	693.76	0	0	0	0	708.47	707.11	717.19	0	737.93	693.49	697.4	708.66	0	0	0	697.74	0	700.34	691.16	0	0	0	0
2.9426e+13	0	713.34	0	695.76	0	0	0	0	0	695.8	704.69	0	0	0	699	0	0	0	0	712.1	0	0	698.92	0	0	693.54	0	0	0	0	705.95	704.15	719.38	0	722.01	695.06	701.66	706.44	0	0	0	697.53	0	702.46	0	0	0	0	0
2.9472e+13	0	712.23	0	695.58	0	0	0	0	0	695.65	698.63	0	0	0	699.02	0	0	0	0	713.43	0	0	698.71	0	0	693.31	0	0	0	0	702.83	700.97	717.8	0	715.41	696.36	701.5	703.39	0	0	0	697.31	0	703.76	0	0	0	0	0
2.9519e+13	0	710.63	0	695.41	0	0	0	0	0	695.5	693.9	0	0	0	698.11	0	0	0	0	713.54	0	0	698.56	0	0	693.11	0	0	0	0	700.22	698.24	715.95	0	711.29	696.85	700.45	700.84	0	0	0	697.15	0	704.05	0	0	0	0	0
2.9565e+13	0	709.02	0	695.27	0	0	0	0	0	695.37	0	0	0	0	696.89	0	0	0	0	713.12	0	0	698.47	0	0	692.95	0	0	0	0	697.93	695.75	714.22	0	708.23	696.81	699.2	698.6	0	0	0	697.04	0	703.8	0	0	0	0	0
2.9612e+13	0	707.5	0	695.15	0	0	0	0	0	695.25	0	0	0	0	695.54	0	0	0	0	712.47	0	0	698.41	0	0	692.82	0	0	0	0	695.75	693.16	712.63	0	705.72	696.47	697.88	696.49	0	0	0	696.97	0	703.28	0	0	0	0	0
2.9658e+13	0	706.06	0	695.05	0	0	0	0	0	695.14	0	0	0	0	694.07	0	0	0	0	711.71	0	0	698.36	0	0	692.72	0	0	0	0	693.31	0	711.17	0	703.46	695.94	696.52	694.28	0	0	0	696.9	0	702.62	0	0	0	0	0
2.9705e+13	0	704.69	0	694.96	0	0	0	0	0	695.05	0	0	0	0	692.1	0	0	0	0	710.91	0	0	698.29	0	0	692.62	0	0	0	0	0	0	709.82	0	701.38	695.29	695.07	690.4	0	0	0	696.82	0	701.88	0	0	0	0	0
2.9751e+13	0	703.38	0	694.86	0	0	0	0	0	694.96	0	0	0	0	0	0	0	0	0	710.09	0	0	698.2	0	0	692.5	0	0	0	0	0	0	708.55	0	699.45	694.54	693.32	0	0	0	0	696.73	0	701.11	0	0	0	0	0
2.9798e+13	0	702.1	0	694.75	0	0	0	0	0	694.86	0	0	0	0	0	0	0	0	0	709.27	0	0	698.09	0	0	692.36	0	0	0	0	0	0	707.34	0	697.42	693.68	0	0	0	0	0	696.61	0	700.31	0	0	0	0	0
2.9844e+13	702.87	708.82	0	696.94	0	0	0	701.22	0	697.01	721.18	712	0	0	692.99	0	0	0	0	709.28	0	0	700.1	0	0	694.71	692.35	0	690.51	0	707.09	706.5	715.78	0	745.2	694.4	696.1	707.81	0	0	0	698.7	0	700.73	701.22	0	0	0	0
2.9891e+13	0	713.84	0	696.77	0	0	0	0	0	696.88	706.8	0	0	0	699.19	0	0	0	0	712.42	0	0	699.88	0	0	694.49	0	0	690.26	0	706.62	705.03	720.22	0	724.06	695.82	702.32	707.22	0	0	0	698.48	0	702.71	0	0	0	0	0
2.9937e+13	0	712.95	0	696.59	0	0	0	0	0	696.72	700.23	0	0	0	699.59	0	0	0	0	714.08	0	0	699.67	0	0	694.26	0	0	0	0	703.58	701.83	718.78	0	716.64	697.21	702.4	704.19	0	0	0	698.27	0	704.24	0	0	0	0	0
2.9984e+13	0	711.36	0	696.41	0	0	0	0	0	696.57	695.46	0	0	0	698.78	0	0	0	0	714.33	0	0	699.51	0	0	694.06	0	0	0	0	700.97	699.08	716.9	0	712.23	697.74	701.36	701.62	0	0	0	698.1	0	704.67	0	0	0	0	0
3.003e+13	0	709.74	0	696.27	0	0	0	0	0	696.42	0	0	0	0	697.61	0	0	0	0	713.96	0	0	699.42	0	690.07	693.9	0	0	0	0	698.71	696.63	715.12	0	709.03	697.71	700.09	699.39	0	0	0	697.99	0	704.48	0	0	0	0	0
3.0077e+13	0	708.2	0	696.15	0	0	0	0	0	696.3	0	0	0	0	696.31	0	0	0	0	713.32	0	0	699.36	0	690.16	693.79	0	0	0	0	696.58	694.22	713.49	0	706.46	697.36	698.76	697.31	0	0	0	697.92	0	703.99	0	0	0	0	0
3.0123e+13	0	706.76	0	696.06	0	0	0	0	0	696.19	0	0	0	0	694.91	0	0	0	0	712.57	0	0	699.32	0	690	693.69	0	0	0	0	694.39	690.13	712	0	704.2	696.83	697.4	695.23	0	0	0	697.86	0	703.34	0	0	0	0	0
3.017e+13	0	705.39	0	695.97	0	0	0	0	0	696.1	0	0	0	0	693.29	0	0	0	0	711.76	0	0	699.26	0	0	693.59	0	0	0	0	690.68	0	710.62	0	702.1	696.19	695.99	692.63	0	0	0	697.79	0	702.62	0	0	0	0	0
3.0216e+13	0	704.08	0	695.88	0	0	0	0	0	696.01	0	0	0	0	0	0	0	0	0	710.93	0	0	699.18	0	0	693.48	0	0	0	0	0	0	709.33	0	700.18	695.45	694.44	0	0	0	0	697.7	0	701.85	0	0	0	0	0
3.0263e+13	0	702.8	0	695.77	0	0	0	0	0	695.91	0	0	0	0	0	0	0	0	0	710.1	0	0	699.07	0	0	693.35	0	0	0	0	0	0	708.11	0	698.22	694.62	692.08	0	0	0	0	697.59	0	701.05	0	0	0	0	0
3.0309e+13	714.18	706.51	0	697.92	0	0	0	713.07	0	698.03	726.87	721.81	0	0	691.52	0	0	0	0	709.69	0	0	701.04	0	0	695.64	696.93	0	691.46	0	705.2	705.41	713.19	0	757.35	695.2	694.31	706.22	0	0	0	699.63	0	701.22	713.07	0	0	0	0
3.0356e+13	0	714.17	0	697.75	0	0	0	0	0	697.9	708.49	690.97	0	0	699.58	0	0	0	0	712.64	0	0	700.82	0	0	695.43	0	0	691.23	0	708.02	706.52	720.96	0	726.45	696.35	702.99	708.63	0	0	0	699.42	0	702.87	0	0	0	0	0
3.0402e+13	0	713.59	0	697.57	0	0	0	0	0	697.75	701.44	0	0	0	700.44	0	0	0	0	714.68	0	0	700.6	0	0	695.2	0	0	690.97	0	704.84	703.1	719.75	0	717.97	697.91	703.41	705.46	0	0	0	699.2	0	704.62	0	0	0	0	0
3.0449e+13	0	712.02	0	697.39	0	0	0	0	0	697.6	696.61	0	0	0	699.71	0	0	0	0	715.09	0	0	700.44	0	690.3	694.99	0	0	690.71	0	702.12	700.21	717.85	0	713.19	698.53	702.39	702.77	0	0	0	699.02	0	705.19	0	0	0	0	0
3.0495e+13	0	710.38	0	697.25	0	0	0	0	0	697.46	691.74	0	0	0	698.55	0	0	0	0	714.78	0	0	700.34	0	690.83	694.84	0	0	690.5	0	699.79	697.72	716.02	0	709.83	698.53	701.08	700.47	0	0	0	698.91	0	705.08	0	0	0	0	0
3.0542e+13	0	708.83	0	697.13	0	0	0	0	0	697.34	0	0	0	0	697.27	0	0	0	0	714.16	0	0	700.28	0	691	694.72	0	0	690.34	0	697.66	695.38	714.36	0	707.17	698.19	699.72	698.38	0	0	0	698.84	0	704.62	0	0	0	0	0
3.0588e+13	0	707.38	0	697.04	0	0	0	0	0	697.24	0	0	0	0	695.91	0	0	0	0	713.4	0	0	700.24	0	690.88	694.62	0	0	690.22	0	695.55	692.65	712.83	0	704.89	697.67	698.36	696.35	0	0	0	698.78	0	703.99	0	0	0	0	0
3.0635e+13	0	706	0	696.96	0	0	0	0	0	697.15	0	0	0	0	694.42	0	0	0	0	712.59	0	0	700.19	0	690.54	694.53	0	0	690.11	0	693.05	0	711.43	0	702.78	697.02	696.97	694.15	0	0	0	698.72	0	703.27	0	0	0	0	0
3.0681e+13	0	704.69	0	696.87	0	0	0	0	0	697.06	0	0	0	0	692.41	0	0	0	0	711.75	0	0	700.12	0	690.01	694.42	0	0	0	0	0	0	710.12	0	700.83	696.3	695.51	690.1	0	0	0	698.64	0	702.51	0	0	0	0	0
3.0728e+13	0	703.42	0	696.76	0	0	0	0	0	696.97	0	0	0	0	0	0	0	0	0	710.92	0	0	700.01	0	0	694.3	0	0	0	0	0	0	708.89	0	698.96	695.5	693.76	0	0	0	0	698.53	0	701.71	0	0	0	0	0
3.0774e+13	734.31	703.74	0	698.87	0	0	0	733.61	0	699.04	735.95	743.09	0	0	690.3	0	0	0	0	710.31	690.37	0	701.95	0	690.25	696.55	701.07	0	692.37	0	699.48	699.87	709.79	0	784.43	696.02	692.53	701.2	0	0	0	700.54	0	701.77	733.61	0	0	0	0
3.0821e+13	0	714.38	0	698.71	0	0	0	0	0	698.91	711.01	695.66	0	0	699.78	0	0	0	0	712.75	690.23	0	701.74	0	0	696.33	0	0	692.15	0	708.92	707.38	721.55	0	729.27	696.72	703.72	709.77	0	0	0	700.33	0	702.96	0	0	0	0	0
3.0867e+13	0	714.29	0	698.52	0	0	0	0	0	698.76	703.1	0	0	0	701.2	0	0	0	0	715.22	690.08	0	701.52	0	690.14	696.1	0	0	691.89	0	705.79	703.99	720.73	0	719.42	698.49	704.52	706.53	0	0	0	700.1	0	704.96	0	0	0	0	0
3.0913e+13	0	712.77	0	698.34	0	0	0	0	0	698.6	698.03	0	0	0	700.54	0	0	0	0	715.82	0	0	701.34	0	691.06	695.9	0	0	691.64	0	703.01	701.05	718.81	0	714.24	699.26	703.46	703.74	0	0	0	699.92	0	705.71	0	0	0	0	0
3.096e+13	0	711.12	0	698.19	0	0	0	0	0	698.46	693.73	0	0	0	699.39	0	0	0	0	715.58	0	0	701.23	0	691.62	695.74	0	0	691.43	0	700.64	698.56	716.93	0	710.7	699.32	702.08	701.37	0	0	0	699.8	0	705.68	0	0	0	0	0
3.1006e+13	0	709.54	0	698.08	0	0	0	0	0	698.33	0	0	0	0	698.11	0	0	0	0	714.98	0	0	701.18	0	691.82	695.63	0	0	691.27	0	698.52	696.28	715.22	0	707.95	699.01	700.67	699.26	0	0	0	699.73	0	705.27	0	0	0	0	0
3.1053e+13	0	708.07	0	697.99	0	0	0	0	0	698.23	0	0	0	0	696.77	0	0	0	0	714.22	0	0	701.15	0	691.74	695.53	0	0	691.14	0	696.47	693.9	713.66	0	705.64	698.48	699.27	697.27	0	0	0	699.68	0	704.66	0	0	0	0	0
3.1099e+13	0	706.69	0	697.91	0	0	0	0	0	698.14	0	0	0	0	695.35	0	0	0	0	713.4	0	0	701.1	0	691.44	695.44	0	0	691.03	0	694.28	0	712.23	0	703.52	697.84	697.88	695.21	0	0	0	699.63	0	703.96	0	0	0	0	0
3.1146e+13	0	705.37	0	697.83	0	0	0	0	0	698.06	0	0	0	0	693.7	0	0	0	0	712.56	0	0	701.03	0	690.98	695.34	0	0	690.91	0	690.34	0	710.9	0	701.55	697.12	696.45	692.51	0	0	0	699.55	0	703.2	0	0	0	0	0
3.1192e+13	0	704.1	0	697.73	0	0	0	0	0	697.97	0	0	0	0	690.42	0	0	0	0	711.72	0	0	700.94	0	690.27	695.22	0	0	690.78	0	0	0	709.65	0	699.73	696.34	694.89	0	0	0	0	699.45	0	702.41	0	0	0	0	0
3.1239e+13	836.52	702.27	0	699.79	0	0	0	834.95	0	700	728.99	847.03	0	0	0	0	0	0	0	711.06	691.39	690.79	702.84	0	691.71	697.42	700.4	0	693.26	0	691.16	0	707.69	0	876.02	696.87	691.89	692.55	0	0	0	701.42	0	702.44	834.95	0	0	0	0
3.1285e+13	0	714.39	0	699.64	0	0	0	0	0	699.88	713.44	699.79	0	0	699.65	0	0	0	0	712.77	691.26	690.68	702.63	0	690.37	697.21	0	0	693.04	0	709.71	707.79	721.88	0	732.81	697.13	704.05	710.87	0	0	0	701.22	0	703.08	0	0	0	0	0
3.1332e+13	0	714.98	0	699.45	0	0	0	0	0	699.73	704.46	0	0	0	701.85	0	0	0	0	715.68	691.11	690.57	702.4	0	690.88	696.98	0	0	692.79	0	706.67	704.74	721.69	0	721.08	699.11	705.57	707.56	0	0	0	700.99	0	705.26	0	0	0	0	0
3.1378e+13	0	713.5	0	699.27	0	0	0	0	0	699.58	699.14	0	0	0	701.31	0	0	0	0	716.52	690.95	690.45	702.22	0	691.8	696.77	0	0	692.55	0	703.83	701.8	719.77	0	715.38	700.06	704.52	704.65	0	0	0	700.79	0	706.2	0	0	0	0	0
3.1425e+13	0	711.82	0	699.12	0	0	0	0	0	699.43	694.92	0	0	0	700.18	0	0	0	0	716.36	690.78	690.33	702.1	0	692.41	696.61	0	0	692.32	0	701.43	699.31	717.84	0	711.61	700.17	703.08	702.22	0	0	0	700.67	0	706.26	0	0	0	0	0
3.1471e+13	0	710.22	0	699	0	0	0	0	0	699.31	0	0	0	0	698.9	0	0	0	0	715.78	690.61	690.2	702.05	0	692.64	696.49	0	0	692.16	0	699.31	697.06	716.09	0	708.74	699.86	701.61	700.09	0	0	0	700.6	0	705.89	0	0	0	0	0
3.1518e+13	0	708.72	0	698.91	0	0	0	0	0	699.21	0	0	0	0	697.57	0	0	0	0	715.03	690.45	690.06	702.02	0	692.58	696.41	0	0	692.03	0	697.29	694.82	714.49	0	706.37	699.33	700.17	698.1	0	0	0	700.56	0	705.3	0	0	0	0	0
3.1564e+13	0	707.33	0	698.84	0	0	0	0	0	699.12	0	0	0	0	696.18	0	0	0	0	714.21	690.29	0	701.98	0	692.31	696.32	0	0	691.92	0	695.23	691.59	713.03	0	704.24	698.67	698.76	696.12	0	0	0	700.51	0	704.6	0	0	0	0	0
3.1611e+13	0	706	0	698.76	0	0	0	0	0	699.04	0	0	0	0	694.67	0	0	0	0	713.36	690.15	0	701.92	0	691.87	696.23	0	0	691.8	0	692.51	0	711.67	0	702.25	697.95	697.35	693.85	0	0	0	700.44	0	703.84	0	0	0	0	0
3.1657e+13	0	704.72	0	698.67	0	0	0	0	0	698.96	0	0	0	0	692.53	0	0	0	0	712.5	690.02	0	701.83	0	691.26	696.11	0	0	691.67	0	0	0	710.4	0	700.41	697.16	695.86	0	0	0	0	700.34	0	703.06	0	0	0	0	0
3.1704e+13	0	703.49	0	698.56	0	0	0	0	0	698.86	0	0	0	0	0	0	0	0	0	711.66	0	0	701.71	0	690.4	695.97	0	0	691.52	0	0	0	709.2	0	698.57	696.33	694.07	0	0	0	0	700.21	0	702.26	0	0	0	0	0
3.175e+13	691.13	713.93	0	700.54	0	0	0	0	0	700.83	716.75	704.27	0	0	699.18	0	0	690.69	0	712.74	692.25	691.78	703.5	0	691.61	698.07	0	0	693.9	0	710.98	708.8	721.74	0	737.2	697.43	703.99	712.21	0	0	0	702.08	0	703.16	0	0	0	0	0
3.1797e+13	0	715.64	0	700.36	0	0	0	0	0	700.68	706.17	0	0	0	702.61	0	0	690.56	0	716.05	692.1	691.67	703.27	0	691.7	697.84	0	0	693.66	0	707.99	705.94	722.62	0	722.83	699.44	706.52	708.92	0	0	0	701.85	0	705.49	0	0	0	0	0
3.1843e+13	0	714.25	0	700.17	0	0	0	0	0	700.53	700.48	0	0	0	702.21	0	0	690.43	0	717.17	691.94	691.55	703.07	0	692.53	697.62	0	0	693.42	0	704.97	702.86	720.73	0	716.53	700.62	705.51	705.82	0	0	0	701.65	0	706.66	0	0	0	0	0
3.189e+13	0	712.56	0	700.01	0	0	0	0	0	700.38	696.26	0	0	0	701.08	0	0	690.28	0	717.11	691.78	691.43	702.95	0	693.13	697.45	0	0	693.21	0	702.46	700.29	718.75	0	712.53	700.85	704.02	703.26	0	0	0	701.51	0	706.83	0	0	0	0	0
3.1936e+13	0	710.93	0	699.89	0	0	0	0	0	700.25	691.41	0	0	0	699.78	0	0	690.14	0	716.57	691.61	691.31	702.9	0	693.38	697.34	0	0	693.04	0	700.28	698.02	716.95	0	709.54	700.59	702.51	701.07	0	0	0	701.44	0	706.51	0	0	0	0	0
3.1983e+13	0	709.42	0	699.81	0	0	0	0	0	700.15	0	0	0	0	698.44	0	0	0	0	715.82	691.45	691.18	702.87	0	693.35	697.25	0	0	692.9	0	698.25	695.85	715.31	0	707.1	700.07	701.04	699.06	0	0	0	701.4	0	705.95	0	0	0	0	0
3.2029e+13	0	708	0	699.74	0	0	0	0	0	700.06	0	0	0	0	697.07	0	0	0	0	714.99	691.3	691.06	702.84	0	693.1	697.17	0	0	692.79	0	696.26	693.38	713.82	0	704.97	699.42	699.61	697.11	0	0	0	701.36	0	705.26	0	0	0	0	0
3.2076e+13	0	706.66	0	699.66	0	0	0	0	0	699.98	0	0	0	0	695.62	0	0	0	0	714.14	691.16	690.94	702.79	0	692.69	697.08	0	0	692.67	0	694	0	712.44	0	702.97	698.7	698.2	695.05	0	0	0	701.3	0	704.51	0	0	0	0	0
3.2122e+13	0	705.38	0	699.57	0	0	0	0	0	699.9	0	0	0	0	693.91	0	0	0	0	713.28	691.03	690.82	702.7	0	692.14	696.97	0	0	692.54	0	0	0	711.15	0	701.11	697.92	696.76	692.11	0	0	0	701.21	0	703.73	0	0	0	0	0
3.2169e+13	0	704.15	0	699.47	0	0	0	0	0	699.81	0	0	0	0	690.56	0	0	0	0	712.42	690.9	690.7	702.58	0	691.43	696.84	0	0	692.39	0	0	0	709.93	0	699.34	697.1	695.17	0	0	0	0	701.09	0	702.93	0	0	0	0	0
3.2215e+13	699.68	712.88	0	701.41	0	0	0	697.86	0	701.74	720.81	709.75	0	0	698.36	0	0	691.73	0	712.72	693.22	692.92	704.35	0	692.74	698.9	692.12	0	694.73	0	711.69	708.44	720.84	0	743.31	697.8	703.21	713.24	0	0	0	702.92	0	703.35	697.86	0	0	0	0
3.2262e+13	0	716.29	0	701.24	0	0	0	0	0	701.6	707.84	0	0	0	703.36	0	0	691.6	0	716.31	693.08	692.8	704.12	0	692.54	698.67	0	0	694.49	0	709.17	706.73	723.5	0	724.87	699.69	707.39	710.27	0	0	0	702.69	0	705.7	0	0	0	0	0
3.2308e+13	0	715.03	0	701.05	0	0	0	0	0	701.45	701.67	0	0	0	703.11	0	0	691.47	0	717.77	692.93	692.69	703.91	0	693.26	698.44	0	0	694.25	0	705.98	703.64	721.69	0	717.81	701.11	706.5	706.93	0	0	0	702.48	0	707.11	0	0	0	0	0
3.2355e+13	0	713.32	0	700.88	0	0	0	0	0	701.29	697.31	0	0	0	701.97	0	0	691.34	0	717.84	692.76	692.57	703.78	0	693.85	698.27	0	0	694.04	0	703.37	701.05	719.66	0	713.52	701.48	704.98	704.24	0	0	0	702.34	0	707.4	0	0	0	0	0
3.2401e+13	0	711.66	0	700.76	0	0	0	0	0	701.17	693.21	0	0	0	700.63	0	0	691.2	0	717.33	692.6	692.44	703.72	0	694.11	698.15	0	0	693.88	0	701.13	698.79	717.8	0	710.39	701.27	703.41	701.96	0	0	0	702.26	0	707.13	0	0	0	0	0
3.2448e+13	0	710.11	0	700.68	0	0	0	0	0	701.06	0	0	0	0	699.26	0	0	691.06	0	716.6	692.44	692.31	703.7	0	694.09	698.07	0	0	693.75	0	699.09	696.66	716.13	0	707.86	700.78	701.89	699.92	0	0	0	702.22	0	706.59	0	0	0	0	0
3.2494e+13	0	708.67	0	700.61	0	0	0	0	0	700.98	0	0	0	0	697.88	0	0	690.92	0	715.77	692.28	692.17	703.67	0	693.87	698	0	0	693.63	0	697.13	694.42	714.6	0	705.71	700.14	700.44	697.99	0	0	0	702.19	0	705.91	0	0	0	0	0
3.2541e+13	0	707.32	0	700.54	0	0	0	0	0	700.9	0	0	0	0	696.47	0	0	690.78	0	714.9	692.14	692.04	703.62	0	693.49	697.92	0	0	693.52	0	695.06	690.4	713.2	0	703.7	699.41	699.02	696.01	0	0	0	702.13	0	705.16	0	0	0	0	0
3.2587e+13	0	706.03	0	700.45	0	0	0	0	0	700.83	0	0	0	0	694.91	0	0	690.65	0	714.03	692.01	691.91	703.55	0	692.98	697.81	0	0	693.4	0	692.05	0	711.88	0	701.82	698.64	697.6	693.65	0	0	0	702.05	0	704.38	0	0	0	0	0
3.2633e+13	0	704.79	0	700.35	0	0	0	0	0	700.74	0	0	0	0	692.69	0	0	690.52	0	713.17	691.88	691.79	703.43	0	692.32	697.68	0	0	693.25	0	0	0	710.65	0	700.07	697.82	696.09	0	0	0	0	701.93	0	703.58	0	0	0	0	0
3.268e+13	709.02	710.9	0	702.27	0	0	0	707.86	0	702.63	726.69	717.67	0	0	696.73	0	0	692.78	690.23	712.84	694.16	693.96	705.17	0	693.66	699.7	695.73	0	695.54	0	711.38	707.22	718.75	0	752.59	698.26	701.41	713.16	0	0	0	703.74	0	703.63	707.86	0	0	0	0
3.2726e+13	0	716.84	0	702.09	0	0	0	0	0	702.5	709.88	691.98	0	0	703.92	0	0	692.65	0	716.47	694.02	693.85	704.94	0	693.32	699.48	0	0	695.31	0	710.36	707.65	724.31	0	727.17	699.87	707.92	711.58	0	0	0	703.51	0	705.82	0	0	0	0	0
3.2773e+13	0	715.8	0	701.9	0	0	0	0	0	702.34	703.06	0	0	0	703.92	0	0	692.52	0	718.32	693.87	693.74	704.72	0	693.91	699.25	0	0	695.07	0	706.99	704.5	722.64	0	719.16	701.5	707.31	708.01	0	0	0	703.29	0	707.5	0	0	0	0	0
3.2819e+13	0	714.08	0	701.73	0	0	0	0	0	702.18	698.51	0	0	0	702.76	0	0	692.38	0	718.53	693.71	693.62	704.58	0	694.5	699.06	0	0	694.86	0	704.25	701.85	720.57	0	714.55	702.02	705.79	705.16	0	0	0	703.13	0	707.93	0	0	0	0	0
3.2866e+13	0	712.38	0	701.6	0	0	0	0	0	702.05	694.6	0	0	0	701.39	0	0	692.24	690.18	718.08	693.55	693.5	704.52	0	694.77	698.94	0	0	694.69	0	701.93	699.56	718.66	0	711.25	701.88	704.18	702.79	0	0	0	703.06	0	707.73	0	0	0	0	0
3.2912e+13	0	710.8	0	701.52	0	0	0	0	0	701.95	0	0	0	0	700	0	0	692.09	690.34	717.36	693.39	693.38	704.49	0	694.77	698.86	0	0	694.56	0	699.87	697.44	716.94	0	708.64	701.41	702.64	700.71	0	0	0	703.02	0	707.21	0	0	0	0	0
3.2959e+13	0	709.34	0	701.45	0	0	0	0	0	701.86	0	0	0	0	698.61	0	0	691.95	690.32	716.53	693.24	693.25	704.48	0	694.56	698.8	0	0	694.45	0	697.92	695.31	715.38	0	706.43	700.78	701.16	698.77	0	0	0	702.99	0	706.54	0	0	0	0	0
3.3005e+13	0	707.97	0	701.39	0	0	0	0	0	701.79	0	0	0	0	697.21	0	0	691.81	690.14	715.66	693.11	693.13	704.44	0	694.19	698.72	0	0	694.34	0	695.93	692.54	713.95	0	704.42	700.06	699.74	696.84	0	0	0	702.94	0	705.8	0	0	0	0	0
3.3052e+13	0	706.67	0	701.31	0	0	0	0	0	701.72	0	0	0	0	695.73	0	0	691.68	0	714.78	692.98	693.01	704.36	0	693.71	698.62	0	0	694.22	0	693.53	0	712.62	0	702.52	699.29	698.32	694.71	0	0	0	702.87	0	705.02	0	0	0	0	0
3.3098e+13	0	705.42	0	701.21	0	0	0	0	0	701.63	0	0	0	0	693.93	0	0	691.55	0	713.91	692.85	692.9	704.26	0	693.1	698.5	0	0	694.08	0	0	0	711.37	0	700.76	698.48	696.86	691.35	0	0	0	702.76	0	704.22	0	0	0	0	0
3.3145e+13	721.69	707.99	0	703.09	0	0	0	720.74	690.05	703.5	735.47	730.22	0	0	694.57	0	690.05	693.77	691.25	713.18	695.07	695.01	705.97	0	694.44	700.49	700.54	0	696.33	0	708.68	703.82	715.23	0	769.68	698.78	699.02	710.31	690.27	0	0	704.53	0	704.06	720.74	0	0	0	0
3.3191e+13	0	717.25	0	702.92	0	0	0	0	0	703.36	711.94	695.45	0	0	704.39	0	0	693.64	690.25	716.5	694.93	694.9	705.74	0	694	700.27	0	0	696.1	0	711.73	708.57	725	0	729.8	699.99	708.47	713.06	690.14	0	0	704.31	0	705.87	0	0	0	0	0
3.3238e+13	0	716.55	0	702.73	0	0	0	0	0	703.21	704.26	0	0	0	704.79	0	0	693.52	690.1	718.8	694.79	694.79	705.51	0	694.55	700.03	0	0	695.86	0	708.14	705.41	723.59	0	720.59	701.83	708.25	709.24	690	0	0	704.08	0	707.83	0	0	0	0	0
3.3284e+13	0	714.83	0	702.55	0	0	0	0	0	703.05	699.49	0	0	0	703.65	0	0	693.39	690.47	719.2	694.63	694.67	705.36	0	695.14	699.84	0	0	695.64	0	705.25	702.68	721.49	0	715.58	702.52	706.72	706.22	0	0	0	703.91	0	708.43	0	0	0	0	0
3.3331e+13	0	713.1	0	702.42	0	0	0	0	0	702.92	695.62	0	0	0	702.24	0	0	693.25	690.84	718.81	694.46	694.55	705.29	0	695.44	699.71	0	0	695.48	0	702.84	700.35	719.52	0	712.12	702.46	705.06	703.74	0	0	0	703.83	0	708.3	0	0	0	0	690.02
3.3377e+13	0	711.48	0	702.33	0	0	0	0	0	702.81	690.37	0	0	0	700.82	0	0	693.11	691.03	718.11	694.31	694.42	705.27	0	695.46	699.64	0	0	695.35	0	700.73	698.23	717.75	0	709.41	702.03	703.47	701.59	0	0	0	703.79	0	707.81	0	0	0	0	690.16
3.3424e+13	0	709.99	0	702.27	0	0	0	0	0	702.73	0	0	0	0	699.41	0	0	692.97	691.03	717.27	694.16	694.3	705.26	0	695.26	699.58	0	0	695.24	0	698.77	696.16	716.15	0	707.13	701.42	701.96	699.63	0	0	0	703.77	0	707.15	0	0	0	0	690.07
3.347e+13	0	708.6	0	702.21	0	0	0	0	0	702.66	0	0	0	0	698.01	0	0	692.84	690.86	716.4	694.03	694.17	705.22	0	694.9	699.51	0	0	695.14	0	696.82	693.81	714.69	0	705.12	700.7	700.51	697.72	0	0	0	703.73	0	706.41	0	0	0	0	0
3.3517e+13	0	707.29	0	702.14	0	0	0	0	0	702.59	0	0	0	0	696.56	0	0	692.71	690.55	715.51	693.9	694.05	705.16	0	694.43	699.41	0	0	695.02	0	694.68	0	713.34	0	703.22	699.93	699.09	695.72	0	0	0	703.66	0	705.63	0	0	0	0	0
3.3563e+13	0	706.04	0	702.05	0	0	0	0	0	702.5	0	0	0	0	694.95	0	0	692.57	690.11	714.63	693.77	693.93	705.06	0	693.86	699.3	0	0	694.88	0	691.16	0	712.07	0	701.42	699.13	697.66	693.17	0	0	0	703.55	0	704.83	0	0	0	0	0
3.361e+13	757.92	705.16	0	703.9	0	0	0	756.71	690.84	704.34	746.5	768.91	0	0	692.85	0	690.84	694.74	692.13	713.77	695.95	696	706.75	0	695.21	701.26	705.77	0	697.09	0	700.57	696.55	711.47	0	817.09	699.39	696.64	701.77	691.25	0	0	705.31	0	704.6	756.71	0	0	0	0
3.3656e+13	0	717.44	0	703.73	0	0	0	0	690.36	704.2	714.6	699.64	0	0	704.63	0	690.36	694.61	691.23	716.41	695.82	695.89	706.52	0	694.63	701.04	0	0	696.87	0	713.06	709.43	725.5	0	732.98	700.07	708.32	714.52	691.12	0	0	705.08	0	705.85	0	0	0	0	0
3.3703e+13	0	717.28	0	703.54	0	0	0	0	0	704.05	705.79	0	0	0	705.58	0	0	694.49	690.85	719.22	695.68	695.78	706.28	0	695.1	700.8	0	0	696.63	0	709.26	706.29	724.54	0	722.15	702.07	708.89	710.42	690.98	0	0	704.85	0	708.11	0	0	0	0	0
3.3749e+13	0	715.59	0	703.36	0	0	0	0	0	703.89	700.71	0	0	0	704.45	0	0	694.36	691.13	719.84	695.52	695.67	706.12	0	695.72	700.6	0	0	696.4	0	706.18	703.48	722.41	0	716.69	702.93	707.45	707.19	690.83	0	0	704.67	0	708.9	0	0	0	0	0
3.3796e+13	0	713.82	0	703.22	0	0	690.17	0	0	703.75	696.79	0	0	0	703	0	0	694.22	691.45	719.53	695.36	695.55	706.04	0	696.04	700.46	0	0	696.23	0	703.67	701.09	720.38	0	713.02	702.97	705.79	704.59	690.68	0	0	704.58	0	708.85	0	0	0	0	690.48
3.3842e+13	0	712.17	0	703.13	0	0	690.15	0	0	703.64	692.72	0	0	0	701.54	0	0	694.08	691.64	718.85	695.2	695.43	706.02	0	696.07	700.39	0	0	696.11	0	701.5	698.96	718.56	0	710.2	702.59	704.18	702.38	690.53	0	0	704.55	0	708.4	0	0	0	0	690.74
3.3889e+13	0	710.65	0	703.07	0	0	0	0	0	703.56	0	0	0	0	700.11	0	0	693.95	691.67	718.02	695.06	695.31	706.02	0	695.88	700.33	0	0	696	0	699.52	696.93	716.92	0	707.86	702	702.64	700.38	690.37	0	0	704.53	0	707.76	0	0	0	0	690.69
3.3935e+13	0	709.24	0	703.01	0	0	0	0	0	703.49	0	0	0	0	698.7	0	0	693.81	691.53	717.13	694.92	695.19	705.99	0	695.54	700.27	0	0	695.9	0	697.6	694.78	715.44	0	705.82	701.29	701.18	698.48	690.21	0	0	704.49	0	707.02	0	0	0	0	690.39
3.3982e+13	0	707.92	0	702.94	0	0	0	0	0	703.42	0	0	0	0	697.28	0	0	693.68	691.26	716.24	694.8	695.07	705.93	0	695.08	700.18	0	0	695.79	0	695.59	691.27	714.06	0	703.91	700.53	699.76	696.55	690.07	0	0	704.43	0	706.24	0	0	0	0	0
3.4028e+13	0	706.65	0	702.86	0	0	0	0	0	703.35	0	0	0	0	695.76	0	0	693.55	690.84	715.35	694.67	694.96	705.84	0	694.53	700.07	0	0	695.66	0	692.95	0	712.78	0	702.1	699.73	698.34	694.32	0	0	0	704.33	0	705.44	0	0	0	0	0
3.4075e+13	939.65	704.47	0	704.68	0	0	0	938.71	691.55	705.15	714.45	947.34	0	0	692.79	0	691.55	695.67	692.91	714.47	696.81	696.98	707.5	0	695.89	702	0	0	697.83	690.47	0	0	710.36	0	965.38	699.99	696.18	691.66	692.2	0	0	706.06	0	705.2	938.71	0	0	0	0
3.4121e+13	0	717.29	0	704.51	0	0	0	0	691.13	705.02	717.69	703.49	0	0	704.65	0	691.13	695.56	692.06	716.23	696.68	696.87	707.28	0	695.2	701.79	0	0	697.61	690.32	714.54	710.37	725.66	0	736.92	700.15	708.16	716.15	692.06	0	0	705.84	0	705.83	0	0	0	0	0
3.4168e+13	0	717.99	0	704.32	0	0	0	0	690.64	704.87	707.33	0	0	0	706.46	0	690.64	695.43	691.61	719.56	696.54	696.76	707.04	0	695.62	701.55	0	0	697.37	690.17	710.57	707.31	725.47	0	723.86	702.28	709.69	711.8	691.93	0	0	705.6	0	708.32	0	0	0	0	0
3.4214e+13	0	716.35	0	704.14	0	0	690.05	0	690.3	704.71	701.85	0	0	0	705.37	0	690.3	695.31	691.77	720.45	696.38	696.65	706.86	0	696.3	701.33	0	0	697.14	690.01	707.28	704.39	723.34	0	717.84	703.37	708.35	708.34	691.78	0	0	705.41	0	709.34	0	0	0	0	690.32
3.426e+13	0	714.55	0	703.99	0	0	690.61	0	690.15	704.57	697.82	0	0	0	703.88	0	690.15	695.17	692.09	720.23	696.22	696.53	706.77	0	696.67	701.2	0	0	696.96	0	704.64	701.93	721.25	0	713.95	703.52	706.66	705.6	691.64	0	0	705.31	0	709.39	0	0	0	0	691.04
3.4307e+13	0	712.87	0	703.9	0	0	690.71	0	690.11	704.46	694.09	0	0	0	702.38	0	690.11	695.04	692.3	719.57	696.07	696.41	706.75	0	696.72	701.12	0	0	696.84	0	702.39	699.78	719.37	0	711.01	703.2	705	703.29	691.49	0	0	705.28	0	708.98	0	0	0	0	691.35
3.4353e+13	0	711.32	0	703.84	0	0	690.4	0	690.09	704.38	0	0	0	0	700.91	0	690.09	694.9	692.33	718.75	695.93	696.29	706.75	0	696.55	701.06	0	0	696.74	0	700.38	697.75	717.69	0	708.59	702.63	703.43	701.25	691.33	0	0	705.26	0	708.35	0	0	0	0	691.35
3.44e+13	0	709.88	0	703.79	0	0	0	0	690.04	704.31	0	0	0	0	699.49	0	690.04	694.76	692.22	717.86	695.79	696.16	706.74	0	696.22	701	0	0	696.64	0	698.46	695.7	716.17	0	706.51	701.93	701.95	699.33	691.18	0	0	705.23	0	707.63	0	0	0	0	691.11
3.4446e+13	0	708.54	0	703.72	0	0	0	0	0	704.24	0	0	0	0	698.07	0	0	694.64	691.97	716.95	695.67	696.04	706.69	0	695.77	700.93	0	0	696.54	0	696.52	693.12	714.77	0	704.61	701.17	700.52	697.44	691.03	0	0	705.18	0	706.85	0	0	0	0	690.64
3.4493e+13	0	707.27	0	703.64	0	0	0	0	0	704.17	0	0	0	0	696.6	0	0	694.51	691.58	716.05	695.55	695.93	706.6	0	695.23	700.82	0	0	696.41	0	694.26	0	713.47	0	702.79	700.38	699.11	695.41	690.89	0	0	705.09	0	706.05	0	0	0	0	0
3.4539e+13	0	706.05	0	703.54	0	0	0	0	0	704.08	0	0	0	0	694.93	0	0	694.38	691.1	715.17	695.43	695.82	706.47	0	694.61	700.68	0	0	696.26	0	690.43	0	712.24	0	701.08	699.55	697.67	692.64	690.75	0	0	704.96	0	705.23	0	0	0	0	0
3.4586e+13	696.91	716.61	0	705.28	0	0	0	694.97	691.89	705.82	721.6	707.98	0	0	704.04	0	691.89	696.47	692.92	716	697.52	697.81	708.03	0	695.82	702.52	691.76	0	698.33	691.21	715.83	711.21	725.21	0	742.11	700.33	706.82	717.54	693	0	0	706.58	0	705.83	694.97	0	0	0	0
3.4632e+13	0	718.67	0	705.09	0	0	0	0	691.43	705.67	709.11	0	0	0	707.17	0	691.43	696.35	692.38	719.8	697.38	697.7	707.78	0	696.1	702.28	0	0	698.09	691.06	711.89	708.47	726.36	0	725.78	702.44	710.09	713.14	692.87	0	0	706.34	0	708.48	0	0	0	0	0
3.4679e+13	0	717.12	0	704.9	0	0	690.29	0	691.07	705.51	703.11	0	0	0	706.19	0	691.07	696.22	692.44	721.01	697.23	697.59	707.58	0	696.81	702.05	0	0	697.86	690.9	708.37	705.4	724.26	0	719.07	703.73	709.01	709.42	692.72	0	0	706.13	0	709.76	0	0	0	0	690.8
3.4725e+13	0	715.29	0	704.75	0	0	691.08	0	690.87	705.36	698.93	0	0	0	704.67	0	690.87	696.09	692.72	720.91	697.07	697.48	707.49	0	697.23	701.91	0	0	697.68	690.74	705.58	702.84	722.11	0	714.91	704	707.35	706.53	692.58	0	0	706.02	0	709.92	0	0	0	0	691.56
3.4772e+13	0	713.57	0	704.65	0	0	691.28	0	690.81	705.25	695.3	0	0	0	703.13	0	690.81	695.95	692.92	720.29	696.91	697.36	707.47	0	697.32	701.82	0	0	697.55	690.56	703.25	700.63	720.18	0	711.84	703.73	705.68	704.14	692.43	0	0	705.99	0	709.56	0	0	0	0	691.93
3.4818e+13	0	711.99	0	704.59	0	0	691.07	0	690.77	705.16	690.04	0	0	0	701.64	0	690.77	695.82	692.96	719.46	696.77	697.24	707.47	0	697.16	701.77	0	0	697.45	690.38	701.19	698.59	718.45	0	709.34	703.19	704.1	702.05	692.27	0	0	705.98	0	708.95	0	0	0	0	691.97
3.4865e+13	0	710.53	0	704.54	0	0	690.49	0	690.71	705.1	0	0	0	0	700.2	0	690.71	695.69	692.86	718.57	696.64	697.12	707.46	0	696.84	701.72	0	0	697.36	690.21	699.26	696.6	716.9	0	707.21	702.51	702.6	700.12	692.11	0	0	705.96	0	708.23	0	0	0	0	691.77
3.4911e+13	0	709.17	0	704.48	0	0	0	0	690.6	705.04	0	0	0	0	698.79	0	690.6	695.56	692.62	717.65	696.51	697	707.42	0	696.4	701.65	0	0	697.26	690.06	697.36	694.36	715.48	0	705.3	701.75	701.17	698.25	691.97	0	0	705.91	0	707.45	0	0	0	0	691.37
3.4958e+13	0	707.89	0	704.41	0	0	0	0	690.43	704.97	0	0	0	0	697.35	0	690.43	695.44	692.27	716.75	696.4	696.89	707.34	0	695.87	701.55	0	0	697.14	0	695.31	690.28	714.15	0	703.47	700.96	699.76	696.31	691.83	0	0	705.82	0	706.65	0	0	0	0	690.74
3.5004e+13	0	706.66	0	704.31	0	0	0	0	690.2	704.89	0	0	0	0	695.79	0	690.2	695.31	691.82	715.86	696.28	696.78	707.21	0	695.28	701.42	0	0	697	0	692.45	0	712.91	0	701.74	700.14	698.35	693.99	691.68	0	0	705.7	0	705.84	0	0	0	0	0
3.5051e+13	704.93	715.08	0	706.03	0	0	0	703.62	692.59	706.6	726.45	714.21	0	0	702.9	0	692.59	697.35	693.66	715.83	698.33	698.73	708.75	0	696.41	703.23	694.83	690.41	699.04	692.07	716.91	711.5	723.75	0	749.51	700.53	705.29	718.77	693.89	0	0	707.3	0	705.93	703.62	0	0	0	690.62
3.5097e+13	0	719.28	0	705.84	0	0	0	0	692.15	706.45	710.83	691.97	0	0	708.01	0	692.15	697.23	693.1	719.93	698.19	698.62	708.5	0	696.53	702.99	0	690.29	698.8	691.93	713.42	709.53	727.2	0	727.92	702.5	710.69	714.73	693.76	0	0	707.06	0	708.56	0	0	0	0	690.38
3.5144e+13	0	717.89	0	705.64	0	0	690.52	0	691.79	706.29	704.23	0	0	0	707.16	0	691.79	697.11	693.11	721.53	698.04	698.51	708.29	0	697.31	702.76	0	690.17	698.56	691.77	709.57	706.3	725.17	0	720.37	704.02	709.83	710.67	693.62	0	0	706.84	0	710.13	0	0	0	0	691.37
3.519e+13	0	716.04	0	705.49	0	0	691.47	0	691.57	706.14	699.88	0	0	0	705.59	0	691.57	696.98	693.35	721.56	697.88	698.4	708.18	0	697.81	702.6	0	690.04	698.37	691.6	706.59	703.64	722.97	0	715.9	704.44	708.17	707.58	693.48	0	0	706.72	0	710.43	0	0	0	0	692.15
3.5237e+13	0	714.28	0	705.38	0	0	691.79	0	691.48	706.02	696.29	0	0	0	703.98	0	691.48	696.85	693.55	720.98	697.73	698.28	708.16	0	697.93	702.51	0	0	698.24	691.43	704.14	701.37	720.98	0	712.68	704.24	706.47	705.06	693.33	0	0	706.68	0	710.12	0	0	0	0	692.55
3.5283e+13	0	712.67	0	705.32	0	0	691.64	0	691.44	705.93	692.15	0	0	0	702.44	0	691.44	696.71	693.61	720.17	697.58	698.16	708.16	0	697.79	702.46	0	0	698.15	691.26	702.01	699.32	719.21	0	710.1	703.74	704.85	702.89	693.18	0	0	706.67	0	709.54	0	0	0	0	692.61
3.533e+13	0	711.18	0	705.27	0	0	691.18	0	691.38	705.87	0	0	0	0	700.96	0	691.38	696.58	693.52	719.27	697.45	698.04	708.16	0	697.48	702.42	0	0	698.06	691.1	700.06	697.35	717.62	0	707.9	703.08	703.32	700.92	693.04	0	0	706.66	0	708.82	0	0	0	0	692.44
3.5376e+13	0	709.8	0	705.22	0	0	690.34	0	691.28	705.81	0	0	0	0	699.53	0	691.28	696.45	693.3	718.35	697.33	697.92	708.13	0	697.05	702.35	0	0	697.97	690.93	698.17	695.27	716.17	0	705.97	702.33	701.87	699.05	692.89	0	0	706.61	0	708.05	0	0	0	0	692.07
3.5423e+13	0	708.5	0	705.15	0	0	0	0	691.13	705.74	0	0	0	0	698.1	0	691.13	696.33	692.98	717.43	697.22	697.81	708.05	0	696.53	702.26	0	0	697.85	690.78	696.2	692.3	714.83	0	704.15	701.55	700.46	697.15	692.75	0	0	706.54	0	707.24	0	0	0	0	691.52
3.5469e+13	0	707.26	0	705.06	0	0	0	0	690.91	705.67	0	0	0	0	696.6	0	690.91	696.21	692.53	716.53	697.1	697.7	707.94	0	695.94	702.13	0	0	697.71	690.64	693.81	0	713.57	0	702.41	700.73	699.05	695.04	692.61	0	0	706.42	0	706.43	0	0	0	0	690.72
3.5516e+13	714.9	712.44	0	706.75	0	0	0	714.04	693.28	707.35	733.92	723.83	0	0	700.51	0	693.28	698.21	694.37	715.87	699.12	699.61	709.46	0	697.05	703.92	699.12	691.43	699.73	692.92	716.05	710.09	720.76	0	761.68	700.88	702.41	717.81	694.77	0	690.6	708	0	706.17	714.04	0	0	0	691.83
3.5562e+13	0	719.79	0	706.57	0	0	0	0	692.87	707.21	712.92	695.68	0	0	708.29	0	692.87	698.09	693.79	719.92	698.98	699.51	709.21	0	696.94	703.68	0	691.31	699.49	692.77	714.77	710.71	727.94	0	730.4	702.56	710.68	716.02	694.64	0	690.25	707.76	0	708.56	0	0	0	0	691.09
3.5609e+13	0	718.64	0	706.37	0	0	690.73	0	692.49	707.05	705.51	0	0	0	707.83	0	692.49	697.97	693.71	721.99	698.83	699.4	708.98	0	697.72	703.44	0	691.2	699.25	692.62	710.64	707.31	726.09	0	721.76	704.31	710.35	711.71	694.5	0	0	707.53	0	710.45	0	0	0	0	691.85
3.5655e+13	0	716.78	0	706.2	0	0	691.86	0	692.25	706.89	700.92	0	0	0	706.3	0	692.25	697.84	693.93	722.18	698.68	699.29	708.86	0	698.29	703.27	0	691.08	699.05	692.46	707.5	704.53	723.84	0	716.93	704.88	708.79	708.47	694.36	0	0	707.39	0	710.91	0	0	0	0	692.64
3.5702e+13	0	714.99	0	706.09	0	0	692.28	0	692.15	706.77	697.27	0	0	0	704.67	0	692.15	697.71	694.13	721.66	698.52	699.18	708.83	0	698.47	703.18	0	690.96	698.91	692.28	704.95	702.18	721.79	0	713.54	704.76	707.1	705.86	694.21	0	0	707.35	0	710.67	0	0	0	0	693.07
3.5748e+13	0	713.34	0	706.03	0	0	692.2	0	692.1	706.68	693.64	0	0	0	703.1	0	692.1	697.58	694.19	720.86	698.38	699.06	708.84	0	698.36	703.13	0	690.85	698.82	692.11	702.77	700.09	719.97	0	710.86	704.29	705.48	703.63	694.06	0	0	707.34	0	710.11	0	0	0	0	693.17
3.5795e+13	0	711.82	0	705.99	0	0	691.79	0	692.04	706.62	0	0	0	0	701.62	0	692.04	697.45	694.11	719.96	698.25	698.94	708.84	0	698.06	703.09	0	690.73	698.74	691.95	700.79	698.12	718.34	0	708.6	703.64	703.95	701.64	693.91	0	0	707.33	0	709.41	0	0	0	0	693.02
3.5841e+13	0	710.42	0	705.94	0	0	691.1	0	691.94	706.56	0	0	0	0	700.18	0	691.94	697.32	693.91	719.03	698.13	698.82	708.82	0	697.64	703.03	0	690.61	698.66	691.79	698.91	696.12	716.86	0	706.63	702.91	702.49	699.76	693.77	0	0	707.3	0	708.64	0	0	0	0	692.68
3.5888e+13	0	709.11	0	705.87	0	0	0	0	691.78	706.5	0	0	0	0	698.76	0	691.78	697.2	693.59	718.1	698.01	698.71	708.75	0	697.13	702.95	0	690.5	698.55	691.64	697	693.68	715.5	0	704.82	702.13	701.08	697.91	693.63	0	0	707.23	0	707.83	0	0	0	0	692.19
3.5934e+13	0	707.86	0	705.78	0	0	0	0	691.57	706.42	0	0	0	0	697.3	0	691.57	697.08	693.19	717.19	697.9	698.61	708.64	0	696.55	702.83	0	690.37	698.41	691.49	694.85	0	714.22	0	703.07	701.31	699.69	695.93	693.5	0	0	707.12	0	707.01	0	0	0	0	691.52
3.598e+13	733.39	708.99	0	707.46	0	0	0	732.02	693.93	708.09	745.2	742.79	0	0	697.93	0	693.93	699.04	695.02	716.21	699.88	700.48	710.14	0	697.65	704.59	703.67	692.5	700.4	693.74	710.85	705.14	716.35	0	787.72	701.36	699.85	712.78	695.61	0	691.3	708.69	0	706.6	732.02	690.72	0	0	692.79
3.6027e+13	0	720.15	0	707.28	0	0	0	0	693.54	707.95	715.01	699.13	0	0	708.67	0	693.54	698.93	694.41	719.78	699.75	700.38	709.9	0	697.33	704.36	0	692.38	700.17	693.6	716.31	711.81	728.55	0	733.31	702.55	710.82	717.61	695.48	0	690.98	708.45	0	708.5	0	690.58	0	0	691.84
3.6073e+13	0	719.4	0	707.08	0	0	690.87	0	693.16	707.79	706.65	0	0	0	708.67	0	693.16	698.81	694.29	722.38	699.6	700.27	709.66	0	698.1	704.11	0	692.25	699.92	693.44	711.86	708.23	727	0	723.25	704.52	711.03	712.96	695.35	0	690.59	708.21	0	710.72	0	690.42	0	0	692.37
3.612e+13	0	717.54	0	706.9	0	0	692.17	0	692.92	707.63	701.8	0	0	0	707.13	0	692.92	698.68	694.51	722.78	699.45	700.16	709.52	0	698.76	703.93	0	692.12	699.71	693.28	708.5	705.31	724.71	0	718	705.26	709.52	709.49	695.21	0	690.26	708.05	0	711.37	0	690.27	0	0	693.17
3.6166e+13	0	715.7	0	706.78	0	0	692.69	0	692.8	707.5	698.07	0	0	0	705.46	0	692.8	698.55	694.71	722.32	699.29	700.04	709.48	0	699.01	703.83	0	692	699.57	693.12	705.82	702.88	722.6	0	714.42	705.23	707.82	706.74	695.07	0	690.05	708	0	711.21	0	690.12	0	0	693.62
3.6213e+13	0	714.02	0	706.72	0	0	692.68	0	692.73	707.41	694.61	0	0	0	703.84	0	692.73	698.42	694.78	721.54	699.15	699.92	709.49	0	698.93	703.78	0	691.87	699.48	692.96	703.55	700.76	720.73	0	711.63	704.8	706.17	704.43	694.92	0	0	707.99	0	710.69	0	0	0	0	693.74
3.6259e+13	0	712.47	0	706.68	0	0	692.33	0	692.67	707.34	0	0	0	0	702.32	0	692.67	698.29	694.71	720.64	699.02	699.81	709.51	0	698.65	703.75	0	691.75	699.4	692.79	701.53	698.78	719.05	0	709.31	704.18	704.61	702.38	694.77	0	0	707.99	0	709.99	0	0	0	0	693.61
3.6306e+13	0	711.04	0	706.63	0	0	691.72	0	692.57	707.29	0	0	0	0	700.86	0	692.57	698.16	694.52	719.71	698.9	699.69	709.49	0	698.23	703.69	0	691.62	699.32	692.63	699.62	696.82	717.54	0	707.29	703.46	703.13	700.48	694.63	0	0	707.97	0	709.22	0	0	0	0	693.31
3.6352e+13	0	709.71	0	706.58	0	0	690.72	0	692.42	707.23	0	0	0	0	699.43	0	692.42	698.04	694.22	718.77	698.79	699.58	709.43	0	697.73	703.62	0	691.5	699.22	692.48	697.74	694.62	716.16	0	705.47	702.68	701.71	698.64	694.49	0	0	707.9	0	708.41	0	0	0	0	692.84
3.6399e+13	0	708.45	0	706.49	0	0	0	0	692.22	707.16	0	0	0	0	697.99	0	692.22	697.93	693.83	717.85	698.68	699.48	709.33	0	697.16	703.5	0	691.38	699.09	692.33	695.73	690.84	714.87	0	703.72	701.88	700.32	696.73	694.36	0	0	707.8	0	707.59	0	0	0	0	692.21
3.6445e+13	818.51	706.6	0	708.14	0	0	0	816.06	694.57	708.8	748.63	831.71	0	0	696.09	0	694.57	699.85	695.65	716.78	700.62	701.31	710.81	0	698.26	705.25	703.06	693.48	701.05	694.53	698.42	695.53	712.97	0	865.93	701.9	698.46	700.23	696.43	690.01	691.97	709.35	0	707.15	816.06	691.59	0	0	693.59
3.6492e+13	0	720.23	0	707.97	0	0	0	0	694.18	708.67	717.85	702.72	0	0	708.14	0	694.18	699.74	695.01	719.49	700.5	701.21	710.57	0	697.74	705.02	0	693.36	700.83	694.39	717.55	713.07	728.9	0	736.85	702.54	710.27	718.67	696.3	0	691.66	709.11	0	708.39	0	691.44	0	0	692.57
3.6538e+13	0	720.13	0	707.76	0	0	691	0	693.8	708.51	708.15	0	0	0	709.1	0	693.8	699.62	694.82	722.69	700.35	701.11	710.32	0	698.41	704.77	0	693.24	700.58	694.24	712.88	709.31	727.9	0	724.88	704.7	711.41	713.91	696.17	0	691.3	708.87	0	710.93	0	691.3	0	0	692.85
3.6585e+13	0	718.29	0	707.58	0	0	692.48	0	693.55	708.34	702.92	0	0	0	707.72	0	693.55	699.5	695.01	723.34	700.2	701	710.16	0	699.15	704.57	0	693.13	700.36	694.09	709.35	706.21	725.59	0	719.12	705.63	710.06	710.3	696.04	0	690.97	708.69	0	711.8	0	691.16	0	0	693.58
3.6631e+13	0	716.42	0	707.46	0	0	693.11	0	693.41	708.21	699.07	0	0	0	706.06	0	693.41	699.37	695.22	722.97	700.04	700.89	710.12	0	699.46	704.46	0	693.01	700.21	693.92	706.57	703.68	723.41	0	715.32	705.7	708.39	707.47	695.89	0	690.72	708.63	0	711.73	0	691	0	0	694.05
3.6678e+13	0	714.69	0	707.39	0	0	693.16	0	693.34	708.11	695.69	0	0	0	704.44	0	693.34	699.24	695.31	722.21	699.9	700.77	710.13	0	699.43	704.41	0	692.9	700.12	693.76	704.24	701.5	721.48	0	712.42	705.31	706.74	705.11	695.75	0	690.57	708.63	0	711.24	0	690.85	0	0	694.22
3.6724e+13	0	713.11	0	707.35	0	0	692.87	0	693.28	708.05	691.27	0	0	0	702.9	0	693.28	699.11	695.25	721.31	699.76	700.65	710.15	0	699.17	704.38	0	692.78	700.05	693.6	702.19	699.5	719.77	0	710.02	704.71	705.17	703.03	695.6	0	690.47	708.63	0	710.56	0	690.69	0	0	694.12
3.6771e+13	0	711.66	0	707.31	0	0	692.33	0	693.19	708	0	0	0	0	701.44	0	693.19	698.98	695.06	720.37	699.65	700.54	710.14	0	698.77	704.34	0	692.67	699.97	693.44	700.28	697.57	718.22	0	707.95	704	703.69	701.12	695.46	0	690.37	708.62	0	709.79	0	690.53	0	0	693.84
3.6817e+13	0	710.31	0	707.26	0	0	691.52	0	693.05	707.94	0	0	0	0	700.01	0	693.05	698.86	694.78	719.42	699.54	700.43	710.09	0	698.27	704.27	0	692.55	699.88	693.29	698.43	695.52	716.81	0	706.11	703.23	702.27	699.29	695.33	0	690.25	708.56	0	708.99	0	690.37	0	0	693.41
3.6864e+13	0	709.04	0	707.18	0	0	690.11	0	692.86	707.88	0	0	0	0	698.6	0	692.86	698.75	694.4	718.49	699.43	700.32	709.99	0	697.71	704.16	0	692.43	699.75	693.15	696.5	692.7	715.51	0	704.37	702.42	700.89	697.43	695.19	0	690.09	708.46	0	708.16	0	690.22	0	0	692.85
3.691e+13	0	707.82	0	707.07	0	0	0	0	692.6	707.79	0	0	0	0	697.12	0	692.6	698.64	693.95	717.58	699.32	700.22	709.85	0	697.09	704.02	0	692.3	699.6	693.01	694.21	0	714.28	0	702.68	701.6	699.51	695.39	695.06	0	0	708.32	0	707.33	0	690.07	0	0	692.08
3.6957e+13	694.42	719.89	0	708.64	0	690.48	0	692.31	694.79	709.37	721.31	706.59	0	0	707.68	0	694.79	700.53	695.57	719.11	701.22	702.03	711.23	0	698.14	705.66	691.11	694.34	701.47	695.17	719.17	714.31	728.82	0	741.34	702.52	709.54	720.26	697.1	690.31	692.3	709.76	0	708.26	692.31	692.3	0	0	693.28
3.7003e+13	0	720.82	0	708.44	0	0	691.14	0	694.4	709.21	709.77	0	0	0	709.79	0	694.4	700.41	695.31	722.91	701.08	701.93	710.97	0	698.69	705.41	0	694.22	701.22	695.02	714.25	710.53	728.79	0	726.68	704.78	711.88	715.25	696.97	0	691.96	709.51	0	711.07	0	692.15	0	0	693.38
3.705e+13	0	719.04	0	708.25	0	0	692.82	0	694.14	709.04	704.06	0	0	0	708.52	0	694.14	700.29	695.5	723.86	700.93	701.82	710.79	0	699.51	705.2	0	694.1	700.99	694.87	710.46	707.25	726.47	0	720.29	705.93	710.69	711.38	696.84	0	691.63	709.32	0	712.19	0	692.01	0	0	694.07
3.7096e+13	0	717.13	0	708.11	0	0	693.57	0	694	708.9	700.07	0	0	0	706.83	0	694	700.16	695.73	723.59	700.77	701.71	710.73	0	699.91	705.08	0	693.98	700.83	694.71	707.52	704.6	724.23	0	716.24	706.1	709.03	708.4	696.7	0	691.38	709.25	0	712.23	0	691.86	0	0	694.59
3.7143e+13	0	715.37	0	708.04	0	0	693.7	0	693.93	708.8	696.7	0	0	0	705.17	0	693.93	700.03	695.83	722.87	700.62	701.59	710.75	0	699.93	705.03	0	693.86	700.74	694.54	705.1	702.34	722.24	0	713.21	705.78	707.37	705.94	696.55	0	691.21	709.24	0	711.79	0	691.71	0	0	694.77
3.7189e+13	0	713.76	0	708	0	0	693.46	0	693.87	708.74	693.02	0	0	0	703.6	0	693.87	699.9	695.79	721.97	700.49	701.47	710.77	0	699.7	705	0	693.74	700.67	694.38	702.99	700.32	720.48	0	710.74	705.21	705.79	703.81	696.41	0	691.1	709.25	0	711.12	0	691.55	0	0	694.7
3.7236e+13	0	712.28	0	707.97	0	0	692.96	0	693.78	708.69	0	0	0	0	702.12	0	693.78	699.78	695.62	721.02	700.38	701.36	710.77	0	699.31	704.96	0	693.63	700.6	694.23	701.06	698.38	718.9	0	708.62	704.51	704.3	701.88	696.27	0	691	709.24	0	710.36	0	691.39	0	0	694.43
3.7282e+13	0	710.91	0	707.92	0	0	692.24	0	693.64	708.64	0	0	0	0	700.68	0	693.64	699.66	695.35	720.07	700.27	701.25	710.73	0	698.82	704.9	0	693.51	700.51	694.08	699.21	696.41	717.46	0	706.74	703.75	702.87	700.04	696.14	0	690.87	709.2	0	709.55	0	691.24	0	0	694.03
3.7329e+13	0	709.62	0	707.85	0	0	691.13	0	693.45	708.57	0	0	0	0	699.27	0	693.45	699.54	694.99	719.12	700.16	701.15	710.64	0	698.27	704.8	0	693.39	700.4	693.94	697.33	694.04	716.14	0	705	702.95	701.49	698.21	696	0	690.72	709.11	0	708.72	0	691.09	0	0	693.49
3.7375e+13	0	708.39	0	707.74	0	0	0	0	693.22	708.49	0	0	0	0	697.83	0	693.22	699.43	694.55	718.2	700.05	701.05	710.51	0	697.66	704.66	0	693.27	700.25	693.79	695.24	0	714.89	0	703.32	702.12	700.12	696.29	695.88	0	690.52	708.97	0	707.89	0	690.93	0	0	692.83
3.7422e+13	701.72	718.84	0	709.29	0	690.78	0	700.11	695.38	710.05	724.68	711.87	0	0	705.87	0	695.38	701.29	696.15	718.7	701.93	702.82	711.87	0	698.61	706.29	694.72	695.28	702.09	695.92	719.88	715.15	727.97	0	747.45	702.57	708.15	720.6	697.88	690.97	692.94	710.4	0	708.18	700.11	693.13	0	0	694
3.7468e+13	0	721.47	0	709.09	0	0	691.27	0	695	709.89	711.06	692.19	0	0	710.02	0	695	701.18	695.81	723.01	701.79	702.72	711.61	0	698.97	706.03	0	695.16	701.85	695.78	715.28	711.63	729.63	0	728.69	704.84	712.18	716.18	697.75	690.59	692.62	710.14	0	711.13	0	692.99	0	0	693.9
3.7515e+13	0	719.79	0	708.9	0	0	693.09	0	694.71	709.72	704.91	0	0	0	709.06	0	694.71	701.06	695.97	724.34	701.64	702.62	711.41	0	699.84	705.81	0	695.05	701.61	695.63	711.32	708.11	727.35	0	721.53	706.23	711.23	712.2	697.62	690.22	692.27	709.94	0	712.54	0	692.85	0	0	694.54
3.7561e+13	0	717.85	0	708.75	0	0	693.94	0	694.57	709.57	700.8	0	0	0	707.42	0	694.57	700.93	696.22	724.2	701.48	702.5	711.33	0	700.33	705.68	0	694.94	701.44	695.47	708.27	705.32	725.05	0	717.19	706.52	709.61	709.13	697.48	0	692.02	709.85	0	712.71	0	692.7	0	0	695.05
3.7608e+13	0	716.04	0	708.68	0	0	694.11	0	694.5	709.47	697.42	0	0	0	705.76	0	694.5	700.8	696.34	723.51	701.33	702.39	711.35	0	700.4	705.63	0	694.83	701.34	695.31	705.77	702.99	723	0	714.02	706.26	707.94	706.61	697.34	0	691.84	709.84	0	712.31	0	692.55	0	0	695.25
3.7654e+13	0	714.4	0	708.64	0	0	693.92	0	694.44	709.4	694.04	0	0	0	704.18	0	694.44	700.67	696.32	722.62	701.2	702.27	711.38	0	700.2	705.6	0	694.71	701.27	695.15	703.61	700.92	721.19	0	711.46	705.71	706.36	704.43	697.19	0	691.72	709.86	0	711.67	0	692.4	0	0	695.2
3.77e+13	0	712.89	0	708.61	0	0	693.47	0	694.36	709.36	0	0	0	0	702.68	0	694.36	700.55	696.16	721.67	701.08	702.16	711.38	0	699.83	705.57	0	694.59	701.21	694.99	701.66	698.98	719.58	0	709.28	705.03	704.85	702.47	697.06	0	691.61	709.85	0	710.91	0	692.23	0	0	694.95
3.7747e+13	0	711.5	0	708.56	0	0	692.8	0	694.23	709.31	0	0	0	0	701.24	0	694.23	700.43	695.89	720.7	700.98	702.05	711.35	0	699.35	705.51	0	694.47	701.13	694.85	699.81	697.04	718.11	0	707.36	704.27	703.42	700.63	696.92	0	691.49	709.82	0	710.1	0	692.08	0	0	694.56
3.7793e+13	0	710.19	0	708.49	0	0	691.84	0	694.05	709.25	0	0	0	0	699.83	0	694.05	700.32	695.54	719.75	700.87	701.95	711.27	0	698.8	705.42	0	694.35	701.02	694.71	697.96	694.86	716.76	0	705.62	703.47	702.04	698.83	696.79	0	691.35	709.73	0	709.27	0	691.93	0	0	694.05
3.784e+13	0	708.96	0	708.4	0	0	690.19	0	693.82	709.17	0	0	0	0	698.41	0	693.82	700.21	695.11	718.82	700.77	701.85	711.14	0	698.2	705.29	0	694.23	700.88	694.56	695.98	691.37	715.5	0	703.94	702.65	700.67	696.96	696.66	0	691.17	709.61	0	708.44	0	691.78	0	0	693.42
3.7886e+13	709.53	716.72	0	709.93	690.08	690.16	0	708.67	695.96	710.71	730.7	718.76	0	0	703.81	0	695.96	702.03	696.7	718.43	702.61	703.59	712.49	0	699.09	706.9	698.21	696.19	702.7	696.65	720.24	715.06	725.78	0	756.65	702.74	706.04	720.79	698.63	691.6	693.55	711.02	0	708.23	708.67	693.94	0	0	694.59
3.7933e+13	0	722.04	0	709.73	0	0	691.3	0	695.57	710.56	713.04	695.23	0	0	710.37	0	695.57	701.92	696.27	722.99	702.48	703.49	712.23	0	699.22	706.65	0	696.08	702.46	696.51	716.6	712.82	730.42	0	730.97	704.81	712.38	717.44	698.51	691.25	693.23	710.76	0	711.1	0	693.8	0	0	694.34
3.7979e+13	0	720.53	0	709.53	0	0	693.29	0	695.27	710.38	706.17	0	0	0	709.7	0	695.27	701.81	696.39	724.77	702.33	703.39	712.01	0	700.12	706.41	0	695.96	702.21	696.36	712.35	709.08	728.23	0	722.84	706.45	711.75	713.21	698.38	690.87	692.9	710.54	0	712.85	0	693.65	0	0	694.95
3.8026e+13	0	718.57	0	709.38	0	0	694.26	0	695.12	710.23	701.81	0	0	0	708.09	0	695.12	701.68	696.66	724.78	702.17	703.28	711.92	0	700.69	706.27	0	695.85	702.04	696.21	709.13	706.15	725.87	0	718.17	706.89	710.17	709.97	698.24	690.56	692.64	710.43	0	713.16	0	693.51	0	0	695.49
3.8072e+13	0	716.72	0	709.29	0	0	694.54	0	695.05	710.12	698.34	0	0	0	706.4	0	695.05	701.55	696.81	724.14	702.02	703.16	711.93	0	700.83	706.21	0	695.73	701.93	696.04	706.53	703.73	723.76	0	714.83	706.69	708.5	707.35	698.1	690.37	692.45	710.42	0	712.83	0	693.36	0	0	695.72
3.8119e+13	0	715.04	0	709.25	0	0	694.4	0	694.99	710.05	695.1	0	0	0	704.79	0	694.99	701.42	696.8	723.26	701.89	703.05	711.96	0	700.67	706.19	0	695.62	701.86	695.89	704.31	701.62	721.91	0	712.19	706.18	706.91	705.11	697.96	690.24	692.31	710.44	0	712.21	0	693.21	0	0	695.69
3.8165e+13	0	713.5	0	709.23	0	0	693.99	0	694.91	710.01	690.32	0	0	0	703.27	0	694.91	701.3	696.66	722.3	701.77	702.93	711.98	0	700.32	706.16	0	695.5	701.8	695.73	702.32	699.67	720.25	0	709.95	705.51	705.39	703.12	697.82	690.15	692.21	710.45	0	711.46	0	693.06	0	0	695.46
3.8212e+13	0	712.08	0	709.19	0	0	693.38	0	694.78	709.96	0	0	0	0	701.82	0	694.78	701.18	696.4	721.33	701.67	702.83	711.95	0	699.85	706.11	0	695.39	701.73	695.59	700.46	697.76	718.75	0	707.99	704.76	703.95	701.26	697.68	690.04	692.09	710.42	0	710.65	0	692.91	0	0	695.08
3.8258e+13	0	710.76	0	709.13	0	0	692.54	0	694.61	709.91	0	0	0	0	700.41	0	694.61	701.07	696.06	720.37	701.56	702.72	711.88	0	699.31	706.03	0	695.27	701.63	695.45	698.63	695.72	717.38	0	706.22	703.97	702.57	699.47	697.56	0	691.95	710.34	0	709.82	0	692.75	0	0	694.59
3.8305e+13	0	709.51	0	709.03	0	0	691.19	0	694.39	709.83	0	0	0	0	699	0	694.39	700.96	695.65	719.42	701.46	702.62	711.76	0	698.72	705.9	0	695.16	701.49	695.31	696.73	692.99	716.1	0	704.55	703.15	701.21	697.64	697.43	0	691.77	710.22	0	708.98	0	692.6	0	0	694
3.8351e+13	721.87	713.34	0	710.55	690.88	0	690.34	721.07	696.5	711.35	739.9	730.86	0	0	701.13	0	696.5	702.75	697.23	718.45	703.28	704.34	713.1	0	699.58	707.49	702.92	697.08	703.29	697.36	718.22	712.52	721.74	0	773.36	703.04	703.35	718.59	699.36	692.19	694.13	711.63	0	708.47	721.07	694.72	0	0	695.19
3.8398e+13	0	722.49	0	710.36	690.72	690.37	691.45	0	696.12	711.2	715.28	698.68	0	0	710.65	0	696.12	702.65	696.72	722.82	703.15	704.24	712.84	0	699.47	707.25	0	696.97	703.05	697.22	718.08	714.17	731.11	0	733.64	704.73	712.57	718.87	699.24	691.86	693.82	711.37	0	710.99	0	694.58	0	0	694.81
3.8444e+13	0	721.27	0	710.15	690.56	0	693.55	0	695.8	711.03	707.52	0	0	0	710.43	0	695.8	702.53	696.8	725.14	703	704.14	712.6	0	700.38	707	0	696.86	702.8	697.08	713.53	710.2	729.12	0	724.27	706.64	712.37	714.36	699.11	691.5	693.5	711.13	0	713.1	0	694.44	0	0	695.39
3.8491e+13	0	719.29	0	709.99	690.4	0	694.65	0	695.63	710.87	702.86	0	0	0	708.85	0	695.63	702.41	697.09	725.33	702.84	704.03	712.49	0	701.06	706.84	0	696.75	702.61	696.92	710.12	707.11	726.7	0	719.19	707.25	710.84	710.94	698.98	691.19	693.22	711.01	0	713.59	0	694.3	0	0	695.97
3.8537e+13	0	717.4	690.06	709.89	690.24	0	695.02	0	695.57	710.76	699.32	0	0	0	707.13	0	695.57	702.28	697.29	724.75	702.69	703.92	712.49	0	701.27	706.77	0	696.64	702.5	696.76	707.4	704.58	724.53	0	715.67	707.13	709.17	708.21	698.84	690.96	693.04	710.99	0	713.33	0	694.15	0	0	696.24
3.8584e+13	0	715.68	690.24	709.85	690.07	0	694.92	0	695.52	710.69	696.15	0	0	0	705.49	0	695.52	702.15	697.31	723.89	702.56	703.8	712.53	0	701.16	706.75	0	696.52	702.43	696.61	705.11	702.41	722.62	0	712.93	706.66	707.55	705.91	698.7	690.83	692.9	711.01	0	712.74	0	694	0	0	696.23
3.863e+13	0	714.11	690.15	709.83	0	0	694.55	0	695.45	710.64	692.36	0	0	0	703.95	0	695.45	702.03	697.18	722.93	702.44	703.69	712.56	0	700.84	706.73	0	696.41	702.38	696.45	703.08	700.44	720.92	0	710.63	706.01	706.02	703.87	698.56	690.73	692.79	711.02	0	711.99	0	693.85	0	0	696.01
3.8677e+13	0	712.67	0	709.8	0	0	693.98	0	695.33	710.6	0	0	0	0	702.48	0	695.33	701.91	696.94	721.95	702.34	703.58	712.54	0	700.39	706.69	0	696.29	702.31	696.31	701.2	698.54	719.39	0	708.62	705.27	704.57	701.99	698.43	690.62	692.67	711	0	711.19	0	693.7	0	0	695.65
3.8723e+13	0	711.33	0	709.74	0	0	693.23	0	695.17	710.55	0	0	0	0	701.06	0	695.17	701.8	696.61	720.97	702.24	703.48	712.48	0	699.85	706.61	0	696.17	702.22	696.17	699.39	696.59	717.99	0	706.82	704.49	703.18	700.2	698.3	690.49	692.53	710.93	0	710.35	0	693.55	0	0	695.18
3.877e+13	0	710.07	0	709.65	0	0	692.17	0	694.96	710.48	0	0	0	0	699.66	0	694.96	701.69	696.21	720.02	702.13	703.38	712.36	0	699.26	706.5	0	696.06	702.09	696.04	697.54	694.26	716.7	0	705.16	703.67	701.82	698.41	698.18	690.32	692.36	710.82	0	709.51	0	693.4	0	0	694.61
3.8816e+13	752.83	709.66	0	711.16	691.65	0	691.85	751.76	697.06	711.98	746.75	763.51	690.11	0	698.59	0	697.06	703.46	697.79	718.82	703.92	705.06	713.7	0	700.13	708.07	707.16	697.94	703.87	698.05	708.76	704.41	716.85	0	815.84	703.51	700.96	707.39	700.07	692.79	694.7	712.22	0	708.9	751.76	695.48	0	0	695.84
3.8863e+13	0	722.75	0	710.97	691.5	691.13	691.8	0	696.67	711.83	717.08	701.98	0	0	710.21	0	696.67	703.35	697.23	722.49	703.8	704.97	713.43	0	699.79	707.83	0	697.83	703.63	697.92	719.03	715.53	731.61	0	736.82	704.66	712.35	719.66	699.95	692.47	694.4	711.96	0	710.81	0	695.34	0	0	695.29
3.8909e+13	0	722	0	710.76	691.34	0	693.86	0	696.34	711.66	708.49	0	0	0	710.8	0	696.34	703.24	697.22	725.43	703.65	704.87	713.18	0	700.63	707.58	0	697.72	703.38	697.77	714.41	711.24	730	0	725.8	706.8	712.76	715.16	699.83	692.12	694.08	711.71	0	713.29	0	695.2	0	0	695.8
3.8956e+13	0	720.01	0	710.58	691.18	0	695.04	0	696.16	711.5	703.6	0	0	0	709.36	0	696.16	703.12	697.52	725.85	703.5	704.76	713.05	0	701.39	707.4	0	697.61	703.18	697.62	710.88	707.95	727.54	0	720.25	707.59	711.33	711.65	699.69	691.81	693.82	711.56	0	714	0	695.06	0	0	696.41
3.9002e+13	0	718.08	690.41	710.48	691.02	0	695.46	0	696.09	711.38	699.99	0	0	0	707.67	0	696.09	702.99	697.74	725.34	703.35	704.65	713.04	0	701.68	707.33	0	697.5	703.06	697.46	708.08	705.31	725.3	0	716.52	707.56	709.67	708.86	699.56	691.59	693.62	711.54	0	713.82	0	694.92	0	0	696.7
3.9049e+13	0	716.32	690.68	710.44	690.86	0	695.39	0	696.05	711.3	696.86	0	0	0	706.03	0	696.05	702.86	697.79	724.5	703.21	704.54	713.09	0	701.61	707.3	0	697.38	702.99	697.3	705.73	703.06	723.33	0	713.67	707.12	708.05	706.51	699.42	691.43	693.48	711.56	0	713.26	0	694.77	0	0	696.71
3.9095e+13	0	714.72	690.63	710.41	690.69	0	695.04	0	695.99	711.25	693.5	0	0	0	704.47	0	695.99	702.74	697.68	723.54	703.09	704.42	713.12	0	701.31	707.29	0	697.27	702.94	697.15	703.67	701.05	721.59	0	711.31	706.49	706.52	704.44	699.28	691.32	693.37	711.58	0	712.53	0	694.62	0	0	696.51
3.9142e+13	0	713.25	690.33	710.39	690.52	0	694.5	0	695.88	711.22	0	0	0	0	703	0	695.88	702.62	697.45	722.56	702.99	704.32	713.11	0	700.87	707.26	0	697.16	702.88	697.01	701.77	699.15	720.03	0	709.25	705.76	705.06	702.55	699.15	691.21	693.26	711.57	0	711.72	0	694.47	0	0	696.15
3.9188e+13	0	711.89	0	710.34	690.35	0	693.79	0	695.72	711.17	0	0	0	0	701.58	0	695.72	702.51	697.12	721.57	702.89	704.21	713.06	0	700.34	707.18	0	697.04	702.79	696.87	699.96	697.23	718.6	0	707.42	704.98	703.67	700.76	699.02	691.09	693.12	711.51	0	710.88	0	694.32	0	0	695.69
3.9235e+13	0	710.62	0	710.26	690.19	0	692.86	0	695.51	711.1	0	0	0	0	700.18	0	695.51	702.41	696.73	720.61	702.79	704.12	712.95	0	699.76	707.08	0	696.93	702.67	696.74	698.14	695.07	717.28	0	705.75	704.17	702.32	698.99	698.9	690.91	692.96	711.4	0	710.04	0	694.18	0	0	695.14
3.9281e+13	911.94	708.25	0	711.75	692.41	0	692.93	910.75	697.59	712.59	713.95	920.62	690.71	0	698.03	0	697.59	704.14	698.3	719.38	704.56	705.77	714.28	0	700.62	708.64	696.3	698.78	704.43	698.72	696.33	692.54	714.69	0	938.91	703.99	700.21	696.16	700.76	693.36	695.26	712.79	0	709.42	910.75	696.21	0	0	696.38
3.9328e+13	692.58	722.67	0	711.56	692.25	691.61	692.08	690.11	697.21	712.45	719.97	705.38	690.46	0	709.73	0	697.21	704.04	697.69	722.02	704.43	705.68	714.02	0	700.09	708.4	690.36	698.67	704.2	698.59	720.37	716.92	731.81	0	740.77	704.54	711.89	720.88	700.65	693.06	694.97	712.54	0	710.58	690.11	696.08	0	0	695.69
3.9374e+13	0	722.7	0	711.35	692.1	0	694.03	0	696.86	712.28	709.91	0	690.16	0	711.33	0	696.86	703.93	697.59	725.63	704.29	705.58	713.75	0	700.83	708.14	0	698.56	703.95	698.45	715.54	712.4	730.87	0	727.49	706.88	713.23	716.25	700.52	692.73	694.65	712.28	0	713.42	0	695.94	0	0	696.13
3.942e+13	0	720.74	690.08	711.16	691.94	0	695.37	0	696.66	712.11	704.6	0	0	0	710.01	0	696.66	703.81	697.9	726.34	704.14	705.47	713.6	0	701.68	707.95	0	698.45	703.73	698.3	711.81	708.88	728.38	0	721.36	707.89	711.91	712.55	700.39	692.4	694.38	712.11	0	714.37	0	695.8	0	0	696.79
3.9467e+13	0	718.76	690.75	711.05	691.79	0	695.87	0	696.59	711.98	700.85	0	0	0	708.32	0	696.59	703.68	698.16	725.92	703.98	705.36	713.58	0	702.05	707.86	0	698.34	703.6	698.14	708.88	706.11	726.07	0	717.4	707.96	710.26	709.64	700.25	692.16	694.18	712.07	0	714.29	0	695.66	0	0	697.14
3.9513e+13	0	716.96	691.09	711	691.63	0	695.86	0	696.55	711.9	697.68	0	0	0	706.65	0	696.55	703.55	698.24	725.11	703.84	705.25	713.62	0	702.04	707.84	0	698.23	703.53	697.98	706.46	703.79	724.05	0	714.43	707.57	708.63	707.21	700.11	692	694.04	712.1	0	713.76	0	695.51	0	0	697.18
3.956e+13	0	715.33	691.09	710.98	691.46	0	695.54	0	696.5	711.85	694.51	0	0	0	705.07	0	696.5	703.43	698.15	724.15	703.73	705.14	713.66	0	701.77	707.83	0	698.12	703.48	697.83	704.34	701.74	722.26	0	711.99	706.97	707.08	705.1	699.98	691.88	693.93	712.13	0	713.05	0	695.37	0	0	697
3.9606e+13	0	713.84	690.83	710.96	691.29	0	695.02	0	696.4	711.82	0	0	0	0	703.58	0	696.4	703.31	697.94	723.16	703.62	705.03	713.67	0	701.36	707.8	0	698	703.43	697.69	702.42	699.82	720.66	0	709.89	706.25	705.61	703.19	699.85	691.78	693.81	712.12	0	712.25	0	695.22	0	0	696.66
3.9653e+13	0	712.45	690.34	710.92	691.12	0	694.34	0	696.25	711.77	0	0	0	0	702.15	0	696.25	703.2	697.63	722.16	703.53	704.93	713.62	0	700.84	707.74	0	697.89	703.35	697.56	700.6	697.93	719.21	0	708.02	705.47	704.21	701.38	699.72	691.65	693.68	712.07	0	711.41	0	695.07	0	0	696.21
3.9699e+13	0	711.16	0	710.84	690.97	0	693.49	0	696.05	711.71	0	0	0	0	700.76	0	696.05	703.1	697.24	721.19	703.43	704.83	713.52	0	700.26	707.64	0	697.78	703.23	697.43	698.81	695.9	717.87	0	706.32	704.66	702.86	699.63	699.6	691.49	693.52	711.97	0	710.56	0	694.93	0	0	695.67
3.9746e+13	0	709.94	0	710.74	690.81	0	692.28	0	695.81	711.63	0	0	0	0	699.37	0	695.81	703	696.79	720.25	703.33	704.73	713.38	0	699.64	707.5	0	697.66	703.09	697.3	696.94	693.25	716.62	0	704.72	703.84	701.53	697.83	699.48	691.3	693.32	711.83	0	709.71	0	694.79	0	0	695.05
3.9792e+13	699.24	722.05	0	712.14	693	691.38	692.52	697.48	697.74	713.05	723.79	709.9	691.06	0	708.36	0	697.74	704.7	698.18	721.45	705.05	706.36	714.59	0	700.45	708.96	693.77	699.48	704.76	699.24	720.58	717.9	731.44	0	745.94	704.47	710.82	721.04	701.32	693.63	695.52	713.1	0	710.35	697.48	696.8	0	0	696.14
3.9839e+13	0	723.37	0	711.93	692.84	0	694.19	0	697.37	712.88	711.63	692.2	690.76	0	711.45	0	697.37	704.59	697.97	725.73	704.91	706.27	714.31	0	701.03	708.7	0	699.37	704.5	699.11	716.28	713.42	731.71	0	729.36	706.92	713.48	716.94	701.2	693.29	695.21	712.83	0	713.47	0	696.66	0	0	696.41
3.9885e+13	0	721.47	690.29	711.73	692.69	0	695.65	0	697.15	712.71	705.8	0	690.45	0	710.39	0	697.15	704.48	698.25	726.78	704.76	706.17	714.14	0	701.92	708.49	0	699.26	704.28	698.96	712.48	709.72	729.22	0	722.54	708.16	712.33	713.18	701.07	692.98	694.92	712.65	0	714.7	0	696.53	0	0	697.1
3.9932e+13	0	719.45	691.08	711.61	692.53	0	696.23	0	697.07	712.57	701.84	0	690.16	0	708.76	0	697.07	704.35	698.54	726.48	704.6	706.06	714.1	0	702.38	708.39	0	699.16	704.13	698.8	709.49	706.84	726.85	0	718.3	708.34	710.71	710.21	700.93	692.74	694.72	712.59	0	714.74	0	696.38	0	0	697.5
3.9978e+13	0	717.61	691.46	711.56	692.38	0	696.27	0	697.04	712.48	698.61	0	0	0	707.11	0	697.04	704.22	698.65	725.7	704.46	705.94	714.14	0	702.42	708.36	0	699.05	704.06	698.65	707.02	704.45	724.76	0	715.19	708	709.07	707.75	700.8	692.56	694.58	712.62	0	714.26	0	696.24	0	0	697.57
4.0025e+13	0	715.94	691.52	711.54	692.2	0	695.98	0	696.99	712.43	695.54	0	0	0	705.53	0	696.99	704.1	698.58	724.75	704.34	705.83	714.19	0	702.18	708.36	0	698.94	704.01	698.5	704.88	702.36	722.93	0	712.68	707.41	707.52	705.61	700.66	692.43	694.47	712.65	0	713.56	0	696.09	0	0	697.41
4.0071e+13	0	714.42	691.33	711.52	692.04	0	695.49	0	696.9	712.4	691.4	0	0	0	704.04	0	696.9	703.98	698.38	723.75	704.24	705.72	714.21	0	701.78	708.34	0	698.83	703.96	698.35	702.95	700.43	721.29	0	710.53	706.7	706.05	703.69	700.53	692.32	694.35	712.66	0	712.76	0	695.95	0	0	697.09
4.0118e+13	0	713.01	690.88	711.48	691.88	0	694.84	0	696.76	712.36	0	0	0	0	702.61	0	696.76	703.87	698.08	722.75	704.14	705.62	714.17	0	701.28	708.28	0	698.71	703.89	698.22	701.13	698.56	719.81	0	708.62	705.93	704.65	701.89	700.4	692.19	694.22	712.62	0	711.92	0	695.8	0	0	696.65
4.0164e+13	0	711.7	690.2	711.41	691.72	0	694.06	0	696.56	712.3	0	0	0	0	701.23	0	696.56	703.77	697.7	721.77	704.05	705.52	714.08	0	700.71	708.19	0	698.6	703.78	698.09	699.36	696.62	718.45	0	706.9	705.12	703.3	700.15	700.29	692.04	694.07	712.53	0	711.07	0	695.66	0	0	696.13
4.0211e+13	0	710.46	0	711.31	691.56	0	693.01	0	696.32	712.22	0	0	0	0	699.85	0	696.32	703.67	697.26	720.81	703.95	705.43	713.94	0	700.09	708.05	0	698.49	703.64	697.96	697.54	694.29	717.18	0	705.29	704.3	701.98	698.39	700.17	691.85	693.88	712.39	0	710.22	0	695.52	0	0	695.53
4.0257e+13	706	720.52	0	712.7	693.71	691.28	693.1	704.63	698.23	713.63	728.01	715.91	691.62	0	706.62	0	698.23	705.35	698.62	720.92	705.65	707.03	715.14	0	700.8	709.5	697.46	700.27	705.3	699.88	721.03	718.61	730.03	0	753.27	704.44	709.15	721.34	701.97	694.15	696.04	713.65	0	710.2	704.63	697.5	0	0	696.57
4.0304e+13	0	723.99	0	712.49	693.56	690.62	694.4	0	697.85	713.47	713.12	695.32	691.34	0	711.77	0	697.85	705.24	698.31	725.71	705.52	706.94	714.86	0	701.17	709.24	0	700.17	705.04	699.75	717.42	714.59	732.52	0	731.47	706.86	713.79	718.04	701.86	693.83	695.73	713.38	0	713.42	0	697.36	0	0	696.67
4.035e+13	0	722.19	690.52	712.29	693.41	0	695.94	0	697.6	713.29	706.75	0	691.03	0	710.97	0	697.6	705.13	698.56	727.18	705.36	706.84	714.66	0	702.13	709.02	0	700.06	704.81	699.6	713.4	710.64	730.07	0	723.79	708.36	712.88	714.08	701.73	693.52	695.44	713.17	0	714.99	0	697.23	0	0	697.41
4.0397e+13	0	720.14	691.39	712.15	693.26	0	696.61	0	697.51	713.14	702.62	0	690.73	0	709.37	0	697.51	705	698.89	727.02	705.21	706.73	714.61	0	702.68	708.9	0	699.95	704.65	699.45	710.27	707.61	727.63	0	719.23	708.68	711.28	710.98	701.6	693.26	695.23	713.1	0	715.17	0	697.09	0	0	697.88
4.0443e+13	0	718.25	691.82	712.09	693.1	0	696.69	0	697.49	713.05	699.33	0	690.5	0	707.7	0	697.49	704.88	699.04	726.27	705.07	706.62	714.65	0	702.79	708.87	0	699.84	704.57	699.29	707.72	705.13	725.48	0	715.97	708.41	709.63	708.44	701.46	693.08	695.09	713.12	0	714.74	0	696.95	0	0	698
4.049e+13	0	716.55	691.93	712.08	692.94	0	696.43	0	697.46	713	696.34	0	690.32	0	706.1	0	697.46	704.75	699.01	725.33	704.94	706.51	714.71	0	702.6	708.87	0	699.73	704.53	699.14	705.52	702.98	723.6	0	713.37	707.85	708.07	706.25	701.32	692.96	694.98	713.16	0	714.06	0	696.8	0	0	697.86
4.0536e+13	0	714.99	691.77	712.06	692.77	0	695.95	0	697.38	712.97	692.84	0	690.17	0	704.59	0	697.38	704.64	698.83	724.33	704.84	706.4	714.73	0	702.23	708.86	0	699.62	704.48	699	703.55	701.03	721.92	0	711.17	707.16	706.59	704.29	701.19	692.85	694.87	713.18	0	713.27	0	696.66	0	0	697.56
4.0583e+13	0	713.56	691.4	712.03	692.61	0	695.33	0	697.24	712.93	0	0	690.04	0	703.16	0	697.24	704.53	698.54	723.32	704.75	706.3	714.7	0	701.74	708.81	0	699.51	704.42	698.87	701.72	699.17	720.41	0	709.22	706.39	705.18	702.48	701.07	692.72	694.74	713.15	0	712.43	0	696.51	0	0	697.13
4.0629e+13	0	712.23	690.76	711.97	692.46	0	694.58	0	697.06	712.88	0	0	0	0	701.76	0	697.06	704.43	698.17	722.33	704.65	706.2	714.62	0	701.18	708.72	0	699.4	704.32	698.74	699.96	697.27	719.02	0	707.47	705.59	703.82	700.73	700.95	692.57	694.59	713.06	0	711.57	0	696.37	0	0	696.62
4.0676e+13	0	710.98	0	711.87	692.3	0	693.65	0	696.83	712.81	0	0	0	0	700.39	0	696.83	704.33	697.74	721.37	704.56	706.11	714.49	0	700.57	708.59	0	699.29	704.18	698.61	698.17	695.12	717.74	0	705.85	704.77	702.5	699	700.83	692.38	694.41	712.93	0	710.72	0	696.24	0	0	696.03
4.0722e+13	715.19	717.68	690.27	713.25	694.41	690.63	693.73	713.96	698.73	714.2	733.47	724.01	692.16	0	704.23	0	698.73	705.98	699.1	720.6	706.24	707.69	715.68	0	701.23	710.03	701.96	701.04	705.82	700.5	719.96	718.13	726.89	0	765.18	704.6	706.75	720.06	702.61	694.67	696.55	714.19	0	710.23	713.96	698.17	0	0	697.05
4.0769e+13	0	724.51	0	713.05	694.26	691.57	694.63	0	698.34	714.04	714.67	698.18	691.9	0	712.03	0	698.34	705.88	698.68	725.55	706.1	707.59	715.4	0	701.36	709.77	0	700.93	705.57	700.37	718.69	715.99	733.25	0	733.92	706.77	714.06	719.25	702.5	694.35	696.25	713.92	0	713.29	0	698.04	0	0	696.96
4.0815e+13	0	722.92	690.79	712.83	694.11	0	696.25	0	698.06	713.86	707.72	0	691.61	0	711.59	0	698.06	705.76	698.89	727.53	705.96	707.49	715.18	0	702.35	709.53	0	700.83	705.33	700.23	714.43	711.73	730.93	0	725.14	708.56	713.47	715.08	702.37	694.04	695.95	713.69	0	715.23	0	697.91	0	0	697.73
4.0862e+13	0	720.83	691.71	712.69	693.96	0	697.02	0	697.96	713.7	703.38	0	691.32	0	710.02	0	697.96	705.64	699.25	727.53	705.8	707.39	715.11	0	703	709.4	0	700.72	705.16	700.07	711.14	708.51	728.42	0	720.2	709.04	711.89	711.82	702.24	693.79	695.73	713.6	0	715.57	0	697.77	0	0	698.28
4.0908e+13	0	718.9	692.21	712.62	693.81	0	697.16	0	697.94	713.6	700.04	0	691.07	0	708.34	0	697.94	705.51	699.45	726.84	705.65	707.28	715.14	0	703.19	709.36	0	700.62	705.07	699.92	708.49	705.92	726.2	0	716.76	708.83	710.23	709.19	702.1	693.61	695.59	713.62	0	715.21	0	697.63	0	0	698.45
4.0955e+13	0	717.15	692.35	712.6	693.65	0	696.91	0	697.92	713.55	697.07	0	690.87	0	706.72	0	697.92	705.39	699.45	725.91	705.53	707.16	715.2	0	703.04	709.37	0	700.51	705.03	699.77	706.23	703.7	724.27	0	714.07	708.31	708.64	706.94	701.97	693.48	695.48	713.66	0	714.56	0	697.49	0	0	698.34
4.1001e+13	0	715.57	692.23	712.59	693.48	0	696.46	0	697.85	713.52	693.9	0	690.72	0	705.19	0	697.85	705.27	699.3	724.91	705.42	707.06	715.23	0	702.69	709.36	0	700.4	704.99	699.63	704.22	701.72	722.55	0	711.81	707.63	707.15	704.94	701.84	693.36	695.38	713.68	0	713.77	0	697.34	0	0	698.05
4.1048e+13	0	714.12	691.9	712.56	693.32	0	695.85	0	697.73	713.49	0	0	690.59	0	703.74	0	697.73	705.16	699.02	723.89	705.33	706.95	715.22	0	702.22	709.32	0	700.29	704.93	699.49	702.37	699.84	721.01	0	709.83	706.87	705.73	703.11	701.71	693.24	695.26	713.66	0	712.93	0	697.2	0	0	697.64
4.1094e+13	0	712.77	691.38	712.51	693.17	0	695.13	0	697.56	713.44	0	0	690.45	0	702.34	0	697.56	705.06	698.67	722.89	705.24	706.86	715.14	0	701.66	709.24	0	700.18	704.84	699.37	700.6	697.97	719.6	0	708.04	706.07	704.36	701.37	701.6	693.1	695.12	713.59	0	712.07	0	697.06	0	0	697.13
4.114e+13	0	711.5	690.5	712.42	693.02	0	694.25	0	697.33	713.37	0	0	690.29	0	700.97	0	697.33	704.97	698.24	721.92	705.15	706.77	715.02	0	701.06	709.12	0	700.07	704.71	699.24	698.84	695.95	718.29	0	706.4	705.25	703.04	699.65	701.48	692.93	694.94	713.46	0	711.21	0	696.93	0	0	696.56
4.1187e+13	731.48	713.62	691.26	713.79	695.09	0	694.43	730.53	699.22	714.75	743.2	740.71	692.72	0	701.5	0	699.22	706.59	699.6	720.67	706.81	708.32	716.21	0	701.72	710.55	707.08	701.79	706.34	701.1	713.06	712.93	721.81	0	789.72	704.94	703.86	714.07	703.23	695.19	697.07	714.72	0	710.5	730.53	698.83	0	0	697.59
4.1233e+13	0	724.88	690.24	713.59	694.94	692.09	694.79	0	698.83	714.59	716.9	701.13	692.46	0	711.79	0	698.83	706.49	699.1	725.22	706.68	708.23	715.93	0	701.58	710.29	0	701.68	706.09	700.97	719.33	716.92	733.86	0	736.79	706.64	714	719.93	703.12	694.89	696.76	714.44	0	713.07	0	698.71	0	0	697.25
4.128e+13	0	723.63	691.05	713.37	694.79	0	696.42	0	698.53	714.41	708.99	0	692.17	0	711.9	0	698.53	706.38	699.22	727.81	706.53	708.13	715.69	0	702.55	710.04	0	701.58	705.84	700.83	715.09	712.53	731.78	0	726.58	708.72	713.88	715.72	703	694.57	696.46	714.2	0	715.41	0	698.58	0	0	697.97
4.1326e+13	0	721.53	691.97	713.21	694.65	0	697.3	0	698.4	714.25	704.33	0	691.88	0	710.44	0	698.4	706.26	699.59	728.02	706.37	708.03	715.59	0	703.28	709.89	0	701.47	705.65	700.68	711.73	709.19	729.22	0	721.21	709.37	712.35	712.39	702.87	694.31	696.23	714.09	0	715.95	0	698.44	0	0	698.58
4.1373e+13	0	719.55	692.51	713.13	694.49	0	697.49	0	698.39	714.14	700.88	0	691.64	0	708.78	0	698.39	706.13	699.82	727.39	706.23	707.92	715.62	0	703.53	709.85	0	701.37	705.56	700.53	709.02	706.52	726.93	0	717.56	709.24	710.69	709.7	702.73	694.13	696.08	714.09	0	715.67	0	698.3	0	0	698.81
4.1419e+13	0	717.76	692.7	713.11	694.33	0	697.29	0	698.38	714.09	697.88	0	691.45	0	707.16	0	698.38	706.01	699.86	726.48	706.1	707.8	715.68	0	703.43	709.85	0	701.26	705.52	700.38	706.73	704.26	724.94	0	714.77	708.74	709.1	707.43	702.6	694	695.98	714.14	0	715.04	0	698.16	0	0	698.73
4.1466e+13	0	716.15	692.62	713.1	694.17	0	696.86	0	698.32	714.06	694.87	0	691.29	0	705.63	0	698.32	705.89	699.72	725.48	705.99	707.7	715.73	0	703.1	709.85	0	701.15	705.48	700.24	704.7	702.25	723.18	0	712.46	708.08	707.59	705.42	702.47	693.88	695.88	714.17	0	714.27	0	698.01	0	0	698.45
4.1512e+13	0	714.67	692.33	713.08	694.01	0	696.27	0	698.21	714.03	690.4	0	691.15	0	704.17	0	698.21	705.78	699.46	724.45	705.9	707.59	715.72	0	702.64	709.82	0	701.04	705.43	700.1	702.85	700.37	721.6	0	710.43	707.32	706.17	703.58	702.34	693.76	695.77	714.16	0	713.43	0	697.87	0	0	698.05
4.1559e+13	0	713.3	691.85	713.03	693.86	0	695.57	0	698.04	713.98	0	0	690.99	0	702.78	0	698.04	705.68	699.11	723.44	705.81	707.5	715.65	0	702.1	709.75	0	700.93	705.34	699.98	701.08	698.52	720.17	0	708.61	706.52	704.8	701.83	702.23	693.62	695.63	714.1	0	712.57	0	697.74	0	0	697.55
4.1605e+13	0	712.02	691.11	712.95	693.71	0	694.75	0	697.82	713.92	0	0	690.83	0	701.41	0	697.82	705.59	698.69	722.46	705.72	707.41	715.54	0	701.5	709.63	0	700.82	705.22	699.86	699.35	696.59	718.84	0	706.95	705.7	703.48	700.14	702.11	693.44	695.45	713.98	0	711.7	0	697.6	0	0	696.99
4.1652e+13	800.28	710.31	692.23	714.31	695.75	0	695.04	798.91	699.7	715.29	744.24	812.87	693.24	0	699.63	690.46	699.7	707.19	700.04	721.09	707.36	708.94	716.73	0	702.15	711.06	709.45	702.51	706.84	701.69	701.87	701.5	717.23	0	857.56	705.36	701.76	702.96	703.84	695.69	697.56	715.23	0	710.93	798.91	699.47	0	0	698.02
4.1698e+13	690.89	725.02	690.77	714.11	695.6	692.62	694.96	0	699.31	715.14	719.52	704.57	693	0	711.46	690.3	699.31	707.09	699.47	724.72	707.24	708.85	716.45	0	701.77	710.8	690.21	702.41	706.59	701.56	720.44	718.31	734.25	0	740.3	706.43	713.73	721	703.73	695.39	697.26	714.96	0	712.77	0	699.35	0	0	697.51
4.1745e+13	0	724.34	691.37	713.89	695.46	0	696.66	0	698.97	714.96	710.4	0	692.72	0	712.36	690.15	698.97	706.98	699.5	728.02	707.09	708.75	716.19	0	702.68	710.54	0	702.31	706.34	701.43	716.07	713.63	732.63	0	728.18	708.78	714.33	716.67	703.61	695.07	696.95	714.7	0	715.53	0	699.22	0	0	698.16
4.1791e+13	0	722.23	692.26	713.72	695.31	0	697.65	0	698.83	714.79	705.36	0	692.44	0	711	690	698.83	706.86	699.88	728.48	706.94	708.65	716.07	0	703.51	710.37	0	702.2	706.14	701.28	712.55	710.09	730.02	0	722.28	709.64	712.89	713.18	703.48	694.81	696.71	714.56	0	716.3	0	699.09	0	0	698.87
4.1838e+13	0	720.2	692.86	713.63	695.16	0	697.91	0	698.8	714.67	701.75	0	692.18	0	709.34	0	698.8	706.74	700.16	727.93	706.79	708.54	716.08	0	703.85	710.31	0	702.1	706.03	701.12	709.74	707.3	727.66	0	718.4	709.61	711.23	710.4	703.34	694.62	696.55	714.56	0	716.11	0	698.95	0	0	699.16
4.1884e+13	0	718.37	693.1	713.6	695	0	697.74	0	698.8	714.61	698.71	0	691.97	0	707.71	0	698.8	706.61	700.23	727.04	706.66	708.43	716.15	0	703.8	710.32	0	701.99	705.99	700.97	707.39	704.96	725.61	0	715.49	709.16	709.62	708.07	703.21	694.48	696.45	714.61	0	715.52	0	698.81	0	0	699.13
4.1931e+13	0	716.72	693.05	713.6	694.84	0	697.33	0	698.76	714.58	695.79	0	691.81	0	706.16	0	698.76	706.49	700.12	726.04	706.55	708.32	716.2	0	703.51	710.32	0	701.89	705.96	700.83	705.32	702.91	723.81	0	713.11	708.51	708.1	706.02	703.08	694.37	696.36	714.65	0	714.76	0	698.67	0	0	698.88
4.1977e+13	0	715.22	692.79	713.59	694.69	0	696.75	0	698.66	714.55	692.06	0	691.67	0	704.7	0	698.66	706.39	699.88	725.01	706.46	708.22	716.21	0	703.07	710.3	0	701.78	705.91	700.7	703.44	701.01	722.2	0	711.04	707.76	706.66	704.15	702.96	694.25	696.25	714.65	0	713.92	0	698.53	0	0	698.5
4.2024e+13	0	713.83	692.35	713.54	694.54	0	696.07	0	698.5	714.51	0	0	691.53	0	703.29	0	698.5	706.29	699.54	723.99	706.37	708.12	716.15	0	702.53	710.24	0	701.67	705.83	700.58	701.67	699.17	720.73	0	709.19	706.97	705.29	702.4	702.84	694.11	696.12	714.59	0	713.05	0	698.39	0	0	698.01
4.207e+13	0	712.53	691.72	713.47	694.38	0	695.29	0	698.29	714.45	0	0	691.37	0	701.93	0	698.29	706.19	699.14	722.99	706.28	708.03	716.04	0	701.94	710.13	0	701.56	705.72	700.46	699.95	697.29	719.38	0	707.5	706.15	703.97	700.71	702.73	693.95	695.95	714.48	0	712.19	0	698.26	0	0	697.46
4.2117e+13	0	711.3	690.71	713.35	694.23	0	694.34	0	698.04	714.37	0	0	691.19	0	700.58	0	698.04	706.1	698.68	722.03	706.18	707.94	715.88	0	701.31	709.98	0	701.45	705.57	700.33	698.18	695.14	718.13	0	705.93	705.32	702.67	699.01	702.62	693.75	695.74	714.33	0	711.32	0	698.13	0	0	696.84
4.2163e+13	696.65	724.74	691.48	714.63	696.24	692.99	695.22	694.89	699.77	715.66	722.34	708.41	693.51	0	710.83	691.05	699.77	707.68	699.88	724.07	707.78	709.45	716.96	0	702.03	711.3	692.88	703.12	707.09	702.14	721.58	719.67	734.23	690.06	744.76	706.24	713.15	722.13	704.32	695.88	697.74	715.46	690.37	712.43	694.89	699.98	0	0	697.85
4.221e+13	0	725.01	691.72	714.4	696.1	691.03	696.91	0	699.41	715.49	711.69	692.23	693.24	0	712.85	690.9	699.41	707.57	699.8	728.13	707.64	709.36	716.68	0	702.83	711.03	0	703.01	706.83	702	717.17	714.79	733.47	0	729.94	708.81	714.81	717.74	704.2	695.56	697.43	715.19	690.23	715.58	0	699.85	0	0	698.39
4.2256e+13	0	722.94	692.59	714.22	695.96	0	698.02	0	699.24	715.31	706.26	0	692.96	0	711.62	690.75	699.24	707.45	700.18	728.9	707.48	709.26	716.53	0	703.75	710.84	0	702.91	706.62	701.86	713.45	711.02	730.83	0	723.41	709.91	713.49	714.07	704.07	695.28	697.17	715.03	690.09	716.62	0	699.72	0	0	699.18
4.2303e+13	0	720.86	693.24	714.12	695.81	0	698.35	0	699.21	715.19	702.5	0	692.71	0	709.96	690.58	699.21	707.33	700.51	728.46	707.33	709.15	716.54	0	704.18	710.77	0	702.81	706.5	701.7	710.52	708.09	728.4	0	719.26	709.98	711.82	711.17	703.94	695.09	697.01	715.01	0	716.54	0	699.58	0	0	699.56
4.2349e+13	0	718.99	693.5	714.09	695.65	0	698.21	0	699.22	715.12	699.42	0	692.51	0	708.31	690.42	699.22	707.2	700.62	727.59	707.2	709.03	716.61	0	704.19	710.77	0	702.7	706.45	701.55	708.09	705.67	726.29	0	716.21	709.58	710.19	708.76	703.8	694.96	696.91	715.06	0	715.98	0	699.44	0	0	699.57
4.2396e+13	0	717.3	693.49	714.09	695.5	0	697.81	0	699.19	715.09	696.56	0	692.33	0	706.75	690.27	699.19	707.08	700.55	726.59	707.09	708.93	716.67	0	703.93	710.79	0	702.6	706.42	701.41	705.98	703.56	724.44	0	713.76	708.96	708.65	706.66	703.67	694.85	696.83	715.11	0	715.23	0	699.3	0	0	699.35
4.2442e+13	0	715.77	693.27	714.08	695.34	0	697.25	0	699.11	715.06	693.29	0	692.18	0	705.26	690.12	699.11	706.97	700.33	725.55	707	708.82	716.68	0	703.51	710.77	0	702.49	706.38	701.28	704.07	701.64	722.79	0	711.65	708.22	707.2	704.77	703.55	694.74	696.73	715.12	0	714.4	0	699.16	0	0	698.97
4.2489e+13	0	714.35	692.87	714.04	695.19	0	696.58	0	698.96	715.03	0	0	692.04	0	703.85	0	698.96	706.87	700	724.52	706.91	708.73	716.64	0	702.99	710.72	0	702.38	706.31	701.16	702.28	699.8	721.3	0	709.76	707.43	705.82	703.01	703.44	694.6	696.6	715.07	0	713.53	0	699.03	0	0	698.5
4.2535e+13	0	713.04	692.28	713.97	695.04	0	695.81	0	698.76	714.98	0	0	691.89	0	702.48	0	698.76	706.78	699.61	723.52	706.83	708.64	716.53	0	702.41	710.62	0	702.28	706.21	701.04	700.56	697.95	719.92	0	708.04	706.62	704.49	701.31	703.32	694.44	696.44	714.97	0	712.66	0	698.89	0	0	697.95
4.2582e+13	0	711.8	691.45	713.86	694.89	0	694.92	0	698.52	714.89	0	0	691.73	0	701.13	0	698.52	706.69	699.15	722.55	706.73	708.55	716.38	0	701.78	710.47	0	702.17	706.06	700.92	698.82	695.93	718.65	0	706.46	705.79	703.19	699.63	703.22	694.25	696.24	714.82	0	711.79	0	698.76	0	0	697.34
4.2628e+13	702.93	723.75	692.32	715.13	696.87	692.61	695.5	701.59	700.24	716.18	725.8	713.34	694.03	0	709.5	691.77	700.24	708.24	700.33	723.36	708.31	710.04	717.45	0	702.37	711.78	696.2	703.8	707.57	702.7	722.37	721	733.45	690.73	750.79	706.13	711.92	722.78	704.89	696.37	698.23	715.96	691.23	712.12	701.59	700.59	0	0	698.26
4.2675e+13	0	725.65	692.11	714.91	696.73	691.71	697.14	0	699.87	716.01	713.04	695.03	693.77	0	713.17	691.62	699.87	708.14	700.13	728.12	708.17	709.95	717.17	0	702.98	711.51	0	703.7	707.31	702.57	718.24	716.08	734.28	690.57	731.9	708.79	715.14	718.73	704.78	696.06	697.91	715.67	691.1	715.53	0	700.46	0	0	698.62
4.2721e+13	0	723.64	692.95	714.7	696.59	0	698.4	0	699.66	715.83	707.16	0	693.5	0	712.15	691.47	699.66	708.02	700.48	729.29	708.02	709.85	716.99	0	703.98	711.31	0	703.6	707.08	702.42	714.32	712.03	731.64	690.4	724.6	710.15	713.99	714.88	704.65	695.78	697.65	715.49	690.97	716.9	0	700.33	0	0	699.47
4.2768e+13	0	721.52	693.61	714.59	696.44	0	698.81	0	699.62	715.69	703.24	0	693.24	0	710.52	691.31	699.62	707.9	700.84	728.96	707.86	709.74	716.98	0	704.49	711.22	0	703.5	706.95	702.27	711.27	708.94	729.14	690.24	720.15	710.35	712.34	711.87	704.52	695.57	697.47	715.45	690.84	716.94	0	700.2	0	0	699.94
4.2814e+13	0	719.6	693.91	714.56	696.29	0	698.7	0	699.64	715.62	700.11	0	693.03	0	708.86	691.15	699.64	707.77	701	728.13	707.73	709.63	717.05	0	704.56	711.22	0	703.4	706.9	702.12	708.76	706.42	726.97	690.07	716.95	710	710.7	709.4	704.39	695.44	697.37	715.51	690.71	716.44	0	700.06	0	0	700
4.286e+13	0	717.88	693.93	714.56	696.13	0	698.3	0	699.62	715.58	697.29	0	692.86	0	707.28	691	699.62	707.66	700.96	727.14	707.62	709.52	717.12	0	704.34	711.23	0	703.29	706.88	701.98	706.6	704.24	725.07	0	714.41	709.39	709.15	707.26	704.25	695.33	697.29	715.56	690.58	715.71	0	699.92	0	0	699.81
4.2907e+13	0	716.31	693.73	714.55	695.98	0	697.75	0	699.55	715.56	694.28	0	692.72	0	705.78	690.85	699.55	707.55	700.76	726.09	707.52	709.41	717.14	0	703.94	711.23	0	703.19	706.84	701.84	704.66	702.28	723.38	0	712.25	708.67	707.69	705.34	704.13	695.23	697.2	715.58	690.45	714.88	0	699.78	0	0	699.44
4.2953e+13	0	714.88	693.36	714.52	695.83	0	697.08	0	699.42	715.53	0	0	692.58	0	704.36	690.69	699.42	707.45	700.45	725.06	707.44	709.32	717.11	0	703.43	711.18	0	703.08	706.78	701.72	702.86	700.43	721.86	0	710.33	707.88	706.3	703.56	704.02	695.1	697.08	715.54	690.31	714.01	0	699.65	0	0	698.97
4.3e+13	0	713.54	692.84	714.46	695.68	0	696.33	0	699.23	715.48	0	0	692.42	0	702.99	690.52	699.23	707.35	700.06	724.04	707.36	709.23	717.01	0	702.85	711.09	0	702.97	706.68	701.6	701.13	698.6	720.46	0	708.59	707.07	704.97	701.86	703.91	694.94	696.93	715.45	690.18	713.13	0	699.51	0	0	698.43
4.3046e+13	0	712.29	692.07	714.36	695.53	0	695.47	0	698.99	715.4	0	0	692.25	0	701.64	690.36	698.99	707.26	699.61	723.06	707.27	709.14	716.87	0	702.23	710.95	0	702.87	706.54	701.49	699.42	696.67	719.17	0	706.98	706.24	703.67	700.2	703.8	694.76	696.74	715.31	690.05	712.26	0	699.39	0	0	697.82
4.3093e+13	710.13	721.61	693.02	715.62	697.48	692.1	695.8	709.2	700.7	716.68	731.1	720.28	694.53	0	707.47	692.48	700.7	708.8	700.78	722.74	708.83	710.61	717.94	0	702.74	712.26	700.08	704.47	708.04	703.24	721.52	720.2	731.3	691.4	759.81	706.12	709.93	722.39	705.45	696.85	698.7	716.44	692.08	711.94	709.2	701.18	0	0	698.69
4.3139e+13	0	726.23	692.53	715.4	697.34	692.51	697.16	0	700.32	716.51	714.85	697.97	694.28	0	713.32	692.34	700.32	708.7	700.46	727.98	708.69	710.52	717.64	0	703.12	711.99	0	704.37	707.78	703.11	718.98	716.87	735.04	691.23	734.15	708.68	715.44	719.55	705.34	696.54	698.39	716.15	691.95	715.4	0	701.06	0	0	698.81
4.3186e+13	0	724.35	693.21	715.19	697.2	0	698.57	0	700.08	716.33	708.31	0	694.01	0	712.58	692.18	700.08	708.58	700.77	729.62	708.54	710.42	717.44	0	704.17	711.76	0	704.27	707.54	702.97	714.99	712.74	732.46	691.07	725.88	710.34	714.52	715.57	705.22	696.25	698.11	715.94	691.82	717.13	0	700.93	0	0	699.68
4.3232e+13	0	722.19	693.87	715.06	697.05	0	699.09	0	700.02	716.18	704.13	0	693.76	0	710.99	692.02	700.02	708.46	701.16	729.45	708.38	710.31	717.41	0	704.77	711.66	0	704.17	707.4	702.82	711.86	709.57	729.89	690.91	721.08	710.69	712.87	712.46	705.09	696.04	697.93	715.89	691.69	717.33	0	700.8	0	0	700.22
4.3279e+13	0	720.22	694.22	715.01	696.9	0	699.04	0	700.04	716.1	700.91	0	693.55	0	709.33	691.87	700.04	708.33	701.36	728.66	708.24	710.2	717.47	0	704.91	711.65	0	704.07	707.34	702.67	709.3	706.99	727.65	690.73	717.7	710.4	711.21	709.93	704.95	695.91	697.82	715.93	691.56	716.88	0	700.66	0	0	700.34
4.3325e+13	0	718.45	694.28	715.01	696.75	0	698.68	0	700.04	716.07	698.06	0	693.37	0	707.74	691.72	700.04	708.21	701.35	727.67	708.13	710.09	717.55	0	704.72	711.67	0	703.97	707.32	702.53	707.11	704.78	725.7	690.57	715.07	709.82	709.64	707.77	704.82	695.8	697.75	716	691.43	716.17	0	700.52	0	0	700.18
4.3372e+13	0	716.86	694.11	715.02	696.6	0	698.14	0	699.98	716.05	695.17	0	693.22	0	706.24	691.57	699.98	708.1	701.17	726.63	708.04	709.99	717.59	0	704.35	711.67	0	703.86	707.29	702.39	705.15	702.8	723.98	690.39	712.86	709.1	708.16	705.83	704.7	695.7	697.66	716.02	691.3	715.35	0	700.38	0	0	699.84
4.3418e+13	0	715.4	693.76	714.99	696.45	0	697.49	0	699.86	716.02	691.09	0	693.08	0	704.81	691.4	699.86	708	700.87	725.58	707.96	709.89	717.56	0	703.85	711.63	0	703.76	707.23	702.27	703.35	700.95	722.42	690.22	710.91	708.32	706.76	704.04	704.58	695.57	697.55	716	691.17	714.48	0	700.25	0	0	699.38
4.3465e+13	0	714.05	693.27	714.94	696.3	0	696.76	0	699.68	715.97	0	0	692.94	0	703.44	691.24	699.68	707.91	700.49	724.56	707.87	709.81	717.48	0	703.28	711.55	0	703.65	707.14	702.16	701.62	699.14	721	690.06	709.13	707.51	705.42	702.35	704.47	695.42	697.4	715.91	691.04	713.6	0	700.12	0	0	698.84
4.3511e+13	0	712.78	692.62	714.84	696.15	0	695.94	0	699.45	715.9	0	0	692.78	0	702.1	691.09	699.45	707.82	700.05	723.57	707.79	709.72	717.34	0	702.66	711.42	0	703.54	707.01	702.04	699.93	697.27	719.69	0	707.5	706.68	704.13	700.69	704.37	695.24	697.22	715.78	690.91	712.72	0	699.99	0	0	698.25
4.3558e+13	721.55	717.94	693.67	716.1	698.07	690.98	696.18	720.72	701.15	717.17	739.14	730.82	695.03	0	704.7	693.17	701.15	709.34	701.21	722.46	709.33	711.16	718.41	0	703.14	712.72	704.97	705.13	708.5	703.77	718.78	718.09	727.03	692.04	775.84	706.29	707.07	719.87	706	697.32	699.17	716.91	692.92	712	720.72	701.76	0	690.5	699.1
4.3604e+13	0	726.69	692.94	715.88	697.94	693.2	697.2	0	700.76	717.01	716.91	700.42	694.78	0	713.44	693.03	700.76	709.24	700.78	727.67	709.2	711.08	718.12	0	703.24	712.45	0	705.03	708.25	703.65	720.09	718.07	735.71	691.88	736.77	708.5	715.61	720.66	705.89	697.01	698.86	716.62	692.79	715.16	0	701.64	0	690.36	698.99
4.3651e+13	0	725.06	693.5	715.66	697.8	689.97	698.79	0	700.48	716.82	709.55	0	694.51	0	713.11	692.87	700.48	709.13	701.02	729.9	709.05	710.98	717.88	0	704.32	712.21	0	704.93	708	703.51	715.9	713.7	733.29	691.72	727.26	710.48	715.06	716.47	705.77	696.71	698.56	716.39	692.66	717.31	0	701.51	0	690.22	699.86
4.3697e+13	0	722.86	694.18	715.51	697.65	0	699.43	0	700.41	716.66	705.08	0	694.25	0	711.56	692.72	700.41	709	701.44	729.91	708.89	710.87	717.83	0	705.03	712.09	0	704.83	707.84	703.36	712.62	710.36	730.65	691.56	722.06	711	713.44	713.22	705.64	696.49	698.36	716.31	692.53	717.69	0	701.38	0	690.08	700.5
4.3744e+13	0	720.84	694.58	715.46	697.5	0	699.44	0	700.43	716.57	701.74	0	694.04	0	709.89	692.57	700.43	708.88	701.69	729.18	708.75	710.76	717.89	0	705.24	712.07	0	704.73	707.77	703.21	709.98	707.69	728.34	691.4	718.48	710.79	711.76	710.6	705.5	696.35	698.25	716.35	692.4	717.32	0	701.24	0	0	700.7
4.379e+13	0	719.04	694.67	715.46	697.35	0	699.11	0	700.44	716.53	698.85	0	693.87	0	708.29	692.42	700.44	708.76	701.72	728.21	708.63	710.65	717.97	0	705.1	712.09	0	704.62	707.75	703.06	707.73	705.42	726.33	691.23	715.73	710.24	710.17	708.38	705.37	696.25	698.18	716.42	692.27	716.63	0	701.11	0	0	700.58
4.3837e+13	0	717.41	694.52	715.47	697.2	0	698.59	0	700.4	716.52	696.05	0	693.72	0	706.77	692.27	700.4	708.65	701.56	727.16	708.54	710.55	718.02	0	704.75	712.1	0	704.52	707.73	702.93	705.74	703.41	724.57	691.06	713.47	709.54	708.68	706.41	705.25	696.16	698.11	716.46	692.14	715.81	0	700.97	0	0	700.26
4.3883e+13	0	715.93	694.2	715.45	697.05	0	697.95	0	700.29	716.5	692.59	0	693.58	0	705.33	692.1	700.29	708.55	701.29	726.1	708.46	710.46	718.01	0	704.27	712.08	0	704.41	707.68	702.81	703.92	701.55	722.98	690.89	711.48	708.76	707.27	704.6	705.13	696.04	698	716.44	692.01	714.95	0	700.84	0	0	699.81
4.393e+13	0	714.55	693.74	715.4	696.91	0	697.23	0	700.12	716.45	0	0	693.43	0	703.95	691.94	700.12	708.46	700.92	725.07	708.38	710.37	717.93	0	703.71	712	0	704.31	707.59	702.69	702.19	699.75	721.53	690.71	709.68	707.95	705.92	702.9	705.03	695.89	697.86	716.37	691.88	714.06	0	700.71	0	0	699.29
4.3976e+13	0	713.27	693.13	715.31	696.76	0	696.43	0	699.89	716.39	0	0	693.27	0	702.6	691.79	699.89	708.37	700.49	724.06	708.29	710.28	717.8	0	703.1	711.88	0	704.2	707.47	702.58	700.51	697.92	720.2	690.54	708.03	707.12	704.62	701.25	704.92	695.71	697.68	716.24	691.75	713.18	0	700.58	0	0	698.7
4.4023e+13	748.38	713.51	694.3	716.56	698.65	0	696.68	747.33	701.59	717.65	749.98	758.5	695.5	0	701.99	693.84	701.59	709.86	701.65	722.62	709.82	711.71	718.87	0	703.58	713.18	710.53	705.76	708.96	704.29	710.69	710.73	721.28	692.68	814.14	706.64	704.15	711.83	706.53	697.78	699.62	717.37	693.72	712.3	747.33	702.32	0	691.3	699.56
4.4069e+13	0	726.98	693.45	716.35	698.52	693.55	697.28	0	701.19	717.49	719.03	703.45	695.26	0	713.23	693.69	701.19	709.77	701.13	727.19	709.69	711.62	718.58	0	703.41	712.91	0	705.66	708.7	704.17	721.09	719.41	736.23	692.52	739.91	708.28	715.54	721.59	706.42	697.47	699.31	717.08	693.59	714.83	0	702.2	0	691.16	699.22
4.4116e+13	0	725.75	693.86	716.12	698.38	690.78	699.04	0	700.89	717.3	710.69	0	694.99	0	713.5	693.54	700.89	709.66	701.29	730.11	709.54	711.53	718.32	0	704.46	712.65	0	705.56	708.44	704.03	716.75	714.74	734.12	692.37	728.77	710.58	715.51	717.27	706.3	697.17	699.01	716.83	693.47	717.43	0	702.08	0	691.02	700.04
4.4162e+13	0	723.54	694.55	715.96	698.24	0	699.82	0	700.79	717.14	705.91	0	694.74	0	712.05	693.39	700.79	709.54	701.72	730.35	709.39	711.42	718.24	0	705.27	712.51	0	705.46	708.27	703.88	713.33	711.21	731.42	692.2	723.08	711.29	713.95	713.9	706.18	696.94	698.8	716.72	693.34	718.03	0	701.95	0	690.88	700.77
4.4209e+13	0	721.47	694.97	715.9	698.09	0	699.88	0	700.81	717.04	702.45	0	694.52	0	710.38	693.24	700.81	709.41	702.01	729.69	709.24	711.31	718.29	0	705.55	712.48	0	705.36	708.19	703.73	710.6	708.42	729.03	692.03	719.28	711.16	712.25	711.2	706.04	696.79	698.68	716.75	693.21	717.74	0	701.82	0	690.74	701.05
4.4255e+13	0	719.62	695.08	715.89	697.94	0	699.57	0	700.83	716.99	699.52	0	694.35	0	708.77	693.1	700.83	709.29	702.07	728.73	709.12	711.2	718.38	0	705.46	712.51	0	705.26	708.17	703.59	708.31	706.07	726.97	691.87	716.42	710.65	710.64	708.93	705.91	696.69	698.61	716.83	693.08	717.08	0	701.68	0	690.6	700.97
4.4302e+13	0	717.96	694.95	715.9	697.79	0	699.06	0	700.8	716.98	696.77	0	694.2	0	707.24	692.95	700.8	709.18	701.95	727.68	709.03	711.1	718.44	0	705.14	712.52	0	705.16	708.15	703.46	706.28	704.01	725.16	691.7	714.08	709.96	709.14	706.93	705.79	696.6	698.54	716.87	692.96	716.27	0	701.54	0	690.46	700.67
4.4348e+13	0	716.45	694.65	715.89	697.64	0	698.42	0	700.71	716.96	693.68	0	694.06	0	705.79	692.79	700.71	709.08	701.69	726.61	708.95	711	718.44	0	704.67	712.5	0	705.05	708.11	703.33	704.44	702.13	723.54	691.53	712.06	709.19	707.72	705.11	705.67	696.49	698.44	716.87	692.83	715.41	0	701.41	0	690.31	700.24
4.4395e+13	0	715.05	694.21	715.85	697.5	0	697.7	0	700.55	716.92	0	0	693.92	0	704.41	692.63	700.55	708.99	701.33	725.57	708.87	710.91	718.38	0	704.12	712.44	0	704.95	708.03	703.22	702.7	700.32	722.07	691.36	710.23	708.38	706.36	703.4	705.56	696.35	698.31	716.81	692.7	714.52	0	701.28	0	690.17	699.72
4.4441e+13	0	713.75	693.63	715.77	697.36	0	696.91	0	700.33	716.86	0	0	693.77	0	703.07	692.48	700.33	708.9	700.91	724.56	708.79	710.83	718.25	0	703.52	712.32	0	704.85	707.91	703.11	701.02	698.51	720.71	691.19	708.55	707.55	705.06	701.75	705.46	696.18	698.14	716.69	692.57	713.63	0	701.16	0	690.04	699.14
4.4488e+13	888.7	711.29	694.86	717.02	699.22	0	697.2	887.6	702.02	718.12	730.37	897.18	695.97	0	700.92	694.5	702.02	710.37	702.08	723.07	710.3	712.23	719.33	0	704.01	713.62	703.69	706.38	709.4	704.79	699.3	696.18	718.04	693.3	918.76	707.06	702.88	700.21	707.04	698.23	700.06	717.82	694.51	712.74	887.6	702.87	0	692.08	700.01
4.4534e+13	694.95	726.97	693.92	716.81	699.08	693.91	697.2	692.73	701.63	717.96	721.83	707.07	695.73	0	712.75	694.35	701.63	710.28	701.49	726.52	710.17	712.15	719.03	0	703.58	713.36	692.66	706.28	709.15	704.67	721.86	719.87	736.46	693.14	743.81	708.01	715.17	722.51	706.94	697.93	699.76	717.53	694.38	714.42	692.73	702.75	0	691.93	699.46
4.458e+13	0	726.44	694.12	716.58	698.95	691.76	699.04	0	701.29	717.77	712.08	692.03	695.47	0	713.86	694.2	701.29	710.17	701.54	730.23	710.03	712.06	718.76	0	704.56	713.09	0	706.18	708.88	704.54	717.47	715.41	734.94	692.98	730.42	710.6	715.96	718.05	706.83	697.62	699.45	717.26	694.25	717.48	0	702.63	0	691.8	700.17
4.4627e+13	0	724.23	694.79	716.4	698.81	0	700	0	701.16	717.6	706.89	0	695.21	0	712.5	694.05	701.16	710.05	701.97	730.75	709.87	711.96	718.64	0	705.47	712.92	0	706.08	708.69	704.4	713.94	711.81	732.19	692.82	724.15	711.54	714.47	714.53	706.7	697.37	699.22	717.13	694.13	718.34	0	702.5	0	691.66	700.97
4.4673e+13	0	722.1	695.23	716.32	698.66	0	700.16	0	701.17	717.49	703.24	0	694.99	0	710.84	693.9	701.17	709.93	702.3	730.18	709.72	711.85	718.69	0	705.83	712.88	0	705.99	708.6	704.25	711.14	708.96	729.73	692.66	720.11	711.51	712.76	711.75	706.57	697.21	699.09	717.15	694	718.14	0	702.37	0	691.52	701.32
4.472e+13	0	720.21	695.37	716.32	698.51	0	699.89	0	701.21	717.44	700.25	0	694.82	0	709.22	693.76	701.21	709.81	702.41	729.25	709.6	711.74	718.78	0	705.8	712.91	0	705.89	708.58	704.1	708.8	706.58	727.61	692.5	717.11	711.04	711.13	709.43	706.44	697.12	699.02	717.22	693.87	717.52	0	702.24	0	691.38	701.29
4.4766e+13	0	718.51	695.27	716.33	698.37	0	699.4	0	701.19	717.42	697.53	0	694.67	0	707.68	693.61	701.19	709.7	702.31	728.2	709.5	711.63	718.85	0	705.5	712.93	0	705.78	708.56	703.97	706.75	704.49	725.75	692.34	714.69	710.37	709.6	707.4	706.31	697.03	698.96	717.28	693.75	716.73	0	702.1	0	691.24	701.02
4.4813e+13	0	716.97	695	716.33	698.22	0	698.79	0	701.11	717.41	694.62	0	694.53	0	706.22	693.45	701.11	709.59	702.07	727.12	709.42	711.53	718.86	0	705.06	712.92	0	705.68	708.53	703.84	704.89	702.6	724.1	692.16	712.63	709.61	708.16	705.56	706.2	696.93	698.87	717.29	693.62	715.86	0	701.97	0	691.1	700.61
4.4859e+13	0	715.55	694.59	716.29	698.07	0	698.08	0	700.96	717.38	690.26	0	694.39	0	704.83	693.3	700.96	709.5	701.73	726.07	709.35	711.45	718.8	0	704.52	712.86	0	705.58	708.46	703.73	703.16	700.8	722.6	691.99	710.78	708.8	706.8	703.85	706.09	696.79	698.74	717.23	693.49	714.97	0	701.84	0	690.96	700.1
4.4906e+13	0	714.23	694.06	716.21	697.93	0	697.31	0	700.75	717.32	0	0	694.23	0	703.49	693.15	700.75	709.41	701.31	725.05	709.27	711.36	718.69	0	703.92	712.75	0	705.47	708.35	703.62	701.48	699.01	721.22	691.83	709.08	707.97	705.49	702.2	705.99	696.62	698.58	717.12	693.37	714.08	0	701.72	0	690.82	699.53
4.4952e+13	0	712.99	693.36	716.1	697.8	0	696.46	0	700.49	717.23	0	0	694.06	0	702.17	693	700.49	709.33	700.84	724.06	709.17	711.28	718.53	0	703.28	712.6	0	705.37	708.2	703.51	699.82	697.15	719.94	691.66	707.5	707.13	704.22	700.59	705.88	696.42	698.38	716.96	693.24	713.2	0	701.59	0	690.68	698.91
4.4999e+13	700.83	726.42	694.35	717.25	699.63	694.04	697.21	699.11	702.04	718.42	725.02	711.55	696.19	0	711.81	694.98	702.04	710.78	701.85	725.71	710.64	712.67	719.48	0	703.8	713.79	695.84	706.88	709.58	705.17	722.75	720.81	736.16	693.74	748.89	707.76	714.32	723.44	707.45	698.36	700.19	717.98	695.14	713.99	699.11	703.29	0	692.7	699.72
4.5045e+13	0	727.09	694.4	717.02	699.5	692.66	699.07	0	701.68	718.23	713.39	694.89	695.93	0	714.23	694.84	701.68	710.68	701.77	730.24	710.5	712.58	719.19	0	704.63	713.52	0	706.79	709.32	705.04	718.44	716.44	735.74	693.59	732.26	710.55	716.37	719.01	707.33	698.05	699.88	717.69	695.02	717.45	0	703.17	0	692.56	700.28
4.5092e+13	0	724.91	695.05	716.83	699.36	0	700.23	0	701.52	718.05	707.77	0	695.67	0	713.02	694.69	701.52	710.56	702.2	731.12	710.35	712.48	719.04	0	705.64	713.33	0	706.69	709.1	704.9	714.73	712.65	732.97	693.43	725.3	711.76	715	715.3	707.21	697.79	699.63	717.53	694.89	718.61	0	703.05	0	692.42	701.15
4.5138e+13	0	722.74	695.52	716.74	699.22	0	700.49	0	701.53	717.93	703.94	0	695.44	0	711.37	694.55	701.53	710.44	702.58	730.66	710.19	712.37	719.07	0	706.1	713.27	0	706.59	709	704.75	711.82	709.68	730.44	693.27	720.97	711.85	713.29	712.41	707.08	697.62	699.49	717.53	694.77	718.53	0	702.91	0	692.29	701.59
4.5185e+13	0	720.79	695.7	716.73	699.07	0	700.28	0	701.56	717.87	700.9	0	695.26	0	709.73	694.4	701.56	710.31	702.72	729.75	710.07	712.26	719.16	0	706.12	713.3	0	706.49	708.97	704.6	709.41	707.22	728.25	693.11	717.82	711.43	711.63	710.03	706.95	697.52	699.42	717.61	694.64	717.95	0	702.78	0	692.15	701.63
4.5231e+13	0	719.06	695.63	716.74	698.93	0	699.81	0	701.56	717.86	698.17	0	695.12	0	708.18	694.25	701.56	710.2	702.66	728.71	709.97	712.15	719.24	0	705.86	713.33	0	706.39	708.97	704.47	707.32	705.09	726.35	692.94	715.31	710.78	710.09	707.96	706.82	697.44	699.36	717.68	694.52	717.17	0	702.64	0	692	701.39
4.5278e+13	0	717.49	695.38	716.75	698.78	0	699.2	0	701.49	717.84	695.37	0	694.99	0	706.71	694.1	701.49	710.1	702.44	727.63	709.89	712.05	719.26	0	705.44	713.33	0	706.29	708.94	704.34	705.43	703.16	724.66	692.78	713.2	710.02	708.64	706.09	706.71	697.34	699.28	717.69	694.39	716.31	0	702.51	0	691.86	701
4.5324e+13	0	716.05	694.98	716.72	698.64	0	698.5	0	701.36	717.82	691.58	0	694.85	0	705.31	693.95	701.36	710.01	702.11	726.56	709.81	711.97	719.22	0	704.91	713.28	0	706.18	708.88	704.23	703.68	701.35	723.13	692.61	711.32	709.22	707.26	704.37	706.6	697.22	699.16	717.65	694.27	715.42	0	702.39	0	691.73	700.5
4.5371e+13	0	714.71	694.47	716.65	698.5	0	697.74	0	701.16	717.77	0	0	694.69	0	703.96	693.8	701.16	709.92	701.71	725.53	709.73	711.88	719.12	0	704.32	713.18	0	706.08	708.77	704.12	702.01	699.58	721.73	692.45	709.59	708.39	705.94	702.72	706.5	697.06	699.01	717.55	694.14	714.52	0	702.26	0	691.59	699.94
4.5417e+13	0	713.46	693.84	716.54	698.36	0	696.91	0	700.91	717.69	0	0	694.52	0	702.64	693.65	700.91	709.83	701.25	724.53	709.65	711.8	718.96	0	703.69	713.03	0	705.98	708.63	704.01	700.36	697.76	720.43	692.29	708	707.55	704.67	701.11	706.4	696.86	698.81	717.39	694.01	713.64	0	702.14	0	691.45	699.33
4.5464e+13	706.75	724.95	694.82	717.69	700.17	693.66	697.34	705.44	702.46	718.86	729.49	716.91	696.63	0	710.25	695.6	702.46	711.27	702.24	724.88	711.1	713.17	719.91	0	704.09	714.22	699.43	707.47	710.01	705.65	723.32	721.38	734.85	694.33	756.05	707.6	712.79	724.08	707.94	698.79	700.62	718.41	695.88	713.63	705.44	703.81	0	693.44	700.05
4.551e+13	0	727.7	694.7	717.46	700.04	693.31	699.11	0	702.08	718.68	715.05	697.39	696.37	0	714.59	695.46	702.08	711.17	702.03	730.13	710.97	713.08	719.61	0	704.71	713.94	0	707.37	709.74	705.53	719.53	717.59	736.52	694.18	734.34	710.44	716.75	720.09	707.83	698.47	700.3	718.11	695.76	717.32	0	703.7	0	693.3	700.41
4.5557e+13	0	725.6	695.33	717.25	699.91	0	700.48	0	701.88	718.49	708.84	0	696.11	0	713.58	695.32	701.88	711.05	702.43	731.45	710.81	712.98	719.44	0	705.8	713.73	0	707.28	709.51	705.39	715.61	713.57	733.77	694.02	726.51	711.94	715.56	716.17	707.71	698.2	700.03	717.93	695.64	718.83	0	703.57	0	693.17	701.35
4.5603e+13	0	723.38	695.86	717.15	699.76	0	700.86	0	701.87	718.36	704.78	0	695.89	0	711.95	695.17	701.87	710.93	702.85	731.12	710.66	712.88	719.44	0	706.36	713.66	0	707.18	709.4	705.24	712.56	710.46	731.16	693.87	721.86	712.17	713.85	713.15	707.58	698.02	699.88	717.91	695.51	718.89	0	703.44	0	693.03	701.88
4.565e+13	0	721.38	696.07	717.13	699.62	0	700.7	0	701.91	718.3	701.65	0	695.71	0	710.29	695.03	701.91	710.81	703.04	730.25	710.52	712.76	719.54	0	706.45	713.68	0	707.08	709.36	705.09	710.07	707.91	728.9	693.71	718.54	711.81	712.17	710.68	707.45	697.92	699.81	717.98	695.39	718.37	0	703.31	0	692.89	701.98
4.5696e+13	0	719.6	696.03	717.15	699.47	0	700.25	0	701.93	718.28	698.88	0	695.56	0	708.71	694.88	701.93	710.69	703.01	729.21	710.42	712.66	719.62	0	706.23	713.71	0	706.98	709.36	704.95	707.93	705.72	726.95	693.54	715.94	711.18	710.6	708.56	707.32	697.84	699.75	718.06	695.27	717.61	0	703.18	0	692.76	701.79
4.5743e+13	0	718	695.79	717.16	699.33	0	699.65	0	701.87	718.27	696.16	0	695.42	0	707.23	694.73	701.87	710.59	702.82	728.13	710.34	712.56	719.66	0	705.83	713.72	0	706.88	709.34	704.83	706.01	703.76	725.21	693.38	713.77	710.44	709.13	706.66	707.21	697.75	699.68	718.09	695.14	716.75	0	703.04	0	692.62	701.41
4.5789e+13	0	716.54	695.41	717.13	699.18	0	698.96	0	701.75	718.25	692.83	0	695.29	0	705.81	694.58	701.75	710.5	702.51	727.05	710.27	712.47	719.63	0	705.32	713.68	0	706.78	709.28	704.72	704.24	701.93	723.66	693.22	711.86	709.64	707.75	704.91	707.1	697.63	699.57	718.06	695.02	715.86	0	702.92	0	692.48	700.93
4.5836e+13	0	715.19	694.92	717.07	699.05	0	698.2	0	701.56	718.2	0	0	695.14	0	704.46	694.43	701.56	710.41	702.11	726.01	710.19	712.39	719.54	0	704.73	713.59	0	706.68	709.19	704.61	702.56	700.17	722.23	693.05	710.11	708.81	706.42	703.26	707	697.48	699.42	717.96	694.89	714.96	0	702.79	0	692.34	700.37
4.5882e+13	0	713.92	694.31	716.97	698.91	0	697.38	0	701.32	718.13	0	0	694.98	0	703.14	694.28	701.32	710.33	701.66	725	710.11	712.31	719.38	0	704.11	713.45	0	706.58	709.05	704.5	700.92	698.37	720.91	692.89	708.5	707.97	705.14	701.65	706.9	697.29	699.24	717.82	694.77	714.07	0	702.68	0	692.21	699.76
4.5929e+13	715.14	722.04	695.33	718.12	700.7	692.57	697.62	713.94	702.87	719.3	736.15	725.24	697.07	0	707.78	696.21	702.87	711.75	702.65	724.26	711.55	713.66	720.34	0	704.45	714.64	702.53	708.04	710.43	706.12	722.21	720.52	731.75	694.91	767.51	707.61	710.34	723	708.42	699.21	701.03	718.83	696.61	713.46	713.94	704.32	690.48	694.16	700.45
4.5975e+13	0	728.22	695.03	717.89	700.57	693.98	699.11	0	702.47	719.12	716.97	699.93	696.82	0	714.68	696.07	702.47	711.65	702.32	729.87	711.42	713.57	720.03	0	704.8	714.36	0	707.95	710.16	706	720.42	718.69	737.24	694.75	736.74	710.26	717	720.96	708.32	698.9	700.72	718.53	696.48	717.08	0	704.21	690.31	694.02	700.56
4.6022e+13	0	726.29	695.64	717.67	700.43	690.74	700.69	0	702.24	718.93	710.02	0	696.56	0	714.01	695.92	702.24	711.53	702.66	731.73	711.26	713.48	719.82	0	705.94	714.13	0	707.85	709.92	705.86	716.34	714.44	734.57	694.6	727.83	712.09	716.07	716.89	708.2	698.61	700.44	718.32	696.36	719.01	0	704.09	690.14	693.88	701.51
4.6068e+13	0	724.03	696.19	717.55	700.29	0	701.2	0	702.21	718.79	705.69	0	696.32	0	712.41	695.78	702.21	711.41	703.11	731.56	711.11	713.37	719.81	0	706.6	714.03	0	707.76	709.78	705.71	713.19	711.17	731.88	694.45	722.79	712.48	714.36	713.75	708.07	698.42	700.27	718.28	696.24	719.24	0	703.96	0	693.75	702.14
4.6115e+13	0	721.98	696.43	717.52	700.15	0	701.09	0	702.26	718.71	702.43	0	696.14	0	710.75	695.64	702.26	711.29	703.34	730.74	710.97	713.26	719.9	0	706.76	714.05	0	707.66	709.74	705.57	710.63	708.54	729.56	694.28	719.29	712.18	712.66	711.22	707.94	698.31	700.19	718.35	696.12	718.78	0	703.83	0	693.62	702.3
4.6161e+13	0	720.16	696.4	717.54	700	0	700.66	0	702.29	718.69	699.62	0	695.99	0	709.16	695.49	702.29	711.17	703.35	729.71	710.87	713.15	720	0	706.58	714.09	0	707.56	709.74	705.43	708.45	706.3	727.55	694.12	716.58	711.59	711.07	709.06	707.81	698.24	700.14	718.43	695.99	718.04	0	703.69	0	693.48	702.14
4.6208e+13	0	718.52	696.18	717.55	699.86	0	700.07	0	702.25	718.69	696.96	0	695.87	0	707.67	695.35	702.25	711.07	703.18	728.62	710.78	713.05	720.04	0	706.2	714.1	0	707.46	709.72	705.31	706.5	704.3	725.77	693.96	714.34	710.85	709.58	707.14	707.69	698.16	700.08	718.47	695.87	717.18	0	703.56	0	693.34	701.79
4.6254e+13	0	717.04	695.82	717.54	699.72	0	699.38	0	702.14	718.67	694	0	695.73	0	706.25	695.2	702.14	710.98	702.89	727.54	710.71	712.97	720.02	0	705.7	714.07	0	707.36	709.68	705.19	704.72	702.46	724.18	693.8	712.4	710.05	708.18	705.38	707.59	698.05	699.98	718.45	695.75	716.29	0	703.44	0	693.21	701.32
4.63e+13	0	715.66	695.35	717.49	699.58	0	698.63	0	701.96	718.63	0	0	695.59	0	704.89	695.05	701.96	710.89	702.5	726.48	710.64	712.88	719.94	0	705.13	713.99	0	707.25	709.59	705.09	703.03	700.7	722.73	693.64	710.63	709.22	706.85	703.72	707.49	697.9	699.84	718.37	695.63	715.39	0	703.31	0	693.07	700.77
4.6347e+13	0	714.38	694.76	717.39	699.45	0	697.83	0	701.73	718.56	0	0	695.42	0	703.57	694.9	701.73	710.81	702.06	725.46	710.56	712.8	719.8	0	704.5	713.86	0	707.15	709.46	704.98	701.4	698.93	721.39	693.48	708.99	708.38	705.57	702.12	707.39	697.72	699.66	718.23	695.5	714.5	0	703.2	0	692.94	700.17
4.6393e+13	729.9	717.57	695.83	718.54	701.21	691.04	697.98	728.97	703.27	719.73	746.23	740.69	697.5	0	704.76	696.8	703.27	712.21	703.05	724.07	711.99	714.14	720.76	0	704.83	715.05	707.03	708.6	710.83	706.58	717.76	715.8	726.32	695.46	790.41	707.81	707.09	718.69	708.89	699.63	701.44	719.25	697.31	713.57	728.97	704.82	691.05	694.85	700.85
4.644e+13	0	728.62	695.37	718.31	701.08	694.67	699.06	0	702.87	719.55	718.98	702.82	697.25	0	714.7	696.66	702.87	712.11	702.6	729.42	711.86	714.05	720.45	0	704.88	714.77	0	708.5	710.57	706.46	721.51	719.93	737.85	695.31	739.57	710	717.08	722.03	708.79	699.32	701.13	718.95	697.19	716.74	0	704.71	690.86	694.72	700.7
4.6486e+13	0	726.98	695.93	718.08	700.95	691.83	700.87	0	702.6	719.36	711.14	0	696.99	0	714.49	696.52	702.6	712	702.87	731.94	711.7	713.96	720.21	0	706.04	714.52	0	708.41	710.31	706.33	717.23	715.44	735.37	695.16	729.25	712.18	716.57	717.75	708.67	699.02	700.84	718.7	697.07	719.14	0	704.59	690.69	694.59	701.64
4.6533e+13	0	724.69	696.52	717.94	700.81	0	701.55	0	702.54	719.2	706.52	0	696.75	0	712.94	696.38	702.54	711.88	703.34	731.98	711.55	713.85	720.17	0	706.81	714.4	0	708.32	710.16	706.18	713.92	712	732.62	695.01	723.77	712.75	714.9	714.47	708.55	698.81	700.65	718.64	696.95	719.56	0	704.46	690.52	694.45	702.37
4.6579e+13	0	722.58	696.8	717.9	700.67	0	701.5	0	702.59	719.12	703.14	0	696.56	0	711.27	696.23	702.59	711.76	703.63	731.22	711.41	713.74	720.25	0	707.04	714.41	0	708.22	710.11	706.03	711.28	709.26	730.22	694.85	720.06	712.54	713.17	711.85	708.42	698.7	700.56	718.7	696.82	719.18	0	704.33	690.34	694.32	702.61
4.6626e+13	0	720.72	696.8	717.92	700.52	0	701.1	0	702.63	719.09	700.29	0	696.42	0	709.67	696.09	702.63	711.64	703.68	730.2	711.3	713.64	720.36	0	706.91	714.45	0	708.12	710.11	705.9	709.04	706.95	728.15	694.69	717.24	711.97	711.56	709.64	708.29	698.63	700.51	718.79	696.7	718.46	0	704.2	690.16	694.19	702.5
4.6672e+13	0	719.05	696.6	717.94	700.38	0	700.52	0	702.61	719.09	697.66	0	696.29	0	708.16	695.94	702.61	711.54	703.54	729.11	711.21	713.54	720.42	0	706.56	714.48	0	708.02	710.1	705.77	707.06	704.91	726.34	694.53	714.93	711.25	710.05	707.69	708.17	698.55	700.46	718.84	696.58	717.62	0	704.07	0	694.05	702.18
4.6719e+13	0	717.53	696.25	717.93	700.24	0	699.84	0	702.51	719.08	694.84	0	696.16	0	706.73	695.8	702.51	711.44	703.26	728.02	711.14	713.45	720.41	0	706.08	714.46	0	707.92	710.06	705.66	705.25	703.04	724.71	694.37	712.94	710.45	708.64	705.9	708.06	698.45	700.37	718.83	696.46	716.72	0	703.94	0	693.92	701.72
4.6765e+13	0	716.14	695.79	717.89	700.1	0	699.09	0	702.34	719.04	690.76	0	696.03	0	705.36	695.65	702.34	711.36	702.89	726.95	711.07	713.36	720.34	0	705.51	714.38	0	707.82	709.98	705.55	703.56	701.27	723.23	694.21	711.15	709.63	707.3	704.24	707.96	698.31	700.24	718.76	696.34	715.82	0	703.82	0	693.78	701.18
4.6812e+13	0	714.84	695.23	717.8	699.97	0	698.29	0	702.12	718.98	0	0	695.87	0	704.04	695.51	702.12	711.28	702.45	725.92	710.99	713.29	720.2	0	704.9	714.26	0	707.72	709.86	705.45	701.92	699.52	721.87	694.05	709.49	708.79	706.01	702.63	707.86	698.14	700.07	718.63	696.22	714.92	0	703.7	0	693.65	700.59
4.6858e+13	785.37	713.42	696.33	718.95	701.71	0	698.46	784.06	703.66	720.15	755.87	800.2	697.93	0	702.45	697.37	703.66	712.66	703.45	724.34	712.41	714.6	721.17	0	705.23	715.45	708.46	709.14	711.23	707.03	706.98	703.4	720.73	696.01	850.15	708.17	704.46	707.94	709.35	700.04	701.85	719.65	697.99	713.91	784.06	705.31	691.59	695.53	701.29
4.6905e+13	692.86	728.8	695.68	718.72	701.58	695.03	698.9	690.58	703.26	719.97	721.56	705.92	697.68	0	714.51	697.23	703.26	712.57	702.91	728.78	712.29	714.52	720.86	0	705	715.17	691.87	709.05	710.97	706.91	722.5	720.5	738.26	695.86	743.02	709.69	716.97	723.12	709.25	699.73	701.54	719.35	697.87	716.3	690.58	705.19	691.43	695.4	700.9
4.6951e+13	0	727.66	696.13	718.49	701.45	692.59	700.86	0	702.95	719.78	712.48	691.86	697.42	0	714.94	697.09	702.95	712.46	703.09	732.07	712.14	714.43	720.59	0	706.13	714.91	0	708.96	710.71	706.78	718.04	716.12	736.18	695.71	730.81	712.21	717.08	718.61	709.14	699.42	701.23	719.09	697.75	719.19	0	705.08	691.26	695.27	701.77
4.6998e+13	0	725.35	696.75	718.33	701.32	0	701.73	0	702.87	719.61	707.48	0	697.17	0	713.45	696.95	702.87	712.34	703.58	732.37	711.98	714.33	720.52	0	707.02	714.77	0	708.86	710.53	706.64	714.58	712.61	733.36	695.56	724.8	713.01	715.45	715.16	709.01	699.2	701.02	718.99	697.63	719.86	0	704.95	691.08	695.14	702.57
4.7044e+13	0	723.2	697.08	718.28	701.18	0	701.79	0	702.92	719.52	703.92	0	696.98	0	711.77	696.81	702.92	712.22	703.91	731.69	711.84	714.22	720.59	0	707.33	714.76	0	708.77	710.47	706.49	711.85	709.81	730.89	695.4	720.86	712.88	713.71	712.44	708.88	699.08	700.93	719.05	697.51	719.56	0	704.83	690.89	695.01	702.89
4.7091e+13	0	721.28	697.11	718.29	701.03	0	701.44	0	702.97	719.49	701.01	0	696.84	0	710.14	696.67	702.97	712.1	704	730.69	711.72	714.11	720.7	0	707.25	714.81	0	708.67	710.47	706.35	709.56	707.46	728.76	695.25	717.91	712.36	712.06	710.17	708.75	699.01	700.88	719.14	697.39	718.88	0	704.69	690.71	694.87	702.83
4.7137e+13	0	719.57	696.93	718.32	700.89	0	700.88	0	702.96	719.48	698.37	0	696.71	0	708.62	696.53	702.96	711.99	703.89	729.6	711.64	714.01	720.78	0	706.93	714.84	0	708.57	710.47	706.22	707.56	705.4	726.9	695.08	715.52	711.65	710.53	708.19	708.63	698.94	700.84	719.2	697.27	718.05	0	704.56	690.53	694.74	702.54
4.7184e+13	0	718.03	696.6	718.32	700.75	0	700.21	0	702.88	719.48	695.65	0	696.59	0	707.18	696.38	702.88	711.9	703.63	728.5	711.57	713.92	720.78	0	706.46	714.83	0	708.47	710.44	706.11	705.73	703.52	725.24	694.93	713.48	710.86	709.1	706.38	708.53	698.85	700.76	719.2	697.15	717.15	0	704.44	690.35	694.61	702.1
4.723e+13	0	716.61	696.16	718.28	700.61	0	699.47	0	702.72	719.45	692.15	0	696.45	0	705.8	696.24	702.72	711.82	703.27	727.42	711.5	713.83	720.72	0	705.9	714.76	0	708.37	710.37	706.01	704.03	701.75	723.73	694.77	711.67	710.03	707.75	704.7	708.43	698.72	700.63	719.14	697.03	716.24	0	704.32	690.17	694.48	701.56
4.7277e+13	0	715.3	695.62	718.2	700.48	0	698.68	0	702.51	719.39	0	0	696.3	0	704.47	696.09	702.51	711.73	702.84	726.38	711.42	713.76	720.59	0	705.29	714.65	0	708.27	710.25	705.9	702.39	700.02	722.35	694.61	709.99	709.19	706.45	703.1	708.33	698.55	700.47	719.02	696.91	715.34	0	704.2	0	694.34	700.97
4.7323e+13	1053.5	712.63	696.76	719.35	702.19	0	698.89	1052.7	704.05	720.55	0	1060.4	698.34	690.25	702.22	697.93	704.05	713.11	703.85	724.79	712.83	715.06	721.57	690.54	705.64	715.84	0	709.67	711.62	707.47	698.72	696	719.42	696.54	1080.7	708.59	704.15	699.47	709.8	700.44	702.24	720.05	698.66	714.34	1052.7	705.78	692.13	696.2	701.69
[truncated: 451 more columns]
