# Supplementary material for: Determining the current size and state of subvolcanic magma reservoirs
Source: Nat Commun. 2020 Nov 5;11:5477. doi: 10.1038/s41467-020-19084-2 (PMC7644707; doi:10.1038/s41467-020-19084-2)
Supplement: Supplementary file 5 — Supplementary Data 2 [file 41467_2020_19084_MOESM5_ESM.zip › Supplementary data/Tt15_st_Bl_rad10_0.0054.txt]

4.6486e+10	0	0	0	0	0	0	0	0	0	0	0	0	0	0	0	0	0	0	0	0	0	0	0	0	0	0	0	0	0	0	0	0	0	0	0	0	0	0	0	0	0	0	0	0	0	0	0	0	0
9.2973e+10	0	0	0	0	0	0	0	0	0	0	0	0	0	0	0	0	0	0	0	0	0	0	0	0	0	0	0	0	0	0	0	0	0	0	0	0	0	0	0	0	0	0	0	0	0	0	0	0	0
1.3946e+11	0	0	0	0	0	0	0	0	0	0	0	0	0	0	0	0	0	0	0	0	0	0	0	0	0	0	0	0	0	0	0	0	0	0	0	0	0	0	0	0	0	0	0	0	0	0	0	0	0
1.8595e+11	0	0	0	0	0	0	0	0	0	0	0	0	0	0	0	0	0	0	0	0	0	0	0	0	0	0	0	0	0	0	0	0	0	0	0	0	0	0	0	0	0	0	0	0	0	0	0	0	0
2.3243e+11	0	0	0	0	0	0	0	0	0	0	0	0	0	0	0	0	0	0	0	0	0	0	0	0	0	0	0	0	0	0	0	0	0	0	0	0	0	0	0	0	0	0	0	0	0	0	0	0	0
2.7892e+11	0	0	0	0	0	0	0	0	0	0	0	0	0	0	0	0	0	0	0	0	0	0	0	0	0	0	0	0	0	0	0	0	0	0	0	0	0	0	0	0	0	0	0	0	0	0	0	0	0
3.2541e+11	0	0	0	0	0	0	0	0	0	0	0	0	0	0	0	0	0	0	0	0	0	0	0	0	0	0	0	0	0	0	0	0	0	0	0	0	0	0	0	0	0	0	0	0	0	0	0	0	0
3.7189e+11	0	0	0	0	0	0	0	0	0	0	0	0	0	0	0	0	0	0	0	0	0	0	0	0	0	0	0	0	0	0	0	0	0	0	0	0	0	0	0	0	0	0	0	0	0	0	0	0	0
4.1838e+11	0	0	0	0	0	0	0	0	0	0	0	0	0	0	0	0	0	0	0	0	0	0	0	0	0	0	0	0	0	0	0	0	0	0	0	0	0	0	0	0	0	0	0	0	0	0	0	0	0
4.6486e+11	0	0	0	0	0	0	0	0	0	0	0	0	0	0	0	0	0	0	0	0	0	0	0	0	0	0	0	0	0	0	0	0	0	0	0	0	0	0	0	0	0	0	0	0	0	0	0	0	0
5.1135e+11	0	0	0	0	0	0	0	0	0	0	0	0	0	0	0	0	0	0	0	0	0	0	0	0	0	0	0	0	0	0	0	0	0	0	0	0	0	0	0	0	0	0	0	0	0	0	0	0	0
5.5784e+11	0	0	0	0	0	0	0	0	0	0	0	0	0	0	0	0	0	0	0	0	0	0	0	0	0	0	0	0	0	0	0	0	0	0	0	0	0	0	0	0	0	0	0	0	0	0	0	0	0
6.0432e+11	0	0	0	0	0	0	0	0	0	0	0	0	0	0	0	0	0	0	0	0	0	0	0	0	0	0	0	0	0	0	0	0	0	0	0	0	0	0	0	0	0	0	0	0	0	0	0	0	0
6.5081e+11	0	0	0	0	0	0	0	0	0	0	0	0	0	0	0	0	0	0	0	0	0	0	0	0	0	0	0	0	0	0	0	0	0	0	0	0	0	0	0	0	0	0	0	0	0	0	0	0	0
6.973e+11	0	0	0	0	0	0	0	0	0	0	0	0	0	0	0	0	0	0	0	0	0	0	0	0	0	0	0	0	0	0	0	0	0	0	0	0	0	0	0	0	0	0	0	0	0	0	0	0	0
7.4378e+11	0	0	0	0	0	0	0	0	0	0	0	0	0	0	0	0	0	0	0	0	0	0	0	0	0	0	0	0	0	0	0	0	0	0	0	0	0	0	0	0	0	0	0	0	0	0	0	0	0
7.9027e+11	0	0	0	0	0	0	0	0	0	0	0	0	0	0	0	0	0	0	0	0	0	0	0	0	0	0	0	0	0	0	0	0	0	0	0	0	0	0	0	0	0	0	0	0	0	0	0	0	0
8.3676e+11	0	0	0	0	0	0	0	0	0	0	0	0	0	0	0	0	0	0	0	0	0	0	0	0	0	0	0	0	0	0	0	0	0	0	0	0	0	0	0	0	0	0	0	0	0	0	0	0	0
8.8324e+11	0	0	0	1028	0	0	0	0	0	0	1028.8	0	0	0	0	0	0	0	0	0	0	0	0	0	0	0	0	0	0	0	0	0	0	0	0	0	0	0	0	0	0	0	0	0	0	0	0	0	0
9.2973e+11	0	0	0	0	0	0	0	0	0	0	0	0	0	0	0	0	0	0	0	0	0	0	0	0	0	0	0	0	0	0	0	0	0	0	0	0	0	0	0	0	0	0	0	0	0	0	0	0	0
9.7622e+11	0	0	0	0	0	0	0	0	0	0	0	0	0	0	0	0	0	0	0	0	0	0	0	0	0	0	0	0	0	0	0	0	0	0	0	0	0	0	0	0	0	0	0	0	0	0	0	0	0
1.0227e+12	0	0	0	0	0	0	0	0	0	0	0	0	0	0	0	0	0	0	0	0	0	0	0	0	0	0	0	0	0	0	0	0	0	0	0	0	0	0	0	0	0	0	0	0	0	0	0	0	0
1.0692e+12	0	0	0	0	0	0	0	0	0	0	0	0	0	0	0	0	0	0	0	0	0	0	0	0	0	0	0	0	0	0	0	0	0	0	0	0	0	0	0	0	0	0	0	0	0	0	0	0	0
1.1157e+12	0	0	0	0	0	0	0	0	0	0	0	0	0	0	0	0	0	0	0	0	0	0	0	0	0	0	0	0	0	0	0	0	0	0	0	0	0	0	0	0	0	0	0	0	0	0	0	0	0
1.1622e+12	0	0	0	0	0	0	0	0	0	0	0	0	0	0	0	0	0	0	0	0	0	0	0	0	0	0	0	0	0	0	0	0	0	0	0	0	0	0	0	0	0	0	0	0	0	0	0	0	0
1.2086e+12	0	0	0	0	0	0	0	0	0	0	0	0	0	0	0	0	0	0	0	0	0	0	0	0	0	0	0	0	0	0	0	0	0	0	0	0	0	0	0	0	0	0	0	0	0	0	0	0	0
1.2551e+12	0	0	0	0	0	0	0	0	0	0	0	0	0	0	0	0	0	0	0	0	0	0	0	0	0	0	0	0	0	0	0	0	0	0	0	0	0	0	0	0	0	0	0	0	0	0	0	0	0
1.3016e+12	0	0	0	0	0	0	0	0	0	0	0	0	0	0	0	0	0	0	0	0	0	0	0	0	0	0	0	0	0	0	0	0	0	0	0	0	0	0	0	0	0	0	0	0	0	0	0	0	0
1.3481e+12	0	0	0	0	0	0	0	0	0	0	0	0	0	0	0	0	0	0	0	0	0	0	0	0	0	0	0	0	0	0	0	0	0	0	0	0	0	0	0	0	0	0	0	0	0	0	0	0	0
1.3946e+12	0	0	0	0	0	0	0	0	0	0	0	0	0	0	0	0	0	0	0	0	0	0	0	0	0	0	0	0	0	0	0	0	0	0	0	0	0	0	0	0	0	0	0	0	0	0	0	0	0
1.4411e+12	0	0	0	0	0	0	0	0	0	0	0	0	0	0	0	0	0	0	0	0	0	0	0	0	0	0	0	0	0	0	0	0	0	0	0	0	0	0	0	0	0	0	0	0	0	0	0	0	0
1.4876e+12	0	0	0	0	0	0	0	0	0	0	0	0	0	0	0	0	0	0	0	0	0	0	0	0	0	0	0	0	0	0	0	0	0	0	0	0	0	0	0	0	0	0	0	0	0	0	0	0	0
1.5341e+12	0	0	0	0	0	0	0	0	0	0	0	0	0	0	0	0	0	0	0	0	0	0	0	0	0	0	0	0	0	0	0	0	0	0	0	0	0	0	0	0	0	0	0	0	0	0	0	0	0
1.5805e+12	0	0	0	0	0	0	0	0	0	0	0	0	0	0	0	0	0	0	0	0	0	0	0	0	0	0	0	0	0	0	0	0	0	0	0	0	0	0	0	0	0	0	0	0	0	0	0	0	0
1.627e+12	0	0	0	0	0	0	0	0	0	0	0	0	0	0	0	0	0	0	0	0	0	0	0	0	0	0	0	0	0	0	0	0	0	0	0	0	0	0	0	0	0	0	0	0	0	0	0	0	0
1.6735e+12	0	0	0	0	0	0	0	0	0	0	0	0	0	0	0	0	0	0	0	0	0	0	0	0	0	0	0	0	0	0	0	0	0	0	0	0	0	0	0	0	0	0	0	0	0	0	0	0	0
1.72e+12	0	0	0	0	0	0	0	0	0	0	0	0	0	0	0	0	0	0	0	0	0	0	0	0	0	0	0	0	0	0	0	0	0	0	0	0	0	0	0	0	0	0	0	0	0	0	0	0	0
1.7665e+12	0	0	0	1030.8	0	0	0	0	0	0	1032.7	0	0	0	0	0	0	0	0	0	0	0	0	0	0	0	0	0	0	0	0	0	0	0	0	0	0	0	0	0	0	0	0	0	0	0	0	0	0
1.813e+12	0	0	0	0	0	0	0	0	0	0	0	0	0	0	0	0	0	0	0	0	0	0	0	0	0	0	0	0	0	0	0	0	0	0	0	0	0	0	0	0	0	0	0	0	0	0	0	0	0
1.8595e+12	0	0	0	0	0	0	0	0	0	0	0	0	0	0	0	0	0	0	0	0	0	0	0	0	0	0	0	0	0	0	0	0	0	0	0	0	0	0	0	0	0	0	0	0	0	0	0	0	0
1.9059e+12	0	0	0	0	0	0	0	0	0	0	0	0	0	0	0	0	0	0	0	0	0	0	0	0	0	0	0	0	0	0	0	0	0	0	0	0	0	0	0	0	0	0	0	0	0	0	0	0	0
1.9524e+12	0	0	0	0	0	0	0	0	0	0	0	0	0	0	0	0	0	0	0	0	0	0	0	0	0	0	0	0	0	0	0	0	0	0	0	0	0	0	0	0	0	0	0	0	0	0	0	0	0
1.9989e+12	0	0	0	0	0	0	0	0	0	0	0	0	0	0	0	0	0	0	0	0	0	0	0	0	0	0	0	0	0	0	0	0	0	0	0	0	0	0	0	0	0	0	0	0	0	0	0	0	0
2.0454e+12	0	0	0	0	0	0	0	0	0	0	0	0	0	0	0	0	0	0	0	0	0	0	0	0	0	0	0	0	0	0	0	0	0	0	0	0	0	0	0	0	0	0	0	0	0	0	0	0	0
2.0919e+12	0	0	0	0	0	0	0	0	0	0	0	0	0	0	0	0	0	0	0	0	0	0	0	0	0	0	0	0	0	0	0	0	0	0	0	0	0	0	0	0	0	0	0	0	0	0	0	0	0
2.1384e+12	0	0	0	0	0	0	0	0	0	0	0	0	0	0	0	0	0	0	0	0	0	0	0	0	0	0	0	0	0	0	0	0	0	0	0	0	0	0	0	0	0	0	0	0	0	0	0	0	0
2.1849e+12	0	0	0	0	0	0	0	0	0	0	0	0	0	0	0	0	0	0	0	0	0	0	0	0	0	0	0	0	0	0	0	0	0	0	0	0	0	0	0	0	0	0	0	0	0	0	0	0	0
2.2313e+12	0	0	0	0	0	0	0	0	0	0	0	0	0	0	0	0	0	0	0	0	0	0	0	0	0	0	0	0	0	0	0	0	0	0	0	0	0	0	0	0	0	0	0	0	0	0	0	0	0
2.2778e+12	0	0	0	0	0	0	0	0	0	0	0	0	0	0	0	0	0	0	0	0	0	0	0	0	0	0	0	0	0	0	0	0	0	0	0	0	0	0	0	0	0	0	0	0	0	0	0	0	0
2.3243e+12	0	0	0	0	0	0	0	0	0	0	0	0	0	0	0	0	0	0	0	0	0	0	0	0	0	0	0	0	0	0	0	0	0	0	0	0	0	0	0	0	0	0	0	0	0	0	0	0	0
2.3708e+12	0	0	0	0	0	0	0	0	0	0	0	0	0	0	0	0	0	0	0	0	0	0	0	0	0	0	0	0	0	0	0	0	0	0	0	0	0	0	0	0	0	0	0	0	0	0	0	0	0
2.4173e+12	0	0	0	0	0	0	0	0	0	0	0	0	0	0	0	0	0	0	0	0	0	0	0	0	0	0	0	0	0	0	0	0	0	0	0	0	0	0	0	0	0	0	0	0	0	0	0	0	0
2.4638e+12	0	0	0	0	0	0	0	0	0	0	0	0	0	0	0	0	0	0	0	0	0	0	0	0	0	0	0	0	0	0	0	0	0	0	0	0	0	0	0	0	0	0	0	0	0	0	0	0	0
2.5103e+12	0	0	0	0	0	0	0	0	0	0	0	0	0	0	0	0	0	0	0	0	0	0	0	0	0	0	0	0	0	0	0	0	0	0	0	0	0	0	0	0	0	0	0	0	0	0	0	0	0
2.5568e+12	0	0	0	0	0	0	0	0	0	0	0	0	0	0	0	0	0	0	0	0	0	0	0	0	0	0	0	0	0	0	0	0	0	0	0	0	0	0	0	0	0	0	0	0	0	0	0	0	0
2.6032e+12	0	0	0	0	0	0	0	0	0	0	0	0	0	0	0	0	0	0	0	0	0	0	0	0	0	0	0	0	0	0	0	0	0	0	0	0	0	0	0	0	0	0	0	0	0	0	0	0	0
2.6497e+12	0	0	0	1033	0	0	0	0	0	0	1035.3	0	0	0	0	0	0	0	0	0	0	0	0	0	0	0	0	0	0	0	0	0	0	0	0	0	0	0	0	0	0	0	0	0	0	0	0	0	0
2.6962e+12	0	0	0	0	0	0	0	0	0	0	0	0	0	0	0	0	0	0	0	0	0	0	0	0	0	0	0	0	0	0	0	0	0	0	0	0	0	0	0	0	0	0	0	0	0	0	0	0	0
2.7427e+12	0	0	0	0	0	0	0	0	0	0	0	0	0	0	0	0	0	0	0	0	0	0	0	0	0	0	0	0	0	0	0	0	0	0	0	0	0	0	0	0	0	0	0	0	0	0	0	0	0
2.7892e+12	0	0	0	0	0	0	0	0	0	0	0	0	0	0	0	0	0	0	0	0	0	0	0	0	0	0	0	0	0	0	0	0	0	0	0	0	0	0	0	0	0	0	0	0	0	0	0	0	0
2.8357e+12	0	0	0	0	0	0	0	0	0	0	0	0	0	0	0	0	0	0	0	0	0	0	0	0	0	0	0	0	0	0	0	0	0	0	0	0	0	0	0	0	0	0	0	0	0	0	0	0	0
2.8822e+12	0	0	0	0	0	0	0	0	0	0	0	0	0	0	0	0	0	0	0	0	0	0	0	0	0	0	0	0	0	0	0	0	0	0	0	0	0	0	0	0	0	0	0	0	0	0	0	0	0
2.9286e+12	0	0	0	0	0	0	0	0	0	0	0	0	0	0	0	0	0	0	0	0	0	0	0	0	0	0	0	0	0	0	0	0	0	0	0	0	0	0	0	0	0	0	0	0	0	0	0	0	0
2.9751e+12	0	0	0	0	0	0	0	0	0	0	0	0	0	0	0	0	0	0	0	0	0	0	0	0	0	0	0	0	0	0	0	0	0	0	0	0	0	0	0	0	0	0	0	0	0	0	0	0	0
3.0216e+12	0	0	0	0	0	0	0	0	0	0	0	0	0	0	0	0	0	0	0	0	0	0	0	0	0	0	0	0	0	0	0	0	0	0	0	0	0	0	0	0	0	0	0	0	0	0	0	0	0
3.0681e+12	0	0	0	0	0	0	0	0	0	0	0	0	0	0	0	0	0	0	0	0	0	0	0	0	0	0	0	0	0	0	0	0	0	0	0	0	0	0	0	0	0	0	0	0	0	0	0	0	0
3.1146e+12	0	0	0	0	0	0	0	0	0	0	0	0	0	0	0	0	0	0	0	0	0	0	0	0	0	0	0	0	0	0	0	0	0	0	0	0	0	0	0	0	0	0	0	0	0	0	0	0	0
3.1611e+12	0	0	0	0	0	0	0	0	0	0	0	0	0	0	0	0	0	0	0	0	0	0	0	0	0	0	0	0	0	0	0	0	0	0	0	0	0	0	0	0	0	0	0	0	0	0	0	0	0
3.2076e+12	0	0	0	0	0	0	0	0	0	0	0	0	0	0	0	0	0	0	0	0	0	0	0	0	0	0	0	0	0	0	0	0	0	0	0	0	0	0	0	0	0	0	0	0	0	0	0	0	0
3.2541e+12	0	0	0	0	0	0	0	0	0	0	0	0	0	0	0	0	0	0	0	0	0	0	0	0	0	0	0	0	0	0	0	0	0	0	0	0	0	0	0	0	0	0	0	0	0	0	0	0	0
3.3005e+12	0	0	0	0	0	0	0	0	0	0	0	0	0	0	0	0	0	0	0	0	0	0	0	0	0	0	0	0	0	0	0	0	0	0	0	0	0	0	0	0	0	0	0	0	0	0	0	0	0
3.347e+12	0	0	0	0	0	0	0	0	0	0	0	0	0	0	0	0	0	0	0	0	0	0	0	0	0	0	0	0	0	0	0	0	0	0	0	0	0	0	0	0	0	0	0	0	0	0	0	0	0
3.3935e+12	0	0	0	0	0	0	0	0	0	0	0	0	0	0	0	0	0	0	0	0	0	0	0	0	0	0	0	0	0	0	0	0	0	0	0	0	0	0	0	0	0	0	0	0	0	0	0	0	0
3.44e+12	0	0	0	0	0	0	0	0	0	0	0	0	0	0	0	0	0	0	0	0	0	0	0	0	0	0	0	0	0	0	0	0	0	0	0	0	0	0	0	0	0	0	0	0	0	0	0	0	0
3.4865e+12	0	0	0	0	0	0	0	0	0	0	0	0	0	0	0	0	0	0	0	0	0	0	0	0	0	0	0	0	0	0	0	0	0	0	0	0	0	0	0	0	0	0	0	0	0	0	0	0	0
3.533e+12	0	0	0	1034.6	0	0	0	0	0	0	1037.6	0	0	0	0	0	0	0	0	0	0	0	0	0	0	0	0	0	0	0	0	0	0	0	0	0	0	0	0	0	0	0	0	0	0	0	0	0	0
3.5795e+12	0	0	0	0	0	0	0	0	0	0	0	0	0	0	0	0	0	0	0	0	0	0	0	0	0	0	0	0	0	0	0	0	0	0	0	0	0	0	0	0	0	0	0	0	0	0	0	0	0
3.6259e+12	0	0	0	0	0	0	0	0	0	0	0	0	0	0	0	0	0	0	0	0	0	0	0	0	0	0	0	0	0	0	0	0	0	0	0	0	0	0	0	0	0	0	0	0	0	0	0	0	0
3.6724e+12	0	0	0	0	0	0	0	0	0	0	0	0	0	0	0	0	0	0	0	0	0	0	0	0	0	0	0	0	0	0	0	0	0	0	0	0	0	0	0	0	0	0	0	0	0	0	0	0	0
3.7189e+12	0	0	0	0	0	0	0	0	0	0	0	0	0	0	0	0	0	0	0	0	0	0	0	0	0	0	0	0	0	0	0	0	0	0	0	0	0	0	0	0	0	0	0	0	0	0	0	0	0
3.7654e+12	0	0	0	0	0	0	0	0	0	0	0	0	0	0	0	0	0	0	0	0	0	0	0	0	0	0	0	0	0	0	0	0	0	0	0	0	0	0	0	0	0	0	0	0	0	0	0	0	0
3.8119e+12	0	0	0	0	0	0	0	0	0	0	0	0	0	0	0	0	0	0	0	0	0	0	0	0	0	0	0	0	0	0	0	0	0	0	0	0	0	0	0	0	0	0	0	0	0	0	0	0	0
3.8584e+12	0	0	0	0	0	0	0	0	0	0	0	0	0	0	0	0	0	0	0	0	0	0	0	0	0	0	0	0	0	0	0	0	0	0	0	0	0	0	0	0	0	0	0	0	0	0	0	0	0
3.9049e+12	0	0	0	0	0	0	0	0	0	0	0	0	0	0	0	0	0	0	0	0	0	0	0	0	0	0	0	0	0	0	0	0	0	0	0	0	0	0	0	0	0	0	0	0	0	0	0	0	0
3.9513e+12	0	0	0	0	0	0	0	0	0	0	0	0	0	0	0	0	0	0	0	0	0	0	0	0	0	0	0	0	0	0	0	0	0	0	0	0	0	0	0	0	0	0	0	0	0	0	0	0	0
3.9978e+12	0	0	0	0	0	0	0	0	0	0	0	0	0	0	0	0	0	0	0	0	0	0	0	0	0	0	0	0	0	0	0	0	0	0	0	0	0	0	0	0	0	0	0	0	0	0	0	0	0
4.0443e+12	0	0	0	0	0	0	0	0	0	0	0	0	0	0	0	0	0	0	0	0	0	0	0	0	0	0	0	0	0	0	0	0	0	0	0	0	0	0	0	0	0	0	0	0	0	0	0	0	0
4.0908e+12	0	0	0	0	0	0	0	0	0	0	0	0	0	0	0	0	0	0	0	0	0	0	0	0	0	0	0	0	0	0	0	0	0	0	0	0	0	0	0	0	0	0	0	0	0	0	0	0	0
4.1373e+12	0	0	0	0	0	0	0	0	0	0	0	0	0	0	0	0	0	0	0	0	0	0	0	0	0	0	0	0	0	0	0	0	0	0	0	0	0	0	0	0	0	0	0	0	0	0	0	0	0
4.1838e+12	0	0	0	0	0	0	0	0	0	0	0	0	0	0	0	0	0	0	0	0	0	0	0	0	0	0	0	0	0	0	0	0	0	0	0	0	0	0	0	0	0	0	0	0	0	0	0	0	0
4.2303e+12	0	0	0	0	0	0	0	0	0	0	0	0	0	0	0	0	0	0	0	0	0	0	0	0	0	0	0	0	0	0	0	0	0	0	0	0	0	0	0	0	0	0	0	0	0	0	0	0	0
4.2768e+12	0	0	0	0	0	0	0	0	0	0	0	0	0	0	0	0	0	0	0	0	0	0	0	0	0	0	0	0	0	0	0	0	0	0	0	0	0	0	0	0	0	0	0	0	0	0	0	0	0
4.3232e+12	0	0	0	0	0	0	0	0	0	0	0	0	0	0	0	0	0	0	0	0	0	0	0	0	0	0	0	0	0	0	0	0	0	0	0	0	0	0	0	0	0	0	0	0	0	0	0	0	0
4.3697e+12	0	0	0	0	0	0	0	0	0	0	0	0	0	0	0	0	0	0	0	0	0	0	0	0	0	0	0	0	0	0	0	0	0	0	0	0	0	0	0	0	0	0	0	0	0	0	0	0	0
4.4162e+12	0	0	0	1036.5	0	0	0	0	0	0	1039.8	0	0	0	0	0	0	0	0	0	0	0	0	0	0	0	0	0	0	0	0	0	0	0	0	0	0	0	0	0	0	0	0	0	0	0	0	0	0
4.4627e+12	0	0	0	0	0	0	0	0	0	0	0	0	0	0	0	0	0	0	0	0	0	0	0	0	0	0	0	0	0	0	0	0	0	0	0	0	0	0	0	0	0	0	0	0	0	0	0	0	0
4.5092e+12	0	0	0	0	0	0	0	0	0	0	0	0	0	0	0	0	0	0	0	0	0	0	0	0	0	0	0	0	0	0	0	0	0	0	0	0	0	0	0	0	0	0	0	0	0	0	0	0	0
4.5557e+12	0	0	0	0	0	0	0	0	0	0	0	0	0	0	0	0	0	0	0	0	0	0	0	0	0	0	0	0	0	0	0	0	0	0	0	0	0	0	0	0	0	0	0	0	0	0	0	0	0
4.6022e+12	0	0	0	0	0	0	0	0	0	0	0	0	0	0	0	0	0	0	0	0	0	0	0	0	0	0	0	0	0	0	0	0	0	0	0	0	0	0	0	0	0	0	0	0	0	0	0	0	0
4.6486e+12	0	0	0	0	0	0	0	0	0	0	0	0	0	0	0	0	0	0	0	0	0	0	0	0	0	0	0	0	0	0	0	0	0	0	0	0	0	0	0	0	0	0	0	0	0	0	0	0	0
4.6951e+12	0	0	0	0	0	0	0	0	0	0	0	0	0	0	0	0	0	0	0	0	0	0	0	0	0	0	0	0	0	0	0	0	0	0	0	0	0	0	0	0	0	0	0	0	0	0	0	0	0
4.7416e+12	0	0	0	0	0	0	0	0	0	0	0	0	0	0	0	0	0	0	0	0	0	0	0	0	0	0	0	0	0	0	0	0	0	0	0	0	0	0	0	0	0	0	0	0	0	0	0	0	0
4.7881e+12	0	0	0	0	0	0	0	0	0	0	0	0	0	0	0	0	0	0	0	0	0	0	0	0	0	0	0	0	0	0	0	0	0	0	0	0	0	0	0	0	0	0	0	0	0	0	0	0	0
4.8346e+12	0	0	0	0	0	0	0	0	0	0	0	0	0	0	0	0	0	0	0	0	0	0	0	0	0	0	0	0	0	0	0	0	0	0	0	0	0	0	0	0	0	0	0	0	0	0	0	0	0
4.8811e+12	0	0	0	0	0	0	0	0	0	0	0	0	0	0	0	0	0	0	0	0	0	0	0	0	0	0	0	0	0	0	0	0	0	0	0	0	0	0	0	0	0	0	0	0	0	0	0	0	0
4.9276e+12	0	0	0	0	0	0	0	0	0	0	0	0	0	0	0	0	0	0	0	0	0	0	0	0	0	0	0	0	0	0	0	0	0	0	0	0	0	0	0	0	0	0	0	0	0	0	0	0	0
4.974e+12	0	0	0	0	0	0	0	0	0	0	0	0	0	0	0	0	0	0	0	0	0	0	0	0	0	0	0	0	0	0	0	0	0	0	0	0	0	0	0	0	0	0	0	0	0	0	0	0	0
5.0205e+12	0	0	0	0	0	0	0	0	0	0	0	0	0	0	0	0	0	0	0	0	0	0	0	0	0	0	0	0	0	0	0	0	0	0	0	0	0	0	0	0	0	0	0	0	0	0	0	0	0
5.067e+12	0	0	0	0	0	0	0	0	0	0	0	0	0	0	0	0	0	0	0	0	0	0	0	0	0	0	0	0	0	0	0	0	0	0	0	0	0	0	0	0	0	0	0	0	0	0	0	0	0
5.1135e+12	0	0	0	0	0	0	0	0	0	0	0	0	0	0	0	0	0	0	0	0	0	0	0	0	0	0	0	0	0	0	0	0	0	0	0	0	0	0	0	0	0	0	0	0	0	0	0	0	0
5.16e+12	0	0	0	0	0	0	0	0	0	0	0	0	0	0	0	0	0	0	0	0	0	0	0	0	0	0	0	0	0	0	0	0	0	0	0	0	0	0	0	0	0	0	0	0	0	0	0	0	0
5.2065e+12	0	0	0	0	0	0	0	0	0	0	0	0	0	0	0	0	0	0	0	0	0	0	0	0	0	0	0	0	0	0	0	0	0	0	0	0	0	0	0	0	0	0	0	0	0	0	0	0	0
5.253e+12	0	0	0	0	0	0	0	0	0	0	0	0	0	0	0	0	0	0	0	0	0	0	0	0	0	0	0	0	0	0	0	0	0	0	0	0	0	0	0	0	0	0	0	0	0	0	0	0	0
5.2995e+12	0	0	0	1037.6	0	0	0	0	0	0	1041.5	0	0	0	0	0	0	0	0	0	0	0	0	0	0	0	0	0	0	0	0	0	0	0	0	0	0	0	0	0	0	0	0	0	0	0	0	0	0
5.3459e+12	0	0	0	0	0	0	0	0	0	0	0	0	0	0	0	0	0	0	0	0	0	0	0	0	0	0	0	0	0	0	0	0	0	0	0	0	0	0	0	0	0	0	0	0	0	0	0	0	0
5.3924e+12	0	0	0	0	0	0	0	0	0	0	0	0	0	0	0	0	0	0	0	0	0	0	0	0	0	0	0	0	0	0	0	0	0	0	0	0	0	0	0	0	0	0	0	0	0	0	0	0	0
5.4389e+12	0	0	0	0	0	0	0	0	0	0	0	0	0	0	0	0	0	0	0	0	0	0	0	0	0	0	0	0	0	0	0	0	0	0	0	0	0	0	0	0	0	0	0	0	0	0	0	0	0
5.4854e+12	0	0	0	0	0	0	0	0	0	0	0	0	0	0	0	0	0	0	0	0	0	0	0	0	0	0	0	0	0	0	0	0	0	0	0	0	0	0	0	0	0	0	0	0	0	0	0	0	0
5.5319e+12	0	0	0	0	0	0	0	0	0	0	0	0	0	0	0	0	0	0	0	0	0	0	0	0	0	0	0	0	0	0	0	0	0	0	0	0	0	0	0	0	0	0	0	0	0	0	0	0	0
5.5784e+12	0	0	0	0	0	0	0	0	0	0	0	0	0	0	0	0	0	0	0	0	0	0	0	0	0	0	0	0	0	0	0	0	0	0	0	0	0	0	0	0	0	0	0	0	0	0	0	0	0
5.6249e+12	0	0	0	0	0	0	0	0	0	0	0	0	0	0	0	0	0	0	0	0	0	0	0	0	0	0	0	0	0	0	0	0	0	0	0	0	0	0	0	0	0	0	0	0	0	0	0	0	0
5.6713e+12	0	0	0	0	0	0	0	0	0	0	0	0	0	0	0	0	0	0	0	0	0	0	0	0	0	0	0	0	0	0	0	0	0	0	0	0	0	0	0	0	0	0	0	0	0	0	0	0	0
5.7178e+12	0	0	0	0	0	0	0	0	0	0	0	0	0	0	0	0	0	0	0	0	0	0	0	0	0	0	0	0	0	0	0	0	0	0	0	0	0	0	0	0	0	0	0	0	0	0	0	0	0
5.7643e+12	0	0	0	0	0	0	0	0	0	0	690.76	0	0	0	0	0	0	0	0	0	0	0	0	0	0	0	0	0	0	0	0	0	0	0	0	0	0	0	0	0	0	0	0	0	0	0	0	0	0
5.8108e+12	0	0	0	0	0	0	0	0	0	0	0	0	0	0	0	0	0	0	0	0	0	0	0	0	0	0	0	0	0	0	0	0	0	0	0	0	0	0	0	0	0	0	0	0	0	0	0	0	0
5.8573e+12	0	0	0	0	0	0	0	0	0	0	0	0	0	0	0	0	0	0	0	0	0	0	0	0	0	0	0	0	0	0	0	0	0	0	0	0	0	0	0	0	0	0	0	0	0	0	0	0	0
5.9038e+12	0	0	0	0	0	0	0	0	0	0	0	0	0	0	0	0	0	0	0	0	0	0	0	0	0	0	0	0	0	0	0	0	0	0	0	0	0	0	0	0	0	0	0	0	0	0	0	0	0
5.9503e+12	0	0	0	0	0	0	0	0	0	0	0	0	0	0	0	0	0	0	0	0	0	0	0	0	0	0	0	0	0	0	0	0	0	0	0	0	0	0	0	0	0	0	0	0	0	0	0	0	0
5.9967e+12	0	0	0	0	0	0	0	0	0	0	0	0	0	0	0	0	0	0	0	0	0	0	0	0	0	0	0	0	0	0	0	0	0	0	0	0	0	0	0	0	0	0	0	0	0	0	0	0	0
6.0432e+12	0	0	0	0	0	0	0	0	0	0	0	0	0	0	0	0	0	0	0	0	0	0	0	0	0	0	0	0	0	0	0	0	0	0	0	0	0	0	0	0	0	0	0	0	0	0	0	0	0
6.0897e+12	0	0	0	0	0	0	0	0	0	0	0	0	0	0	0	0	0	0	0	0	0	0	0	0	0	0	0	0	0	0	0	0	0	0	0	0	0	0	0	0	0	0	0	0	0	0	0	0	0
6.1362e+12	0	0	0	0	0	0	0	0	0	0	0	0	0	0	0	0	0	0	0	0	0	0	0	0	0	0	0	0	0	0	0	0	0	0	0	0	0	0	0	0	0	0	0	0	0	0	0	0	0
6.1827e+12	0	0	0	1038.3	0	0	0	0	0	0	1043.2	0	0	0	0	0	0	0	0	0	0	0	0	0	0	0	0	0	0	0	0	0	0	0	0	0	0	0	0	0	0	0	0	0	0	0	0	0	0
6.2292e+12	0	0	0	0	0	0	0	0	0	0	0	0	0	0	0	0	0	0	0	0	0	0	0	0	0	0	0	0	0	0	0	0	0	0	0	0	0	0	0	0	0	0	0	0	0	0	0	0	0
6.2757e+12	0	0	0	0	0	0	0	0	0	0	0	0	0	0	0	0	0	0	0	0	0	0	0	0	0	0	0	0	0	0	0	0	0	0	0	0	0	0	0	0	0	0	0	0	0	0	0	0	0
6.3222e+12	0	0	0	0	0	0	0	0	0	0	0	0	0	0	0	0	0	0	0	0	0	0	0	0	0	0	0	0	0	0	0	0	0	0	0	0	0	0	0	0	0	0	0	0	0	0	0	0	0
6.3686e+12	0	0	0	0	0	0	0	0	0	0	0	0	0	0	0	0	0	0	0	0	0	0	0	0	0	0	0	0	0	0	0	0	0	0	0	0	0	0	0	0	0	0	0	0	0	0	0	0	0
6.4151e+12	0	0	0	0	0	0	0	0	0	0	0	0	0	0	0	0	0	0	0	0	0	0	0	0	0	0	0	0	0	0	0	0	0	0	0	0	0	0	0	0	0	0	0	0	0	0	0	0	0
6.4616e+12	0	0	0	0	0	0	0	0	0	0	0	0	0	0	0	0	0	0	0	0	0	0	0	0	0	0	0	0	0	0	0	0	0	0	0	0	0	0	0	0	0	0	0	0	0	0	0	0	0
6.5081e+12	0	0	0	0	0	0	0	0	0	0	0	0	0	0	0	0	0	0	0	0	0	0	0	0	0	0	0	0	0	0	0	0	0	0	0	0	0	0	0	0	0	0	0	0	0	0	0	0	0
6.5546e+12	0	0	0	0	0	0	0	0	0	0	0	0	0	0	0	0	0	0	0	0	0	0	0	0	0	0	0	0	0	0	0	0	0	0	0	0	0	0	0	0	0	0	0	0	0	0	0	0	0
6.6011e+12	0	0	0	0	0	0	0	0	0	0	0	0	0	0	0	0	0	0	0	0	0	0	0	0	0	0	0	0	0	0	0	0	0	0	0	0	0	0	0	0	0	0	0	0	0	0	0	0	0
6.6476e+12	0	0	0	0	0	0	0	0	0	0	695.4	0	0	0	0	0	0	0	0	0	0	0	0	0	0	0	0	0	0	0	0	0	0	0	0	0	0	0	0	0	0	0	0	0	0	0	0	0	0
6.694e+12	0	0	0	0	0	0	0	0	0	0	0	0	0	0	0	0	0	0	0	0	0	0	0	0	0	0	0	0	0	0	0	0	0	0	0	0	0	0	0	0	0	0	0	0	0	0	0	0	0
6.7405e+12	0	0	0	0	0	0	0	0	0	0	0	0	0	0	0	0	0	0	0	0	0	0	0	0	0	0	0	0	0	0	0	0	0	0	0	0	0	0	0	0	0	0	0	0	0	0	0	0	0
6.787e+12	0	0	0	0	0	0	0	0	0	0	0	0	0	0	0	0	0	0	0	0	0	0	0	0	0	0	0	0	0	0	0	0	0	0	0	0	0	0	0	0	0	0	0	0	0	0	0	0	0
6.8335e+12	0	0	0	0	0	0	0	0	0	0	0	0	0	0	0	0	0	0	0	0	0	0	0	0	0	0	0	0	0	0	0	0	0	0	0	0	0	0	0	0	0	0	0	0	0	0	0	0	0
6.88e+12	0	0	0	0	0	0	0	0	0	0	0	0	0	0	0	0	0	0	0	0	0	0	0	0	0	0	0	0	0	0	0	0	0	0	0	0	0	0	0	0	0	0	0	0	0	0	0	0	0
6.9265e+12	0	0	0	0	0	0	0	0	0	0	0	0	0	0	0	0	0	0	0	0	0	0	0	0	0	0	0	0	0	0	0	0	0	0	0	0	0	0	0	0	0	0	0	0	0	0	0	0	0
6.973e+12	0	0	0	0	0	0	0	0	0	0	0	0	0	0	0	0	0	0	0	0	0	0	0	0	0	0	0	0	0	0	0	0	0	0	0	0	0	0	0	0	0	0	0	0	0	0	0	0	0
7.0195e+12	0	0	0	0	0	0	0	0	0	0	0	0	0	0	0	0	0	0	0	0	0	0	0	0	0	0	0	0	0	0	0	0	0	0	0	0	0	0	0	0	0	0	0	0	0	0	0	0	0
7.0659e+12	0	0	0	1039.4	0	0	0	0	0	0	1044.7	0	0	0	0	0	0	0	0	0	0	0	0	0	0	0	0	0	0	0	0	0	0	0	0	0	0	0	0	0	0	0	0	0	0	0	0	0	0
7.1124e+12	0	0	0	0	0	0	0	0	0	0	0	0	0	0	0	0	0	0	0	0	0	0	0	0	0	0	0	0	0	0	0	0	0	0	0	0	0	0	0	0	0	0	0	0	0	0	0	0	0
7.1589e+12	0	0	0	0	0	0	0	0	0	0	0	0	0	0	0	0	0	0	0	0	0	0	0	0	0	0	0	0	0	0	0	0	0	0	0	0	0	0	0	0	0	0	0	0	0	0	0	0	0
7.2054e+12	0	0	0	0	0	0	0	0	0	0	0	0	0	0	0	0	0	0	0	0	0	0	0	0	0	0	0	0	0	0	0	0	0	0	0	0	0	0	0	0	0	0	0	0	0	0	0	0	0
7.2519e+12	0	0	0	0	0	0	0	0	0	0	0	0	0	0	0	0	0	0	0	0	0	0	0	0	0	0	0	0	0	0	0	0	0	0	0	0	0	0	0	0	0	0	0	0	0	0	0	0	0
7.2984e+12	0	0	0	0	0	0	0	0	0	0	0	0	0	0	0	0	0	0	0	0	0	0	0	0	0	0	0	0	0	0	0	0	0	0	0	0	0	0	0	0	0	0	0	0	0	0	0	0	0
7.3449e+12	0	0	0	0	0	0	0	0	0	0	0	0	0	0	0	0	0	0	0	0	0	0	0	0	0	0	0	0	0	0	0	0	0	0	0	0	0	0	0	0	0	0	0	0	0	0	0	0	0
7.3913e+12	0	0	0	0	0	0	0	0	0	0	0	0	0	0	0	0	0	0	0	0	0	0	0	0	0	0	0	0	0	0	0	0	0	0	0	0	0	0	0	0	0	0	0	0	0	0	0	0	0
7.4378e+12	0	0	0	0	0	0	0	0	0	0	0	0	0	0	0	0	0	0	0	0	0	0	0	0	0	0	0	0	0	0	0	0	0	0	0	0	0	0	0	0	0	0	0	0	0	0	0	0	0
7.4843e+12	0	0	0	0	0	0	0	0	0	0	0	0	0	0	0	0	0	0	0	0	0	0	0	0	0	0	0	0	0	0	0	0	0	0	0	0	0	0	0	0	0	0	0	0	0	0	0	0	0
7.5308e+12	0	0	0	0	0	0	0	0	0	0	700.08	0	0	0	0	0	0	0	0	0	0	0	0	0	0	0	0	0	0	0	0	0	0	0	0	0	0	0	0	0	0	0	0	0	0	0	0	0	0
7.5773e+12	0	0	0	0	0	0	0	0	0	0	0	0	0	0	0	0	0	0	0	0	0	0	0	0	0	0	0	0	0	0	0	0	0	0	0	0	0	0	0	0	0	0	0	0	0	0	0	0	0
7.6238e+12	0	0	0	0	0	0	0	0	0	0	0	0	0	0	0	0	0	0	0	0	0	0	0	0	0	0	0	0	0	0	0	0	0	0	0	0	0	0	0	0	0	0	0	0	0	0	0	0	0
7.6703e+12	0	0	0	0	0	0	0	0	0	0	0	0	0	0	0	0	0	0	0	0	0	0	0	0	0	0	0	0	0	0	0	0	0	0	0	0	0	0	0	0	0	0	0	0	0	0	0	0	0
7.7167e+12	0	0	0	0	0	0	0	0	0	0	0	0	0	0	0	0	0	0	0	0	0	0	0	0	0	0	0	0	0	0	0	0	0	0	0	0	0	0	0	0	0	0	0	0	0	0	0	0	0
7.7632e+12	0	0	0	0	0	0	0	0	0	0	0	0	0	0	0	0	0	0	0	0	0	0	0	0	0	0	0	0	0	0	0	0	0	0	0	0	0	0	0	0	0	0	0	0	0	0	0	0	0
7.8097e+12	0	0	0	0	0	0	0	0	0	0	0	0	0	0	0	0	0	0	0	0	0	0	0	0	0	0	0	0	0	0	0	0	0	0	0	0	0	0	0	0	0	0	0	0	0	0	0	0	0
7.8562e+12	0	0	0	0	0	0	0	0	0	0	0	0	0	0	0	0	0	0	0	0	0	0	0	0	0	0	0	0	0	0	0	0	0	0	0	0	0	0	0	0	0	0	0	0	0	0	0	0	0
7.9027e+12	0	0	0	0	0	0	0	0	0	0	0	0	0	0	0	0	0	0	0	0	0	0	0	0	0	0	0	0	0	0	0	0	0	0	0	0	0	0	0	0	0	0	0	0	0	0	0	0	0
7.9492e+12	0	0	0	1040.3	0	0	0	0	0	0	1046.1	0	0	0	0	0	0	0	0	0	0	0	0	0	0	0	0	0	0	0	0	0	0	0	0	0	0	0	0	0	0	0	0	0	0	0	0	0	0
7.9957e+12	0	0	0	0	0	0	0	0	0	0	0	0	0	0	0	0	0	0	0	0	0	0	0	0	0	0	0	0	0	0	0	0	0	0	0	0	0	0	0	0	0	0	0	0	0	0	0	0	0
8.0422e+12	0	0	0	0	0	0	0	0	0	0	0	0	0	0	0	0	0	0	0	0	0	0	0	0	0	0	0	0	0	0	0	0	0	0	0	0	0	0	0	0	0	0	0	0	0	0	0	0	0
8.0886e+12	0	0	0	0	0	0	0	0	0	0	0	0	0	0	0	0	0	0	0	0	0	0	0	0	0	0	0	0	0	0	0	0	0	0	0	0	0	0	0	0	0	0	0	0	0	0	0	0	0
8.1351e+12	0	0	0	0	0	0	0	0	0	0	0	0	0	0	0	0	0	0	0	0	0	0	0	0	0	0	0	0	0	0	0	0	0	0	0	0	0	0	0	0	0	0	0	0	0	0	0	0	0
8.1816e+12	0	0	0	0	0	0	0	0	0	0	0	0	0	0	0	0	0	0	0	0	0	0	0	0	0	0	0	0	0	0	0	0	0	0	0	0	0	0	0	0	0	0	0	0	0	0	0	0	0
8.2281e+12	0	0	0	0	0	0	0	0	0	0	0	0	0	0	0	0	0	0	0	0	0	0	0	0	0	0	0	0	0	0	0	0	0	0	0	0	0	0	0	0	0	0	0	0	0	0	0	0	0
8.2746e+12	0	0	0	0	0	0	0	0	0	0	0	0	0	0	0	0	0	0	0	0	0	0	0	0	0	0	0	0	0	0	0	0	0	0	0	0	0	0	0	0	0	0	0	0	0	0	0	0	0
8.3211e+12	0	0	0	0	0	0	0	0	0	0	0	0	0	0	0	0	0	0	0	0	0	0	0	0	0	0	0	0	0	0	0	0	0	0	0	0	0	0	0	0	0	0	0	0	0	0	0	0	0
8.3676e+12	0	0	0	0	0	0	0	0	0	0	0	0	0	0	0	0	0	0	0	0	0	0	0	0	0	0	0	0	0	0	0	0	0	0	0	0	0	0	0	0	0	0	0	0	0	0	0	0	0
8.414e+12	0	0	0	0	0	0	0	0	0	0	705.59	0	0	0	0	0	0	0	0	0	0	0	0	0	0	0	0	0	0	0	0	0	0	0	0	0	0	0	0	0	0	0	0	0	0	0	0	0	0
8.4605e+12	0	0	0	0	0	0	0	0	0	0	0	0	0	0	0	0	0	0	0	0	0	0	0	0	0	0	0	0	0	0	0	0	0	0	0	0	0	0	0	0	0	0	0	0	0	0	0	0	0
8.507e+12	0	0	0	0	0	0	0	0	0	0	0	0	0	0	0	0	0	0	0	0	0	0	0	0	0	0	0	0	0	0	0	0	0	0	0	0	0	0	0	0	0	0	0	0	0	0	0	0	0
8.5535e+12	0	0	0	0	0	0	0	0	0	0	0	0	0	0	0	0	0	0	0	0	0	0	0	0	0	0	0	0	0	0	0	0	0	0	0	0	0	0	0	0	0	0	0	0	0	0	0	0	0
8.6e+12	0	0	0	0	0	0	0	0	0	0	0	0	0	0	0	0	0	0	0	0	0	0	0	0	0	0	0	0	0	0	0	0	0	0	0	0	0	0	0	0	0	0	0	0	0	0	0	0	0
8.6465e+12	0	0	0	0	0	0	0	0	0	0	0	0	0	0	0	0	0	0	0	0	0	0	0	0	0	0	0	0	0	0	0	0	0	0	0	0	0	0	0	0	0	0	0	0	0	0	0	0	0
8.693e+12	0	0	0	0	0	0	0	0	0	0	0	0	0	0	0	0	0	0	0	0	0	0	0	0	0	0	0	0	0	0	0	0	0	0	0	0	0	0	0	0	0	0	0	0	0	0	0	0	0
8.7394e+12	0	0	0	0	0	0	0	0	0	0	0	0	0	0	0	0	0	0	0	0	0	0	0	0	0	0	0	0	0	0	0	0	0	0	0	0	0	0	0	0	0	0	0	0	0	0	0	0	0
8.7859e+12	0	0	0	0	0	0	0	0	0	0	0	0	0	0	0	0	0	0	0	0	0	0	0	0	0	0	0	0	0	0	0	0	0	0	0	0	0	0	0	0	0	0	0	0	0	0	0	0	0
8.8324e+12	0	0	0	1041.1	0	0	0	0	0	0	1047.6	0	0	0	0	0	0	0	0	0	0	0	0	0	0	0	0	0	0	0	0	0	0	0	0	0	0	0	0	0	0	0	0	0	0	0	0	0	0
8.8789e+12	0	0	0	0	0	0	0	0	0	0	0	0	0	0	0	0	0	0	0	0	0	0	0	0	0	0	0	0	0	0	0	0	0	0	0	0	0	0	0	0	0	0	0	0	0	0	0	0	0
8.9254e+12	0	0	0	0	0	0	0	0	0	0	0	0	0	0	0	0	0	0	0	0	0	0	0	0	0	0	0	0	0	0	0	0	0	0	0	0	0	0	0	0	0	0	0	0	0	0	0	0	0
8.9719e+12	0	0	0	0	0	0	0	0	0	0	0	0	0	0	0	0	0	0	0	0	0	0	0	0	0	0	0	0	0	0	0	0	0	0	0	0	0	0	0	0	0	0	0	0	0	0	0	0	0
9.0184e+12	0	0	0	0	0	0	0	0	0	0	0	0	0	0	0	0	0	0	0	0	0	0	0	0	0	0	0	0	0	0	0	0	0	0	0	0	0	0	0	0	0	0	0	0	0	0	0	0	0
9.0649e+12	0	0	0	0	0	0	0	0	0	0	0	0	0	0	0	0	0	0	0	0	0	0	0	0	0	0	0	0	0	0	0	0	0	0	0	0	0	0	0	0	0	0	0	0	0	0	0	0	0
9.1113e+12	0	0	0	0	0	0	0	0	0	0	0	0	0	0	0	0	0	0	0	0	0	0	0	0	0	0	0	0	0	0	0	0	0	0	0	0	0	0	0	0	0	0	0	0	0	0	0	0	0
9.1578e+12	0	0	0	0	0	0	0	0	0	0	0	0	0	0	0	0	0	0	0	0	0	0	0	0	0	0	0	0	0	0	0	0	0	0	0	0	0	0	0	0	0	0	0	0	0	0	0	0	0
9.2043e+12	0	0	0	0	0	0	0	0	0	0	0	0	0	0	0	0	0	0	0	0	0	0	0	0	0	0	0	0	0	0	0	0	0	0	0	0	0	0	0	0	0	0	0	0	0	0	0	0	0
9.2508e+12	0	0	0	0	0	0	0	0	0	0	0	0	0	0	0	0	0	0	0	0	0	0	0	0	0	0	0	0	0	0	0	0	0	0	0	0	0	0	0	0	0	0	0	0	0	0	0	0	0
9.2973e+12	0	0	0	0	0	0	0	0	0	0	709.85	0	0	0	0	0	0	0	0	0	0	0	0	0	0	0	0	0	0	0	0	0	0	0	0	0	0	0	0	0	0	0	0	0	0	0	0	0	0
9.3438e+12	0	0	0	0	0	0	0	0	0	0	0	0	0	0	0	0	0	0	0	0	0	0	0	0	0	0	0	0	0	0	0	0	0	0	0	0	0	0	0	0	0	0	0	0	0	0	0	0	0
9.3903e+12	0	0	0	0	0	0	0	0	0	0	0	0	0	0	0	0	0	0	0	0	0	0	0	0	0	0	0	0	0	0	0	0	0	0	0	0	0	0	0	0	0	0	0	0	0	0	0	0	0
9.4367e+12	0	0	0	0	0	0	0	0	0	0	0	0	0	0	0	0	0	0	0	0	0	0	0	0	0	0	0	0	0	0	0	0	0	0	0	0	0	0	0	0	0	0	0	0	0	0	0	0	0
9.4832e+12	0	0	0	0	0	0	0	0	0	0	0	0	0	0	0	0	0	0	0	0	0	0	0	0	0	0	0	0	0	0	0	0	0	0	0	0	0	0	0	0	0	0	0	0	0	0	0	0	0
9.5297e+12	0	0	0	0	0	0	0	0	0	0	0	0	0	0	0	0	0	0	0	0	0	0	0	0	0	0	0	0	0	0	0	0	0	0	0	0	0	0	0	0	0	0	0	0	0	0	0	0	0
9.5762e+12	0	0	0	0	0	0	0	0	0	0	0	0	0	0	0	0	0	0	0	0	0	0	0	0	0	0	0	0	0	0	0	0	0	0	0	0	0	0	0	0	0	0	0	0	0	0	0	0	0
9.6227e+12	0	0	0	0	0	0	0	0	0	0	0	0	0	0	0	0	0	0	0	0	0	0	0	0	0	0	0	0	0	0	0	0	0	0	0	0	0	0	0	0	0	0	0	0	0	0	0	0	0
9.6692e+12	0	0	0	0	0	0	0	0	0	0	0	0	0	0	0	0	0	0	0	0	0	0	0	0	0	0	0	0	0	0	0	0	0	0	0	0	0	0	0	0	0	0	0	0	0	0	0	0	0
9.7157e+12	0	0	0	1041.9	0	0	0	0	0	0	1048.9	0	0	0	0	0	0	0	0	0	0	0	0	0	0	0	0	0	0	0	0	0	0	0	0	0	0	0	0	0	0	0	0	0	0	0	0	0	0
9.7622e+12	0	0	0	0	0	0	0	0	0	0	0	0	0	0	0	0	0	0	0	0	0	0	0	0	0	0	0	0	0	0	0	0	0	0	0	0	0	0	0	0	0	0	0	0	0	0	0	0	0
9.8086e+12	0	0	0	0	0	0	0	0	0	0	0	0	0	0	0	0	0	0	0	0	0	0	0	0	0	0	0	0	0	0	0	0	0	0	0	0	0	0	0	0	0	0	0	0	0	0	0	0	0
9.8551e+12	0	0	0	0	0	0	0	0	0	0	0	0	0	0	0	0	0	0	0	0	0	0	0	0	0	0	0	0	0	0	0	0	0	0	0	0	0	0	0	0	0	0	0	0	0	0	0	0	0
9.9016e+12	0	0	0	0	0	0	0	0	0	0	0	0	0	0	0	0	0	0	0	0	0	0	0	0	0	0	0	0	0	0	0	0	0	0	0	0	0	0	0	0	0	0	0	0	0	0	0	0	0
9.9481e+12	0	0	0	0	0	0	0	0	0	0	0	0	0	0	0	0	0	0	0	0	0	0	0	0	0	0	0	0	0	0	0	0	0	0	0	0	0	0	0	0	0	0	0	0	0	0	0	0	0
9.9946e+12	0	0	0	0	0	0	0	0	0	0	0	0	0	0	0	0	0	0	0	0	0	0	0	0	0	0	0	0	0	0	0	0	0	0	0	0	0	0	0	0	0	0	0	0	0	0	0	0	0
1.0041e+13	0	0	0	0	0	0	0	0	0	0	0	0	0	0	0	0	0	0	0	0	0	0	0	0	0	0	0	0	0	0	0	0	0	0	0	0	0	0	0	0	0	0	0	0	0	0	0	0	0
1.0088e+13	0	0	0	0	0	0	0	0	0	0	0	0	0	0	0	0	0	0	0	0	0	0	0	0	0	0	0	0	0	0	0	0	0	0	0	0	0	0	0	0	0	0	0	0	0	0	0	0	0
1.0134e+13	0	0	0	0	0	0	0	0	0	0	0	0	0	0	0	0	0	0	0	0	0	0	0	0	0	0	0	0	0	0	0	0	0	0	0	0	0	0	0	0	0	0	0	0	0	0	0	0	0
1.0181e+13	0	0	0	690.5	0	0	0	0	0	0	712.55	0	0	0	0	0	0	0	0	0	0	0	0	0	0	0	0	0	0	0	0	0	0	0	0	0	0	0	0	0	0	0	0	0	0	0	0	0	0
1.0227e+13	0	0	0	0	0	0	0	0	0	0	0	0	0	0	0	0	0	0	0	0	0	0	0	0	0	0	0	0	0	0	0	0	0	0	0	0	0	0	0	0	0	0	0	0	0	0	0	0	0
1.0274e+13	0	0	0	0	0	0	0	0	0	0	0	0	0	0	0	0	0	0	0	0	0	0	0	0	0	0	0	0	0	0	0	0	0	0	0	0	0	0	0	0	0	0	0	0	0	0	0	0	0
1.032e+13	0	0	0	0	0	0	0	0	0	0	0	0	0	0	0	0	0	0	0	0	0	0	0	0	0	0	0	0	0	0	0	0	0	0	0	0	0	0	0	0	0	0	0	0	0	0	0	0	0
1.0366e+13	0	0	0	0	0	0	0	0	0	0	0	0	0	0	0	0	0	0	0	0	0	0	0	0	0	0	0	0	0	0	0	0	0	0	0	0	0	0	0	0	0	0	0	0	0	0	0	0	0
1.0413e+13	0	0	0	0	0	0	0	0	0	0	0	0	0	0	0	0	0	0	0	0	0	0	0	0	0	0	0	0	0	0	0	0	0	0	0	0	0	0	0	0	0	0	0	0	0	0	0	0	0
1.0459e+13	0	0	0	0	0	0	0	0	0	0	0	0	0	0	0	0	0	0	0	0	0	0	0	0	0	0	0	0	0	0	0	0	0	0	0	0	0	0	0	0	0	0	0	0	0	0	0	0	0
1.0506e+13	0	0	0	0	0	0	0	0	0	0	0	0	0	0	0	0	0	0	0	0	0	0	0	0	0	0	0	0	0	0	0	0	0	0	0	0	0	0	0	0	0	0	0	0	0	0	0	0	0
1.0552e+13	0	0	0	0	0	0	0	0	0	0	0	0	0	0	0	0	0	0	0	0	0	0	0	0	0	0	0	0	0	0	0	0	0	0	0	0	0	0	0	0	0	0	0	0	0	0	0	0	0
1.0599e+13	0	0	0	1042.6	0	0	0	0	0	0	1050.2	0	0	0	0	0	0	0	0	0	0	0	0	0	0	0	0	0	0	0	0	0	0	0	0	0	0	0	0	0	0	0	0	0	0	0	0	0	0
1.0645e+13	0	0	0	0	0	0	0	0	0	0	689.82	0	0	0	0	0	0	0	0	0	0	0	0	0	0	0	0	0	0	0	0	0	0	0	0	0	0	0	0	0	0	0	0	0	0	0	0	0	0
1.0692e+13	0	0	0	0	0	0	0	0	0	0	0	0	0	0	0	0	0	0	0	0	0	0	0	0	0	0	0	0	0	0	0	0	0	0	0	0	0	0	0	0	0	0	0	0	0	0	0	0	0
1.0738e+13	0	0	0	0	0	0	0	0	0	0	0	0	0	0	0	0	0	0	0	0	0	0	0	0	0	0	0	0	0	0	0	0	0	0	0	0	0	0	0	0	0	0	0	0	0	0	0	0	0
1.0785e+13	0	0	0	0	0	0	0	0	0	0	0	0	0	0	0	0	0	0	0	0	0	0	0	0	0	0	0	0	0	0	0	0	0	0	0	0	0	0	0	0	0	0	0	0	0	0	0	0	0
1.0831e+13	0	0	0	0	0	0	0	0	0	0	0	0	0	0	0	0	0	0	0	0	0	0	0	0	0	0	0	0	0	0	0	0	0	0	0	0	0	0	0	0	0	0	0	0	0	0	0	0	0
1.0878e+13	0	0	0	0	0	0	0	0	0	0	0	0	0	0	0	0	0	0	0	0	0	0	0	0	0	0	0	0	0	0	0	0	0	0	0	0	0	0	0	0	0	0	0	0	0	0	0	0	0
1.0924e+13	0	0	0	0	0	0	0	0	0	0	0	0	0	0	0	0	0	0	0	0	0	0	0	0	0	0	0	0	0	0	0	0	0	0	0	0	0	0	0	0	0	0	0	0	0	0	0	0	0
1.0971e+13	0	0	0	0	0	0	0	0	0	0	0	0	0	0	0	0	0	0	0	0	0	0	0	0	0	0	0	0	0	0	0	0	0	0	0	0	0	0	0	0	0	0	0	0	0	0	0	0	0
1.1017e+13	0	0	0	0	0	0	0	0	0	0	0	0	0	0	0	0	0	0	0	0	0	0	0	0	0	0	0	0	0	0	0	0	0	0	0	0	0	0	0	0	0	0	0	0	0	0	0	0	0
1.1064e+13	0	0	0	692.61	0	0	0	0	0	0	714.69	0	0	0	0	0	0	0	0	0	0	0	0	0	0	0	0	0	0	0	0	0	0	0	0	0	0	0	0	0	0	0	0	0	0	0	0	0	0
1.111e+13	0	0	0	0	0	0	0	0	0	0	0	0	0	0	0	0	0	0	0	0	0	0	0	0	0	0	0	0	0	0	0	0	0	0	0	0	0	0	0	0	0	0	0	0	0	0	0	0	0
1.1157e+13	0	0	0	0	0	0	0	0	0	0	0	0	0	0	0	0	0	0	0	0	0	0	0	0	0	0	0	0	0	0	0	0	0	0	0	0	0	0	0	0	0	0	0	0	0	0	0	0	0
1.1203e+13	0	0	0	0	0	0	0	0	0	0	0	0	0	0	0	0	0	0	0	0	0	0	0	0	0	0	0	0	0	0	0	0	0	0	0	0	0	0	0	0	0	0	0	0	0	0	0	0	0
1.125e+13	0	0	0	0	0	0	0	0	0	0	0	0	0	0	0	0	0	0	0	0	0	0	0	0	0	0	0	0	0	0	0	0	0	0	0	0	0	0	0	0	0	0	0	0	0	0	0	0	0
1.1296e+13	0	0	0	0	0	0	0	0	0	0	0	0	0	0	0	0	0	0	0	0	0	0	0	0	0	0	0	0	0	0	0	0	0	0	0	0	0	0	0	0	0	0	0	0	0	0	0	0	0
1.1343e+13	0	0	0	0	0	0	0	0	0	0	0	0	0	0	0	0	0	0	0	0	0	0	0	0	0	0	0	0	0	0	0	0	0	0	0	0	0	0	0	0	0	0	0	0	0	0	0	0	0
1.1389e+13	0	0	0	0	0	0	0	0	0	0	0	0	0	0	0	0	0	0	0	0	0	0	0	0	0	0	0	0	0	0	0	0	0	0	0	0	0	0	0	0	0	0	0	0	0	0	0	0	0
1.1436e+13	0	0	0	0	0	0	0	0	0	0	0	0	0	0	0	0	0	0	0	0	0	0	0	0	0	0	0	0	0	0	0	0	0	0	0	0	0	0	0	0	0	0	0	0	0	0	0	0	0
1.1482e+13	0	0	0	1043.3	0	0	0	0	0	0	1051.5	0	0	0	0	0	0	0	0	0	0	0	0	0	0	0	0	0	0	0	0	0	0	0	0	0	0	0	0	0	0	0	0	0	0	0	0	0	0
1.1529e+13	0	0	0	0	0	0	0	0	0	0	694.42	0	0	0	0	0	0	0	0	0	0	0	0	0	0	0	0	0	0	0	0	0	0	0	0	0	0	0	0	0	0	0	0	0	0	0	0	0	0
1.1575e+13	0	0	0	0	0	0	0	0	0	0	0	0	0	0	0	0	0	0	0	0	0	0	0	0	0	0	0	0	0	0	0	0	0	0	0	0	0	0	0	0	0	0	0	0	0	0	0	0	0
1.1622e+13	0	0	0	0	0	0	0	0	0	0	0	0	0	0	0	0	0	0	0	0	0	0	0	0	0	0	0	0	0	0	0	0	0	0	0	0	0	0	0	0	0	0	0	0	0	0	0	0	0
1.1668e+13	0	0	0	0	0	0	0	0	0	0	0	0	0	0	0	0	0	0	0	0	0	0	0	0	0	0	0	0	0	0	0	0	0	0	0	0	0	0	0	0	0	0	0	0	0	0	0	0	0
1.1715e+13	0	0	0	0	0	0	0	0	0	0	0	0	0	0	0	0	0	0	0	0	0	0	0	0	0	0	0	0	0	0	0	0	0	0	0	0	0	0	0	0	0	0	0	0	0	0	0	0	0
1.1761e+13	0	0	0	0	0	0	0	0	0	0	0	0	0	0	0	0	0	0	0	0	0	0	0	0	0	0	0	0	0	0	0	0	0	0	0	0	0	0	0	0	0	0	0	0	0	0	0	0	0
1.1808e+13	0	0	0	0	0	0	0	0	0	0	0	0	0	0	0	0	0	0	0	0	0	0	0	0	0	0	0	0	0	0	0	0	0	0	0	0	0	0	0	0	0	0	0	0	0	0	0	0	0
1.1854e+13	0	0	0	0	0	0	0	0	0	0	0	0	0	0	0	0	0	0	0	0	0	0	0	0	0	0	0	0	0	0	0	0	0	0	0	0	0	0	0	0	0	0	0	0	0	0	0	0	0
1.1901e+13	0	0	0	0	0	0	0	0	0	0	0	0	0	0	0	0	0	0	0	0	0	0	0	0	0	0	0	0	0	0	0	0	0	0	0	0	0	0	0	0	0	0	0	0	0	0	0	0	0
1.1947e+13	0	0	0	694.63	0	0	0	0	0	0	716.57	0	0	0	0	0	0	0	0	0	0	0	0	0	0	0	0	0	0	0	0	0	0	0	0	0	0	0	0	0	0	0	0	0	0	0	0	0	0
1.1993e+13	0	0	0	0	0	0	0	0	0	0	0	0	0	0	0	0	0	0	0	0	0	0	0	0	0	0	0	0	0	0	0	0	0	0	0	0	0	0	0	0	0	0	0	0	0	0	0	0	0
1.204e+13	0	0	0	0	0	0	0	0	0	0	0	0	0	0	0	0	0	0	0	0	0	0	0	0	0	0	0	0	0	0	0	0	0	0	0	0	0	0	0	0	0	0	0	0	0	0	0	0	0
1.2086e+13	0	0	0	0	0	0	0	0	0	0	0	0	0	0	0	0	0	0	0	0	0	0	0	0	0	0	0	0	0	0	0	0	0	0	0	0	0	0	0	0	0	0	0	0	0	0	0	0	0
1.2133e+13	0	0	0	0	0	0	0	0	0	0	0	0	0	0	0	0	0	0	0	0	0	0	0	0	0	0	0	0	0	0	0	0	0	0	0	0	0	0	0	0	0	0	0	0	0	0	0	0	0
1.2179e+13	0	0	0	0	0	0	0	0	0	0	0	0	0	0	0	0	0	0	0	0	0	0	0	0	0	0	0	0	0	0	0	0	0	0	0	0	0	0	0	0	0	0	0	0	0	0	0	0	0
1.2226e+13	0	0	0	0	0	0	0	0	0	0	0	0	0	0	0	0	0	0	0	0	0	0	0	0	0	0	0	0	0	0	0	0	0	0	0	0	0	0	0	0	0	0	0	0	0	0	0	0	0
1.2272e+13	0	0	0	0	0	0	0	0	0	0	0	0	0	0	0	0	0	0	0	0	0	0	0	0	0	0	0	0	0	0	0	0	0	0	0	0	0	0	0	0	0	0	0	0	0	0	0	0	0
1.2319e+13	0	0	0	0	0	0	0	0	0	0	0	0	0	0	0	0	0	0	0	0	0	0	0	0	0	0	0	0	0	0	0	0	0	0	0	0	0	0	0	0	0	0	0	0	0	0	0	0	0
1.2365e+13	0	0	0	1044	0	0	0	0	0	0	1052.8	0	0	0	0	0	0	0	0	0	0	0	0	0	0	0	0	0	0	0	0	0	0	0	0	0	0	0	0	0	0	0	0	0	0	0	0	0	0
1.2412e+13	0	0	0	0	0	0	0	0	0	0	697.85	0	0	0	0	0	0	0	0	0	0	0	0	0	0	0	0	0	0	0	0	0	0	0	0	0	0	0	0	0	0	0	0	0	0	0	0	0	0
1.2458e+13	0	0	0	0	0	0	0	0	0	0	0	0	0	0	0	0	0	0	0	0	0	0	0	0	0	0	0	0	0	0	0	0	0	0	0	0	0	0	0	0	0	0	0	0	0	0	0	0	0
1.2505e+13	0	0	0	0	0	0	0	0	0	0	0	0	0	0	0	0	0	0	0	0	0	0	0	0	0	0	0	0	0	0	0	0	0	0	0	0	0	0	0	0	0	0	0	0	0	0	0	0	0
1.2551e+13	0	0	0	0	0	0	0	0	0	0	0	0	0	0	0	0	0	0	0	0	0	0	0	0	0	0	0	0	0	0	0	0	0	0	0	0	0	0	0	0	0	0	0	0	0	0	0	0	0
1.2598e+13	0	0	0	0	0	0	0	0	0	0	0	0	0	0	0	0	0	0	0	0	0	0	0	0	0	0	0	0	0	0	0	0	0	0	0	0	0	0	0	0	0	0	0	0	0	0	0	0	0
1.2644e+13	0	0	0	0	0	0	0	0	0	0	0	0	0	0	0	0	0	0	0	0	0	0	0	0	0	0	0	0	0	0	0	0	0	0	0	0	0	0	0	0	0	0	0	0	0	0	0	0	0
1.2691e+13	0	0	0	0	0	0	0	0	0	0	0	0	0	0	0	0	0	0	0	0	0	0	0	0	0	0	0	0	0	0	0	0	0	0	0	0	0	0	0	0	0	0	0	0	0	0	0	0	0
1.2737e+13	0	0	0	0	0	0	0	0	0	0	0	0	0	0	0	0	0	0	0	0	0	0	0	0	0	0	0	0	0	0	0	0	0	0	0	0	0	0	0	0	0	0	0	0	0	0	0	0	0
1.2784e+13	0	0	0	0	0	0	0	0	0	0	0	0	0	0	0	0	0	0	0	0	0	0	0	0	0	0	0	0	0	0	0	0	0	0	0	0	0	0	0	0	0	0	0	0	0	0	0	0	0
1.283e+13	0	0	0	696.58	0	0	0	0	0	0	718.57	0	0	0	0	0	0	0	0	0	0	0	0	0	0	0	0	0	0	0	0	0	0	0	0	0	0	0	0	0	0	0	0	0	0	0	0	690.15	0
1.2877e+13	0	0	0	0	0	0	0	0	0	0	0	0	0	0	0	0	0	0	0	0	0	0	0	0	0	0	0	0	0	0	0	0	0	0	0	0	0	0	0	0	0	0	0	0	0	0	0	0	0
1.2923e+13	0	0	0	0	0	0	0	0	0	0	0	0	0	0	0	0	0	0	0	0	0	0	0	0	0	0	0	0	0	0	0	0	0	0	0	0	0	0	0	0	0	0	0	0	0	0	0	0	0
1.297e+13	0	0	0	0	0	0	0	0	0	0	0	0	0	0	0	0	0	0	0	0	0	0	0	0	0	0	0	0	0	0	0	0	0	0	0	0	0	0	0	0	0	0	0	0	0	0	0	0	0
1.3016e+13	0	0	0	0	0	0	0	0	0	0	0	0	0	0	0	0	0	0	0	0	0	0	0	0	0	0	0	0	0	0	0	0	0	0	0	0	0	0	0	0	0	0	0	0	0	0	0	0	0
1.3063e+13	0	0	0	0	0	0	0	0	0	0	0	0	0	0	0	0	0	0	0	0	0	0	0	0	0	0	0	0	0	0	0	0	0	0	0	0	0	0	0	0	0	0	0	0	0	0	0	0	0
1.3109e+13	0	0	0	0	0	0	0	0	0	0	0	0	0	0	0	0	0	0	0	0	0	0	0	0	0	0	0	0	0	0	0	0	0	0	0	0	0	0	0	0	0	0	0	0	0	0	0	0	0
1.3156e+13	0	0	0	0	0	0	0	0	0	0	0	0	0	0	0	0	0	0	0	0	0	0	0	0	0	0	0	0	0	0	0	0	0	0	0	0	0	0	0	0	0	0	0	0	0	0	0	0	0
1.3202e+13	0	0	0	0	0	0	0	0	0	0	0	0	0	0	0	0	0	0	0	0	0	0	0	0	0	0	0	0	0	0	0	0	0	0	0	0	0	0	0	0	0	0	0	0	0	0	0	0	0
1.3249e+13	0	0	0	1044.7	0	0	0	0	0	0	1054.1	0	0	0	0	0	0	0	0	0	0	0	0	0	0	0	0	0	0	0	0	0	0	0	0	0	0	0	0	0	0	0	0	0	0	0	0	0	0
1.3295e+13	0	0	0	0	0	0	0	0	0	0	700.85	690.88	0	0	0	0	0	0	0	0	0	0	0	0	0	0	0	0	0	0	0	0	0	0	0	0	0	690.5	0	0	0	0	0	0	0	0	0	0	0
1.3342e+13	0	0	0	0	0	0	0	0	0	0	0	0	0	0	0	0	0	0	0	0	0	0	0	0	0	0	0	0	0	0	0	0	0	0	0	0	0	0	0	0	0	0	0	0	0	0	0	0	0
1.3388e+13	0	0	0	0	0	0	0	0	0	0	0	0	0	0	0	0	0	0	0	0	0	0	0	0	0	0	0	0	0	0	0	0	0	0	0	0	0	0	0	0	0	0	0	0	0	0	0	0	0
1.3435e+13	0	0	0	0	0	0	0	0	0	0	0	0	0	0	0	0	0	0	0	0	0	0	0	0	0	0	0	0	0	0	0	0	0	0	0	0	0	0	0	0	0	0	0	0	0	0	0	0	0
1.3481e+13	0	0	0	0	0	0	0	0	0	0	0	0	0	0	0	0	0	0	0	0	0	0	0	0	0	0	0	0	0	0	0	0	0	0	0	0	0	0	0	0	0	0	0	0	0	0	0	0	0
1.3528e+13	0	0	0	0	0	0	0	0	0	0	0	0	0	0	0	0	0	0	0	0	0	0	0	0	0	0	0	0	0	0	0	0	0	0	0	0	0	0	0	0	0	0	0	0	0	0	0	0	0
1.3574e+13	0	0	0	0	0	0	0	0	0	0	0	0	0	0	0	0	0	0	0	0	0	0	0	0	0	0	0	0	0	0	0	0	0	0	0	0	0	0	0	0	0	0	0	0	0	0	0	0	0
1.3621e+13	0	0	0	0	0	0	0	0	0	0	0	0	0	0	0	0	0	0	0	0	0	0	0	0	0	0	0	0	0	0	0	0	0	0	0	0	0	0	0	0	0	0	0	0	0	0	0	0	0
1.3667e+13	0	0	0	0	0	0	0	0	0	0	0	0	0	0	0	0	0	0	0	0	0	0	0	0	0	0	0	0	0	0	0	0	0	0	0	0	0	0	0	0	0	0	0	0	0	0	0	0	0
1.3713e+13	0	0	0	698.63	0	0	0	0	0	0	720.61	0	0	0	0	0	0	0	0	0	0	0	0	0	0	0	0	0	0	0	0	0	0	0	0	0	0	690.51	0	0	0	0	0	0	0	0	0	691.54	0
1.376e+13	0	0	0	0	0	0	0	0	0	0	690.63	690.46	0	0	0	0	0	0	0	0	0	0	0	0	0	0	0	0	0	0	0	0	0	0	0	0	0	691.11	0	0	0	0	0	0	0	0	0	0	0
1.3806e+13	0	0	0	0	0	0	0	0	0	0	0	0	0	0	0	0	0	0	0	0	0	0	0	0	0	0	0	0	0	0	0	0	0	0	0	0	0	0	0	0	0	0	0	0	0	0	0	0	0
1.3853e+13	0	0	0	0	0	0	0	0	0	0	0	0	0	0	0	0	0	0	0	0	0	0	0	0	0	0	0	0	0	0	0	0	0	0	0	0	0	0	0	0	0	0	0	0	0	0	0	0	0
1.3899e+13	0	0	0	0	0	0	0	0	0	0	0	0	0	0	0	0	0	0	0	0	0	0	0	0	0	0	0	0	0	0	0	0	0	0	0	0	0	0	0	0	0	0	0	0	0	0	0	0	0
1.3946e+13	0	0	0	0	0	0	0	0	0	0	0	0	0	0	0	0	0	0	0	0	0	0	0	0	0	0	0	0	0	0	0	0	0	0	0	0	0	0	0	0	0	0	0	0	0	0	0	0	0
1.3992e+13	0	0	0	0	0	0	0	0	0	0	0	0	0	0	0	0	0	0	0	0	0	0	0	0	0	0	0	0	0	0	0	0	0	0	0	0	0	0	0	0	0	0	0	0	0	0	0	0	0
1.4039e+13	0	0	0	0	0	0	0	0	0	0	0	0	0	0	0	0	0	0	0	0	0	0	0	0	0	0	0	0	0	0	0	0	0	0	0	0	0	0	0	0	0	0	0	0	0	0	0	0	0
1.4085e+13	0	0	0	0	0	0	0	0	0	0	0	0	0	0	0	0	0	0	0	0	0	0	0	0	0	0	0	0	0	0	0	0	0	0	0	0	0	0	0	0	0	0	0	0	0	0	0	0	0
1.4132e+13	0	0	0	1045.3	0	0	0	0	0	0	1055.3	0	0	0	0	0	0	0	0	0	0	0	0	0	0	0	0	0	0	0	0	0	0	0	0	0	0	0	0	0	0	0	0	0	0	0	0	0	0
1.4178e+13	0	0	0	0	0	0	0	0	0	0	702.76	692.64	0	0	0	0	0	0	0	0	0	0	0	0	0	0	0	0	0	0	0	0	0	0	0	0	0	694.01	0	0	0	0	0	0	0	0	0	0	0
1.4225e+13	0	0	0	0	0	0	0	0	0	0	0	690.68	0	0	0	0	0	0	0	0	0	0	0	0	0	0	0	0	0	0	0	0	0	0	0	0	0	692.01	0	0	0	0	0	0	0	0	0	0	0
1.4271e+13	0	0	0	0	0	0	0	0	0	0	0	0	0	0	0	0	0	0	0	0	0	0	0	0	0	0	0	0	0	0	0	0	0	0	0	0	0	0	0	0	0	0	0	0	0	0	0	0	0
1.4318e+13	0	0	0	0	0	0	0	0	0	0	0	0	0	0	0	0	0	0	0	0	0	0	0	0	0	0	0	0	0	0	0	0	0	0	0	0	0	0	0	0	0	0	0	0	0	0	0	0	0
1.4364e+13	0	0	0	0	0	0	0	0	0	0	0	0	0	0	0	0	0	0	0	0	0	0	0	0	0	0	0	0	0	0	0	0	0	0	0	0	0	0	0	0	0	0	0	0	0	0	0	0	0
1.4411e+13	0	0	0	0	0	0	0	0	0	0	0	0	0	0	0	0	0	0	0	0	0	0	0	0	0	0	0	0	0	0	0	0	0	0	0	0	0	0	0	0	0	0	0	0	0	0	0	0	0
1.4457e+13	0	0	0	0	0	0	0	0	0	0	0	0	0	0	0	0	0	0	0	0	0	0	0	0	0	0	0	0	0	0	0	0	0	0	0	0	0	0	0	0	0	0	0	0	0	0	0	0	0
1.4504e+13	0	0	0	0	0	0	0	0	0	0	0	0	0	0	0	0	0	0	0	0	0	0	0	0	0	0	0	0	0	0	0	0	0	0	0	0	0	0	0	0	0	0	0	0	0	0	0	0	0
1.455e+13	0	0	0	0	0	0	0	0	0	0	0	0	0	0	0	0	0	0	0	0	0	0	0	0	0	0	0	0	0	0	0	0	0	0	0	0	0	0	0	0	0	0	0	0	0	0	0	0	0
1.4597e+13	0	0	0	700.84	0	0	0	0	0	0	722.73	692.92	0	0	0	0	0	0	0	0	0	0	0	0	0	0	0	0	0	0	0	0	0	0	0	0	0	694.32	0	0	0	0	0	0	0	0	0	694.02	0
1.4643e+13	0	0	0	0	0	0	0	0	0	0	694.19	694.6	0	0	0	0	0	0	0	0	690.21	0	0	0	0	0	0	0	0	0	0	0	0	0	0	0	0	696.24	0	0	0	0	0	0	0	0	0	0	0
1.469e+13	0	0	0	0	0	0	0	0	0	0	0	691.56	0	0	0	0	0	0	0	0	690.58	0	0	0	0	0	0	0	0	0	0	0	0	0	0	0	0	693.13	0	0	0	0	0	0	0	0	0	0	0
1.4736e+13	0	0	0	0	0	0	0	0	0	0	0	0	0	0	0	0	0	0	0	0	0	0	0	0	0	0	0	0	0	0	0	0	0	0	0	0	0	0	0	0	0	0	0	0	0	0	0	0	0
1.4783e+13	0	0	0	0	0	0	0	0	0	0	0	0	0	0	0	0	0	0	0	0	0	0	0	0	0	0	0	0	0	0	0	0	0	0	0	0	0	0	0	0	0	0	0	0	0	0	0	0	0
1.4829e+13	0	0	0	0	0	0	0	0	0	0	0	0	0	0	0	0	0	0	0	0	0	0	0	0	0	0	0	0	0	0	0	0	0	0	0	0	0	0	0	0	0	0	0	0	0	0	0	0	0
1.4876e+13	0	0	0	0	0	0	0	0	0	0	0	0	0	0	0	0	0	0	0	0	0	0	0	0	0	0	0	0	0	0	0	0	0	0	0	0	0	0	0	0	0	0	0	0	0	0	0	0	0
1.4922e+13	0	0	0	0	0	0	0	0	0	0	0	0	0	0	0	0	0	0	0	0	0	0	0	0	0	0	0	0	0	0	0	0	0	0	0	0	0	0	0	0	0	0	0	0	0	0	0	0	0
1.4969e+13	0	0	0	0	0	0	0	0	0	0	0	0	0	0	0	0	0	0	0	0	0	0	0	0	0	0	0	0	0	0	0	0	0	0	0	0	0	0	0	0	0	0	0	0	0	0	0	0	0
1.5015e+13	0	0	0	1045.9	0	0	0	0	0	0	1056.6	0	0	0	0	0	0	0	0	0	0	0	0	0	0	0	0	0	0	0	0	0	0	0	0	0	0	0	0	0	0	0	0	0	0	0	0	0	0
1.5062e+13	0	0	0	0	0	0	0	0	0	0	705.08	697.99	0	0	0	0	0	0	0	0	690.35	0	0	0	0	0	0	0	0	0	0	0	0	0	0	0	0	698.35	0	0	0	0	0	0	0	0	0	0	0
1.5108e+13	0	0	0	0	0	0	0	0	0	0	0	695.82	0	0	0	0	0	0	0	0	692.58	0	0	0	0	0	0	0	0	0	0	0	0	0	0	0	0	696.54	0	0	0	0	0	0	0	0	0	0	0
1.5155e+13	0	0	0	0	0	0	0	0	0	0	0	692.33	0	0	0	0	0	0	0	0	692.39	0	0	0	0	0	0	0	0	0	0	0	0	0	0	0	0	693.25	0	0	0	0	0	0	0	0	0	0	0
1.5201e+13	0	0	0	0	0	0	0	0	0	0	0	0	0	0	0	0	0	0	0	0	691.22	0	0	0	0	0	0	0	0	0	0	0	0	0	0	0	0	0	0	0	0	0	0	0	0	0	0	0	0
1.5248e+13	0	0	0	0	0	0	0	0	0	0	0	0	0	0	0	0	0	0	0	0	0	0	0	0	0	0	0	0	0	0	0	0	0	0	0	0	0	0	0	0	0	0	0	0	0	0	0	0	0
1.5294e+13	0	0	0	0	0	0	0	0	0	0	0	0	0	0	0	0	0	0	0	0	0	0	0	0	0	0	0	0	0	0	0	0	0	0	0	0	0	0	0	0	0	0	0	0	0	0	0	0	0
1.5341e+13	0	0	0	0	0	0	0	0	0	0	0	0	0	0	0	0	0	0	0	0	0	0	0	0	0	0	0	0	0	0	0	0	0	0	0	0	0	0	0	0	0	0	0	0	0	0	0	0	0
1.5387e+13	0	0	0	0	0	0	0	0	0	0	0	0	0	0	0	0	0	0	0	0	0	0	0	0	0	0	0	0	0	0	0	0	0	0	0	0	0	0	0	0	0	0	0	0	0	0	0	0	0
1.5433e+13	0	0	0	0	0	0	0	0	0	0	0	0	0	0	0	0	0	0	0	0	0	0	0	0	0	0	0	0	0	0	0	0	0	0	0	0	0	0	0	0	0	0	0	0	0	0	0	0	0
1.548e+13	0	0	0	702.91	0	0	0	0	0	0	724.88	694.36	0	0	0	0	0	0	0	0	0	0	0	0	0	0	0	0	0	0	0	0	0	0	0	0	0	695.47	0	0	0	0	0	0	0	0	0	695.57	0
1.5526e+13	0	0	0	0	0	0	0	0	0	0	697.25	697.82	0	0	0	0	0	0	0	0	694.58	0	0	0	0	0	0	0	0	0	0	0	0	0	0	0	0	698.57	0	0	0	0	0	0	0	0	0	0	0
1.5573e+13	0	0	0	0	0	0	0	0	0	0	0	695.13	0	0	0	0	0	0	0	0	695.61	0	0	0	0	0	0	0	0	0	0	0	0	0	0	0	0	695.83	0	0	0	0	0	0	0	0	0	0	0
1.5619e+13	0	0	0	0	0	0	0	0	0	0	0	691.92	0	0	0	0	0	0	0	0	694.76	0	0	0	0	0	0	0	0	0	0	0	0	0	0	0	0	692.68	0	0	0	0	0	0	0	0	0	0	0
1.5666e+13	0	0	0	0	0	0	0	0	0	0	0	0	0	0	0	0	0	0	0	0	693.32	0	0	0	0	0	0	0	0	0	0	0	0	0	0	0	0	0	0	0	0	0	0	0	0	0	0	0	0
1.5712e+13	0	0	0	0	0	0	0	0	0	0	0	0	0	0	0	0	0	0	0	0	691.65	0	0	0	0	0	0	0	0	0	0	0	0	0	0	0	0	0	0	0	0	0	0	0	0	0	0	0	0
1.5759e+13	0	0	0	0	0	0	0	0	0	0	0	0	0	0	0	0	0	0	0	0	0	0	0	0	0	0	0	0	0	0	0	0	0	0	0	0	0	0	0	0	0	0	0	0	0	0	0	0	0
1.5805e+13	0	0	0	0	0	0	0	0	0	0	0	0	0	0	0	0	0	0	0	0	0	0	0	0	0	0	0	0	0	0	0	0	0	0	0	0	0	0	0	0	0	0	0	0	0	0	0	0	0
1.5852e+13	0	0	0	0	0	0	0	0	0	0	0	0	0	0	0	0	0	0	0	0	0	0	0	0	0	0	0	0	0	0	0	0	0	0	0	0	0	0	0	0	0	0	0	0	0	0	0	0	0
1.5898e+13	0	0	0	1046.4	0	0	0	0	0	0	1057.8	0	0	0	0	0	0	0	0	0	0	0	0	0	0	0	0	0	0	0	0	0	0	0	0	0	0	0	0	0	0	0	0	0	0	0	0	0	0
1.5945e+13	0	690.71	0	0	0	0	0	0	0	0	706.89	699.11	0	0	0	0	0	0	0	0	693.23	0	0	0	0	0	0	0	0	0	0	0	0	0	0	0	0	700.59	0	0	0	0	0	0	0	0	0	0	0
1.5991e+13	0	0	0	0	0	0	0	0	0	0	690.61	697.68	0	0	0	0	0	0	0	0	697.02	0	0	0	0	0	0	0	0	0	0	0	0	0	0	0	0	698.7	0	0	0	0	0	0	0	0	0	0	0
1.6038e+13	0	0	0	0	0	0	0	0	0	0	0	694.61	0	0	0	0	0	0	0	0	696.83	0	0	0	0	0	0	0	0	0	0	0	0	0	0	0	0	695.7	0	0	0	0	0	0	0	0	0	0	0
1.6084e+13	0	0	0	0	0	0	0	0	0	0	0	691.49	0	0	0	0	0	0	0	0	695.83	0	0	0	0	0	0	0	0	0	0	0	0	0	0	0	0	692.65	0	0	0	0	0	0	0	0	0	0	0
1.6131e+13	0	0	0	0	0	0	0	0	0	0	0	0	0	0	0	0	0	0	0	0	694.58	0	0	0	0	0	0	0	0	0	0	0	0	0	0	0	0	0	0	0	0	0	0	0	0	0	0	0	0
1.6177e+13	0	0	0	0	0	0	0	0	0	0	0	0	0	0	0	0	0	0	0	0	693.21	0	0	0	0	0	0	0	0	0	0	0	0	0	0	0	0	0	0	0	0	0	0	0	0	0	0	0	0
1.6224e+13	0	0	0	0	0	0	0	0	0	0	0	0	0	0	0	0	0	0	0	0	691.41	0	0	0	0	0	0	0	0	0	0	0	0	0	0	0	0	0	0	0	0	0	0	0	0	0	0	0	0
1.627e+13	0	0	0	0	0	0	0	0	0	0	0	0	0	0	0	0	0	0	0	0	0	0	0	0	0	0	0	0	0	0	0	0	0	0	0	0	0	0	0	0	0	0	0	0	0	0	0	0	0
1.6317e+13	0	0	0	0	0	0	0	0	0	0	0	0	0	0	0	0	0	0	0	0	0	0	0	0	0	0	0	0	0	0	0	0	0	0	0	0	0	0	0	0	0	0	0	0	0	0	0	0	0
1.6363e+13	0	690.3	0	705	0	0	0	0	0	0	725.8	697.89	0	0	0	0	0	0	0	0	691.24	0	0	0	0	0	0	0	0	0	0	0	0	0	0	0	0	700	0	0	0	0	0	0	0	0	0	697.5	0
1.641e+13	0	691.06	0	0	0	0	0	0	0	0	699.06	700.83	0	0	0	0	0	0	0	0	698.36	0	0	0	0	0	0	0	0	0	0	0	0	0	0	0	0	702.45	0	0	0	0	0	0	0	0	0	0	0
1.6456e+13	0	0	0	0	0	0	0	0	0	0	0	697.71	0	0	0	0	0	0	0	0	698.85	0	0	0	0	0	0	0	0	0	0	0	0	0	0	0	0	699.19	0	0	0	0	0	0	0	0	0	0	0
1.6503e+13	0	0	0	0	0	0	0	0	0	0	0	694.85	0	0	0	0	0	0	0	0	697.99	0	0	0	0	0	0	0	0	0	0	0	0	0	0	0	0	696.36	0	0	0	0	0	0	0	0	0	0	0
1.6549e+13	0	0	0	0	0	0	0	0	0	0	0	691.8	0	0	0	0	0	0	0	0	696.78	0	0	0	0	0	0	0	0	0	0	0	0	0	0	0	0	693.73	0	0	0	0	0	0	0	0	0	0	0
1.6596e+13	0	0	0	0	0	0	0	0	0	0	0	0	0	0	0	0	0	0	0	0	695.43	0	0	0	0	0	0	0	0	0	0	0	0	0	0	0	0	690.4	0	0	0	0	0	0	0	0	0	0	0
1.6642e+13	0	0	0	0	0	0	0	0	0	0	0	0	0	0	0	0	0	0	0	0	693.99	0	0	0	0	0	0	0	0	0	0	0	0	0	0	0	0	0	0	0	0	0	0	0	0	0	0	0	0
1.6689e+13	0	0	0	0	0	0	0	0	0	0	0	0	0	0	0	0	0	0	0	0	692.42	0	0	0	0	0	0	0	0	0	0	0	0	0	0	0	0	0	0	0	0	0	0	0	0	0	0	0	0
1.6735e+13	0	0	0	0	0	0	0	0	0	0	0	0	0	0	0	0	0	0	0	0	690.18	0	0	0	0	0	0	0	0	0	0	0	0	0	0	0	0	0	0	0	0	0	0	0	0	0	0	0	0
1.6782e+13	0	0	0	1047	0	0	0	0	0	0	1059	0	0	0	0	0	0	0	0	0	0	0	0	0	0	0	0	0	0	0	0	0	0	0	0	0	0	0	0	0	0	0	0	0	0	0	0	0	0
1.6828e+13	0	693.12	0	0	0	0	0	0	0	0	709.04	704.32	0	0	0	0	0	0	0	0	698.13	0	0	0	0	0	0	0	0	0	0	0	0	0	0	0	0	706.51	0	0	0	0	0	0	0	0	0	0	0
1.6875e+13	0	691.22	0	0	0	0	0	0	0	0	693.49	701.36	0	0	0	0	0	0	0	0	700.95	0	0	0	0	0	0	0	0	0	0	0	0	0	0	0	0	703.17	0	0	0	0	0	0	0	0	0	0	0
1.6921e+13	0	0	0	0	0	0	0	0	0	0	0	698.34	0	0	0	0	0	0	0	0	700.54	0	0	0	0	0	0	0	0	0	0	0	0	0	0	0	0	700.09	0	0	0	0	0	0	0	0	0	0	0
1.6968e+13	0	0	0	0	0	0	0	0	0	0	0	695.66	0	0	0	0	0	0	0	0	699.39	0	0	0	0	0	0	0	0	0	0	0	0	0	0	0	0	697.4	0	0	0	0	0	0	0	0	0	0	0
1.7014e+13	0	0	0	0	0	0	0	0	0	0	0	693.05	0	0	0	0	0	0	0	0	698.07	0	0	0	0	0	0	0	0	0	0	0	0	0	0	0	0	694.87	0	0	0	0	0	0	0	0	0	0	0
1.7061e+13	0	0	0	0	0	0	0	0	0	0	0	0	0	0	0	0	0	0	0	0	696.73	0	0	0	0	0	0	0	0	0	0	0	0	0	0	0	0	692.21	0	0	0	0	0	0	0	0	0	0	0
1.7107e+13	0	0	0	0	0	0	0	0	0	0	0	0	0	0	0	0	0	0	0	0	695.36	0	0	0	0	0	0	0	0	0	0	0	0	0	0	0	0	0	0	0	0	0	0	0	0	0	0	0	0
1.7153e+13	0	0	0	0	0	0	0	0	0	0	0	0	0	0	0	0	0	0	0	0	693.88	0	0	0	0	0	0	0	0	0	0	0	0	0	0	0	0	0	0	0	0	0	0	0	0	0	0	0	0
1.72e+13	0	0	0	0	0	0	0	0	0	0	0	0	0	0	0	0	0	0	0	0	692.18	0	0	0	0	0	0	0	0	0	0	0	0	0	0	0	0	0	0	0	0	0	0	0	0	0	0	0	0
1.7246e+13	0	692.8	0	706.63	0	0	0	0	0	0	729.31	703.93	0	0	0	0	0	0	0	0	695.86	0	0	0	0	0	0	0	0	0	0	0	0	0	0	0	0	705.87	0	0	0	0	0	0	0	0	0	699.69	0
1.7293e+13	0	694.35	0	0	0	0	0	0	0	0	701.59	705.47	0	0	0	0	0	0	0	0	704.02	0	0	0	0	0	0	0	0	0	0	0	0	0	0	0	0	706.65	0	0	0	0	0	0	0	0	0	0	0
1.7339e+13	0	691.28	0	0	0	0	0	0	0	0	0	702.05	0	0	0	0	0	0	0	0	704.07	0	0	0	0	0	0	0	0	0	0	0	0	0	0	0	0	703.24	0	0	0	0	0	0	0	0	0	0	0
1.7386e+13	0	0	0	0	690.38	0	0	0	0	0	0	699.16	0	0	0	0	0	0	0	0	702.86	0	0	0	0	0	0	0	0	0	0	0	0	0	0	0	0	700.32	0	0	0	0	0	0	0	0	0	0	0
1.7432e+13	0	0	0	0	690.63	0	0	0	0	0	0	696.54	0	0	0	0	0	0	0	0	701.47	0	0	0	0	0	0	0	0	0	0	0	0	0	0	0	0	697.8	0	0	0	0	0	0	0	0	0	0	0
1.7479e+13	0	0	0	0	690.48	0	0	0	0	0	0	694.02	0	0	0	0	0	0	0	0	700.07	0	0	0	0	0	0	0	0	0	0	0	0	0	0	0	0	695.45	0	0	0	0	0	0	0	0	0	0	0
1.7525e+13	0	0	0	0	690.01	0	0	0	0	0	0	690.85	0	0	0	0	0	0	0	0	698.68	0	0	0	0	0	0	0	0	0	0	0	0	0	0	0	0	692.95	0	0	0	0	0	0	0	0	0	0	0
1.7572e+13	0	0	0	0	0	0	0	0	0	0	0	0	0	0	0	0	0	0	0	0	697.29	0	0	0	0	0	0	0	0	0	0	0	0	0	0	0	0	0	0	0	0	0	0	0	0	0	0	0	0
1.7618e+13	0	0	0	0	0	0	0	0	0	0	0	0	0	0	0	0	0	0	0	0	695.88	0	0	0	0	0	0	0	0	0	0	0	0	0	0	0	0	0	0	0	0	0	0	0	0	0	0	0	0
1.7665e+13	0	0	0	1047.5	0	0	0	0	0	0	1060.2	0	0	0	0	0	0	0	0	0	694.29	0	0	0	0	0	0	0	0	0	0	0	0	0	0	0	0	0	0	0	0	0	0	0	0	0	0	0	0
1.7711e+13	0	696.68	0	0	0	0	0	0	0	0	711.47	708.12	0	0	0	0	0	0	0	0	706.61	0	0	0	0	0	0	0	0	0	0	0	0	0	0	0	0	707.71	0	0	0	0	0	0	0	0	0	690.03	0
1.7758e+13	0	694.5	0	0	690.84	0	0	0	0	0	696.55	704.86	0	0	0	0	0	0	0	0	708.51	0	0	0	0	0	0	0	0	0	0	0	0	0	0	0	0	705.1	0	0	0	0	0	0	0	0	0	0	0
1.7804e+13	0	691.03	0	0	692.34	0	0	0	0	0	0	701.76	0	0	0	0	0	0	0	0	707.2	0	0	0	0	0	0	0	0	0	0	0	0	0	0	0	0	702.2	0	0	0	0	0	0	0	0	0	0	0
1.7851e+13	0	0	0	0	693.06	0	0	0	0	0	0	699.09	0	0	0	0	0	0	0	0	705.52	0	0	0	0	0	0	0	0	0	0	0	0	0	0	0	0	699.71	0	0	0	0	0	0	0	0	0	0	0
1.7897e+13	0	0	0	0	693.16	0	0	0	0	0	0	696.71	0	0	0	0	0	0	0	0	703.89	0	0	0	0	0	0	0	0	0	0	0	0	0	0	0	0	697.49	0	0	0	0	0	0	0	0	0	0	0
1.7944e+13	0	0	0	0	692.86	0	0	0	0	0	0	694.35	0	0	0	0	0	0	0	0	702.36	0	0	0	0	0	0	0	0	0	0	0	0	0	0	0	0	695.37	0	0	0	0	0	0	0	0	0	0	0
1.799e+13	0	0	0	0	692.33	0	0	0	0	0	0	691.63	0	0	0	0	0	0	0	0	700.9	0	0	0	0	0	0	0	0	0	0	0	0	0	0	0	0	693.08	0	0	0	0	0	0	0	0	0	0	0
1.8037e+13	0	0	0	0	691.64	0	0	0	0	0	0	0	0	0	0	0	0	0	0	0	699.5	0	0	0	0	0	0	0	0	0	0	0	0	0	0	0	0	0	0	0	0	0	0	0	0	0	0	0	0
1.8083e+13	0	0	0	0	690.83	0	0	0	0	0	0	0	0	0	0	0	0	0	0	0	698.12	0	0	0	0	0	0	0	0	0	0	0	0	0	0	0	0	0	0	0	0	0	0	0	0	0	0	0	0
1.813e+13	0	695.29	0	708.27	692.05	0	0	0	0	0	730.76	704.24	0	0	0	0	0	0	0	0	702.06	0	0	0	0	0	0	0	0	0	0	0	0	0	0	0	0	706.68	0	0	0	0	0	0	0	0	0	700.52	0
1.8176e+13	0	697.33	0	0	693.25	0	0	0	0	0	703.34	706.59	0	0	0	0	0	0	0	0	709.81	0	0	0	690.34	0	0	0	0	0	0	0	0	0	0	0	0	707.87	0	0	0	0	0	0	0	0	0	0	0
1.8223e+13	0	694.12	0	0	695.11	0	0	0	690.72	0	691.96	703.63	0	0	0	0	0	0	0	0	709.46	0	0	0	690.89	0	0	0	0	0	0	0	0	0	0	0	0	704.65	0	0	0	0	0	0	0	0	0	0	0
1.8269e+13	0	690.58	0	0	695.94	0	0	0	691.15	0	0	700.94	0	0	0	0	0	0	0	0	707.95	0	0	0	0	0	0	0	0	0	0	0	0	0	0	0	0	701.95	0	0	0	0	0	0	0	0	0	0	0
1.8316e+13	0	0	0	0	696.11	0	0	0	690.84	0	0	698.63	0	0	0	0	0	0	0	0	706.3	0	0	0	0	0	0	0	0	0	0	0	0	0	0	0	0	699.68	0	0	0	0	0	0	0	0	0	0	0
1.8362e+13	0	0	0	0	695.89	0	0	0	0	0	0	696.48	0	0	0	0	0	0	0	0	704.72	0	0	0	0	0	0	0	0	0	0	0	0	0	0	0	0	697.6	0	0	0	0	0	0	0	0	0	0	0
1.8409e+13	0	0	0	0	695.44	0	0	0	0	0	0	694.34	0	0	0	0	0	0	0	0	703.23	0	0	0	0	0	0	0	0	0	0	0	0	0	0	0	0	695.59	0	0	0	0	0	0	0	0	0	0	0
1.8455e+13	0	0	0	0	694.84	0	0	0	0	0	0	691.77	0	0	0	0	0	0	0	0	701.81	0	0	0	0	0	0	0	0	0	0	0	0	0	0	0	0	693.44	0	0	0	0	0	0	0	0	0	0	0
1.8502e+13	0	0	0	0	694.14	0	0	0	0	0	0	0	0	0	0	0	0	0	0	0	700.45	0	0	0	0	0	0	0	0	0	0	0	0	0	0	0	0	690.28	0	0	0	0	0	0	0	0	0	0	0
1.8548e+13	0	0	0	1048	695.4	0	0	0	0	0	1061.4	0	0	0	0	0	0	0	0	0	699.06	0	0	0	0	0	0	0	0	0	0	0	0	0	0	0	0	0	0	0	0	0	0	0	0	0	0	0	0
1.8595e+13	0	698.34	0	0	695.17	0	0	0	0	0	712.6	709.41	0	0	0	0	0	0	0	0	709.82	0	0	0	690.23	0	0	0	0	0	0	0	0	0	0	0	0	712.14	0	0	0	0	0	0	0	0	0	691.58	0
1.8641e+13	0	696.75	0	0	696.93	0	0	0	690.98	0	698.27	706.43	0	0	0	0	0	0	0	0	711.47	0	0	0	692.37	0	0	0	0	0	0	0	0	0	0	0	0	708.45	0	0	0	0	0	0	0	0	0	0	0
1.8688e+13	0	693.46	0	0	698.07	0	0	0	692.19	0	0	703.46	0	0	0	0	0	0	0	0	710.16	0	0	690.03	692.17	0	0	0	0	0	690.03	0	0	0	0	0	0	705.27	0	0	0	0	0	0	0	0	0	0	0
1.8734e+13	0	0	0	0	698.4	0	0	0	692.34	0	0	701	0	0	0	0	0	0	0	0	708.48	0	0	690.47	690.91	0	0	0	0	0	690.47	0	0	0	0	0	0	702.67	0	0	0	0	0	0	0	0	0	0	0
1.8781e+13	0	0	0	0	698.24	0	0	0	691.85	0	0	698.85	0	0	0	0	0	0	0	0	706.84	0	0	690.5	0	0	0	0	0	0	690.5	0	0	0	0	0	0	700.45	0	0	0	0	0	0	0	0	0	0	0
1.8827e+13	0	0	0	0	697.82	0	0	0	691.01	0	0	696.82	0	0	0	0	0	0	0	0	705.29	0	0	690.16	0	0	0	0	0	0	690.16	0	0	0	0	0	0	698.43	0	0	0	0	0	0	0	0	0	0	0
1.8873e+13	0	0	0	0	697.26	0	0	0	0	0	0	694.77	0	0	0	0	0	0	0	0	703.83	0	0	0	0	0	0	0	0	0	0	0	0	0	0	0	0	696.49	0	0	0	0	0	0	0	0	0	0	0
1.892e+13	0	0	0	0	696.6	0	0	0	0	0	0	692.44	0	0	0	0	0	0	0	0	702.44	0	0	0	0	0	0	0	0	0	0	0	0	0	0	0	0	694.48	0	0	0	0	0	0	0	0	0	0	0
1.8966e+13	0	0	0	0	695.87	0	0	0	0	0	0	0	0	0	0	0	0	0	0	0	701.11	0	0	0	0	0	0	0	0	0	0	0	0	0	0	0	0	692.04	0	0	0	0	0	0	0	0	0	0	0
1.9013e+13	0	695.4	0	709.85	696.93	0	0	0	0	0	731.08	710.48	0	0	0	0	690.48	0	0	0	705.41	0	0	0	0	0	0	0	0	0	0	0	0	0	0	0	0	714.4	0	0	0	0	0	0	0	0	0	702.56	0
1.9059e+13	0	698.93	0	0	698.33	0	0	0	691.11	0	704.57	710.53	0	0	0	0	690.13	0	0	0	712.5	0	0	0	693.33	0	0	0	0	0	0	0	0	0	0	0	0	713.49	0	0	0	0	0	0	0	0	0	0	0
1.9106e+13	0	696.1	0	0	699.98	0	0	0	693.32	0	694.39	706.92	0	0	0	0	691.02	0	0	0	711.78	0	0	691.4	694.21	0	0	0	0	0	691.4	0	0	0	0	0	0	709.46	0	0	0	0	0	0	0	0	0	0	0
1.9152e+13	0	692.9	0	0	700.56	0	0	0	693.97	0	0	704.05	0	0	0	0	691.86	0	0	0	710.13	0	0	692.48	693.29	0	0	0	0	0	692.48	0	0	0	0	0	0	706.34	0	0	0	0	0	0	0	0	0	0	0
1.9199e+13	0	0	0	0	700.48	0	0	0	693.71	0	0	701.65	0	0	0	0	692.32	0	0	0	708.43	0	0	692.82	691.75	0	0	0	0	0	692.82	0	0	0	0	0	0	703.79	0	0	0	0	0	0	0	0	0	0	0
1.9245e+13	0	0	0	0	700.07	0	0	0	693.03	0	0	699.54	0	0	0	0	692.42	0	0	0	706.83	0	0	692.67	0	0	0	0	0	0	692.67	0	0	0	0	0	0	701.59	0	0	0	0	0	0	0	0	0	0	0
1.9292e+13	0	0	0	0	699.49	0	0	0	692.11	0	0	697.57	0	0	0	0	692.25	0	0	0	705.33	0	0	692.22	0	0	0	0	0	0	692.22	0	0	0	0	0	0	699.6	0	0	0	0	0	0	0	0	0	0	0
1.9338e+13	0	0	0	0	698.81	0	0	0	690.99	0	0	695.6	0	0	0	0	691.89	0	0	0	703.91	0	0	691.58	0	0	0	0	0	0	691.58	0	0	0	0	0	0	697.7	0	0	0	0	0	0	0	0	0	0	0
1.9385e+13	0	0	0	0	698.07	0	0	0	0	0	0	693.43	0	0	0	0	691.39	0	0	0	702.56	0	0	690.76	0	0	0	0	0	0	690.76	0	0	0	0	0	0	695.76	0	0	0	0	0	0	0	0	0	0	0
1.9431e+13	0	0	0	1048.4	699	0	0	0	0	0	1062.5	0	0	0	0	0	693.52	0	0	0	700.88	0	0	692.01	0	0	0	0	0	0	692.01	0	0	0	0	0	0	691.38	0	0	0	0	0	0	0	0	0	0	0
1.9478e+13	0	700.39	0	0	699.01	0	0	0	690.83	0	714.27	715.55	0	0	0	0	692.76	0	0	0	711.92	0	0	691.36	692.67	0	0	0	0	0	691.36	0	0	0	0	0	0	719.21	0	0	0	0	0	0	0	0	0	692.99	0
1.9524e+13	0	698.71	0	0	700.96	0	0	0	694.5	0	700.05	711.22	0	0	0	0	693.04	0	0	0	713.25	0	0	693.32	695.72	0	0	0	0	0	693.32	0	0	0	0	0	0	714.09	0	0	0	0	0	0	0	0	0	0	0
1.9571e+13	0	695.69	0	0	701.96	0	0	0	695.74	0	691.2	707.71	0	0	0	0	693.83	0	0	0	711.84	0	0	694.7	695.36	0	0	0	0	0	694.7	0	0	0	0	0	0	710.18	0	0	0	0	0	0	0	0	0	0	0
1.9617e+13	0	692.61	0	0	702.08	0	0	0	695.75	0	0	704.92	0	0	0	0	694.33	0	0	0	710.13	0	0	695.15	694.01	0	0	0	0	0	695.15	0	0	0	0	0	0	707.17	0	0	0	0	0	0	0	0	0	0	0
1.9664e+13	0	0	0	0	701.74	0	0	0	695.27	0	0	702.57	0	0	0	0	694.5	0	0	0	708.49	0	0	695.09	692.35	0	0	0	0	0	695.09	0	0	0	0	0	0	704.69	0	0	0	0	0	0	0	0	0	0	0
1.971e+13	0	0	0	0	701.18	0	0	0	694.52	0	0	700.5	0	0	0	0	694.41	0	0	0	706.95	0	0	694.73	690.26	0	0	0	0	0	694.73	0	0	0	0	0	0	702.52	0	0	0	0	0	0	0	0	0	0	0
1.9757e+13	0	0	0	0	700.5	0	0	0	693.6	0	0	698.56	0	0	0	0	694.13	0	0	0	705.5	0	0	694.17	0	0	0	0	0	0	694.17	0	0	0	0	0	0	700.56	0	0	0	0	0	0	0	0	0	0	0
1.9803e+13	0	0	0	0	699.76	0	0	0	692.46	0	0	696.65	0	0	0	0	693.72	0	0	0	704.13	0	0	693.47	0	0	0	0	0	0	693.47	0	0	0	0	0	0	698.7	0	0	0	0	0	0	0	0	0	0	0
1.985e+13	0	0	0	0	698.99	0	0	0	691.07	0	0	694.63	0	0	0	0	693.18	0	0	0	702.82	0	0	692.61	0	0	0	0	0	0	692.61	0	0	0	0	0	0	696.83	0	0	0	0	0	0	0	0	0	0	0
1.9896e+13	0	698.42	0	710.63	699.7	0	0	0	690.8	0	734.58	718.34	0	0	0	0	695.01	0	0	0	707.3	0	0	693.81	0	0	0	0	0	0	693.81	0	0	0	0	0	0	718.18	0	0	0	0	0	0	0	0	0	704.36	0
1.9943e+13	0	701.45	0	0	701.25	0	0	0	695.62	0	706.76	716.34	0	0	0	0	694.86	0	0	0	714.49	0	0	694.97	695.76	0	0	0	0	0	694.97	0	0	0	0	0	0	717.61	0	0	0	0	0	0	0	0	0	0	0
1.9989e+13	0	698.34	0	0	702.86	0	0	0	697.77	0	696.87	711.8	0	0	0	0	695.56	0	0	0	713.68	0	0	696.56	696.69	0	0	0	0	0	696.56	0	0	0	0	0	0	713.36	0	0	0	0	0	0	0	0	0	0	0
2.0036e+13	0	695.49	0	0	703.33	0	0	0	698.11	0	0	708.41	0	0	0	0	696.14	0	0	0	711.99	0	0	697.24	695.71	0	0	0	0	0	697.24	0	0	0	0	0	0	710.05	0	0	0	0	0	0	0	0	0	0	0
2.0082e+13	0	692.52	0	0	703.15	0	0	0	697.7	0	0	705.7	0	0	0	0	696.38	0	0	0	710.27	0	0	697.29	694.33	0	0	0	0	0	697.29	0	0	0	0	0	0	707.36	0	0	0	0	0	0	0	0	0	0	0
2.0129e+13	0	0	0	0	702.66	0	0	0	696.96	0	0	703.39	0	0	0	0	696.32	0	0	0	708.66	0	0	696.97	692.68	0	0	0	0	0	696.97	0	0	0	0	0	0	705.07	0	0	0	0	0	0	0	0	0	0	0
2.0175e+13	0	0	0	0	702.01	0	0	0	696.06	0	0	701.34	0	0	0	0	696.07	0	0	0	707.17	0	0	696.44	690.63	0	0	0	0	0	696.44	0	0	0	0	0	0	703.03	0	0	0	0	0	0	0	0	0	0	0
2.0222e+13	0	0	0	0	701.28	0	0	0	695.05	0	0	699.42	0	0	0	0	695.67	0	0	0	705.76	0	0	695.77	0	0	0	0	0	0	695.77	0	0	0	0	0	0	701.15	0	0	0	0	0	0	0	0	0	0	0
2.0268e+13	0	0	0	0	700.5	0	0	0	693.95	0	0	697.55	0	0	0	0	695.17	0	0	0	704.43	0	0	695.02	0	0	0	0	0	0	695.02	0	0	0	0	0	0	699.34	0	0	0	0	0	0	0	0	0	0	0
2.0315e+13	0	0	0	1048.9	701.05	0	0	0	693.89	0	1063.7	693.87	0	0	0	0	696.97	0	0	0	702.64	0	0	696.16	0	0	0	0	0	0	696.16	0	0	0	0	0	0	695.99	0	0	0	0	0	0	0	0	0	0	0
2.0361e+13	0	703.93	0	0	701.21	0	0	0	696.35	0	716.73	719.39	0	0	0	0	696.34	0	0	0	714.4	0	0	695.94	693.82	0	0	0	0	0	695.94	0	0	0	0	0	0	720.4	0	0	0	0	0	0	0	0	0	694.53	0
2.0408e+13	0	701.06	0	0	703.33	0	0	0	699.64	0	702.06	714.95	0	0	0	0	696.85	0	0	0	715.49	0	0	697.74	697.43	0	0	0	0	0	697.74	0	0	0	0	0	0	716.15	0	0	0	0	0	0	0	0	0	0	0
2.0454e+13	0	698.02	0	0	704.34	0	0	0	700.3	0	693.93	711.22	0	0	0	0	697.57	0	0	0	713.93	0	0	698.8	697.09	0	0	0	0	0	698.8	0	0	0	0	0	0	712.52	0	0	0	0	0	0	0	0	0	0	0
2.0501e+13	0	695.29	0	0	704.43	0	0	0	699.94	0	0	708.27	0	0	0	0	697.92	0	0	0	712.15	0	0	699.03	696.01	0	0	0	0	0	699.03	0	0	0	0	0	0	709.61	0	0	0	0	0	0	0	0	0	0	0
2.0547e+13	0	692.35	0	0	704.06	0	0	0	699.19	0	0	705.81	0	0	0	0	697.92	0	0	0	710.46	0	0	698.79	694.67	0	0	0	0	0	698.79	0	0	0	0	0	0	707.18	0	0	0	0	0	0	0	0	0	0	0
2.0593e+13	0	0	0	0	703.46	0	0	0	698.28	0	0	703.65	0	0	0	0	697.7	0	0	0	708.89	0	0	698.3	693.11	0	0	0	0	0	698.3	0	0	0	0	0	0	705.06	0	0	0	0	0	0	0	0	0	0	0
2.064e+13	0	0	0	0	702.76	0	0	0	697.29	0	0	701.7	0	0	0	0	697.33	0	0	0	707.44	0	0	697.67	691.06	0	0	0	0	0	697.67	0	0	0	0	0	0	703.13	0	0	0	0	0	0	0	0	0	0	0
2.0686e+13	0	0	0	0	701.99	0	0	0	696.23	0	0	699.85	0	0	0	0	696.85	0	0	0	706.07	0	0	696.95	0	0	0	0	0	0	696.95	0	0	0	0	0	0	701.33	0	0	0	0	0	0	0	0	0	0	0
2.0733e+13	0	0	0	0	701.2	0	0	0	695.11	0	0	698.04	0	0	0	0	696.3	0	0	0	704.77	0	0	696.16	0	0	0	0	0	0	696.16	0	0	0	0	0	0	699.59	0	0	0	0	0	0	0	0	0	0	0
2.0779e+13	0	702.65	0	712	701.65	0	0	0	695.83	0	737.63	718.06	0	0	0	0	697.8	0	0	0	709.76	0	0	697.11	690.56	0	0	0	0	0	697.11	0	0	0	0	0	0	720.58	0	0	0	0	0	0	0	0	0	704.51	0
2.0826e+13	0	704.25	0	0	703.46	0	0	0	700.53	0	708.66	718.17	0	0	0	0	697.76	0	0	0	716.98	0	0	698.44	697.81	0	0	0	0	0	698.44	0	0	0	0	0	0	719.42	0	0	0	0	0	0	0	0	0	0	0
2.0872e+13	0	700.83	0	0	705.15	0	0	0	702.16	0	698.71	714.09	0	0	0	0	698.56	0	0	0	715.95	0	0	700.04	698.56	0	690.13	0	0	0	700.04	0	0	0	0	0	0	715.14	0	0	0	0	0	0	0	0	0	0	0
2.0919e+13	0	697.92	0	0	705.63	0	0	0	702.03	0	691.27	710.82	0	0	0	0	699.12	0	0	0	714.13	0	0	700.58	697.78	0	690.38	0	0	0	700.58	0	0	0	0	0	0	711.86	0	0	0	0	0	0	0	0	0	0	0
2.0965e+13	0	695.24	0	0	705.43	0	0	0	701.32	0	0	708.15	0	0	0	0	699.26	0	0	0	712.34	0	0	700.46	696.59	0	0	0	0	0	700.46	0	0	0	0	0	0	709.21	0	0	0	0	0	0	0	0	0	0	0
2.1012e+13	0	692.35	0	0	704.91	0	0	0	700.4	0	0	705.87	0	0	0	0	699.12	0	0	0	710.69	0	0	700.02	695.22	0	0	0	0	0	700.02	0	0	0	0	0	0	706.96	0	0	0	0	0	0	0	0	0	0	0
2.1058e+13	0	0	0	0	704.24	0	0	0	699.38	0	0	703.83	0	0	0	0	698.79	0	0	0	709.17	0	0	699.41	693.7	0	0	0	0	0	699.41	0	0	0	0	0	0	704.96	0	0	0	0	0	0	0	0	0	0	0
2.1105e+13	0	0	0	0	703.49	0	0	0	698.32	0	0	701.95	0	0	0	0	698.34	0	0	0	707.75	0	0	698.69	691.74	0	0	0	0	0	698.69	0	0	0	0	0	0	703.13	0	0	0	0	0	0	0	0	0	0	0
2.1151e+13	0	0	0	0	702.69	0	0	0	697.23	0	0	700.16	0	0	0	0	697.81	0	0	0	706.41	0	0	697.92	0	0	0	0	0	0	697.92	0	0	0	0	0	0	701.4	0	0	0	0	0	0	0	0	0	0	0
2.1198e+13	0	0	0	1049.4	703.03	0	0	0	697.14	0	1064.8	696.86	0	0	0	0	699.28	690.54	0	0	704.52	0	0	698.79	0	0	0	0	0	0	698.79	0	0	0	0	0	0	698.21	0	0	0	0	0	0	0	0	0	0	0
2.1244e+13	0	706.9	0	0	703.34	0	0	0	699.59	0	718.31	721.42	0	0	0	0	698.7	690.37	0	0	717.08	0	0	698.77	696.71	0	0	0	0	0	698.77	0	0	0	0	0	0	722.28	0	0	0	0	0	0	0	0	0	696.04	0
2.1291e+13	0	703.43	0	0	705.66	0	0	0	703.03	0	703.77	716.88	0	0	0	0	699.33	690.14	0	0	717.88	0	0	700.75	699.77	0	690.29	0	0	0	700.75	0	0	0	0	0	0	717.64	0	0	0	0	0	0	0	0	0	0	0
2.1337e+13	0	700.28	0	0	706.68	0	0	0	703.59	0	696.18	713.16	0	0	0	0	700.11	0	0	0	716.15	0	0	701.76	699.46	0	691.27	0	0	0	701.76	0	0	0	0	0	0	713.94	0	0	0	0	0	0	0	0	0	0	0
2.1384e+13	0	697.54	0	0	706.74	0	0	0	703.08	0	0	710.23	0	0	0	0	700.46	0	0	0	714.27	0	0	701.86	698.4	0	691.29	0	0	0	701.86	0	0	0	0	0	0	711.05	0	0	0	0	0	0	0	0	0	0	0
2.143e+13	0	694.98	0	0	706.33	0	0	0	702.2	0	0	707.79	0	0	0	0	700.43	0	0	0	712.51	0	0	701.5	697.1	0	690.67	0	0	0	701.5	0	0	0	0	0	0	708.66	0	0	0	0	0	0	0	0	0	0	0
2.1477e+13	0	692.03	0	0	705.7	0	0	0	701.19	0	0	705.66	0	0	0	0	700.16	0	0	0	710.91	0	0	700.92	695.7	0	0	0	0	0	700.92	0	0	0	0	0	0	706.58	0	0	0	0	0	0	0	0	0	0	0
2.1523e+13	0	0	0	0	704.97	0	0	0	700.13	0	0	703.73	0	0	0	0	699.75	0	0	0	709.42	0	0	700.22	694.2	0	0	0	0	0	700.22	0	0	0	0	0	0	704.7	0	0	0	0	0	0	0	0	0	0	0
2.157e+13	0	0	0	0	704.18	0	0	0	699.05	0	0	701.94	0	0	0	0	699.25	0	0	0	708.05	0	0	699.46	692.36	0	0	0	0	0	699.46	0	0	0	0	0	0	702.96	0	0	0	0	0	0	0	0	0	0	0
2.1616e+13	0	0	0	0	703.37	0	0	0	697.95	0	0	700.2	0	0	0	0	698.68	0	0	0	706.74	0	0	698.66	0	0	0	0	0	0	698.66	0	0	0	0	0	0	701.3	0	0	0	0	0	0	0	0	0	0	0
2.1663e+13	0	705.75	0	712.69	703.67	0	0	0	698.48	0	738.58	721.08	0	0	0	0	699.9	691.99	0	0	712.24	0	0	699.37	692.82	0	0	0	0	0	699.37	0	0	0	0	0	0	721.92	0	0	0	0	0	0	0	0	0	706.58	0
2.1709e+13	0	706.3	0	0	705.75	0	0	0	703.16	0	709.97	719.68	0	0	0	0	699.99	691.79	0	0	719.45	0	0	700.87	700.73	0	690.14	0	0	0	700.87	0	0	0	0	0	0	720.21	0	0	0	0	0	0	0	0	0	0	0
2.1756e+13	0	702.82	0	0	707.52	0	0	0	704.8	0	700.33	715.42	0	0	0	0	700.91	691.58	0	0	718.19	0	0	702.46	701.29	0	691.96	0	0	0	702.46	0	0	0	0	0	0	716.03	0	0	0	0	0	0	0	0	0	0	0
2.1802e+13	0	699.87	0	0	707.96	0	0	0	704.62	0	693.67	712.16	0	0	0	0	701.5	691.38	0	0	716.25	0	0	702.94	700.36	0	692.57	0	0	0	702.94	0	0	0	0	0	0	712.84	0	0	0	0	0	0	0	0	0	0	0
2.1849e+13	0	697.3	0	0	707.71	0	0	0	703.83	0	0	709.53	0	0	0	0	701.64	691.23	0	0	714.39	0	0	702.76	699.08	0	692.29	0	0	0	702.76	0	0	0	0	0	0	710.28	0	0	0	0	0	0	0	0	0	0	0
2.1895e+13	0	694.84	0	0	707.16	0	0	0	702.83	0	0	707.3	0	0	0	0	701.47	691.13	0	0	712.69	0	0	702.26	697.72	0	691.53	0	0	0	702.26	0	0	0	0	0	0	708.1	0	0	0	0	0	0	0	0	0	0	0
2.1942e+13	0	691.75	0	0	706.45	0	0	0	701.76	0	0	705.32	0	0	0	0	701.11	691.05	0	0	711.13	0	0	701.59	696.3	0	690.35	0	0	0	701.59	0	0	0	0	0	0	706.17	0	0	0	0	0	0	0	0	0	0	0
2.1988e+13	0	0	0	0	705.67	0	0	0	700.67	0	0	703.49	0	0	0	0	700.63	690.98	0	0	709.69	0	0	700.85	694.79	0	0	0	0	0	700.85	0	0	0	0	0	0	704.4	0	0	0	0	0	0	0	0	0	0	0
2.2035e+13	0	0	0	0	704.86	0	0	0	699.57	0	0	701.78	0	0	0	0	700.08	690.89	0	0	708.35	0	0	700.06	693.01	0	0	0	0	0	700.06	0	0	0	0	0	0	702.75	0	0	0	0	0	0	0	0	0	0	0
2.2081e+13	0	0	0	1049.8	705.01	0	0	0	699.31	0	1065.8	698.55	0	0	0	0	701.29	693.61	0	0	706.36	0	0	700.66	0	691.29	0	0	0	0	700.66	0	0	0	0	0	0	699.54	0	0	0	0	0	0	0	0	0	0	0
2.2128e+13	0	707.81	0	0	705.49	0	0	0	702.14	0	718.5	722.44	0	0	0	0	700.75	693.44	0	0	719.66	0	0	700.75	700.44	691.03	0	0	0	0	700.75	0	0	0	0	0	0	723.37	0	0	0	0	0	0	0	0	0	697.34	0
2.2174e+13	0	704.86	0	0	708	0	0	0	705.45	0	704.82	717.84	0	0	0	0	701.53	693.24	0	0	720.19	0	0	702.82	703.12	690.73	692.08	0	0	0	702.82	0	0	0	0	0	0	718.6	0	0	0	0	0	0	0	0	0	0	0
2.2221e+13	0	701.81	0	0	709.01	0	0	0	705.87	0	697.54	714.18	0	0	0	0	702.38	693.04	0	0	718.31	0	0	703.81	702.41	690.45	693.46	0	0	0	703.81	0	0	0	0	0	0	714.93	0	0	0	0	0	0	0	0	0	0	0
2.2267e+13	0	699.2	0	0	709.02	0	0	0	705.26	0	691.21	711.31	0	0	0	0	702.74	692.87	0	0	716.34	0	0	703.89	701.11	690.25	693.56	0	0	0	703.89	0	0	0	0	0	0	712.08	0	0	0	0	0	0	0	0	0	0	0
2.2313e+13	0	696.84	0	0	708.57	0	0	0	704.32	0	0	708.94	0	0	0	0	702.7	692.73	0	0	714.53	0	0	703.51	699.69	690.14	693.03	0	0	0	703.51	0	0	0	0	0	0	709.74	0	0	0	0	0	0	0	0	0	0	0
2.236e+13	0	694.48	0	0	707.9	0	0	0	703.26	0	0	706.88	0	0	0	0	702.42	692.64	0	0	712.88	0	0	702.91	698.25	690.07	692.16	0	0	0	702.91	0	0	0	0	0	0	707.72	0	0	0	0	0	0	0	0	0	0	0
2.2406e+13	0	690.82	0	0	707.13	0	0	0	702.17	0	0	705.01	0	0	0	0	701.98	692.56	0	0	711.37	0	0	702.19	696.8	690.01	690.99	0	0	0	702.19	0	0	0	0	0	0	705.9	0	0	0	0	0	0	0	0	0	0	0
2.2453e+13	0	0	0	0	706.32	0	0	0	701.07	0	0	703.28	0	0	0	0	701.45	692.47	0	0	709.97	0	0	701.41	695.28	0	0	0	0	0	701.41	0	0	0	0	0	0	704.21	0	0	0	0	0	0	0	0	0	0	0
2.2499e+13	0	0	0	0	705.49	0	0	0	699.97	0	0	701.63	0	0	0	0	700.86	692.37	0	0	708.65	0	0	700.6	693.49	0	0	0	0	0	700.6	0	0	0	0	0	0	702.62	0	0	0	0	0	0	0	0	0	0	0
2.2546e+13	0	704.91	0	713.2	705.64	0	0	0	700.45	0	738.63	722.41	0	0	0	0	701.87	694.98	0	0	714.69	0	0	701.11	696.57	692.53	0	0	0	0	701.11	0	0	0	0	0	0	724.03	0	0	0	0	0	0	0	0	0	708.51	0
2.2592e+13	0	707.17	0	0	708	0	0	0	705.28	0	710.92	720.6	0	0	0	0	702.06	694.79	0	0	721.88	0	0	702.81	704.62	692.24	691.76	0	0	0	702.81	0	0	0	0	0	0	721.7	0	0	0	0	0	0	0	0	0	691.18	0
2.2639e+13	0	704.02	0	0	709.82	0	0	0	706.78	0	701.75	716.39	0	0	0	0	703.1	694.58	0	0	720.41	0	0	704.46	704.52	691.95	694.2	0	0	0	704.46	0	0	0	0	0	0	717.35	0	0	0	0	0	0	0	0	0	0	0
2.2685e+13	0	701.24	0	0	710.22	0	0	0	706.54	0	695.7	713.2	0	0	0	0	703.73	694.39	0	0	718.35	0	0	704.92	703.21	691.73	694.78	0	0	0	704.92	0	0	0	0	0	0	714.11	0	0	0	0	0	0	0	0	0	0	0
2.2732e+13	0	698.85	0	0	709.93	0	0	0	705.71	0	0	710.63	0	0	0	0	703.86	694.26	0	0	716.42	0	0	704.71	701.7	691.6	694.48	0	0	0	704.71	0	0	0	0	0	0	711.53	0	0	0	0	0	0	0	0	0	0	0
2.2778e+13	0	696.61	0	0	709.32	0	0	0	704.68	0	0	708.45	0	0	0	0	703.68	694.17	0	0	714.67	0	0	704.19	700.2	691.52	693.81	0	0	0	704.19	0	0	0	0	0	0	709.36	0	0	0	0	0	0	0	0	0	0	0
2.2825e+13	0	694.31	0	0	708.58	0	0	0	703.6	0	0	706.53	0	0	0	0	703.29	694.1	0	0	713.07	0	0	703.5	698.72	691.45	692.85	0	0	0	703.5	0	0	0	0	0	0	707.45	0	0	0	0	0	0	0	0	0	0	0
2.2871e+13	0	690.27	0	0	707.77	0	0	0	702.5	0	0	704.76	0	0	0	0	702.79	694.02	0	0	711.61	0	0	702.74	697.24	691.37	691.63	0	0	0	702.74	0	0	0	0	0	0	705.71	0	0	0	0	0	0	0	0	0	0	0
2.2918e+13	0	0	0	0	706.93	0	0	0	701.41	0	0	703.1	0	0	0	0	702.22	693.93	0	0	710.24	0	0	701.94	695.71	691.25	0	0	0	0	701.94	0	0	0	0	0	0	704.09	0	0	0	0	0	0	0	0	0	0	0
2.2964e+13	0	0	0	1050.2	706.92	0	0	0	700.98	0	1066.8	699.89	0	0	0	0	703.23	696.49	0	0	708.16	0	0	702.34	693.56	693.99	0	0	0	0	702.34	0	0	0	690.82	0	0	700.9	0	0	0	0	0	0	0	0	0	0	0
2.3011e+13	0	709.34	0	0	707.57	0	0	0	704	0	719.96	723.84	0	0	0	0	702.72	696.31	0	0	722.22	0	0	702.57	704.8	693.74	690.85	0	0	0	702.57	0	0	0	690.67	0	0	725.25	0	0	0	0	0	0	0	0	0	698.24	0
2.3057e+13	0	706.46	0	0	710.27	0	0	0	707.25	0	706.36	718.99	0	0	0	0	703.65	696.11	0	0	722.48	0	0	704.8	706.53	693.46	694.63	0	0	0	704.8	0	0	0	690.49	0	0	720.16	0	0	0	0	0	0	0	0	0	0	0
2.3104e+13	0	703.44	0	0	711.26	0	0	0	707.61	0	699.27	715.29	0	0	0	0	704.57	695.91	0	0	720.44	0	0	705.79	705.3	693.21	695.87	0	0	0	705.79	0	0	0	690.28	0	0	716.37	0	0	0	0	0	0	0	0	0	0	0
2.315e+13	0	700.9	0	0	711.22	0	0	0	706.97	0	693.64	712.43	0	0	0	0	704.93	695.76	0	0	718.38	0	0	705.85	703.71	693.04	695.88	0	0	0	705.85	0	0	0	690.08	0	0	713.46	0	0	0	0	0	0	0	0	0	0	0
2.3197e+13	0	698.65	0	0	710.71	0	0	0	706.01	0	0	710.08	0	0	0	0	704.88	695.67	0	0	716.51	0	0	705.44	702.11	692.94	695.37	0	0	0	705.44	0	0	0	0	0	0	711.09	0	0	0	0	0	0	0	0	0	0	0
2.3243e+13	0	696.49	0	0	710.01	0	0	0	704.94	0	0	708.06	0	0	0	0	704.57	695.59	0	0	714.82	0	0	704.8	700.57	692.86	694.57	0	0	0	704.8	0	0	0	0	0	0	709.06	0	0	0	0	0	0	0	0	0	0	0
2.329e+13	0	694.2	0	0	709.2	0	0	0	703.84	0	0	706.23	0	0	0	0	704.11	695.52	0	0	713.27	0	0	704.06	699.07	692.78	693.57	0	0	0	704.06	0	0	0	0	0	0	707.25	0	0	0	0	0	0	0	0	0	0	0
2.3336e+13	0	0	0	0	708.36	0	0	0	702.75	0	0	704.54	0	0	0	0	703.55	695.44	0	0	711.84	0	0	703.26	697.59	692.68	692.29	0	0	0	703.26	0	0	0	0	0	0	705.58	0	0	0	0	0	0	0	0	0	0	0
2.3383e+13	0	0	0	0	707.51	0	0	0	701.66	0	0	702.95	0	0	0	0	702.95	695.33	0	0	710.51	0	0	702.44	696.05	692.54	690.13	0	0	0	702.44	0	0	0	0	0	0	704.01	0	0	0	0	0	0	0	0	0	0	0
2.3429e+13	0	707.7	0	713.67	707.54	0	0	0	702.06	0	740.54	724.53	0	0	0	0	703.78	697.78	0	0	717.11	0	0	702.79	700.51	695.15	0	0	0	0	702.79	0	0	0	692.17	0	0	726.33	0	0	0	0	0	0	0	0	0	709.8	0
2.3476e+13	0	709.06	0	0	710.19	0	0	0	707.02	0	712.22	722.07	0	0	0	0	704.08	697.58	0	0	724.25	0	0	704.72	708.04	694.87	694.51	0	0	0	704.72	0	0	0	692.01	0	0	723.41	0	0	0	0	0	0	0	0	0	692.61	0
2.3522e+13	0	705.77	0	0	712.06	0	0	0	708.43	0	703.19	717.68	0	0	0	0	705.23	697.36	0	0	722.57	0	0	706.43	707.39	694.6	696.81	0	0	0	706.43	0	0	0	691.82	0	0	718.88	0	0	0	0	0	0	0	0	0	0	0
2.3569e+13	0	703	0	0	712.41	0	0	0	708.13	0	697.27	714.41	0	0	0	0	705.88	697.19	0	0	720.4	0	0	706.86	705.74	694.41	697.22	0	0	0	706.86	0	0	0	691.62	0	0	715.55	0	0	0	0	0	0	0	0	0	0	0
2.3615e+13	0	700.63	0	0	712.06	0	0	0	707.27	0	691.72	711.82	0	0	0	0	706	697.08	0	0	718.39	0	0	706.62	704.04	694.3	696.86	0	0	0	706.62	0	0	0	691.45	0	0	712.92	0	0	0	0	0	0	0	0	0	0	0
2.3662e+13	0	698.47	0	0	711.41	0	0	0	706.23	0	0	709.64	0	0	0	0	705.79	697.01	0	0	716.58	0	0	706.06	702.4	694.23	696.15	0	0	0	706.06	0	0	0	691.31	0	0	710.72	0	0	0	0	0	0	0	0	0	0	0
2.3708e+13	0	696.36	0	0	710.63	0	0	0	705.14	0	0	707.73	0	0	0	0	705.38	696.95	0	0	714.96	0	0	705.35	700.85	694.16	695.24	0	0	0	705.35	0	0	0	691.19	0	0	708.81	0	0	0	0	0	0	0	0	0	0	0
2.3755e+13	0	694.04	0	0	709.79	0	0	0	704.05	0	0	705.99	0	0	0	0	704.86	696.88	0	0	713.46	0	0	704.56	699.35	694.07	694.18	0	0	0	704.56	0	0	0	691.09	0	0	707.08	0	0	0	0	0	0	0	0	0	0	0
2.3801e+13	0	0	0	0	708.93	0	0	0	702.96	0	0	704.36	0	0	0	0	704.26	696.79	0	0	712.07	0	0	703.74	697.86	693.95	692.9	0	0	0	703.74	0	0	0	690.98	0	0	705.47	0	0	0	0	0	0	0	0	0	0	0
2.3848e+13	0	0	0	1050.6	708.76	0	0	0	702.37	0	1067.8	701.15	0	0	0	0	705.1	699.2	0	0	709.89	0	0	703.96	696.06	696.51	691.93	0	0	0	703.96	0	0	0	693.66	0	0	702.27	0	0	0	0	0	0	0	0	0	0	0
2.3894e+13	0	711.78	0	690.82	709.61	0	0	0	705.68	0	721.57	725.58	0	0	0	0	704.63	699.01	0	0	724.69	0	0	704.33	706.83	696.25	693.74	0	0	0	704.33	0	0	0	693.51	0	0	727.14	0	0	0	0	0	0	0	0	0	699.41	0
2.3941e+13	0	708.35	0	0	712.47	0	0	0	708.93	0	707.67	720.44	0	0	0	0	705.69	698.79	0	0	724.68	0	0	706.71	708.74	695.97	697.41	0	0	0	706.71	0	0	0	693.33	0	0	721.75	0	0	0	0	0	0	0	0	0	0	0
2.3987e+13	0	705.22	0	0	713.44	0	0	0	709.21	0	700.73	716.62	0	0	0	0	706.67	698.6	0	0	722.49	0	0	707.71	707.43	695.75	698.37	0	0	0	707.71	0	0	0	693.14	0	0	717.84	0	0	0	0	0	0	0	0	0	0	0
2.4033e+13	0	702.62	0	0	713.34	0	0	0	708.53	0	695.55	713.71	0	0	0	0	707.03	698.47	0	0	720.33	0	0	707.73	705.72	695.61	698.21	0	0	0	707.73	0	0	0	692.96	0	0	714.88	0	0	0	0	0	0	0	0	0	0	0
2.408e+13	0	700.36	0	0	712.79	0	0	0	707.54	0	0	711.33	0	0	0	0	706.95	698.39	0	0	718.39	0	0	707.28	704.03	695.54	697.57	0	0	0	707.28	0	0	0	692.8	0	0	712.48	0	0	0	0	0	0	0	0	0	0	0
2.4126e+13	0	698.26	0	0	712.04	0	0	0	706.46	0	0	709.3	0	0	0	0	706.62	698.34	0	0	716.66	0	0	706.62	702.43	695.47	696.71	0	0	0	706.62	0	0	0	692.67	0	0	710.42	0	0	0	0	0	0	0	0	0	0	0
2.4173e+13	0	696.17	0	0	711.2	0	0	0	705.36	0	0	707.48	0	0	0	0	706.13	698.28	0	0	715.09	0	0	705.85	700.9	695.4	695.72	0	0	0	705.85	0	0	0	692.55	0	0	708.61	0	0	0	0	0	0	0	0	0	0	0
2.4219e+13	0	693.77	0	0	710.33	0	0	0	704.26	0	0	705.81	0	0	0	0	705.55	698.2	0	0	713.64	0	0	705.03	699.42	695.29	694.61	0	0	0	705.03	0	0	0	692.45	0	0	706.95	0	0	0	0	0	0	0	0	0	0	0
2.4266e+13	0	0	0	0	709.46	0	0	0	703.17	0	0	704.23	0	0	0	0	704.93	698.1	0	0	712.29	0	0	704.2	697.94	695.14	693.3	0	0	0	704.2	0	0	0	692.34	0	0	705.39	0	0	0	0	0	0	0	0	0	0	0
2.4312e+13	0	711.28	0	714.62	709.38	0	0	0	703.54	0	743.43	726.7	0	0	0	0	705.6	700.41	0	0	719.43	0	0	704.4	701.43	697.58	693.24	0	0	0	704.4	0	0	0	694.93	0	0	728.63	0	0	0	0	0	0	0	0	0	710.55	0
2.4359e+13	0	711.3	0	0	712.32	0	0	0	708.76	0	713.73	723.69	0	0	0	0	706.03	700.19	0	0	726.51	0	0	706.56	709.46	697.3	697.54	0	0	0	706.56	0	0	0	694.76	0	0	725.13	0	0	0	0	0	0	0	0	0	693.81	0
2.4405e+13	0	707.66	0	0	714.23	0	0	0	710.11	0	704.57	719.12	0	0	0	0	707.28	699.98	0	0	724.64	0	0	708.33	709.03	697.04	699.38	0	0	0	708.33	0	0	0	694.58	0	0	720.43	0	0	0	0	0	0	0	0	0	0	0
2.4452e+13	0	704.73	0	0	714.53	0	0	0	709.74	0	698.76	715.78	0	0	0	0	707.94	699.81	0	0	722.35	0	0	708.74	707.4	696.87	699.5	0	0	0	708.74	0	0	0	694.39	0	0	717.02	0	0	0	0	0	0	0	0	0	0	0
2.4498e+13	0	702.27	0	0	714.13	0	0	0	708.83	0	693.76	713.14	0	0	0	0	708.05	699.72	0	0	720.27	0	0	708.46	705.66	696.79	698.95	0	0	0	708.46	0	0	0	694.23	0	0	714.35	0	0	0	0	0	0	0	0	0	0	0
2.4545e+13	0	700.1	0	0	713.43	0	0	0	707.76	0	0	710.93	0	0	0	0	707.81	699.66	0	0	718.41	0	0	707.87	704	696.74	698.14	0	0	0	707.87	0	0	0	694.1	0	0	712.12	0	0	0	0	0	0	0	0	0	0	0
2.4591e+13	0	698.05	0	0	712.61	0	0	0	706.65	0	0	709.02	0	0	0	0	707.38	699.62	0	0	716.74	0	0	707.13	702.42	696.68	697.18	0	0	0	707.13	0	0	0	693.99	0	0	710.19	0	0	0	0	0	0	0	0	0	0	0
2.4638e+13	0	695.98	0	0	711.73	0	0	0	705.54	0	0	707.28	0	0	0	0	706.83	699.56	0	0	715.22	0	0	706.32	700.92	696.59	696.13	0	0	0	706.32	0	0	0	693.89	0	0	708.46	0	0	0	0	0	0	0	0	0	0	0
2.4684e+13	0	693.45	0	0	710.85	0	0	0	704.45	0	0	705.66	0	0	0	0	706.21	699.47	0	0	713.82	0	0	705.48	699.45	696.46	694.98	0	0	0	705.48	0	0	0	693.78	0	0	706.86	0	0	0	0	0	0	0	0	0	0	0
2.4731e+13	0	0	0	1051.3	710.54	0	0	0	703.72	0	1069.8	702.44	0	0	0	0	706.9	701.75	0	0	711.55	0	0	705.55	697.69	698.88	694.7	0	0	0	705.55	0	0	0	696.32	0	0	703.62	0	0	0	0	0	0	0	0	0	0	0
2.4777e+13	0	714.52	691.08	692.21	711.58	0	0	0	707.36	0	723.26	727.39	0	0	0	0	706.46	701.55	0	0	727.04	0	0	706.06	708.31	698.61	696.91	0	0	0	706.06	0	0	0	696.16	0	0	729.04	0	0	0	0	0	0	0	0	0	701.15	0
2.4824e+13	0	710.42	0	0	714.61	0	0	0	710.64	0	709	721.96	0	0	0	0	707.68	701.33	0	0	726.77	0	0	708.59	710.29	698.32	700.07	0	0	0	708.59	0	0	0	695.99	0	0	723.37	0	0	0	0	0	0	0	0	0	0	0
2.487e+13	0	707.01	0	0	715.55	0	0	0	710.84	0	702.14	718.03	0	0	0	0	708.7	701.13	0	0	724.45	0	0	709.58	708.99	698.11	700.68	0	0	0	709.58	0	0	0	695.8	0	0	719.35	0	0	0	0	0	0	0	0	0	0	0
2.4917e+13	0	704.27	0	0	715.39	0	0	0	710.1	0	697.06	715.06	0	0	0	0	709.05	701.01	0	0	722.2	0	0	709.56	707.26	698	700.28	0	0	0	709.56	0	0	0	695.63	0	0	716.33	0	0	0	0	0	0	0	0	0	0	0
2.4963e+13	0	701.94	0	0	714.78	0	0	0	709.07	0	692.06	712.65	0	0	0	0	708.95	700.95	0	0	720.2	0	0	709.08	705.55	697.96	699.51	0	0	0	709.08	0	0	0	695.49	0	0	713.89	0	0	0	0	0	0	0	0	0	0	0
2.501e+13	0	699.84	0	0	713.99	0	0	0	707.95	0	0	710.59	0	0	0	0	708.59	700.91	0	0	718.42	0	0	708.38	703.92	697.91	698.58	0	0	0	708.38	0	0	0	695.37	0	0	711.81	0	0	0	0	0	0	0	0	0	0	0
2.5056e+13	0	697.83	0	0	713.12	0	0	0	706.83	0	0	708.77	0	0	0	0	708.08	700.87	0	0	716.82	0	0	707.59	702.38	697.84	697.55	0	0	0	707.59	0	0	0	695.27	0	0	709.99	0	0	0	0	0	0	0	0	0	0	0
2.5103e+13	0	695.74	0	0	712.22	0	0	0	705.72	0	0	707.1	0	0	0	0	707.48	700.8	0	0	715.35	0	0	706.75	700.9	697.73	696.46	0	0	0	706.75	0	0	0	695.17	0	0	708.33	0	0	0	0	0	0	0	0	0	0	0
2.5149e+13	0	693.04	0	0	711.32	0	0	0	704.63	0	0	705.54	0	0	0	0	706.83	700.69	0	0	714	0	0	705.9	699.45	697.59	695.28	0	0	0	705.9	0	0	0	695.06	0	0	706.78	0	0	0	0	0	0	0	0	0	0	0
2.5196e+13	0	714.68	690.09	714.95	711.14	0	0	0	704.98	0	745.32	728.83	0	0	0	0	707.36	702.87	0	0	721.68	0	0	705.99	703.15	699.88	695.7	0	0	0	705.99	0	0	0	697.51	0	0	730.85	0	0	0	0	0	0	0	0	0	711.58	0
2.5242e+13	0	713.6	690.5	0	714.37	0	0	0	710.47	0	714.82	725.28	0	0	0	0	707.92	702.65	0	0	728.66	0	0	708.37	710.91	699.58	700.09	0	0	0	708.37	0	0	0	697.34	0	0	726.82	0	0	0	0	0	0	0	0	0	694.86	0
2.5289e+13	0	709.53	0	0	716.3	0	0	0	711.77	0	705.62	720.56	0	0	0	0	709.26	702.43	0	0	726.61	0	0	710.18	710.44	699.33	701.65	0	0	0	710.18	0	0	0	697.15	0	0	721.95	0	0	0	0	0	0	0	0	0	0	0
2.5335e+13	0	706.39	0	0	716.55	0	0	0	711.32	0	699.98	717.14	0	0	0	0	709.94	702.27	0	0	724.21	0	0	710.55	708.81	699.18	701.53	0	0	0	710.55	0	0	0	696.97	0	0	718.47	0	0	0	0	0	0	0	0	0	0	0
2.5382e+13	0	703.82	0	0	716.09	0	0	0	710.37	0	695.39	714.46	0	0	0	0	710.02	702.2	0	0	722.06	0	0	710.24	707.06	699.12	700.84	0	0	0	710.24	0	0	0	696.82	0	0	715.75	0	0	0	0	0	0	0	0	0	0	0
2.5428e+13	0	701.59	0	0	715.34	0	0	0	709.26	0	690.02	712.23	0	0	0	0	709.75	702.16	0	0	720.15	0	0	709.61	705.39	699.09	699.92	0	0	0	709.61	0	0	0	696.7	0	0	713.5	0	0	0	0	0	0	0	0	0	0	0
2.5475e+13	0	699.54	0	0	714.48	0	0	0	708.13	0	0	710.3	0	0	0	0	709.29	702.13	0	0	718.44	0	0	708.84	703.81	699.05	698.91	0	0	0	708.84	0	0	0	696.61	0	0	711.55	0	0	0	0	0	0	0	0	0	0	0
2.5521e+13	0	697.55	0	0	713.58	0	0	0	707.01	0	0	708.56	0	0	0	0	708.72	702.07	0	0	716.9	0	0	708.01	702.3	698.96	697.84	0	0	0	708.01	0	0	0	696.51	0	0	709.81	0	0	0	0	0	0	0	0	0	0	0
2.5568e+13	0	695.43	0	0	712.66	0	0	0	705.9	0	0	706.96	0	0	0	0	708.08	701.99	0	0	715.48	0	0	707.15	700.85	698.83	696.72	0	0	0	707.15	0	0	0	696.41	0	0	708.22	0	0	0	0	0	0	0	0	0	0	0
2.5614e+13	0	0	0	1051.7	712.23	0	0	0	705.06	0	1070.6	703.7	0	0	0	0	708.62	704.15	0	0	713.13	0	0	707.09	699.08	701.11	696.45	0	0	0	707.09	0	0	0	698.82	0	0	704.94	0	0	0	0	0	0	0	0	0	0	0
2.5661e+13	0	717.05	692.06	693.45	713.46	0	0	0	709.01	0	724.61	729.14	0	0	0	0	708.23	703.94	0	0	729.29	0	0	707.73	709.91	700.83	698.88	0	0	0	707.73	0	0	0	698.66	0	0	730.88	0	0	0	0	0	0	0	0	0	702	0
2.5707e+13	0	712.37	0	0	716.63	0	0	0	712.33	0	710.2	723.45	0	0	0	0	709.59	703.71	0	0	728.78	0	0	710.41	711.61	700.53	702.13	0	0	0	710.41	0	0	0	698.48	0	0	724.94	0	0	0	0	0	0	0	0	0	0	0
2.5753e+13	0	708.71	0	0	717.54	0	0	0	712.45	0	703.37	719.42	0	0	0	0	710.65	703.51	0	0	726.31	0	0	711.39	710.27	700.33	702.61	0	0	0	711.39	0	0	0	698.29	0	0	720.81	0	0	0	0	0	0	0	0	0	0	0
2.58e+13	0	705.84	0	0	717.33	0	0	0	711.64	0	698.43	716.39	0	0	0	0	710.99	703.41	0	0	723.98	0	0	711.32	708.53	700.25	702.09	0	0	0	711.32	0	0	0	698.12	0	0	717.74	0	0	690.42	0	0	0	0	0	0	0	0
2.5846e+13	0	703.43	0	0	716.67	0	0	0	710.57	0	693.94	713.95	0	0	0	0	710.86	703.36	0	0	721.93	0	0	710.8	706.82	700.23	701.22	0	0	0	710.8	0	0	0	697.99	0	0	715.27	0	0	690.67	0	0	0	0	0	0	0	0
2.5893e+13	0	701.3	0	0	715.83	0	0	0	709.43	0	0	711.87	0	0	0	0	710.47	703.34	0	0	720.1	0	0	710.07	705.19	700.2	700.22	0	0	0	710.07	0	0	0	697.89	0	0	713.17	0	0	690.58	0	0	0	0	0	0	0	0
2.5939e+13	0	699.31	0	0	714.92	0	0	0	708.28	0	0	710.04	0	0	0	0	709.93	703.3	0	0	718.47	0	0	709.25	703.66	700.14	699.16	0	0	0	709.25	0	0	0	697.81	0	0	711.32	0	0	690.25	0	0	0	0	0	0	0	0
2.5986e+13	0	697.33	0	0	714	0	0	0	707.16	0	0	708.38	0	0	0	0	709.31	703.23	0	0	716.98	0	0	708.39	702.19	700.03	698.07	0	0	0	708.39	0	0	0	697.71	0	0	709.66	0	0	0	0	0	0	0	0	0	0	0
2.6032e+13	0	695.18	0	0	713.07	0	0	0	706.06	0	0	706.82	0	0	0	0	708.64	703.13	0	0	715.61	0	0	707.52	700.76	699.88	696.93	0	0	0	707.52	0	0	0	697.61	0	0	708.12	0	0	0	0	0	0	0	0	0	0	0
2.6079e+13	0	718.2	691.01	715.69	712.81	0	0	0	706.4	0	746.78	730.88	0	690.63	0	0	709.04	705.19	0	0	723.84	0	0	707.51	704.75	702.04	697.36	0	0	0	707.51	0	0	0	699.94	0	0	733	0	0	690.15	0	0	0	0	0	0	713.02	0
2.6125e+13	0	715.99	692.09	0	716.32	0	0	0	712.15	0	716.01	726.84	0	690.17	0	0	709.72	704.96	0	0	730.72	0	0	710.12	712.29	701.73	702.15	0	0	0	710.12	0	0	0	699.76	0	0	728.47	0	0	0	0	0	0	0	0	0	695.96	0
2.6172e+13	0	711.51	0	0	718.27	0	0	0	713.38	0	706.81	721.97	0	0	0	0	711.16	704.73	0	0	728.49	0	0	711.97	711.71	701.48	703.7	0	0	0	711.97	0	0	0	699.56	0	0	723.44	0	0	690.44	0	0	0	0	0	0	0	0
2.6218e+13	0	708.16	0	0	718.46	0	0	0	712.87	0	701.32	718.48	0	0	0	0	711.84	704.59	0	0	725.99	0	0	712.3	710.06	701.35	703.46	0	0	0	712.3	0	0	0	699.38	0	0	719.89	0	0	691.27	0	0	0	0	0	0	0	0
2.6265e+13	0	705.47	0	0	717.95	0	0	0	711.87	0	696.86	715.77	0	0	0	0	711.9	704.53	0	0	723.77	0	0	711.94	708.32	701.32	702.65	0	0	0	711.94	0	0	0	699.24	0	690.07	717.13	0	0	691.66	0	0	0	0	0	0	0	0
2.6311e+13	0	703.16	0	0	717.16	0	0	0	710.73	0	692.3	713.51	0	0	0	0	711.6	704.51	0	0	721.81	0	0	711.28	706.65	701.3	701.65	0	0	0	711.28	0	0	0	699.14	0	0	714.85	0	0	691.71	0	0	0	0	0	0	0	0
2.6358e+13	0	701.09	0	0	716.25	0	0	0	709.57	0	0	711.56	0	0	0	0	711.11	704.48	0	0	720.07	0	0	710.48	705.08	701.27	700.57	0	0	0	710.48	0	0	0	699.05	0	0	712.88	0	0	691.49	0	0	0	0	0	0	0	0
2.6404e+13	0	699.13	0	0	715.32	0	0	0	708.42	0	0	709.81	0	0	0	0	710.51	704.43	0	0	718.5	0	0	709.62	703.58	701.19	699.47	0	0	0	709.62	0	0	0	698.97	0	0	711.12	0	0	691.05	0	0	0	0	0	0	0	0
2.6451e+13	0	697.15	0	0	714.38	0	0	0	707.31	0	0	708.21	0	0	0	0	709.85	704.35	0	0	717.06	0	0	708.75	702.14	701.06	698.35	0	0	0	708.75	0	0	0	698.87	0	0	709.52	0	0	690.38	0	0	0	0	0	0	0	0
2.6497e+13	0	692.61	0	1052.1	713.83	0	0	0	706.35	0	1071.4	704.92	0	691.88	0	0	710.26	706.4	0	0	714.63	0	0	708.55	700.34	703.21	698.03	0	0	0	708.55	0	0	0	701.17	0	0	706.22	0	0	692.27	0	0	0	0	0	0	0	0
2.6544e+13	0	719.55	693.09	694.83	715.25	0	0	0	710.62	0	724.81	730.84	0	691.47	0	0	709.91	706.18	0	0	731.44	0	0	709.35	711.38	702.91	700.71	0	0	0	709.35	0	0	0	701	0	0	732.66	0	0	690.92	0	0	0	0	0	0	702.95	0
2.659e+13	0	714.4	691.01	0	718.57	0	0	0	713.96	0	710.78	724.91	0	691.03	0	0	711.41	705.94	0	0	730.69	0	0	712.16	712.9	702.62	704.12	0	0	0	712.16	0	0	0	700.81	0	0	726.47	0	0	691.15	0	0	0	0	0	0	691.12	0
2.6637e+13	0	710.49	0	0	719.43	0	0	0	714.01	0	704.11	720.78	0	690.68	0	0	712.51	705.75	0	0	728.1	0	0	713.12	711.51	702.43	704.53	0	0	0	713.12	0	0	0	700.62	0	690.19	722.24	0	0	691.97	0	0	0	0	0	0	0	0
2.6683e+13	0	707.46	0	0	719.17	0	0	0	713.15	0	699.39	717.71	0	690.53	0	0	712.83	705.66	0	0	725.69	0	0	713.01	709.77	702.37	703.9	0	0	0	713.01	0	0	0	700.46	0	690.77	719.12	0	0	692.52	0	0	0	0	0	0	0	0
2.673e+13	0	704.95	0	0	718.46	0	0	0	712.03	0	695.3	715.23	0	690.47	0	0	712.67	705.63	0	0	723.57	0	0	712.45	708.05	702.36	702.94	0	0	0	712.45	0	0	0	700.34	0	690.78	716.61	0	0	692.69	0	0	0	0	0	0	0	0
2.6776e+13	0	702.76	0	0	717.58	0	0	0	710.86	0	690.43	713.13	0	690.42	0	0	712.25	705.62	0	0	721.71	0	0	711.69	706.44	702.35	701.87	0	0	0	711.69	0	0	0	700.25	0	690.38	714.49	0	0	692.57	0	0	0	0	0	0	0	0
2.6823e+13	0	700.76	0	0	716.63	0	0	0	709.69	0	0	711.28	0	690.33	0	0	711.68	705.59	0	0	720.04	0	0	710.84	704.91	702.29	700.76	0	0	0	710.84	0	0	0	700.18	0	0	712.62	0	0	692.23	0	0	0	0	0	0	0	0
2.6869e+13	0	698.82	0	0	715.68	0	0	0	708.56	0	0	709.62	0	690.18	0	0	711.04	705.52	0	0	718.53	0	0	709.96	703.45	702.19	699.64	0	0	0	709.96	0	0	0	700.09	0	0	710.94	0	0	691.69	0	0	0	0	0	0	0	0
2.6916e+13	0	696.84	0	0	714.73	0	0	0	707.45	0	0	708.07	0	0	0	0	710.35	705.42	0	0	717.14	0	0	709.07	702.04	702.03	698.5	0	0	0	709.07	0	0	0	699.99	0	0	709.4	0	0	690.97	0	0	0	0	0	0	0	0
2.6962e+13	0	719.23	691.71	716.4	714.4	691.31	0	0	707.8	0	747.24	732.89	0	692.67	0	0	710.63	707.37	0	0	725.9	0	0	708.97	706.19	704.07	698.84	0	0	0	708.97	0	0	0	702.2	0	0	735.09	0	0	692.66	0	0	0	0	0	0	714.64	0
2.7009e+13	0	717.34	693.06	0	718.19	691.2	0	0	713.8	0	716.79	728.38	0	692.24	0	0	711.44	707.13	0	0	732.68	0	0	711.81	713.54	703.75	703.63	0	0	0	711.81	0	0	0	702.02	0	0	730.06	0	0	691.98	0	0	0	0	0	0	696.97	0
2.7055e+13	0	712.87	0	0	720.14	691.08	0	0	714.96	0	707.71	723.36	0	691.87	0	0	712.96	706.9	0	0	730.28	0	0	713.68	712.84	703.5	705.22	0	0	0	713.68	0	0	0	701.82	0	690.34	724.89	0	0	692.58	0	0	0	0	0	0	0	0
2.7102e+13	0	709.47	0	0	720.28	690.97	0	0	714.38	0	702.32	719.81	0	691.62	0	0	713.64	706.77	0	0	727.69	0	0	713.98	711.17	703.39	704.96	0	0	0	713.98	0	0	0	701.64	0	691.35	721.26	0	0	693.23	0	0	0	0	0	0	0	0
2.7148e+13	0	706.73	0	0	719.72	690.85	0	0	713.33	0	698.01	717.05	0	691.52	0	0	713.68	706.72	0	0	725.4	0	0	713.58	709.42	703.38	704.11	0	0	0	713.58	0	0	0	701.51	0	691.66	718.46	0	0	693.53	0	0	0	0	0	0	0	0
2.7195e+13	0	704.4	0	0	718.88	690.73	0	0	712.16	0	693.89	714.77	0	691.46	0	0	713.35	706.72	0	0	723.4	0	0	712.88	707.76	703.38	703.07	0	0	0	712.88	0	0	0	701.42	0	691.47	716.15	0	0	693.52	0	0	0	0	0	0	0	0
2.7241e+13	0	702.33	0	0	717.94	690.61	0	0	710.97	0	0	712.8	0	691.39	0	0	712.83	706.7	0	0	721.62	0	0	712.05	706.2	703.36	701.97	0	0	0	712.05	0	0	0	701.34	0	690.91	714.16	0	0	693.27	0	0	0	0	0	0	0	0
2.7288e+13	0	700.38	0	0	716.97	690.49	0	0	709.81	0	0	711.04	0	691.26	0	0	712.2	706.66	0	0	720.03	0	0	711.17	704.71	703.28	700.85	0	0	0	711.17	0	0	0	701.26	0	690.01	712.39	0	0	692.83	0	0	0	0	0	0	0	0
2.7334e+13	0	698.48	0	0	716.01	690.36	0	0	708.68	0	0	709.43	0	691.08	0	0	711.52	706.57	0	0	718.57	0	0	710.27	703.29	703.15	699.72	0	0	0	710.27	0	0	0	701.17	0	0	710.78	0	0	692.25	0	0	0	0	0	0	0	0
2.7381e+13	0	694.51	0	1052.5	715.35	692.79	0	0	707.62	0	1072.1	706.11	0	693.8	0	0	711.81	708.53	0	0	716.05	0	0	709.96	701.43	705.18	699.31	0	0	0	709.96	0	0	690.21	703.37	0	0	707.45	0	0	694.1	0	0	0	0	0	0	0	0
2.7427e+13	0	720.06	694.17	695.71	716.97	692.67	0	0	712.2	0	725.4	732.5	0	693.4	0	0	711.5	708.29	0	0	733.46	0	0	710.9	712.65	704.88	702.06	0	0	0	710.9	0	0	690.07	703.2	0	0	734.38	0	0	693.13	0	0	0	0	0	0	703.92	0
2.7473e+13	0	715.39	692.15	0	720.41	692.55	0	0	715.55	0	711.58	726.33	0	693	0	0	713.15	708.04	0	0	732.5	0	0	713.85	713.99	704.58	705.41	0	0	0	713.85	0	0	0	703	0	690.25	727.94	0	0	693.24	0	0	0	0	0	0	692.27	0
2.752e+13	0	711.55	0	0	721.24	692.43	0	0	715.52	0	704.99	722.11	0	692.69	0	0	714.28	707.86	0	0	729.79	0	0	714.78	712.53	704.4	705.82	0	0	0	714.78	0	0	0	702.8	0	691.69	723.62	0	0	693.87	0	0	0	0	0	0	0	0
2.7566e+13	0	708.54	0	0	720.92	692.31	0	0	714.61	0	700.43	718.99	0	692.54	0	0	714.58	707.78	0	0	727.3	0	0	714.63	710.77	704.36	705.19	0	0	0	714.63	0	0	0	702.65	0	692.32	720.44	0	0	694.28	0	0	0	0	0	0	0	0
2.7613e+13	0	706.03	0	0	720.16	692.19	0	0	713.45	0	696.47	716.48	0	692.46	0	0	714.39	707.77	0	0	725.14	0	0	714.03	709.06	704.38	704.21	0	0	0	714.03	0	0	0	702.54	0	692.34	717.89	0	0	694.38	0	0	0	0	0	0	0	0
2.7659e+13	0	703.84	0	0	719.24	692.06	0	0	712.25	0	692.22	714.36	0	692.39	0	0	713.94	707.77	0	0	723.24	0	0	713.24	707.46	704.37	703.12	0	0	0	713.24	0	0	0	702.47	0	691.96	715.75	0	0	694.22	0	0	0	0	0	0	0	0
2.7706e+13	0	701.85	0	0	718.26	691.94	0	0	711.06	0	0	712.49	0	692.28	0	0	713.35	707.75	0	0	721.55	0	0	712.36	705.94	704.32	702	0	0	0	712.36	0	0	0	702.4	0	691.3	713.87	0	0	693.87	0	0	0	0	0	0	0	0
2.7752e+13	0	699.95	0	0	717.28	691.82	0	0	709.9	0	0	710.81	0	692.13	0	0	712.68	707.68	0	0	720.01	0	0	711.46	704.5	704.22	700.88	0	0	0	711.46	0	0	0	702.32	0	690.22	712.18	0	0	693.37	0	0	0	0	0	0	0	0
2.7799e+13	0	698.06	0	0	716.31	691.7	0	0	708.78	0	0	709.27	0	691.9	0	0	711.97	707.57	0	0	718.6	0	0	710.55	703.11	704.06	699.75	0	0	0	710.55	0	0	0	702.22	0	0	710.63	0	0	692.71	0	0	0	0	0	0	0	0
2.7845e+13	0	719.64	692.57	716.5	715.92	694.08	0	0	709.15	0	746.16	734.83	0	694.48	0	0	712.13	709.43	0	0	727.86	0	0	710.37	707.46	705.98	700.08	0	0	0	710.37	690.02	0	691.36	704.33	0	0	737.08	0	0	694.34	0	0	0	0	0	0	715.76	0
2.7892e+13	0	718.5	694.08	0	719.97	693.97	0	0	715.38	0	717.07	729.86	0	694.08	0	0	713.08	709.17	0	0	734.53	0	0	713.43	714.76	705.66	704.99	0	0	0	713.43	0	0	691.21	704.15	0	690.04	731.59	0	0	693.94	0	0	0	0	0	0	697.74	0
2.7938e+13	0	714.05	690.77	0	721.93	693.85	0	0	716.48	0	708.26	724.7	0	693.74	0	0	714.69	708.94	0	0	731.97	0	0	715.33	713.96	705.41	706.56	0	0	0	715.33	0	0	691.06	703.94	0	691.81	726.27	0	0	694.48	0	0	0	0	0	0	0	0
2.7985e+13	0	710.62	0	0	722.02	693.74	0	0	715.83	0	702.99	721.08	0	693.53	0	0	715.36	708.82	0	0	729.29	0	0	715.58	712.24	705.32	706.29	0	0	0	715.58	0	0	690.89	703.77	0	692.87	722.57	0	0	695.02	0	0	0	0	0	0	0	0
2.8031e+13	0	707.86	0	0	721.4	693.62	0	0	714.73	0	698.87	718.28	0	693.43	0	0	715.37	708.79	0	0	726.94	0	0	715.14	710.48	705.33	705.42	0	0	0	715.14	0	0	690.73	703.64	0	693.14	719.73	0	0	695.23	0	0	0	0	0	0	0	0
2.8078e+13	0	705.51	0	0	720.52	693.5	0	0	713.52	0	695.12	715.98	0	693.36	0	0	715.01	708.8	0	0	724.9	0	0	714.4	708.82	705.35	704.36	0	0	0	714.4	0	0	690.54	703.56	0	692.93	717.39	0	0	695.16	0	0	0	0	0	0	0	0
2.8124e+13	0	703.42	0	0	719.54	693.38	0	0	712.31	0	690.57	713.98	0	693.27	0	0	714.46	708.8	0	0	723.1	0	0	713.54	707.26	705.33	703.24	0	0	0	713.54	0	0	690.37	703.49	0	692.43	715.38	0	0	694.88	0	0	0	0	0	0	0	0
2.8171e+13	0	701.49	0	0	718.55	693.26	0	0	711.13	0	0	712.21	0	693.14	0	0	713.81	708.75	0	0	721.48	0	0	712.64	705.78	705.25	702.1	0	0	0	712.64	0	0	690.21	703.42	0	691.65	713.6	0	0	694.45	0	0	0	0	0	0	0	0
2.8217e+13	0	699.63	0	0	717.56	693.14	0	0	709.98	0	0	710.6	0	692.94	0	0	713.11	708.66	0	0	720	0	0	711.72	704.37	705.11	700.97	0	0	0	711.72	0	0	690.06	703.34	0	690.41	711.98	0	0	693.88	0	0	0	0	0	0	0	0
2.8264e+13	0	695.87	0	1052.8	716.79	695.46	690.73	0	708.83	0	1072.7	707.25	0	695.53	0	0	713.28	710.53	0	0	717.4	0	0	711.3	702.46	707.05	700.47	0	0	0	711.3	691.5	691.33	692.62	705.44	0	690.32	708.6	0	0	695.61	0	0	0	0	0	690.66	0	0
2.831e+13	0	721.07	695.31	696.79	718.62	695.35	690.4	0	713.72	0	726.07	734.09	0	695.14	0	0	713.03	710.28	0	0	735.37	0	0	712.39	714.04	706.73	703.42	0	0	0	712.39	691.4	691.19	692.47	705.26	0	0	736.01	0	0	694.8	0	0	0	0	0	0	705.11	0
2.8357e+13	0	716.47	693.27	0	722.17	695.23	690.03	0	717.07	0	712.41	727.7	0	694.76	0	0	714.8	710.02	0	0	734.2	0	0	715.46	715.2	706.42	706.77	0	0	0	715.46	691.29	691.06	692.32	705.06	0	691.75	729.35	0	0	695.05	0	0	0	0	0	0	693.37	0
2.8403e+13	0	712.64	0	0	722.96	695.12	0	0	716.97	0	705.86	723.39	0	694.51	0	0	715.96	709.84	0	0	731.37	0	0	716.37	713.66	706.26	707.14	0	0	0	716.37	691.19	690.91	692.16	704.86	0	693.26	724.93	0	0	695.65	0	0	0	0	0	0	0	0
2.845e+13	0	709.62	0	0	722.58	695	0	0	716	0	701.39	720.21	0	694.39	0	0	716.24	709.79	0	0	728.83	0	0	716.18	711.86	706.25	706.48	0	0	0	716.18	691.09	690.77	691.99	704.71	0	693.83	721.69	0	0	695.99	0	0	0	0	0	0	0	0
2.8496e+13	0	707.1	0	0	721.77	694.88	0	0	714.8	0	697.54	717.67	0	694.31	0	0	716.03	709.79	0	0	726.62	0	0	715.53	710.14	706.28	705.48	0	0	0	715.53	690.99	690.63	691.82	704.62	0	693.81	719.11	0	0	696.02	0	0	0	0	0	0	0	0
2.8543e+13	0	704.91	0	0	720.81	694.76	0	0	713.57	0	693.69	715.53	0	694.24	0	0	715.54	709.8	0	0	724.69	0	0	714.71	708.52	706.29	704.38	0	0	0	714.71	690.88	690.47	691.65	704.55	0	693.43	716.95	0	0	695.81	0	0	0	0	0	0	0	0
2.8589e+13	0	702.92	0	0	719.81	694.64	0	0	712.36	0	0	713.65	0	694.12	0	0	714.92	709.78	0	0	722.97	0	0	713.81	707.01	706.24	703.24	0	0	0	713.81	690.78	690.32	691.49	704.49	0	692.8	715.06	0	0	695.43	0	0	0	0	0	0	0	0
2.8636e+13	0	701.05	0	0	718.8	694.52	0	0	711.18	0	0	711.95	0	693.96	0	0	714.23	709.72	0	0	721.42	0	0	712.88	705.57	706.13	702.11	0	0	0	712.88	690.68	690.17	691.34	704.42	0	691.93	713.36	0	0	694.92	0	0	0	0	0	0	0	0
2.8682e+13	0	699.22	0	0	717.81	694.4	0	0	710.05	0	0	710.4	0	693.73	0	0	713.5	709.6	0	0	719.99	0	0	711.96	704.2	705.97	700.98	0	0	0	711.96	690.58	690.03	691.18	704.32	0	690.54	711.8	0	0	694.31	0	0	0	0	0	0	0	0
2.8729e+13	0	719.47	693.5	717.45	717.35	696.67	691.49	0	710.44	0	746.97	736.68	0	696.17	0	0	713.56	711.36	0	0	729.73	0	0	711.69	708.8	707.78	701.28	0	0	0	711.69	692.91	692.5	693.7	706.34	0	690.34	738.96	0	0	695.83	0	0	0	0	0	691.03	716.31	0
2.8775e+13	0	718.94	695.27	0	721.67	696.56	691.16	0	716.9	0	717.87	731.28	0	695.78	0	0	714.64	711.1	0	0	736.26	0	0	714.97	715.98	707.45	706.2	0	0	0	714.97	692.81	692.36	693.55	706.15	0	691.54	733.04	0	0	695.57	0	0	0	0	0	690.09	698.62	0
2.8822e+13	0	714.7	692.06	0	723.63	696.45	690.77	0	717.93	0	709.11	725.99	0	695.46	0	0	716.32	710.87	0	0	733.56	0	0	716.89	715.04	707.21	707.69	0	0	0	716.89	692.71	692.23	693.4	705.94	0	693.43	727.6	0	0	696.15	0	0	0	0	0	690.01	0	0
2.8868e+13	0	711.36	0	0	723.66	696.33	690.46	0	717.22	0	703.86	722.3	0	695.3	0	0	716.99	710.76	0	0	730.8	0	0	717.11	713.25	707.14	707.4	0	0	0	717.11	692.6	692.09	693.24	705.76	0	694.36	723.83	0	0	696.62	0	0	0	0	0	690.31	0	0
2.8915e+13	0	708.66	0	0	722.99	696.22	690.26	0	716.08	0	699.87	719.46	0	695.22	0	0	716.97	710.75	0	0	728.4	0	0	716.62	711.46	707.17	706.52	0	0	0	716.62	692.49	691.94	693.06	705.65	0	694.54	720.94	0	0	696.76	0	0	0	0	0	690.61	0	0
2.8961e+13	0	706.34	0	0	722.07	696.1	690.13	0	714.83	0	696.25	717.13	0	695.16	0	0	716.59	710.77	0	0	726.33	0	0	715.85	709.79	707.2	705.45	0	0	0	715.85	692.37	691.79	692.9	705.58	0	694.31	718.57	0	0	696.64	0	0	0	0	0	690.72	0	0
2.9008e+13	0	704.28	0	0	721.06	695.98	690.02	0	713.59	0	692.24	715.12	0	695.06	0	0	716.01	710.77	0	0	724.5	0	0	714.96	708.22	707.19	704.32	0	0	0	714.96	692.26	691.64	692.73	705.52	0	693.82	716.55	0	0	696.32	0	0	0	0	0	690.64	0	0
2.9054e+13	0	702.38	0	0	720.03	695.86	0	0	712.39	0	0	713.34	0	694.91	0	0	715.33	710.73	0	0	722.86	0	0	714.03	706.75	707.11	703.18	0	0	0	714.03	692.14	691.5	692.57	705.46	0	693.1	714.76	0	0	695.87	0	0	0	0	0	690.38	0	0
2.9101e+13	0	700.56	0	0	719.02	695.75	0	0	711.23	0	0	711.72	0	694.71	0	0	714.61	710.64	0	0	721.36	0	0	713.1	705.35	706.97	702.05	0	0	0	713.1	692.03	691.35	692.42	705.37	0	692.12	713.13	0	0	695.31	0	0	0	0	0	0	0	0
2.9147e+13	0	696.92	0	1053.2	718.15	697.96	692.5	0	709.98	0	1073.3	708.33	0	697.16	0	0	714.67	712.41	0	0	718.69	0	0	712.58	703.37	708.8	701.45	0	690.55	0	712.58	694.31	693.78	694.87	707.38	0	692.77	709.7	0	0	696.9	690.91	0	0	0	0	692.32	0	0
2.9193e+13	0	721.64	696.11	697.38	720.18	697.85	692.2	0	715.19	0	726.94	735.61	0	696.76	0	0	714.47	712.16	0	0	737.19	0	0	713.82	715.29	708.48	704.52	0	690.3	0	713.82	694.21	693.65	694.73	707.2	0	691.55	737.56	0	0	696.17	690.76	0	0	0	0	691.39	705.68	0
2.924e+13	0	717.1	694.1	0	723.84	697.74	691.84	0	718.53	0	713.25	729.01	0	696.39	0	0	716.38	711.89	0	0	735.81	0	0	716.99	716.28	708.17	707.82	0	690	0	716.99	694.1	693.51	694.59	706.99	0	693.46	730.7	0	0	696.55	690.61	0	0	0	0	690.81	694.17	0
2.9286e+13	0	713.34	690.32	0	724.58	697.63	691.5	0	718.36	0	706.7	724.61	0	696.17	0	0	717.56	711.72	0	0	732.88	0	0	717.88	714.65	708.02	708.17	0	0	0	717.88	694	693.37	694.43	706.8	0	694.78	726.19	0	0	697.18	690.46	0	0	0	0	690.99	0	0
2.9333e+13	0	710.36	0	0	724.15	697.52	691.25	0	717.33	0	702.25	721.38	0	696.08	0	0	717.83	711.68	0	0	730.27	0	0	717.64	712.81	708.03	707.5	0	0	0	717.64	693.89	693.23	694.26	706.66	0	695.24	722.89	0	0	697.47	690.3	0	0	0	0	691.31	0	0
2.9379e+13	0	707.88	0	0	723.3	697.4	691.09	0	716.1	0	698.51	718.81	0	696.02	0	0	717.58	711.7	0	0	728.02	0	0	716.96	711.06	708.08	706.5	0	0	0	716.96	693.79	693.09	694.1	706.57	0	695.17	720.28	0	0	697.45	690.15	0	0	0	0	691.47	0	0
2.9426e+13	0	705.71	0	0	722.3	697.28	690.96	0	714.83	0	694.99	716.64	0	695.95	0	0	717.07	711.72	0	0	726.07	0	0	716.1	709.45	708.09	705.4	0	0	0	716.1	693.68	692.94	693.93	706.52	0	694.78	718.09	0	0	697.2	0	0	0	0	0	691.47	0	0
2.9472e+13	0	703.75	0	0	721.27	697.16	690.83	0	713.6	0	690.71	714.75	0	695.82	0	0	716.42	711.7	0	0	724.32	0	0	715.18	707.93	708.05	704.26	0	0	0	715.18	693.58	692.79	693.78	706.46	0	694.16	716.19	0	0	696.79	0	0	0	0	0	691.3	0	0
2.9519e+13	0	701.91	0	0	720.23	697.04	690.68	0	712.4	0	0	713.05	0	695.64	0	0	715.7	711.64	0	0	722.75	0	0	714.23	706.5	707.94	703.13	0	0	0	714.23	693.47	692.65	693.63	706.39	0	693.37	714.49	0	0	696.28	0	0	0	0	0	690.95	0	0
2.9565e+13	0	700.12	0	0	719.22	696.93	690.49	0	711.26	0	0	711.49	0	695.41	0	0	714.95	711.52	0	0	721.31	0	0	713.29	705.13	707.77	702.01	0	0	0	713.29	693.37	692.5	693.48	706.3	0	692.27	712.92	0	0	695.68	0	0	0	0	0	690.47	0	0
2.9612e+13	0	720.72	694.27	717.28	718.72	699.09	693.2	0	711.68	0	749.1	738.42	0	697.72	0	0	714.92	713.19	0	0	731.51	0	0	712.96	709.96	709.48	702.28	0	691.32	0	712.96	695.6	694.88	695.88	708.23	0	692.67	740.73	0	0	697.07	692.01	0	0	0	0	692.67	717.86	0
2.9658e+13	0	719.7	696.09	0	723.28	698.99	692.87	0	718.35	0	719.11	732.63	0	697.32	0	0	716.14	712.91	0	0	737.91	0	0	716.45	717.14	709.14	707.32	0	691.06	0	716.45	695.5	694.74	695.74	708.03	0	693.34	734.43	0	0	696.91	691.86	0	0	0	0	691.85	699.45	0
2.9705e+13	0	715.45	692.91	0	725.23	698.88	692.51	0	719.32	0	710.2	727.22	0	697.03	0	0	717.89	712.68	0	0	735.07	0	0	718.38	716.08	708.91	708.77	0	690.73	0	718.38	695.4	694.61	695.58	707.82	0	694.99	728.87	0	0	697.6	691.71	0	0	0	0	691.69	0	0
2.9751e+13	0	712.15	0	0	725.21	698.77	692.23	0	718.54	0	704.88	723.46	0	696.9	0	0	718.55	712.59	0	0	732.23	0	0	718.56	714.24	708.86	708.45	0	690.43	0	718.56	695.3	694.47	695.42	707.65	0	695.79	725.03	0	0	698.08	691.56	0	0	0	0	691.92	0	0
2.9798e+13	0	709.46	0	0	724.49	698.65	692.03	0	717.35	0	700.93	720.58	0	696.85	0	0	718.5	712.6	0	0	729.79	0	0	718.03	712.43	708.91	707.56	0	690.19	0	718.03	695.2	694.33	695.26	707.54	0	695.9	722.09	0	0	698.18	691.41	0	0	0	0	692.15	0	0
2.9844e+13	0	707.17	0	0	723.53	698.53	691.89	0	716.07	0	697.36	718.23	0	696.79	0	0	718.08	712.63	0	0	727.68	0	0	717.22	710.73	708.96	706.49	0	690.01	0	717.22	695.1	694.18	695.1	707.48	0	695.64	719.7	0	0	698.02	691.25	0	0	0	0	692.22	0	0
2.9891e+13	0	705.13	0	0	722.49	698.42	691.76	0	714.81	0	693.69	716.2	0	696.7	0	0	717.48	712.64	0	0	725.82	0	0	716.31	709.17	708.94	705.36	0	0	0	716.31	695	694.04	694.94	707.43	0	695.13	717.66	0	0	697.67	691.09	0	0	0	0	692.12	0	0
2.9937e+13	0	703.26	0	0	721.44	698.3	691.63	0	713.58	0	0	714.41	0	696.54	0	0	716.78	712.6	0	0	724.16	0	0	715.36	707.7	708.87	704.22	0	0	0	715.36	694.89	693.89	694.78	707.38	0	694.44	715.86	0	0	697.2	690.93	0	0	0	0	691.87	0	0
2.9984e+13	0	701.47	0	0	720.41	698.19	691.46	0	712.4	0	0	712.78	0	696.34	0	0	716.03	712.5	0	0	722.65	0	0	714.4	706.3	708.72	703.09	0	0	0	714.4	694.78	693.75	694.64	707.29	0	693.57	714.23	0	0	696.63	690.78	0	0	0	0	691.49	0	0
3.003e+13	0	697.95	0	1053.5	719.45	700.3	694.15	0	711.08	0	1073.9	709.35	0	698.66	0	0	715.99	714.19	0	0	719.91	0	0	713.79	704.27	710.46	702.4	0	692.3	0	713.79	696.95	696.07	696.99	709.22	0	694.39	710.76	0	0	698.11	693.23	0	0	0	0	693.79	0	0
3.0077e+13	0	722.43	697.33	698.04	721.67	700.2	693.85	0	716.58	0	727.99	737.05	0	698.26	0	0	715.85	713.93	0	0	738.91	0	0	715.18	716.57	710.12	705.67	0	692.06	0	715.18	696.85	695.94	696.85	709.04	0	693.57	739.03	0	0	697.42	693.08	0	0	0	0	693.01	706.09	0
3.0123e+13	0	717.85	695.18	0	725.42	700.09	693.51	0	719.91	0	714.15	730.25	0	697.9	0	0	717.89	713.65	0	0	737.34	0	0	718.46	717.41	709.81	708.97	0	691.77	0	718.46	696.74	695.81	696.7	708.82	0	695.18	731.98	0	0	697.91	692.93	0	0	0	0	692.51	694.89	0
3.017e+13	0	714.11	691.58	0	726.11	699.98	693.2	0	719.67	0	707.55	725.77	0	697.7	0	0	719.09	713.49	0	0	734.31	0	0	719.31	715.7	709.68	709.26	0	691.46	0	719.31	696.64	695.67	696.55	708.62	0	696.32	727.39	0	0	698.6	692.79	0	0	0	0	692.61	0	0
3.0216e+13	0	711.16	0	0	725.63	699.87	692.98	0	718.59	0	703.08	722.49	0	697.64	0	0	719.33	713.46	0	0	731.64	0	0	719.03	713.81	709.71	708.57	0	691.2	0	719.03	696.53	695.53	696.38	708.49	0	696.66	724.04	0	0	698.89	692.64	0	0	0	0	692.86	0	0
3.0263e+13	0	708.7	0	0	724.74	699.75	692.81	0	717.32	0	699.44	719.88	0	697.61	0	0	719.05	713.5	0	0	729.35	0	0	718.31	712.04	709.78	707.56	0	690.98	0	718.31	696.43	695.39	696.22	708.42	0	696.51	721.39	0	0	698.83	692.48	0	0	0	0	692.98	0	0
3.0309e+13	0	706.55	0	0	723.71	699.64	692.67	0	716.02	0	696.05	717.7	0	697.54	0	0	718.51	713.53	0	0	727.36	0	0	717.42	710.41	709.8	706.45	0	690.81	0	717.42	696.32	695.25	696.06	708.37	0	696.07	719.18	0	0	698.55	692.32	0	0	0	0	692.95	0	0
3.0356e+13	0	704.61	0	0	722.65	699.52	692.55	0	714.77	0	692.21	715.8	0	697.42	0	0	717.83	713.52	0	0	725.59	0	0	716.47	708.89	709.75	705.31	0	690.66	0	716.47	696.22	695.1	695.91	708.32	0	695.44	717.26	0	0	698.12	692.16	0	0	0	0	692.76	0	0
3.0402e+13	0	702.8	0	0	721.6	699.4	692.39	0	713.56	0	0	714.09	0	697.23	0	0	717.09	713.45	0	0	724	0	0	715.51	707.46	709.64	704.17	0	690.51	0	715.51	696.11	694.96	695.77	708.26	0	694.68	715.56	0	0	697.59	692.01	0	0	0	0	692.44	0	0
3.0449e+13	0	701.05	0	0	720.57	699.29	692.21	0	712.4	0	0	712.53	0	697	0	0	716.33	713.32	0	0	722.55	0	0	714.55	706.1	709.46	703.05	0	690.34	0	714.55	696.01	694.82	695.63	708.16	0	693.74	713.99	0	0	696.98	691.86	0	0	0	0	691.99	0	0
3.0495e+13	0	721.99	694.72	718.22	720.02	701.37	694.8	0	712.86	0	750.4	740.06	0	699.19	0	690.33	716.21	714.91	0	0	733.21	0	0	714.16	711.17	711.09	703.31	0	693.04	0	714.16	698.14	697.1	697.93	710.01	0	694.35	742.42	0	0	698.27	694.26	0	0	0	0	694.12	717.66	0
3.0542e+13	0	720.52	696.85	0	724.82	701.27	694.47	0	719.73	0	719.86	733.91	0	698.79	0	690.17	717.56	714.63	0	0	739.48	0	0	717.86	718.33	710.74	708.5	0	692.77	0	717.86	698.04	696.97	697.79	709.8	0	695.08	735.75	0	0	698.19	694.11	0	0	0	0	693.44	700.19	0
3.0588e+13	0	716.24	693.74	0	726.75	701.16	694.15	0	720.63	0	710.92	728.39	0	698.51	0	690	719.37	714.39	0	0	736.51	0	0	719.8	717.16	710.51	709.89	0	692.47	0	719.8	697.94	696.84	697.64	709.59	0	696.53	730.07	0	0	698.96	693.97	0	0	0	0	693.31	691.04	0
3.0635e+13	0	712.93	0	0	726.68	701.05	693.9	0	719.8	0	705.6	724.57	0	698.41	0	0	720.02	714.31	0	0	733.6	0	0	719.93	715.26	710.49	709.53	0	692.19	0	719.93	697.84	696.7	697.48	709.42	0	697.18	726.17	0	0	699.47	693.82	0	0	0	0	693.49	0	0
3.0681e+13	0	710.26	0	0	725.92	700.93	693.71	0	718.56	0	701.68	721.65	0	698.38	0	0	719.94	714.34	0	0	731.11	0	0	719.36	713.41	710.56	708.62	0	691.96	0	719.36	697.74	696.56	697.31	709.33	0	697.22	723.19	0	0	699.56	693.67	0	0	0	0	693.65	0	0
3.0728e+13	0	707.99	0	0	724.92	700.82	693.57	0	717.25	0	698.21	719.26	0	698.35	0	0	719.5	714.39	0	0	728.96	0	0	718.52	711.7	710.61	707.53	0	691.77	0	718.52	697.64	696.42	697.15	709.28	0	696.89	720.77	0	0	699.36	693.52	0	0	0	0	693.68	0	0
3.0774e+13	0	705.96	0	0	723.85	700.7	693.45	0	715.96	0	694.84	717.23	0	698.26	0	0	718.87	714.4	0	0	727.07	0	0	717.58	710.12	710.6	706.39	0	691.61	0	717.58	697.53	696.27	697	709.24	0	696.34	718.71	0	0	698.98	693.36	0	0	0	0	693.55	0	0
3.0821e+13	0	704.1	0	0	722.78	700.59	693.31	0	714.72	0	690.77	715.43	0	698.1	0	0	718.14	714.36	0	0	725.38	0	0	716.61	708.64	710.52	705.25	0	691.46	0	716.61	697.43	696.13	696.85	709.18	0	695.65	716.9	0	0	698.49	693.21	0	0	0	0	693.3	0	0
3.0867e+13	0	702.34	0	0	721.73	700.48	693.14	0	713.53	0	0	713.8	0	697.89	0	0	717.38	714.26	0	0	723.85	0	0	715.64	707.25	710.37	704.12	0	691.3	0	715.64	697.33	696	696.72	709.1	0	694.83	715.27	0	0	697.91	693.05	0	0	0	0	692.91	0	0
3.0913e+13	0	698.87	0	1053.9	720.68	702.51	695.72	0	712.12	0	1074.5	710.32	0	700.1	0	691.45	717.25	715.87	0	0	721.06	0	0	714.93	705.16	712.03	703.34	0	693.98	0	714.93	699.41	698.22	698.97	710.96	0	695.64	711.77	0	0	699.26	695.4	0	0	0	0	695.11	0	0
3.096e+13	0	723.21	697.79	699.26	723.09	702.4	695.41	0	717.91	0	729.07	738.41	0	699.7	0	691.29	717.16	715.59	0	0	740.55	0	0	716.47	717.82	711.68	706.81	0	693.73	0	716.47	699.31	698.09	698.83	710.76	0	695.15	740.44	0	0	698.6	695.26	0	0	0	0	694.4	706.94	0
3.1006e+13	0	718.55	695.83	0	726.92	702.3	695.08	0	721.23	0	715.05	731.44	0	699.34	0	691.12	719.32	715.31	0	0	738.79	0	0	719.85	718.52	711.36	710.1	0	693.45	0	719.85	699.21	697.96	698.69	710.54	0	696.73	733.21	0	0	699.18	695.12	0	0	0	0	694.04	695.83	0
3.1053e+13	0	714.83	692.37	0	727.57	702.19	694.79	0	720.92	0	708.39	726.88	0	699.16	0	690.96	720.53	715.16	0	0	735.68	0	0	720.67	716.73	711.25	710.33	0	693.17	0	720.67	699.11	697.83	698.53	710.34	0	697.74	728.53	0	0	699.91	694.97	0	0	0	0	694.13	0	0
3.1099e+13	0	711.9	0	0	727.04	702.08	694.59	0	719.79	0	703.91	723.55	0	699.13	0	690.77	720.75	715.15	0	0	732.95	0	0	720.35	714.8	711.3	709.61	0	692.92	0	720.35	699.01	697.69	698.37	710.22	0	697.97	725.13	0	0	700.2	694.82	0	0	0	0	694.32	0	0
3.1146e+13	0	709.46	0	0	726.11	701.97	694.44	0	718.48	0	700.34	720.92	0	699.11	0	690.58	720.44	715.21	0	0	730.62	0	0	719.6	713	711.38	708.58	0	692.71	0	719.6	698.9	697.55	698.21	710.15	0	697.75	722.45	0	0	700.13	694.67	0	0	0	0	694.41	0	0
3.1192e+13	0	707.33	0	0	725.05	701.85	694.32	0	717.16	0	697.01	718.71	0	699.06	0	690.4	719.87	715.25	0	0	728.59	0	0	718.68	711.35	711.41	707.45	0	692.54	0	718.68	698.8	697.41	698.05	710.12	0	697.27	720.22	0	0	699.82	694.51	0	0	0	0	694.34	0	0
3.1239e+13	0	705.41	0	0	723.96	701.73	694.19	0	715.89	0	693.48	716.8	0	698.94	0	690.23	719.17	715.23	0	0	726.8	0	0	717.7	709.82	711.37	706.3	0	692.39	0	717.7	698.7	697.27	697.91	710.08	0	696.63	718.29	0	0	699.37	694.36	0	0	0	0	694.14	0	0
3.1285e+13	0	703.62	0	0	722.89	701.62	694.03	0	714.66	0	0	715.09	0	698.75	0	690.06	718.41	715.16	0	0	725.18	0	0	716.72	708.39	711.25	705.16	0	692.23	0	716.72	698.59	697.13	697.77	710.01	0	695.87	716.57	0	0	698.82	694.21	0	0	0	0	693.82	0	0
3.1332e+13	0	701.9	0	0	721.84	701.51	693.84	0	713.49	0	0	713.52	0	698.51	0	0	717.63	715.03	0	0	723.71	0	0	715.74	707.02	711.06	704.04	0	692.06	0	715.74	698.49	697	697.64	709.91	0	694.99	715.01	0	0	698.21	694.06	0	0	0	0	693.39	0	0
3.1378e+13	0	723.03	695.69	718.57	721.25	703.51	696.31	0	713.99	0	751.92	741.63	0	700.59	0	692.38	717.42	716.54	0	0	734.81	0	0	715.3	712.33	712.6	704.29	0	694.65	0	715.3	700.52	699.18	699.85	711.69	0	695.64	744.03	0	0	699.38	696.36	0	0	0	0	695.4	718.99	0
3.1425e+13	0	721.28	697.89	0	726.28	703.41	695.99	0	721.05	0	720.64	735.14	0	700.19	0	692.22	718.91	716.24	0	0	740.97	0	0	719.2	719.49	712.24	709.62	0	694.39	0	719.2	700.42	699.05	699.71	711.48	0	696.57	737.02	0	0	699.36	696.22	0	0	0	0	694.82	700.98	0
3.1471e+13	0	716.96	694.66	0	728.19	703.3	695.68	0	721.89	0	711.61	729.51	0	699.92	0	692.05	720.78	716.01	0	0	737.88	0	0	721.14	718.22	712.03	710.97	0	694.11	0	721.14	700.33	698.92	699.56	711.25	0	697.98	731.22	0	0	700.21	696.08	0	0	0	0	694.76	692.21	0
3.1518e+13	0	713.66	690.82	0	728.07	703.19	695.44	0	721	0	706.27	725.63	0	699.84	0	691.88	721.42	715.95	0	0	734.9	0	0	721.24	716.26	712.02	710.57	0	693.85	0	721.24	700.23	698.79	699.4	711.09	0	698.51	727.26	0	0	700.74	695.94	0	0	0	0	694.95	0	0
3.1564e+13	0	711	0	0	727.27	703.08	695.28	0	719.72	0	702.36	722.67	0	699.84	0	691.71	721.31	715.99	0	0	732.35	0	0	720.63	714.37	712.11	709.63	0	693.63	0	720.63	700.13	698.65	699.24	711.01	0	698.45	724.24	0	0	700.83	695.79	0	0	0	0	695.07	0	0
3.1611e+13	0	708.74	0	0	726.24	702.96	695.16	0	718.38	0	698.98	720.26	0	699.82	0	691.52	720.84	716.05	0	0	730.17	0	0	719.76	712.63	712.18	708.52	0	693.45	0	719.76	700.02	698.51	699.08	710.97	0	698.07	721.8	0	0	700.61	695.63	0	0	0	0	695.06	0	0
3.1657e+13	0	706.73	0	0	725.14	702.85	695.04	0	717.06	0	695.77	718.21	0	699.73	0	691.34	720.18	716.07	0	0	728.25	0	0	718.79	711.04	712.17	707.37	0	693.3	0	718.79	699.92	698.37	698.93	710.94	0	697.49	719.72	0	0	700.21	695.48	0	0	0	0	694.91	0	0
3.1704e+13	0	704.89	0	0	724.04	702.74	694.9	0	715.8	0	692.06	716.41	0	699.58	0	691.16	719.44	716.02	0	0	726.54	0	0	717.8	709.56	712.09	706.22	0	693.15	0	717.8	699.82	698.23	698.79	710.89	0	696.78	717.9	0	0	699.7	695.33	0	0	0	0	694.63	0	0
3.175e+13	0	703.16	0	0	722.97	702.63	694.72	0	714.6	0	0	714.77	0	699.37	0	691	718.65	715.92	0	0	725	0	0	716.81	708.16	711.93	705.09	0	692.98	0	716.81	699.72	698.1	698.66	710.81	0	695.97	716.26	0	0	699.11	695.19	0	0	0	0	694.26	0	0
3.1797e+13	0	699.7	0	1054.1	721.84	704.58	697.19	0	713.12	0	1074.9	711.26	0	701.47	0	693.45	718.43	717.46	0	0	722.14	0	0	716.02	706.01	713.51	704.24	0	695.55	0	716.02	701.71	700.23	700.83	712.59	0	696.73	712.73	0	0	700.34	697.43	0	0	0	0	696.33	0	0
3.1843e+13	0	724	698.22	699.52	724.45	704.48	696.89	0	719.19	0	730.27	739.72	0	701.06	0	693.29	718.4	717.17	0	0	742.09	0	0	717.71	719.04	713.14	707.91	0	695.3	0	717.71	701.61	700.11	700.7	712.39	0	696.4	741.78	0	0	699.7	697.3	0	0	0	0	695.65	707.32	0
3.189e+13	0	719.23	696.47	0	728.34	704.38	696.56	0	722.49	0	716.02	732.58	0	700.7	0	693.12	720.68	716.88	0	0	740.17	0	0	721.17	719.61	712.83	711.19	0	695.03	0	721.17	701.52	699.98	700.55	712.16	0	698.08	734.38	0	0	700.34	697.16	0	0	0	0	695.38	696.46	0
3.1936e+13	0	715.5	693.1	0	728.95	704.27	696.28	0	722.12	0	709.28	727.95	0	700.54	0	692.96	721.9	716.74	0	0	736.97	0	0	721.97	717.74	712.74	711.37	0	694.75	0	721.97	701.42	699.85	700.4	711.96	0	699.03	729.62	0	0	701.12	697.02	0	0	0	0	695.51	0	0
3.1983e+13	0	712.58	0	0	728.37	704.16	696.1	0	720.95	0	704.75	724.57	0	700.53	0	692.79	722.09	716.75	0	0	734.18	0	0	721.61	715.76	712.81	710.6	0	694.52	0	721.61	701.32	699.72	700.24	711.85	0	699.19	726.18	0	0	701.42	696.87	0	0	0	0	695.69	0	0
3.2029e+13	0	710.16	0	0	727.4	704.04	695.98	0	719.6	0	701.2	721.9	0	700.54	0	692.61	721.76	716.82	0	0	731.81	0	0	720.82	713.94	712.9	709.55	0	694.34	0	720.82	701.22	699.58	700.08	711.8	0	698.91	723.46	0	0	701.33	696.72	0	0	0	0	695.74	0	0
3.2076e+13	0	708.06	0	0	726.31	703.93	695.86	0	718.25	0	697.93	719.68	0	700.49	0	692.42	721.16	716.86	0	0	729.75	0	0	719.87	712.26	712.94	708.41	0	694.18	0	719.87	701.12	699.44	699.93	711.77	0	698.39	721.21	0	0	701.01	696.57	0	0	0	0	695.65	0	0
3.2122e+13	0	706.15	0	0	725.2	703.82	695.74	0	716.95	0	694.66	717.75	0	700.38	0	692.24	720.44	716.85	0	0	727.94	0	0	718.87	710.72	712.89	707.25	0	694.03	0	718.87	701.02	699.3	699.79	711.73	0	697.73	719.26	0	0	700.54	696.42	0	0	0	0	695.43	0	0
3.2169e+13	0	704.39	0	0	724.1	703.71	695.58	0	715.71	0	690.77	716.04	0	700.19	0	692.07	719.66	716.78	0	0	726.3	0	0	717.87	709.28	712.77	706.11	0	693.87	0	717.87	700.92	699.17	699.65	711.67	0	696.97	717.54	0	0	699.98	696.27	0	0	0	0	695.1	0	0
3.2215e+13	0	702.7	0	0	723.04	703.6	695.38	0	714.53	0	0	714.47	0	699.95	0	691.91	718.86	716.64	0	0	724.82	0	0	716.88	707.92	712.58	704.98	0	693.69	0	716.88	700.81	699.04	699.52	711.57	0	696.12	715.97	0	0	699.36	696.13	0	0	0	0	694.68	0	0
3.2262e+13	0	724.04	695.46	718.87	722.42	705.52	697.75	0	715.08	0	753.85	743.13	0	701.92	0	694.33	718.58	718.07	0	0	736.33	0	0	716.39	713.46	714.04	705.22	0	696.18	0	716.39	702.77	701.13	701.65	713.28	0	696.76	745.56	0	0	700.42	698.34	0	0	0	0	696.58	719.07	0
3.2308e+13	0	722.04	698.43	0	727.66	705.42	697.42	0	722.32	0	721.82	736.31	0	701.51	0	694.17	720.19	717.77	0	0	742.38	0	0	720.48	720.61	713.67	710.71	0	695.92	0	720.48	702.67	701.01	701.52	713.05	0	697.98	738.22	0	0	700.46	698.2	0	0	0	0	696.06	701.49	0
3.2355e+13	0	717.7	695.33	0	729.56	705.32	697.11	0	723.09	0	712.63	730.58	0	701.25	0	694	722.11	717.54	0	0	739.17	0	0	722.43	719.23	713.46	712	0	695.64	0	722.43	702.57	700.88	701.37	712.83	0	699.45	732.32	0	0	701.37	698.06	0	0	0	0	696.09	693.04	0
3.2401e+13	0	714.4	691.83	0	729.39	705.21	696.9	0	722.14	0	707.23	726.65	0	701.2	0	693.83	722.74	717.49	0	0	736.13	0	0	722.48	717.21	713.48	711.56	0	695.39	0	722.48	702.47	700.75	701.21	712.67	0	699.91	728.3	0	0	701.94	697.92	0	0	0	0	696.32	0	0
3.2448e+13	0	711.75	0	0	728.54	705.09	696.76	0	720.82	0	703.28	723.65	0	701.22	0	693.66	722.61	717.55	0	0	733.54	0	0	721.84	715.29	713.58	710.59	0	695.19	0	721.84	702.37	700.61	701.05	712.6	0	699.78	725.25	0	0	702.04	697.77	0	0	0	0	696.44	0	0
3.2494e+13	0	709.51	0	0	727.48	704.98	696.66	0	719.45	0	699.97	721.22	0	701.21	0	693.48	722.11	717.62	0	0	731.31	0	0	720.94	713.53	713.66	709.47	0	695.03	0	720.94	702.27	700.47	700.89	712.57	0	699.33	722.78	0	0	701.82	697.62	0	0	0	0	696.41	0	0
3.2541e+13	0	707.52	0	0	726.36	704.87	696.54	0	718.11	0	696.83	719.15	0	701.13	0	693.3	721.43	717.64	0	0	729.37	0	0	719.94	711.92	713.65	708.32	0	694.88	0	719.94	702.17	700.34	700.75	712.55	0	698.7	720.68	0	0	701.4	697.47	0	0	0	0	696.23	0	0
3.2587e+13	0	705.69	0	0	725.24	704.76	696.4	0	716.84	0	693.41	717.33	0	700.98	0	693.13	720.66	717.6	0	0	727.64	0	0	718.93	710.43	713.57	707.17	0	694.73	0	718.93	702.07	700.2	700.62	712.5	0	697.97	718.84	0	0	700.88	697.33	0	0	0	0	695.94	0	0
3.2633e+13	0	703.98	0	0	724.14	704.65	696.22	0	715.62	0	0	715.69	0	700.76	0	692.96	719.86	717.49	0	0	726.08	0	0	717.92	709.03	713.41	706.03	0	694.57	0	717.92	701.97	700.07	700.49	712.42	0	697.16	717.2	0	0	700.27	697.18	0	0	0	0	695.56	0	0
3.268e+13	0	700.54	0	1054.4	722.94	706.53	698.59	0	714.07	0	1075.4	712.15	0	702.77	0	695.33	719.56	718.96	0	0	723.16	0	0	717.06	706.84	714.9	705.1	0	697.04	0	717.06	703.88	702.13	702.58	714.13	0	697.84	713.63	0	0	701.4	699.34	0	690.21	0	0	697.54	0	0
3.2726e+13	0	724.92	699.28	700.13	725.74	706.43	698.28	0	720.42	0	731.24	740.97	0	702.35	0	695.17	719.58	718.65	0	0	743.54	0	0	718.89	720.21	714.53	708.99	0	696.79	0	718.89	703.79	702.01	702.45	713.93	0	697.63	743.06	0	0	700.79	699.21	0	0	0	0	696.88	707.97	0
3.2773e+13	0	720	697.37	0	729.7	706.33	697.95	0	723.7	0	716.78	733.67	0	701.99	0	695.01	721.97	718.36	0	0	741.47	0	0	722.44	720.66	714.21	712.27	0	696.52	0	722.44	703.69	701.88	702.31	713.69	0	699.43	735.49	0	0	701.5	699.08	0	0	0	0	696.67	697.32	0
3.2819e+13	0	716.23	693.96	0	730.26	706.23	697.69	0	723.27	0	709.99	728.96	0	701.86	0	694.84	723.2	718.23	0	0	738.19	0	0	723.2	718.72	714.14	712.4	0	696.25	0	723.2	703.59	701.75	702.15	713.49	0	700.35	730.66	0	0	702.31	698.94	0	0	0	0	696.87	0	0
3.2866e+13	0	713.31	0	0	729.63	706.11	697.53	0	722.04	0	705.44	725.54	0	701.87	0	694.67	723.37	718.26	0	0	735.36	0	0	722.8	716.7	714.23	711.59	0	696.03	0	722.8	703.5	701.62	701.99	713.39	0	700.44	727.17	0	0	702.62	698.79	0	0	0	0	697.05	0	0
3.2912e+13	0	710.89	0	0	728.63	706	697.43	0	720.66	0	701.91	722.85	0	701.89	0	694.5	723.01	718.34	0	0	732.94	0	0	721.98	714.85	714.34	710.51	0	695.86	0	721.98	703.4	701.48	701.83	713.35	0	700.1	724.43	0	0	702.53	698.64	0	0	0	0	697.09	0	0
3.2959e+13	0	708.8	0	0	727.51	705.89	697.33	0	719.29	0	698.71	720.6	0	701.86	0	694.33	722.39	718.39	0	0	730.86	0	0	721.01	713.15	714.38	709.35	0	695.72	0	721.01	703.3	701.34	701.69	713.33	0	699.53	722.16	0	0	702.19	698.5	0	0	0	0	696.97	0	0
3.3005e+13	0	706.91	0	0	726.37	705.77	697.2	0	717.97	0	695.64	718.67	0	701.74	0	694.16	721.65	718.38	0	0	729.02	0	0	719.98	711.6	714.33	708.19	0	695.58	0	719.98	703.2	701.21	701.55	713.3	0	698.84	720.2	0	0	701.7	698.35	0	0	0	0	696.72	0	0
3.3052e+13	0	705.15	0	0	725.25	705.67	697.05	0	716.72	0	692.04	716.94	0	701.56	0	693.99	720.85	718.3	0	0	727.37	0	0	718.96	710.15	714.2	707.04	0	695.42	0	718.96	703.1	701.08	701.42	713.24	0	698.06	718.46	0	0	701.13	698.21	0	0	0	0	696.37	0	0
3.3098e+13	0	703.49	0	0	724.17	705.56	696.85	0	715.52	0	0	715.37	0	701.31	0	693.82	720.03	718.16	0	0	725.87	0	0	717.96	708.79	714.01	705.91	0	695.25	0	717.96	703	700.95	701.3	713.13	0	697.21	716.88	0	0	700.49	698.07	0	0	0	0	695.94	0	0
3.3145e+13	0	725.15	696.37	719.74	723.52	707.41	699.12	0	716.12	0	755.14	744.56	0	703.19	0	696.15	719.67	719.52	0	0	737.76	0	690.65	717.43	714.56	715.39	706.15	0	697.64	0	717.43	704.87	702.97	703.35	714.77	0	697.78	747	0	0	701.45	700.19	0	690.82	0	0	697.74	719.96	0
3.3191e+13	0	722.77	699.35	0	728.98	707.31	698.79	0	723.53	0	722.61	737.43	0	702.77	0	695.99	721.41	719.21	0	0	743.7	0	690.51	721.71	721.7	715.01	711.79	0	697.38	0	721.71	704.78	702.85	703.22	714.54	0	699.11	739.37	0	0	701.54	700.06	0	690.53	0	0	697.25	702.1	0
3.3238e+13	0	718.36	696.1	0	730.86	707.21	698.49	0	724.23	0	713.35	731.6	0	702.53	0	695.83	723.38	718.98	0	0	740.39	0	690.37	723.65	720.22	714.81	713.03	0	697.1	0	723.65	704.68	702.73	703.07	714.31	0	700.63	733.36	0	0	702.5	699.92	0	690.2	0	0	697.34	693.9	0
3.3284e+13	0	715.06	692.68	0	730.64	707.11	698.28	0	723.24	0	707.93	727.62	0	702.5	0	695.66	723.99	718.95	0	0	737.29	0	690.24	723.67	718.15	714.86	712.53	0	696.86	0	723.67	704.59	702.6	702.91	714.16	0	701.06	729.29	0	0	703.08	699.78	0	0	0	0	697.59	0	0
3.3331e+13	0	712.41	0	0	729.76	706.99	698.17	0	721.88	0	703.96	724.59	0	702.53	0	695.49	723.84	719.03	0	0	734.66	0	690.11	722.99	716.19	714.98	711.53	0	696.67	0	722.99	704.49	702.46	702.75	714.1	0	700.88	726.2	0	0	703.17	699.64	0	0	0	0	697.72	0	0
3.3377e+13	0	710.18	0	0	728.66	706.88	698.08	0	720.48	0	700.71	722.13	0	702.54	0	695.32	723.31	719.11	0	0	732.4	0	0	722.05	714.41	715.06	710.39	0	696.53	0	722.05	704.39	702.32	702.6	714.08	0	700.38	723.71	0	0	702.94	699.49	0	0	0	0	697.66	0	0
3.3424e+13	0	708.2	0	0	727.51	706.77	697.97	0	719.12	0	697.61	720.05	0	702.47	0	695.15	722.61	719.13	0	0	730.44	0	0	721.04	712.78	715.06	709.22	0	696.39	0	721.04	704.29	702.19	702.46	714.07	0	699.73	721.6	0	0	702.51	699.34	0	0	0	0	697.46	0	0
3.347e+13	0	706.39	0	0	726.36	706.66	697.83	0	717.82	0	694.42	718.22	0	702.31	0	694.98	721.82	719.09	0	0	728.69	0	0	720	711.28	714.97	708.06	0	696.25	0	720	704.19	702.06	702.33	714.02	0	698.98	719.75	0	0	701.97	699.2	0	0	0	0	697.15	0	0
3.3517e+13	0	704.69	0	0	725.25	706.55	697.66	0	716.59	0	690.68	716.57	0	702.09	0	694.82	721	718.97	0	0	727.11	0	0	718.98	709.88	714.8	706.92	0	696.08	0	718.98	704.09	701.93	702.21	713.94	0	698.16	718.09	0	0	701.35	699.06	0	0	0	0	696.76	0	0
3.3563e+13	0	701.26	0	1054.7	723.97	708.36	699.93	0	714.98	0	1075.8	713	0	704.01	0	697.09	720.62	720.37	0	0	724.13	0	691.88	718.04	707.63	716.23	705.91	0	698.46	0	718.04	705.93	703.91	704.23	715.59	0	698.76	714.49	0	0	702.37	701.14	0	691.68	0	0	698.62	0	0
3.361e+13	0	725.77	699.73	700.72	726.96	708.27	699.61	0	721.6	0	731.87	742.17	0	703.58	0	696.94	720.7	720.06	0	0	744.91	0	691.74	720.02	721.32	715.84	709.99	0	698.21	0	720.02	705.83	703.79	704.1	715.38	0	698.61	744.28	0	0	701.77	701.01	0	691.42	0	0	697.97	708.83	0
3.3656e+13	0	720.69	697.97	0	730.98	708.17	699.28	0	724.85	0	717.37	734.71	0	703.23	0	696.79	723.2	719.76	0	0	742.7	0	691.61	723.64	721.66	715.53	713.29	0	697.93	0	723.64	705.74	703.67	703.96	715.14	0	700.49	736.55	0	0	702.55	700.88	0	691.1	0	0	697.81	698.16	0
3.3703e+13	0	716.88	694.68	0	731.5	708.07	699.03	0	724.36	0	710.58	729.93	0	703.11	0	696.62	724.43	719.64	0	0	739.35	0	691.48	724.37	719.65	715.47	713.36	0	697.67	0	724.37	705.64	703.54	703.81	714.94	0	701.42	731.65	0	0	703.39	700.74	0	690.76	0	0	698.06	0	0
3.3749e+13	0	713.94	690.81	0	730.83	707.96	698.89	0	723.09	0	706.04	726.47	0	703.14	0	696.45	724.58	719.69	0	0	736.46	0	691.34	723.94	717.59	715.58	712.51	0	697.46	0	723.94	705.55	703.41	703.65	714.84	0	701.49	728.12	690.31	0	703.7	700.6	0	690.47	0	0	698.26	0	0
3.3796e+13	0	711.53	0	0	729.79	707.84	698.8	0	721.67	0	702.51	723.75	0	703.18	0	696.28	724.19	719.79	0	0	734.02	0	691.21	723.08	715.71	715.7	711.4	0	697.31	0	723.08	705.45	703.27	703.49	714.81	0	701.11	725.36	690.3	0	703.6	700.46	0	690.25	0	0	698.28	0	0
3.3842e+13	0	709.44	0	0	728.64	707.73	698.71	0	720.28	0	699.4	721.49	0	703.15	0	696.11	723.55	719.84	0	0	731.91	0	691.08	722.08	714	715.75	710.23	0	697.17	0	722.08	705.35	703.14	703.35	714.81	0	700.52	723.06	0	0	703.25	700.31	0	690.07	0	0	698.14	0	0
3.3889e+13	0	707.56	0	0	727.48	707.62	698.59	0	718.94	0	696.41	719.54	0	703.04	0	695.95	722.79	719.83	0	0	730.05	0	690.95	721.04	712.43	715.7	709.05	0	697.04	0	721.04	705.25	703.01	703.22	714.78	0	699.8	721.09	0	0	702.75	700.17	0	0	0	0	697.88	0	0
3.3935e+13	0	705.83	0	0	726.34	707.51	698.43	0	717.67	0	693.05	717.8	0	702.85	0	695.79	721.97	719.75	0	0	728.38	0	690.81	720	710.98	715.56	707.9	0	696.89	0	720	705.15	702.88	703.09	714.72	0	699.01	719.34	0	0	702.16	700.03	0	0	0	0	697.52	0	0
3.3982e+13	0	704.18	0	0	725.24	707.41	698.24	0	716.47	0	0	716.23	0	702.6	0	695.63	721.13	719.6	0	0	726.87	0	690.68	718.98	709.61	715.36	706.76	0	696.72	0	718.98	705.05	702.76	702.97	714.61	0	698.17	717.75	0	0	701.52	699.89	0	0	0	0	697.08	0	0
3.4028e+13	0	726.2	696.4	719.9	724.57	709.2	700.41	0	717.12	0	755.92	745.92	0	704.39	0	697.86	720.71	720.9	0	0	739.12	0	692.95	718.41	715.6	716.67	707	690.29	699.02	0	718.41	706.86	704.7	704.96	716.19	690.13	698.67	748.36	0	0	702.38	701.94	0	692.24	0	0	698.77	720.74	0
3.4075e+13	0	723.47	699.71	0	730.23	709.1	700.08	0	724.68	0	723.24	738.51	0	703.97	0	697.71	722.58	720.57	0	0	744.95	0	692.82	722.88	722.72	716.29	712.78	690.14	698.75	0	722.88	706.76	704.59	704.83	715.95	690	700.06	740.45	0	0	702.52	701.81	0	691.96	0	0	698.3	702.63	0
3.4121e+13	0	718.99	696.56	0	732.09	709	699.78	0	725.33	0	713.93	732.58	0	703.73	0	697.56	724.59	720.35	0	0	741.54	0	692.68	724.81	721.16	716.1	713.97	0	698.47	0	724.81	706.67	704.46	704.68	715.72	0	701.63	734.35	0	0	703.52	701.68	0	691.65	0	0	698.44	694.62	0
3.4168e+13	0	715.67	693.29	0	731.83	708.89	699.59	0	724.28	0	708.51	728.54	0	703.72	0	697.39	725.19	720.33	0	0	738.38	0	692.55	724.79	719.03	716.16	713.43	0	698.24	0	724.79	706.58	704.33	704.52	715.58	0	702.06	730.23	690.44	0	704.11	701.54	0	691.35	0	0	698.73	0	0
3.4214e+13	0	713.02	0	0	730.9	708.78	699.48	0	722.88	0	704.54	725.48	0	703.78	0	697.22	725	720.43	0	0	735.71	0	692.42	724.08	717.04	716.3	712.4	0	698.06	0	724.08	706.48	704.2	704.36	715.52	0	701.86	727.12	690.74	0	704.2	701.39	0	691.07	0	0	698.86	0	0
3.426e+13	0	710.79	0	0	729.78	708.67	699.41	0	721.45	0	701.31	723	0	703.79	0	697.05	724.45	720.52	0	0	733.43	0	692.28	723.12	715.24	716.39	711.24	0	697.93	0	723.12	706.38	704.06	704.21	715.52	0	701.34	724.6	690.52	0	703.96	701.25	0	690.86	0	0	698.8	0	0
3.4307e+13	0	708.83	0	0	728.6	708.56	699.31	0	720.07	0	698.27	720.9	0	703.72	0	696.88	723.73	720.54	0	0	731.45	0	692.15	722.08	713.6	716.39	710.06	0	697.8	0	722.08	706.28	703.93	704.08	715.5	0	700.66	722.48	0	0	703.52	701.1	0	690.69	0	0	698.59	0	0
3.4353e+13	0	707.03	0	0	727.43	708.45	699.18	0	718.76	0	695.3	719.06	0	703.57	0	696.72	722.93	720.49	0	0	729.68	0	692.02	721.02	712.08	716.3	708.89	0	697.67	0	721.02	706.18	703.8	703.95	715.46	0	699.9	720.61	0	0	702.97	700.97	0	690.54	0	0	698.26	0	0
3.44e+13	0	705.35	0	0	726.31	708.35	699	0	717.52	0	691.79	717.41	0	703.35	0	696.57	722.09	720.37	0	0	728.09	0	691.89	719.99	710.67	716.12	707.74	0	697.51	0	719.99	706.08	703.68	703.84	715.38	0	699.07	718.95	0	0	702.35	700.83	0	690.37	0	0	697.85	0	0
3.4446e+13	0	701.92	0	1055	724.96	710.1	701.19	0	715.85	0	1076.2	713.81	0	705.17	0	698.76	721.64	721.71	0	0	725.06	690.18	694.11	718.98	708.37	717.48	706.67	691.42	699.8	0	718.98	707.85	705.59	705.79	716.97	691.37	699.59	715.3	0	0	703.26	702.84	0	693.06	0	0	699.61	0	0
3.4493e+13	0	726.7	700.59	701.11	728.12	710	700.86	0	722.72	0	732.83	743.3	0	704.74	0	698.61	721.77	721.39	0	0	746.21	0	693.98	721.1	722.38	717.09	710.93	691.27	699.54	0	721.1	707.76	705.48	705.66	716.75	691.24	699.54	745.42	0	0	702.68	702.71	0	692.8	0	0	698.96	709	0
3.4539e+13	0	721.49	698.58	0	732.2	709.91	700.53	0	725.95	0	718.18	735.7	0	704.39	0	698.46	724.37	721.08	0	0	743.87	0	693.85	724.78	722.6	716.77	714.24	691.12	699.26	0	724.78	707.67	705.36	705.52	716.5	691.11	701.56	737.55	0	0	703.53	702.58	0	692.49	0	0	698.85	698.48	0
3.4586e+13	0	717.63	695.29	0	732.67	709.8	700.28	0	725.4	0	711.34	730.86	0	704.29	0	698.3	725.6	720.98	0	0	740.43	0	693.72	725.49	720.53	716.73	714.28	690.97	699	0	725.49	707.57	705.23	705.37	716.31	690.99	702.53	732.59	690.5	0	704.41	702.45	0	692.17	0	0	699.16	690.23	0
3.4632e+13	0	714.68	691.75	0	731.97	709.69	700.15	0	724.09	0	706.79	727.36	0	704.34	0	698.13	725.73	721.04	0	0	737.51	0	693.59	725.01	718.44	716.87	713.4	690.82	698.8	0	725.01	707.48	705.1	705.21	716.22	690.86	702.58	729.02	691.17	0	704.73	702.31	0	691.89	0	0	699.39	0	0
3.4679e+13	0	712.26	0	0	730.9	709.58	700.08	0	722.64	0	703.25	724.61	0	704.39	0	697.96	725.31	721.15	0	0	735.03	0	693.46	724.13	716.53	717	712.28	690.66	698.66	0	724.13	707.38	704.96	705.06	716.2	690.73	702.17	726.24	691.19	0	704.64	702.16	0	691.68	0	0	699.43	0	0
3.4725e+13	0	710.17	0	0	729.72	709.47	700	0	721.22	0	700.21	722.33	0	704.37	0	697.8	724.65	721.21	0	0	732.9	0	693.33	723.11	714.81	717.04	711.09	690.5	698.54	0	723.11	707.28	704.83	704.92	716.2	690.6	701.54	723.93	690.77	0	704.28	702.02	0	691.5	0	0	699.28	0	0
3.4772e+13	0	708.3	0	0	728.53	709.36	699.89	0	719.86	0	697.26	720.37	0	704.26	0	697.63	723.87	721.2	0	0	731.02	0	693.2	722.05	713.23	716.99	709.9	690.35	698.41	0	722.05	707.18	704.7	704.79	716.18	690.48	700.8	721.94	0	0	703.78	701.88	0	691.33	0	0	699.01	0	0
3.4818e+13	0	706.57	0	0	727.38	709.26	699.74	0	718.58	0	694.12	718.62	0	704.07	0	697.48	723.03	721.11	0	0	729.34	0	693.07	720.99	711.77	716.85	708.74	690.2	698.27	0	720.99	707.09	704.58	704.67	716.12	690.34	700	720.17	0	0	703.18	701.74	0	691.16	0	0	698.64	0	0
3.4865e+13	0	704.94	0	0	726.26	709.16	699.54	0	717.37	0	690.49	717.04	0	703.81	0	697.32	722.18	720.96	0	0	727.81	0	692.94	719.96	710.39	716.64	707.61	690.05	698.1	0	719.96	706.99	704.46	704.56	716.01	690.21	699.15	718.58	0	0	702.53	701.61	0	690.97	0	0	698.19	0	0
3.4911e+13	0	727.44	697.4	720.05	725.57	710.88	701.63	0	718.07	0	756.07	747.2	0	705.52	0	699.48	721.7	722.19	0	0	740.41	690.76	695.12	719.35	716.62	717.88	707.85	692.37	700.31	0	719.35	708.73	706.34	706.48	717.53	692.46	699.6	749.64	0	0	703.31	703.59	0	693.59	0	0	699.79	721.46	0
3.4958e+13	0	724.3	700.59	0	731.42	710.79	701.29	0	725.79	0	723.65	739.52	0	705.1	0	699.33	723.69	721.85	0	0	746.15	690.53	694.99	723.99	723.72	717.49	713.79	692.21	700.04	0	723.99	708.64	706.23	706.34	717.28	692.33	701.07	741.48	0	0	703.51	703.46	0	693.32	0	0	699.35	703.15	0
3.5004e+13	0	719.71	697.33	0	733.25	710.69	700.99	0	726.37	0	714.38	733.51	0	704.88	0	699.18	725.74	721.64	0	0	742.64	690.26	694.86	725.91	722.07	717.32	714.94	692.06	699.76	0	725.91	708.54	706.1	706.2	717.05	692.2	702.65	735.29	690.32	0	704.55	703.33	0	693.02	0	0	699.54	695.39	0
3.5051e+13	0	716.34	694.1	0	732.95	710.58	700.82	0	725.27	0	709	729.42	0	704.89	0	699.02	726.32	721.64	0	0	739.42	0	694.73	725.86	719.9	717.4	714.35	691.91	699.54	0	725.86	708.45	705.97	706.04	716.91	692.07	703.07	731.12	691.37	0	705.14	703.19	0	692.74	0	0	699.85	0	0
3.5097e+13	0	713.68	0	0	731.99	710.47	700.73	0	723.84	0	705.06	726.33	0	704.96	0	698.85	726.11	721.75	0	0	736.71	0	694.6	725.11	717.88	717.56	713.28	691.76	699.37	0	725.11	708.36	705.84	705.88	716.87	691.94	702.84	727.99	691.67	0	705.23	703.05	0	692.47	0	0	699.99	0	0
3.5144e+13	0	711.44	0	0	730.84	710.36	700.66	0	722.38	0	701.85	723.84	0	704.98	0	698.68	725.54	721.85	0	0	734.41	0	694.47	724.13	716.06	717.65	712.1	691.61	699.25	0	724.13	708.26	705.71	705.74	716.87	691.81	702.3	725.45	691.49	0	704.97	702.91	0	692.27	0	0	699.92	0	0
3.519e+13	0	709.48	0	0	729.63	710.25	700.58	0	720.98	0	698.89	721.72	0	704.91	0	698.52	724.79	721.88	0	0	732.41	0	694.34	723.06	714.4	717.65	710.9	691.46	699.13	0	723.06	708.16	705.57	705.61	716.87	691.68	701.6	723.31	690.86	0	704.53	702.77	0	692.1	0	0	699.69	0	0
3.5237e+13	0	707.69	0	0	728.45	710.14	700.45	0	719.65	0	696.02	719.87	0	704.76	0	698.36	723.97	721.83	0	0	730.63	0	694.21	721.99	712.87	717.55	709.71	691.3	699.01	0	721.99	708.06	705.45	705.49	716.83	691.56	700.81	721.44	0	0	703.96	702.63	0	691.94	0	0	699.36	0	0
3.5283e+13	0	706.02	0	0	727.3	710.04	700.28	0	718.4	0	692.71	718.21	0	704.54	0	698.21	723.12	721.7	0	0	729.02	0	694.08	720.94	711.45	717.37	708.56	691.15	698.85	0	720.94	707.96	705.33	705.37	716.74	691.43	699.98	719.76	0	0	703.33	702.5	0	691.77	0	0	698.94	0	0
3.533e+13	690.23	702.58	0	1055.3	725.89	711.73	702.38	691	716.67	0	1076.4	714.58	0	706.29	0	700.33	722.6	722.98	0	0	725.95	691.59	696.22	719.87	709.11	718.67	707.42	693.44	701.07	0	719.87	709.67	707.18	707.26	718.28	693.64	700.4	716.08	0	0	704.14	704.44	0	694.37	0	0	700.59	0	0
3.5376e+13	690.05	727.53	701.14	701.57	729.23	711.64	702.05	690.89	723.8	0	733.13	744.38	0	705.85	0	700.18	722.79	722.64	0	0	747.45	691.37	696.09	722.13	723.42	718.26	711.87	693.29	700.81	0	722.13	709.58	707.07	707.14	718.05	693.51	700.39	746.51	0	0	703.58	704.32	0	694.12	0	0	699.94	709.65	0
3.5423e+13	0	722.16	699.09	0	733.35	711.55	701.72	690.77	727	0	718.55	736.64	0	705.5	0	700.03	725.48	722.34	0	0	744.97	691.08	695.96	725.87	723.53	717.95	715.18	693.14	700.52	0	725.87	709.49	706.95	707	717.8	693.38	702.45	738.5	690.02	0	704.49	704.19	0	693.82	0	0	699.86	699.12	0
3.5469e+13	0	718.25	695.94	0	733.79	711.44	701.48	690.65	726.39	0	711.76	731.73	0	705.42	0	699.88	726.72	722.24	0	0	741.47	690.79	695.83	726.54	721.39	717.93	715.17	692.99	700.27	0	726.54	709.39	706.83	706.84	717.6	693.26	703.43	733.48	691.34	0	705.38	704.06	0	693.52	0	0	700.2	691.63	0
3.5516e+13	0	715.27	692.63	0	733.05	711.33	701.36	690.53	725.03	0	707.24	728.2	0	705.49	0	699.71	726.82	722.33	0	0	738.5	690.51	695.71	726.04	719.26	718.08	714.25	692.84	700.08	0	726.04	709.3	706.69	706.69	717.53	693.13	703.47	729.88	691.99	0	705.7	703.92	0	693.26	0	0	700.45	0	0
3.5562e+13	0	712.85	0	0	731.94	711.22	701.3	690.42	723.56	0	703.72	725.43	0	705.55	0	699.55	726.38	722.45	0	0	736	690.27	695.58	725.13	717.33	718.22	713.1	692.69	699.94	0	725.13	709.21	706.56	706.53	717.52	693	703.05	727.08	692.05	0	705.6	703.77	0	693.05	0	0	700.49	0	0
3.5609e+13	0	710.76	0	0	730.74	711.11	701.23	690.3	722.11	0	700.73	723.14	0	705.53	0	699.38	725.7	722.51	0	0	733.84	690.06	695.45	724.08	715.59	718.27	711.89	692.54	699.83	0	724.08	709.11	706.43	706.4	717.53	692.88	702.4	724.75	691.68	0	705.23	703.63	0	692.87	0	0	700.34	0	0
3.5655e+13	0	708.9	0	0	729.53	711	701.13	690.17	720.74	0	697.83	721.16	0	705.42	0	699.22	724.89	722.5	0	0	731.95	0	695.32	723	713.99	718.22	710.69	692.39	699.71	0	723	709.01	706.3	706.28	717.51	692.75	701.65	722.75	690.88	0	704.72	703.49	0	692.7	0	0	700.05	0	0
3.5702e+13	0	707.17	0	0	728.36	710.9	700.98	690.05	719.45	0	694.9	719.4	0	705.23	0	699.07	724.04	722.41	0	0	730.26	0	695.19	721.93	712.52	718.07	709.52	692.23	699.57	0	721.93	708.91	706.18	706.16	717.45	692.62	700.83	720.97	0	0	704.11	703.36	0	692.52	0	0	699.67	0	0
3.5748e+13	0	705.56	0	0	727.23	710.81	700.78	0	718.22	0	691.51	717.82	0	704.97	0	698.92	723.18	722.25	0	0	728.72	0	695.06	720.88	711.14	717.85	708.38	692.08	699.41	0	720.88	708.82	706.07	706.05	717.34	692.5	699.98	719.37	0	0	703.45	703.23	0	692.33	0	0	699.21	0	0
3.5795e+13	690.95	728.45	697.73	720.75	726.52	712.47	702.79	692.12	718.98	0	757.13	748.41	0	706.6	0	701.01	722.64	723.42	0	0	741.65	692.13	697.15	720.24	717.58	719.03	708.62	694.32	701.55	0	720.24	710.49	707.89	707.91	718.8	694.65	700.35	750.84	0	0	704.14	705.14	0	694.86	0	0	700.71	722.43	0
3.5841e+13	690.77	725.05	700.98	689.91	732.55	712.38	702.44	692.01	726.84	0	724.31	740.49	0	706.17	0	700.86	724.74	723.07	0	0	747.28	691.89	697.03	725.04	724.66	718.64	714.7	694.17	701.27	0	725.04	710.4	707.77	707.78	718.54	694.53	701.92	742.45	0	0	704.39	705.02	0	694.59	0	0	700.28	703.78	0
3.5888e+13	690.59	720.38	697.82	0	734.36	712.28	702.15	691.89	727.36	0	714.99	734.39	0	705.96	0	700.71	726.83	722.86	0	0	743.68	691.63	696.9	726.96	722.93	718.48	715.81	694.03	700.99	0	726.96	710.31	707.65	707.63	718.31	694.4	703.55	736.19	691.13	0	705.48	704.89	0	694.3	0	0	700.51	696.07	0
3.5934e+13	690.4	716.99	694.74	0	734.02	712.18	701.98	691.77	726.21	0	709.6	730.26	0	705.99	0	700.55	727.39	722.89	0	0	740.41	691.36	696.78	726.87	720.71	718.58	715.19	693.88	700.77	0	726.87	710.22	707.52	707.47	718.18	694.28	703.99	731.98	692.21	0	706.08	704.76	0	694.03	0	0	700.85	0	0
3.598e+13	690.22	714.31	690.5	0	733.03	712.06	701.91	691.65	724.75	0	705.66	727.15	0	706.08	0	700.39	727.16	723.01	0	0	737.67	691.06	696.65	726.1	718.66	718.75	714.1	693.73	700.62	0	726.1	710.13	707.39	707.32	718.15	694.15	703.75	728.82	692.54	0	706.16	704.61	0	693.79	0	0	701.01	0	0
3.6027e+13	690.02	712.07	0	0	731.84	711.95	701.85	691.53	723.26	0	702.46	724.63	0	706.1	0	700.22	726.57	723.11	0	0	735.34	690.83	696.52	725.09	716.82	718.85	712.9	693.58	700.5	0	725.09	710.03	707.26	707.17	718.16	694.02	703.19	726.27	692.35	0	705.9	704.47	0	693.59	0	0	700.94	0	0
3.6073e+13	0	710.11	0	0	730.62	711.84	701.77	691.42	721.85	0	699.57	722.5	0	706.04	0	700.06	725.8	723.14	0	0	733.32	690.63	696.4	724	715.15	718.85	711.68	693.44	700.39	0	724	709.93	707.13	707.05	718.16	693.9	702.47	724.11	691.82	0	705.45	704.33	0	693.42	0	0	700.71	0	0
3.612e+13	0	708.32	0	0	729.41	711.74	701.65	691.3	720.51	0	696.76	720.64	0	705.89	0	699.91	724.96	723.09	0	0	731.53	690.45	696.27	722.92	713.61	718.75	710.49	693.29	700.27	0	722.92	709.83	707.01	706.93	718.12	693.77	701.67	722.22	690.82	0	704.88	704.2	0	693.26	0	0	700.37	0	0
3.6166e+13	0	706.66	0	0	728.25	711.64	701.48	691.18	719.24	0	693.65	718.97	0	705.66	0	699.76	724.09	722.96	0	0	729.91	690.28	696.14	721.85	712.19	718.56	709.33	693.14	700.12	0	721.85	709.74	706.89	706.82	718.03	693.65	700.83	720.54	0	0	704.24	704.07	0	693.09	0	0	699.94	0	0
3.6213e+13	691.86	703.22	0	1055.5	726.78	713.28	703.51	693.34	717.46	0	1076.8	715.3	0	707.33	0	701.81	723.51	724.18	0	0	726.79	692.9	698.19	720.72	709.8	719.79	708.13	695.33	702.26	0	720.72	711.38	708.68	708.66	719.52	695.76	701.18	716.81	0	0	704.97	705.95	0	695.6	0	0	701.5	0	0
3.6259e+13	691.68	728.37	701.94	702.27	730.28	713.19	703.17	693.23	724.82	0	733.2	745.4	0	706.89	0	701.67	723.76	723.83	0	0	748.62	692.68	698.06	723.11	724.4	719.38	712.76	695.18	702	0	723.11	711.3	708.57	708.54	719.28	695.64	701.23	747.54	0	0	704.43	705.83	0	695.35	0	0	700.86	710.22	0
3.6306e+13	691.5	722.84	699.64	0	734.45	713.1	702.83	693.11	727.99	0	718.84	737.53	0	706.55	0	701.52	726.54	723.52	0	0	746.03	692.41	697.94	726.91	724.41	719.06	716.08	695.04	701.71	0	726.91	711.21	708.46	708.39	719.02	695.51	703.31	739.4	690.59	0	705.4	705.71	0	695.06	0	0	700.81	699.64	0
3.6352e+13	691.31	718.87	696.5	0	734.85	712.99	702.6	693	727.33	0	712.12	732.57	0	706.49	0	701.37	727.78	723.44	0	0	742.46	692.13	697.82	727.55	722.21	719.07	716.02	694.89	701.46	0	727.55	711.12	708.33	708.24	718.83	695.39	704.29	734.33	692.15	0	706.31	705.57	0	694.77	0	0	701.18	692.6	0
3.6399e+13	691.12	715.87	693.34	0	734.07	712.88	702.5	692.88	725.94	0	707.66	729.01	0	706.57	0	701.2	727.86	723.55	0	0	739.45	691.87	697.69	727.01	720.05	719.24	715.07	694.75	701.28	0	727.01	711.02	708.2	708.08	718.76	695.27	704.32	730.71	692.83	0	706.63	705.43	0	694.52	0	0	701.45	0	0
3.6445e+13	690.92	713.43	0	0	732.93	712.77	702.45	692.76	724.43	0	704.17	726.22	0	706.64	0	701.04	727.4	723.68	0	0	736.92	691.63	697.57	726.07	718.09	719.39	713.89	694.6	701.15	0	726.07	710.93	708.06	707.93	718.77	695.14	703.89	727.88	692.87	0	706.51	705.29	0	694.32	0	0	701.49	0	0
3.6492e+13	690.72	711.34	0	0	731.71	712.66	702.39	692.65	722.97	0	701.22	723.91	0	706.63	0	700.88	726.69	723.75	0	0	734.74	691.43	697.44	725	716.33	719.44	712.66	694.45	701.05	0	725	710.83	707.93	707.8	718.78	695.02	703.23	725.53	692.51	0	706.14	705.15	0	694.15	0	0	701.33	0	0
3.6538e+13	690.53	709.48	0	0	730.48	712.56	702.29	692.53	721.58	0	698.39	721.92	0	706.52	0	700.72	725.87	723.73	0	0	732.84	691.22	697.32	723.91	714.72	719.38	711.45	694.3	700.94	0	723.91	710.73	707.81	707.68	718.76	694.89	702.46	723.52	691.84	0	705.61	705.02	0	693.98	0	0	701.04	0	0
3.6585e+13	690.34	707.77	0	0	729.29	712.46	702.15	692.41	720.27	0	695.62	720.15	0	706.32	0	700.58	725	723.64	0	0	731.13	691.03	697.19	722.82	713.24	719.23	710.27	694.16	700.81	0	722.82	710.64	707.7	707.57	718.7	694.77	701.64	721.73	690.61	0	705	704.89	0	693.81	0	0	700.64	0	0
3.6631e+13	690.15	706.16	0	0	728.14	712.36	701.95	692.29	719.03	0	692.37	718.55	0	706.06	0	700.43	724.12	723.47	0	0	729.58	690.84	697.06	721.76	711.86	719.01	709.13	694.01	700.64	0	721.76	710.54	707.58	707.46	718.59	694.64	700.78	720.12	0	0	704.33	704.77	0	693.62	0	0	700.17	0	0
3.6678e+13	692.56	729.42	698.54	721.06	727.42	713.98	703.88	694.4	719.85	0	756.69	749.55	0	707.62	0	702.45	723.53	724.58	0	0	742.83	693.41	699.07	721.09	718.5	720.13	709.37	696.16	702.71	0	721.09	712.16	709.35	709.27	720	696.71	701.08	751.99	0	0	704.93	706.62	0	696.06	0	0	701.58	723.06	690.38
3.6724e+13	692.37	725.78	701.55	690.9	733.62	713.89	703.53	694.28	727.84	0	724.6	741.41	0	707.19	0	702.31	725.75	724.23	0	0	748.36	693.18	698.95	726.05	725.55	719.72	715.58	696.02	702.43	0	726.05	712.07	709.24	709.14	719.74	696.59	702.73	743.38	690.08	0	705.23	706.5	0	695.79	0	0	701.16	704.07	690.24
3.6771e+13	692.19	721.05	698.35	0	735.41	713.79	703.24	694.17	728.3	0	715.37	735.23	0	706.99	0	702.16	727.87	724.02	0	0	744.67	692.93	698.82	727.96	723.75	719.57	716.66	695.87	702.15	0	727.96	711.98	709.12	708.99	719.5	696.47	704.39	737.04	691.96	0	706.37	706.37	0	695.5	0	0	701.43	696.43	690.09
3.6817e+13	692	717.62	695.3	0	735.03	713.68	703.08	694.05	727.11	0	710.03	731.06	0	707.04	0	702	728.42	724.06	0	0	741.35	692.66	698.7	727.84	721.49	719.7	715.99	695.73	701.93	0	727.84	711.89	708.99	708.83	719.38	696.35	704.83	732.79	693.04	0	706.98	706.23	0	695.24	0	0	701.81	0	0
3.6864e+13	691.81	714.93	691.5	0	734.01	713.57	703.02	693.94	725.61	0	706.13	727.92	0	707.14	0	701.84	728.16	724.2	0	0	738.58	692.38	698.58	727.03	719.41	719.88	714.88	695.59	701.79	0	727.03	711.8	708.85	708.67	719.36	696.22	704.58	729.61	693.33	0	707.05	706.09	0	695.02	0	0	701.97	0	0
3.691e+13	691.62	712.68	0	0	732.8	713.46	702.98	693.82	724.11	0	702.95	725.39	0	707.17	0	701.67	727.55	724.31	0	0	736.23	692.15	698.45	726	717.55	719.99	713.66	695.44	701.68	0	726	711.7	708.72	708.54	719.38	696.1	704.01	727.04	693.15	0	706.79	705.95	0	694.83	0	0	701.91	0	0
3.6957e+13	691.44	710.71	0	0	731.55	713.35	702.91	693.71	722.67	0	700.13	723.25	0	707.11	0	701.52	726.76	724.34	0	0	734.19	691.95	698.33	724.9	715.86	719.99	712.43	695.29	701.58	0	724.9	711.61	708.6	708.41	719.38	695.98	703.28	724.87	692.64	0	706.33	705.82	0	694.67	0	0	701.68	0	0
3.7003e+13	691.24	708.93	0	0	730.33	713.25	702.78	693.59	721.32	0	697.36	721.37	0	706.96	0	701.37	725.9	724.29	0	0	732.38	691.78	698.21	723.79	714.32	719.88	711.23	695.15	701.46	0	723.79	711.51	708.48	708.3	719.34	695.86	702.47	722.97	691.81	0	705.75	705.69	0	694.51	0	0	701.32	0	0
3.705e+13	691.04	707.28	0	0	729.15	713.16	702.61	693.48	720.04	0	694.42	719.69	0	706.72	0	701.23	725.02	724.15	0	0	730.76	691.6	698.08	722.71	712.89	719.68	710.06	695	701.32	0	722.71	711.42	708.37	708.2	719.26	695.73	701.63	721.27	690.3	0	705.1	705.56	0	694.34	0	0	700.89	0	0
3.7096e+13	693.41	703.82	0	1055.8	727.62	714.75	704.57	695.54	718.2	0	1077	715.99	690.1	708.33	0	703.21	724.37	725.31	0	0	727.59	694.15	700.05	721.52	710.45	720.86	708.81	697.11	703.39	0	721.52	713.01	710.1	709.98	720.69	697.76	701.91	717.52	0	0	705.76	707.38	0	696.77	0	0	702.36	0	691.48
3.7143e+13	693.23	729.22	702.83	702.21	731.29	714.66	704.23	695.43	725.8	0	733.81	746.37	0	707.88	0	703.07	724.68	724.96	0	0	749.75	693.92	699.93	724.04	725.34	720.44	713.62	696.97	703.13	0	724.04	712.92	709.99	709.86	720.45	697.64	702	748.52	0	0	705.24	707.26	0	696.51	0	0	701.72	710.72	691.33
3.7189e+13	693.05	723.54	700.28	0	735.49	714.56	703.89	695.32	728.94	0	719.35	738.38	0	707.54	0	702.93	727.55	724.65	0	0	747.03	693.67	699.8	727.9	725.24	720.13	716.94	696.83	702.84	0	727.9	712.83	709.88	709.72	720.18	697.52	704.15	740.26	691.46	0	706.27	707.14	0	696.22	0	0	701.7	700.15	691.19
3.7236e+13	692.87	719.52	697.16	0	735.85	714.46	703.67	695.2	728.22	0	712.62	733.36	0	707.5	0	702.77	728.78	724.58	0	0	743.4	693.4	699.68	728.51	723	720.15	716.83	696.68	702.59	0	728.51	712.74	709.75	709.56	720	697.4	705.14	735.14	693.03	0	707.2	707.01	0	695.94	0	0	702.11	693.44	691.05
3.7282e+13	692.69	716.5	694.14	0	735.04	714.35	703.58	695.09	726.79	0	708.17	729.77	0	707.6	0	702.61	728.84	724.7	0	0	740.35	693.14	699.56	727.94	720.8	720.34	715.86	696.54	702.41	0	727.94	712.65	709.62	709.4	719.94	697.28	705.17	731.49	693.67	0	707.51	706.87	0	695.7	0	0	702.39	0	690.91
3.7329e+13	692.5	714.04	0	0	733.88	714.24	703.54	694.97	725.26	0	704.7	726.97	0	707.68	0	702.45	728.36	724.84	0	0	737.79	692.92	699.44	726.97	718.82	720.5	714.65	696.4	702.3	0	726.97	712.56	709.49	709.26	719.95	697.15	704.72	728.64	693.7	0	707.39	706.73	0	695.52	0	0	702.44	0	690.76
3.7375e+13	692.3	711.95	0	0	732.63	714.13	703.49	694.86	723.78	0	701.77	724.64	0	707.67	0	702.29	727.63	724.92	0	0	735.6	692.71	699.32	725.88	717.04	720.55	713.41	696.26	702.2	0	725.88	712.46	709.36	709.13	719.97	697.03	704.05	726.28	693.35	0	707.01	706.59	0	695.36	0	0	702.28	0	690.61
3.7422e+13	692.1	710.09	0	0	731.38	714.03	703.4	694.75	722.38	0	699	722.64	0	707.56	0	702.14	726.79	724.9	0	0	733.68	692.5	699.19	724.77	715.42	720.49	712.19	696.11	702.1	0	724.77	712.36	709.24	709.01	719.96	696.91	703.27	724.25	692.7	0	706.48	706.46	0	695.19	0	0	701.98	0	690.46
3.7468e+13	691.91	708.37	0	0	730.17	713.93	703.25	694.63	721.05	0	696.3	720.86	0	707.36	0	702	725.91	724.8	0	0	731.96	692.32	699.07	723.67	713.93	720.33	711	695.96	701.97	0	723.67	712.27	709.13	708.91	719.9	696.79	702.44	722.46	691.68	0	705.85	706.34	0	695.02	0	0	701.58	0	690.32
3.7515e+13	691.73	706.77	0	0	729.02	713.84	703.05	694.51	719.81	0	693.22	719.26	0	707.09	0	701.86	725.02	724.63	0	0	730.4	692.13	698.94	722.6	712.54	720.1	709.85	695.82	701.81	0	722.6	712.17	709.02	708.8	719.78	696.67	701.57	720.84	0	0	705.18	706.21	0	694.84	0	0	701.1	0	690.18
3.7561e+13	694.06	730.42	699.48	721.03	728.28	715.41	704.92	696.54	720.68	0	757.36	750.63	691	708.58	0	703.82	724.37	725.69	0	0	743.95	694.63	700.88	721.9	719.4	721.16	710.1	697.89	703.81	0	721.9	713.74	710.73	710.55	721.14	698.66	701.82	753.08	0	0	705.71	708.01	690.32	697.2	0	0	702.43	723.4	692.41
3.7608e+13	693.89	726.5	702.05	691.45	734.65	715.32	704.57	696.43	728.79	0	725.03	742.28	690.85	708.15	0	703.68	726.71	725.33	0	0	749.39	694.4	700.76	727.01	726.42	720.75	716.44	697.75	703.52	0	727.01	713.66	710.62	710.42	720.87	698.54	703.54	744.27	690.79	0	706.06	707.89	690.02	696.93	0	0	702.03	704.46	692.26
3.7654e+13	693.71	721.68	698.81	0	736.41	715.22	704.27	696.31	729.2	0	715.8	736.02	690.69	707.97	0	703.53	728.86	725.13	0	0	745.62	694.15	700.64	728.91	724.54	720.62	717.48	697.61	703.24	0	728.91	713.57	710.5	710.27	720.63	698.42	705.23	737.85	692.88	0	707.24	707.76	0	696.64	0	0	702.34	696.93	692.12
3.77e+13	693.52	718.22	695.83	0	736	715.11	704.13	696.2	727.96	0	710.49	731.82	690.53	708.04	0	703.37	729.39	725.19	0	0	742.25	693.89	700.52	728.75	722.24	720.76	716.78	697.47	703.03	0	728.75	713.48	710.37	710.11	720.52	698.3	705.66	733.57	693.92	0	707.85	707.63	0	696.39	0	0	702.73	0	691.97
3.7747e+13	693.33	715.51	692.45	0	734.94	715	704.08	696.09	726.44	0	706.62	728.66	690.38	708.15	0	703.21	729.12	725.34	0	0	739.45	693.63	700.39	727.92	720.14	720.96	715.64	697.33	702.9	0	727.92	713.38	710.24	709.96	720.51	698.18	705.41	730.36	694.18	0	707.92	707.49	0	696.18	0	0	702.91	0	691.83
3.7793e+13	693.14	713.25	0	0	733.7	714.89	704.05	695.97	724.91	0	703.46	726.11	690.23	708.19	0	703.05	728.48	725.46	0	0	737.08	693.41	700.27	726.86	718.25	721.07	714.39	697.19	702.81	0	726.86	713.29	710.11	709.82	720.54	698.06	704.82	727.77	693.99	0	707.65	707.35	0	696.01	0	0	702.85	0	691.69
3.784e+13	692.96	711.28	0	0	732.44	714.78	703.98	695.86	723.46	0	700.68	723.96	690.08	708.13	0	702.89	727.67	725.49	0	0	735.02	693.22	700.15	725.75	716.55	721.07	713.15	697.05	702.71	0	725.75	713.19	709.99	709.71	720.54	697.94	704.09	725.59	693.51	0	707.17	707.22	0	695.85	0	0	702.61	0	691.55
3.7886e+13	692.77	709.5	0	0	731.2	714.68	703.86	695.75	722.09	0	697.96	722.07	0	707.97	0	702.75	726.8	725.43	0	0	733.2	693.05	700.03	724.63	715	720.95	711.94	696.9	702.6	0	724.63	713.1	709.87	709.6	720.51	697.81	703.27	723.68	692.71	0	706.59	707.09	0	695.7	0	0	702.25	0	691.4
3.7933e+13	692.59	707.85	0	0	730.01	714.59	703.69	695.63	720.8	0	695.23	720.38	0	707.73	0	702.61	725.9	725.28	0	0	731.56	692.87	699.91	723.53	713.56	720.75	710.77	696.76	702.45	0	723.53	713	709.76	709.5	720.42	697.69	702.41	721.98	691.42	0	705.93	706.97	0	695.53	0	0	701.81	0	691.26
3.7979e+13	694.87	704.38	0	1056	728.43	716.13	705.58	697.62	718.91	0	1077.2	716.64	692.02	709.28	0	704.54	725.19	726.4	690.77	0	728.36	695.34	701.8	722.29	711.09	721.87	709.45	698.79	704.46	0	722.29	714.54	711.44	711.23	721.8	699.64	702.61	718.19	690.97	0	706.51	708.73	691.01	697.88	0	0	703.2	0	693.45
3.8026e+13	694.69	730	703.28	702.52	732.25	716.05	705.24	697.5	726.73	0	733.89	747.29	691.87	708.82	0	704.4	725.56	726.03	690.59	0	750.81	695.11	701.68	724.94	726.24	721.44	714.43	698.65	704.2	0	724.94	714.46	711.34	711.11	721.55	699.53	702.77	749.45	690.14	0	706.01	708.62	690.74	697.62	0	0	702.55	711.08	693.31
3.8072e+13	694.52	724.22	700.62	0	736.49	715.95	704.9	697.39	729.84	0	719.63	739.19	691.72	708.48	0	704.26	728.51	725.72	690.42	0	747.99	694.86	701.56	728.84	726.04	721.13	717.75	698.51	703.91	0	728.84	714.37	711.23	710.97	721.28	699.41	704.97	741.08	692.33	0	707.1	708.5	690.41	697.33	0	0	702.57	700.57	693.17
3.8119e+13	694.34	720.15	697.55	0	736.81	715.85	704.69	697.28	729.08	0	712.98	734.13	691.57	708.46	0	704.11	729.74	725.67	690.24	0	744.3	694.6	701.44	729.42	723.74	721.18	717.61	698.37	703.66	0	729.42	714.28	711.1	710.81	721.1	699.29	705.96	735.92	693.85	0	708.06	708.37	690.06	697.06	0	0	703	694.13	693.03
3.8165e+13	694.16	717.1	694.62	0	735.96	715.74	704.61	697.17	727.61	0	708.59	730.51	691.41	708.58	0	703.95	729.78	725.8	690.07	0	741.21	694.35	701.32	728.82	721.51	721.38	716.61	698.23	703.49	0	728.82	714.19	710.97	710.65	721.05	699.17	705.98	732.23	694.43	0	708.37	708.23	0	696.83	0	0	703.31	0	692.88
3.8212e+13	693.97	714.64	0	0	734.77	715.63	704.58	697.06	726.06	0	705.15	727.68	691.26	708.67	0	703.78	729.28	725.95	0	0	738.63	694.13	701.2	727.83	719.51	721.55	715.38	698.09	703.39	0	727.83	714.1	710.84	710.51	721.08	699.05	705.52	729.36	694.44	0	708.24	708.09	0	696.66	0	0	703.36	0	692.74
3.8258e+13	693.79	712.53	0	0	733.5	715.52	704.54	696.94	724.55	0	702.25	725.34	691.11	708.66	0	703.63	728.53	726.03	0	0	736.42	693.93	701.08	726.72	717.72	721.6	714.13	697.95	703.3	0	726.72	714	710.71	710.38	721.1	698.93	704.84	726.99	694.1	0	707.85	707.95	0	696.5	0	0	703.2	0	692.6
3.8305e+13	693.6	710.67	0	0	732.24	715.42	704.45	696.83	723.14	0	699.55	723.32	690.96	708.55	0	703.48	727.67	726.02	0	0	734.48	693.74	700.96	725.59	716.09	721.54	712.89	697.81	703.2	0	725.59	713.91	710.59	710.27	721.09	698.81	704.05	724.95	693.5	0	707.3	707.82	0	696.35	0	0	702.89	0	692.46
3.8351e+13	693.41	708.96	0	0	731.02	715.33	704.3	696.72	721.8	0	696.9	721.54	690.81	708.35	0	703.34	726.78	725.91	0	0	732.75	693.56	700.84	724.48	714.59	721.38	711.69	697.67	703.08	0	724.48	713.81	710.48	710.17	721.03	698.69	703.21	723.15	692.56	0	706.67	707.7	0	696.18	0	0	702.48	0	692.32
3.8398e+13	693.22	707.36	0	0	729.85	715.24	704.1	696.61	720.55	0	693.99	719.93	690.65	708.08	0	703.21	725.87	725.73	0	0	731.18	693.38	700.72	723.39	713.2	721.14	710.54	697.53	702.92	0	723.39	713.72	710.38	710.07	720.92	698.57	702.33	721.52	690.99	0	705.99	707.58	0	696	0	0	702	0	692.17
3.8444e+13	695.48	731.37	700.13	721.43	729.11	716.76	705.9	698.55	721.47	0	757.11	751.66	692.87	709.5	0	705.11	725.18	726.74	691.49	0	745.01	695.8	702.58	722.68	720.25	722.14	710.8	699.53	704.85	0	722.68	715.24	712.04	711.77	722.22	700.49	702.52	754.12	690.3	0	706.45	709.33	691.46	698.29	0	0	703.24	724.19	694.32
3.8491e+13	695.31	727.24	702.49	692.12	735.63	716.67	705.55	698.44	729.69	0	725.32	743.11	692.72	709.07	0	704.97	727.63	726.37	691.32	0	750.37	695.57	702.46	727.93	727.24	721.73	717.27	699.39	704.57	0	727.93	715.15	711.93	711.64	721.95	700.37	704.33	745.11	691.73	0	706.86	709.21	691.14	698.02	0	0	702.86	704.98	694.18
3.8537e+13	695.14	722.35	699.25	0	737.37	716.57	705.26	698.33	730.05	0	716.18	736.78	692.58	708.9	0	704.82	729.8	726.18	691.14	0	746.52	695.31	702.35	729.81	725.29	721.61	718.27	699.25	704.29	0	729.81	715.07	711.81	711.49	721.71	700.25	706.04	738.63	693.71	0	708.08	709.08	690.79	697.73	0	0	703.2	697.44	694.04
3.8584e+13	694.96	718.86	696.29	0	736.91	716.47	705.13	698.22	728.78	0	710.9	732.55	692.43	708.99	0	704.66	730.32	726.25	690.95	0	743.1	695.05	702.23	729.63	722.96	721.77	717.54	699.11	704.08	0	729.63	714.98	711.68	711.33	721.6	700.13	706.46	734.31	694.66	0	708.7	708.95	690.46	697.48	0	0	703.62	0	693.9
3.863e+13	694.78	716.13	693.15	0	735.83	716.35	705.09	698.11	727.22	0	707.08	729.37	692.27	709.11	0	704.5	730.02	726.42	690.77	0	740.28	694.81	702.11	728.77	720.83	721.98	716.37	698.97	703.96	0	728.77	714.89	711.55	711.18	721.6	700.02	706.2	731.07	694.9	0	708.76	708.81	690.18	697.28	0	0	703.81	0	693.76
3.8677e+13	694.59	713.85	0	0	734.57	716.24	705.07	698	725.67	0	703.93	726.8	692.11	709.16	0	704.35	729.36	726.54	690.59	0	737.88	694.61	701.99	727.69	718.93	722.1	715.11	698.84	703.87	0	727.69	714.79	711.42	711.05	721.64	699.9	705.6	728.47	694.71	0	708.48	708.67	0	697.13	0	0	703.75	0	693.62
3.8723e+13	694.4	711.88	0	0	733.28	716.14	705.01	697.88	724.2	0	701.2	724.63	691.96	709.1	0	704.2	728.54	726.57	690.41	0	735.81	694.42	701.87	726.55	717.22	722.09	713.86	698.7	703.79	0	726.55	714.69	711.3	710.93	721.65	699.78	704.85	726.27	694.22	0	708	708.54	0	696.98	0	0	703.5	0	693.48
3.877e+13	694.21	710.1	0	0	732.03	716.04	704.89	697.77	722.82	0	698.53	722.74	691.82	708.94	0	704.06	727.65	726.51	690.23	0	733.97	694.25	701.75	725.42	715.66	721.97	712.64	698.55	703.68	0	725.42	714.6	711.19	710.83	721.61	699.66	704.02	724.35	693.5	0	707.4	708.42	0	696.83	0	0	703.14	0	693.34
3.8816e+13	694.03	708.45	0	0	730.83	715.95	704.72	697.66	721.52	0	695.89	721.04	691.67	708.7	0	703.92	726.74	726.36	690.05	0	732.32	694.07	701.63	724.32	714.21	721.77	711.46	698.41	703.53	0	724.32	714.51	711.08	710.73	721.52	699.54	703.16	722.64	692.39	0	706.74	708.3	0	696.66	0	0	702.69	0	693.2
3.8863e+13	696.25	704.97	0	1056.2	729.2	717.45	706.55	699.57	719.59	0	1077.4	717.27	693.85	710.18	0	705.79	725.98	727.42	692.36	0	729.08	696.46	703.46	723.02	711.7	722.83	710.09	700.38	705.48	0	723.02	716	712.72	712.42	722.86	701.42	703.29	718.83	692.35	0	707.26	710.01	692.12	698.94	0	0	704	0	695.31
3.8909e+13	696.08	730.82	704.04	703.04	733.17	717.37	706.2	699.46	727.62	0	734.2	748.17	693.7	709.72	0	705.66	726.4	727.05	692.18	0	751.82	696.24	703.34	725.79	727.11	722.39	715.25	700.24	705.22	0	725.79	715.91	712.62	712.3	722.61	701.3	703.5	750.35	691.14	0	706.77	709.9	691.86	698.68	0	0	703.36	711.55	695.17
3.8956e+13	695.91	724.9	701.14	0	737.43	717.27	705.86	699.35	730.7	0	719.99	739.95	693.55	709.39	0	705.52	729.43	726.74	692	0	748.9	695.99	703.22	729.73	726.82	722.09	718.57	700.1	704.92	0	729.73	715.83	712.5	712.15	722.33	701.19	705.75	741.87	693.28	0	707.92	709.78	691.55	698.39	0	0	703.4	700.98	695.03
3.9002e+13	695.73	720.78	698.05	0	737.72	717.17	705.66	699.24	729.89	0	713.36	734.85	693.4	709.39	0	705.37	730.66	726.7	691.82	0	745.15	695.74	703.11	730.28	724.47	722.15	718.39	699.97	704.68	0	730.28	715.74	712.38	712	722.15	701.07	706.74	736.65	694.71	0	708.89	709.65	691.19	698.12	0	0	703.87	694.61	694.89
3.9049e+13	695.55	717.7	695.16	0	736.84	717.06	705.59	699.13	728.39	0	709	731.21	693.25	709.52	0	705.21	730.68	726.85	691.65	0	742.03	695.5	702.99	729.66	722.21	722.37	717.35	699.83	704.52	0	729.66	715.65	712.25	711.84	722.12	700.95	706.75	732.94	695.25	0	709.2	709.52	690.88	697.91	0	0	704.18	0	694.75
3.9095e+13	695.37	715.22	690.85	0	735.63	716.95	705.57	699.02	726.81	0	705.59	728.36	693.1	709.62	0	705.05	730.15	727.01	691.47	0	739.42	695.29	702.87	728.64	720.19	722.55	716.1	699.69	704.43	0	728.64	715.56	712.12	711.7	722.15	700.84	706.28	730.05	695.24	0	709.06	709.38	690.64	697.74	0	0	704.24	0	694.61
3.9142e+13	695.19	713.1	0	0	734.34	716.84	705.54	698.91	725.29	0	702.7	726	692.95	709.61	0	704.9	729.38	727.09	691.3	0	737.19	695.09	702.75	727.52	718.38	722.6	714.83	699.56	704.35	0	727.52	715.46	711.99	711.58	722.18	700.72	705.59	727.66	694.89	0	708.66	709.24	690.45	697.6	0	0	704.07	0	694.47
3.9188e+13	695.01	711.23	0	0	733.06	716.74	705.45	698.8	723.86	0	700.06	723.98	692.8	709.5	0	704.75	728.51	727.07	691.11	0	735.24	694.91	702.63	726.37	716.74	722.54	713.58	699.42	704.26	0	726.37	715.37	711.88	711.47	722.17	700.6	704.79	725.61	694.28	0	708.1	709.12	690.29	697.45	0	0	703.76	0	694.33
3.9235e+13	694.83	709.53	0	0	731.82	716.65	705.31	698.69	722.51	0	697.44	722.19	692.65	709.3	0	704.62	727.6	726.96	690.92	0	733.5	694.74	702.51	725.24	715.24	722.37	712.37	699.28	704.13	0	725.24	715.27	711.77	711.37	722.11	700.49	703.94	723.8	693.43	0	707.46	709	690.13	697.29	0	0	703.34	0	694.19
3.9281e+13	694.64	707.93	0	0	730.64	716.56	705.11	698.58	721.25	0	694.69	720.57	692.51	709.02	0	704.48	726.68	726.77	690.74	0	731.92	694.56	702.4	724.15	713.84	722.12	711.21	699.14	703.97	0	724.15	715.18	711.67	711.27	721.99	700.37	703.06	722.17	692.11	0	706.77	708.88	0	697.11	0	0	702.86	0	694.05
3.9328e+13	696.83	732.29	700.71	722.03	729.89	718.04	706.85	700.45	722.23	690.06	757.16	752.63	694.65	710.39	690.48	706.33	725.94	727.74	693.02	0	746.01	696.9	704.2	723.41	721.09	723.08	711.49	701.07	705.85	0	723.41	716.66	713.28	712.93	723.25	702.21	703.18	755.11	691.71	0	707.17	710.57	692.53	699.33	0	0	704.03	725.01	696.12
3.9374e+13	696.66	727.93	703.07	692.89	736.56	717.95	706.49	700.34	730.56	0	725.55	743.9	694.5	709.95	690.29	706.19	728.5	727.36	692.85	0	751.29	696.67	704.08	728.81	728.05	722.66	718.07	700.93	705.56	0	728.81	716.57	713.17	712.8	722.97	702.1	705.07	745.92	692.75	0	707.63	710.46	692.24	699.05	0	0	703.66	705.53	695.99
3.942e+13	696.49	722.96	699.83	0	738.28	717.86	706.21	700.23	730.86	0	716.49	737.51	694.35	709.8	690.08	706.05	730.7	727.18	692.68	0	747.37	696.42	703.96	730.67	726.03	722.55	719.04	700.8	705.28	0	730.67	716.49	713.06	712.65	722.73	701.98	706.78	739.37	694.62	0	708.88	710.34	691.92	698.76	0	0	704.03	697.95	695.85
3.9467e+13	696.31	719.43	696.9	0	737.79	717.75	706.08	700.12	729.55	0	711.26	733.24	694.2	709.9	0	705.89	731.2	727.27	692.51	0	743.92	696.16	703.84	730.46	723.65	722.74	718.27	700.66	705.08	0	730.46	716.4	712.93	712.49	722.63	701.87	707.2	735.02	695.54	0	709.51	710.2	691.6	698.52	0	0	704.47	690.57	695.71
3.9513e+13	696.14	716.68	693.93	0	736.67	717.64	706.06	700.01	727.97	0	707.49	730.04	694.06	710.04	0	705.73	730.88	727.45	692.33	0	741.06	695.94	703.73	729.57	721.5	722.96	717.08	700.53	704.97	0	729.57	716.31	712.8	712.34	722.64	701.75	706.93	731.75	695.75	0	709.56	710.06	691.31	698.33	0	0	704.66	0	695.57
3.956e+13	695.96	714.4	0	0	735.39	717.53	706.04	699.9	726.4	0	704.37	727.46	693.91	710.09	0	705.58	730.2	727.57	692.14	0	738.65	695.74	703.61	728.48	719.58	723.08	715.8	700.39	704.89	0	728.48	716.21	712.67	712.21	722.68	701.64	706.33	729.13	695.52	0	709.27	709.93	691.09	698.19	0	0	704.59	0	695.44
3.9606e+13	695.77	712.41	0	0	734.09	717.42	705.99	699.8	724.92	0	701.67	725.28	693.76	710.03	0	705.43	729.36	727.6	691.96	0	736.55	695.56	703.49	727.32	717.86	723.07	714.53	700.25	704.81	0	727.32	716.12	712.55	712.1	722.7	701.52	705.57	726.92	695.04	0	708.78	709.8	690.92	698.05	0	0	704.35	0	695.3
3.9653e+13	695.59	710.64	0	0	732.82	717.33	705.87	699.69	723.52	0	699.07	723.37	693.61	709.87	0	705.29	728.46	727.54	691.78	0	734.7	695.39	703.38	726.18	716.29	722.95	713.29	700.12	704.71	0	726.18	716.02	712.44	712	722.66	701.4	704.74	725	694.33	0	708.17	709.68	690.76	697.9	0	0	703.98	0	695.16
3.9699e+13	695.41	708.99	0	0	731.61	717.24	705.7	699.58	722.22	0	696.51	721.67	693.46	709.62	0	705.16	727.53	727.38	691.61	0	733.04	695.22	703.26	725.06	714.83	722.73	712.11	699.98	704.56	0	725.06	715.93	712.34	711.9	722.57	701.29	703.87	723.28	693.35	0	707.5	709.56	690.59	697.74	0	0	703.52	0	695.02
3.9746e+13	697.55	705.48	0	1056.4	729.93	718.7	707.47	701.41	720.24	690.96	1077.6	717.87	695.57	711.04	691.21	706.98	726.72	728.4	693.86	0	729.77	697.54	705.03	723.71	712.28	723.75	710.69	701.87	706.46	0	723.71	717.38	713.93	713.54	723.87	703.1	703.93	719.44	693.62	0	707.95	711.23	693.2	699.95	0	0	704.76	0	697.05
3.9792e+13	697.39	731.55	704.7	703.68	734.05	718.62	707.12	701.3	728.47	690.79	734.38	749.01	695.42	710.58	691	706.85	727.2	728.02	693.69	0	752.77	697.32	704.91	726.61	727.95	723.3	716.01	701.74	706.19	0	726.61	717.3	713.83	713.42	723.6	702.98	704.2	751.2	692.45	0	707.48	711.12	692.94	699.69	0	0	704.12	712.13	696.92
3.9839e+13	697.23	725.53	701.67	0	738.34	718.52	706.78	701.2	731.52	690.62	720.29	740.69	695.27	710.25	690.8	706.71	730.3	727.71	693.51	0	749.76	697.07	704.79	730.59	727.56	723	719.33	701.61	705.9	0	730.59	717.21	713.72	713.28	723.33	702.87	706.51	742.62	694.23	0	708.69	711	692.62	699.4	0	0	704.19	701.52	696.78
3.9885e+13	697.05	721.38	698.58	0	738.59	718.42	706.58	701.09	730.66	690.45	713.72	735.54	695.13	710.27	690.59	706.56	731.53	727.68	693.33	0	745.96	696.82	704.68	731.11	725.17	723.08	719.11	701.47	705.65	0	731.11	717.13	713.59	713.12	723.15	702.76	707.5	737.36	695.56	0	709.68	710.87	692.29	699.13	0	0	704.69	695.24	696.65
3.9932e+13	696.88	718.28	695.73	0	737.68	718.31	706.53	700.98	729.14	690.29	709.41	731.88	694.98	710.42	690.37	706.4	731.53	727.85	693.15	0	742.81	696.59	704.56	730.46	722.87	723.32	718.05	701.34	705.5	0	730.46	717.04	713.46	712.96	723.12	702.64	707.5	733.62	696.05	0	709.99	710.74	692	698.92	0	0	705.02	0	696.51
3.9978e+13	696.69	715.78	692.09	0	736.44	718.2	706.52	700.87	727.54	690.12	706.04	729.01	694.84	710.52	690.15	706.25	730.98	728.02	692.98	0	740.18	696.38	704.45	729.42	720.83	723.5	716.78	701.21	705.42	0	729.42	716.94	713.33	712.82	723.17	702.53	707.02	730.71	695.99	0	709.84	710.6	691.76	698.77	0	0	705.07	0	696.37
4.0025e+13	696.51	713.66	0	0	735.13	718.09	706.49	700.76	726	0	703.17	726.64	694.69	710.52	0	706.1	730.2	728.1	692.81	0	737.93	696.2	704.33	728.28	719.01	723.56	715.49	701.07	705.35	0	728.28	716.85	713.21	712.71	723.2	702.41	706.32	728.3	695.62	0	709.43	710.47	691.57	698.63	0	0	704.91	0	696.24
4.0071e+13	696.33	711.78	0	0	733.83	717.99	706.41	700.66	724.55	0	700.59	724.61	694.55	710.41	0	705.96	729.31	728.08	692.64	0	735.96	696.02	704.21	727.11	717.36	723.49	714.23	700.93	705.26	0	727.11	716.75	713.09	712.61	723.2	702.3	705.51	726.24	695.03	0	708.87	710.34	691.39	698.5	0	0	704.59	0	696.1
4.0118e+13	696.16	710.08	0	0	732.59	717.9	706.27	700.55	723.2	0	698.02	722.81	694.4	710.2	0	705.82	728.38	727.96	692.46	0	734.2	695.86	704.1	725.97	715.85	723.32	713.02	700.8	705.14	0	725.97	716.66	712.99	712.51	723.13	702.18	704.65	724.43	694.23	0	708.22	710.23	691.23	698.34	0	0	704.17	0	695.97
4.0164e+13	695.99	708.49	0	0	731.39	717.82	706.07	700.44	721.92	0	695.45	721.18	694.25	709.92	0	705.69	727.45	727.77	692.27	0	732.61	695.68	703.98	724.87	714.45	723.06	711.85	700.66	704.98	0	724.87	716.57	712.89	712.41	723.01	702.07	703.77	722.79	693.09	0	707.52	710.11	691.04	698.16	0	0	703.68	0	695.83
4.0211e+13	698.1	733.19	701.21	722.57	730.64	719.26	707.75	702.24	722.95	691.69	757.34	753.56	696.32	711.23	691.73	707.49	726.67	728.68	694.48	0	746.95	697.96	705.72	724.12	721.88	723.96	712.15	702.53	706.8	0	724.12	718	714.46	714.03	724.22	703.85	703.84	756.05	692.98	0	707.86	711.76	693.58	700.32	0	0	704.78	724.55	697.82
4.0257e+13	697.94	728.62	703.39	693.57	737.45	719.17	707.38	702.14	731.38	691.52	725.85	744.66	696.17	710.79	691.54	707.36	729.33	728.3	694.31	0	752.17	697.72	705.6	729.65	728.82	723.54	718.84	702.39	706.51	0	729.65	717.92	714.36	713.9	723.94	703.73	705.82	746.69	693.73	0	708.37	711.65	693.3	700.04	0	0	704.43	705.65	697.69
4.0304e+13	697.77	723.59	700.16	0	739.14	719.08	707.1	702.03	731.64	691.35	716.84	738.21	696.03	710.65	691.32	707.21	731.56	728.13	694.14	0	748.18	697.47	705.49	731.5	726.73	723.45	719.77	702.26	706.23	0	731.5	717.83	714.24	713.74	723.7	703.62	707.55	740.08	695.46	0	709.67	711.52	692.99	699.75	0	0	704.84	698.22	697.55
4.035e+13	697.6	720.02	697.26	0	738.62	718.97	707	701.92	730.29	691.18	711.65	733.91	695.88	710.77	691.1	707.06	732.04	728.23	693.97	0	744.69	697.22	705.37	731.26	724.32	723.65	718.98	702.13	706.04	0	731.26	717.75	714.11	713.58	723.61	703.51	707.96	735.69	696.29	0	710.3	711.39	692.68	699.51	0	0	705.29	691.46	697.42
4.0397e+13	697.42	717.26	694.41	0	737.48	718.85	706.98	701.81	728.69	691	707.91	730.68	695.74	710.92	690.87	706.9	731.7	728.42	693.8	0	741.81	697	705.26	730.35	722.14	723.88	717.76	702	705.93	0	730.35	717.66	713.98	713.43	723.63	703.39	707.67	732.41	696.45	0	710.34	711.25	692.4	699.34	0	0	705.49	0	697.29
4.0443e+13	697.24	714.96	0	0	736.17	718.74	706.97	701.71	727.1	690.83	704.83	728.09	695.6	710.97	690.65	706.75	731	728.56	693.63	0	739.37	696.82	705.15	729.23	720.2	724.01	716.46	701.86	705.86	0	729.23	717.56	713.85	713.31	723.68	703.28	707.05	729.77	696.21	0	710.04	711.12	692.19	699.2	0	0	705.42	0	697.15
4.049e+13	697.07	712.97	0	0	734.86	718.64	706.92	701.6	725.6	690.66	702.14	725.89	695.45	710.91	690.43	706.6	730.15	728.59	693.45	0	737.26	696.65	705.03	728.06	718.47	724	715.18	701.73	705.79	0	728.06	717.47	713.73	713.2	723.7	703.17	706.29	727.54	695.71	0	709.54	710.99	692.02	699.07	0	0	705.17	0	697.01
4.0536e+13	696.89	711.19	0	0	733.58	718.55	706.81	701.49	724.2	690.49	699.6	723.98	695.31	710.75	690.22	706.47	729.23	728.51	693.27	0	735.4	696.48	704.91	726.9	716.89	723.87	713.94	701.59	705.69	0	726.9	717.37	713.63	713.11	723.66	703.05	705.44	725.61	695.03	0	708.92	710.87	691.85	698.93	0	0	704.8	0	696.88
4.0583e+13	696.71	709.55	0	0	732.35	718.47	706.64	701.38	722.88	690.32	697.08	722.27	695.16	710.5	690.02	706.34	728.29	728.35	693.09	0	733.73	696.31	704.8	725.77	715.43	723.65	712.74	701.46	705.55	0	725.77	717.28	713.52	713.01	723.57	702.94	704.57	723.89	694.12	0	708.25	710.76	691.68	698.77	0	0	704.33	0	696.75
4.0629e+13	698.8	706.02	0	1056.7	730.62	719.89	708.35	703.15	720.85	692.56	1077.7	718.45	697.19	711.87	692.42	708.11	727.43	729.33	695.26	0	730.41	698.57	706.51	724.37	712.85	724.62	711.28	703.29	707.39	0	724.37	718.69	715.08	714.61	724.82	704.69	704.57	720.03	694.52	0	708.63	712.38	694.21	700.92	0	0	705.51	0	698.7
4.0676e+13	698.63	732.31	705.15	704.11	734.89	719.8	708	703.05	729.29	692.4	734.43	749.81	697.05	711.4	692.23	707.99	727.96	728.94	695.1	0	753.67	698.35	706.39	727.39	728.75	724.16	716.76	703.16	707.12	0	727.39	718.61	714.98	714.49	724.56	704.57	704.88	752.02	693.47	0	708.18	712.28	693.95	700.66	0	0	704.86	712.23	698.57
4.0722e+13	698.47	726.17	702.04	0	739.2	719.71	707.66	702.94	732.3	692.22	720.53	741.4	696.9	711.08	692.03	707.85	731.14	728.63	694.93	0	750.58	698.11	706.28	731.41	728.28	723.87	720.08	703.03	706.82	0	731.41	718.52	714.87	714.35	724.27	704.46	707.24	743.34	695.2	0	709.45	712.16	693.65	700.37	0	0	704.97	701.82	698.44
4.0769e+13	698.3	721.96	698.96	0	739.42	719.61	707.47	702.84	731.41	692.05	714.03	736.21	696.76	711.11	691.82	707.7	732.36	728.62	694.77	0	746.73	697.85	706.17	731.9	725.84	723.97	719.82	702.9	706.58	0	731.9	718.44	714.74	714.19	724.1	704.35	708.22	738.04	696.44	0	710.46	712.03	693.34	700.1	0	0	705.49	695.68	698.3
4.0815e+13	698.13	718.84	696.15	0	738.48	719.5	707.43	702.73	729.85	691.88	709.76	732.51	696.62	711.28	691.61	707.54	732.34	728.8	694.59	0	743.55	697.62	706.05	731.22	723.52	724.22	718.73	702.77	706.44	0	731.22	718.35	714.61	714.03	724.08	704.24	708.21	734.27	696.85	0	710.75	711.89	693.06	699.9	0	0	705.83	0	698.17
4.0862e+13	697.95	716.32	692.93	0	737.21	719.38	707.43	702.62	728.23	691.71	706.43	729.63	696.48	711.39	691.38	707.38	731.77	728.97	694.41	0	740.9	697.42	705.94	730.17	721.45	724.41	717.44	702.64	706.36	0	730.17	718.26	714.48	713.9	724.13	704.12	707.72	731.33	696.76	0	710.59	711.76	692.83	699.75	0	0	705.88	0	698.04
4.0908e+13	697.77	714.19	0	0	735.88	719.28	707.41	702.52	726.67	691.55	703.58	727.25	696.33	711.39	691.15	707.24	730.97	729.06	694.24	0	738.63	697.25	705.82	729	719.62	724.47	716.14	702.5	706.3	0	729	718.16	714.36	713.78	724.18	704.01	707.01	728.91	696.36	0	710.17	711.63	692.63	699.63	0	0	705.71	0	697.9
4.0955e+13	697.6	712.3	0	0	734.58	719.18	707.33	702.41	725.21	691.38	701.04	725.2	696.19	711.27	690.93	707.1	730.07	729.04	694.07	0	736.64	697.09	705.71	727.82	717.96	724.39	714.87	702.37	706.22	0	727.82	718.07	714.25	713.69	724.17	703.9	706.19	726.84	695.75	0	709.6	711.51	692.46	699.5	0	0	705.39	0	697.77
4.1001e+13	697.42	710.6	0	0	733.32	719.1	707.18	702.3	723.85	691.21	698.52	723.4	696.05	711.06	690.72	706.97	729.13	728.91	693.9	0	734.87	696.92	705.59	726.67	716.44	724.22	713.64	702.23	706.1	0	726.67	717.98	714.15	713.59	724.11	703.78	705.33	725.02	694.97	0	708.95	711.39	692.29	699.35	0	0	704.96	0	697.64
4.1048e+13	697.26	709.01	0	0	732.11	719.01	706.98	702.2	722.56	691.03	696.02	721.77	695.9	710.78	690.52	706.84	728.19	728.71	693.73	0	733.27	696.75	705.48	725.56	715.03	723.95	712.47	702.1	705.94	0	725.56	717.89	714.05	713.5	723.98	703.67	704.44	723.38	693.93	0	708.24	711.28	692.1	699.17	0	0	704.46	0	697.5
4.1094e+13	699.32	734.03	702.72	722.78	731.36	720.42	708.61	703.94	723.65	693.24	756.75	754.45	697.89	712.03	692.93	708.6	727.37	729.58	695.87	0	747.84	698.96	707.16	724.79	722.66	724.81	712.78	703.91	707.71	0	724.79	719.28	715.58	715.07	725.15	705.39	704.46	756.95	694.01	0	708.52	712.89	694.58	701.26	0	0	705.5	725.19	699.43
4.114e+13	699.15	729.26	704.07	694.06	738.3	720.33	708.24	703.83	732.17	693.07	725.88	745.38	697.75	711.59	692.73	708.46	730.13	729.2	695.7	0	753	698.73	707.05	730.45	729.56	724.38	719.58	703.78	707.42	0	730.45	719.2	715.48	714.94	724.86	705.28	706.5	747.43	694.75	0	709.08	712.78	694.31	700.98	0	0	705.16	706.1	699.3
4.1187e+13	698.99	724.16	700.72	0	739.96	720.23	707.97	703.73	732.39	692.9	717.01	738.88	697.61	711.47	692.52	708.32	732.37	729.03	695.53	0	748.96	698.48	706.94	732.29	727.41	724.3	720.48	703.65	707.14	0	732.29	719.11	715.36	714.79	724.62	705.17	708.24	740.76	696.38	0	710.41	712.65	693.99	700.69	0	0	705.6	698.68	699.16
4.1233e+13	698.82	720.57	697.79	0	739.41	720.12	707.87	703.62	731	692.74	711.89	734.55	697.47	711.61	692.3	708.17	732.85	729.15	695.36	0	745.43	698.23	706.82	732.01	724.96	724.53	719.65	703.52	706.95	0	732.01	719.03	715.23	714.63	724.54	705.06	708.63	736.34	697.13	0	711.04	712.52	693.7	700.46	0	0	706.07	692.61	699.03
4.128e+13	698.64	717.78	694.99	0	738.24	720.01	707.87	703.51	729.37	692.58	708.2	731.3	697.33	711.77	692.08	708.01	732.49	729.35	695.19	0	742.52	698.02	706.71	731.08	722.76	724.77	718.41	703.39	706.85	0	731.08	718.93	715.1	714.48	724.57	704.95	708.34	733.03	697.24	0	711.08	712.38	693.44	700.29	0	0	706.27	0	698.9
4.1326e+13	698.47	715.47	690.24	0	736.92	719.9	707.86	703.41	727.77	692.41	705.15	728.69	697.19	711.82	691.87	707.86	731.77	729.49	695.02	0	740.06	697.84	706.6	729.94	720.8	724.89	717.1	703.26	706.79	0	729.94	718.84	714.97	714.35	724.63	704.83	707.71	730.37	696.95	0	710.76	712.25	693.24	700.17	0	0	706.2	0	698.77
4.1373e+13	698.29	713.47	0	0	735.59	719.8	707.82	703.3	726.26	692.23	702.5	726.48	697.05	711.76	691.65	707.72	730.9	729.52	694.85	0	737.94	697.68	706.48	728.76	719.06	724.88	715.8	703.12	706.72	0	728.76	718.75	714.86	714.25	724.65	704.72	706.94	728.14	696.44	0	710.25	712.13	693.06	700.05	0	0	705.95	0	698.64
4.1419e+13	698.12	711.68	0	0	734.29	719.71	707.7	703.2	724.84	692.06	700.01	724.56	696.91	711.6	691.44	707.59	729.97	729.45	694.68	0	736.06	697.52	706.37	727.58	717.47	724.75	714.55	702.99	706.62	0	727.58	718.65	714.75	714.16	724.62	704.61	706.09	726.2	695.75	0	709.63	712.01	692.89	699.91	0	0	705.57	0	698.51
4.1466e+13	697.95	710.04	0	0	733.05	719.63	707.53	703.09	723.51	691.89	697.54	722.85	696.76	711.34	691.23	707.46	729.02	729.28	694.5	0	734.38	697.35	706.25	726.44	716.01	724.53	713.34	702.86	706.49	0	726.44	718.56	714.66	714.07	724.52	704.5	705.21	724.47	694.88	0	708.94	711.9	692.72	699.75	0	0	705.1	0	698.37
4.1512e+13	699.98	706.5	0	1056.9	731.29	721.01	709.2	704.8	721.45	694.06	1077.9	719	698.72	712.66	693.59	709.19	728.11	730.21	696.61	0	731.03	699.55	707.91	725.01	713.39	725.45	711.84	704.64	708.28	690.22	725.01	719.93	716.17	715.63	725.73	706.19	705.14	720.58	695.33	0	709.27	713.48	695.18	701.85	0	0	706.2	0	700.26
4.1559e+13	699.82	732.98	705.68	704	735.69	720.93	708.84	704.7	730.07	693.9	734.63	750.58	698.58	712.18	693.4	709.06	728.7	729.82	696.44	0	754.52	699.33	707.8	728.14	729.52	724.98	717.47	704.51	708	690.03	728.14	719.85	716.07	715.51	725.46	706.08	705.51	752.81	694.45	0	708.83	713.38	694.92	701.58	0	0	705.56	712.65	700.13
4.1605e+13	699.66	726.75	702.53	0	740.02	720.84	708.5	704.59	733.05	693.74	720.75	742.07	698.44	711.87	693.2	708.93	731.94	729.5	696.27	0	751.36	699.09	707.69	732.19	728.97	724.7	720.77	704.38	707.7	0	732.19	719.77	715.96	715.37	725.17	705.97	707.93	744.03	696.03	0	710.16	713.26	694.63	701.29	0	0	705.69	702.25	700
4.1652e+13	699.49	722.51	699.45	0	740.21	720.74	708.32	704.49	732.12	693.57	714.29	736.85	698.3	711.92	693	708.78	733.15	729.51	696.11	0	747.47	698.84	707.58	732.66	726.48	724.82	720.49	704.25	707.47	0	732.66	719.68	715.84	715.21	725.01	705.86	708.9	738.68	697.17	0	711.18	713.13	694.33	701.02	0	0	706.24	696.17	699.87
4.1698e+13	699.32	719.36	696.66	0	739.24	720.62	708.29	704.38	730.53	693.41	710.06	733.13	698.16	712.1	692.79	708.62	733.11	729.7	695.95	0	744.26	698.61	707.46	731.95	724.12	725.08	719.37	704.12	707.33	0	731.95	719.6	715.7	715.05	725	705.75	708.87	734.89	697.55	0	711.47	713	694.06	700.83	0	0	706.58	0	699.74
4.1745e+13	699.15	716.84	693.65	0	737.95	720.51	708.3	704.28	728.89	693.24	706.77	730.22	698.02	712.22	692.57	708.47	732.53	729.88	695.78	0	741.58	698.42	707.35	730.87	722.04	725.28	718.06	703.99	707.27	0	730.87	719.5	715.58	714.92	725.06	705.63	708.38	731.93	697.42	0	711.31	712.86	693.83	700.69	0	0	706.64	0	699.61
4.1791e+13	698.97	714.69	0	0	736.6	720.41	708.28	704.17	727.32	693.07	703.96	727.83	697.88	712.22	692.34	708.32	731.71	729.97	695.61	0	739.3	698.25	707.24	729.69	720.19	725.33	716.75	703.86	707.21	0	729.69	719.41	715.46	714.81	725.1	705.52	707.66	729.5	697	0	710.87	712.73	693.65	700.57	0	0	706.47	0	699.48
4.1838e+13	698.8	712.81	0	0	735.28	720.31	708.2	704.07	725.85	692.9	701.45	725.77	697.74	712.1	692.12	708.19	730.79	729.94	695.43	0	737.3	698.1	707.13	728.5	718.53	725.26	715.46	703.73	707.13	0	728.5	719.32	715.35	714.71	725.1	705.41	706.83	727.42	696.41	0	710.3	712.61	693.48	700.45	0	0	706.14	0	699.35
4.1884e+13	698.63	711.1	0	0	734.01	720.23	708.05	703.96	724.47	692.74	698.98	723.96	697.6	711.89	691.92	708.06	729.84	729.82	695.26	0	735.52	697.94	707.01	727.34	717.01	725.07	714.23	703.6	707.01	0	727.34	719.22	715.25	714.62	725.03	705.3	705.96	725.59	695.66	0	709.63	712.5	693.31	700.3	0	0	705.71	0	699.22
4.1931e+13	698.46	709.51	0	0	732.79	720.15	707.85	703.86	723.18	692.58	696.55	722.33	697.46	711.6	691.72	707.94	728.89	729.61	695.09	0	733.91	697.77	706.9	726.22	715.59	724.8	713.05	703.46	706.85	0	726.22	719.14	715.15	714.53	724.91	705.19	705.07	723.95	694.69	0	708.92	712.39	693.12	700.13	0	0	705.21	0	699.09
4.1977e+13	700.47	734.84	702.67	722.56	732.04	721.52	709.43	705.54	724.32	694.71	757.16	755.31	699.39	712.8	694.06	709.65	728.03	730.44	697.17	0	748.69	699.92	708.53	725.43	723.39	725.62	713.39	705.22	708.57	690.75	725.43	720.49	716.65	716.07	726.04	706.86	705.04	757.8	694.88	0	709.14	713.96	695.52	702.16	0	0	706.18	726.06	700.95
4.2024e+13	700.31	729.88	704.26	694.01	739.1	721.43	709.06	705.44	732.93	694.55	726.19	746.08	699.25	712.36	693.87	709.52	730.89	730.05	697.01	0	753.79	699.69	708.42	731.21	730.26	725.19	720.29	705.09	708.28	690.56	731.21	720.41	716.54	715.93	725.74	706.75	707.17	748.14	695.63	0	709.75	713.85	695.25	701.88	0	0	705.86	706.68	700.82
4.207e+13	700.15	724.73	701.02	0	740.75	721.33	708.79	705.33	733.1	694.38	717.33	739.52	699.11	712.25	693.66	709.37	733.16	729.89	696.84	0	749.69	699.43	708.31	733.04	728.05	725.12	721.15	704.96	708	690.37	733.04	720.33	716.43	715.78	725.5	706.64	708.92	741.41	697.13	0	711.12	713.73	694.94	701.59	0	0	706.33	699.18	700.69
4.2117e+13	699.98	721.1	698.15	0	740.16	721.22	708.7	705.23	731.68	694.21	712.23	735.16	698.97	712.4	693.46	709.22	733.61	730.03	696.68	0	746.13	699.19	708.2	732.74	725.57	725.36	720.29	704.84	707.82	690.17	732.74	720.24	716.3	715.62	725.43	706.53	709.3	736.96	697.82	0	711.76	713.59	694.66	701.36	0	0	706.82	693.34	700.56
4.2163e+13	699.81	718.3	695.43	0	738.97	721.11	708.71	705.12	730.03	694.05	708.57	731.89	698.84	712.57	693.24	709.06	733.23	730.24	696.51	0	743.2	698.99	708.09	731.78	723.34	725.61	719.03	704.71	707.73	0	731.78	720.15	716.17	715.47	725.47	706.42	708.99	733.63	697.88	0	711.78	713.46	694.42	701.2	0	0	707.02	0	700.43
4.221e+13	699.63	715.98	691.25	0	737.63	721	708.71	705.02	728.41	693.89	705.55	729.26	698.7	712.63	693.03	708.92	732.5	730.38	696.34	0	740.72	698.81	707.98	730.63	721.38	725.74	717.7	704.58	707.68	0	730.63	720.06	716.04	715.35	725.53	706.31	708.36	730.95	697.58	0	711.46	713.33	694.23	701.08	0	0	706.95	0	700.3
4.2256e+13	699.46	713.97	0	0	736.28	720.9	708.67	704.92	726.88	693.73	702.92	727.04	698.56	712.57	692.81	708.78	731.61	730.41	696.18	0	738.58	698.66	707.86	729.43	719.62	725.73	716.39	704.45	707.61	0	729.43	719.96	715.93	715.25	725.56	706.2	707.58	728.71	697.05	0	710.94	713.2	694.04	700.97	0	0	706.69	0	700.17
4.2303e+13	699.29	712.18	0	0	734.97	720.81	708.56	704.81	725.45	693.57	700.48	725.12	698.42	712.4	692.61	708.65	730.67	730.33	696.01	0	736.69	698.5	707.75	728.24	718.03	725.59	715.13	704.32	707.52	0	728.24	719.87	715.83	715.16	725.52	706.08	706.72	726.76	696.38	0	710.31	713.09	693.88	700.84	0	0	706.3	0	700.04
4.2349e+13	699.13	710.54	0	0	733.73	720.73	708.38	704.71	724.11	693.4	698.04	723.4	698.28	712.15	692.39	708.53	729.71	730.16	695.84	0	735	698.34	707.64	727.09	716.56	725.36	713.92	704.19	707.38	0	727.09	719.78	715.73	715.08	725.42	705.97	705.83	725.02	695.54	0	709.62	712.98	693.7	700.68	0	0	705.83	0	699.91
4.2396e+13	701.1	706.99	0	1057.1	731.92	722.09	710	706.36	722.01	695.49	1078.1	719.53	700.17	713.41	694.7	710.21	728.75	731.05	697.88	0	731.62	700.49	709.24	725.61	713.91	726.24	712.38	705.91	709.12	691.48	725.61	721.11	717.21	716.61	726.6	707.61	705.71	721.12	696.02	0	709.88	714.53	696.1	702.72	0	0	706.87	0	701.74
4.2442e+13	700.94	733.66	706.08	704.18	736.45	722	709.64	706.26	730.82	695.33	734.45	751.32	700.04	712.93	694.51	710.09	729.39	730.65	697.72	0	755.33	700.27	709.13	728.85	730.25	725.77	718.16	705.78	708.85	691.28	728.85	721.03	717.11	716.48	726.32	707.5	706.13	753.55	695.31	0	709.47	714.42	695.85	702.46	0	0	706.23	713.23	701.61
4.2489e+13	700.78	727.34	702.88	0	740.8	721.91	709.29	706.15	733.77	695.16	720.86	742.72	699.9	712.62	694.32	709.95	732.7	730.33	697.55	0	752.1	700.02	709.02	732.94	729.62	725.48	721.46	705.66	708.55	691.08	732.94	720.95	717	716.34	726.03	707.39	708.59	744.69	696.9	0	710.85	714.31	695.55	702.16	0	0	706.39	702.72	701.48
4.2535e+13	700.62	723.05	699.8	0	740.96	721.81	709.12	706.05	732.79	695	714.5	737.46	699.76	712.69	694.11	709.81	733.91	730.35	697.39	0	748.16	699.77	708.91	733.38	727.09	725.62	721.14	705.53	708.31	690.88	733.38	720.87	716.88	716.18	725.87	707.29	709.55	739.3	697.97	0	711.88	714.18	695.26	701.9	0	0	706.96	696.61	701.35
4.2582e+13	700.45	719.88	697.04	0	739.96	721.69	709.1	705.95	731.18	694.84	710.32	733.71	699.63	712.88	693.9	709.65	733.85	730.56	697.23	0	744.93	699.55	708.8	732.65	724.71	725.9	719.99	705.41	708.19	690.69	732.65	720.78	716.75	716.02	725.87	707.18	709.51	735.48	698.27	0	712.17	714.04	695	701.71	0	0	707.32	0	701.23
4.2628e+13	700.28	717.33	694.2	0	738.65	721.58	709.12	705.85	729.52	694.69	707.08	730.79	699.49	713.01	693.68	709.5	733.25	730.75	697.07	0	742.23	699.36	708.69	731.55	722.61	726.1	718.67	705.28	708.13	690.49	731.55	720.69	716.62	715.89	725.94	707.07	709	732.51	698.1	0	711.99	713.91	694.79	701.58	0	0	707.37	0	701.1
4.2675e+13	700.11	715.18	0	0	737.29	721.48	709.11	705.74	727.94	694.53	704.3	728.38	699.35	713.01	693.47	709.36	732.42	730.84	696.9	0	739.93	699.2	708.58	730.35	720.75	726.16	717.33	705.15	708.08	690.3	730.35	720.59	716.5	715.78	725.99	706.96	708.27	730.06	697.66	0	711.55	713.78	694.61	701.47	0	0	707.2	0	700.97
4.2721e+13	699.94	713.28	0	0	735.95	721.39	709.03	705.64	726.45	694.36	701.82	726.32	699.21	712.89	693.26	709.22	731.49	730.81	696.73	0	737.92	699.06	708.47	729.15	719.08	726.08	716.04	705.02	708	690.09	729.15	720.5	716.39	715.69	725.99	706.85	707.44	727.97	697.05	0	710.96	713.67	694.44	701.36	0	0	706.86	0	700.84
4.2768e+13	699.77	711.57	0	0	734.67	721.31	708.89	705.54	725.07	694.19	699.41	724.5	699.08	712.67	693.06	709.1	730.53	730.68	696.56	0	736.13	698.9	708.36	727.97	717.55	725.89	714.8	704.89	707.88	0	727.97	720.41	716.3	715.61	725.92	706.74	706.56	726.14	696.3	0	710.29	713.56	694.27	701.21	0	0	706.42	0	700.71
4.2814e+13	699.61	709.99	0	0	733.44	721.23	708.68	705.43	723.77	694.03	697.01	722.86	698.94	712.38	692.87	708.98	729.56	730.47	696.39	0	734.51	698.73	708.24	726.84	716.13	725.62	713.61	704.76	707.73	0	726.84	720.32	716.2	715.51	725.79	706.63	705.66	724.49	695.38	0	709.58	713.45	694.08	701.04	0	0	705.91	0	700.59
4.286e+13	701.56	735.6	703.07	723.08	732.69	722.56	710.21	707.06	724.96	696.09	756.31	756.12	700.8	713.53	695.14	710.65	728.67	731.26	698.41	0	749.5	700.83	709.83	726.05	724.1	726.39	713.96	706.46	709.4	691.98	726.05	721.64	717.66	717.02	726.88	708.24	705.59	758.61	695.64	0	709.74	714.98	696.42	703.02	0	0	706.82	725.02	702.38
4.2907e+13	701.41	730.47	704.7	694.64	739.87	722.48	709.84	706.96	733.66	695.93	726.21	746.74	700.67	713.09	694.95	710.52	731.62	730.86	698.25	0	754.54	700.6	709.72	731.95	730.93	725.95	720.97	706.34	709.1	691.79	731.95	721.56	717.56	716.88	726.58	708.13	707.79	748.82	696.48	0	710.39	714.87	696.14	702.73	0	0	706.52	706.66	702.26
4.2953e+13	701.25	725.26	701.43	0	741.5	722.38	709.57	706.85	733.78	695.78	717.5	740.13	700.53	712.99	694.75	710.38	733.9	730.71	698.09	0	750.39	700.34	709.61	733.76	728.67	725.9	721.8	706.21	708.82	691.6	733.76	721.48	717.44	716.73	726.34	708.03	709.54	742.03	697.97	0	711.8	714.75	695.85	702.44	0	0	707.02	699.31	702.13
4.3e+13	701.08	721.61	698.55	0	740.88	722.27	709.49	706.75	732.33	695.62	712.47	735.74	700.4	713.16	694.54	710.22	734.34	730.86	697.93	0	746.79	700.1	709.5	733.43	726.15	726.16	720.91	706.09	708.65	691.41	733.43	721.39	717.31	716.56	726.27	707.92	709.91	737.55	698.59	0	712.43	714.62	695.57	702.22	0	0	707.52	693.64	702
4.3046e+13	700.91	718.78	695.86	0	739.67	722.15	709.51	706.65	730.65	695.46	708.86	732.45	700.26	713.34	694.33	710.07	733.95	731.08	697.77	0	743.84	699.9	709.39	732.46	723.91	726.42	719.63	705.96	708.57	691.21	732.46	721.3	717.18	716.42	726.33	707.81	709.59	734.19	698.6	0	712.45	714.48	695.34	702.07	0	0	707.72	0	701.88
4.3093e+13	700.74	716.45	692.17	0	738.3	722.05	709.52	706.55	729.02	695.29	705.88	729.81	700.13	713.41	694.12	709.92	733.2	731.23	697.6	0	741.35	699.74	709.28	731.28	721.92	726.55	718.28	705.83	708.52	691.01	731.28	721.21	717.06	716.3	726.39	707.7	708.95	731.51	698.27	0	712.12	714.35	695.15	701.96	0	0	707.65	0	701.75
4.3139e+13	700.57	714.44	0	0	736.94	721.95	709.48	706.44	727.48	695.13	703.27	727.58	699.99	713.35	693.91	709.79	732.29	731.26	697.44	0	739.2	699.59	709.17	730.06	720.16	726.53	716.96	705.7	708.46	690.8	730.06	721.12	716.95	716.21	726.42	707.59	708.16	729.25	697.72	0	711.59	714.23	694.98	701.85	0	0	707.39	0	701.62
4.3186e+13	700.41	712.64	0	0	735.62	721.86	709.37	706.34	726.04	694.97	700.88	725.65	699.85	713.17	693.7	709.66	731.34	731.17	697.27	0	737.3	699.44	709.06	728.87	718.56	726.39	715.69	705.58	708.37	690.6	728.87	721.02	716.85	716.12	726.39	707.48	707.3	727.29	697.03	0	710.95	714.12	694.81	701.72	0	0	707	0	701.5
4.3232e+13	700.24	711	0	0	734.36	721.78	709.19	706.24	724.69	694.81	698.48	723.92	699.72	712.91	693.51	709.54	730.37	731	697.11	0	735.59	699.28	708.95	727.71	717.08	726.15	714.47	705.45	708.23	690.4	727.71	720.94	716.75	716.03	726.29	707.37	706.41	725.55	696.21	0	710.25	714.01	694.64	701.56	0	0	706.52	0	701.37
4.3279e+13	702.16	707.43	0	1057.2	732.52	723.1	710.76	707.84	722.55	696.84	1078.2	720.03	701.55	714.13	695.75	711.19	729.37	731.85	699.09	0	732.18	701.38	710.51	726.19	714.4	726.99	712.88	707.12	709.93	692.68	726.19	722.23	718.2	717.53	727.43	708.96	706.24	721.62	696.69	0	710.46	715.52	696.98	703.56	0	0	707.5	0	703.14
4.3325e+13	702.01	734.29	706.39	704.72	737.17	723.02	710.4	707.74	731.53	696.69	734.97	752.02	701.41	713.64	695.56	711.07	730.06	731.44	698.93	0	756.1	701.15	710.4	729.54	730.96	726.52	718.81	707	709.65	692.49	729.54	722.15	718.1	717.41	727.14	708.86	706.71	754.27	696.16	0	710.06	715.42	696.72	703.29	0	0	706.86	712.89	703.01
4.3372e+13	701.86	727.88	703.16	0	741.54	722.93	710.05	707.63	734.45	696.53	721.31	743.34	701.28	713.34	695.37	710.93	733.43	731.12	698.77	0	752.8	700.91	710.29	733.65	730.25	726.24	722.1	706.87	709.35	692.29	733.65	722.07	717.99	717.26	726.85	708.75	709.22	745.32	697.78	0	711.49	715.3	696.43	702.99	0	0	707.05	702.7	702.89
4.3418e+13	701.7	723.56	700.07	0	741.67	722.83	709.89	707.53	733.44	696.37	714.93	738.04	701.15	713.43	695.17	710.79	734.63	731.16	698.61	0	748.83	700.66	710.18	734.07	727.68	726.39	721.75	706.75	709.12	692.1	734.07	721.99	717.87	717.1	726.69	708.64	710.19	739.89	698.8	0	712.55	715.18	696.14	702.73	0	0	707.65	696.72	702.76
4.3465e+13	701.53	720.37	697.33	0	740.65	722.71	709.88	707.43	731.8	696.21	710.75	734.27	701.01	713.63	694.96	710.63	734.56	731.38	698.45	0	745.56	700.44	710.07	733.32	725.27	726.69	720.58	706.63	709	691.91	733.32	721.9	717.74	716.94	726.7	708.53	710.14	736.05	699.04	0	712.83	715.04	695.89	702.55	0	0	708.01	0	702.64
4.3511e+13	701.36	717.82	694.57	0	739.32	722.6	709.91	707.33	730.12	696.05	707.52	731.33	700.88	713.76	694.75	710.48	733.94	731.58	698.29	0	742.85	700.26	709.96	732.2	723.15	726.89	719.24	706.5	708.95	691.71	732.2	721.81	717.61	716.81	726.78	708.43	709.62	733.06	698.82	0	712.64	714.91	695.69	702.43	0	0	708.07	0	702.51
4.3558e+13	701.19	715.65	0	0	737.94	722.5	709.9	707.23	728.52	695.89	704.75	728.91	700.74	713.77	694.54	710.34	733.09	731.67	698.13	0	740.53	700.11	709.85	730.98	721.28	726.95	717.89	706.37	708.9	691.51	730.98	721.72	717.49	716.71	726.83	708.32	708.89	730.6	698.34	0	712.19	714.78	695.52	702.33	0	0	707.89	0	702.38
4.3604e+13	701.02	713.76	0	0	736.59	722.41	709.83	707.13	727.03	695.74	702.28	726.84	700.61	713.64	694.34	710.21	732.15	731.64	697.96	0	738.51	699.96	709.74	729.77	719.6	726.87	716.59	706.24	708.83	691.3	729.77	721.63	717.39	716.62	726.83	708.21	708.05	728.5	697.71	0	711.6	714.67	695.35	702.21	0	0	707.55	0	702.26
4.3651e+13	700.86	712.05	0	0	735.3	722.33	709.68	707.02	725.63	695.58	699.91	725.02	700.47	713.42	694.14	710.09	731.17	731.5	697.8	0	736.71	699.81	709.63	728.58	718.06	726.67	715.35	706.12	708.72	691.1	728.58	721.54	717.29	716.54	726.76	708.1	707.17	726.66	696.95	0	710.92	714.56	695.18	702.07	0	0	707.11	0	702.13
4.3697e+13	700.7	710.46	0	0	734.06	722.25	709.48	706.92	724.33	695.41	697.54	723.37	700.34	713.12	693.95	709.97	730.2	731.28	697.63	0	735.08	699.65	709.52	727.44	716.64	726.39	714.15	705.99	708.56	690.9	727.44	721.45	717.2	716.45	726.63	707.99	706.27	725	696.05	0	710.2	714.46	695	701.9	0	0	706.6	0	702.01
4.3744e+13	702.6	736.37	704.18	723.66	733.31	723.56	710.95	708.5	725.58	697.41	757.06	756.89	702.14	714.23	696.16	711.6	729.28	732.03	699.59	0	750.27	701.7	711.06	726.64	724.79	727.12	714.53	707.64	710.18	693.16	726.64	722.73	718.63	717.92	727.69	709.56	706.15	759.38	696.35	0	710.32	715.95	697.28	703.83	0	0	707.45	725.67	703.75
4.379e+13	702.45	731.06	705.19	695.34	740.6	723.47	710.58	708.4	734.35	697.25	726.72	747.38	702.01	713.78	695.97	711.47	732.32	731.63	699.43	0	755.26	701.46	710.95	732.65	731.58	726.68	721.62	707.52	709.88	692.97	732.65	722.66	718.53	717.78	727.38	709.45	708.44	749.46	697.36	0	711.02	715.84	697	703.54	0	0	707.17	707.11	703.62
4.3837e+13	702.29	725.8	701.85	0	742.21	723.37	710.32	708.3	734.43	697.1	717.97	740.71	701.88	713.7	695.78	711.33	734.61	731.49	699.27	0	751.05	701.21	710.85	734.45	729.27	726.64	722.42	707.4	709.61	692.78	734.45	722.57	718.41	717.63	727.14	709.35	710.21	742.62	698.82	0	712.46	715.72	696.71	703.26	0	0	707.7	699.75	703.5
4.3883e+13	702.13	722.12	698.95	0	741.56	723.26	710.25	708.19	732.95	696.94	712.93	736.3	701.74	713.89	695.58	711.18	735.04	731.65	699.12	0	747.43	700.97	710.74	734.1	726.72	726.92	721.51	707.27	709.44	692.59	734.1	722.49	718.28	717.47	727.08	709.24	710.58	738.11	699.38	0	713.1	715.59	696.44	703.04	0	0	708.22	694.25	703.37
4.393e+13	701.96	719.28	696.3	0	740.33	723.15	710.28	708.09	731.25	696.79	709.31	732.99	701.61	714.08	695.37	711.03	734.63	731.88	698.96	0	744.45	700.78	710.63	733.1	724.45	727.19	720.21	707.15	709.37	692.39	733.1	722.4	718.15	717.32	727.14	709.13	710.24	734.74	699.34	0	713.11	715.45	696.23	702.89	0	0	708.42	0	703.25
4.3976e+13	701.79	716.94	693.06	0	738.95	723.04	710.3	707.99	729.6	696.63	706.35	730.33	701.48	714.15	695.16	710.88	733.86	732.03	698.8	0	741.94	700.62	710.52	731.9	722.45	727.32	718.84	707.02	709.33	692.19	731.9	722.31	718.03	717.21	727.22	709.03	709.59	732.04	698.96	0	712.77	715.32	696.05	702.79	0	0	708.35	0	703.13
4.4023e+13	701.63	714.92	0	0	737.57	722.95	710.26	707.89	728.05	696.47	703.75	728.09	701.35	714.09	694.95	710.75	732.95	732.06	698.63	0	739.78	700.48	710.41	730.67	720.68	727.3	717.51	706.9	709.27	691.99	730.67	722.21	717.92	717.12	727.25	708.92	708.79	729.77	698.39	0	712.23	715.21	695.89	702.69	0	0	708.09	0	703
4.4069e+13	701.46	713.12	0	0	736.24	722.86	710.15	707.79	726.6	696.31	701.38	726.15	701.21	713.91	694.76	710.63	731.98	731.98	698.47	0	737.87	700.33	710.3	729.47	719.07	727.16	716.23	706.77	709.18	691.8	729.47	722.12	717.82	717.03	727.21	708.81	707.93	727.81	697.69	0	711.59	715.1	695.72	702.57	0	0	707.69	0	702.88
4.4116e+13	701.31	711.48	0	0	734.97	722.78	709.97	707.69	725.24	696.15	699.02	724.42	701.08	713.64	694.56	710.51	731	731.79	698.31	0	736.16	700.18	710.19	728.3	717.59	726.91	715.01	706.64	709.04	691.6	728.3	722.04	717.73	716.95	727.11	708.7	707.03	726.06	696.88	0	710.88	715	695.54	702.41	0	0	707.21	0	702.75
4.4162e+13	703.18	707.9	0	1057.5	733.09	724.07	711.5	709.24	723.07	698.12	1078.3	720.51	702.85	714.82	696.75	712.12	729.96	732.61	700.23	0	732.71	702.23	711.71	726.74	714.88	727.71	713.39	708.27	710.7	693.82	726.74	723.3	719.14	718.41	728.21	710.25	706.81	722.11	697.35	690.42	711.04	716.47	697.83	704.36	0	0	708.14	0	704.47
4.4209e+13	703.03	734.94	707.08	705.32	737.86	724	711.13	709.14	732.22	697.97	734.69	752.7	702.72	714.32	696.57	712	730.7	732.19	700.08	0	756.83	702.01	711.6	730.2	731.64	727.23	719.46	708.15	710.42	693.63	730.2	723.22	719.04	718.29	727.92	710.14	707.33	754.95	696.87	690.26	710.66	716.37	697.57	704.09	0	0	707.5	713.24	704.34
4.4255e+13	702.88	728.44	703.72	0	742.25	723.9	710.78	709.04	735.11	697.81	721.28	743.94	702.59	714.03	696.38	711.87	734.12	731.88	699.92	0	753.47	701.76	711.49	734.33	730.86	726.96	722.74	708.03	710.12	693.44	734.33	723.14	718.93	718.14	727.62	710.03	709.88	745.92	698.5	690.11	712.15	716.25	697.28	703.79	0	0	707.72	703.09	704.22
4.4302e+13	702.72	724.08	700.58	0	742.35	723.8	710.63	708.94	734.06	697.66	715.01	738.6	702.46	714.13	696.18	711.72	735.32	731.93	699.76	0	749.46	701.51	711.39	734.73	728.25	727.13	722.36	707.91	709.89	693.25	734.73	723.06	718.81	717.98	727.48	709.93	710.83	740.46	699.46	0	713.21	716.13	697	703.54	0	0	708.34	697.14	704.1
4.4348e+13	702.55	720.87	697.83	0	741.31	723.68	710.63	708.84	732.4	697.5	710.9	734.8	702.33	714.35	695.97	711.56	735.23	732.16	699.61	0	746.17	701.29	711.28	733.95	725.82	727.44	721.16	707.78	709.78	693.06	733.95	722.97	718.68	717.82	727.5	709.82	710.75	736.59	699.65	0	713.49	715.99	696.76	703.36	0	0	708.71	690.02	703.97
4.4395e+13	702.39	718.29	695.14	0	739.96	723.57	710.67	708.74	730.7	697.35	707.72	731.85	702.2	714.49	695.76	711.41	734.6	732.36	699.45	0	743.44	701.12	711.17	732.82	723.68	727.65	719.81	707.66	709.74	692.87	732.82	722.88	718.55	717.7	727.58	709.72	710.22	733.58	699.41	0	713.29	715.86	696.57	703.25	0	0	708.76	0	703.85
4.4441e+13	702.22	716.12	690.3	0	738.56	723.47	710.67	708.64	729.09	697.19	704.99	729.42	702.06	714.49	695.56	711.28	733.73	732.45	699.29	0	741.11	700.98	711.07	731.59	721.8	727.7	718.45	707.54	709.7	692.68	731.59	722.79	718.44	717.6	727.64	709.61	709.47	731.11	698.92	0	712.83	715.73	696.41	703.15	0	0	708.58	0	703.72
4.4488e+13	702.05	714.22	0	0	737.2	723.38	710.59	708.54	727.58	697.03	702.55	727.34	701.93	714.37	695.36	711.15	732.78	732.42	699.13	0	739.08	700.84	710.96	730.36	720.11	727.61	717.13	707.41	709.63	692.48	730.36	722.7	718.34	717.51	727.63	709.5	708.62	729.01	698.28	0	712.23	715.62	696.25	703.05	0	0	708.23	0	703.6
4.4534e+13	701.9	712.5	0	0	735.89	723.3	710.45	708.44	726.18	696.88	700.24	725.51	701.8	714.14	695.17	711.03	731.79	732.28	698.97	0	737.27	700.7	710.85	729.16	718.56	727.41	715.88	707.28	709.51	692.27	729.16	722.61	718.24	717.43	727.56	709.4	707.73	727.16	697.53	0	711.54	715.52	696.08	702.91	0	0	707.78	0	703.48
4.458e+13	701.74	710.92	0	0	734.65	723.23	710.24	708.34	724.86	696.72	697.91	723.86	701.67	713.84	694.98	710.92	730.82	732.06	698.81	0	735.63	700.53	710.74	728.02	717.14	727.13	714.68	707.16	709.36	692.07	728.02	722.52	718.15	717.35	727.43	709.29	706.82	725.5	696.66	0	710.81	715.42	695.89	702.74	0	0	707.26	0	703.35
4.4627e+13	703.59	737.08	704.62	724.28	733.9	724.5	711.67	709.86	726.17	698.66	756.06	757.63	703.42	714.9	697.14	712.51	729.85	732.77	700.71	0	751	702.54	712.23	727.2	725.45	727.82	715.07	708.77	710.94	694.28	727.2	723.77	719.55	718.78	728.45	710.81	706.66	760.12	696.95	691.16	710.88	716.88	698.11	704.62	0	0	708.06	726.09	705.04
4.4673e+13	703.44	731.6	705.66	696	741.3	724.42	711.29	709.76	735.01	698.51	726.43	747.99	703.29	714.46	696.96	712.38	732.98	732.36	700.55	0	755.94	702.3	712.13	733.32	732.21	727.38	722.26	708.65	710.64	694.09	733.32	723.7	719.45	718.65	728.14	710.7	709.01	750.08	697.95	691.01	711.63	716.77	697.83	704.33	0	0	707.78	707.5	704.92
4.472e+13	703.29	726.29	702.3	0	742.88	724.32	711.04	709.66	735.05	698.35	717.86	741.28	703.16	714.39	696.77	712.24	735.29	732.23	700.4	0	751.68	702.05	712.02	735.1	729.84	727.35	723.02	708.53	710.36	693.91	735.1	723.62	719.33	718.49	727.9	710.6	710.78	743.19	699.39	690.85	713.1	716.65	697.54	704.04	0	0	708.35	700.14	704.8
4.4766e+13	703.13	722.59	699.39	0	742.22	724.21	710.98	709.56	733.55	698.2	712.92	736.83	703.03	714.59	696.56	712.09	735.71	732.41	700.24	0	748.03	701.81	711.91	734.73	727.26	727.65	722.08	708.4	710.2	693.72	734.73	723.53	719.2	718.32	727.85	710.49	711.12	738.65	699.92	690.7	713.73	716.52	697.28	703.83	0	0	708.87	694.81	704.68
4.4813e+13	702.96	719.73	696.77	0	740.96	724.09	711.02	709.47	731.83	698.05	709.37	733.5	702.89	714.79	696.36	711.94	735.28	732.65	700.09	0	745.03	701.62	711.81	733.71	724.97	727.92	720.76	708.28	710.13	693.52	733.71	723.44	719.07	718.18	727.92	710.39	710.77	735.26	699.85	690.55	713.73	716.38	697.07	703.69	0	0	709.08	0	704.55
4.4859e+13	702.8	717.37	693.77	0	739.57	723.99	711.04	709.37	730.16	697.89	706.47	730.83	702.76	714.86	696.15	711.8	734.49	732.8	699.93	0	742.51	701.47	711.7	732.5	722.96	728.06	719.38	708.16	710.1	693.33	732.5	723.35	718.95	718.07	728	710.28	710.11	732.55	699.46	690.4	713.38	716.25	696.9	703.6	0	0	709	0	704.43
4.4906e+13	702.63	715.34	0	0	738.17	723.89	711.01	709.27	728.59	697.74	703.9	728.59	702.63	714.8	695.95	711.67	733.57	732.83	699.77	0	740.34	701.33	711.59	731.26	721.18	728.04	718.04	708.03	710.05	693.14	731.26	723.26	718.84	717.98	728.03	710.18	709.3	730.27	698.88	690.25	712.83	716.14	696.74	703.5	0	0	708.73	0	704.31
4.4952e+13	702.47	713.54	0	0	736.83	723.81	710.9	709.17	727.13	697.59	701.57	726.64	702.5	714.62	695.76	711.55	732.59	732.74	699.61	0	738.42	701.19	711.48	730.04	719.56	727.89	716.75	707.91	709.96	692.94	730.04	723.17	718.75	717.9	728	710.07	708.43	728.3	698.18	690.1	712.17	716.03	696.58	703.38	0	0	708.32	0	704.19
4.4999e+13	702.32	711.9	0	0	735.55	723.74	710.72	709.07	725.77	697.43	699.26	724.9	702.37	714.35	695.58	711.43	731.6	732.55	699.45	0	736.7	701.04	711.38	728.86	718.08	727.64	715.52	707.78	709.83	692.75	728.86	723.08	718.66	717.82	727.89	709.97	707.53	726.55	697.38	0	711.46	715.93	696.4	703.23	0	0	707.83	0	704.06
4.5045e+13	704.14	708.29	0	1057.7	733.63	725	712.2	710.57	723.57	699.34	1078.4	720.97	704.09	715.48	697.71	713.01	730.53	733.34	701.32	0	733.23	703.04	712.85	727.27	715.34	728.4	713.85	709.37	711.44	694.91	727.27	724.31	720.04	719.26	728.96	711.46	707.24	722.57	697.82	692.03	711.57	717.37	698.63	705.12	690.73	0	708.7	0	705.73
4.5092e+13	704	735.49	707.02	705.62	738.52	724.92	711.83	710.47	732.88	699.19	735.08	753.35	703.96	714.98	697.53	712.89	731.32	732.91	701.17	0	757.54	702.82	712.74	730.83	732.29	727.91	720.06	709.25	711.16	694.72	730.83	724.24	719.94	719.13	728.67	711.36	707.8	755.6	697.46	691.89	711.21	717.27	698.36	704.85	690.58	0	708.06	713.86	705.6
4.5138e+13	703.85	728.91	703.9	0	742.92	724.83	711.48	710.37	735.74	699.03	721.63	744.51	703.84	714.69	697.34	712.76	734.79	732.6	701.02	0	754.11	702.57	712.64	734.99	731.43	727.64	723.33	709.13	710.85	694.54	734.99	724.16	719.83	718.98	728.37	711.25	710.4	746.49	699.17	691.73	712.73	717.16	698.07	704.55	690.43	0	708.31	703.62	705.48
4.5185e+13	703.69	724.52	700.84	0	743	724.72	711.34	710.27	734.66	698.88	715.36	739.13	703.71	714.81	697.14	712.61	735.98	732.66	700.86	0	750.06	702.32	712.53	735.36	728.78	727.83	722.91	709.01	710.63	694.35	735.36	724.08	719.71	718.82	728.22	711.15	711.35	741	700.13	691.58	713.81	717.03	697.79	704.3	690.28	0	708.95	697.66	705.36
4.5231e+13	703.53	721.29	698.16	0	741.93	724.61	711.35	710.17	732.97	698.73	711.24	735.32	703.58	715.04	696.94	712.45	735.87	732.9	700.71	0	746.75	702.11	712.43	734.56	726.33	728.15	721.7	708.89	710.53	694.17	734.56	723.99	719.58	718.66	728.25	711.05	711.27	737.11	700.29	691.44	714.08	716.9	697.56	704.13	690.13	0	709.32	691.38	705.24
4.5278e+13	703.36	718.71	695.58	0	740.57	724.5	711.39	710.08	731.25	698.58	708.09	732.35	703.45	715.18	696.73	712.31	735.22	733.11	700.55	0	744	701.94	712.32	733.41	724.18	728.37	720.32	708.77	710.49	693.98	733.41	723.9	719.45	718.54	728.34	710.94	710.74	734.09	700.02	691.29	713.88	716.76	697.38	704.02	0	0	709.37	0	705.12
4.5324e+13	703.2	716.54	691.43	0	739.16	724.4	711.39	709.98	729.63	698.43	705.37	729.91	703.32	715.19	696.53	712.17	734.34	733.2	700.4	0	741.66	701.8	712.22	732.16	722.28	728.42	718.95	708.64	710.45	693.78	732.16	723.81	719.34	718.44	728.4	710.84	709.99	731.61	699.51	691.14	713.41	716.64	697.22	703.93	0	0	709.19	0	705
4.5371e+13	703.04	714.63	0	0	737.78	724.31	711.32	709.88	728.11	698.27	702.94	727.82	703.19	715.06	696.34	712.05	733.38	733.17	700.24	0	739.62	701.67	712.11	730.92	720.58	728.33	717.63	708.52	710.39	693.59	730.92	723.71	719.24	718.36	728.4	710.73	709.14	729.49	698.86	690.99	712.79	716.53	697.07	703.83	0	0	708.84	0	704.88
4.5417e+13	702.88	712.91	0	0	736.47	724.23	711.17	709.78	726.7	698.12	700.67	725.98	703.06	714.83	696.15	711.93	732.39	733.03	700.08	0	737.8	701.53	712	729.72	719.04	728.12	716.37	708.39	710.27	693.39	729.72	723.63	719.15	718.28	728.33	710.63	708.25	727.64	698.1	690.83	712.1	716.43	696.9	703.69	0	0	708.39	0	704.75
4.5464e+13	702.73	711.33	0	0	735.21	724.16	710.96	709.68	725.38	697.96	698.37	724.33	702.93	714.52	695.97	711.82	731.4	732.8	699.92	0	736.16	701.37	711.89	728.56	717.6	727.83	715.17	708.27	710.12	693.2	728.56	723.55	719.06	718.2	728.19	710.52	707.34	725.97	697.24	690.68	711.37	716.33	696.71	703.52	0	0	707.87	0	704.63
4.551e+13	704.54	737.75	704.3	723.81	734.46	725.41	712.35	711.16	726.73	699.85	756.75	758.33	704.63	715.54	698.07	713.38	730.41	733.48	701.77	0	751.7	703.32	713.35	727.74	726.07	728.49	715.58	709.84	711.66	695.34	727.74	724.77	720.43	719.6	729.18	712	707.14	760.82	697.55	692.74	711.39	717.76	698.88	705.36	691.47	690.78	708.61	726.93	706.27
4.5557e+13	704.39	732.12	705.8	695.96	741.97	725.32	711.97	711.06	735.65	699.7	726.91	748.58	704.5	715.09	697.89	713.25	733.62	733.06	701.62	0	756.6	703.08	713.24	733.96	732.79	728.04	722.85	709.72	711.35	695.16	733.96	724.69	720.32	719.47	728.87	711.89	709.57	750.67	698.7	692.6	712.19	717.65	698.6	705.07	691.32	690.65	708.35	708.05	706.15
4.5603e+13	704.24	726.76	702.54	0	743.53	725.22	711.72	710.96	735.65	699.55	718.31	741.81	704.37	715.04	697.7	713.11	735.94	732.94	701.47	0	752.29	702.83	713.14	735.73	730.38	728.03	723.58	709.6	711.08	694.97	735.73	724.61	720.21	719.31	728.63	711.79	711.36	743.73	700.17	692.45	713.68	717.53	698.31	704.78	691.17	690.51	708.95	700.62	706.03
4.565e+13	704.08	723.04	699.69	0	742.84	725.11	711.67	710.87	734.12	699.4	713.36	737.34	704.24	715.26	697.5	712.96	736.34	733.13	701.32	0	748.61	702.6	713.03	735.34	727.77	728.34	722.61	709.48	710.92	694.79	735.34	724.53	720.08	719.14	728.59	711.69	711.7	739.17	700.66	692.3	714.32	717.4	698.06	704.57	691.02	690.37	709.49	695.33	705.91
4.5696e+13	703.92	720.17	697.13	0	741.56	725	711.72	710.77	732.38	699.25	709.81	734	704.11	715.46	697.3	712.81	735.9	733.38	701.16	0	745.59	702.41	712.93	734.3	725.46	728.63	721.27	709.36	710.86	694.6	734.3	724.44	719.95	719	728.66	711.58	711.34	735.76	700.56	692.15	714.32	717.27	697.86	704.44	690.87	690.24	709.7	0	705.79
4.5743e+13	703.75	717.81	694.33	0	740.15	724.89	711.75	710.67	730.69	699.1	706.92	731.31	703.98	715.54	697.1	712.67	735.1	733.54	701.01	0	743.06	702.26	712.82	733.07	723.44	728.76	719.88	709.24	710.84	694.41	733.07	724.34	719.83	718.9	728.75	711.48	710.67	733.04	700.13	692	713.96	717.14	697.7	704.35	690.71	690.11	709.62	0	705.67
4.5789e+13	703.59	715.77	0	0	738.75	724.8	711.71	710.57	729.11	698.94	704.36	729.06	703.86	715.47	696.9	712.54	734.16	733.57	700.85	0	740.87	702.13	712.72	731.82	721.65	728.74	718.53	709.11	710.79	694.22	731.82	724.25	719.72	718.81	728.78	711.37	709.86	730.75	699.53	691.85	713.4	717.03	697.55	704.26	690.57	0	709.34	0	705.55
4.5836e+13	703.44	713.97	0	0	737.39	724.72	711.6	710.47	727.65	698.79	702.05	727.1	703.73	715.29	696.71	712.42	733.17	733.47	700.69	0	738.94	702	712.61	730.59	720.02	728.58	717.24	708.99	710.7	694.03	730.59	724.16	719.63	718.73	728.75	711.27	708.98	728.77	698.82	691.7	712.74	716.92	697.39	704.14	690.42	0	708.94	0	705.43
4.5882e+13	703.28	712.32	0	0	736.11	724.64	711.42	710.37	726.28	698.64	699.78	725.36	703.6	715.01	696.53	712.31	732.18	733.28	700.54	0	737.21	701.85	712.5	729.4	718.54	728.33	716	708.87	710.57	693.84	729.4	724.08	719.54	718.65	728.64	711.16	708.08	727.01	698.01	691.55	712.02	716.82	697.22	703.99	690.27	0	708.44	0	705.31
4.5929e+13	705.07	708.71	0	1057.9	734.15	725.88	712.87	711.83	724.04	700.5	1078.5	721.41	705.27	716.1	698.61	713.86	731.06	734.03	702.36	0	733.72	703.81	713.94	727.77	715.77	729.06	714.31	710.41	712.14	695.94	727.77	725.28	720.9	720.06	729.68	712.62	707.76	723.02	698.43	693.58	712.09	718.24	699.39	705.85	692.33	691.73	709.27	0	706.92
4.5975e+13	704.92	736.08	707.32	705.58	739.16	725.8	712.49	711.74	733.51	700.35	735.63	753.97	705.15	715.6	698.43	713.74	731.9	733.6	702.21	0	758.21	703.59	713.83	731.43	732.9	728.56	720.64	710.29	711.86	695.76	731.43	725.21	720.8	719.94	729.38	712.52	708.37	756.22	698.19	693.43	711.74	718.14	699.13	705.57	692.19	691.6	708.63	714.45	706.8
4.6022e+13	704.78	729.42	704.22	0	743.57	725.71	712.14	711.64	736.34	700.2	722.1	745.05	705.02	715.32	698.25	713.61	735.43	733.29	702.06	0	754.72	703.34	713.73	735.61	731.99	728.3	723.9	710.17	711.55	695.58	735.61	725.13	720.69	719.79	729.07	712.41	711.02	747.04	700	693.29	713.32	718.02	698.84	705.28	692.03	691.47	708.91	704.08	706.69
4.6068e+13	704.62	725	701.16	0	743.62	725.6	712.01	711.54	735.23	700.05	715.81	739.64	704.89	715.46	698.05	713.46	736.61	733.36	701.91	0	750.64	703.09	713.62	735.97	729.3	728.51	723.46	710.06	711.33	695.4	735.97	725.05	720.57	719.62	728.94	712.31	711.97	741.51	700.94	693.14	714.41	717.9	698.56	705.02	691.88	691.34	709.57	698.09	706.57
4.6115e+13	704.46	721.76	698.51	0	742.53	725.49	712.03	711.44	733.52	699.9	711.69	735.81	704.76	715.7	697.85	713.3	736.49	733.62	701.76	0	747.3	702.88	713.52	735.14	726.82	728.84	722.23	709.94	711.24	695.21	735.14	724.96	720.43	719.47	728.97	712.21	711.88	737.6	701.06	692.99	714.68	717.76	698.34	704.86	691.73	691.2	709.95	692.29	706.45
4.6161e+13	704.3	719.16	695.99	0	741.15	725.38	712.08	711.35	731.78	699.75	708.53	732.82	704.64	715.85	697.65	713.16	735.82	733.83	701.61	0	744.54	702.72	713.42	733.97	724.66	729.05	720.84	709.82	711.2	695.03	733.97	724.87	720.31	719.34	729.07	712.11	711.33	734.57	700.74	692.84	714.47	717.63	698.17	704.76	691.59	691.07	710.01	0	706.33
4.6208e+13	704.13	716.98	692.28	0	739.73	725.28	712.09	711.25	730.14	699.6	705.83	730.37	704.51	715.85	697.45	713.02	734.93	733.92	701.45	0	742.19	702.59	713.31	732.72	722.75	729.11	719.45	709.7	711.17	694.84	732.72	724.78	720.2	719.25	729.14	712	710.57	732.08	700.19	692.69	713.99	717.51	698.03	704.68	691.44	690.94	709.82	0	706.21
4.6254e+13	703.98	715.07	0	0	738.34	725.19	712.01	711.15	728.62	699.45	703.41	728.27	704.38	715.72	697.27	712.9	733.95	733.89	701.29	0	740.13	702.46	713.2	731.46	721.05	729.01	718.13	709.57	711.11	694.65	731.46	724.69	720.1	719.17	729.14	711.9	709.72	729.96	699.51	692.55	713.37	717.4	697.88	704.58	691.3	690.81	709.47	0	706.09
4.63e+13	703.82	713.35	0	0	737.01	725.12	711.87	711.05	727.2	699.3	701.16	726.43	704.25	715.49	697.08	712.79	732.95	733.74	701.14	0	738.31	702.33	713.1	730.25	719.49	728.8	716.86	709.45	711	694.46	730.25	724.6	720.01	719.1	729.06	711.79	708.82	728.09	698.75	692.4	712.67	717.3	697.72	704.45	691.14	690.68	709.01	0	705.97
4.6347e+13	703.67	711.77	0	0	735.75	725.05	711.65	710.95	725.87	699.15	698.89	724.78	704.12	715.18	696.91	712.68	731.96	733.5	700.98	0	736.66	702.17	712.99	729.09	718.06	728.5	715.65	709.33	710.84	694.27	729.09	724.52	719.93	719.01	728.92	711.69	707.9	726.42	697.89	692.25	711.94	717.21	697.53	704.28	691	690.54	708.49	0	705.85
4.6393e+13	705.44	738.46	705.15	723.74	735	726.27	713.01	712.39	727.28	700.98	757.4	759	705.78	716.15	698.96	714.21	730.94	734.15	702.79	0	752.37	704.08	714.41	728.26	726.68	729.12	716.09	710.85	712.35	696.35	728.26	725.71	721.26	720.39	729.88	713.13	707.67	761.48	698.18	694.25	711.92	718.6	699.65	706.08	693.03	692.54	709.19	726.38	707.44
4.644e+13	705.3	732.67	706.21	696.12	742.6	726.18	712.62	712.3	736.26	700.83	727.3	749.14	705.65	715.7	698.78	714.08	734.23	733.73	702.64	0	757.22	703.85	714.3	734.58	733.37	728.68	723.44	710.74	712.04	696.17	734.58	725.64	721.16	720.25	729.56	713.03	710.19	751.23	699.36	694.1	712.76	718.5	699.37	705.78	692.88	692.41	708.95	708.1	707.32
4.6486e+13	705.15	727.27	702.88	0	744.15	726.08	712.37	712.2	736.22	700.68	718.66	742.33	705.52	715.66	698.6	713.94	736.57	733.62	702.49	0	752.87	703.59	714.2	736.33	730.91	728.68	724.15	710.62	711.76	695.99	736.33	725.56	721.04	720.09	729.32	712.92	711.99	744.25	700.84	693.95	714.29	718.38	699.08	705.5	692.73	692.28	709.57	700.77	707.2
4.6533e+13	704.99	723.52	700.02	0	743.44	725.97	712.34	712.1	734.66	700.54	713.7	737.83	705.4	715.9	698.4	713.79	736.95	733.82	702.34	0	749.16	703.36	714.1	735.91	728.27	729	723.16	710.5	711.61	695.81	735.91	725.47	720.91	719.93	729.29	712.82	712.31	739.66	701.3	693.81	714.93	718.25	698.84	705.29	692.59	692.15	710.13	695.55	707.09
4.6579e+13	704.83	720.63	697.46	0	742.14	725.85	712.4	712.01	732.9	700.39	710.16	734.47	705.27	716.11	698.2	713.64	736.49	734.08	702.19	0	746.13	703.18	714	734.86	725.95	729.3	721.8	710.38	711.56	695.63	734.86	725.38	720.78	719.79	729.37	712.72	711.93	736.24	701.17	693.66	714.92	718.11	698.65	705.17	692.44	692.01	710.34	0	706.97
4.6626e+13	704.66	718.26	694.76	0	740.72	725.75	712.43	711.91	731.2	700.24	707.28	731.77	705.15	716.19	698	713.5	735.68	734.24	702.04	0	743.58	703.04	713.89	733.62	723.91	729.43	720.4	710.26	711.54	695.44	733.62	725.29	720.67	719.68	729.46	712.62	711.25	733.5	700.72	693.52	714.55	717.99	698.5	705.09	692.3	691.88	710.26	0	706.85
4.6672e+13	704.51	716.22	0	0	739.3	725.66	712.4	711.81	729.61	700.09	704.74	729.51	705.02	716.12	697.81	713.38	734.73	734.27	701.88	0	741.38	702.92	713.79	732.35	722.11	729.41	719.03	710.14	711.5	695.25	732.35	725.2	720.56	719.6	729.5	712.51	710.43	731.21	700.1	693.37	713.99	717.87	698.36	705	692.15	691.75	709.97	0	706.73
4.6719e+13	704.35	714.41	0	0	737.93	725.58	712.29	711.71	728.14	699.94	702.43	727.55	704.89	715.94	697.63	713.26	733.73	734.17	701.73	0	739.44	702.79	713.68	731.11	720.48	729.25	717.73	710.02	711.42	695.06	731.11	725.11	720.47	719.53	729.46	712.41	709.54	729.22	699.37	693.23	713.32	717.77	698.21	704.89	691.99	691.62	709.56	0	706.61
4.6765e+13	704.2	712.76	0	0	736.64	725.51	712.11	711.62	726.76	699.79	700.21	725.8	704.76	715.66	697.45	713.15	732.72	733.97	701.57	0	737.71	702.65	713.57	729.92	718.99	728.99	716.49	709.9	711.28	694.88	729.92	725.03	720.39	719.45	729.35	712.31	708.63	727.46	698.57	693.08	712.59	717.68	698.03	704.75	691.85	691.49	709.06	0	706.49
4.6812e+13	705.95	709.13	0	1058	734.65	726.72	713.51	713.03	724.5	701.6	1078.6	721.84	706.39	716.71	699.48	714.67	731.58	734.69	703.35	690.64	734.19	704.56	714.97	728.26	716.2	729.68	714.76	711.4	712.82	696.93	728.26	726.2	721.71	720.83	730.36	713.72	708.26	723.44	698.95	695.04	712.62	719.06	700.16	706.56	693.85	693.45	709.85	0	708.06
4.6858e+13	705.81	736.67	708.01	705.58	739.76	726.64	713.13	712.94	734.12	701.45	735.5	754.56	706.27	716.2	699.31	714.55	732.46	734.25	703.2	690.5	758.85	704.34	714.87	732.01	733.52	729.18	721.23	711.29	712.53	696.75	732.01	726.13	721.62	720.7	730.06	713.62	708.92	756.81	698.7	694.89	712.29	718.96	699.9	706.29	693.7	693.32	709.21	714.24	707.95
4.6905e+13	705.66	729.94	704.72	0	744.18	726.55	712.79	712.84	736.92	701.3	722.1	745.57	706.14	715.93	699.13	714.42	736.04	733.94	703.06	690.36	755.31	704.09	714.77	736.21	732.53	728.93	724.48	711.17	712.22	696.58	736.21	726.05	721.51	720.55	729.75	713.52	711.61	747.57	700.51	694.75	713.92	718.85	699.61	705.99	693.56	693.19	709.52	704.11	707.83
4.6951e+13	705.51	725.48	701.59	0	744.21	726.44	712.66	712.75	735.77	701.16	715.88	740.13	706.02	716.08	698.94	714.27	737.21	734.03	702.91	690.23	751.19	703.85	714.66	736.54	729.81	729.15	724.01	711.06	712.01	696.4	736.54	725.97	721.38	720.39	729.62	713.42	712.54	742.01	701.44	694.61	715.01	718.72	699.33	705.74	693.41	693.06	710.2	698.2	707.71
4.6998e+13	705.35	722.21	698.91	0	743.11	726.33	712.7	712.65	734.04	701.01	711.8	736.28	705.89	716.34	698.74	714.12	737.07	734.3	702.76	690.09	747.83	703.64	714.56	735.7	727.31	729.49	722.76	710.94	711.92	696.22	735.7	725.88	721.25	720.23	729.66	713.32	712.43	738.08	701.54	694.46	715.28	718.58	699.12	705.58	693.27	692.93	710.58	692.58	707.59
4.7044e+13	705.19	719.6	696.39	0	741.71	726.22	712.76	712.55	732.29	700.86	708.68	733.28	705.77	716.49	698.54	713.97	736.39	734.52	702.61	0	745.06	703.49	714.46	734.51	725.13	729.71	721.35	710.82	711.9	696.03	734.51	725.79	721.13	720.11	729.77	713.22	711.86	735.03	701.21	694.32	715.05	718.45	698.96	705.49	693.13	692.81	710.63	0	707.48
4.7091e+13	705.03	717.41	693.05	0	740.27	726.12	712.76	712.46	730.64	700.72	706.02	730.82	705.64	716.49	698.35	713.84	735.49	734.61	702.46	0	742.69	703.36	714.35	733.24	723.22	729.76	719.95	710.7	711.87	695.85	733.24	725.7	721.02	720.02	729.84	713.11	711.09	732.53	700.66	694.17	714.57	718.34	698.81	705.41	692.98	692.67	710.43	0	707.36
4.7137e+13	704.87	715.49	0	0	738.87	726.04	712.69	712.36	729.1	700.57	703.63	728.71	705.52	716.36	698.16	713.72	734.5	734.57	702.3	0	740.63	703.24	714.25	731.98	721.5	729.67	718.62	710.58	711.81	695.66	731.98	725.61	720.92	719.95	729.84	713.01	710.22	730.4	699.97	694.03	713.94	718.23	698.67	705.32	692.83	692.54	710.08	0	707.24
4.7184e+13	704.72	713.76	0	0	737.53	725.96	712.54	712.26	727.67	700.42	701.41	726.87	705.39	716.12	697.99	713.61	733.49	734.42	702.15	0	738.8	703.11	714.14	730.76	719.94	729.45	717.34	710.46	711.7	695.47	730.76	725.53	720.84	719.87	729.76	712.91	709.32	728.53	699.21	693.88	713.23	718.13	698.51	705.19	692.68	692.41	709.61	0	707.12
4.723e+13	704.58	712.18	0	0	736.27	725.89	712.33	712.17	726.34	700.27	699.19	725.21	705.26	715.81	697.81	713.51	732.49	734.18	702	0	737.14	702.95	714.04	729.59	718.51	729.15	716.13	710.33	711.55	695.29	729.59	725.45	720.75	719.79	729.62	712.8	708.4	726.86	698.36	693.74	712.48	718.04	698.32	705.03	692.54	692.28	709.08	0	707
4.7277e+13	706.3	739.11	705.62	724.16	735.52	727.09	713.64	713.57	727.8	702.05	757.02	759.64	706.87	716.75	699.83	715	731.45	734.79	703.75	691.42	753.01	704.82	715.42	728.75	727.28	729.73	716.59	711.83	713.01	697.32	728.75	726.61	722.06	721.14	730.54	714.2	708.12	762.12	698.62	695.67	712.43	719.41	700.39	706.78	694.5	694.21	709.73	726.85	708.56
4.7323e+13	706.16	733.17	706.64	696.54	743.21	727	713.26	713.47	736.84	701.91	727.24	749.68	706.75	716.3	699.65	714.88	734.82	734.37	703.61	691.28	757.82	704.59	715.32	735.17	733.94	729.29	724.02	711.71	712.7	697.15	735.17	726.54	721.96	721	730.22	714.1	710.7	751.77	699.88	695.53	713.31	719.3	700.11	706.48	694.36	694.08	709.5	708.45	708.44
[truncated: 451 more columns]
