# Supplementary material for: Determining the current size and state of subvolcanic magma reservoirs
Source: Nat Commun. 2020 Nov 5;11:5477. doi: 10.1038/s41467-020-19084-2 (PMC7644707; doi:10.1038/s41467-020-19084-2)
Supplement: Supplementary file 5 — Supplementary Data 2 [file 41467_2020_19084_MOESM5_ESM.zip › Supplementary data/Tt15_st_Bl_rad10_0.0058.txt]

4.6486e+10	0	0	0	0	0	0	0	0	0	0	0	0	0	0	0	0	0	0	0	0	0	0	0	0	0	0	0	0	0	0	0	0	0	0	0	0	0	0	0	0	0	0	0	0	0	0	0	0	0
9.2973e+10	0	0	0	0	0	0	0	0	0	0	0	0	0	0	0	0	0	0	0	0	0	0	0	0	0	0	0	0	0	0	0	0	0	0	0	0	0	0	0	0	0	0	0	0	0	0	0	0	0
1.3946e+11	0	0	0	0	0	0	0	0	0	0	0	0	0	0	0	0	0	0	0	0	0	0	0	0	0	0	0	0	0	0	0	0	0	0	0	0	0	0	0	0	0	0	0	0	0	0	0	0	0
1.8595e+11	0	0	0	0	0	0	0	0	0	0	0	0	0	0	0	0	0	0	0	0	0	0	0	0	0	0	0	0	0	0	0	0	0	0	0	0	0	0	0	0	0	0	0	0	0	0	0	0	0
2.3243e+11	0	0	0	0	0	0	0	0	0	0	0	0	0	0	0	0	0	0	0	0	0	0	0	0	0	0	0	0	0	0	0	0	0	0	0	0	0	0	0	0	0	0	0	0	0	0	0	0	0
2.7892e+11	0	0	0	0	0	0	0	0	0	0	0	0	0	0	0	0	0	0	0	0	0	0	0	0	0	0	0	0	0	0	0	0	0	0	0	0	0	0	0	0	0	0	0	0	0	0	0	0	0
3.2541e+11	0	0	0	0	0	0	0	0	0	0	0	0	0	0	0	0	0	0	0	0	0	0	0	0	0	0	0	0	0	0	0	0	0	0	0	0	0	0	0	0	0	0	0	0	0	0	0	0	0
3.7189e+11	0	0	0	0	0	0	0	0	0	0	0	0	0	0	0	0	0	0	0	0	0	0	0	0	0	0	0	0	0	0	0	0	0	0	0	0	0	0	0	0	0	0	0	0	0	0	0	0	0
4.1838e+11	0	0	0	0	0	0	0	0	0	701.46	0	0	0	0	0	0	0	0	0	0	0	0	0	0	0	0	0	0	0	0	0	0	0	701.67	0	0	701	0	0	0	0	0	0	0	0	0	0	0	0
4.6486e+11	0	0	0	0	0	0	0	0	0	0	0	0	0	0	0	0	0	0	0	0	0	0	0	0	0	0	0	0	0	0	0	0	0	0	0	0	0	0	0	0	0	0	0	0	0	0	0	0	0
5.1135e+11	0	0	0	0	0	0	0	0	0	0	0	0	0	0	0	0	0	0	0	0	0	0	0	0	0	0	0	0	0	0	0	0	0	0	0	0	0	0	0	0	0	0	0	0	0	0	0	0	0
5.5784e+11	0	0	0	0	0	0	0	0	0	0	0	0	0	0	0	0	0	0	0	0	0	0	0	0	0	0	0	0	0	0	0	0	0	0	0	0	0	0	0	0	0	0	0	0	0	0	0	0	0
6.0432e+11	0	0	0	0	0	0	0	0	0	0	0	0	0	0	0	0	0	0	0	0	0	0	0	0	0	0	0	0	0	0	0	0	0	0	0	0	0	0	0	0	0	0	0	0	0	0	0	0	0
6.5081e+11	0	0	0	0	0	0	0	0	0	0	0	0	0	0	0	0	0	0	0	0	0	0	0	0	0	0	0	0	0	0	0	0	0	0	0	0	0	0	0	0	0	0	0	0	0	0	0	0	0
6.973e+11	0	0	0	0	0	0	0	0	0	0	0	0	0	0	0	0	0	0	0	0	0	0	0	0	0	0	0	0	0	0	0	0	0	0	0	0	0	0	0	0	0	0	0	0	0	0	0	0	0
7.4378e+11	0	0	0	0	0	0	0	0	0	0	0	0	0	0	0	0	0	0	0	0	0	0	0	0	0	0	0	0	0	0	0	0	0	0	0	0	0	0	0	0	0	0	0	0	0	0	0	0	0
7.9027e+11	0	0	0	0	0	0	0	0	0	0	0	0	0	0	0	0	0	0	0	0	0	0	0	0	0	0	0	0	0	0	0	0	0	0	0	0	0	0	0	0	0	0	0	0	0	0	0	0	0
8.3676e+11	0	0	0	0	0	0	0	0	0	0	0	0	0	0	0	0	0	0	0	0	0	0	0	0	0	0	0	0	0	0	0	0	0	0	0	0	0	0	0	0	0	0	0	0	0	0	0	0	0
8.8324e+11	0	0	0	0	0	0	0	0	0	0	0	0	0	0	0	0	0	0	0	0	0	0	0	0	0	0	0	0	0	0	0	0	0	0	0	0	0	0	0	0	0	0	0	0	0	0	0	0	0
9.2973e+11	0	0	0	0	0	0	0	0	0	0	0	0	0	0	0	0	0	0	0	0	0	0	0	0	0	0	0	0	0	0	0	0	0	0	0	0	0	0	0	0	0	0	0	0	0	0	0	0	0
9.7622e+11	0	0	0	0	0	0	0	0	0	0	0	0	0	0	0	0	0	0	0	0	0	0	0	0	0	0	0	0	0	0	0	0	0	0	0	0	0	0	0	0	0	0	0	0	0	0	0	0	0
1.0227e+12	0	0	0	0	0	0	0	0	0	0	0	0	0	0	0	0	0	0	0	0	0	0	0	0	0	0	0	0	0	0	0	0	0	0	0	0	0	0	0	0	0	0	0	0	0	0	0	0	0
1.0692e+12	0	0	0	0	0	0	0	0	0	0	0	0	0	0	0	0	0	0	0	0	0	0	0	0	0	0	0	0	0	0	0	0	0	0	0	0	0	0	0	0	0	0	0	0	0	0	0	0	0
1.1157e+12	0	0	0	0	0	0	0	0	0	0	0	0	0	0	0	0	0	0	0	0	0	0	0	0	0	0	0	0	0	0	0	0	0	0	0	0	0	0	0	0	0	0	0	0	0	0	0	0	0
1.1622e+12	0	0	0	0	0	0	0	0	0	0	0	0	0	0	0	0	0	0	0	0	0	0	0	0	0	0	0	0	0	0	0	0	0	0	0	0	0	0	0	0	0	0	0	0	0	0	0	0	0
1.2086e+12	0	0	0	0	0	0	0	0	0	0	0	0	0	0	0	0	0	0	0	0	0	0	0	0	0	0	0	0	0	0	0	0	0	0	0	0	0	0	0	0	0	0	0	0	0	0	0	0	0
1.2551e+12	0	0	0	0	0	0	0	0	0	0	0	0	0	0	0	0	0	0	0	0	0	0	0	0	0	0	0	0	0	0	0	0	0	0	0	0	0	0	0	0	0	0	0	0	0	0	0	0	0
1.3016e+12	0	0	0	0	0	0	0	0	0	0	0	0	0	0	0	0	0	0	0	0	0	0	0	0	0	0	0	0	0	0	0	0	0	0	0	0	0	0	0	0	0	0	0	0	0	0	0	0	0
1.3481e+12	0	0	0	0	0	0	0	0	0	0	0	0	0	0	0	0	0	0	0	0	0	0	0	0	0	0	0	0	0	0	0	0	0	0	0	0	0	0	0	0	0	0	0	0	0	0	0	0	0
1.3946e+12	0	0	0	0	0	0	0	0	0	0	0	0	0	0	0	0	0	0	0	0	0	0	0	0	0	0	0	0	0	0	0	0	0	0	0	0	0	0	0	0	0	0	0	0	0	0	0	0	0
1.4411e+12	0	0	0	0	0	0	0	0	0	0	0	0	0	0	0	0	0	0	0	0	0	0	0	0	0	0	0	0	0	0	0	0	0	0	0	0	0	0	0	0	0	0	0	0	0	0	0	0	0
1.4876e+12	0	0	0	0	0	0	0	0	0	0	0	0	0	0	0	0	0	0	0	0	0	0	0	0	0	0	0	0	0	0	0	0	0	0	0	0	0	0	0	0	0	0	0	0	0	0	0	0	0
1.5341e+12	0	0	0	0	0	0	0	0	0	0	0	0	0	0	0	0	0	0	0	0	0	0	0	0	0	0	0	0	0	0	0	0	0	0	0	0	0	0	0	0	0	0	0	0	0	0	0	0	0
1.5805e+12	0	0	0	0	0	0	0	0	0	0	0	0	0	0	0	0	0	0	0	0	0	0	0	0	0	0	0	0	0	0	0	0	0	0	0	0	0	0	0	0	0	0	0	0	0	0	0	0	0
1.627e+12	0	0	0	0	0	0	0	0	0	0	0	0	0	0	0	0	0	0	0	0	0	0	0	0	0	0	0	0	0	0	0	0	0	0	0	0	0	0	0	0	0	0	0	0	0	0	0	0	0
1.6735e+12	0	0	0	0	0	0	0	0	0	0	0	0	0	0	0	0	0	0	0	0	0	0	0	0	0	0	0	0	0	0	0	0	0	0	0	0	0	0	0	0	0	0	0	0	0	0	0	0	0
1.72e+12	0	0	0	0	0	0	0	0	0	0	0	0	0	0	0	0	0	0	0	0	0	0	0	0	0	0	0	0	0	0	0	0	0	0	0	0	0	0	0	0	0	0	0	0	0	0	0	0	0
1.7665e+12	0	0	0	0	0	0	0	0	0	0	0	0	0	0	0	0	0	0	0	0	0	0	0	0	0	0	0	0	0	0	0	0	0	0	0	0	0	0	0	0	0	0	0	0	0	0	0	0	0
1.813e+12	0	0	0	0	0	0	0	0	0	0	0	0	0	0	0	0	0	0	0	0	0	0	0	0	0	0	0	0	0	0	0	0	0	0	0	0	0	0	0	0	0	0	0	0	0	0	0	0	0
1.8595e+12	0	0	0	0	0	0	0	0	0	0	0	0	0	0	0	0	0	0	0	0	0	0	0	0	0	0	0	0	0	0	0	0	0	0	0	0	0	0	0	0	0	0	0	0	0	0	0	0	0
1.9059e+12	0	0	0	0	0	0	0	0	0	0	0	0	0	0	0	0	0	0	0	0	0	0	0	0	0	0	0	0	0	0	0	0	0	0	0	0	0	0	0	0	0	0	0	0	0	0	0	0	0
1.9524e+12	0	0	0	0	0	0	0	0	0	0	0	0	0	0	0	0	0	0	0	0	0	0	0	0	0	0	0	0	0	0	0	0	0	0	0	0	0	0	0	0	0	0	0	0	0	0	0	0	0
1.9989e+12	0	0	0	0	0	0	0	0	0	0	0	0	0	0	0	0	0	0	0	0	0	0	0	0	0	0	0	0	0	0	0	0	0	0	0	0	0	0	0	0	0	0	0	0	0	0	0	0	0
2.0454e+12	0	0	0	0	0	0	0	0	0	0	0	0	0	0	0	0	0	0	0	0	0	0	0	0	0	0	0	0	0	0	0	0	0	0	0	0	0	0	0	0	0	0	0	0	0	0	0	0	0
2.0919e+12	0	0	0	0	0	0	0	0	0	0	0	0	0	0	0	0	0	0	0	0	0	0	0	0	0	0	0	0	0	0	0	0	0	0	0	0	0	0	0	0	0	0	0	0	0	0	0	0	0
2.1384e+12	0	0	0	0	0	0	0	0	0	0	0	0	0	0	0	0	0	0	0	0	0	0	0	0	0	0	0	0	0	0	0	0	0	0	0	0	0	0	0	0	0	0	0	0	0	0	0	0	0
2.1849e+12	0	0	0	0	0	0	0	0	0	0	0	0	0	0	0	0	0	0	0	0	0	0	0	0	0	0	0	0	0	0	0	0	0	0	0	0	0	0	0	0	0	0	0	0	0	0	0	0	0
2.2313e+12	0	0	0	0	0	0	0	0	0	0	0	0	0	0	0	0	0	0	0	0	0	0	0	0	0	0	0	0	0	0	0	0	0	0	0	0	0	0	0	0	0	0	0	0	0	0	0	0	0
2.2778e+12	0	0	0	0	0	0	0	0	0	0	0	0	0	0	0	0	0	0	0	0	0	0	0	0	0	0	0	0	0	0	0	0	0	0	0	0	0	0	0	0	0	0	0	0	0	0	0	0	0
2.3243e+12	0	0	0	0	0	0	0	0	0	0	0	0	0	0	0	0	0	0	0	0	0	0	0	0	0	0	0	0	0	0	0	0	0	0	0	0	0	0	0	0	0	0	0	0	0	0	0	0	0
2.3708e+12	0	0	0	0	0	0	0	0	0	0	0	0	0	0	0	0	0	0	0	0	0	0	0	0	0	0	0	0	0	0	0	0	0	0	0	0	0	0	0	0	0	0	0	0	0	0	0	0	0
2.4173e+12	0	0	0	0	0	0	0	0	0	0	0	0	0	0	0	0	0	0	0	0	0	0	0	0	0	0	0	0	0	0	0	0	0	0	0	0	0	0	0	0	0	0	0	0	0	0	0	0	0
2.4638e+12	0	0	0	0	0	0	0	0	0	953.3	0	0	0	0	0	0	0	0	0	0	0	0	0	0	0	0	0	0	0	0	0	0	0	953.69	0	0	952.48	0	0	0	0	0	0	0	0	0	0	0	0
2.5103e+12	0	0	0	0	0	0	0	0	0	0	0	0	0	0	0	0	0	0	0	0	0	0	0	0	0	0	0	0	0	0	0	0	0	0	0	0	0	0	0	0	0	0	0	0	0	0	0	0	0
2.5568e+12	0	0	0	0	0	0	0	0	0	0	0	0	0	0	0	0	0	0	0	0	0	0	0	0	0	0	0	0	0	0	0	0	0	0	0	0	0	0	0	0	0	0	0	0	0	0	0	0	0
2.6032e+12	0	0	0	0	0	0	0	0	0	0	0	0	0	0	0	0	0	0	0	0	0	0	0	0	0	0	0	0	0	0	0	0	0	0	0	0	0	0	0	0	0	0	0	0	0	0	0	0	0
2.6497e+12	0	0	0	0	0	0	0	0	0	0	0	0	0	0	0	0	0	0	0	0	0	0	0	0	0	0	0	0	0	0	0	0	0	0	0	0	0	0	0	0	0	0	0	0	0	0	0	0	0
2.6962e+12	0	0	0	0	0	0	0	0	0	0	0	0	0	0	0	0	0	0	0	0	0	0	0	0	0	0	0	0	0	0	0	0	0	0	0	0	0	0	0	0	0	0	0	0	0	0	0	0	0
2.7427e+12	0	0	0	0	0	0	0	0	0	0	0	0	0	0	0	0	0	0	0	0	0	0	0	0	0	0	0	0	0	0	0	0	0	0	0	0	0	0	0	0	0	0	0	0	0	0	0	0	0
2.7892e+12	0	0	0	0	0	0	0	0	0	0	0	0	0	0	0	0	0	0	0	0	0	0	0	0	0	0	0	0	0	0	0	0	0	0	0	0	0	0	0	0	0	0	0	0	0	0	0	0	0
2.8357e+12	0	0	0	0	0	0	0	0	0	0	0	0	0	0	0	0	0	0	0	0	0	0	0	0	0	0	0	0	0	0	0	0	0	0	0	0	0	0	0	0	0	0	0	0	0	0	0	0	0
2.8822e+12	0	0	0	0	0	0	0	0	0	714.51	0	0	0	0	0	0	0	0	0	0	0	0	0	0	0	0	0	0	0	0	0	0	0	715.32	0	0	712.83	0	0	0	0	0	0	0	0	0	0	0	0
2.9286e+12	0	0	0	0	0	0	0	0	0	0	0	0	0	0	0	0	0	0	0	0	0	0	0	0	0	0	0	0	0	0	0	0	0	0	0	0	0	0	0	0	0	0	0	0	0	0	0	0	0
2.9751e+12	0	0	0	0	0	0	0	0	0	0	0	0	0	0	0	0	0	0	0	0	0	0	0	0	0	0	0	0	0	0	0	0	0	0	0	0	0	0	0	0	0	0	0	0	0	0	0	0	0
3.0216e+12	0	0	0	0	0	0	0	0	0	0	0	0	0	0	0	0	0	0	0	0	0	0	0	0	0	0	0	0	0	0	0	0	0	0	0	0	0	0	0	0	0	0	0	0	0	0	0	0	0
3.0681e+12	0	0	0	0	0	0	0	0	0	0	0	0	0	0	0	0	0	0	0	0	0	0	0	0	0	0	0	0	0	0	0	0	0	0	0	0	0	0	0	0	0	0	0	0	0	0	0	0	0
3.1146e+12	0	0	0	0	0	0	0	0	0	0	0	0	0	0	0	0	0	0	0	0	0	0	0	0	0	0	0	0	0	0	0	0	0	0	0	0	0	0	0	0	0	0	0	0	0	0	0	0	0
3.1611e+12	0	0	0	0	0	0	0	0	0	0	0	0	0	0	0	0	0	0	0	0	0	0	0	0	0	0	0	0	0	0	0	0	0	0	0	0	0	0	0	0	0	0	0	0	0	0	0	0	0
3.2076e+12	0	0	0	0	0	0	0	0	0	0	0	0	0	0	0	0	0	0	0	0	0	0	0	0	0	0	0	0	0	0	0	0	0	0	0	0	0	0	0	0	0	0	0	0	0	0	0	0	0
3.2541e+12	0	0	0	0	0	0	0	0	0	0	0	0	0	0	0	0	0	0	0	0	0	0	0	0	0	0	0	0	0	0	0	0	0	0	0	0	0	0	0	0	0	0	0	0	0	0	0	0	0
3.3005e+12	0	0	0	0	0	0	0	0	0	0	0	0	0	0	0	0	0	0	0	0	0	0	0	0	0	0	0	0	0	0	0	0	0	0	0	0	0	0	0	0	0	0	0	0	0	0	0	0	0
3.347e+12	0	0	0	0	0	0	0	0	0	0	0	0	0	0	0	0	0	0	0	0	0	0	0	0	0	0	0	0	0	0	0	0	0	0	0	0	0	0	0	0	0	0	0	0	0	0	0	0	0
3.3935e+12	0	0	0	0	0	0	0	0	0	0	0	0	0	0	0	0	0	0	0	0	0	0	0	0	0	0	0	0	0	0	0	0	0	0	0	0	0	0	0	0	0	0	0	0	0	0	0	0	0
3.44e+12	0	0	0	0	0	0	0	0	0	0	0	0	0	0	0	0	0	0	0	0	0	0	0	0	0	0	0	0	0	0	0	0	0	0	0	0	0	0	0	0	0	0	0	0	0	0	0	0	0
3.4865e+12	0	0	0	0	0	0	0	0	0	0	0	0	0	0	0	0	0	0	0	0	0	0	0	0	0	0	0	0	0	0	0	0	0	0	0	0	0	0	0	0	0	0	0	0	0	0	0	0	0
3.533e+12	0	0	0	0	0	0	0	0	0	0	0	0	0	0	0	0	0	0	0	0	0	0	0	0	0	0	0	0	0	0	0	0	0	0	0	0	0	0	0	0	0	0	0	0	0	0	0	0	0
3.5795e+12	0	0	0	0	0	0	0	0	0	0	0	0	0	0	0	0	0	0	0	0	0	0	0	0	0	0	0	0	0	0	0	0	0	0	0	0	0	0	0	0	0	0	0	0	0	0	0	0	0
3.6259e+12	0	0	0	0	0	0	0	0	0	0	0	0	0	0	0	0	0	0	0	0	0	0	0	0	0	0	0	0	0	0	0	0	0	0	0	0	0	0	0	0	0	0	0	0	0	0	0	0	0
3.6724e+12	0	0	0	0	0	0	0	0	0	0	0	0	0	0	0	0	0	0	0	0	0	0	0	0	0	0	0	0	0	0	0	0	0	0	0	0	0	0	0	0	0	0	0	0	0	0	0	0	0
3.7189e+12	0	0	0	0	0	0	0	0	0	0	0	0	0	0	0	0	0	0	0	0	0	0	0	0	0	0	0	0	0	0	0	0	0	0	0	0	0	0	0	0	0	0	0	0	0	0	0	0	0
3.7654e+12	0	0	0	0	0	0	0	0	0	0	0	0	0	0	0	0	0	0	0	0	0	0	0	0	0	0	0	0	0	0	0	0	0	0	0	0	0	0	0	0	0	0	0	0	0	0	0	0	0
3.8119e+12	0	0	0	0	0	0	0	0	0	0	0	0	0	0	0	0	0	0	0	0	0	0	0	0	0	0	0	0	0	0	0	0	0	0	0	0	0	0	0	0	0	0	0	0	0	0	0	0	0
3.8584e+12	0	0	0	0	0	0	0	0	0	0	0	0	0	0	0	0	0	0	0	0	0	0	0	0	0	0	0	0	0	0	0	0	0	0	0	0	0	0	0	0	0	0	0	0	0	0	0	0	0
3.9049e+12	0	0	0	0	0	0	0	0	0	0	0	0	0	0	0	0	0	0	0	0	0	0	0	0	0	0	0	0	0	0	0	0	0	0	0	0	0	0	0	0	0	0	0	0	0	0	0	0	0
3.9513e+12	0	0	0	0	0	0	0	0	0	0	0	0	0	0	0	0	0	0	0	0	0	0	0	0	0	0	0	0	0	0	0	0	0	0	0	0	0	0	0	0	0	0	0	0	0	0	0	0	0
3.9978e+12	0	0	0	0	0	0	0	0	0	0	0	0	0	0	0	0	0	0	0	0	0	0	0	0	0	0	0	0	0	0	0	0	0	0	0	0	0	0	0	0	0	0	0	0	0	0	0	0	0
4.0443e+12	0	0	0	0	0	0	0	0	0	0	0	0	0	0	0	0	0	0	0	0	0	0	0	0	0	0	0	0	0	0	0	0	0	0	0	0	0	0	0	0	0	0	0	0	0	0	0	0	0
4.0908e+12	0	0	0	0	0	0	0	0	0	0	0	0	0	0	0	0	0	0	0	0	0	0	0	0	0	0	0	0	0	0	0	0	0	0	0	0	0	0	0	0	0	0	0	0	0	0	0	0	0
4.1373e+12	0	0	0	0	0	0	0	0	0	0	0	0	0	0	0	0	0	0	0	0	0	0	0	0	0	0	0	0	0	0	0	0	0	0	0	0	0	0	0	0	0	0	0	0	0	0	0	0	0
4.1838e+12	0	0	0	0	0	0	0	0	0	0	0	0	0	0	0	0	0	0	0	0	0	0	0	0	0	0	0	0	0	0	0	0	0	0	0	0	0	0	0	0	0	0	0	0	0	0	0	0	0
4.2303e+12	0	0	0	0	0	0	0	0	0	0	0	0	0	0	0	0	0	0	0	0	0	0	0	0	0	0	0	0	0	0	0	0	0	0	0	0	0	0	0	0	0	0	0	0	0	0	0	0	0
4.2768e+12	0	0	0	0	0	0	0	0	0	0	0	0	0	0	0	0	0	0	0	0	0	0	0	0	0	0	0	0	0	0	0	0	0	0	0	0	0	0	0	0	0	0	0	0	0	0	0	0	0
4.3232e+12	0	0	0	0	0	0	0	0	0	0	0	0	0	0	0	0	0	0	0	0	0	0	0	0	0	0	0	0	0	0	0	0	0	0	0	0	0	0	0	0	0	0	0	0	0	0	0	0	0
4.3697e+12	0	0	0	0	0	0	0	0	0	0	0	0	0	0	0	0	0	0	0	0	0	0	0	0	0	0	0	0	0	0	0	0	0	0	0	0	0	0	0	0	0	0	0	0	0	0	0	0	0
4.4162e+12	0	0	0	0	0	0	0	0	0	0	0	0	0	0	0	0	0	0	0	0	0	0	0	0	0	0	0	0	0	0	0	0	0	0	0	0	0	0	0	0	0	0	0	0	0	0	0	0	0
4.4627e+12	0	0	0	0	0	0	0	0	0	0	0	0	0	0	0	0	0	0	0	0	0	0	0	0	0	0	0	0	0	0	0	0	0	0	0	0	0	0	0	0	0	0	0	0	0	0	0	0	0
4.5092e+12	0	0	0	0	0	0	0	0	0	0	0	0	0	0	0	0	0	0	0	0	0	0	0	0	0	0	0	0	0	0	0	0	0	0	0	0	0	0	0	0	0	0	0	0	0	0	0	0	0
4.5557e+12	0	0	0	0	0	0	0	0	0	0	0	0	0	0	0	0	0	0	0	0	0	0	0	0	0	0	0	0	0	0	0	0	0	0	0	0	0	0	0	0	0	0	0	0	0	0	0	0	0
4.6022e+12	0	0	0	0	0	0	0	0	0	0	0	0	0	0	0	0	0	0	0	0	0	0	0	0	0	0	0	0	0	0	0	0	0	0	0	0	0	0	0	0	0	0	0	0	0	0	0	0	0
4.6486e+12	0	0	0	0	0	0	0	0	0	0	0	0	0	0	0	0	0	0	0	0	0	0	0	0	0	0	0	0	0	0	0	0	0	0	0	0	0	0	0	0	0	0	0	0	0	0	0	0	0
4.6951e+12	0	0	0	0	0	0	0	0	0	0	0	0	0	0	0	0	0	0	0	0	0	0	0	0	0	0	0	0	0	0	0	0	0	0	0	0	0	0	0	0	0	0	0	0	0	0	0	0	0
4.7416e+12	0	0	0	0	0	0	0	0	0	0	0	0	0	0	0	0	0	0	0	0	0	0	0	0	0	0	0	0	0	0	0	0	0	0	0	0	0	0	0	0	0	0	0	0	0	0	0	0	0
4.7881e+12	0	0	0	0	0	0	0	0	0	0	0	0	0	0	0	0	0	0	0	0	0	0	0	0	0	0	0	0	0	0	0	0	0	0	0	0	0	0	0	0	0	0	0	0	0	0	0	0	0
4.8346e+12	0	0	0	0	0	0	0	0	0	0	0	0	0	0	0	0	0	0	0	0	0	0	0	0	0	0	0	0	0	0	0	0	0	0	0	0	0	0	0	0	0	0	0	0	0	0	0	0	0
4.8811e+12	0	0	0	0	0	0	0	0	0	0	0	0	0	0	0	0	0	0	0	0	0	0	0	0	0	0	0	0	0	0	0	0	0	0	0	0	0	0	0	0	0	0	0	0	0	0	0	0	0
4.9276e+12	0	0	0	0	0	0	0	0	0	912.32	0	0	0	0	0	0	0	0	0	0	0	0	0	0	0	0	0	0	0	0	0	0	0	913.09	0	0	910.69	0	0	0	0	0	0	0	0	0	0	0	0
4.974e+12	0	0	0	0	0	0	0	0	0	0	0	0	0	0	0	0	0	0	0	0	0	0	0	0	0	0	0	0	0	0	0	0	0	0	0	0	0	0	0	0	0	0	0	0	0	0	0	0	0
5.0205e+12	0	0	0	0	0	0	0	0	0	0	0	0	0	0	0	0	0	0	0	0	0	0	0	0	0	0	0	0	0	0	0	0	0	0	0	0	0	0	0	0	0	0	0	0	0	0	0	0	0
5.067e+12	0	0	0	0	0	0	0	0	0	0	0	0	0	0	0	0	0	0	0	0	0	0	0	0	0	0	0	0	0	0	0	0	0	0	0	0	0	0	0	0	0	0	0	0	0	0	0	0	0
5.1135e+12	0	0	0	0	0	0	0	0	0	0	0	0	0	0	0	0	0	0	0	0	0	0	0	0	0	0	0	0	0	0	0	0	0	0	0	0	0	0	0	0	0	0	0	0	0	0	0	0	0
5.16e+12	0	0	0	0	0	0	0	0	0	0	0	0	0	0	0	0	0	0	0	0	0	0	0	0	0	0	0	0	0	0	0	0	0	0	0	0	0	0	0	0	0	0	0	0	0	0	0	0	0
5.2065e+12	0	0	0	0	0	0	0	0	0	0	0	0	0	0	0	0	0	0	0	0	0	0	0	0	0	0	0	0	0	0	0	0	0	0	0	0	0	0	0	0	0	0	0	0	0	0	0	0	0
5.253e+12	0	0	0	0	0	0	0	0	0	0	0	0	0	0	0	0	0	0	0	0	0	0	0	0	0	0	0	0	0	0	0	0	0	0	0	0	0	0	0	0	0	0	0	0	0	0	0	0	0
5.2995e+12	0	0	0	0	0	0	0	0	0	0	0	0	0	0	0	0	0	0	0	0	0	0	0	0	0	0	0	0	0	0	0	0	0	0	0	0	0	0	0	0	0	0	0	0	0	0	0	0	0
5.3459e+12	0	0	0	0	0	0	0	0	0	719.48	0	0	0	0	0	0	0	0	0	0	0	0	0	0	0	0	0	0	0	0	0	0	0	720.63	0	0	717.13	0	0	0	0	0	0	0	0	0	0	0	0
5.3924e+12	0	0	0	0	0	0	0	0	0	0	0	0	0	0	0	0	0	0	0	0	0	0	0	0	0	0	0	0	0	0	0	0	0	0	0	0	0	0	0	0	0	0	0	0	0	0	0	0	0
5.4389e+12	0	0	0	0	0	0	0	0	0	0	0	0	0	0	0	0	0	0	0	0	0	0	0	0	0	0	0	0	0	0	0	0	0	0	0	0	0	0	0	0	0	0	0	0	0	0	0	0	0
5.4854e+12	0	0	0	0	0	0	0	0	0	0	0	0	0	0	0	0	0	0	0	0	0	0	0	0	0	0	0	0	0	0	0	0	0	0	0	0	0	0	0	0	0	0	0	0	0	0	0	0	0
5.5319e+12	0	0	0	0	0	0	0	0	0	0	0	0	0	0	0	0	0	0	0	0	0	0	0	0	0	0	0	0	0	0	0	0	0	0	0	0	0	0	0	0	0	0	0	0	0	0	0	0	0
5.5784e+12	0	0	0	0	0	0	0	0	0	0	0	0	0	0	0	0	0	0	0	0	0	0	0	0	0	0	0	0	0	0	0	0	0	0	0	0	0	0	0	0	0	0	0	0	0	0	0	0	0
5.6249e+12	0	0	0	0	0	0	0	0	0	0	0	0	0	0	0	0	0	0	0	0	0	0	0	0	0	0	0	0	0	0	0	0	0	0	0	0	0	0	0	0	0	0	0	0	0	0	0	0	0
5.6713e+12	0	0	0	0	0	0	0	0	0	0	0	0	0	0	0	0	0	0	0	0	0	0	0	0	0	0	0	0	0	0	0	0	0	0	0	0	0	0	0	0	0	0	0	0	0	0	0	0	0
5.7178e+12	0	0	0	0	0	0	0	0	0	0	0	0	0	0	0	0	0	0	0	0	0	0	0	0	0	0	0	0	0	0	0	0	0	0	0	0	0	0	0	0	0	0	0	0	0	0	0	0	0
5.7643e+12	0	0	0	0	0	0	0	0	0	0	0	0	0	0	0	0	0	0	0	0	0	0	0	0	0	0	0	0	0	0	0	0	0	689.39	0	0	0	0	0	0	0	0	0	0	0	0	0	0	0
5.8108e+12	0	0	0	0	0	0	0	0	0	0	0	0	0	0	0	0	0	0	0	0	0	0	0	0	0	0	0	0	0	0	0	0	0	0	0	0	0	0	0	0	0	0	0	0	0	0	0	0	0
5.8573e+12	0	0	0	0	0	0	0	0	0	0	0	0	0	0	0	0	0	0	0	0	0	0	0	0	0	0	0	0	0	0	0	0	0	0	0	0	0	0	0	0	0	0	0	0	0	0	0	0	0
5.9038e+12	0	0	0	0	0	0	0	0	0	0	0	0	0	0	0	0	0	0	0	0	0	0	0	0	0	0	0	0	0	0	0	0	0	0	0	0	0	0	0	0	0	0	0	0	0	0	0	0	0
5.9503e+12	0	0	0	0	0	0	0	0	0	0	0	0	0	0	0	0	0	0	0	0	0	0	0	0	0	0	0	0	0	0	0	0	0	0	0	0	0	0	0	0	0	0	0	0	0	0	0	0	0
5.9967e+12	0	0	0	0	0	0	0	0	0	0	0	0	0	0	0	0	0	0	0	0	0	0	0	0	0	0	0	0	0	0	0	0	0	0	0	0	0	0	0	0	0	0	0	0	0	0	0	0	0
6.0432e+12	0	0	0	0	0	0	0	0	0	0	0	0	0	0	0	0	0	0	0	0	0	0	0	0	0	0	0	0	0	0	0	0	0	0	0	0	0	0	0	0	0	0	0	0	0	0	0	0	0
6.0897e+12	0	0	0	0	0	0	0	0	0	0	0	0	0	0	0	0	0	0	0	0	0	0	0	0	0	0	0	0	0	0	0	0	0	0	0	0	0	0	0	0	0	0	0	0	0	0	0	0	0
6.1362e+12	0	0	0	0	0	0	0	0	0	0	0	0	0	0	0	0	0	0	0	0	0	0	0	0	0	0	0	0	0	0	0	0	0	0	0	0	0	0	0	0	0	0	0	0	0	0	0	0	0
6.1827e+12	0	0	0	0	0	0	0	0	0	0	0	0	0	0	0	0	0	0	0	0	0	0	0	0	0	0	0	0	0	0	0	0	0	0	0	0	0	0	0	0	0	0	0	0	0	0	0	0	0
6.2292e+12	0	0	0	0	0	0	0	0	0	0	0	0	0	0	0	0	0	0	0	0	0	0	0	0	0	0	0	0	0	0	0	0	0	0	0	0	0	0	0	0	0	0	0	0	0	0	0	0	0
6.2757e+12	0	0	0	0	0	0	0	0	0	0	0	0	0	0	0	0	0	0	0	0	0	0	0	0	0	0	0	0	0	0	0	0	0	0	0	0	0	0	0	0	0	0	0	0	0	0	0	0	0
6.3222e+12	0	0	0	0	0	0	0	0	0	0	0	0	0	0	0	0	0	0	0	0	0	0	0	0	0	0	0	0	0	0	0	0	0	0	0	0	0	0	0	0	0	0	0	0	0	0	0	0	0
6.3686e+12	0	0	0	0	0	0	0	0	0	0	0	0	0	0	0	0	0	0	0	0	0	0	0	0	0	0	0	0	0	0	0	0	0	0	0	0	0	0	0	0	0	0	0	0	0	0	0	0	0
6.4151e+12	0	0	0	0	0	0	0	0	0	0	0	0	0	0	0	0	0	0	0	0	0	0	0	0	0	0	0	0	0	0	0	0	0	0	0	0	0	0	0	0	0	0	0	0	0	0	0	0	0
6.4616e+12	0	0	0	0	0	0	0	0	0	0	0	0	0	0	0	0	0	0	0	0	0	0	0	0	0	0	0	0	0	0	0	0	0	0	0	0	0	0	0	0	0	0	0	0	0	0	0	0	0
6.5081e+12	0	0	0	0	0	0	0	0	0	0	0	0	0	0	0	0	0	0	0	0	0	0	0	0	0	0	0	0	0	0	0	0	0	0	0	0	0	0	0	0	0	0	0	0	0	0	0	0	0
6.5546e+12	0	0	0	0	0	0	0	0	0	0	0	0	0	0	0	0	0	0	0	0	0	0	0	0	0	0	0	0	0	0	0	0	0	0	0	0	0	0	0	0	0	0	0	0	0	0	0	0	0
6.6011e+12	0	0	0	0	0	0	0	0	0	0	0	0	0	0	0	0	0	0	0	0	0	0	0	0	0	0	0	0	0	0	0	0	0	0	0	0	0	0	0	0	0	0	0	0	0	0	0	0	0
6.6476e+12	0	0	0	0	0	0	0	0	0	0	0	0	0	0	0	0	0	0	0	0	0	0	0	0	0	0	0	0	0	0	0	0	0	0	0	0	0	0	0	0	0	0	0	0	0	0	0	0	0
6.694e+12	0	0	0	0	0	0	0	0	0	0	0	0	0	0	0	0	0	0	0	0	0	0	0	0	0	0	0	0	0	0	0	0	0	0	0	0	0	0	0	0	0	0	0	0	0	0	0	0	0
6.7405e+12	0	0	0	0	0	0	0	0	0	0	0	0	0	0	0	0	0	0	0	0	0	0	0	0	0	0	0	0	0	0	0	0	0	0	0	0	0	0	0	0	0	0	0	0	0	0	0	0	0
6.787e+12	0	0	0	0	0	0	0	0	0	0	0	0	0	0	0	0	0	0	0	0	0	0	0	0	0	0	0	0	0	0	0	0	0	0	0	0	0	0	0	0	0	0	0	0	0	0	0	0	0
6.8335e+12	0	0	0	0	0	0	0	0	0	0	0	0	0	0	0	0	0	0	0	0	0	0	0	0	0	0	0	0	0	0	0	0	0	0	0	0	0	0	0	0	0	0	0	0	0	0	0	0	0
6.88e+12	0	0	0	0	0	0	0	0	0	0	0	0	0	0	0	0	0	0	0	0	0	0	0	0	0	0	0	0	0	0	0	0	0	0	0	0	0	0	0	0	0	0	0	0	0	0	0	0	0
6.9265e+12	0	0	0	0	0	0	0	0	0	0	0	0	0	0	0	0	0	0	0	0	0	0	0	0	0	0	0	0	0	0	0	0	0	0	0	0	0	0	0	0	0	0	0	0	0	0	0	0	0
6.973e+12	0	0	0	0	0	0	0	0	0	0	0	0	0	0	0	0	0	0	0	0	0	0	0	0	0	0	0	0	0	0	0	0	0	0	0	0	0	0	0	0	0	0	0	0	0	0	0	0	0
7.0195e+12	0	0	0	0	0	0	0	0	0	0	0	0	0	0	0	0	0	0	0	0	0	0	0	0	0	0	0	0	0	0	0	0	0	0	0	0	0	0	0	0	0	0	0	0	0	0	0	0	0
7.0659e+12	0	0	0	0	0	0	0	0	0	0	0	0	0	0	0	0	0	0	0	0	0	0	0	0	0	0	0	0	0	0	0	0	0	0	0	0	0	0	0	0	0	0	0	0	0	0	0	0	0
7.1124e+12	0	0	0	0	0	0	0	0	0	0	0	0	0	0	0	0	0	0	0	0	0	0	0	0	0	0	0	0	0	0	0	0	0	0	0	0	0	0	0	0	0	0	0	0	0	0	0	0	0
7.1589e+12	0	0	0	0	0	0	0	0	0	0	0	0	0	0	0	0	0	0	0	0	0	0	0	0	0	0	0	0	0	0	0	0	0	0	0	0	0	0	0	0	0	0	0	0	0	0	0	0	0
7.2054e+12	0	0	0	0	0	0	0	0	0	0	0	0	0	0	0	0	0	0	0	0	0	0	0	0	0	0	0	0	0	0	0	0	0	0	0	0	0	0	0	0	0	0	0	0	0	0	0	0	0
7.2519e+12	0	0	0	0	0	0	0	0	0	0	0	0	0	0	0	0	0	0	0	0	0	0	0	0	0	0	0	0	0	0	0	0	0	0	0	0	0	0	0	0	0	0	0	0	0	0	0	0	0
7.2984e+12	0	0	0	0	0	0	0	0	0	0	0	0	0	0	0	0	0	0	0	0	0	0	0	0	0	0	0	0	0	0	0	0	0	0	0	0	0	0	0	0	0	0	0	0	0	0	0	0	0
7.3449e+12	0	0	0	0	0	0	0	0	0	0	0	0	0	0	0	0	0	0	0	0	0	0	0	0	0	0	0	0	0	0	0	0	0	0	0	0	0	0	0	0	0	0	0	0	0	0	0	0	0
7.3913e+12	0	0	0	0	0	0	0	0	0	882	0	0	0	0	0	0	0	0	0	0	0	0	0	0	0	0	0	0	0	0	0	0	0	883.19	0	0	879.47	0	0	0	0	0	0	0	0	0	0	0	0
7.4378e+12	0	0	0	0	0	0	0	0	0	0	0	0	0	0	0	0	0	0	0	0	0	0	0	0	0	0	0	0	0	0	0	0	0	0	0	0	0	0	0	0	0	0	0	0	0	0	0	0	0
7.4843e+12	0	0	0	0	0	0	0	0	0	0	0	0	0	0	0	0	0	0	0	0	0	0	0	0	0	0	0	0	0	0	0	0	0	0	0	0	0	0	0	0	0	0	0	0	0	0	0	0	0
7.5308e+12	0	0	0	0	0	0	0	0	0	0	0	0	0	0	0	0	0	0	0	0	0	0	0	0	0	0	0	0	0	0	0	0	0	0	0	0	0	0	0	0	0	0	0	0	0	0	0	0	0
7.5773e+12	0	0	0	0	0	0	0	0	0	0	0	0	0	0	0	0	0	0	0	0	0	0	0	0	0	0	0	0	0	0	0	0	0	0	0	0	0	0	0	0	0	0	0	0	0	0	0	0	0
7.6238e+12	0	0	0	0	0	0	0	0	0	0	0	0	0	0	0	0	0	0	0	0	0	0	0	0	0	0	0	0	0	0	0	0	0	0	0	0	0	0	0	0	0	0	0	0	0	0	0	0	0
7.6703e+12	0	0	0	0	0	0	0	0	0	0	0	0	0	0	0	0	0	0	0	0	0	0	0	0	0	0	0	0	0	0	0	0	0	0	0	0	0	0	0	0	0	0	0	0	0	0	0	0	0
7.7167e+12	0	0	0	0	0	0	0	0	0	0	0	0	0	0	0	0	0	0	0	0	0	0	0	0	0	0	0	0	0	0	0	0	0	0	0	0	0	0	0	0	0	0	0	0	0	0	0	0	0
7.7632e+12	0	0	0	0	0	0	0	0	0	0	0	0	0	0	0	0	0	0	0	0	0	0	0	0	0	0	0	0	0	0	0	0	0	0	0	0	0	0	0	0	0	0	0	0	0	0	0	0	0
7.8097e+12	0	0	0	0	0	0	0	0	0	722.14	0	0	0	0	0	0	0	0	0	0	0	0	0	0	0	0	0	0	0	0	0	0	0	723.54	0	0	719.3	0	0	0	0	705.86	0	702.23	0	0	0	0	0
7.8562e+12	0	0	0	0	0	0	0	0	0	0	0	0	0	0	0	0	0	0	0	0	0	0	0	0	0	0	0	0	0	0	0	0	0	0	0	0	0	0	0	0	0	0	0	0	0	0	0	0	0
7.9027e+12	0	0	0	0	0	0	0	0	0	0	0	0	0	0	0	0	0	0	0	0	0	0	0	0	0	0	0	0	0	0	0	0	0	0	0	0	0	0	0	0	0	0	0	0	0	0	0	0	0
7.9492e+12	0	0	0	0	0	0	0	0	0	0	0	0	0	0	0	0	0	0	0	0	0	0	0	0	0	0	0	0	0	0	0	0	0	0	0	0	0	0	0	0	0	0	0	0	0	0	0	0	0
7.9957e+12	0	0	0	0	0	0	0	0	0	0	0	0	0	0	0	0	0	0	0	0	0	0	0	0	0	0	0	0	0	0	0	0	0	0	0	0	0	0	0	0	0	0	0	0	0	0	0	0	0
8.0422e+12	0	0	0	0	0	0	0	0	0	0	0	0	0	0	0	0	0	0	0	0	0	0	0	0	0	0	0	0	0	0	0	0	0	0	0	0	0	0	0	0	0	0	0	0	0	0	0	0	0
8.0886e+12	0	0	0	0	0	0	0	0	0	0	0	0	0	0	0	0	0	0	0	0	0	0	0	0	0	0	0	0	0	0	0	0	0	0	0	0	0	0	0	0	0	0	0	0	0	0	0	0	0
8.1351e+12	0	0	0	0	0	0	0	0	0	0	0	0	0	0	0	0	0	0	0	0	0	0	0	0	0	0	0	0	0	0	0	0	0	0	0	0	0	0	0	0	0	0	0	0	0	0	0	0	0
8.1816e+12	0	0	0	0	0	0	0	0	0	0	0	0	0	0	0	0	0	0	0	0	0	0	0	0	0	0	0	0	0	0	0	0	0	0	0	0	0	0	0	0	0	0	0	0	0	0	0	0	0
8.2281e+12	0	0	0	0	0	0	0	0	0	693.31	0	0	0	0	0	0	0	0	0	0	0	0	0	0	0	0	0	0	0	0	0	0	0	694.56	0	0	690.76	0	0	0	0	702.99	0	702.87	0	0	0	0	0
8.2746e+12	0	0	0	0	0	0	0	0	0	0	0	0	0	0	0	0	0	0	0	0	0	0	0	0	0	0	0	0	0	0	0	0	0	0	0	0	0	0	0	0	0	0	0	0	0	0	0	0	0
8.3211e+12	0	0	0	0	0	0	0	0	0	0	0	0	0	0	0	0	0	0	0	0	0	0	0	0	0	0	0	0	0	0	0	0	0	0	0	0	0	0	0	0	0	0	0	0	0	0	0	0	0
8.3676e+12	0	0	0	0	0	0	0	0	0	0	0	0	0	0	0	0	0	0	0	0	0	0	0	0	0	0	0	0	0	0	0	0	0	0	0	0	0	0	0	0	0	0	0	0	0	0	0	0	0
8.414e+12	0	0	0	0	0	0	0	0	0	0	0	0	0	0	0	0	0	0	0	0	0	0	0	0	0	0	0	0	0	0	0	0	0	0	0	0	0	0	0	0	0	0	0	0	0	0	0	0	0
8.4605e+12	0	0	0	0	0	0	0	0	0	0	0	0	0	0	0	0	0	0	0	0	0	0	0	0	0	0	0	0	0	0	0	0	0	0	0	0	0	0	0	0	0	0	0	0	0	0	0	0	0
8.507e+12	0	0	0	0	0	0	0	0	0	0	0	0	0	0	0	0	0	0	0	0	0	0	0	0	0	0	0	0	0	0	0	0	0	0	0	0	0	0	0	0	0	0	0	0	0	0	0	0	0
8.5535e+12	0	0	0	0	0	0	0	0	0	0	0	0	0	0	0	0	0	0	0	0	0	0	0	0	0	0	0	0	0	0	0	0	0	0	0	0	0	0	0	0	0	0	0	0	0	0	0	0	0
8.6e+12	0	0	0	0	0	0	0	0	0	0	0	0	0	0	0	0	0	0	0	0	0	0	0	0	0	0	0	0	0	0	0	0	0	0	0	0	0	0	0	0	0	0	0	0	0	0	0	0	0
8.6465e+12	0	0	0	0	0	0	0	0	0	0	0	0	0	0	0	0	0	0	0	0	0	0	0	0	0	0	0	0	0	0	0	0	0	0	0	0	0	0	0	0	0	703.24	0	699.44	0	0	0	0	0
8.693e+12	0	0	0	0	0	0	0	0	0	0	0	0	0	0	0	0	0	0	0	0	0	0	0	0	0	0	0	0	0	0	0	0	0	0	0	0	0	0	0	0	0	0	0	0	0	0	0	0	0
8.7394e+12	0	0	0	0	0	0	0	0	0	0	0	0	0	0	0	0	0	0	0	0	0	0	0	0	0	0	0	0	0	0	0	0	0	0	0	0	0	0	0	0	0	0	0	0	0	0	0	0	0
8.7859e+12	0	0	0	0	0	0	0	0	0	0	0	0	0	0	0	0	0	0	0	0	0	0	0	0	0	0	0	0	0	0	0	0	0	0	0	0	0	0	0	0	0	0	0	0	0	0	0	0	0
8.8324e+12	0	0	0	0	0	0	0	0	0	0	0	0	0	0	0	0	0	0	0	0	0	0	0	0	0	0	0	0	0	0	0	0	0	0	0	0	0	0	0	0	0	0	0	0	0	0	0	0	0
8.8789e+12	0	0	0	0	0	0	0	0	0	0	0	0	0	0	0	0	0	0	0	0	0	0	0	0	0	0	0	0	0	0	0	0	0	0	0	0	0	0	0	0	0	0	0	0	0	0	0	0	0
8.9254e+12	0	0	0	0	0	0	0	0	0	0	0	0	0	0	0	0	0	0	0	0	0	0	0	0	0	0	0	0	0	0	0	0	0	0	0	0	0	0	0	0	0	0	0	0	0	0	0	0	0
8.9719e+12	0	0	0	0	0	0	0	0	0	0	0	0	0	0	0	0	0	0	0	0	0	0	0	0	0	0	0	0	0	0	0	0	0	0	0	0	0	0	0	0	0	0	0	0	0	0	0	0	0
9.0184e+12	0	0	0	0	0	0	0	0	0	0	0	0	0	0	0	0	0	0	0	0	0	0	0	0	0	0	0	0	0	0	0	0	0	0	0	0	0	0	0	0	0	0	0	0	0	0	0	0	0
9.0649e+12	0	0	0	0	0	0	0	0	0	0	0	0	0	0	0	0	0	0	0	0	0	0	0	0	0	0	0	0	0	0	0	0	0	0	0	0	0	0	0	0	0	699.95	0	699.26	0	0	0	0	0
9.1113e+12	0	0	0	0	0	0	0	0	0	0	0	0	0	0	0	0	0	0	0	0	0	0	0	0	0	0	0	0	0	0	0	0	0	0	0	0	0	0	0	0	0	0	0	0	0	0	0	0	0
9.1578e+12	0	0	0	0	0	0	0	0	0	0	0	0	0	0	0	0	0	0	0	0	0	0	0	0	0	0	0	0	0	0	0	0	0	0	0	0	0	0	0	0	0	0	0	0	0	0	0	0	0
9.2043e+12	0	0	0	0	0	0	0	0	0	0	0	0	0	0	0	0	0	0	0	0	0	0	0	0	0	0	0	0	0	0	0	0	0	0	0	0	0	0	0	0	0	0	0	0	0	0	0	0	0
9.2508e+12	0	0	0	0	0	0	0	0	0	0	0	0	0	0	0	0	0	0	0	0	0	0	0	0	0	0	0	0	0	0	0	0	0	0	0	0	0	0	0	0	0	0	0	0	0	0	0	0	0
9.2973e+12	0	0	0	0	0	0	0	0	0	0	0	0	0	0	0	0	0	0	0	0	0	0	0	0	0	0	0	0	0	0	0	0	0	0	0	0	0	0	0	0	0	0	0	0	0	0	0	0	0
9.3438e+12	0	0	0	0	0	0	0	0	0	0	0	0	0	0	0	0	0	0	0	0	0	0	0	0	0	0	0	0	0	0	0	0	0	0	0	0	0	0	0	0	0	0	0	0	0	0	0	0	0
9.3903e+12	0	0	0	0	0	0	0	0	0	0	0	0	0	0	0	0	0	0	0	0	0	0	0	0	0	0	0	0	0	0	0	0	0	0	0	0	0	0	0	0	0	0	0	0	0	0	0	0	0
9.4367e+12	0	0	0	0	0	0	0	0	0	0	0	0	0	0	0	0	0	0	0	0	0	0	0	0	0	0	0	0	0	0	0	0	0	0	0	0	0	0	0	0	0	0	0	0	0	0	0	0	0
9.4832e+12	0	0	0	0	0	0	0	0	0	0	0	0	0	0	0	0	0	0	0	0	0	0	0	0	0	0	0	0	0	0	0	0	0	0	0	0	0	0	0	0	0	700.93	0	697.11	0	0	0	0	0
9.5297e+12	0	0	0	0	0	0	0	0	0	0	0	0	0	0	0	0	0	0	0	0	0	0	0	0	0	0	0	0	0	0	0	0	0	0	0	0	0	0	0	0	0	0	0	0	0	0	0	0	0
9.5762e+12	0	0	0	0	0	0	0	0	0	0	0	0	0	0	0	0	0	0	0	0	0	0	0	0	0	0	0	0	0	0	0	0	0	0	0	0	0	0	0	0	0	0	0	0	0	0	0	0	0
9.6227e+12	0	0	0	0	0	0	0	0	0	0	0	0	0	0	0	0	0	0	0	0	0	0	0	0	0	0	0	0	0	0	0	0	0	0	0	0	0	0	0	0	0	0	0	0	0	0	0	0	0
9.6692e+12	0	0	0	0	0	0	0	0	0	0	0	0	0	0	0	0	0	0	0	0	0	0	0	0	0	0	0	0	0	0	0	0	0	0	0	0	0	0	0	0	0	0	0	0	0	0	0	0	0
9.7157e+12	0	0	0	0	0	0	0	0	0	0	0	0	0	0	0	0	0	0	0	0	0	0	0	0	0	0	0	0	0	0	0	0	0	0	0	0	0	0	0	0	0	0	0	0	0	0	0	0	0
9.7622e+12	0	0	0	0	0	0	0	0	0	0	0	0	0	0	0	0	0	0	0	0	0	0	0	0	0	0	0	0	0	0	0	0	0	0	0	0	0	0	0	0	0	0	0	0	0	0	0	0	0
9.8086e+12	0	0	0	0	0	0	0	0	0	0	0	0	0	0	0	0	0	0	0	0	0	0	0	0	0	0	0	0	0	0	0	0	0	0	0	0	0	0	0	0	0	0	0	0	0	0	0	0	0
9.8551e+12	0	0	0	0	0	0	0	0	0	857.04	0	0	0	0	0	0	0	0	0	0	0	0	0	0	0	0	0	0	0	0	0	0	0	858.74	0	0	853.43	0	0	0	0	703.74	0	706.89	0	0	0	0	0
9.9016e+12	0	0	0	0	0	0	0	0	0	0	0	0	0	0	0	0	0	0	0	0	0	0	0	0	0	0	0	0	0	0	0	0	0	0	0	0	0	0	0	0	0	699.67	0	697.81	0	0	0	0	0
9.9481e+12	0	0	0	0	0	0	0	0	0	0	0	0	0	0	0	0	0	0	0	0	0	0	0	0	0	0	0	0	0	0	0	0	0	0	0	0	0	0	0	0	0	0	0	0	0	0	0	0	0
9.9946e+12	0	0	0	0	0	0	0	0	0	0	0	0	0	0	0	0	0	0	0	0	0	0	0	0	0	0	0	0	0	0	0	0	0	0	0	0	0	0	0	0	0	0	0	0	0	0	0	0	0
1.0041e+13	0	0	0	0	0	0	0	0	0	0	0	0	0	0	0	0	0	0	0	0	0	0	0	0	0	0	0	0	0	0	0	0	0	0	0	0	0	0	0	0	0	0	0	0	0	0	0	0	0
1.0088e+13	0	0	0	0	0	0	0	0	0	0	0	0	0	0	0	0	0	0	0	0	0	0	0	0	0	0	0	0	0	0	0	0	0	0	0	0	0	0	0	0	0	0	0	0	0	0	0	0	0
1.0134e+13	0	0	0	0	0	0	0	0	0	0	0	0	0	0	0	0	0	0	0	0	0	0	0	0	0	0	0	0	0	0	0	0	0	0	0	0	0	0	0	0	0	0	0	0	0	0	0	0	0
1.0181e+13	0	0	0	0	0	0	0	0	0	0	0	0	0	0	0	0	0	0	0	0	0	0	0	0	0	0	0	0	0	0	0	0	0	0	0	0	0	0	0	0	0	0	0	0	0	0	0	0	0
1.0227e+13	0	0	0	0	0	0	0	0	0	0	0	0	0	0	0	0	0	0	0	0	0	0	0	0	0	0	0	0	0	0	0	0	0	0	0	0	0	0	0	0	0	0	0	0	0	0	0	0	0
1.0274e+13	0	0	0	0	0	0	0	0	0	724	0	0	0	0	0	0	0	0	0	0	0	0	0	0	0	0	0	0	0	0	0	0	0	725.61	0	0	720.74	0	0	0	0	722.18	0	714.96	0	0	0	0	0
1.032e+13	0	0	0	0	0	0	0	0	0	0	0	0	0	0	0	0	0	0	0	0	0	0	0	0	0	0	0	0	0	0	0	0	0	0	0	0	0	0	0	0	0	699.99	0	696.51	0	0	0	0	0
1.0366e+13	0	0	0	0	0	0	0	0	0	0	0	0	0	0	0	0	0	0	0	0	0	0	0	0	0	0	0	0	0	0	0	0	0	0	0	0	0	0	0	0	0	0	0	0	0	0	0	0	0
1.0413e+13	0	0	0	0	0	0	0	0	0	0	0	0	0	0	0	0	0	0	0	0	0	0	0	0	0	0	0	0	0	0	0	0	0	0	0	0	0	0	0	0	0	0	0	0	0	0	0	0	0
1.0459e+13	0	0	0	0	0	0	0	0	0	0	0	0	0	0	0	0	0	0	0	0	0	0	0	0	0	0	0	0	0	0	0	0	0	0	0	0	0	0	0	0	0	0	0	0	0	0	0	0	0
1.0506e+13	0	0	0	0	0	0	0	0	0	0	0	0	0	0	0	0	0	0	0	0	0	0	0	0	0	0	0	0	0	0	0	0	0	0	0	0	0	0	0	0	0	0	0	0	0	0	0	0	0
1.0552e+13	0	0	0	0	0	0	0	0	0	0	0	0	0	0	0	0	0	0	0	0	0	0	0	0	0	0	0	0	0	0	0	0	0	0	0	0	0	0	0	0	0	0	0	0	0	0	0	0	0
1.0599e+13	0	0	0	0	0	0	0	0	0	0	0	0	0	0	0	0	0	0	0	0	0	0	0	0	0	0	0	0	0	0	0	0	0	0	0	0	0	0	0	0	0	0	0	0	0	0	0	0	0
1.0645e+13	0	0	0	0	0	0	0	0	0	0	0	0	0	0	0	0	0	0	0	0	0	0	0	0	0	0	0	0	0	0	0	0	0	0	0	0	0	0	0	0	0	0	0	0	0	0	0	0	0
1.0692e+13	0	0	0	0	0	0	0	0	0	697.3	0	0	0	0	0	0	0	0	0	0	0	0	0	0	0	0	0	0	0	0	0	0	0	698.75	0	0	694.35	0	0	0	0	722.75	0	715.45	0	0	0	0	0
1.0738e+13	0	0	0	0	0	0	0	0	0	0	0	0	0	0	0	0	0	0	0	0	0	0	0	0	690.21	0	0	0	0	0	0	0	0	0	0	0	0	0	0	0	0	701.65	0	696.65	0	0	0	0	0
1.0785e+13	0	0	0	0	0	0	0	0	0	0	0	0	0	0	0	0	0	0	0	0	0	0	0	0	0	0	0	0	0	0	0	0	0	0	0	0	0	0	0	0	0	692.09	0	0	0	0	0	0	0
1.0831e+13	0	0	0	0	0	0	0	0	0	0	0	0	0	0	0	0	0	0	0	0	0	0	0	0	0	0	0	0	0	0	0	0	0	0	0	0	0	0	0	0	0	0	0	0	0	0	0	0	0
1.0878e+13	0	0	0	0	0	0	0	0	0	0	0	0	0	0	0	0	0	0	0	0	0	0	0	0	0	0	0	0	0	0	0	0	0	0	0	0	0	0	0	0	0	0	0	0	0	0	0	0	0
1.0924e+13	0	0	0	0	0	0	0	0	0	0	0	0	0	0	0	0	0	0	0	0	0	0	0	0	0	0	0	0	0	0	0	0	0	0	0	0	0	0	0	0	0	0	0	0	0	0	0	0	0
1.0971e+13	0	0	0	0	0	0	0	0	0	0	0	0	0	0	0	0	0	0	0	0	0	0	0	0	0	0	0	0	0	0	0	0	0	0	0	0	0	0	0	0	0	0	0	0	0	0	0	0	0
1.1017e+13	0	0	0	0	0	0	0	0	0	0	0	0	0	0	0	0	0	0	0	0	0	0	0	0	0	0	0	0	0	0	0	0	0	0	0	0	0	0	0	0	0	0	0	0	0	0	0	0	0
1.1064e+13	0	0	0	0	0	0	0	0	0	0	0	0	0	0	0	0	0	0	0	0	0	0	0	0	0	0	0	0	0	0	0	0	0	0	0	0	0	0	0	0	0	0	0	0	0	0	0	0	0
1.111e+13	0	0	0	0	0	0	0	0	0	0	0	0	0	0	0	0	0	0	0	0	0	0	0	0	692.29	0	0	0	0	0	0	0	0	0	0	0	0	0	0	0	0	715.57	0	715.23	0	0	0	0	0
1.1157e+13	0	0	0	0	0	0	0	0	0	0	0	0	0	0	0	0	0	0	0	0	0	0	0	0	692.54	0	0	0	0	0	0	0	0	0	0	0	0	0	0	0	0	700.04	0	698.24	0	0	0	0	0
1.1203e+13	0	0	0	0	0	0	0	0	0	0	0	0	0	0	0	0	0	0	0	0	0	0	0	0	0	0	0	0	0	0	0	0	0	0	0	0	0	0	0	0	0	691.93	0	0	0	0	0	0	0
1.125e+13	0	0	0	0	0	0	0	0	0	0	0	0	0	0	0	0	0	0	0	0	0	0	0	0	0	0	0	0	0	0	0	0	0	0	0	0	0	0	0	0	0	0	0	0	0	0	0	0	0
1.1296e+13	0	0	0	0	0	0	0	0	0	0	0	0	0	0	0	0	0	0	0	0	0	0	0	0	0	0	0	0	0	0	0	0	0	0	0	0	0	0	0	0	0	0	0	0	0	0	0	0	0
1.1343e+13	0	0	0	0	0	0	0	0	0	0	0	0	0	0	0	0	0	0	0	0	0	0	0	0	0	0	0	0	0	0	0	0	0	0	0	0	0	0	0	0	0	0	0	0	0	0	0	0	0
1.1389e+13	0	0	0	0	0	0	0	0	0	0	0	0	0	0	0	0	0	0	0	0	0	0	0	0	0	0	0	0	0	0	0	0	0	0	0	0	0	0	0	0	0	0	0	0	0	0	0	0	0
1.1436e+13	0	0	0	0	0	0	0	0	0	0	0	0	0	0	0	0	0	0	0	0	0	0	0	0	0	0	0	0	0	0	0	0	0	0	0	0	0	0	0	0	0	0	0	0	0	0	0	0	0
1.1482e+13	0	0	0	0	0	0	0	0	0	0	0	0	0	0	0	0	0	0	0	0	0	0	0	0	0	0	0	0	0	0	0	0	0	0	0	0	0	0	0	0	0	0	0	0	0	0	0	0	0
1.1529e+13	0	0	0	0	0	0	0	0	0	0	0	0	0	0	0	0	0	0	0	0	0	0	0	0	696.36	0	0	0	0	0	0	0	0	0	0	0	0	0	0	0	0	714.38	0	710.84	0	0	0	0	0
1.1575e+13	0	0	0	0	0	0	0	0	0	0	0	0	0	0	0	0	0	0	0	0	0	0	0	0	695.51	0	0	0	0	0	0	0	0	0	0	0	0	0	0	0	0	701	0	697.95	0	0	0	0	0
1.1622e+13	0	0	0	0	0	0	0	0	0	0	0	0	0	0	0	0	0	0	0	0	0	0	0	0	692.11	0	0	0	0	0	0	0	0	0	0	0	0	0	0	0	0	694.19	0	0	0	0	0	0	0
1.1668e+13	0	0	0	0	0	0	0	0	0	0	0	0	0	0	0	0	0	0	0	0	0	0	0	0	0	0	0	0	0	0	0	0	0	0	0	0	0	0	0	0	0	0	0	0	0	0	0	0	0
1.1715e+13	0	0	0	0	0	0	0	0	0	0	0	0	0	0	0	0	0	0	0	0	0	0	0	0	0	0	0	0	0	0	0	0	0	0	0	0	0	0	0	0	0	0	0	0	0	0	0	0	0
1.1761e+13	0	0	0	0	0	0	0	0	0	0	0	0	0	0	0	0	0	0	0	0	0	0	0	0	0	0	0	0	0	0	0	0	0	0	0	0	0	0	0	0	0	0	0	0	0	0	0	0	0
1.1808e+13	0	0	0	0	0	0	0	0	0	0	0	0	0	0	0	0	0	0	0	0	0	0	0	0	0	0	0	0	0	0	0	0	0	0	0	0	0	0	0	0	0	0	0	0	0	0	0	0	0
1.1854e+13	0	0	0	0	0	0	0	0	0	0	0	0	0	0	0	0	0	0	0	0	0	0	0	0	0	0	0	0	0	0	0	0	0	0	0	0	0	0	0	0	0	0	0	0	0	0	0	0	0
1.1901e+13	0	0	0	0	0	0	0	0	0	0	0	0	0	0	0	0	0	0	0	0	0	0	0	0	0	0	0	0	0	0	0	0	0	0	0	0	0	0	0	0	0	0	0	0	0	0	0	0	0
1.1947e+13	0	0	0	0	0	0	0	0	0	0	0	0	0	0	0	0	0	0	0	0	0	0	0	0	697.46	0	0	0	0	0	0	0	0	0	0	0	0	0	0	0	0	714.33	0	708.89	0	0	0	0	0
1.1993e+13	0	0	0	0	0	0	0	0	0	0	0	0	0	0	0	0	0	0	0	0	0	0	0	0	696.49	0	0	0	0	0	0	0	0	0	0	0	0	0	0	0	0	702.88	0	697.83	0	0	0	0	0
1.204e+13	0	0	0	0	0	0	0	0	0	0	0	0	0	0	0	0	0	0	0	0	0	0	0	0	693.46	0	0	0	0	0	0	0	0	0	0	0	0	0	0	0	0	696.52	0	690.26	0	0	0	0	0
1.2086e+13	0	0	0	0	0	0	0	0	0	0	0	0	0	0	0	0	0	0	0	0	0	0	0	0	690.25	0	0	0	0	0	0	0	0	0	0	0	0	0	0	0	0	690.62	0	0	0	0	0	0	0
1.2133e+13	0	0	0	0	0	0	0	0	0	0	0	0	0	0	0	0	0	0	0	0	0	0	0	0	0	0	0	0	0	0	0	0	0	0	0	0	0	0	0	0	0	0	0	0	0	0	0	0	0
1.2179e+13	0	0	0	0	0	0	0	0	0	0	0	0	0	0	0	0	0	0	0	0	0	0	0	0	0	0	0	0	0	0	0	0	0	0	0	0	0	0	0	0	0	0	0	0	0	0	0	0	0
1.2226e+13	0	0	0	0	0	0	0	0	0	0	0	0	0	0	0	0	0	0	0	0	0	0	0	0	0	0	0	0	0	0	0	0	0	0	0	0	0	0	0	0	0	0	0	0	0	0	0	0	0
1.2272e+13	0	0	0	0	0	0	0	0	0	0	0	0	0	0	0	0	0	0	0	0	0	0	0	0	0	0	0	0	0	0	0	0	0	0	0	0	0	0	0	0	0	0	0	0	0	0	0	0	0
1.2319e+13	0	0	0	0	0	0	0	0	0	836.53	0	0	0	0	0	0	0	0	0	0	0	0	0	0	0	0	0	0	0	0	0	0	0	838.77	0	0	831.76	0	0	0	0	718.54	0	721.54	0	0	0	0	0
1.2365e+13	0	0	0	0	0	0	0	0	0	0	0	0	0	0	0	0	0	0	0	0	0	0	0	0	700.91	0	0	0	0	0	0	0	0	0	0	0	0	0	0	0	0	711.78	0	709.09	0	0	0	0	0
1.2412e+13	0	0	0	0	0	0	0	0	0	0	0	0	0	0	0	0	0	0	0	0	0	0	0	0	698.43	0	0	0	0	0	0	0	0	0	0	0	0	0	0	0	0	702.56	0	699.26	0	0	0	0	0
1.2458e+13	0	0	0	0	0	0	0	0	0	0	0	0	0	0	0	0	0	0	0	0	0	0	0	0	695.29	0	0	0	0	0	0	0	0	0	0	0	0	0	0	0	0	696.91	0	692.91	0	0	0	0	0
1.2505e+13	0	0	0	0	0	0	0	0	0	0	0	0	0	0	0	0	0	0	0	0	0	0	0	0	691.99	0	0	0	0	0	0	0	0	0	0	0	0	0	0	0	0	692.07	0	0	0	0	0	0	0
1.2551e+13	0	0	0	0	0	0	0	0	0	0	0	0	0	0	0	0	0	0	0	0	0	0	0	0	0	0	0	0	0	0	0	0	0	0	0	0	0	0	0	0	0	0	0	0	0	0	0	0	0
1.2598e+13	0	0	0	0	0	0	0	0	0	0	0	0	0	0	0	0	0	0	0	0	0	0	0	0	0	0	0	0	0	0	0	0	0	0	0	0	0	0	0	0	0	0	0	0	0	0	0	0	0
1.2644e+13	0	0	0	0	0	0	0	0	0	0	0	0	0	0	0	0	0	0	0	0	0	0	0	0	0	0	0	0	0	0	0	0	0	0	0	0	0	0	0	0	0	0	0	0	0	0	0	0	0
1.2691e+13	0	0	0	0	0	0	0	0	0	0	0	0	0	0	0	0	0	0	0	0	0	0	0	0	0	0	0	0	0	0	0	0	0	0	0	0	0	0	0	0	0	0	0	0	0	0	0	0	0
1.2737e+13	0	0	0	0	0	0	0	0	0	725.72	0	0	0	0	0	0	0	0	0	0	0	0	0	0	694.22	0	0	0	0	0	0	0	0	727.53	0	0	722.09	0	0	0	0	738.41	0	739.18	0	0	0	0	0
1.2784e+13	0	0	0	0	0	0	0	0	0	0	0	0	0	0	0	0	0	0	0	0	0	0	0	0	703.63	0	0	0	0	0	0	0	0	0	0	0	0	0	0	0	0	711.03	0	709.42	0	0	0	0	0
1.283e+13	0	0	0	0	0	0	0	0	0	0	0	0	0	0	0	0	0	0	0	0	0	0	0	0	700.28	0	0	0	0	0	0	0	0	0	0	0	0	0	0	0	0	702.89	0	700.57	0	0	0	0	0
1.2877e+13	0	0	0	0	0	0	0	0	0	0	0	0	0	0	0	0	0	0	0	0	0	0	0	0	697.31	0	0	0	0	0	0	0	0	0	0	0	0	0	0	0	0	697.69	0	694.79	0	0	0	0	0
1.2923e+13	0	0	0	0	0	0	0	0	0	0	0	0	0	0	0	0	0	0	0	0	0	0	0	0	694.61	0	0	0	0	0	0	0	0	0	0	0	0	0	0	0	0	693.25	0	0	0	0	0	0	0
1.297e+13	0	0	0	0	0	0	0	0	0	0	0	0	0	0	0	0	0	0	0	0	0	0	0	0	691.65	0	0	0	0	0	0	0	0	0	0	0	0	0	0	0	0	0	0	0	0	0	0	0	0
1.3016e+13	0	0	0	0	0	0	0	0	0	0	0	0	0	0	0	0	0	0	0	0	0	0	0	0	0	0	0	0	0	0	0	0	0	0	0	0	0	0	0	0	0	0	0	0	0	0	0	0	0
1.3063e+13	0	0	0	0	0	0	0	0	0	0	0	0	0	0	0	0	0	0	0	0	0	0	0	0	0	0	0	0	0	0	0	0	0	0	0	0	0	0	0	0	0	0	0	0	0	0	0	0	0
1.3109e+13	0	0	0	0	0	0	0	0	0	0	0	0	0	0	0	0	0	0	0	0	0	0	0	0	0	0	0	0	0	0	0	0	0	0	0	0	0	0	0	0	0	0	0	0	0	0	0	0	0
1.3156e+13	0	0	0	0	0	0	0	0	0	700.86	0	0	0	0	0	0	0	0	0	0	0	0	0	0	703.75	0	0	0	0	0	0	0	0	702.52	0	0	697.55	0	0	0	0	734.39	0	727.25	0	0	0	0	0
1.3202e+13	0	0	0	0	0	0	0	0	0	0	0	0	0	0	0	0	0	0	0	0	0	0	0	0	706.6	0	0	0	0	0	0	0	0	0	0	0	0	0	0	0	0	712.04	0	707.68	0	0	0	0	0
1.3249e+13	0	0	0	0	0	0	0	0	0	0	0	0	0	0	0	0	0	0	0	0	0	0	0	0	703.08	0	0	0	0	0	0	0	0	0	0	0	0	0	0	0	0	704.36	0	700.35	0	0	0	0	0
1.3295e+13	0	0	0	0	0	0	0	0	0	0	0	0	0	0	0	0	0	0	0	0	0	0	0	0	700.12	0	0	0	0	0	0	0	0	0	0	0	0	0	0	0	0	699.56	0	695.19	0	0	0	0	0
1.3342e+13	0	0	0	0	0	0	0	0	0	0	0	0	0	0	0	0	0	0	0	0	0	0	0	0	697.49	0	0	0	0	0	0	0	0	0	0	0	0	0	0	0	0	695.69	0	0	0	0	0	0	0
1.3388e+13	0	0	0	0	0	0	0	0	0	0	0	0	0	0	0	0	0	0	0	0	0	0	0	0	694.98	0	0	0	0	0	0	0	0	0	0	0	0	0	0	0	0	691.47	0	0	0	0	0	0	0
1.3435e+13	0	0	0	0	0	0	0	0	0	0	0	0	0	0	0	0	0	0	0	0	0	0	0	0	692.35	0	0	0	0	0	0	0	0	0	0	0	0	0	0	0	0	0	0	0	0	0	0	0	0
1.3481e+13	0	0	0	0	0	0	0	0	0	0	0	0	0	0	0	0	0	0	0	0	0	0	0	0	0	0	0	0	0	0	0	0	0	0	0	0	0	0	0	0	0	0	0	0	0	0	0	0	0
1.3528e+13	0	0	0	0	0	0	0	0	0	0	0	0	0	0	0	0	0	0	0	0	0	0	0	0	0	0	0	0	0	0	0	0	0	0	0	0	0	0	0	0	0	0	0	0	0	0	0	0	0
1.3574e+13	0	0	0	0	0	0	0	0	0	0	0	0	0	0	0	0	0	0	0	0	0	0	0	0	706.66	0	0	0	0	0	0	0	0	689.27	0	0	0	0	0	0	0	731.62	0	722.69	0	0	0	0	0
1.3621e+13	0	0	0	0	0	0	0	0	0	0	0	0	0	0	0	0	0	0	0	0	0	0	0	0	706.22	0	0	0	0	0	0	0	0	0	0	0	0	0	0	0	0	713.47	0	707.26	0	0	0	0	0
1.3667e+13	0	0	0	0	0	690.42	0	0	0	0	0	0	0	0	0	0	0	0	0	0	0	0	0	0	703.13	0	0	0	0	0	0	0	0	0	0	0	0	0	0	0	0	706.31	0	700.61	0	0	0	0	0
1.3713e+13	0	0	0	0	0	690.63	0	0	0	0	0	0	0	0	0	0	0	0	0	0	0	0	0	0	700.42	0	0	0	0	0	0	0	0	0	0	0	0	0	0	0	0	701.77	0	695.86	0	0	0	0	0
1.376e+13	0	0	0	0	0	690.18	0	0	0	0	0	0	0	0	0	0	0	0	0	0	0	0	0	0	698.08	0	0	0	0	0	0	0	0	0	0	0	0	0	0	0	0	698.14	0	691.03	0	0	0	0	0
1.3806e+13	0	0	0	0	0	0	0	0	0	0	0	0	0	0	0	0	0	0	0	0	0	0	0	0	695.89	0	0	0	0	0	0	0	0	0	0	0	0	0	0	0	0	694.75	0	0	0	0	0	0	0
1.3853e+13	0	0	0	0	0	0	0	0	0	0	0	0	0	0	0	0	0	0	0	0	0	0	0	0	693.65	0	0	0	0	0	0	0	0	0	0	0	0	0	0	0	0	690.67	0	0	0	0	0	0	0
1.3899e+13	0	0	0	0	0	0	0	0	0	0	0	0	0	0	0	0	0	0	0	0	0	0	0	0	690.67	0	0	0	0	0	0	0	0	0	0	0	0	0	0	0	0	0	0	0	0	0	0	0	0
1.3946e+13	0	0	0	0	0	0	0	0	0	0	0	0	0	0	0	0	0	0	0	0	0	0	0	0	0	0	0	0	0	0	0	0	0	0	0	0	0	0	0	0	0	0	0	0	0	0	0	0	0
1.3992e+13	0	0	0	0	0	0	0	0	0	0	0	0	0	0	0	0	0	0	0	0	0	0	0	0	711.39	0	0	0	0	0	0	0	0	0	0	0	0	0	0	0	0	724.72	0	721.5	0	0	0	0	0
1.4039e+13	0	0	0	0	0	690.82	0	0	0	0	0	0	0	0	0	0	0	0	0	0	0	0	0	0	708.42	0	0	0	0	0	0	0	0	0	0	0	0	0	0	0	0	711.73	0	708.31	0	0	0	0	0
1.4085e+13	0	0	0	0	0	692.15	0	0	0	0	0	0	0	0	0	0	0	0	0	0	0	0	0	0	705.03	0	0	0	0	0	0	0	0	0	0	0	0	0	0	0	0	705.78	0	702	0	0	0	0	0
1.4132e+13	0	0	0	0	0	692.33	0	0	0	0	0	0	0	0	0	0	0	0	0	0	0	0	0	0	702.3	0	0	0	0	0	0	0	0	0	0	0	0	0	0	0	0	701.77	0	697.56	0	0	0	0	0
1.4178e+13	0	0	0	0	0	691.83	0	0	0	0	0	0	0	0	0	0	0	0	0	0	0	0	0	0	699.98	0	0	0	0	0	0	0	0	0	0	0	0	0	0	0	0	698.52	0	693.6	0	0	0	0	0
1.4225e+13	0	0	0	0	0	690.98	0	0	0	0	0	0	0	0	0	0	0	0	0	0	0	0	0	0	697.84	0	0	0	0	0	0	0	0	0	0	0	0	0	0	0	0	695.55	0	0	0	0	0	0	0
1.4271e+13	0	0	0	0	0	0	0	0	0	0	0	0	0	0	0	0	0	0	0	0	0	0	0	0	695.75	0	0	0	0	0	0	0	0	0	0	0	0	0	0	0	0	692.22	0	0	0	0	0	0	0
1.4318e+13	0	0	0	0	0	0	0	0	0	0	0	0	0	0	0	0	0	0	0	0	0	0	0	0	693.53	0	0	0	0	0	0	0	0	0	0	0	0	0	0	0	0	0	0	0	0	0	0	0	0
1.4364e+13	0	0	0	0	0	0	0	0	0	0	0	0	0	0	0	0	0	0	0	0	0	0	0	0	690.51	0	0	0	0	0	0	0	0	0	0	0	0	0	0	0	0	0	0	0	0	0	0	0	0
1.4411e+13	0	0	0	0	0	690.3	0	0	0	0	0	0	0	0	0	0	0	0	0	0	0	0	0	0	716.07	0	0	0	0	0	0	0	0	0	0	0	0	0	0	0	0	723.91	0	721.38	0	0	0	0	0
1.4457e+13	0	0	0	0	0	693.57	0	0	0	0	0	0	0	0	0	0	0	0	0	0	0	0	0	0	711.52	0	0	0	0	0	0	0	0	0	0	0	0	0	0	0	0	712.53	0	709.57	0	0	0	0	0
1.4504e+13	0	0	0	0	0	694.99	0	0	0	0	0	0	0	0	0	0	0	0	0	0	0	0	0	0	707.87	0	0	0	0	0	0	0	0	0	0	0	0	0	0	0	0	706.86	0	703.63	0	0	0	0	0
1.455e+13	0	0	0	0	0	694.94	0	0	0	0	0	0	0	0	0	0	0	0	0	0	0	0	0	0	704.98	0	0	0	0	0	0	0	0	0	0	0	0	0	0	0	0	702.99	0	699.43	0	0	0	0	0
1.4597e+13	0	0	0	0	0	694.36	0	0	0	0	0	0	0	0	0	0	0	0	0	0	0	0	0	0	702.56	0	0	0	0	0	0	0	0	0	0	0	0	0	0	0	0	699.91	0	695.81	0	0	0	0	0
1.4643e+13	0	0	0	0	0	693.48	0	0	0	0	0	0	0	0	0	0	0	0	0	0	0	0	0	0	700.42	0	0	0	0	0	0	0	0	0	0	0	0	0	0	0	0	697.12	0	691.77	0	0	0	0	0
1.469e+13	0	0	0	0	0	692.38	0	0	0	0	0	0	0	0	0	0	0	0	0	0	0	0	0	0	698.43	0	0	0	0	0	0	0	0	0	0	0	0	0	0	0	0	694.27	0	0	0	0	0	0	0
1.4736e+13	0	0	0	0	0	691.13	0	0	0	0	0	0	0	0	0	0	0	0	0	0	0	0	0	0	696.49	0	0	0	0	0	0	0	0	0	0	0	0	0	0	0	0	690.82	0	0	0	0	0	0	0
1.4783e+13	0	0	0	0	0	691.3	0	0	0	818.48	0	0	0	0	0	0	0	0	0	0	0	0	0	0	699.79	0	0	0	0	0	0	0	0	821.26	0	0	812.62	0	0	0	0	756.85	0	732.91	0	0	0	0	0
1.4829e+13	0	0	0	0	0	694.22	0	0	0	0	0	0	0	0	0	0	0	0	0	0	0	0	0	0	719.53	0	0	0	0	0	0	0	0	0	0	0	0	0	0	0	0	724.97	0	719.13	0	0	0	0	0
1.4876e+13	0	0	0	0	0	697.5	0	0	0	0	0	0	0	0	0	0	0	0	0	0	0	0	0	0	714.35	0	0	0	0	0	0	0	0	0	0	0	0	0	0	0	0	714.61	0	709.39	0	0	0	0	0
1.4922e+13	0	0	0	0	0	698.24	0	0	0	0	0	0	0	0	0	0	0	0	0	0	0	0	0	0	710.51	0	0	0	0	0	0	0	0	0	0	0	0	0	0	0	0	709.11	0	704.07	0	0	0	0	0
1.4969e+13	0	0	0	0	0	698.01	0	0	0	0	0	0	0	0	0	0	0	0	0	0	0	0	0	0	707.52	0	0	0	0	0	0	0	0	0	0	0	0	0	0	0	0	705.25	0	700.21	0	0	0	0	0
1.5015e+13	0	0	0	0	0	697.35	0	0	0	0	0	0	0	0	0	0	0	0	0	0	0	0	0	0	705.04	0	0	0	0	0	0	0	0	0	0	0	0	0	0	0	0	702.18	0	696.89	0	0	0	0	0
1.5062e+13	0	0	0	0	0	696.46	0	0	0	0	0	0	0	0	0	0	0	0	0	0	0	0	0	0	702.87	0	0	0	0	0	0	0	0	0	0	0	0	0	0	0	0	699.51	0	693.52	0	0	0	0	0
1.5108e+13	0	0	0	0	0	695.45	0	0	0	0	0	0	0	0	0	0	0	0	0	0	0	0	0	0	700.9	0	0	0	0	0	0	0	0	0	0	0	0	0	0	0	0	696.99	0	0	0	0	0	0	0
1.5155e+13	0	0	0	0	0	694.35	0	0	0	0	0	0	0	0	0	0	0	0	0	0	0	0	0	0	699.03	0	0	0	0	0	0	0	0	0	0	0	0	0	0	0	0	694.34	0	0	0	0	0	0	0
1.5201e+13	0	0	0	0	0	694.81	0	0	0	727	0	0	0	0	0	0	0	0	0	0	0	0	0	0	711.61	0	0	0	0	0	0	0	0	729.02	0	0	722.93	0	0	0	0	765.26	0	745.49	0	0	0	0	0
1.5248e+13	0	0	0	0	0	698.92	0	0	0	0	0	0	0	0	0	0	0	0	0	0	0	0	0	0	719.64	0	0	0	0	0	0	0	0	0	0	0	0	0	0	0	0	726.35	0	716.89	0	0	0	0	0
1.5294e+13	0	0	0	0	0	701.26	0	0	0	0	0	0	0	0	0	0	0	0	0	0	0	0	0	0	715.16	0	0	0	0	0	0	0	0	0	0	0	0	0	0	0	0	716.79	0	708.83	0	0	0	0	0
1.5341e+13	0	0	0	0	0	701.43	0	0	0	0	0	0	0	0	0	0	0	0	0	0	0	0	0	0	711.65	0	0	0	0	0	0	0	0	0	0	0	0	0	0	0	0	711.39	0	704.1	0	0	0	0	0
1.5387e+13	0	0	0	0	0	700.84	0	0	0	0	0	0	0	0	0	0	0	0	0	0	0	0	0	0	708.83	0	0	0	0	0	0	0	0	0	0	0	0	0	0	0	0	707.57	0	700.61	0	0	0	0	0
1.5433e+13	0	0	0	0	0	699.98	0	0	0	0	0	0	0	0	0	0	0	0	0	0	0	0	0	0	706.47	0	0	0	0	0	0	0	0	0	0	0	0	0	0	0	0	704.5	0	697.58	0	0	0	0	0
1.548e+13	0	0	0	0	0	699	0	0	0	0	0	0	0	0	0	0	0	0	0	0	0	0	0	0	704.38	0	0	0	0	0	0	0	0	0	0	0	0	0	0	0	0	701.88	0	694.61	0	0	0	0	0
1.5526e+13	0	0	0	0	0	697.96	0	0	0	0	0	0	0	0	0	0	0	0	0	0	0	0	0	0	702.48	0	0	0	0	0	0	0	0	0	0	0	0	0	0	0	0	699.45	0	690.97	0	0	0	0	0
1.5573e+13	0	0	0	0	0	696.88	0	0	0	0	0	0	0	0	0	0	0	0	0	0	0	0	0	0	700.69	0	0	0	0	0	0	0	0	0	0	0	0	0	0	0	0	697.11	0	0	0	0	0	0	0
1.5619e+13	0	0	0	0	0	697.74	0	0	0	704.16	0	0	0	0	0	0	0	0	0	0	0	0	0	0	720.57	0	0	0	0	0	0	0	0	706.39	0	0	700.14	0	0	0	0	747.31	0	740.24	0	0	0	0	0
1.5666e+13	0	0	0	0	0	702.36	0	0	0	0	0	0	0	0	0	0	0	0	0	0	0	0	0	0	719.52	0	0	0	0	0	0	0	0	0	0	0	0	0	0	0	0	724.32	0	717.47	0	0	0	0	0
1.5712e+13	0	0	0	0	0	704	0	0	0	0	0	0	0	0	0	0	0	0	0	0	0	0	0	0	715.15	0	0	0	0	0	0	0	0	0	0	0	0	0	0	0	0	716.56	0	709.95	0	0	0	0	0
1.5759e+13	0	0	0	0	0	703.8	0	0	0	0	0	0	0	0	0	0	0	0	0	0	0	0	0	0	711.83	0	0	0	0	0	0	0	0	0	0	0	0	0	0	0	0	711.83	0	705.38	0	0	0	0	0
1.5805e+13	0	0	0	0	0	702.99	0	0	0	0	0	0	0	0	0	0	0	0	0	0	0	0	0	0	709.17	0	0	0	0	0	0	0	0	0	0	0	0	0	0	0	0	708.37	0	701.98	0	0	0	0	0
1.5852e+13	0	0	0	0	0	701.99	0	0	0	0	0	0	0	0	0	0	0	0	0	0	0	0	0	0	706.91	0	0	0	0	0	0	0	0	0	0	0	0	0	0	0	0	705.53	0	699.08	0	0	0	0	0
1.5898e+13	0	0	0	0	0	700.92	0	0	0	0	0	0	0	0	0	0	0	0	0	0	0	0	0	0	704.91	0	0	0	0	0	0	0	0	0	0	0	0	0	0	0	0	703.05	0	696.36	0	0	0	0	0
1.5945e+13	0	0	0	0	0	699.82	0	0	0	0	0	0	0	0	0	0	0	0	0	0	0	0	0	0	703.08	0	0	0	0	0	0	0	0	0	0	0	0	0	0	0	0	700.79	0	693.47	0	0	0	0	0
1.5991e+13	0	0	0	0	0	698.73	0	0	0	0	0	0	0	0	0	0	0	0	0	0	0	0	0	0	701.36	0	0	0	0	0	0	0	0	0	0	0	0	0	0	0	0	698.59	0	0	0	0	0	0	0
1.6038e+13	0	0	0	0	0	700.37	0	0	0	691.36	0	0	0	0	0	0	0	0	0	0	0	0	0	0	723.79	0	0	0	0	0	0	0	0	693.51	0	0	0	0	0	0	0	740.49	0	737.33	0	0	0	0	0
1.6084e+13	0	0	0	0	0	704.69	0	0	0	0	0	0	0	0	0	0	0	0	0	0	0	0	0	0	719.8	0	0	0	0	0	0	0	0	0	0	0	0	0	0	0	0	723.26	0	718.88	0	0	0	0	0
1.6131e+13	0	0	0	0	0	705.69	0	0	0	0	0	0	0	0	0	0	0	0	0	0	0	0	0	0	715.59	0	0	0	0	0	0	0	0	0	0	0	0	0	0	0	0	716.34	0	711.69	0	0	0	0	0
1.6177e+13	0	0	0	0	0	705.24	0	0	0	0	0	0	0	0	0	0	0	0	0	0	0	0	0	0	712.39	0	0	0	0	0	0	0	0	0	0	0	0	0	0	0	0	711.97	0	707.13	0	0	0	0	0
1.6224e+13	0	0	0	0	0	704.33	0	0	0	0	0	0	0	0	0	0	0	0	0	0	0	0	0	0	709.8	0	0	0	0	0	0	0	0	0	0	0	0	0	0	0	0	708.7	0	703.69	0	0	0	0	0
1.627e+13	0	0	0	0	0	703.27	0	0	0	0	0	0	0	0	0	0	0	0	0	0	0	0	0	0	707.61	0	0	0	0	0	0	0	0	0	0	0	0	0	0	0	0	706	0	700.84	0	0	0	0	0
1.6317e+13	0	0	0	0	0	702.17	0	0	0	0	0	0	0	0	0	0	0	0	0	0	0	0	0	0	705.65	0	0	0	0	0	0	0	0	0	0	0	0	0	0	0	0	703.62	0	698.2	0	0	0	0	0
1.6363e+13	0	0	0	0	0	701.06	0	0	0	0	0	0	0	0	0	0	0	0	0	0	0	0	0	0	703.85	0	0	0	0	0	0	0	0	0	0	0	0	0	0	0	0	701.47	0	695.56	0	0	0	0	0
1.641e+13	0	0	0	0	0	699.96	0	0	0	0	0	0	0	0	0	0	0	0	0	0	0	0	0	0	702.17	0	0	0	0	0	0	0	0	0	0	0	0	0	0	0	0	699.36	0	692.53	0	0	0	0	0
1.6456e+13	0	0	0	0	0	702.63	0	0	0	0	0	0	0	0	0	0	0	0	0	0	0	0	0	0	725.31	0	0	0	0	0	0	0	0	0	0	0	0	0	0	0	0	735.61	0	735.18	0	0	0	0	0
1.6503e+13	0	0	0	0	0	706.54	0	0	0	0	0	0	0	690.24	0	0	0	0	0	0	0	0	0	0	720.25	0	0	0	0	0	0	0	0	0	0	0	0	0	0	0	0	722.05	0	719.88	0	0	0	0	0
1.6549e+13	0	0	0	0	0	707.13	0	0	0	0	0	0	0	689.99	0	0	0	0	0	0	0	0	0	0	716.15	0	0	0	0	0	0	0	0	0	0	0	0	0	0	0	0	715.9	0	713.08	0	0	0	0	0
1.6596e+13	0	0	0	0	0	706.53	0	0	0	0	0	0	0	0	0	0	0	0	0	0	0	0	0	0	713.04	0	0	0	0	0	0	0	0	0	0	0	0	0	0	0	0	711.88	0	708.65	0	0	0	0	0
1.6642e+13	0	0	0	0	0	705.55	0	0	0	0	0	0	0	0	0	0	0	0	0	0	0	0	0	0	710.52	0	0	0	0	0	0	0	0	0	0	0	0	0	0	0	0	708.83	0	705.25	0	0	0	0	0
1.6689e+13	0	0	0	0	0	704.45	0	0	0	0	0	0	0	0	0	0	0	0	0	0	0	0	0	0	708.38	0	0	0	0	0	0	0	0	0	0	0	0	0	0	0	0	706.28	0	702.43	0	0	0	0	0
1.6735e+13	0	0	0	0	0	703.33	0	0	0	0	0	0	0	0	0	0	0	0	0	0	0	0	0	0	706.47	0	0	0	0	0	0	0	0	0	0	0	0	0	0	0	0	704.02	0	699.87	0	0	0	0	0
1.6782e+13	0	0	0	0	0	702.21	0	0	0	0	0	0	0	0	0	0	0	0	0	0	0	0	0	0	704.71	0	0	0	0	0	0	0	0	0	0	0	0	0	0	0	0	701.97	0	697.43	0	0	0	0	0
1.6828e+13	0	0	0	0	0	701.1	0	0	0	0	0	0	0	0	0	0	0	0	0	0	0	0	0	0	703.07	0	0	0	0	0	0	0	0	0	0	0	0	0	0	0	0	699.97	0	694.84	0	0	0	0	0
1.6875e+13	0	0	0	0	0	705.01	0	0	0	0	0	0	0	0	0	0	0	0	0	0	0	0	0	0	726.21	0	0	0	0	0	0	0	0	0	0	0	0	0	0	0	0	733.14	0	731.07	0	0	0	0	0
1.6921e+13	0	0	0	0	0	708.3	0	0	0	0	0	0	0	691.77	0	0	0	0	0	0	0	0	0	0	720.81	0	0	0	0	0	0	0	0	0	0	0	0	0	0	0	0	721.7	0	719.45	0	0	0	0	0
1.6968e+13	0	0	0	0	0	708.54	0	0	0	0	0	0	0	691.42	0	0	0	0	0	0	0	0	0	0	716.82	0	0	0	0	0	0	0	0	0	0	0	0	0	0	0	0	716.01	0	713.49	0	0	0	0	0
1.7014e+13	0	0	0	0	0	707.8	0	0	0	0	0	0	0	0	0	0	0	0	0	0	0	0	0	0	713.79	0	0	0	0	0	0	0	0	0	0	0	0	0	0	0	0	712.18	0	709.41	0	0	0	0	0
1.7061e+13	0	0	0	0	0	706.76	0	0	0	0	0	0	0	0	0	0	0	0	0	0	0	0	0	0	711.32	0	0	0	0	0	0	0	0	0	0	0	0	0	0	0	0	709.24	0	706.21	0	0	0	0	0
1.7107e+13	0	0	0	0	0	705.63	0	0	0	0	0	0	0	0	0	0	0	0	0	0	0	0	0	0	709.21	0	0	0	0	0	0	0	0	0	0	0	0	0	0	0	0	706.78	0	703.48	0	0	0	0	0
1.7153e+13	0	0	0	0	0	704.49	0	0	0	0	0	0	0	0	0	0	0	0	0	0	0	0	0	0	707.33	0	0	0	0	0	0	0	0	0	0	0	0	0	0	0	0	704.58	0	701.04	0	0	0	0	0
1.72e+13	0	0	0	0	0	703.36	0	0	0	0	0	0	0	0	0	0	0	0	0	0	0	0	0	0	705.61	0	0	0	0	0	0	0	0	0	0	0	0	0	0	0	0	702.57	0	698.69	0	0	0	0	0
1.7246e+13	0	0	0	0	0	702.98	0	0	0	803.06	0	0	0	0	0	0	0	0	0	0	0	0	0	0	709.49	0	0	0	0	0	0	0	0	805.37	0	0	797.11	0	0	0	0	762.17	0	753.76	0	0	0	0	0
1.7293e+13	0	0	0	0	0	707.44	0	0	0	0	0	0	0	691.46	0	0	0	0	0	0	0	0	0	0	726.81	0	0	0	0	0	0	0	0	0	0	0	0	0	0	0	0	731.44	0	729.16	0	0	0	0	0
1.7339e+13	0	0	0	0	0	709.99	0	0	0	0	0	0	0	693.39	0	0	0	0	0	0	0	0	0	0	721.39	0	0	0	0	0	0	0	0	0	0	0	0	0	0	0	0	721.54	0	719.13	0	0	0	0	0
1.7386e+13	0	0	0	0	0	709.91	0	0	0	0	0	0	0	692.78	0	0	0	0	0	0	0	0	0	0	717.52	0	0	0	0	0	0	0	0	0	0	0	0	0	0	0	0	716.25	0	713.65	0	0	0	0	0
1.7432e+13	0	0	0	0	0	709.04	0	0	0	0	0	0	0	691.24	0	0	0	0	690.04	0	0	0	0	0	714.56	0	0	0	0	0	0	0	0	0	0	0	0	0	0	0	0	712.6	0	709.82	0	0	0	0	0
1.7479e+13	0	0	0	0	0	707.95	0	0	0	0	0	0	0	0	0	0	0	0	0	0	0	0	0	0	712.14	0	0	0	0	0	0	0	0	0	0	0	0	0	0	0	0	709.76	0	706.77	0	0	0	0	0
1.7525e+13	0	0	0	0	0	706.79	0	0	0	0	0	0	0	0	0	0	0	0	0	0	0	0	0	0	710.06	0	0	0	0	0	0	0	0	0	0	0	0	0	0	0	0	707.37	0	704.14	0	0	0	0	0
1.7572e+13	0	0	0	0	0	705.63	0	0	0	0	0	0	0	0	0	0	0	0	0	0	0	0	0	0	708.22	0	0	0	0	0	0	0	0	0	0	0	0	0	0	0	0	705.23	0	701.8	0	0	0	0	0
1.7618e+13	0	0	0	0	0	704.5	0	0	0	0	0	0	0	0	0	0	0	0	0	0	0	0	0	0	706.52	0	0	0	0	0	0	0	0	0	0	0	0	0	0	0	0	703.27	0	699.53	0	0	0	0	0
1.7665e+13	0	0	0	0	0	704.26	0	0	0	727.87	0	0	0	0	0	0	0	0	0	0	0	0	0	0	724.1	0	0	0	0	0	0	0	0	729.05	0	0	723.78	0	0	0	0	763.44	0	759.24	0	0	0	0	0
1.7711e+13	0	0	0	0	0	709.76	0	0	0	0	0	0	0	693.43	0	0	0	0	0	0	0	0	0	0	727.26	0	0	0	0	0	0	0	0	0	0	0	0	0	0	0	0	730.28	0	727.26	0	0	0	0	0
1.7758e+13	0	0	0	0	0	711.59	0	0	0	0	0	0	0	694.83	0	0	0	0	690.55	0	0	0	0	0	721.98	0	0	0	0	0	0	0	0	0	0	0	0	0	0	0	0	721.52	0	718.55	0	0	0	0	0
1.7804e+13	0	0	0	0	0	711.23	0	0	0	0	0	0	0	693.95	0	0	0	0	691.6	0	0	0	0	0	718.22	0	0	0	0	0	0	0	0	0	0	0	0	0	0	0	0	716.57	0	713.53	0	0	0	0	0
1.7851e+13	0	0	0	0	0	710.26	0	0	0	0	0	0	0	692.36	0	0	0	0	691.91	0	0	0	0	0	715.33	0	0	0	0	0	0	0	0	0	0	0	0	0	0	0	0	713.08	0	709.94	0	0	0	0	0
1.7897e+13	0	0	0	0	0	709.11	0	0	0	0	0	0	0	690.2	0	0	0	0	691.7	0	0	0	0	0	712.96	0	0	0	0	0	0	0	0	0	0	0	0	0	0	0	0	710.32	0	707.05	0	0	0	0	0
1.7944e+13	0	0	0	0	0	707.92	0	0	0	0	0	0	0	0	0	0	0	0	691.14	0	0	0	0	0	710.91	0	0	0	0	0	0	0	0	0	0	0	0	0	0	0	0	708.01	0	704.54	0	0	0	0	0
1.799e+13	0	0	0	0	0	706.75	0	0	0	0	0	0	0	0	0	0	0	0	690.28	0	0	0	0	0	709.09	0	0	0	0	0	0	0	0	0	0	0	0	0	0	0	0	705.93	0	702.29	0	0	0	0	0
1.8037e+13	0	0	0	0	0	705.61	0	0	0	0	0	0	0	0	0	0	0	0	0	0	0	0	0	0	707.43	0	0	0	0	0	0	0	0	0	0	0	0	0	0	0	0	704	0	700.13	0	0	0	0	0
1.8083e+13	0	0	0	0	0	706.15	0	0	0	707.41	0	0	0	0	0	0	0	0	0	0	0	0	0	0	731.8	0	0	0	0	0	0	0	0	709.88	0	0	702.7	0	0	0	0	753.18	0	747.23	0	0	0	0	0
1.813e+13	0	0	0	0	0	711.89	0	0	0	0	0	0	0	695.04	0	0	0	0	690.92	0	0	0	0	0	727.68	0	0	0	0	0	0	0	0	0	0	0	0	0	0	0	0	729.44	0	725.35	0	0	0	0	0
1.8176e+13	0	0	0	0	0	713.08	0	0	0	0	0	0	0	695.93	0	0	0	0	692.74	0	0	0	0	0	722.58	0	0	0	0	0	0	0	0	0	0	0	0	0	0	0	0	721.6	0	717.85	0	0	0	0	0
1.8223e+13	0	0	0	0	0	712.5	0	0	0	0	0	0	0	694.85	0	0	0	0	693.61	0	0	0	0	0	718.94	0	0	0	0	0	0	0	0	0	0	0	0	0	0	0	0	716.94	0	713.29	0	0	0	0	0
1.8269e+13	0	0	0	0	0	711.43	0	0	0	0	0	0	0	693.29	0	0	0	0	693.72	0	0	0	0	0	716.12	0	0	0	0	0	0	0	0	0	0	0	0	0	0	0	0	713.59	0	709.94	0	0	0	0	0
1.8316e+13	0	0	0	0	0	710.24	0	0	0	0	0	0	0	691.39	0	0	0	0	693.38	0	0	0	0	0	713.79	0	0	0	0	0	0	0	0	0	0	0	0	0	0	0	0	710.91	0	707.22	0	0	0	0	0
1.8362e+13	0	0	0	0	0	709.03	0	0	0	0	0	0	0	0	0	0	0	0	692.78	0	0	0	0	0	711.77	0	0	0	0	0	0	0	0	0	0	0	0	0	0	0	0	708.65	0	704.82	0	0	0	0	0
1.8409e+13	0	0	0	0	0	707.84	0	0	0	0	0	0	0	0	0	0	0	0	691.97	0	0	0	0	0	709.97	0	0	0	0	0	0	0	0	0	0	0	0	0	0	0	0	706.63	0	702.66	0	0	0	0	0
1.8455e+13	0	0	0	0	0	706.69	0	0	0	0	0	0	0	0	0	0	0	0	690.94	0	0	0	0	0	708.33	0	0	0	0	0	0	0	0	0	0	0	0	0	0	0	0	704.75	0	700.59	0	0	0	0	0
1.8502e+13	0	0	0	0	0	708.6	0	0	0	694.94	0	0	0	691.11	0	0	0	0	692.31	0	0	0	0	0	734.55	0	0	0	0	0	0	0	0	697.29	0	0	690.47	0	0	0	0	747	0	741.09	0	0	0	0	0
1.8548e+13	0	0	0	0	0	713.87	0	0	0	0	0	0	0	696.68	0	0	0	0	693.4	0	0	0	0	0	728.12	0	0	0	0	0	0	0	0	0	0	0	0	0	0	0	0	728.88	0	724.34	0	0	0	0	0
1.8595e+13	0	0	0	0	0	714.5	0	0	0	0	0	0	0	696.94	0	0	0	0	694.86	0	0	0	0	0	723.21	0	0	0	0	0	0	0	0	0	0	0	0	0	0	0	0	721.77	0	717.58	0	0	0	0	0
1.8641e+13	0	0	0	0	0	713.73	0	0	0	0	0	0	0	695.82	0	0	0	0	695.39	0	0	0	0	0	719.69	0	0	0	0	0	0	0	0	0	0	0	0	0	0	0	0	717.37	0	713.31	0	0	0	0	0
1.8688e+13	0	0	0	0	0	712.58	0	0	0	0	0	0	0	694.34	0	0	0	0	695.34	0	0	0	0	0	716.93	0	0	0	0	0	0	0	0	0	0	0	0	0	0	0	0	714.14	0	710.13	0	0	0	0	0
1.8734e+13	0	0	0	0	0	711.35	0	0	0	0	0	0	0	692.53	0	0	0	0	694.93	0	0	0	0	0	714.63	0	0	0	0	0	0	0	0	0	0	0	0	0	0	0	0	711.53	0	707.52	0	0	0	0	0
1.8781e+13	0	0	0	0	0	710.12	0	0	0	0	0	0	0	0	0	0	0	0	694.29	0	0	0	0	0	712.64	0	0	0	0	0	0	0	0	0	0	0	0	0	0	0	0	709.31	0	705.21	0	0	0	0	0
1.8827e+13	0	0	0	0	0	708.92	0	0	0	0	0	0	0	0	0	0	0	0	693.5	0	0	0	0	0	710.85	0	0	0	0	0	0	0	0	0	0	0	0	0	0	0	0	707.34	0	703.11	0	0	0	0	0
1.8873e+13	0	0	0	0	0	707.76	0	0	0	0	0	0	0	0	0	0	0	0	692.51	0	0	0	0	0	709.23	0	0	0	0	0	0	0	0	0	0	0	0	0	0	0	0	705.5	0	701.12	0	0	0	0	0
1.892e+13	0	0	0	0	0	711.32	0	0	0	0	0	0	0	693.35	0	0	0	0	694.23	0	0	0	0	0	735.45	0	0	0	0	0	0	690.98	0	0	0	0	0	0	0	0	0	743.17	0	737.35	0	0	0	0	0
1.8966e+13	0	0	0	0	0	715.68	0	0	0	0	0	0	0	698.14	0	0	0	0	695.71	0	0	0	0	0	728.54	0	0	0	0	0	0	690.77	0	0	0	0	0	0	0	0	0	728.51	0	723.71	0	0	0	0	0
1.9013e+13	0	0	0	0	0	715.85	0	0	0	0	0	0	0	697.94	0	0	0	0	696.85	0	0	0	0	0	723.83	0	0	0	0	0	0	690.52	0	0	0	0	0	0	0	0	0	722	0	717.5	0	0	0	0	0
1.9059e+13	0	0	0	0	0	714.91	0	0	0	0	0	0	0	696.81	0	0	0	0	697.16	0	0	0	0	0	720.41	0	0	0	0	0	0	690.3	0	0	0	0	0	0	0	0	0	717.83	0	713.45	0	0	0	0	0
1.9106e+13	0	0	0	0	0	713.7	0	0	0	0	0	0	0	695.36	0	0	0	0	696.94	0	0	0	0	0	717.72	0	0	0	0	0	0	690.15	0	0	0	0	0	0	0	0	0	714.71	0	710.4	0	0	0	0	0
1.9152e+13	0	0	0	0	0	712.43	0	0	0	0	0	0	0	693.69	0	0	0	0	696.43	0	0	0	0	0	715.46	0	0	0	0	0	0	690.04	0	0	0	0	0	0	0	0	0	712.17	0	707.87	0	0	0	0	0
1.9199e+13	0	0	0	0	0	711.18	0	0	0	0	0	0	0	691.32	0	0	0	0	695.74	0	0	0	0	0	713.48	0	0	0	0	0	0	0	0	0	0	0	0	0	0	0	0	709.99	0	705.63	0	0	0	0	0
1.9245e+13	0	0	0	0	0	709.97	0	0	0	0	0	0	0	0	0	0	0	0	694.93	0	0	0	0	0	711.72	0	0	0	0	0	0	0	0	0	0	0	0	0	0	0	0	708.06	0	703.59	0	0	0	0	0
1.9292e+13	0	0	0	0	0	708.81	0	0	0	0	0	0	0	0	0	0	0	0	694	0	0	0	0	0	710.1	0	0	0	0	0	0	0	0	0	0	0	0	0	0	0	0	706.26	0	701.67	0	0	0	0	0
1.9338e+13	0	0	0	0	0	714.04	0	0	0	0	691.57	0	0	696.08	0	0	0	0	695.97	0	0	0	0	0	735.75	0	0	0	0	0	0	692.71	0	0	0	0	0	0	0	0	0	740.6	0	734.8	0	0	0	0	691.45
1.9385e+13	0	0	0	0	0	717.33	0	0	0	0	691.47	0	0	699.32	0	0	0	0	697.63	0	0	0	0	0	728.95	0	0	0	0	0	0	692.48	0	0	0	0	0	0	0	0	0	728.28	0	723.28	0	0	0	0	691.04
1.9431e+13	0	0	0	0	0	717.12	0	0	0	0	691.37	0	0	698.88	0	0	0	0	698.55	0	0	0	0	0	724.43	0	0	0	0	0	0	692.25	0	0	0	0	0	0	0	0	0	722.28	0	717.54	0	0	0	0	690.76
1.9478e+13	0	0	0	0	0	716.05	0	0	0	0	691.25	0	0	697.69	0	0	0	0	698.65	0	0	0	0	0	721.11	0	0	0	0	0	0	692.06	0	0	0	0	0	0	0	0	0	718.31	0	713.69	0	0	0	0	690.63
1.9524e+13	0	0	0	0	0	714.78	0	0	0	0	691.13	0	0	696.24	0	0	0	0	698.29	0	0	0	0	0	718.46	0	0	0	0	0	0	691.93	0	0	0	0	0	0	0	0	0	715.29	0	710.73	0	0	0	0	690.58
1.9571e+13	0	0	0	0	0	713.48	0	0	0	0	691.03	0	0	694.64	0	0	0	0	697.7	0	0	0	0	0	716.24	0	0	0	0	0	0	691.83	0	0	0	0	0	0	0	0	0	712.8	0	708.28	0	0	0	0	690.53
1.9617e+13	0	0	0	0	0	712.21	0	0	0	0	690.94	0	0	692.64	0	0	0	0	696.96	0	0	0	0	0	714.3	0	0	0	0	0	0	691.74	0	0	0	0	0	0	0	0	0	710.66	0	706.1	0	0	0	0	690.43
1.9664e+13	0	0	0	0	0	710.99	0	0	0	0	690.86	0	0	0	0	0	0	0	696.12	0	0	0	0	0	712.55	0	0	0	0	0	0	691.63	0	0	0	0	0	0	0	0	0	708.75	0	704.1	0	0	0	0	690.26
1.971e+13	0	0	0	0	0	710.07	0	0	0	788.25	693.66	0	0	0	691.47	0	0	0	697.32	0	0	0	0	0	720.39	0	0	0	0	0	0	694.59	0	791.18	0	0	784	0	0	0	0	777.74	0	768.53	0	0	0	0	693.33
1.9757e+13	0	0	0	0	0	716.55	0	0	0	0	693.58	0	0	698.72	0	0	0	0	697.57	0	0	0	0	0	735.84	0	0	0	0	0	0	694.4	0	0	0	0	0	0	0	0	0	738.77	0	732.97	0	0	0	0	692.92
1.9803e+13	0	0	0	0	0	718.84	0	0	0	0	693.48	0	0	700.6	0	0	0	0	699.3	0	0	0	0	0	729.34	0	0	0	0	0	0	694.18	0	0	0	0	0	0	0	0	0	728.14	0	723	0	0	0	0	692.55
1.985e+13	0	0	0	0	0	718.32	0	0	0	0	693.37	0	0	699.91	0	0	0	0	700.01	0	0	0	0	0	725	0	0	0	0	0	0	693.96	0	0	0	0	0	0	0	0	0	722.57	0	717.66	0	0	0	0	692.31
1.9896e+13	0	0	0	0	0	717.14	0	0	0	0	693.25	0	0	698.62	0	0	0	0	699.94	0	0	0	0	0	721.77	0	0	0	0	0	0	693.8	0	0	0	0	0	0	0	0	0	718.78	0	713.98	0	0	0	0	692.21
1.9943e+13	0	0	0	0	0	715.81	0	0	0	0	693.14	0	0	697.14	0	0	0	0	699.49	0	0	0	0	0	719.18	0	0	0	0	0	0	693.68	0	0	0	0	0	0	0	0	0	715.86	0	711.11	0	0	0	0	692.17
1.9989e+13	0	0	0	0	0	714.49	0	0	0	0	693.04	0	0	695.57	0	0	0	0	698.83	0	0	0	0	0	716.99	0	0	0	0	0	0	693.58	0	0	0	0	0	0	0	0	0	713.42	0	708.72	0	0	0	0	692.1
2.0036e+13	0	0	0	0	0	713.21	0	0	0	0	692.95	0	0	693.77	0	0	0	0	698.05	0	0	0	0	0	715.08	0	0	0	0	0	0	693.48	0	0	0	0	0	0	0	0	0	711.31	0	706.59	0	0	0	0	691.99
2.0082e+13	0	0	0	0	0	711.98	0	0	0	0	692.85	0	0	690.37	0	0	0	0	697.2	0	0	0	0	0	713.36	0	0	0	0	0	0	693.37	0	0	0	0	0	0	0	0	0	709.43	0	704.63	0	0	0	0	691.8
2.0129e+13	0	0	0	0	0	711.49	0	0	0	726.92	695.57	0	0	690.99	0	0	0	0	698.24	0	0	0	0	0	736.45	0	0	0	0	0	0	696.22	0	728.17	0	0	724.28	0	0	0	0	772.54	0	764.21	0	0	0	0	694.73
2.0175e+13	0	0	0	0	0	718.79	0	0	0	0	695.47	0	0	700.94	0	0	0	0	699.12	0	0	0	0	0	735.89	0	0	0	0	0	0	696.02	0	0	690.52	0	0	0	0	0	0	737.43	0	731.56	0	0	0	0	694.35
2.0222e+13	0	0	0	0	0	720.21	0	0	0	0	695.36	0	0	701.84	0	0	0	0	700.76	0	0	0	0	0	729.73	0	0	0	0	0	0	695.79	0	0	0	0	0	0	0	0	0	728.09	0	722.78	0	0	0	0	694.02
2.0268e+13	0	0	0	0	0	719.44	0	0	0	0	695.24	0	0	700.84	0	0	0	0	701.28	0	0	0	0	0	725.56	0	0	0	0	0	0	695.58	0	0	0	0	0	0	0	0	0	722.88	0	717.79	0	0	0	0	693.83
2.0315e+13	0	0	0	0	0	718.16	0	0	0	0	695.11	0	0	699.43	0	0	0	0	701.09	0	0	0	0	0	722.42	0	0	0	0	0	0	695.44	0	0	0	0	0	0	0	0	0	719.24	0	714.27	0	0	0	0	693.75
2.0361e+13	0	0	0	0	0	716.8	0	0	0	0	695	0	0	697.92	0	0	0	0	700.56	0	0	0	0	0	719.88	0	0	0	0	0	0	695.33	0	0	0	0	0	0	0	0	0	716.4	0	711.5	0	0	0	0	693.7
2.0408e+13	0	0	0	0	0	715.45	0	0	0	0	694.9	0	0	696.35	0	0	0	0	699.85	0	0	0	0	0	717.73	0	0	0	0	0	0	695.24	0	0	0	0	0	0	0	0	0	714.03	0	709.16	0	0	0	0	693.62
2.0454e+13	0	0	0	0	0	714.16	0	0	0	0	694.81	0	0	694.62	0	0	0	0	699.04	0	0	0	0	0	715.84	0	0	0	0	0	0	695.15	0	0	0	0	0	0	0	0	0	711.96	0	707.09	0	0	0	0	693.48
2.0501e+13	0	0	0	0	0	712.92	0	0	0	0	694.72	0	0	692.03	0	0	0	0	698.18	0	0	0	0	0	714.15	0	0	0	0	0	0	695.04	0	0	0	0	0	0	0	0	0	710.1	0	705.16	0	0	0	0	693.29
2.0547e+13	0	0	0	0	0	713.77	0	0	0	709.91	697.38	0	0	694.9	0	0	0	0	699.15	0	0	0	0	0	742.94	0	0	0	0	0	0	697.8	0	711.32	690.32	0	705.74	0	0	0	0	761.67	0	753.84	0	0	0	0	696.08
2.0593e+13	0	0	0	0	0	720.76	0	0	0	0	697.29	0	0	702.91	0	0	0	0	700.57	0	0	0	0	0	735.96	0	0	0	0	0	0	697.58	0	0	690.83	0	0	0	0	0	0	736.41	0	730.52	0	0	0	0	695.69
2.064e+13	0	0	0	0	0	721.48	0	0	0	0	697.17	0	0	702.99	0	0	0	0	702.05	0	0	0	0	0	730.13	0	0	0	0	0	0	697.35	0	0	0	0	0	0	0	0	0	728.08	0	722.66	0	0	0	0	695.4
2.0686e+13	0	0	0	0	0	720.5	0	0	0	0	697.05	0	0	701.74	0	0	0	0	702.4	0	0	0	0	0	726.11	0	0	0	0	0	0	697.16	0	0	0	0	0	0	0	0	0	723.18	0	717.98	0	0	0	0	695.27
2.0733e+13	0	0	0	0	0	719.14	0	0	0	0	696.94	0	0	700.24	0	0	0	0	702.11	0	0	0	0	0	723.05	0	0	0	0	0	0	697.04	0	0	0	0	0	0	0	0	0	719.68	0	714.6	0	0	0	0	695.22
2.0779e+13	0	0	0	0	0	717.74	0	0	0	0	696.83	0	0	698.7	0	0	0	0	701.51	0	0	0	0	0	720.56	0	0	0	0	0	0	696.95	0	0	0	0	0	0	0	0	0	716.93	0	711.9	0	0	0	0	695.17
2.0826e+13	0	0	0	0	0	716.38	0	0	0	0	696.74	0	0	697.12	0	0	0	0	700.76	0	0	0	0	0	718.44	0	0	0	0	0	0	696.87	0	0	0	0	0	0	0	0	0	714.62	0	709.62	0	0	0	0	695.07
2.0872e+13	0	0	0	0	0	715.07	0	0	0	0	696.66	0	0	695.45	0	0	0	0	699.93	0	0	0	0	0	716.58	0	0	0	0	0	0	696.77	0	0	0	0	0	0	0	0	0	712.59	0	707.59	0	0	0	0	694.92
2.0919e+13	0	0	0	0	0	713.83	0	0	0	0	696.58	0	0	693.28	0	0	0	0	699.05	0	0	0	0	0	714.91	0	0	0	0	0	0	696.65	0	0	0	0	0	0	0	0	0	710.76	0	705.7	0	0	0	0	694.71
2.0965e+13	0	0	0	0	0	716.65	0	0	0	698.76	699.17	0	0	699.36	0	0	0	0	700.12	0	0	0	0	0	744.4	0	0	0	0	0	0	699.31	0	701	691.87	0	693.53	0	0	0	0	754.94	0	747.57	0	0	0	0	697.38
2.1012e+13	0	0	0	0	0	722.5	0	0	0	0	699.07	0	0	704.64	0	0	0	0	701.96	0	0	0	0	0	736.04	0	0	0	0	0	0	699.08	0	0	691.36	0	0	0	0	0	0	735.65	0	729.71	0	0	0	0	696.99
2.1058e+13	0	0	0	0	0	722.65	0	0	0	0	698.95	0	0	704.05	0	0	0	0	703.26	0	0	0	0	0	730.52	0	0	0	0	0	0	698.86	0	0	0	0	0	0	0	0	0	728.13	0	722.6	0	0	0	0	696.75
2.1105e+13	0	0	0	0	0	721.5	0	0	0	0	698.83	0	0	702.6	0	0	0	0	703.45	0	0	0	0	0	726.65	0	0	0	0	0	0	698.69	0	0	0	0	0	0	0	0	0	723.49	0	718.18	0	0	0	0	696.66
2.1151e+13	0	0	0	0	0	720.08	0	0	0	0	698.71	0	0	701.01	0	0	0	0	703.08	0	0	0	0	0	723.67	0	0	0	0	0	0	698.58	0	0	0	0	0	0	0	0	0	720.12	0	714.93	0	0	0	0	696.63
2.1198e+13	0	0	0	0	0	718.65	0	0	0	0	698.62	0	0	699.43	0	0	0	0	702.43	0	0	0	0	0	721.22	0	0	0	0	0	0	698.5	0	0	0	0	0	0	0	0	0	717.44	0	712.3	0	0	0	0	696.57
2.1244e+13	0	0	0	0	0	717.27	0	0	0	0	698.53	0	0	697.84	0	0	0	0	701.65	0	0	0	0	0	719.14	0	0	0	0	0	0	698.43	0	0	0	0	0	0	0	0	0	715.19	0	710.06	0	0	0	0	696.47
2.1291e+13	0	0	0	0	0	715.96	0	0	0	0	698.45	0	0	696.2	0	0	0	0	700.8	0	0	0	0	0	717.3	0	0	0	0	0	0	698.33	0	0	0	0	0	0	0	0	0	713.2	0	708.07	0	0	0	0	696.3
2.1337e+13	0	0	0	0	0	714.71	0	0	0	0	698.38	0	0	694.25	0	0	0	0	699.91	0	0	0	0	0	715.64	0	0	0	0	0	0	698.21	0	0	0	0	0	0	0	0	0	711.4	0	706.22	0	0	0	0	696.07
2.1384e+13	0	0	0	0	0	719.63	0	0	0	690.25	700.89	0	0	702.96	0	0	0	690.4	701.25	0	0	0	0	0	744.42	0	0	0	0	0	0	700.77	0	693.14	693.02	0	0	0	0	0	0	750.62	0	743.55	0	0	0	0	698.62
2.143e+13	0	0	0	0	0	724.04	0	0	0	0	700.79	0	0	705.98	0	0	0	690.32	703.33	0	0	0	0	0	736.15	0	0	0	0	0	0	700.53	0	0	691.59	0	0	0	0	0	0	735.09	0	729.08	0	0	0	0	698.24
2.1477e+13	0	0	0	0	0	723.73	0	0	0	0	700.67	0	0	704.95	0	0	0	690.23	704.41	0	0	0	0	0	730.9	0	0	0	0	0	0	700.31	0	0	0	0	0	0	0	0	0	728.21	0	722.59	0	0	0	0	698.04
2.1523e+13	0	0	0	0	0	722.45	0	0	0	0	700.54	0	0	703.36	0	0	0	690.14	704.47	0	0	0	0	0	727.17	0	0	0	0	0	0	700.16	0	0	0	0	0	0	0	0	0	723.81	0	718.41	0	0	0	0	698
2.157e+13	0	0	0	0	0	720.98	0	0	0	0	700.42	0	0	701.72	0	0	0	690.03	704.01	0	0	0	0	0	724.27	0	0	0	0	0	0	700.07	0	0	0	0	0	0	0	0	0	720.56	0	715.27	0	0	0	0	697.98
2.1616e+13	0	0	0	0	0	719.52	0	0	0	0	700.32	0	0	700.11	0	0	0	0	703.32	0	0	0	0	0	721.87	0	0	0	0	0	0	700.01	0	0	0	0	0	0	0	0	0	717.95	0	712.71	0	0	0	0	697.93
2.1663e+13	0	0	0	0	0	718.13	0	0	0	0	700.24	0	0	698.52	0	0	0	0	702.5	0	0	0	0	0	719.81	0	0	0	0	0	0	699.94	0	0	0	0	0	0	0	0	0	715.74	0	710.51	0	0	0	0	697.81
2.1709e+13	0	0	0	0	0	716.81	0	0	0	0	700.16	0	0	696.9	0	0	0	0	701.63	0	0	0	0	0	717.99	0	0	0	0	0	0	699.84	0	0	0	0	0	0	0	0	0	713.8	0	708.55	0	0	0	0	697.63
2.1756e+13	0	690.48	0	0	0	715.49	0	0	0	1006.6	702.63	0	0	695.04	0	0	0	692.36	702.33	0	0	0	0	0	714.67	0	0	0	0	0	0	702.4	0	1007.4	0	0	1004.9	0	0	0	0	723.8	0	716.96	0	0	0	0	700.21
2.1802e+13	0	690.24	0	0	0	722.38	0	0	0	0	702.54	0	0	705.57	0	0	0	692.27	702.52	0	0	0	0	0	744.11	0	0	0	0	0	0	702.18	0	0	694.12	0	0	0	0	0	0	747.66	0	740.76	0	0	0	0	699.81
2.1849e+13	0	0	0	0	0	725.41	0	0	0	0	702.43	0	0	707.07	0	0	0	692.18	704.65	0	0	0	0	0	736.27	0	0	0	0	0	0	701.93	0	0	691.91	0	0	0	0	0	0	734.66	0	728.6	0	0	0	0	699.46
2.1895e+13	0	0	0	0	0	724.74	0	0	0	0	702.3	0	0	705.72	0	0	0	692.08	705.52	0	0	0	0	0	731.28	0	0	0	0	0	0	701.72	0	0	0	0	0	0	0	0	0	728.32	0	722.62	0	0	0	0	699.31
2.1942e+13	0	0	0	0	0	723.35	0	0	0	0	702.17	0	0	704.02	0	0	0	691.99	705.44	0	0	0	0	0	727.68	0	0	0	0	0	0	701.59	0	0	0	0	0	0	0	0	0	724.13	0	718.65	0	0	0	0	699.3
2.1988e+13	0	0	0	0	0	721.84	0	0	0	0	702.06	0	0	702.33	0	0	0	691.89	704.91	0	0	0	0	0	724.85	0	0	0	0	0	0	701.52	0	0	0	0	0	0	0	0	0	720.99	0	715.62	0	0	0	0	699.3
2.2035e+13	0	0	0	0	0	720.36	0	0	0	0	701.97	0	0	700.7	0	0	0	691.79	704.17	0	0	0	0	0	722.5	0	0	0	0	0	0	701.47	0	0	0	0	0	0	0	0	0	718.44	0	713.12	0	0	0	0	699.24
2.2081e+13	0	0	0	0	0	718.96	0	0	0	0	701.89	0	0	699.1	0	0	0	691.7	703.33	0	0	0	0	0	720.47	0	0	0	0	0	0	701.39	0	0	0	0	0	0	0	0	0	716.28	0	710.95	0	0	0	0	699.11
2.2128e+13	0	0	0	0	0	717.63	0	0	0	0	701.82	0	0	697.5	0	0	0	691.6	702.45	0	0	0	0	0	718.67	0	0	0	0	0	0	701.29	0	0	0	0	0	0	0	0	0	714.37	0	709.03	0	0	0	0	698.91
2.2174e+13	0	691.84	0	0	0	716.33	0	0	0	776.26	704.24	0	0	696.2	695.48	690.38	0	694.21	703	0	0	0	0	0	731.16	0	0	0	0	0	0	703.77	0	778.17	0	0	773.11	0	0	0	0	788.48	0	779.42	0	0	0	0	701.38
2.2221e+13	0	691.6	0	0	0	724.77	0	0	0	0	704.14	0	0	707.34	0	690.28	0	694.13	703.87	0	0	0	0	0	743.73	0	0	0	0	0	0	703.54	0	0	694.72	0	0	0	0	0	0	745.52	0	738.71	0	0	0	0	700.97
2.2267e+13	0	691.31	0	0	0	726.63	0	0	0	0	704.02	0	0	707.87	0	690.19	0	694.04	705.92	0	0	0	0	0	736.39	0	0	0	0	0	0	703.28	0	0	691.98	0	0	0	0	0	0	734.34	0	728.23	0	0	0	0	700.65
2.2313e+13	0	691.03	0	0	0	725.69	0	0	0	0	703.89	0	0	706.34	0	690.08	0	693.95	706.57	0	0	690.3	0	0	731.64	0	0	0	0	0	0	703.09	0	0	0	0	0	0	0	0	0	728.45	0	722.69	0	0	0	0	700.55
2.236e+13	0	690.78	0	0	0	724.2	0	0	0	0	703.77	0	0	704.58	0	0	0	693.86	706.36	0	0	0	0	0	728.17	0	0	0	0	0	0	702.98	0	0	0	0	0	0	0	0	0	724.46	0	718.89	0	0	0	0	700.57
2.2406e+13	0	690.59	0	0	0	722.66	0	0	0	0	703.66	0	0	702.87	0	0	0	693.77	705.77	0	0	0	0	0	725.41	0	0	0	0	0	0	702.93	0	0	0	0	0	0	0	0	0	721.41	0	715.95	0	0	0	0	700.57
2.2453e+13	0	690.45	0	0	0	721.16	0	0	0	0	703.58	0	0	701.23	0	0	0	693.67	704.99	0	0	0	0	0	723.11	0	0	0	0	0	0	702.88	0	0	0	0	0	0	0	0	0	718.93	0	713.51	0	0	0	0	700.51
2.2499e+13	0	690.31	0	0	0	719.75	0	0	0	0	703.51	0	0	699.64	0	0	0	693.58	704.13	0	0	0	0	0	721.11	0	0	0	0	0	0	702.8	0	0	0	0	0	0	0	0	0	716.8	0	711.39	0	0	0	0	700.37
2.2546e+13	0	690.15	0	0	0	718.43	0	0	0	0	703.44	0	0	698.06	0	0	0	693.49	703.22	0	0	0	0	0	719.33	0	0	0	0	0	0	702.69	0	0	0	0	0	0	0	0	0	714.93	0	709.49	0	0	0	0	700.15
2.2592e+13	0	693.17	0	0	0	717.96	0	0	0	726.19	705.8	0	0	699.24	690.63	692.2	0	696.03	703.68	0	0	0	0	0	747.2	0	691.75	0	0	0	0	705.09	0	727.32	691.62	0	723.83	690.67	0	0	0	779.84	0	770.84	0	0	0	0	702.51
2.2639e+13	0	692.91	0	0	0	726.8	0	0	0	0	705.69	0	0	709.21	0	692.1	0	695.94	705.25	0	0	0	0	0	743.37	0	691.65	0	0	0	0	704.84	0	0	695.4	0	0	0	0	0	0	743.92	0	737.14	0	0	0	0	702.09
2.2685e+13	0	692.63	0	0	0	727.74	0	0	0	0	705.57	0	0	708.85	0	692	0	695.85	707.1	0	0	690.47	0	0	736.52	0	691.54	0	0	0	0	704.59	0	0	692.22	0	0	0	0	0	0	734.1	0	727.93	0	0	0	0	701.82
2.2732e+13	0	692.36	0	0	0	726.57	0	0	0	0	705.44	0	0	707.1	0	691.91	0	695.77	707.55	0	0	690.99	0	0	732	0	691.43	0	0	0	0	704.42	0	0	0	0	0	0	0	0	0	728.59	0	722.76	0	0	0	0	701.77
2.2778e+13	0	692.14	0	0	0	725.01	0	0	0	0	705.31	0	0	705.26	0	691.81	0	695.67	707.24	0	0	690.56	0	0	728.64	0	691.32	0	0	0	0	704.33	0	0	0	0	0	0	0	0	0	724.78	0	719.13	0	0	0	0	701.81
2.2825e+13	0	691.96	0	0	0	723.44	0	0	0	0	705.22	0	0	703.5	0	691.71	0	695.58	706.59	0	0	0	0	0	725.96	0	691.2	0	0	0	0	704.29	0	0	0	0	0	0	0	0	0	721.83	0	716.28	0	0	0	0	701.81
2.2871e+13	0	691.81	0	0	0	721.94	0	0	0	0	705.14	0	0	701.84	0	691.61	0	695.48	705.77	0	0	0	0	0	723.7	0	691.09	0	0	0	0	704.24	0	0	0	0	0	0	0	0	0	719.4	0	713.9	0	0	0	0	701.74
2.2918e+13	0	691.67	0	0	0	720.52	0	0	0	0	705.07	0	0	700.25	0	691.51	0	695.39	704.89	0	0	0	0	0	721.73	0	690.97	0	0	0	0	704.17	0	0	0	0	0	0	0	0	0	717.31	0	711.81	0	0	0	0	701.58
2.2964e+13	0	691.51	0	0	0	719.19	0	0	0	0	705	0	0	698.66	0	691.41	0	695.29	703.98	0	0	0	0	0	719.97	0	690.86	0	0	0	0	704.05	0	0	0	0	0	0	0	0	0	715.46	0	709.94	0	0	0	0	701.35
2.3011e+13	0	694.44	0	0	0	720.69	0	0	0	711.1	707.3	0	690.79	702.86	0	694.01	0	697.76	704.48	0	0	0	0	0	752.14	0	693.51	0	0	0	0	706.36	0	712.5	693.92	0	706.9	691.77	0	0	0	768.85	0	760.21	0	0	0	0	703.59
2.3057e+13	0	694.19	0	0	0	728.51	0	0	0	0	707.19	0	690.69	710.2	0	693.91	0	697.67	706.63	0	0	0	0	0	743.08	0	693.4	0	0	0	0	706.1	0	0	695.35	0	0	691.12	0	0	0	742.68	0	735.92	0	0	0	0	703.18
2.3104e+13	0	693.91	0	0	0	728.73	0	0	0	0	707.06	0	690.59	709.39	0	693.82	0	697.58	708.24	0	0	691.34	0	0	736.66	0	693.29	0	0	0	0	705.86	0	0	692	0	0	690.7	0	0	0	733.91	0	727.71	0	0	0	0	702.96
2.315e+13	0	693.65	0	0	0	727.39	0	0	0	0	706.92	0	690.49	707.58	0	693.72	0	697.48	708.5	0	0	691.74	0	0	732.35	0	693.18	0	0	0	0	705.71	0	0	0	0	0	690.62	0	0	0	728.75	0	722.85	0	0	0	0	702.96
2.3197e+13	0	693.45	0	0	0	725.78	0	0	0	0	706.81	0	690.39	705.73	0	693.63	0	697.38	708.09	0	0	691.26	0	0	729.11	0	693.06	0	0	0	0	705.64	0	0	0	0	0	690.66	0	0	0	725.1	0	719.37	0	0	0	0	703.01
2.3243e+13	0	693.29	0	0	0	724.19	0	0	0	0	706.72	0	690.29	703.97	0	693.53	0	697.28	707.38	0	0	690.13	0	0	726.48	0	692.94	0	0	0	0	705.61	0	0	0	0	0	690.64	0	0	0	722.24	0	716.61	0	0	0	0	703.01
2.329e+13	0	693.14	0	0	0	722.68	0	0	0	0	706.64	0	690.19	702.32	0	693.43	0	697.18	706.54	0	0	0	0	0	724.26	0	692.83	0	0	0	0	705.57	0	0	0	0	0	690.53	0	0	0	719.86	0	714.28	0	0	0	0	702.92
2.3336e+13	0	692.99	0	0	0	721.26	0	0	0	0	706.58	0	690.08	700.73	0	693.33	0	697.09	705.63	0	0	0	0	0	722.32	0	692.7	0	0	0	0	705.48	0	0	0	0	0	690.31	0	0	0	717.81	0	712.23	0	0	0	0	702.75
2.3383e+13	0	692.82	0	0	0	719.93	0	0	0	0	706.51	0	0	699.16	0	693.23	0	696.99	704.7	0	0	0	0	0	720.58	0	692.58	0	0	0	0	705.36	0	0	0	0	0	0	0	0	0	715.99	0	710.39	0	0	0	0	702.5
2.3429e+13	0	695.67	0	0	0	723.93	0	0	0	701.36	708.76	0	692.57	706.18	0	695.75	0	699.42	705.46	0	0	0	0	0	752.59	0	695.17	0	0	0	0	707.59	0	703.18	696.19	0	696.4	692.77	0	0	0	761.75	0	753.6	0	0	0	0	704.64
2.3476e+13	0	695.41	0	0	0	729.97	0	0	0	0	708.64	0	692.47	710.89	0	695.66	0	699.33	707.97	0	0	690.6	0	0	742.83	0	695.07	0	0	0	0	707.32	0	0	695.71	0	0	692.19	0	0	0	741.68	0	734.95	0	0	0	0	704.24
2.3522e+13	0	695.13	0	0	0	729.64	0	0	0	0	708.5	0	692.36	709.75	0	695.56	0	699.24	709.31	0	0	692.27	0	0	736.82	0	694.96	0	0	0	0	707.09	0	0	692.14	0	0	691.86	0	0	0	733.77	0	727.55	0	0	0	0	704.08
2.3569e+13	0	694.9	0	0	0	728.16	0	0	0	0	708.37	0	692.26	707.91	0	695.47	0	699.15	709.39	0	0	692.52	0	0	732.7	0	694.84	0	0	0	0	706.97	0	0	0	0	0	691.79	0	0	0	728.92	0	722.96	0	0	0	0	704.12
2.3615e+13	0	694.71	0	0	0	726.51	0	0	0	0	708.25	0	692.16	706.07	0	695.36	0	699.05	708.89	0	0	691.94	0	0	729.55	0	694.73	0	0	0	0	706.92	0	0	0	0	0	691.79	0	0	0	725.41	0	719.6	0	0	0	0	704.18
2.3662e+13	0	694.56	0	0	0	724.9	0	0	0	0	708.17	0	692.06	704.33	0	695.26	0	698.95	708.13	0	0	690.79	0	0	726.98	0	694.61	0	0	0	0	706.9	0	0	0	0	0	691.75	0	0	0	722.64	0	716.92	0	0	0	0	704.17
2.3708e+13	0	694.42	0	0	0	723.39	0	0	0	0	708.11	0	691.95	702.69	0	695.16	0	698.86	707.26	0	0	0	0	0	724.8	0	694.5	0	0	0	0	706.85	0	0	0	0	0	691.61	0	0	0	720.32	0	714.65	0	0	0	0	704.06
2.3755e+13	0	694.27	0	0	0	721.97	0	0	0	0	708.05	0	691.85	701.11	0	695.05	0	698.76	706.34	0	0	0	0	0	722.89	0	694.38	0	0	0	0	706.76	0	0	0	0	0	691.37	0	0	0	718.3	0	712.64	0	0	0	0	703.87
2.3801e+13	0	694.1	0	0	0	720.64	0	0	0	0	707.98	0	691.75	699.56	0	694.95	0	698.67	705.4	0	0	0	0	0	721.17	0	694.27	0	0	0	0	706.63	0	0	0	0	0	691	0	0	0	716.49	0	710.82	0	0	0	0	703.61
2.3848e+13	0	696.86	0	0	0	727.04	0	0	0	693.21	710.17	0	694.31	709.06	0	697.42	0	701.04	706.61	0	0	0	0	0	751.96	0	696.8	0	0	690.8	0	708.78	0	695.64	697.01	0	0	693.72	0	0	0	757.06	0	749.25	0	0	0	0	705.65
2.3894e+13	0	696.59	0	0	0	731.23	0	0	0	0	710.04	0	694.21	711.77	0	697.32	0	700.96	709.24	0	0	691.63	0	0	742.64	0	696.69	0	0	690.59	0	708.5	0	0	695.67	0	0	693.21	0	0	0	740.88	0	734.18	0	0	0	0	705.28
2.3941e+13	0	696.32	0	0	0	730.47	0	0	0	0	709.9	0	694.11	710.34	0	697.23	0	700.87	710.3	0	0	693.14	0	0	736.99	0	696.58	0	0	690.37	0	708.29	0	0	692.1	0	0	692.94	0	0	0	733.68	0	727.42	0	0	0	0	705.18
2.3987e+13	0	696.1	0	0	0	728.88	0	0	0	0	709.77	0	694.01	708.44	0	697.13	0	700.78	710.23	0	0	693.23	0	0	733.03	0	696.47	0	0	690.14	0	708.19	0	0	0	0	0	692.9	0	0	0	729.1	0	723.07	0	0	0	0	705.25
2.4033e+13	0	695.94	0	0	0	727.2	0	0	0	0	709.66	0	693.91	706.58	0	697.03	0	700.68	709.65	0	0	692.6	0	0	729.97	0	696.36	0	0	0	0	708.16	0	0	0	0	0	692.89	0	0	0	725.73	0	719.84	0	0	0	0	705.31
2.408e+13	0	695.79	0	0	0	725.59	0	0	0	0	709.59	0	693.81	704.84	0	696.93	0	700.58	708.85	0	0	691.49	0	0	727.46	0	696.24	0	0	0	0	708.14	0	0	0	0	0	692.83	0	0	0	723.03	0	717.23	0	0	0	0	705.29
2.4126e+13	0	695.65	0	0	0	724.07	0	0	0	0	709.53	0	693.71	703.2	0	696.83	0	700.49	707.96	0	0	0	0	0	725.31	0	696.13	0	0	0	0	708.09	0	0	0	0	0	692.66	0	0	0	720.76	0	715.01	0	0	0	0	705.17
2.4173e+13	0	695.5	0	0	0	722.65	0	0	0	0	709.47	0	693.61	701.63	0	696.73	0	700.39	707.02	0	0	0	0	0	723.43	0	696.01	0	0	0	0	708	0	0	0	0	0	692.41	0	0	0	718.77	0	713.04	0	0	0	0	704.96
2.4219e+13	0	698.25	0	0	0	720.95	0	0	0	956.91	711.64	0	696.1	699.95	0	699.13	0	702.7	707.2	0	0	0	0	0	720.69	0	698.47	0	0	692.29	0	710.19	0	957.97	0	0	954.77	695.21	0	0	0	745.7	0	736.33	0	0	0	0	707.08
2.4266e+13	0	698	0	0	0	729.72	0	0	0	0	711.53	0	696	711.13	0	699.04	0	702.62	707.91	0	0	0	0	0	751.15	0	698.36	0	0	692.1	0	709.93	0	689.81	698.01	0	0	694.66	0	0	0	753.76	0	746.17	0	0	0	0	706.63
2.4312e+13	0	697.72	0	0	0	732.32	0	0	0	0	711.4	0	695.9	712.31	0	698.94	0	702.53	710.47	0	0	692.84	0	0	742.5	0	698.26	0	0	691.89	0	709.65	0	0	695.76	0	0	694.22	0	0	0	740.23	0	733.55	0	0	0	0	706.3
2.4359e+13	0	697.46	0	0	0	731.24	0	0	0	0	711.25	0	695.8	710.7	0	698.85	0	702.44	711.26	0	0	694.06	0	0	737.17	0	698.15	0	0	691.66	0	709.46	0	0	692.08	0	0	694.04	0	0	0	733.62	0	727.32	0	0	0	0	706.26
2.4405e+13	0	697.26	0	0	0	729.57	0	0	0	0	711.12	0	695.7	708.79	0	698.75	0	702.34	711.05	0	0	693.96	0	0	733.36	0	698.04	0	0	691.43	0	709.39	0	0	0	0	0	694.02	0	0	0	729.28	0	723.19	0	0	0	0	706.35
2.4452e+13	0	697.11	0	0	0	727.86	0	0	0	0	711.03	0	695.6	706.95	0	698.66	0	702.24	710.4	0	0	693.26	0	0	730.38	0	697.92	0	0	691.21	0	709.37	0	0	0	0	0	693.99	0	0	0	726.03	0	720.07	0	0	0	0	706.41
2.4498e+13	0	696.99	0	0	0	726.24	0	0	0	0	710.96	0	695.5	705.22	0	698.56	0	702.14	709.56	0	0	692.15	0	0	727.91	0	697.81	0	0	691.02	0	709.35	0	0	0	0	0	693.89	0	0	0	723.41	0	717.53	0	0	0	0	706.38
2.4545e+13	0	696.85	0	0	0	724.72	0	0	0	0	710.91	0	695.4	703.6	0	698.46	0	702.05	708.64	0	0	690.24	0	0	725.8	0	697.69	0	0	690.82	0	709.3	0	0	0	0	0	693.7	0	0	0	721.18	0	715.36	0	0	0	0	706.24
2.4591e+13	0	696.69	0	0	0	723.3	0	0	0	0	710.85	0	695.29	702.04	0	698.36	0	701.95	707.69	0	0	0	0	0	723.94	0	697.58	0	0	690.65	0	709.19	0	0	0	0	0	693.43	0	0	0	719.22	0	713.43	0	0	0	0	706.01
2.4638e+13	0	699.36	0	0	0	721.75	0	0	0	767.26	712.97	0	697.72	701.14	695.01	700.7	0	704.21	707.76	0	0	0	0	0	741.27	0	699.98	0	0	693.54	0	711.31	0	769.05	0	0	763.79	696.1	0	0	0	795.82	0	787.01	0	0	0	0	708.03
2.4684e+13	0	699.1	0	0	0	731.91	0	0	0	0	712.85	0	697.62	712.52	0	700.61	0	704.13	709.29	0	0	690.82	0	0	750.38	0	699.88	0	0	693.36	0	711.03	0	0	698.24	0	0	695.56	0	0	0	751.31	0	743.89	0	0	0	0	707.57
2.4731e+13	0	698.82	0	0	0	733.27	0	0	0	0	712.71	0	697.52	712.66	0	700.52	0	704.04	711.62	0	0	693.89	0	0	742.39	0	699.77	0	0	693.15	0	710.76	0	0	695.58	0	0	695.19	0	0	0	739.69	0	733.03	0	0	0	0	707.3
2.4777e+13	0	698.58	0	0	0	731.95	0	0	0	0	712.56	0	697.42	710.94	0	700.42	0	703.95	712.16	0	0	694.78	0	0	737.35	0	699.66	0	0	692.92	0	710.59	0	0	691.93	0	0	695.09	0	0	0	733.59	0	727.25	0	0	0	0	707.32
2.4824e+13	0	698.4	0	0	0	730.22	0	0	0	0	712.44	0	697.32	709.04	0	700.33	0	703.85	711.82	0	0	694.55	0	0	733.67	0	699.55	0	0	692.68	0	710.55	0	0	0	0	0	695.07	0	0	0	729.47	0	723.31	0	0	0	0	707.43
2.487e+13	0	698.26	0	0	0	728.49	0	0	0	0	712.35	0	697.22	707.22	0	700.23	0	703.75	711.11	0	0	693.79	0	0	730.77	0	699.43	0	0	692.47	0	710.55	0	0	0	0	0	695.02	0	0	0	726.33	0	720.3	0	0	0	0	707.48
2.4917e+13	0	698.14	0	0	0	726.86	0	0	0	0	712.29	0	697.12	705.52	0	700.12	0	703.65	710.24	0	0	692.66	0	0	728.35	0	699.32	0	0	692.28	0	710.53	0	0	0	0	0	694.89	0	0	0	723.77	0	717.82	0	0	0	0	707.43
2.4963e+13	0	698.01	0	0	0	725.34	0	0	0	0	712.24	0	697.01	703.91	0	700.02	0	703.56	709.3	0	0	690.81	0	0	726.28	0	699.21	0	0	692.11	0	710.46	0	0	0	0	0	694.68	0	0	0	721.58	0	715.7	0	0	0	0	707.27
2.501e+13	0	697.85	0	0	0	723.93	0	0	0	0	712.18	0	696.91	702.38	0	699.92	0	703.47	708.33	0	0	0	0	0	724.44	0	699.09	0	0	691.94	0	710.35	0	0	0	0	0	694.37	0	0	0	719.65	0	713.8	0	0	0	0	707.03
2.5056e+13	0	700.44	0	0	0	723.71	0	0	0	725.15	714.25	0	699.28	704.18	692.53	702.22	0	705.68	708.37	0	0	0	0	0	756.12	0	701.44	0	0	694.76	0	712.39	0	726.78	693.17	0	722.8	696.93	0	0	0	785.57	0	776.23	0	0	0	0	708.95
2.5103e+13	0	700.17	0	0	0	733.69	0	0	0	0	714.13	0	699.19	713.54	0	702.13	0	705.59	710.67	0	0	692.18	0	0	749.69	0	701.34	0	0	694.57	0	712.1	0	0	698.63	0	0	696.4	0	0	0	749.44	0	742.14	0	0	0	0	708.49
2.5149e+13	0	699.89	0	0	0	734.12	0	0	0	0	713.98	0	699.09	713.02	0	702.03	0	705.51	712.68	0	0	694.95	0	0	742.31	0	701.24	0	0	694.36	0	711.84	0	0	695.56	0	0	696.12	0	0	0	739.26	0	732.6	0	0	0	0	708.29
2.5196e+13	0	699.66	0	0	0	732.61	0	0	0	0	713.83	0	698.99	711.22	0	701.94	0	705.42	713	0	0	695.52	0	0	737.52	0	701.13	0	0	694.13	0	711.71	0	0	691.91	0	0	696.06	0	0	0	733.58	0	727.21	0	0	0	0	708.36
2.5242e+13	0	699.5	0	0	0	730.83	0	0	0	0	713.72	0	698.89	709.32	0	701.84	0	705.32	712.55	0	0	695.17	0	0	733.97	0	701.01	0	0	693.92	0	711.68	0	0	0	0	0	696.06	0	0	0	729.64	0	723.44	0	0	0	0	708.48
2.5289e+13	0	699.38	0	0	0	729.09	0	0	0	0	713.64	0	698.79	707.53	0	701.74	0	705.22	711.78	0	0	694.38	0	0	731.14	0	700.9	0	0	693.71	0	711.69	0	0	0	0	0	695.99	0	0	0	726.6	0	720.52	0	0	0	0	708.52
2.5335e+13	0	699.26	0	0	0	727.45	0	0	0	0	713.59	0	698.69	705.85	0	701.64	0	705.12	710.88	0	0	693.24	0	0	728.78	0	700.78	0	0	693.52	0	711.67	0	0	0	0	0	695.84	0	0	0	724.11	0	718.11	0	0	0	0	708.45
2.5382e+13	0	699.13	0	0	0	725.94	0	0	0	0	713.54	0	698.59	704.26	0	701.54	0	705.03	709.92	0	0	691.45	0	0	726.73	0	700.67	0	0	693.35	0	711.6	0	0	0	0	0	695.6	0	0	0	721.96	0	716.03	0	0	0	0	708.27
2.5428e+13	0	698.96	0	0	0	724.53	0	0	0	0	713.48	0	698.49	702.73	0	701.44	0	704.94	708.94	0	0	0	0	0	724.92	0	700.56	0	0	693.18	0	711.47	0	0	0	0	0	695.28	0	0	0	720.07	0	714.16	0	0	0	0	708.01
2.5475e+13	0	701.48	0	0	0	726.9	0	0	0	711.24	715.5	0	700.81	707.95	0	703.68	0	707.1	709.14	0	0	0	0	0	759.63	0	702.86	0	0	695.94	0	713.44	0	712.27	696.98	0	708.53	697.73	0	0	0	774.65	0	765.57	0	690.99	0	0	709.84
2.5521e+13	0	701.2	0	0	0	735.14	0	0	0	0	715.37	0	700.71	714.44	0	703.59	0	707.02	712.01	0	0	693.55	0	0	749.1	0	702.76	0	0	695.74	0	713.13	0	0	699.1	0	0	697.23	0	0	0	747.96	0	740.75	0	690.8	0	0	709.4
2.5568e+13	0	700.92	0	0	0	734.88	0	0	0	0	715.21	0	700.61	713.4	0	703.5	0	706.93	713.67	0	0	695.79	0	0	742.25	0	702.65	0	0	695.52	0	712.89	0	0	695.66	0	0	697.02	0	0	0	738.91	0	732.24	0	690.6	0	0	709.27
2.5614e+13	0	700.71	0	0	0	733.23	0	0	0	0	715.07	0	700.52	711.52	0	703.41	0	706.84	713.78	0	0	696.11	0	0	737.69	0	702.54	0	0	695.3	0	712.79	0	0	691.92	0	0	697.02	0	0	0	733.59	0	727.18	0	690.41	0	0	709.38
2.5661e+13	0	700.56	0	0	0	731.4	0	0	0	0	714.96	0	700.42	709.62	0	703.31	0	706.74	713.24	0	0	695.68	0	0	734.26	0	702.43	0	0	695.09	0	712.79	0	0	0	0	0	697.02	0	0	0	729.82	0	723.58	0	690.2	0	0	709.5
2.5707e+13	0	700.45	0	0	0	729.65	0	0	0	0	714.89	0	700.32	707.84	0	703.21	0	706.64	712.42	0	0	694.84	0	0	731.5	0	702.31	0	0	694.9	0	712.8	0	0	0	0	0	696.94	0	0	0	726.87	0	720.74	0	690.01	0	0	709.53
2.5753e+13	0	700.34	0	0	0	728.02	0	0	0	0	714.84	0	700.21	706.17	0	703.11	0	706.54	711.49	0	0	693.71	0	0	729.18	0	702.2	0	0	694.72	0	712.77	0	0	0	0	0	696.77	0	0	0	724.43	0	718.39	0	0	0	0	709.43
2.58e+13	0	700.21	0	0	0	726.51	0	0	0	0	714.8	0	700.11	704.59	0	703.01	0	706.45	710.51	0	0	692.01	0	0	727.17	0	702.09	0	0	694.55	0	712.69	0	0	0	0	0	696.51	0	0	0	722.33	0	716.34	0	0	0	0	709.23
2.5846e+13	0	700.04	0	0	0	725.1	0	0	0	0	714.73	0	700.01	703.08	0	702.91	0	706.36	709.53	0	0	0	0	0	725.38	0	701.98	0	0	694.38	0	712.55	0	0	0	0	0	696.17	0	0	0	720.47	0	714.51	0	0	0	0	708.95
2.5893e+13	0	702.48	0	0	0	730.4	0	0	0	702.57	716.71	691.05	702.28	711.2	0	705.11	0	708.48	710.14	0	0	690.43	0	0	759.33	0	704.23	0	0	697.07	0	714.44	0	704.46	698.45	0	697.95	698.51	0	0	0	767.35	0	758.75	0	692.24	0	0	710.69
2.5939e+13	0	702.19	0	0	0	736.33	0	0	0	0	716.56	690.88	702.18	715.06	0	705.02	0	708.4	713.28	0	0	695.03	0	0	748.59	0	704.13	0	0	696.87	0	714.13	0	0	698.75	0	0	698.04	0	0	0	746.77	0	739.61	0	692.06	0	0	710.28
2.5986e+13	0	701.92	0	0	0	735.56	0	0	0	0	716.4	690.7	702.08	713.7	0	704.93	0	708.31	714.59	0	0	696.71	0	0	742.21	0	704.02	0	0	696.65	0	713.91	0	0	695.35	0	0	697.91	0	0	0	738.62	0	731.93	0	691.87	0	0	710.23
2.6032e+13	0	701.73	0	0	0	733.8	0	0	0	0	716.26	690.52	701.99	711.78	0	704.83	0	708.21	714.53	0	0	696.81	0	0	737.85	0	703.91	0	0	696.43	0	713.85	0	0	691.54	0	0	697.95	0	0	0	733.62	0	727.17	0	691.66	0	0	710.38
2.6079e+13	0	701.6	0	0	0	731.95	0	0	0	0	716.17	690.35	701.89	709.9	0	704.73	0	708.11	713.9	0	0	696.26	0	0	734.54	0	703.8	0	0	696.22	0	713.87	0	0	0	0	0	697.95	0	0	0	729.99	0	723.71	0	691.46	0	0	710.5
2.6125e+13	0	701.5	0	0	0	730.19	0	0	0	0	716.11	690.17	701.79	708.14	0	704.63	0	708.01	713.03	0	0	695.37	0	0	731.85	0	703.68	0	0	696.04	0	713.88	0	0	0	0	0	697.85	0	0	0	727.12	0	720.96	0	691.26	0	0	710.5
2.6172e+13	0	701.39	0	0	0	728.56	0	0	0	0	716.07	0	701.68	706.48	0	704.53	0	707.92	712.08	0	0	694.21	0	0	729.58	0	703.57	0	0	695.87	0	713.85	0	0	0	0	0	697.66	0	0	0	724.74	0	718.65	0	691.07	0	0	710.38
2.6218e+13	0	701.25	0	0	0	727.05	0	0	0	0	716.02	0	701.58	704.92	0	704.43	0	707.82	711.09	0	0	692.57	0	0	727.6	0	703.46	0	0	695.7	0	713.75	0	0	0	0	0	697.37	0	0	0	722.68	0	716.65	0	690.87	0	0	710.16
2.6265e+13	0	701.08	0	0	0	725.64	0	0	0	0	715.95	0	701.48	703.42	0	704.33	0	707.74	710.09	0	0	0	0	0	725.83	0	703.35	0	0	695.53	0	713.59	0	0	0	0	0	697.02	0	0	0	720.85	0	714.84	0	690.68	0	0	709.86
2.6311e+13	0	703.45	0	0	0	733.52	0	0	0	696.06	717.88	692.36	703.7	713.74	0	706.49	0	709.82	711.36	0	0	691.97	0	0	758.22	0	705.56	0	0	698.17	0	715.42	0	698.47	700.14	0	690.58	699.25	0	0	0	762.42	0	754.17	0	693.45	0	0	711.51
2.6358e+13	0	703.15	0	0	0	737.32	0	0	0	0	717.72	692.19	703.6	715.65	0	706.39	0	709.74	714.46	0	0	696.18	0	0	748.15	0	705.46	0	0	697.96	0	715.11	0	0	698.72	0	0	698.85	0	0	0	745.8	0	738.67	0	693.28	0	0	711.16
2.6404e+13	0	702.89	0	0	0	736.18	0	0	0	0	717.56	692.03	703.51	714.02	0	706.3	0	709.64	715.45	0	0	697.45	0	0	742.18	0	705.35	0	0	697.74	0	714.92	0	0	695.27	0	0	698.8	0	0	0	738.38	0	731.66	0	693.09	0	0	711.18
2.6451e+13	0	702.72	0	0	0	734.33	0	0	0	0	717.43	691.85	703.41	712.07	0	706.21	0	709.55	715.23	0	0	697.38	0	0	738.02	0	705.24	0	0	697.52	0	714.89	0	0	691.4	0	0	698.86	0	0	0	733.65	0	727.16	0	692.89	0	0	711.35
2.6497e+13	0	702.6	0	0	0	732.46	0	0	0	0	717.34	691.66	703.31	710.19	0	706.1	0	709.44	714.52	0	0	696.75	0	0	734.81	0	705.13	0	0	697.32	0	714.92	0	0	0	0	0	698.85	0	0	0	730.15	0	723.84	0	692.67	0	0	711.46
2.6544e+13	0	702.51	0	0	0	730.71	0	0	0	0	717.29	691.48	703.21	708.44	0	706	0	709.35	713.62	0	0	695.82	0	0	732.19	0	705.01	0	0	697.15	0	714.93	0	0	0	0	0	698.74	0	0	0	727.37	0	721.17	0	692.47	0	0	711.44
2.659e+13	0	702.4	0	0	0	729.08	0	0	0	0	717.25	691.3	703.11	706.8	0	705.9	0	709.25	712.64	0	0	694.67	0	0	729.96	0	704.9	0	0	696.98	0	714.88	0	0	0	0	0	698.52	0	0	0	725.04	0	718.92	0	692.28	0	0	711.3
2.6637e+13	0	702.26	0	0	0	727.57	0	0	0	0	717.2	691.13	703.01	705.25	0	705.8	0	709.16	711.64	0	0	693.09	0	0	728.01	0	704.79	0	0	696.82	0	714.77	0	0	0	0	0	698.22	0	0	0	723.02	0	716.94	0	692.1	0	0	711.06
2.6683e+13	0	704.65	691.01	0	0	725.56	0	0	0	924.55	719.13	693.81	705.17	703.39	0	707.91	0	711.2	711.42	0	0	691.36	0	0	726.84	0	706.94	0	0	699.41	0	716.66	0	925.91	0	0	921.78	700.54	0	0	0	767.34	691.27	756.28	0	694.81	0	0	712.81
2.673e+13	0	704.38	690.82	0	0	736.04	0	0	0	690.19	719.01	693.64	705.08	715.52	0	707.82	0	711.12	712.71	0	0	693.87	0	0	757.03	0	706.85	0	0	699.23	0	716.36	0	693.2	701.22	0	0	699.99	0	0	0	758.89	691.06	750.88	0	694.63	0	0	712.31
2.6776e+13	0	704.08	690.64	0	0	738.17	0	0	0	0	718.85	693.47	704.98	716.04	0	707.73	0	711.03	715.57	0	0	697.39	0	0	747.78	0	706.74	0	0	699.02	0	716.05	0	0	698.72	0	0	699.66	0	0	0	744.99	690.85	737.88	0	694.45	0	0	712.02
2.6823e+13	0	703.84	690.46	0	0	736.74	0	0	0	0	718.68	693.3	704.89	714.25	0	707.64	0	710.94	716.25	0	0	698.25	0	0	742.17	0	706.64	0	0	698.79	0	715.9	0	0	695.31	0	0	699.66	0	0	0	738.18	690.63	731.44	0	694.26	0	0	712.11
2.6869e+13	0	703.68	690.28	0	0	734.83	0	0	0	0	718.56	693.13	704.79	712.29	0	707.54	0	710.84	715.89	0	0	697.99	0	0	738.18	0	706.53	0	0	698.58	0	715.9	0	0	691.38	0	0	699.73	0	0	0	733.68	690.39	727.18	0	694.06	0	0	712.3
2.6916e+13	0	703.58	690.09	0	0	732.95	0	0	0	0	718.49	692.95	704.69	710.43	0	707.44	0	710.74	715.12	0	0	697.27	0	0	735.07	0	706.41	0	0	698.39	0	715.94	0	0	0	0	0	699.72	0	0	0	730.32	690.16	723.97	0	693.86	0	0	712.39
2.6962e+13	0	703.5	0	0	0	731.2	0	0	0	0	718.45	692.77	704.59	708.7	0	707.34	0	710.64	714.19	0	0	696.3	0	0	732.51	0	706.29	0	0	698.22	0	715.94	0	0	0	0	0	699.59	0	0	0	727.61	0	721.38	0	693.66	0	0	712.35
2.7009e+13	0	703.38	0	0	0	729.57	0	0	0	0	718.41	692.58	704.49	707.08	0	707.24	0	710.55	713.19	0	0	695.14	0	0	730.33	0	706.18	0	0	698.06	0	715.89	0	0	0	0	0	699.35	0	0	0	725.33	0	719.17	0	693.47	0	0	712.19
2.7055e+13	0	703.24	0	0	0	728.07	0	0	0	0	718.36	692.41	704.39	705.54	0	707.14	0	710.46	712.17	0	0	693.59	0	0	728.41	0	706.08	0	0	697.9	0	715.77	0	0	0	0	0	699.03	0	0	0	723.34	0	717.22	0	693.29	0	0	711.92
2.7102e+13	0	705.56	692.24	0	0	726.41	0	0	0	760.13	720.24	695.03	706.51	704.92	698.63	709.2	0	712.46	711.87	0	0	692.17	0	0	750.29	0	708.19	0	0	700.44	0	717.59	0	761.77	691.44	0	756.44	701.25	0	0	691.51	801.04	692.37	792.38	0	695.94	0	0	713.58
2.7148e+13	0	705.28	692.07	0	0	738	0	0	0	0	720.11	694.87	706.41	716.83	0	709.12	0	712.38	714.09	0	0	695.63	0	0	755.95	0	708.09	0	0	700.25	0	717.26	0	0	701.57	0	0	700.7	0	0	691.38	756.23	692.17	748.4	0	695.77	0	0	713.09
2.7195e+13	0	704.98	691.89	0	0	738.89	0	0	0	0	719.94	694.71	706.32	716.44	0	709.03	0	712.29	716.58	0	0	698.41	0	0	747.47	0	707.99	0	0	700.03	0	716.97	0	0	698.48	0	0	700.45	0	0	691.26	744.31	691.96	737.21	0	695.59	0	0	712.88
2.7241e+13	0	704.76	691.7	0	0	737.25	0	0	0	0	719.77	694.54	706.23	714.53	0	708.93	0	712.2	717	0	0	698.92	0	0	742.18	0	707.88	0	0	699.81	0	716.86	0	0	695.17	0	0	700.51	0	0	691.14	738	691.74	731.25	0	695.39	0	0	713.03
2.7288e+13	0	704.62	691.52	0	0	735.3	0	0	0	0	719.66	694.36	706.13	712.55	0	708.83	0	712.1	716.52	0	0	698.53	0	0	738.34	0	707.77	0	0	699.6	0	716.89	0	0	690.96	0	0	700.59	0	0	691.02	733.72	691.5	727.2	0	695.19	0	0	713.22
2.7334e+13	0	704.54	691.33	0	0	733.42	0	0	0	0	719.6	694.18	706.03	710.7	0	708.73	0	711.99	715.69	0	0	697.73	0	0	735.33	0	707.65	0	0	699.42	0	716.93	0	0	0	0	0	700.57	0	0	690.89	730.48	691.27	724.11	0	695	0	0	713.29
2.7381e+13	0	704.45	691.15	0	0	731.66	0	0	0	0	719.57	694.01	705.93	708.98	0	708.63	0	711.89	714.72	0	0	696.73	0	0	732.83	0	707.54	0	0	699.26	0	716.93	0	0	0	0	0	700.41	0	0	690.77	727.84	691.04	721.58	0	694.81	0	0	713.23
2.7427e+13	0	704.34	690.95	0	0	730.05	0	0	0	0	719.53	693.84	705.82	707.37	0	708.53	0	711.8	713.71	0	0	695.55	0	0	730.68	0	707.43	0	0	699.11	0	716.86	0	0	0	0	0	700.15	0	0	690.65	725.61	690.83	719.41	0	694.62	0	0	713.04
2.7473e+13	0	704.19	690.76	0	0	728.55	0	0	0	0	719.48	693.66	705.73	705.85	0	708.44	0	711.72	712.68	0	0	694.04	0	0	728.79	0	707.33	0	0	698.95	0	716.72	0	0	0	0	0	699.81	0	0	690.52	723.65	690.64	717.5	0	694.44	0	0	712.76
2.752e+13	0	706.44	693.45	0	0	728.78	0	0	0	723.86	721.32	696.22	707.8	708.6	694.71	710.46	0	713.68	712.41	0	0	693.26	0	0	763.33	0	709.4	0	0	701.43	0	718.48	0	725.03	696.13	0	721.95	701.93	0	0	693.02	790.09	693.45	780.57	0	697.04	0	0	714.33
2.7566e+13	0	706.15	693.27	0	0	739.53	0	0	0	0	721.17	696.06	707.71	717.75	0	710.37	0	713.6	715.45	0	0	697.31	0	0	755	0	709.3	0	0	701.24	0	718.14	0	0	701.57	0	0	701.4	0	0	692.9	754.16	693.25	746.45	0	696.87	0	0	713.85
2.7613e+13	0	705.86	693.1	0	0	739.52	0	0	0	0	720.99	695.9	707.62	716.72	0	710.28	0	713.51	717.51	0	0	699.44	0	0	747.2	0	709.2	0	0	701.02	0	717.88	0	0	698.27	0	0	701.24	0	0	692.78	743.72	693.04	736.63	0	696.69	0	0	713.74
2.7659e+13	0	705.65	692.92	0	0	737.72	0	0	0	0	720.84	695.73	707.52	714.73	0	710.19	0	713.42	717.7	0	0	699.65	0	0	742.19	0	709.09	0	0	700.8	0	717.81	0	0	695.05	0	0	701.35	0	0	692.66	737.85	692.8	731.08	0	696.49	0	0	713.93
2.7706e+13	0	705.54	692.73	0	0	735.74	0	0	0	0	720.74	695.56	707.43	712.76	0	710.09	0	713.31	717.11	0	0	699.1	0	0	738.51	0	708.98	0	0	700.6	0	717.85	0	0	690.6	0	0	701.43	0	0	692.52	733.77	692.57	727.23	0	696.29	0	0	714.11
2.7752e+13	0	705.46	692.54	0	0	733.86	0	0	0	0	720.69	695.38	707.32	710.92	0	709.99	0	713.21	716.23	0	0	698.23	0	0	735.58	0	708.86	0	0	700.42	0	717.9	0	0	0	0	0	701.38	0	0	692.4	730.64	692.34	724.24	0	696.1	0	0	714.17
2.7799e+13	0	705.38	692.35	0	0	732.11	0	0	0	0	720.66	695.2	707.22	709.23	0	709.88	0	713.11	715.24	0	0	697.19	0	0	733.14	0	708.75	0	0	700.27	0	717.89	0	0	0	0	0	701.21	0	0	692.28	728.07	692.13	721.77	0	695.91	0	0	714.08
2.7845e+13	0	705.26	692.17	0	0	730.5	0	0	0	0	720.62	695.03	707.12	707.63	0	709.79	0	713.02	714.21	0	0	696.01	0	0	731.03	0	708.64	0	0	700.12	0	717.8	0	0	0	0	0	700.93	0	0	692.15	725.88	691.93	719.64	0	695.74	0	0	713.87
2.7892e+13	0	705.1	691.99	0	0	729.02	0	0	0	0	720.57	694.86	707.02	706.13	0	709.69	0	712.94	713.17	0	0	694.51	0	0	729.16	0	708.54	0	0	699.97	0	717.65	0	0	0	0	0	700.57	0	0	692.03	723.95	691.74	717.76	0	695.56	0	0	713.56
2.7938e+13	0	707.29	694.61	0	0	732.38	0	0	0	711.38	722.36	697.37	709.06	712.6	690.67	711.68	0	714.87	713.19	0	0	694.56	0	0	765.73	0	710.57	0	0	702.4	0	719.33	0	712.65	700.03	0	709.12	702.59	0	0	694.48	779.37	694.48	769.99	0	698.11	0	0	715.05
2.7985e+13	0	706.99	694.44	0	0	740.74	0	0	0	0	722.2	697.21	708.97	718.45	0	711.59	0	714.79	716.74	0	0	698.6	0	0	754.18	0	710.48	0	0	702.19	0	718.99	0	0	701.57	0	0	702.1	0	0	694.36	752.5	694.28	744.87	0	697.93	0	0	714.61
2.8031e+13	0	706.71	694.26	0	0	740.07	0	0	0	0	722.02	697.05	708.88	717.01	0	711.5	0	714.7	718.37	0	0	700.17	0	0	746.97	0	710.37	0	0	701.97	0	718.76	0	0	698.2	0	0	702.03	0	0	694.24	743.22	694.07	736.13	0	697.75	0	0	714.59
2.8078e+13	0	706.53	694.09	0	0	738.16	0	0	0	0	721.87	696.88	708.78	714.96	0	711.41	0	714.6	718.35	0	0	700.14	0	0	742.22	0	710.26	0	0	701.75	0	718.73	0	0	695	0	0	702.16	0	0	694.12	737.73	693.84	730.95	0	697.55	0	0	714.81
2.8124e+13	0	706.43	693.91	0	0	736.16	0	0	0	0	721.79	696.71	708.68	712.99	0	711.31	0	714.49	717.67	0	0	699.5	0	0	738.67	0	710.15	0	0	701.56	0	718.79	0	0	690.39	0	0	702.23	0	0	694	733.83	693.61	727.26	0	697.36	0	0	714.98
2.8171e+13	0	706.36	693.72	0	0	734.28	0	0	0	0	721.75	696.54	708.58	711.17	0	711.2	0	714.39	716.75	0	0	698.58	0	0	735.82	0	710.03	0	0	701.39	0	718.83	0	0	0	0	0	702.17	0	0	693.87	730.79	693.39	724.37	0	697.17	0	0	715.01
2.8217e+13	0	706.28	693.53	0	0	732.54	0	0	0	0	721.72	696.37	708.48	709.49	0	711.1	0	714.3	715.73	0	0	697.52	0	0	733.43	0	709.92	0	0	701.25	0	718.81	0	0	0	0	0	701.98	0	0	693.75	728.29	693.19	721.96	0	696.99	0	0	714.9
2.8264e+13	0	706.16	693.35	0	0	730.94	0	0	0	0	721.69	696.19	708.38	707.91	0	711.01	0	714.21	714.69	0	0	696.33	0	0	731.36	0	709.81	0	0	701.1	0	718.72	0	0	0	0	0	701.68	0	0	693.63	726.14	692.99	719.87	0	696.81	0	0	714.66
2.831e+13	0	705.99	693.17	0	0	729.46	0	0	0	0	721.62	696.03	708.28	706.41	0	710.91	0	714.13	713.64	0	0	694.85	0	0	729.52	0	709.71	0	0	700.95	0	718.55	0	0	0	0	0	701.3	0	0	693.51	724.25	692.79	718.01	0	696.64	0	0	714.34
2.8357e+13	0	708.11	695.74	0	0	736.05	0	0	0	703.91	723.37	698.49	710.28	715.86	0	712.87	0	716.03	714.26	0	0	696.07	0	0	764.94	0	711.71	0	0	703.33	0	720.16	0	705.55	702.16	0	699.61	703.23	0	0	695.9	771.99	695.49	763.02	0	699.14	0	0	715.75
2.8403e+13	0	707.81	695.57	0	0	741.7	0	0	0	0	723.2	698.33	710.19	718.95	0	712.78	0	715.94	717.93	0	0	699.9	0	0	753.46	0	711.61	0	0	703.12	0	719.82	0	0	701.26	0	0	702.8	0	0	695.78	751.14	695.28	743.58	0	698.96	0	0	715.36
2.845e+13	0	707.54	695.39	0	0	740.56	0	0	0	0	723.02	698.17	710.1	717.21	0	712.69	0	715.85	719.16	0	0	700.95	0	0	746.77	0	711.51	0	0	702.9	0	719.63	0	0	697.96	0	0	702.8	0	0	695.66	742.78	695.07	735.7	0	698.78	0	0	715.42
2.8496e+13	0	707.38	695.22	0	0	738.56	0	0	0	0	722.88	698	710	715.13	0	712.59	0	715.75	718.96	0	0	700.7	0	0	742.25	0	711.4	0	0	702.68	0	719.63	0	0	694.83	0	0	702.95	0	0	695.54	737.62	694.84	730.83	0	698.58	0	0	715.67
2.8543e+13	0	707.3	695.03	0	0	736.55	0	0	0	0	722.81	697.83	709.9	713.17	0	712.49	0	715.64	718.2	0	0	699.95	0	0	738.82	0	711.28	0	0	702.5	0	719.71	0	0	689.98	0	0	703.02	0	0	695.41	733.89	694.62	727.3	0	698.39	0	0	715.83
2.8589e+13	0	707.24	694.85	0	0	734.68	0	0	0	0	722.78	697.65	709.8	711.37	0	712.38	0	715.54	717.24	0	0	698.98	0	0	736.05	0	711.17	0	0	702.34	0	719.74	0	0	0	0	0	702.93	0	0	695.29	730.95	694.41	724.49	0	698.2	0	0	715.83
2.8636e+13	0	707.15	694.67	0	0	732.95	0	0	0	0	722.76	697.48	709.7	709.7	0	712.28	0	715.45	716.2	0	0	697.9	0	0	733.71	0	711.06	0	0	702.2	0	719.71	0	0	0	0	0	702.71	0	0	695.17	728.5	694.21	722.13	0	698.02	0	0	715.69
2.8682e+13	0	707.02	694.49	0	0	731.36	0	0	0	0	722.72	697.32	709.6	708.14	0	712.19	0	715.36	715.14	0	0	696.68	0	0	731.67	0	710.95	0	0	702.05	0	719.6	0	0	0	0	0	702.39	0	0	695.05	726.4	694.01	720.08	0	697.85	0	0	715.43
2.8729e+13	0	706.85	694.31	0	0	729.89	0	0	0	0	722.65	697.16	709.5	706.65	0	712.1	0	715.29	714.1	0	0	695.22	0	0	729.85	0	710.85	0	0	701.9	0	719.41	0	0	0	0	0	702	0	0	694.93	724.53	693.82	718.25	0	697.69	0	0	715.09
2.8775e+13	0	708.91	696.83	0	0	739.12	0	0	0	697.9	724.35	699.56	711.47	718.14	0	714.02	0	717.15	715.55	0	0	697.71	0	0	763.48	0	712.82	0	0	704.23	0	720.96	0	699.91	703.55	0	692.65	703.83	0	0	697.27	766.89	696.46	758.26	0	700.13	0	0	716.42
2.8822e+13	0	708.6	696.66	0	0	742.48	0	0	0	0	724.17	699.41	711.38	719.33	0	713.93	0	717.06	719.01	0	0	701.09	0	0	752.84	0	712.72	0	0	704.02	0	720.62	0	0	701.04	0	0	703.49	0	0	697.15	750	696.25	742.49	0	699.96	0	0	716.11
2.8868e+13	0	708.35	696.49	0	0	741	0	0	0	0	723.99	699.25	711.28	717.41	0	713.84	0	716.97	719.89	0	0	701.74	0	0	746.6	0	712.61	0	0	703.79	0	720.48	0	0	697.79	0	0	703.56	0	0	697.03	742.39	696.04	735.32	0	699.77	0	0	716.25
2.8915e+13	0	708.22	696.31	0	0	738.94	0	0	0	0	723.86	699.08	711.19	715.33	0	713.74	0	716.86	719.53	0	0	701.3	0	0	742.28	0	712.5	0	0	703.58	0	720.52	0	0	694.67	0	0	703.72	0	0	696.91	737.53	695.82	730.73	0	699.58	0	0	716.51
2.8961e+13	0	708.15	696.13	0	0	736.92	0	0	0	0	723.81	698.91	711.09	713.38	0	713.63	0	716.76	718.7	0	0	700.45	0	0	738.97	0	712.38	0	0	703.4	0	720.6	0	0	0	0	0	703.76	0	0	696.79	733.95	695.6	727.33	0	699.39	0	0	716.65
2.9008e+13	0	708.09	695.95	0	0	735.06	0	0	0	0	723.79	698.74	710.98	711.6	0	713.53	0	716.66	717.7	0	0	699.44	0	0	736.26	0	712.27	0	0	703.26	0	720.63	0	0	0	0	0	703.65	0	0	696.67	731.1	695.39	724.6	0	699.2	0	0	716.62
2.9054e+13	0	708	695.77	0	0	733.34	0	0	0	0	723.76	698.57	710.88	709.95	0	713.43	0	716.57	716.64	0	0	698.32	0	0	733.97	0	712.16	0	0	703.12	0	720.58	0	0	0	0	0	703.42	0	0	696.55	728.71	695.19	722.3	0	699.03	0	0	716.45
2.9101e+13	0	707.86	695.59	0	0	731.76	0	0	0	0	723.72	698.41	710.79	708.4	0	713.34	0	716.48	715.58	0	0	697.1	0	0	731.96	0	712.06	0	0	702.98	0	720.45	0	0	0	0	0	703.08	0	0	696.43	726.64	695	720.29	0	698.86	0	0	716.17
2.9147e+13	0	709.97	698.05	0	0	729.51	0	0	0	899.42	725.45	700.76	712.71	706.39	0	715.22	0	718.31	715.05	0	0	696.73	0	0	733.43	0	713.98	0	0	705.29	0	722.09	0	900.91	0	0	895.94	705.02	0	0	698.72	784.98	697.59	774	0	701.26	0	0	717.62
2.9193e+13	0	709.68	697.89	0	0	741.47	0	0	0	692.56	725.3	700.61	712.62	719.76	0	715.13	0	718.24	716.94	0	0	699.16	0	0	762.01	0	713.89	0	0	705.1	0	721.73	0	695.14	703.96	0	0	704.44	0	0	698.6	763.19	697.4	754.79	0	701.1	0	0	717.08
2.924e+13	0	709.36	697.72	0	0	743.12	0	0	0	0	725.1	700.45	712.53	719.66	0	715.05	0	718.15	720	0	0	701.9	0	0	752.29	0	713.79	0	0	704.88	0	721.42	0	0	700.78	0	0	704.19	0	0	698.48	749.04	697.19	741.56	0	700.92	0	0	716.86
2.9286e+13	0	709.14	697.55	0	0	741.39	0	0	0	0	724.93	700.29	712.43	717.59	0	714.95	0	718.05	720.56	0	0	702.21	0	0	746.45	0	713.68	0	0	704.66	0	721.32	0	0	697.59	0	0	704.32	0	0	698.36	742.06	696.98	734.99	0	700.73	0	0	717.07
2.9333e+13	0	709.03	697.37	0	0	739.29	0	0	0	0	724.82	700.12	712.34	715.49	0	714.85	0	717.94	720.06	0	0	701.64	0	0	742.32	0	713.57	0	0	704.46	0	721.39	0	0	694.49	0	0	704.48	0	0	698.24	737.46	696.75	730.64	0	700.54	0	0	717.33
2.9379e+13	0	708.98	697.19	0	0	737.28	0	0	0	0	724.78	699.95	712.24	713.56	0	714.75	0	717.84	719.17	0	0	700.74	0	0	739.11	0	713.45	0	0	704.29	0	721.47	0	0	0	0	0	704.5	0	0	698.12	734.01	696.54	727.37	0	700.35	0	0	717.44
2.9426e+13	0	708.92	697.01	0	0	735.42	0	0	0	0	724.76	699.79	712.13	711.79	0	714.64	0	717.74	718.14	0	0	699.69	0	0	736.47	0	713.34	0	0	704.15	0	721.49	0	0	0	0	0	704.37	0	0	698	731.25	696.33	724.71	0	700.17	0	0	717.38
2.9472e+13	0	708.82	696.83	0	0	733.71	0	0	0	0	724.74	699.62	712.03	710.15	0	714.55	0	717.65	717.07	0	0	698.56	0	0	734.21	0	713.23	0	0	704.01	0	721.42	0	0	0	0	0	704.11	0	0	697.88	728.91	696.14	722.46	0	700	0	0	717.19
2.9519e+13	0	708.68	696.66	0	0	732.15	0	0	0	0	724.69	699.46	711.94	708.61	0	714.46	0	717.57	716	0	0	697.33	0	0	732.24	0	713.13	0	0	703.87	0	721.28	0	0	0	0	0	703.75	0	0	697.76	726.88	695.96	720.48	0	699.84	0	0	716.88
2.9565e+13	0	710.73	699.07	0	0	730.51	0	0	0	754.02	726.38	701.77	713.82	708.38	699.55	716.3	0	719.37	715.41	0	0	696.91	0	0	758.2	0	715.03	0	0	706.14	0	722.85	0	755.42	694.44	0	750.77	705.6	0	0	700	804.86	698.5	796.15	0	702.2	0	0	718.25
2.9612e+13	0	710.42	698.91	0	0	743.22	0	0	0	0	726.21	701.62	713.73	720.78	0	716.22	0	719.29	718.33	0	0	700.51	0	0	760.67	0	714.93	0	0	705.95	0	722.48	0	690.38	704.1	0	0	705.03	0	0	699.88	760.36	698.31	752.15	0	702.03	0	0	717.72
2.9658e+13	0	710.11	698.74	0	0	743.66	0	0	0	0	726.01	701.47	713.64	719.87	0	716.13	0	719.2	720.89	0	0	702.68	0	0	751.81	0	714.83	0	0	705.72	0	722.19	0	0	700.65	0	0	704.88	0	0	699.76	748.21	698.1	740.77	0	701.86	0	0	717.61
2.9705e+13	0	709.91	698.57	0	0	741.75	0	0	0	0	725.85	701.3	713.55	717.73	0	716.03	0	719.1	721.17	0	0	702.72	0	0	746.32	0	714.72	0	0	705.5	0	722.15	0	0	697.51	0	0	705.05	0	0	699.64	741.76	697.88	734.7	0	701.67	0	0	717.87
2.9751e+13	0	709.83	698.39	0	0	739.62	0	0	0	0	725.76	701.14	713.45	715.64	0	715.93	0	718.99	720.56	0	0	702.03	0	0	742.36	0	714.61	0	0	705.3	0	722.23	0	0	694.41	0	0	705.2	0	0	699.52	737.39	697.66	730.56	0	701.47	0	0	718.12
2.9798e+13	0	709.78	698.22	0	0	737.61	0	0	0	0	725.72	700.97	713.35	713.73	0	715.83	0	718.89	719.62	0	0	701.07	0	0	739.24	0	714.49	0	0	705.15	0	722.31	0	0	0	0	0	705.2	0	0	699.41	734.08	697.45	727.4	0	701.29	0	0	718.2
2.9844e+13	0	709.72	698.04	0	0	735.76	0	0	0	0	725.71	700.8	713.25	711.97	0	715.73	0	718.79	718.56	0	0	700	0	0	736.66	0	714.38	0	0	705.01	0	722.32	0	0	0	0	0	705.04	0	0	699.29	731.39	697.26	724.82	0	701.11	0	0	718.12
2.9891e+13	0	709.62	697.86	0	0	734.07	0	0	0	0	725.69	700.64	713.15	710.35	0	715.63	0	718.71	717.48	0	0	698.85	0	0	734.45	0	714.27	0	0	704.88	0	722.24	0	0	0	0	0	704.76	0	0	699.17	729.1	697.07	722.61	0	700.95	0	0	717.9
2.9937e+13	0	709.46	697.69	0	0	732.51	0	0	0	0	725.63	700.48	713.05	708.82	0	715.54	0	718.63	716.4	0	0	697.62	0	0	732.5	0	714.18	0	0	704.74	0	722.08	0	0	0	0	0	704.39	0	0	699.05	727.11	696.89	720.67	0	700.79	0	0	717.57
2.9984e+13	0	711.45	700.06	0	0	733.35	0	0	0	722.94	727.27	702.75	714.91	712.57	695.33	717.36	0	720.4	715.92	0	0	697.56	0	0	769.19	0	716.04	0	0	706.96	0	723.58	0	724.44	699.99	0	720.58	706.14	0	0	701.24	793.63	699.38	783.93	0	703.1	0	0	718.86
3.003e+13	0	711.14	699.9	0	0	744.53	0	0	0	0	727.1	702.6	714.82	721.52	0	717.27	0	720.32	719.65	0	0	701.88	0	0	759.49	0	715.95	0	0	706.76	0	723.21	0	0	704.03	0	0	705.62	0	0	701.12	758.13	699.19	750.06	0	702.94	0	0	718.36
3.0077e+13	0	710.84	699.73	0	0	744.11	0	0	0	0	726.89	702.45	714.73	720.07	0	717.18	0	720.23	721.7	0	0	703.5	0	0	751.38	0	715.84	0	0	706.54	0	722.96	0	0	700.58	0	0	705.56	0	0	701.01	747.49	698.98	740.08	0	702.76	0	0	718.36
3.0123e+13	0	710.67	699.56	0	0	742.07	0	0	0	0	726.74	702.29	714.63	717.89	0	717.08	0	720.12	721.74	0	0	703.3	0	0	746.2	0	715.73	0	0	706.32	0	722.96	0	0	697.5	0	0	705.77	0	0	700.89	741.5	698.76	734.43	0	702.57	0	0	718.66
3.017e+13	0	710.61	699.39	0	0	739.92	0	0	0	0	726.67	702.12	714.53	715.81	0	716.98	0	720.01	721.02	0	0	702.5	0	0	742.39	0	715.61	0	0	706.13	0	723.06	0	0	694.42	0	0	705.9	0	0	700.77	737.34	698.54	730.49	0	702.38	0	0	718.89
3.0216e+13	0	710.57	699.21	0	0	737.92	0	0	0	0	726.65	701.95	714.43	713.91	0	716.88	0	719.91	720.04	0	0	701.49	0	0	739.37	0	715.5	0	0	705.98	0	723.14	0	0	0	0	0	705.87	0	0	700.65	734.14	698.34	727.43	0	702.2	0	0	718.94
3.0263e+13	0	710.5	699.03	0	0	736.09	0	0	0	0	726.64	701.79	714.33	712.18	0	716.78	0	719.82	718.96	0	0	700.38	0	0	736.84	0	715.39	0	0	705.85	0	723.13	0	0	0	0	0	705.69	0	0	700.54	731.52	698.15	724.92	0	702.03	0	0	718.83
3.0309e+13	0	710.39	698.86	0	0	734.41	0	0	0	0	726.61	701.63	714.23	710.57	0	716.68	0	719.73	717.87	0	0	699.22	0	0	734.67	0	715.29	0	0	705.72	0	723.03	0	0	0	0	0	705.39	0	0	700.42	729.28	697.97	722.76	0	701.87	0	0	718.58
3.0356e+13	0	710.23	698.69	0	0	732.86	0	0	0	0	726.55	701.47	714.14	709.06	0	716.59	0	719.66	716.78	0	0	697.99	0	0	732.76	0	715.19	0	0	705.59	0	722.85	0	0	0	0	0	705	0	0	700.3	727.32	697.79	720.85	0	701.71	0	0	718.24
3.0402e+13	0	712.16	701.02	0	0	737.29	0	0	0	711.46	728.14	703.7	715.96	716.81	691.7	718.38	0	721.4	716.73	0	691.02	698.65	0	0	770.7	0	717.02	0	0	707.76	0	724.29	0	713.02	703.2	0	708.91	706.67	0	0	702.45	783.17	700.23	773.54	0	703.98	0	0	719.45
3.0449e+13	0	711.83	700.86	0	0	745.52	0	0	0	0	727.95	703.55	715.87	722.06	0	718.29	0	721.31	720.86	0	690.84	702.92	0	0	758.47	0	716.93	0	0	707.55	0	723.91	0	0	703.39	0	0	706.21	0	0	702.33	756.32	700.04	748.36	0	703.82	0	0	719.01
3.0495e+13	0	711.55	700.69	0	0	744.49	0	0	0	0	727.75	703.4	715.78	720.24	0	718.2	0	721.22	722.43	0	690.66	704.05	0	0	751	0	716.82	0	0	707.32	0	723.72	0	0	700.07	0	0	706.25	0	0	702.21	746.86	699.83	739.48	0	703.64	0	0	719.1
3.0542e+13	0	711.41	700.52	0	0	742.36	0	0	0	0	727.61	703.24	715.69	718.02	0	718.1	0	721.11	722.26	0	690.49	703.66	0	0	746.09	0	716.71	0	0	707.11	0	723.76	0	0	697.08	0	0	706.48	0	0	702.1	741.26	699.61	734.19	0	703.45	0	0	719.42
3.0588e+13	0	711.36	700.35	0	0	740.21	0	0	0	0	727.55	703.07	715.59	715.95	0	718	0	721	721.46	0	690.32	702.79	0	0	742.43	0	716.59	0	0	706.93	0	723.87	0	0	693.96	0	0	706.59	0	0	701.98	737.29	699.4	730.42	0	703.26	0	0	719.63
3.0635e+13	0	711.33	700.17	0	0	738.22	0	0	0	0	727.54	702.9	715.48	714.07	0	717.89	0	720.9	720.44	0	690.15	701.74	0	0	739.48	0	716.47	0	0	706.79	0	723.94	0	0	0	0	0	706.54	0	0	701.86	734.2	699.2	727.46	0	703.08	0	0	719.66
3.0681e+13	0	711.26	700	0	0	736.39	0	0	0	0	727.54	702.74	715.38	712.35	0	717.8	0	720.81	719.35	0	0	700.62	0	0	737.02	0	716.37	0	0	706.67	0	723.91	0	0	0	0	0	706.33	0	0	701.75	731.65	699.01	725.01	0	702.91	0	0	719.51
3.0728e+13	0	711.14	699.83	0	0	734.73	0	0	0	0	727.5	702.58	715.28	710.75	0	717.7	0	720.73	718.24	0	0	699.45	0	0	734.88	0	716.27	0	0	706.54	0	723.8	0	0	0	0	0	706.01	0	0	701.63	729.45	698.83	722.9	0	702.76	0	0	719.24
3.0774e+13	0	710.97	699.66	0	0	733.19	0	0	0	0	727.43	702.43	715.19	709.25	0	717.62	0	720.66	717.15	0	0	698.2	0	0	733	0	716.18	0	0	706.4	0	723.6	0	0	0	0	0	705.6	0	0	701.51	727.52	698.66	721.02	0	702.6	0	0	718.87
3.0821e+13	0	712.84	701.95	0	0	741.01	0	0	0	704.64	728.99	704.62	716.98	719.94	0	719.37	0	722.37	717.88	0	692.17	699.91	0	0	769.51	0	717.98	0	0	708.53	0	724.98	0	706.26	705.36	0	700.98	707.19	0	0	703.61	775.81	701.06	766.54	0	704.84	0	0	720.01
3.0867e+13	0	712.5	701.79	0	0	746.27	0	0	0	0	728.78	704.47	716.9	722.39	0	719.29	0	722.28	721.96	0	692	703.87	0	0	757.57	0	717.88	0	0	708.32	0	724.61	0	0	703.22	0	0	706.81	0	0	703.5	754.82	700.86	746.95	0	704.67	0	0	719.65
3.0913e+13	0	712.25	701.62	0	0	744.82	0	0	0	0	728.58	704.32	716.8	720.35	0	719.2	0	722.18	723.1	0	691.83	704.59	0	0	750.66	0	717.78	0	0	708.09	0	724.46	0	0	699.94	0	0	706.93	0	0	703.38	746.3	700.65	738.95	0	704.49	0	0	719.84
3.096e+13	0	712.14	701.45	0	0	742.62	0	0	0	0	728.46	704.16	716.71	718.12	0	719.09	0	722.07	722.75	0	691.66	704.06	0	0	745.99	0	717.66	0	0	707.88	0	724.54	0	0	696.99	0	0	707.16	0	0	703.27	741.05	700.43	733.98	0	704.29	0	0	720.17
3.1006e+13	0	712.1	701.28	0	0	740.47	0	0	0	0	728.42	703.99	716.61	716.07	0	718.99	0	721.96	721.88	0	691.48	703.12	0	0	742.46	0	717.54	0	0	707.72	0	724.66	0	0	693.79	0	0	707.26	0	0	703.15	737.25	700.22	730.36	0	704.11	0	0	720.36
3.1053e+13	0	712.07	701.1	0	0	738.49	0	0	0	0	728.42	703.83	716.5	714.21	0	718.88	0	721.86	720.82	0	691.31	702.04	0	0	739.6	0	717.43	0	0	707.58	0	724.71	0	0	0	0	0	707.17	0	0	703.04	734.25	700.03	727.49	0	703.93	0	0	720.34
3.1099e+13	0	711.99	700.93	0	0	736.69	0	0	0	0	728.41	703.67	716.4	712.51	0	718.79	0	721.78	719.71	0	691.14	700.9	0	0	737.18	0	717.32	0	0	707.46	0	724.67	0	0	0	0	0	706.94	0	0	702.92	731.76	699.85	725.1	0	703.77	0	0	720.17
3.1146e+13	0	711.86	700.77	0	0	735.03	0	0	0	0	728.37	703.51	716.31	710.93	0	718.7	0	721.7	718.6	0	690.95	699.72	0	0	735.09	0	717.23	0	0	707.34	0	724.54	0	0	0	0	0	706.59	0	0	702.8	729.61	699.68	723.03	0	703.62	0	0	719.87
3.1192e+13	0	711.68	700.6	0	0	733.5	0	0	0	0	728.29	703.36	716.21	709.44	0	718.61	0	721.63	717.51	0	690.78	698.47	0	0	733.23	0	717.13	0	0	707.2	0	724.32	0	0	0	0	0	706.17	0	0	702.68	727.71	699.51	721.18	0	703.47	0	0	719.49
3.1239e+13	0	713.49	702.85	0	0	743.94	0	0	0	698.8	729.8	705.52	717.98	722.05	0	720.34	0	723.31	719.23	0	693.29	701.43	0	0	767.79	0	718.91	0	0	709.28	0	725.64	0	700.73	706	0	693.78	707.69	0	0	704.75	770.63	701.87	761.69	0	705.66	0	0	720.56
3.1285e+13	0	713.16	702.69	0	0	746.86	0	0	0	0	729.59	705.37	717.89	722.65	0	720.25	0	723.22	722.95	0	693.12	704.85	0	0	756.78	0	718.81	0	0	709.06	0	725.29	0	0	702.93	0	0	707.41	0	0	704.63	753.55	701.67	745.76	0	705.49	0	0	720.31
3.1332e+13	0	712.93	702.53	0	0	745.1	0	0	0	0	729.4	705.21	717.8	720.46	0	720.16	0	723.12	723.7	0	692.95	705.2	0	0	750.35	0	718.7	0	0	708.83	0	725.2	0	0	699.73	0	0	707.6	0	0	704.52	745.81	701.45	738.47	0	705.31	0	0	720.58
3.1378e+13	0	712.85	702.36	0	0	742.86	0	0	0	0	729.3	705.05	717.7	718.24	0	720.06	0	723.01	723.2	0	692.79	704.52	0	0	745.9	0	718.58	0	0	708.63	0	725.3	0	0	696.83	0	0	707.83	0	0	704.4	740.86	701.23	733.78	0	705.12	0	0	720.9
3.1425e+13	0	712.83	702.18	0	0	740.72	0	0	0	0	729.27	704.88	717.6	716.21	0	719.95	0	722.9	722.27	0	692.61	703.51	0	0	742.49	0	718.46	0	0	708.48	0	725.42	0	0	693.57	0	0	707.89	0	0	704.29	737.21	701.02	730.3	0	704.93	0	0	721.05
3.1471e+13	0	712.79	702.01	0	0	738.76	0	0	0	0	729.27	704.72	717.49	714.37	0	719.85	0	722.8	721.18	0	692.43	702.39	0	0	739.71	0	718.35	0	0	708.35	0	725.46	0	0	0	0	0	707.78	0	0	704.17	734.3	700.84	727.52	0	704.76	0	0	721.01
3.1518e+13	0	712.71	701.84	0	0	736.96	0	0	0	0	729.26	704.56	717.39	712.69	0	719.75	0	722.72	720.06	0	692.26	701.23	0	0	737.34	0	718.25	0	0	708.24	0	725.41	0	0	0	0	0	707.52	0	0	704.06	731.87	700.67	725.19	0	704.61	0	0	720.81
3.1564e+13	0	712.57	701.68	0	0	735.32	0	0	0	0	729.22	704.41	717.3	711.12	0	719.66	0	722.64	718.94	0	692.09	700.03	0	0	735.28	0	718.15	0	0	708.11	0	725.25	0	0	0	0	0	707.16	0	0	703.94	729.76	700.5	723.15	0	704.46	0	0	720.49
3.1611e+13	0	714.45	703.88	0	0	732.87	0	0	0	876.77	730.77	706.53	719.03	709.02	697.29	721.36	0	724.3	718.15	0	694.55	699.61	690.52	0	740.17	0	719.9	0	0	710.2	0	726.67	0	878.29	0	0	873.34	708.79	0	0	705.96	797.52	702.83	787.57	0	706.62	0	0	721.68
3.1657e+13	0	714.12	703.72	0	0	746.09	0	0	0	693.83	730.59	706.38	718.94	723.44	0	721.28	0	724.23	720.65	0	694.38	702.94	0	0	766.1	0	719.81	0	0	710.01	0	726.27	0	696.22	706.36	0	0	708.19	0	0	705.85	766.8	702.64	758.12	0	706.47	0	0	721.1
3.1704e+13	0	713.8	703.57	0	0	747.32	0	0	0	0	730.37	706.24	718.86	722.85	0	721.19	0	724.14	723.83	0	694.21	705.66	0	0	756.08	0	719.71	0	0	709.78	0	725.96	0	0	702.88	0	0	708.03	0	0	705.73	752.47	702.44	744.73	0	706.29	0	0	720.97
3.175e+13	0	713.61	703.4	0	0	745.34	0	0	0	0	730.19	706.08	718.76	720.57	0	721.09	0	724.03	724.25	0	694.04	705.7	0	0	750.07	0	719.6	0	0	709.55	0	725.92	0	0	699.7	0	0	708.27	0	0	705.62	745.37	702.22	738.04	0	706.11	0	0	721.3
3.1797e+13	0	713.55	703.23	0	0	743.08	0	0	0	0	730.11	705.92	718.66	718.35	0	720.99	0	723.92	723.62	0	693.87	704.9	0	0	745.82	0	719.48	0	0	709.36	0	726.05	0	0	696.83	0	0	708.48	0	0	705.5	740.69	702.01	733.6	0	705.92	0	0	721.61
3.1843e+13	0	713.53	703.06	0	0	740.95	0	0	0	0	730.1	705.75	718.56	716.34	0	720.88	0	723.81	722.63	0	693.71	703.84	0	0	742.52	0	719.36	0	0	709.22	0	726.17	0	0	693.51	0	0	708.52	0	0	705.39	737.18	701.81	730.25	0	705.74	0	0	721.73
3.189e+13	0	713.49	702.88	0	0	739	0	0	0	0	730.1	705.59	718.46	714.52	0	720.78	0	723.72	721.52	0	693.53	702.7	0	0	739.81	0	719.25	0	0	709.1	0	726.19	0	0	0	0	0	708.38	0	0	705.27	734.35	701.63	727.55	0	705.57	0	0	721.65
3.1936e+13	0	713.4	702.72	0	0	737.22	0	0	0	0	730.09	705.44	718.36	712.85	0	720.69	0	723.64	720.39	0	693.36	701.52	0	0	737.5	0	719.15	0	0	708.99	0	726.12	0	0	0	0	0	708.1	0	0	705.16	731.97	701.46	725.27	0	705.42	0	0	721.42
3.1983e+13	0	713.25	702.56	0	0	735.59	0	0	0	0	730.04	705.29	718.26	711.29	0	720.6	0	723.56	719.26	0	693.19	700.32	0	0	735.47	0	719.06	0	0	708.86	0	725.94	0	0	0	0	0	707.72	0	0	705.04	729.9	701.29	723.27	0	705.27	0	0	721.08
3.2029e+13	0	715.07	704.72	0	0	734.12	0	0	0	748.7	731.55	707.37	719.97	711.62	701.14	722.27	0	725.2	718.45	0	695.6	699.91	691.04	0	764.83	0	720.78	0	0	710.91	0	727.3	0	749.94	695.84	0	745.78	709.27	0	0	707.03	807.69	703.58	798.93	0	707.4	0	0	722.19
3.2076e+13	0	714.74	704.57	0	0	747.63	0	0	0	0	731.36	707.23	719.88	724.31	0	722.19	0	725.12	722.04	0	695.43	704.15	0	0	764.58	0	720.69	0	0	710.71	0	726.89	0	692.08	705.69	0	0	708.69	0	0	706.91	763.84	703.4	755.37	0	707.24	0	0	721.64
3.2122e+13	0	714.43	704.41	0	0	747.69	0	0	0	0	731.13	707.08	719.79	722.98	0	722.1	0	725.02	724.61	0	695.27	706.23	0	0	755.46	0	720.58	0	0	710.48	0	726.62	0	0	702.4	0	0	708.65	0	0	706.8	751.53	703.19	743.84	0	707.07	0	0	721.64
3.2169e+13	0	714.27	704.25	0	0	745.56	0	0	0	0	730.97	706.92	719.7	720.64	0	722	0	724.91	724.75	0	695.1	706.05	0	0	749.82	0	720.47	0	0	710.25	0	726.64	0	0	699.38	0	0	708.92	0	0	706.69	744.98	702.97	737.65	0	706.88	0	0	722
3.2215e+13	0	714.23	704.08	0	0	743.29	0	0	0	0	730.91	706.76	719.6	718.44	0	721.9	0	724.8	724.01	0	694.93	705.17	690.18	0	745.75	0	720.35	0	0	710.08	0	726.78	0	0	696.6	0	0	709.12	0	0	706.57	740.53	702.76	733.43	0	706.69	0	0	722.29
3.2262e+13	0	714.22	703.91	0	0	741.17	0	0	0	0	730.91	706.59	719.5	716.45	0	721.79	0	724.69	722.98	0	694.76	704.08	690.31	0	742.55	0	720.23	0	0	709.94	0	726.89	0	0	693.22	0	0	709.12	0	0	706.46	737.14	702.57	730.2	0	706.52	0	0	722.38
3.2308e+13	0	714.17	703.74	0	0	739.23	0	0	0	0	730.91	706.44	719.39	714.65	0	721.69	0	724.6	721.85	0	694.59	702.92	690.22	0	739.91	0	720.12	0	0	709.83	0	726.9	0	0	0	0	0	708.95	0	0	706.35	734.39	702.39	727.58	0	706.36	0	0	722.27
3.2355e+13	0	714.07	703.57	0	0	737.47	0	0	0	0	730.9	706.28	719.3	712.99	0	721.6	0	724.53	720.7	0	694.42	701.73	0	0	737.64	0	720.03	0	0	709.72	0	726.8	0	0	0	0	0	708.65	0	0	706.23	732.07	702.23	725.35	0	706.21	0	0	722.01
3.2401e+13	0	713.91	703.42	0	0	735.86	0	0	0	0	730.84	706.14	719.2	711.46	0	721.52	0	724.46	719.58	0	694.25	700.53	0	0	735.65	0	719.94	0	0	709.59	0	726.61	0	0	0	0	0	708.25	0	0	706.11	730.04	702.06	723.39	0	706.06	0	0	721.64
3.2448e+13	0	715.68	705.55	0	0	737.41	0	0	0	723.29	732.31	708.19	720.88	716.3	697.17	723.16	0	726.07	718.96	0	696.62	700.55	691.43	0	773.92	0	721.63	0	0	711.6	0	727.9	0	724.47	702.43	0	720.61	709.72	0	0	708.06	796.36	704.32	786.61	0	708.16	0	0	722.69
3.2494e+13	0	715.33	705.4	0	0	748.74	0	0	0	0	732.1	708.04	720.8	724.87	0	723.08	0	725.98	723.31	0	696.45	705.34	690.31	0	763.24	0	721.54	0	0	711.39	0	727.49	0	0	705.54	0	0	709.21	0	0	707.95	761.49	704.13	753.17	0	708	0	0	722.19
3.2541e+13	0	715.04	705.24	0	0	747.98	0	0	0	0	731.88	707.9	720.71	723.07	0	722.99	0	725.89	725.31	0	696.29	706.84	690.16	0	754.91	0	721.43	0	0	711.16	0	727.28	0	0	702.16	0	0	709.27	0	0	707.84	750.7	703.92	743.05	0	707.82	0	0	722.3
3.2587e+13	0	714.91	705.07	0	0	745.75	0	0	0	0	731.73	707.74	720.61	720.71	0	722.89	0	725.77	725.2	0	696.12	706.46	690.51	0	749.59	0	721.31	0	0	710.94	0	727.34	0	0	699.18	0	0	709.56	0	0	707.72	744.62	703.7	737.3	0	707.63	0	0	722.7
3.2633e+13	0	714.89	704.9	0	0	743.47	0	0	0	0	731.69	707.57	720.51	718.52	0	722.78	0	725.66	724.38	0	695.95	705.51	690.81	0	745.68	0	721.19	0	0	710.77	0	727.5	0	0	696.41	0	0	709.73	0	0	707.61	740.38	703.49	733.27	0	707.45	0	0	722.96
3.268e+13	0	714.88	704.73	0	0	741.37	0	0	0	0	731.7	707.41	720.4	716.56	0	722.67	0	725.56	723.3	0	695.79	704.38	690.9	0	742.58	0	721.08	0	0	710.65	0	727.59	0	0	692.76	0	0	709.7	0	0	707.5	737.11	703.31	730.16	0	707.27	0	0	723
3.2726e+13	0	714.83	704.56	0	0	739.45	0	0	0	0	731.7	707.26	720.3	714.78	0	722.58	0	725.47	722.16	0	695.62	703.2	690.78	0	740	0	720.97	0	0	710.54	0	727.58	0	0	0	0	0	709.51	0	0	707.38	734.43	703.14	727.6	0	707.12	0	0	722.86
3.2773e+13	0	714.72	704.4	0	0	737.71	0	0	0	0	731.68	707.11	720.21	713.15	0	722.49	0	725.4	721	0	695.45	702.01	690.44	0	737.78	0	720.88	0	0	710.43	0	727.47	0	0	0	0	0	709.18	0	0	707.27	732.16	702.98	725.42	0	706.98	0	0	722.58
3.2819e+13	0	714.55	704.25	0	0	736.1	0	0	0	0	731.61	706.96	720.12	711.62	0	722.41	0	725.33	719.87	0	695.29	700.8	0	0	735.83	0	720.79	0	0	710.3	0	727.26	0	0	0	0	0	708.76	0	0	707.15	730.16	702.82	723.49	0	706.83	0	0	722.19
3.2866e+13	0	716.26	706.35	0	0	741.57	0	0	0	712.07	733.04	708.98	721.77	720.62	693.52	724.03	0	726.91	719.84	0	697.6	701.74	691.91	0	774.76	0	722.46	0	0	712.27	0	728.49	0	713.52	705.88	0	709.65	710.16	690.89	0	709.07	786.18	705.03	776.45	0	708.9	0	0	723.17
3.2912e+13	0	715.91	706.2	0	0	749.54	0	0	0	0	732.82	708.84	721.68	725.25	0	723.94	0	726.83	724.46	0	697.44	706.46	690.92	0	762.07	0	722.36	0	0	712.05	0	728.08	0	0	705.23	0	0	709.73	690.75	0	708.95	759.56	704.84	751.37	0	708.73	0	0	722.75
3.2959e+13	0	715.65	706.04	0	0	748.22	0	0	0	0	732.6	708.69	721.59	723.15	0	723.85	0	726.72	725.93	0	697.27	707.46	690.9	0	754.41	0	722.26	0	0	711.81	0	727.93	0	0	701.91	0	0	709.89	690.6	0	708.84	749.98	704.63	742.36	0	708.55	0	0	722.97
3.3005e+13	0	715.55	705.87	0	0	745.91	0	0	0	0	732.48	708.53	721.5	720.78	0	723.75	0	726.61	725.62	0	697.11	706.89	691.23	0	749.38	0	722.14	0	0	711.61	0	728.04	0	0	698.99	0	0	710.19	690.46	0	708.73	744.29	704.41	736.97	0	708.36	0	0	723.37
3.3052e+13	0	715.54	705.7	0	0	743.64	0	0	0	0	732.45	708.37	721.39	718.62	0	723.64	0	726.5	724.72	0	696.95	705.86	691.48	0	745.62	0	722.01	0	0	711.45	0	728.2	0	0	696.25	0	0	710.33	690.32	0	708.62	740.24	704.21	733.12	0	708.18	0	0	723.6
3.3098e+13	0	715.54	705.53	0	0	741.56	0	0	0	0	732.47	708.21	721.29	716.68	0	723.53	0	726.4	723.61	0	696.78	704.69	691.52	0	742.61	0	721.9	0	0	711.33	0	728.28	0	0	692.35	0	0	710.27	690.18	0	708.51	737.08	704.03	730.12	0	708.01	0	0	723.61
3.3145e+13	0	715.48	705.37	0	0	739.66	0	0	0	0	732.47	708.05	721.19	714.92	0	723.44	0	726.32	722.45	0	696.62	703.49	691.34	0	740.1	0	721.8	0	0	711.23	0	728.24	0	0	0	0	0	710.04	690.04	0	708.39	734.47	703.86	727.63	0	707.86	0	0	723.43
3.3191e+13	0	715.35	705.21	0	0	737.93	0	0	0	0	732.44	707.91	721.1	713.3	0	723.35	0	726.24	721.29	0	696.45	702.28	690.96	0	737.92	0	721.71	0	0	711.12	0	728.11	0	0	0	0	0	709.7	0	0	708.28	732.24	703.71	725.49	0	707.72	0	0	723.12
3.3238e+13	0	715.17	705.06	0	0	736.34	0	0	0	0	732.36	707.77	721.01	711.79	0	723.27	0	726.17	720.16	0	696.29	701.06	690.35	0	735.99	0	721.62	0	0	710.98	0	727.88	0	0	0	0	0	709.26	0	0	708.16	730.28	703.55	723.6	0	707.58	0	0	722.72
3.3284e+13	0	716.82	707.12	0	0	745.27	0	0	0	705.1	733.75	709.75	722.63	723.67	0	724.87	0	727.74	721.07	0	698.56	703.12	692.42	690.51	773.31	0	723.27	0	0	712.92	0	729.05	0	706.86	707.64	0	701.25	710.59	692.13	0	710.04	778.92	705.73	769.49	0	709.61	0	0	723.63
3.3331e+13	0	716.47	706.97	0	0	750.13	0	0	0	0	733.52	709.61	722.55	725.5	0	724.79	0	727.65	725.48	0	698.4	707.19	691.53	690.32	761.05	0	723.17	0	0	712.69	0	728.66	0	0	705.07	0	0	710.27	691.99	0	709.93	757.96	705.53	749.85	0	709.45	0	0	723.32
3.3377e+13	0	716.24	706.81	0	0	748.42	0	0	0	0	733.31	709.46	722.46	723.2	0	724.69	0	727.54	726.49	0	698.23	707.76	691.57	690.14	753.96	0	723.06	0	0	712.45	0	728.57	0	0	701.77	0	0	710.51	691.85	0	709.82	749.33	705.32	741.73	0	709.26	0	0	723.63
3.3424e+13	0	716.18	706.65	0	0	746.06	0	0	0	0	733.21	709.3	722.36	720.84	0	724.58	0	727.42	726.01	0	698.07	707.07	691.86	0	749.18	0	722.93	0	0	712.26	0	728.72	0	0	698.89	0	0	710.81	691.72	0	709.71	743.99	705.1	736.67	0	709.07	0	0	724.03
3.347e+13	0	716.18	706.48	0	0	743.8	0	0	0	0	733.2	709.14	722.25	718.7	0	724.47	0	727.31	725.04	0	697.91	706	692.04	0	745.56	0	722.81	0	0	712.11	0	728.87	0	0	696.16	0	0	710.91	691.57	0	709.6	740.11	704.91	732.99	0	708.89	0	0	724.22
3.3517e+13	0	716.17	706.31	0	0	741.74	0	0	0	0	733.22	708.98	722.15	716.78	0	724.37	0	727.22	723.91	0	697.75	704.83	692.03	0	742.64	0	722.7	0	0	712.01	0	728.94	0	0	692.02	0	0	710.82	691.43	0	709.48	737.05	704.73	730.08	0	708.73	0	0	724.19
3.3563e+13	0	716.1	706.15	0	0	739.86	0	0	0	0	733.22	708.83	722.05	715.03	0	724.28	0	727.14	722.73	0	697.58	703.63	691.82	0	740.18	0	722.61	0	0	711.9	0	728.89	0	0	0	0	0	710.57	691.29	0	709.37	734.51	704.57	727.65	0	708.59	0	0	723.98
3.361e+13	0	715.97	705.99	0	0	738.14	0	0	0	0	733.18	708.69	721.96	713.43	0	724.19	0	727.07	721.57	0	697.42	702.42	691.41	0	738.05	0	722.52	0	0	711.79	0	728.73	0	0	0	0	0	710.2	691.15	0	709.26	732.32	704.42	725.55	0	708.45	0	0	723.65
3.3656e+13	0	715.77	705.84	0	0	736.57	0	0	0	0	733.09	708.55	721.87	711.93	0	724.11	0	727	720.44	0	697.25	701.2	690.78	0	736.15	0	722.43	0	0	711.65	0	728.48	0	0	0	0	0	709.75	691.01	0	709.14	730.4	704.26	723.69	0	708.31	0	0	723.23
3.3703e+13	0	717.37	707.88	0	0	748.06	0	0	0	699.99	734.44	710.5	723.48	725.56	0	725.69	0	728.54	722.49	0	699.48	704.49	692.81	691.5	771.42	0	724.05	0	0	713.55	0	729.59	0	702.18	708.12	0	695.01	711.01	693.35	0	710.99	773.71	706.4	764.58	0	710.31	0	0	724.08
3.3749e+13	0	717.03	707.73	0	0	750.56	0	0	0	0	734.2	710.36	723.39	725.62	0	725.6	0	728.44	726.38	0	699.32	707.9	692.09	691.31	760.14	0	723.95	0	0	713.31	0	729.24	0	0	704.87	0	0	710.82	693.21	0	710.88	756.59	706.2	748.56	0	710.14	0	0	723.9
3.3796e+13	0	716.83	707.57	0	0	748.57	0	0	0	0	734	710.21	723.3	723.21	0	725.5	0	728.33	726.99	0	699.16	708.14	692.19	691.09	753.55	0	723.84	0	0	713.08	0	729.21	0	0	701.61	0	0	711.12	693.07	0	710.77	748.74	705.99	741.17	0	709.95	0	0	724.28
3.3842e+13	0	716.79	707.4	0	0	746.19	0	0	0	0	733.93	710.05	723.2	720.86	0	725.4	0	728.22	726.37	0	699	707.34	692.44	690.9	749	0	723.71	0	0	712.89	0	729.38	0	0	698.8	0	0	711.4	692.93	0	710.66	743.71	705.78	736.4	0	709.76	0	0	724.66
3.3889e+13	0	716.8	707.23	0	0	743.95	0	0	0	0	733.93	709.89	723.09	718.75	0	725.29	0	728.11	725.34	0	698.84	706.24	692.58	690.71	745.51	0	723.59	0	0	712.76	0	729.53	0	0	696.09	0	0	711.47	692.79	0	710.55	739.98	705.58	732.86	0	709.59	0	0	724.82
3.3935e+13	0	716.79	707.07	0	0	741.9	0	0	0	0	733.96	709.73	722.99	716.85	0	725.19	0	728.02	724.18	0	698.68	705.05	692.54	690.52	742.67	0	723.48	0	0	712.66	0	729.58	0	0	691.8	0	0	711.34	692.66	0	710.43	737.02	705.42	730.04	0	709.43	0	0	724.75
3.3982e+13	0	716.71	706.91	0	0	740.04	0	0	0	0	733.95	709.58	722.89	715.13	0	725.1	0	727.94	723	0	698.52	703.84	692.32	690.34	740.27	0	723.39	0	0	712.56	0	729.5	0	0	0	0	0	711.06	692.52	0	710.32	734.54	705.26	727.67	0	709.29	0	0	724.51
3.4028e+13	0	716.56	706.76	0	0	738.35	0	0	0	0	733.91	709.44	722.8	713.54	0	725.01	0	727.87	721.83	0	698.36	702.63	691.9	690.15	738.17	0	723.3	0	0	712.45	0	729.33	0	0	0	0	0	710.67	692.37	0	710.21	732.4	705.11	725.62	0	709.16	0	0	724.16
3.4075e+13	0	718.25	708.76	0	0	735.76	0	0	0	855.28	735.31	711.37	724.38	711.45	697.27	726.57	0	729.39	720.84	0	700.54	702.04	694.24	692.64	746.99	0	724.9	0	0	714.36	0	730.55	0	857.77	0	0	851.68	712.05	694.66	0	712.02	806.01	707.24	797.01	0	711.14	0	0	725.13
3.4121e+13	0	717.9	708.61	0	0	750.02	0	0	0	695.53	735.1	711.23	724.29	726.71	0	726.49	0	729.32	723.94	0	700.38	705.93	693.26	692.43	769.58	0	724.81	0	0	714.16	0	730.12	0	697.94	707.52	0	0	711.43	694.52	0	711.91	769.8	707.06	760.93	0	710.99	0	0	724.53
3.4168e+13	0	717.57	708.46	0	0	750.88	0	0	0	0	734.86	711.09	724.21	725.69	0	726.4	0	729.22	727.16	0	700.23	708.63	692.73	692.24	759.33	0	724.71	0	0	713.92	0	729.81	0	0	704.37	0	0	711.37	694.39	0	711.8	755.41	706.86	747.45	0	710.81	0	0	724.49
3.4214e+13	0	717.41	708.3	0	0	748.7	0	0	0	0	734.69	710.94	724.11	723.22	0	726.3	0	729.11	727.44	0	700.07	708.58	692.86	692.05	753.18	0	724.59	0	0	713.69	0	729.85	0	0	701.29	0	0	711.71	694.25	0	711.69	748.21	706.64	740.66	0	710.62	0	0	724.93
3.426e+13	0	717.4	708.14	0	0	746.31	0	0	0	0	734.63	710.78	724.01	720.89	0	726.19	0	728.99	726.7	0	699.91	707.68	693.09	691.86	748.83	0	724.47	0	0	713.52	0	730.03	0	0	698.59	0	0	711.97	694.11	0	711.58	743.45	706.43	736.14	0	710.44	0	0	725.28
3.4307e+13	0	717.41	707.97	0	0	744.08	0	0	0	0	734.65	710.61	723.91	718.81	0	726.08	0	728.88	725.62	0	699.75	706.53	693.19	691.68	745.46	0	724.35	0	0	713.4	0	730.17	0	0	695.91	0	0	712	693.98	0	711.47	739.87	706.25	732.74	0	710.27	0	0	725.4
3.4353e+13	0	717.39	707.8	0	0	742.06	0	0	0	0	734.67	710.46	723.8	716.94	0	725.98	0	728.79	724.44	0	699.59	705.32	693.11	691.5	742.7	0	724.25	0	0	713.3	0	730.2	0	0	691.38	0	0	711.84	693.84	0	711.36	736.99	706.08	730.01	0	710.12	0	0	725.29
3.44e+13	0	717.3	707.65	0	0	740.22	0	0	0	0	734.66	710.32	723.71	715.24	0	725.89	0	728.72	723.25	0	699.43	704.1	692.84	691.31	740.34	0	724.16	0	0	713.2	0	730.1	0	0	0	0	0	711.54	693.7	0	711.25	734.57	705.93	727.69	0	709.98	0	0	725.03
3.4446e+13	0	717.14	707.5	0	0	738.54	0	0	0	0	734.61	710.18	723.62	713.67	0	725.81	0	728.66	722.08	0	699.27	702.88	692.41	691.09	738.28	0	724.07	0	0	713.08	0	729.91	0	0	0	0	0	711.13	693.56	0	711.13	732.47	705.78	725.67	0	709.85	0	0	724.65
3.4493e+13	0	718.77	709.47	0	0	737.34	0	0	0	744.19	735.97	712.08	725.17	714.69	701.03	727.34	0	730.16	721.09	0	701.42	702.39	694.66	693.54	770.46	0	725.65	0	0	714.96	0	731.07	0	745.34	697.97	0	741.57	712.43	695.8	0	712.92	809.76	707.88	800.95	0	711.8	0	0	725.55
3.4539e+13	0	718.41	709.33	0	0	751.39	0	0	0	690.05	735.75	711.94	725.09	727.42	0	727.26	0	730.08	725.31	0	701.26	707.21	693.74	693.35	767.92	0	725.56	0	0	714.75	0	730.63	0	693.33	707.36	0	0	711.87	695.67	0	712.81	766.77	707.7	758.09	0	711.64	0	0	724.99
3.4586e+13	0	718.1	709.18	0	0	751.12	0	0	0	0	735.51	711.8	725	725.73	0	727.17	0	729.97	727.84	0	701.1	709.2	693.39	693.17	758.6	0	725.45	0	0	714.51	0	730.39	0	0	704.03	0	0	711.93	695.53	0	712.7	754.37	707.49	746.47	0	711.47	0	0	725.1
3.4632e+13	0	717.98	709.02	0	0	748.81	0	0	0	0	735.35	711.64	724.91	723.23	0	727.07	0	729.86	727.84	0	700.94	708.9	693.53	692.98	752.83	0	725.33	0	0	714.29	0	730.48	0	0	701.02	0	0	712.3	695.39	0	712.59	747.73	707.27	740.19	0	711.28	0	0	725.56
3.4679e+13	0	717.99	708.85	0	0	746.42	0	0	0	0	735.32	711.48	724.8	720.92	0	726.96	0	729.74	727	0	700.79	707.92	693.71	692.8	748.68	0	725.21	0	0	714.13	0	730.67	0	0	698.37	0	0	712.52	695.25	0	712.48	743.21	707.07	735.9	0	711.09	0	0	725.88
3.4725e+13	0	718.01	708.68	0	0	744.21	0	0	0	0	735.35	711.32	724.7	718.87	0	726.85	0	729.64	725.89	0	700.63	706.74	693.76	692.62	745.42	0	725.09	0	0	714.01	0	730.8	0	0	695.66	0	0	712.52	695.12	0	712.37	739.76	706.89	732.63	0	710.93	0	0	725.95
3.4772e+13	0	717.97	708.52	0	0	742.21	0	0	0	0	735.37	711.17	724.6	717.02	0	726.75	0	729.55	724.69	0	700.47	705.51	693.63	692.41	742.72	0	724.99	0	0	713.92	0	730.8	0	0	690.77	0	0	712.33	694.98	0	712.26	736.97	706.73	729.97	0	710.78	0	0	725.81
3.4818e+13	0	717.87	708.37	0	0	740.39	0	0	0	0	735.35	711.03	724.5	715.34	0	726.67	0	729.48	723.49	0	700.31	704.28	693.34	692.22	740.42	0	724.9	0	0	713.82	0	730.68	0	0	0	0	0	712	694.85	0	712.14	734.6	706.59	727.71	0	710.65	0	0	725.52
3.4865e+13	0	717.7	708.22	0	0	738.72	0	0	0	0	735.29	710.9	724.42	713.78	0	726.59	0	729.42	722.32	0	700.15	703.06	692.86	692.03	738.39	0	724.82	0	0	713.7	0	730.47	0	0	0	0	0	711.58	694.71	0	712.03	732.54	706.44	725.73	0	710.52	0	0	725.12
3.4911e+13	0	719.28	710.17	0	0	741.06	0	0	0	721.95	736.61	712.77	725.95	719.77	697.35	728.1	0	730.9	721.62	0	702.26	703.13	695.02	694.44	777.86	0	726.37	0	0	715.54	0	731.57	0	723.16	703.82	0	719.4	712.81	696.9	0	713.79	798.44	708.5	788.68	0	712.44	0	0	725.96
3.4958e+13	0	718.91	710.02	0	0	752.33	0	0	0	0	736.37	712.63	725.87	727.83	0	728.02	0	730.81	726.54	0	702.11	708.3	694.18	694.25	766.46	0	726.28	0	0	715.32	0	731.14	0	0	707.06	0	0	712.32	696.77	0	713.68	764.33	708.32	755.8	0	712.28	0	0	725.47
3.5004e+13	0	718.63	709.87	0	0	751.29	0	0	0	0	736.14	712.49	725.78	725.73	0	727.93	0	730.71	728.44	0	701.95	709.69	693.96	694.07	757.95	0	726.17	0	0	715.08	0	730.96	0	0	703.72	0	0	712.5	696.63	0	713.57	753.46	708.1	745.6	0	712.1	0	0	725.7
3.5051e+13	0	718.55	709.71	0	0	748.89	0	0	0	0	736.01	712.33	725.68	723.22	0	727.82	0	730.59	728.21	0	701.8	709.2	694.13	693.89	752.51	0	726.05	0	0	714.87	0	731.09	0	0	700.8	0	0	712.87	696.5	0	713.46	747.29	707.89	739.76	0	711.91	0	0	726.17
3.5097e+13	0	718.57	709.54	0	0	746.51	0	0	0	0	735.99	712.17	725.58	720.94	0	727.71	0	730.47	727.28	0	701.64	708.15	694.28	693.69	748.53	0	725.92	0	0	714.72	0	731.29	0	0	698.18	0	0	713.06	696.37	0	713.35	742.98	707.69	735.68	0	711.73	0	0	726.46
3.5144e+13	0	718.58	709.38	0	0	744.32	0	0	0	0	736.03	712.01	725.47	718.92	0	727.6	0	730.37	726.13	0	701.49	706.95	694.28	693.5	745.37	0	725.81	0	0	714.62	0	731.4	0	0	695.41	0	0	713.02	696.23	0	713.24	739.66	707.52	732.53	0	711.57	0	0	726.49
3.519e+13	0	718.54	709.22	0	0	742.34	0	0	0	0	736.05	711.87	725.37	717.1	0	727.51	0	730.29	724.92	0	701.33	705.71	694.11	693.32	742.75	0	725.71	0	0	714.53	0	731.38	0	0	690.12	0	0	712.8	696.1	0	713.13	736.94	707.37	729.94	0	711.43	0	0	726.31
3.5237e+13	0	718.42	709.07	0	0	740.55	0	0	0	0	736.02	711.73	725.28	715.43	0	727.43	0	730.23	723.72	0	701.17	704.48	693.79	693.13	740.49	0	725.63	0	0	714.43	0	731.24	0	0	0	0	0	712.45	695.96	0	713.02	734.63	707.22	727.73	0	711.3	0	0	725.99
3.5283e+13	0	718.24	708.93	0	0	738.9	0	0	0	0	735.94	711.6	725.19	713.89	0	727.35	0	730.16	722.55	0	701.01	703.25	693.32	692.95	738.49	0	725.55	0	0	714.3	0	731.01	0	0	0	0	0	712.01	695.82	0	712.91	732.61	707.08	725.78	0	711.17	0	0	725.57
3.533e+13	0	719.77	710.84	0	0	745.38	0	0	0	711.97	737.22	713.44	726.71	724.08	693.82	728.84	0	731.62	722.59	0	703.09	704.36	695.37	695.31	778.16	0	727.08	0	0	716.11	0	732.06	0	713.32	707.8	0	709.26	713.17	697.98	0	714.63	788.58	709.11	778.78	0	713.07	0	0	726.35
3.5376e+13	0	719.4	710.7	0	0	752.99	0	0	0	0	736.98	713.31	726.62	728.06	0	728.76	0	731.53	727.62	0	702.93	709.19	694.64	695.13	765.17	0	726.98	0	0	715.88	0	731.63	0	0	706.89	0	0	712.79	697.84	0	714.52	762.32	708.92	753.92	0	712.9	0	0	725.96
3.5423e+13	0	719.15	710.55	0	0	751.42	0	0	0	0	736.75	713.16	726.53	725.71	0	728.66	0	731.42	728.97	0	702.78	710.05	694.51	694.94	757.35	0	726.87	0	0	715.63	0	731.53	0	0	703.52	0	0	713.06	697.71	0	714.42	752.65	708.7	744.82	0	712.72	0	0	726.3
3.5469e+13	0	719.1	710.38	0	0	748.96	0	0	0	0	736.65	713	726.43	723.2	0	728.55	0	731.3	728.54	0	702.63	709.4	694.66	694.75	752.21	0	726.74	0	0	715.44	0	731.7	0	0	700.65	0	0	713.43	697.58	0	714.31	746.88	708.49	739.37	0	712.53	0	0	726.77
3.5516e+13	0	719.13	710.22	0	0	746.59	0	0	0	0	736.65	712.84	726.33	720.96	0	728.44	0	731.18	727.54	0	702.47	708.3	694.77	694.57	748.39	0	726.62	0	0	715.3	0	731.9	0	0	698.05	0	0	713.58	697.44	0	714.2	742.77	708.3	735.47	0	712.35	0	0	727.01
3.5562e+13	0	719.15	710.05	0	0	744.43	0	0	0	0	736.69	712.69	726.22	718.96	0	728.33	0	731.09	726.36	0	702.32	707.08	694.73	694.38	745.33	0	726.51	0	0	715.21	0	731.99	0	0	695.24	0	0	713.51	697.31	0	714.09	739.56	708.13	732.43	0	712.2	0	0	727
3.5609e+13	0	719.09	709.9	0	0	742.47	0	0	0	0	736.71	712.54	726.13	717.16	0	728.24	0	731.01	725.14	0	702.16	705.84	694.53	694.2	742.76	0	726.42	0	0	715.12	0	731.94	0	0	0	0	0	713.26	697.17	0	713.98	736.92	707.99	729.91	0	712.06	0	0	726.79
3.5655e+13	0	718.96	709.75	0	0	740.69	0	0	0	0	736.67	712.41	726.04	715.52	0	728.16	0	730.95	723.94	0	702	704.61	694.19	694.02	740.55	0	726.34	0	0	715.02	0	731.78	0	0	0	0	0	712.88	697.04	0	713.87	734.66	707.84	727.74	0	711.94	0	0	726.45
3.5702e+13	0	718.76	709.61	0	0	739.06	0	0	0	0	736.58	712.28	725.95	713.99	0	728.09	0	730.89	722.76	0	701.84	703.39	693.69	693.83	738.59	0	726.26	0	0	714.89	0	731.53	0	0	0	0	0	712.42	696.91	0	713.76	732.67	707.7	725.82	0	711.81	0	0	726.01
3.5748e+13	0	720.24	711.5	0	0	749	0	0	0	705.8	737.82	714.1	727.44	726.92	690.49	729.56	0	732.32	723.92	0	703.89	705.77	695.67	696.15	776.5	0	727.77	0	0	716.66	0	732.52	0	707.24	709.15	0	702.64	713.52	699.02	0	715.45	781.46	709.7	771.9	0	713.67	0	0	726.72
3.5795e+13	0	719.87	711.36	0	0	753.44	0	0	0	0	737.57	713.96	727.36	728.17	0	729.47	0	732.23	728.56	0	703.74	709.96	695.09	695.96	764.03	0	727.67	0	0	716.42	0	732.13	0	0	706.65	0	0	713.27	698.88	0	715.35	760.62	709.5	752.32	0	713.51	0	0	726.47
3.5841e+13	0	719.67	711.2	0	0	751.5	0	0	0	0	737.36	713.81	727.27	725.66	0	729.37	0	732.11	729.44	0	703.58	710.43	695.05	695.78	756.81	0	727.55	0	0	716.18	0	732.1	0	0	703.33	0	0	713.62	698.75	0	715.24	751.92	709.29	744.12	0	713.32	0	0	726.9
3.5888e+13	0	719.65	711.04	0	0	749.02	0	0	0	0	737.28	713.65	727.17	723.18	0	729.26	0	731.99	728.84	0	703.43	709.65	695.21	695.6	751.93	0	727.42	0	0	715.99	0	732.3	0	0	700.53	0	0	713.97	698.62	0	715.13	746.51	709.08	739	0	713.13	0	0	727.35
3.5934e+13	0	719.69	710.87	0	0	746.66	0	0	0	0	737.3	713.49	727.06	720.97	0	729.15	0	731.88	727.78	0	703.28	708.51	695.29	695.42	748.25	0	727.3	0	0	715.87	0	732.49	0	0	697.97	0	0	714.08	698.49	0	715.02	742.57	708.89	735.28	0	712.96	0	0	727.55
3.598e+13	0	719.69	710.71	0	0	744.53	0	0	0	0	737.34	713.34	726.96	719	0	729.05	0	731.79	726.58	0	703.12	707.27	695.21	695.24	745.28	0	727.2	0	0	715.79	0	732.55	0	0	695.1	0	0	713.97	698.35	0	714.92	739.47	708.73	732.33	0	712.81	0	0	727.5
3.6027e+13	0	719.63	710.56	0	0	742.59	0	0	0	0	737.35	713.2	726.86	717.23	0	728.96	0	731.72	725.35	0	702.97	706.02	694.99	695.06	742.78	0	727.11	0	0	715.7	0	732.49	0	0	0	0	0	713.69	698.22	0	714.81	736.89	708.59	729.87	0	712.68	0	0	727.26
3.6073e+13	0	719.48	710.42	0	0	740.83	0	0	0	0	737.31	713.07	726.77	715.6	0	728.88	0	731.65	724.14	0	702.81	704.79	694.62	694.87	740.6	0	727.03	0	0	715.6	0	732.31	0	0	0	0	0	713.29	698.09	0	714.69	734.68	708.45	727.75	0	712.56	0	0	726.89
3.612e+13	0	719.27	710.28	0	0	739.22	0	0	0	0	737.2	712.94	726.69	714.09	0	728.81	0	731.59	722.97	0	702.66	703.57	694.12	694.68	738.68	0	726.95	0	0	715.46	0	732.03	0	0	0	0	0	712.82	697.96	0	714.58	732.73	708.3	725.86	0	712.43	0	0	726.43
3.6166e+13	0	720.7	712.14	0	0	751.62	0	0	0	701.31	738.4	714.74	728.16	728.62	0	730.26	0	733	725.39	0	704.67	707.3	696.04	696.96	774.46	0	728.44	0	0	717.19	0	732.97	0	702.89	709.06	0	697.08	713.87	700.02	0	716.26	776.27	710.27	766.98	0	714.26	690.01	0	727.1
3.6213e+13	0	720.34	712	0	0	753.74	0	0	0	0	738.14	714.6	728.08	728.2	0	730.17	0	732.9	729.36	0	704.51	710.7	695.6	696.78	763.01	0	728.33	0	0	716.94	0	732.63	0	0	706.14	0	0	713.77	699.89	0	716.15	759.17	710.07	750.95	0	714.09	0	0	727
3.6259e+13	0	720.18	711.84	0	0	751.56	0	0	0	0	737.95	714.45	727.98	725.61	0	730.06	0	732.79	729.84	0	704.36	710.81	695.65	696.61	756.31	0	728.21	0	0	716.71	0	732.66	0	0	703	0	0	714.17	699.76	0	716.04	751.26	709.85	743.49	0	713.9	0	0	727.49
3.6306e+13	0	720.19	711.68	0	0	749.06	0	0	0	0	737.9	714.29	727.88	723.16	0	729.95	0	732.66	729.12	0	704.21	709.92	695.8	696.43	751.67	0	728.08	0	0	716.54	0	732.89	0	0	700.3	0	0	714.49	699.63	0	715.94	746.16	709.65	738.66	0	713.72	0	0	727.91
3.6352e+13	0	720.23	711.51	0	0	746.73	0	0	0	0	737.93	714.13	727.77	720.98	0	729.84	0	732.55	728	0	704.06	708.74	695.84	696.25	748.12	0	727.96	0	0	716.43	0	733.06	0	0	697.8	0	0	714.56	699.5	0	715.83	742.39	709.47	735.09	0	713.55	0	0	728.06
3.6399e+13	0	720.23	711.35	0	0	744.62	0	0	0	0	737.97	713.98	727.67	719.04	0	729.74	0	732.47	726.78	0	703.91	707.49	695.72	696.06	745.23	0	727.86	0	0	716.35	0	733.1	0	0	694.84	0	0	714.41	699.37	0	715.72	739.38	709.32	732.24	0	713.41	0	0	727.97
3.6445e+13	0	720.15	711.21	0	0	742.71	0	0	0	0	737.97	713.84	727.58	717.29	0	729.66	0	732.4	725.55	0	703.75	706.23	695.47	695.88	742.79	0	727.78	0	0	716.26	0	733.01	0	0	0	0	0	714.11	699.24	0	715.61	736.87	709.18	729.84	0	713.28	0	0	727.7
3.6492e+13	0	719.99	711.07	0	0	740.97	0	0	0	0	737.92	713.71	727.49	715.68	0	729.58	0	732.34	724.34	0	703.6	705	695.08	695.7	740.65	0	727.7	0	0	716.16	0	732.81	0	0	0	0	0	713.69	699.11	0	715.5	734.7	709.04	727.75	0	713.16	0	0	727.31
3.6538e+13	0	721.51	712.9	0	0	738.3	691.02	0	0	835.34	739.19	715.48	728.94	713.7	701.56	731.01	0	733.75	723.16	0	705.57	704.22	697.2	697.94	753.6	0	729.18	690.08	691.39	717.92	0	733.88	0	836.99	691.44	0	830.29	714.86	701.13	0	717.14	811.84	711.01	803.43	0	714.99	690.97	0	728.1
3.6585e+13	0	721.14	712.77	0	0	753.42	690.86	0	0	696.55	738.96	715.36	728.86	729.61	0	730.94	0	733.67	726.85	0	705.42	708.7	696.44	697.76	772.5	0	729.09	0	691.28	717.7	0	733.41	0	698.94	709.25	0	690.78	714.24	701	0	717.04	772.33	710.83	763.28	0	714.84	690.75	0	727.48
3.6631e+13	0	720.8	712.62	0	0	753.95	690.7	0	0	0	738.7	715.22	728.77	728.2	0	730.84	0	733.56	730.06	0	705.27	711.27	696.13	697.58	762.1	0	728.98	0	691.18	717.46	0	733.12	0	0	705.95	0	0	714.28	700.87	0	716.93	757.91	710.62	749.76	0	714.66	690.54	0	727.54
3.6678e+13	0	720.68	712.46	0	0	751.59	690.54	0	0	0	738.53	715.06	728.68	725.57	0	730.74	0	733.44	730.21	0	705.12	711.1	696.24	697.4	755.84	0	728.86	0	691.07	717.23	0	733.23	0	0	702.88	0	0	714.71	700.74	0	716.82	750.65	710.4	742.91	0	714.47	690.32	0	728.07
3.6724e+13	0	720.71	712.3	0	0	749.09	690.39	0	0	0	738.5	714.9	728.57	723.14	0	730.62	0	733.32	729.37	0	704.97	710.12	696.36	697.22	751.43	0	728.73	0	690.96	717.07	0	733.46	0	0	700.23	0	0	715	700.61	0	716.72	745.83	710.2	738.35	0	714.29	690.11	0	728.45
3.6771e+13	0	720.76	712.14	0	0	746.78	690.23	0	0	0	738.55	714.75	728.46	721	0	730.51	0	733.21	728.21	0	704.82	708.91	696.36	697.05	748	0	728.61	0	690.85	716.98	0	733.62	0	0	697.74	0	0	715.03	700.48	0	716.61	742.21	710.03	734.92	0	714.13	0	0	728.56
3.6817e+13	0	720.74	711.98	0	0	744.7	690.07	0	0	0	738.58	714.6	728.36	719.08	0	730.42	0	733.13	726.97	0	704.67	707.64	696.2	696.87	745.19	0	728.51	0	690.74	716.9	0	733.64	0	0	694.73	0	0	714.85	700.35	0	716.5	739.29	709.89	732.15	0	713.99	0	0	728.43
3.6864e+13	0	720.65	711.83	0	0	742.81	0	0	0	0	738.58	714.47	728.27	717.35	0	730.34	0	733.07	725.73	0	704.52	706.39	695.91	696.69	742.79	0	728.43	0	690.63	716.81	0	733.52	0	0	0	0	0	714.52	700.22	0	716.39	736.84	709.75	729.8	0	713.87	0	0	728.13
3.691e+13	0	720.48	711.7	0	0	741.09	0	0	0	0	738.51	714.34	728.19	715.76	0	730.26	0	733.01	724.52	0	704.36	705.15	695.5	696.51	740.7	0	728.35	0	690.52	716.7	0	733.3	0	0	0	0	0	714.08	700.09	0	716.28	734.72	709.61	727.76	0	713.75	0	0	727.71
3.6957e+13	0	721.95	713.51	0	0	740.28	692.06	0	0	741.74	739.74	716.09	729.62	717.6	701.68	731.68	0	734.4	723.39	0	706.31	704.56	697.54	698.71	775.13	0	729.81	691.42	692.69	718.43	0	734.31	0	743.42	700.19	690.69	737.84	715.18	702.09	0	717.9	811.3	711.55	802.4	0	715.55	691.72	0	728.44
3.7003e+13	0	721.57	713.38	0	0	754.62	691.9	0	0	692.37	739.5	715.96	729.54	730.15	0	731.6	0	734.31	728.19	0	706.16	709.89	696.83	698.53	770.73	0	729.72	691.32	692.57	718.21	0	733.84	0	695.36	708.88	690.49	0	714.62	701.96	0	717.79	769.24	711.37	760.38	0	715.4	691.49	0	727.88
3.705e+13	0	721.26	713.23	0	0	754.07	691.75	0	0	0	739.24	715.82	729.45	728.14	0	731.5	0	734.2	730.66	0	706.01	711.72	696.64	698.35	761.28	0	729.61	691.21	692.46	717.95	0	733.63	0	0	705.49	690.29	0	714.8	701.83	0	717.69	756.8	711.16	748.71	0	715.22	691.27	0	728.09
3.7096e+13	0	721.18	713.07	0	0	751.6	691.59	0	0	0	739.1	715.66	729.35	725.5	0	731.39	0	734.08	730.53	0	705.86	711.31	696.77	698.18	755.42	0	729.48	691.11	692.35	717.74	0	733.78	0	0	702.51	690.1	0	715.24	701.7	0	717.58	750.1	710.94	742.38	0	715.03	691.06	0	728.64
3.7143e+13	0	721.23	712.9	0	0	749.11	691.44	0	0	0	739.1	715.5	729.25	723.11	0	731.28	0	733.96	729.6	0	705.71	710.25	696.86	698	751.19	0	729.35	691.01	692.24	717.6	0	734.02	0	0	699.92	0	0	715.49	701.57	0	717.48	745.52	710.75	738.05	0	714.85	690.84	0	728.98
3.7189e+13	0	721.27	712.74	0	0	746.83	691.28	0	0	0	739.15	715.35	729.14	721	0	731.17	0	733.86	728.4	0	705.56	709.02	696.81	697.83	747.88	0	729.24	690.91	692.13	717.51	0	734.16	0	0	697.45	0	0	715.48	701.44	0	717.37	742.04	710.58	734.75	0	714.69	690.62	0	729.03
3.7236e+13	0	721.25	712.59	0	0	744.77	691.12	0	0	0	739.18	715.21	729.04	719.11	0	731.08	0	733.78	727.15	0	705.41	707.75	696.62	697.65	745.14	0	729.15	690.81	692.02	717.44	0	734.15	0	0	694.29	0	0	715.26	701.31	0	717.26	739.21	710.44	732.06	0	714.56	690.4	0	728.87
3.7282e+13	0	721.14	712.45	0	0	742.91	690.96	0	0	0	739.17	715.07	728.95	717.4	0	731	0	733.72	725.91	0	705.26	706.49	696.3	697.47	742.79	0	729.07	690.71	691.91	717.35	0	734.01	0	0	0	0	0	714.91	701.18	0	717.15	736.82	710.31	729.77	0	714.44	690.19	0	728.54
3.7329e+13	0	720.95	712.31	0	0	741.2	690.8	0	0	0	739.09	714.95	728.87	715.83	0	730.93	0	733.66	724.7	0	705.11	705.25	695.86	697.29	740.73	0	728.99	690.61	691.8	717.23	0	733.77	0	0	0	0	0	714.45	701.05	0	717.04	734.73	710.17	727.76	0	714.32	0	0	728.1
3.7375e+13	0	722.37	714.11	0	0	744.36	693.08	0	0	721.89	740.28	716.68	730.28	722.98	697.74	732.32	0	735.03	723.98	0	707.02	705.39	697.8	699.45	781.08	0	730.43	692.74	693.93	718.93	0	734.72	0	723.39	706.26	691.52	718.36	715.48	703.01	0	718.64	800.06	712.08	790.27	0	716.1	692.43	0	728.77
3.7422e+13	0	721.99	713.97	0	0	755.42	692.93	0	0	0	740.02	716.55	730.2	730.42	0	732.24	0	734.94	729.37	0	706.88	710.86	697.17	699.28	769.16	0	730.34	692.64	693.82	718.69	0	734.26	0	691.09	708.6	691.31	0	715.03	702.88	0	718.53	766.74	711.9	758.03	0	715.94	692.21	0	728.3
3.7468e+13	0	721.72	713.82	0	0	754.14	692.77	0	0	0	739.77	716.4	730.11	728.06	0	732.14	0	734.82	731.17	0	706.73	712.09	697.1	699.11	760.53	0	730.22	692.54	693.71	718.44	0	734.13	0	0	705.19	691.11	0	715.32	702.75	0	718.43	755.82	711.68	747.78	0	715.76	692	0	728.65
3.7515e+13	0	721.68	713.66	0	0	751.6	692.62	0	0	0	739.66	716.25	730.01	725.42	0	732.03	0	734.7	730.82	0	706.58	711.5	697.24	698.93	755.02	0	730.09	692.43	693.6	718.24	0	734.33	0	0	702.28	690.91	0	715.76	702.63	0	718.32	749.59	711.47	741.89	0	715.57	691.79	0	729.19
3.7561e+13	0	721.74	713.49	0	0	749.12	692.47	0	0	0	739.68	716.09	729.9	723.07	0	731.92	0	734.58	729.8	0	706.43	710.39	697.31	698.76	750.97	0	729.97	692.33	693.49	718.11	0	734.56	0	0	699.73	690.71	0	715.96	702.5	0	718.22	745.24	711.28	737.78	0	715.39	691.57	0	729.48
3.7608e+13	0	721.77	713.33	0	0	746.87	692.3	0	0	0	739.73	715.94	729.8	720.99	0	731.81	0	734.48	728.58	0	706.29	709.14	697.23	698.58	747.76	0	729.86	692.23	693.38	718.03	0	734.68	0	0	697.24	690.52	0	715.91	702.37	0	718.11	741.88	711.13	734.59	0	715.25	691.35	0	729.49
3.7654e+13	0	721.74	713.19	0	0	744.84	692.14	0	0	0	739.76	715.8	729.7	719.13	0	731.72	0	734.41	727.32	0	706.13	707.86	697	698.41	745.09	0	729.77	692.12	693.28	717.96	0	734.65	0	0	693.88	690.32	0	715.66	702.24	0	718	739.13	710.99	731.97	0	715.12	691.13	0	729.29
3.77e+13	0	721.61	713.05	0	0	742.99	691.98	0	0	0	739.74	715.67	729.61	717.44	0	731.65	0	734.35	726.07	0	705.98	706.61	696.66	698.23	742.79	0	729.69	692.01	693.17	717.87	0	734.49	0	0	0	690.12	0	715.28	702.11	0	717.89	736.79	710.86	729.73	0	715	690.92	0	728.93
3.7747e+13	0	721.41	712.91	0	0	741.31	691.83	0	0	0	739.65	715.55	729.53	715.89	0	731.57	0	734.29	724.87	0	705.83	705.37	696.2	698.05	740.77	0	729.61	691.91	693.06	717.75	0	734.23	0	0	0	0	0	714.81	701.98	0	717.79	734.74	710.72	727.76	0	714.88	690.69	0	728.48
3.7793e+13	0	722.78	714.68	0	690.01	748.74	694.07	0	0	712.37	740.8	717.26	730.93	727.2	694.21	732.95	0	735.64	725.05	0	707.72	706.7	698.06	700.18	780.94	0	731.04	694	695.14	719.41	0	735.12	0	713.92	709.48	692.31	708.89	715.78	703.91	0	719.36	790.53	712.6	780.65	0	716.64	693.14	0	729.08
3.784e+13	0	722.4	714.55	0	0	755.94	693.92	0	0	0	740.53	717.12	730.85	730.53	0	732.87	0	735.55	730.39	0	707.57	711.71	697.54	700.01	767.77	0	730.94	693.9	695.03	719.16	0	734.69	0	0	708.36	692.11	0	715.45	703.78	0	719.25	764.66	712.41	756.08	0	716.47	692.93	0	728.75
3.7886e+13	0	722.17	714.39	0	0	754.16	693.76	0	0	0	740.3	716.97	730.75	727.96	0	732.77	0	735.43	731.62	0	707.43	712.45	697.57	699.84	759.85	0	730.82	693.8	694.92	718.92	0	734.64	0	0	704.98	691.92	0	715.84	703.65	0	719.15	754.94	712.19	746.94	0	716.28	692.72	0	729.2
3.7933e+13	0	722.17	714.23	0	0	751.58	693.61	0	0	0	740.22	716.82	730.65	725.34	0	732.65	0	735.3	731.08	0	707.28	711.71	697.72	699.67	754.64	0	730.69	693.7	694.82	718.73	0	734.87	0	0	702.14	691.72	0	716.25	703.53	0	719.05	749.12	711.98	741.44	0	716.09	692.5	0	729.72
3.7979e+13	0	722.24	714.07	0	0	749.13	693.46	0	0	0	740.25	716.66	730.54	723.03	0	732.54	0	735.19	729.99	0	707.14	710.55	697.77	699.49	750.76	0	730.56	693.6	694.71	718.62	0	735.09	0	0	699.62	691.52	0	716.41	703.4	0	718.94	744.96	711.8	737.51	0	715.92	692.28	0	729.96
3.8026e+13	0	722.26	713.91	0	0	746.9	693.3	0	0	0	740.31	716.51	730.44	720.98	0	732.44	0	735.1	728.75	0	706.99	709.28	697.65	699.32	747.65	0	730.46	693.49	694.6	718.54	0	735.19	0	0	697.13	691.32	0	716.32	703.27	0	718.83	741.72	711.65	734.43	0	715.78	692.06	0	729.93
3.8072e+13	0	722.21	713.77	0	0	744.9	693.14	0	0	0	740.33	716.37	730.34	719.15	0	732.35	0	735.03	727.48	0	706.84	708.01	697.41	699.15	745.04	0	730.37	693.39	694.49	718.47	0	735.13	0	0	693.61	691.12	0	716.04	703.15	0	718.72	739.05	711.52	731.88	0	715.66	691.85	0	729.69
3.8119e+13	0	722.07	713.63	0	0	743.08	692.99	0	0	0	740.29	716.25	730.26	717.48	0	732.28	0	734.97	726.23	0	706.69	706.75	697.04	698.97	742.79	0	730.3	693.29	694.38	718.38	0	734.95	0	0	0	690.92	0	715.64	703.02	0	718.62	736.76	711.39	729.69	0	715.55	691.62	0	729.31
3.8165e+13	0	721.86	713.5	0	0	741.41	692.83	0	0	0	740.19	716.13	730.18	715.94	0	732.21	0	734.91	725.02	0	706.54	705.51	696.56	698.8	740.8	0	730.22	693.19	694.27	718.25	0	734.67	0	0	0	690.72	0	715.15	702.89	0	718.51	734.75	711.25	727.75	0	715.42	691.4	0	728.84
3.8212e+13	0	723.18	715.25	0	691.17	752.24	695.03	0	0	705.49	741.3	717.82	731.56	729.83	690.94	733.57	0	736.24	726.46	0	708.4	708.25	698.36	700.89	779.1	0	731.62	695.24	696.31	719.87	0	735.51	0	707.07	710.66	693.1	702.42	716.07	704.78	0	720.06	783.55	713.11	773.89	690.98	717.16	693.82	0	729.39
3.8258e+13	0	722.8	715.11	0	691.04	756.27	694.88	0	0	0	741.02	717.68	731.47	730.54	0	733.48	0	736.14	731.25	0	708.25	712.41	697.97	700.72	766.54	0	731.52	695.14	696.2	719.62	0	735.11	0	0	708.05	692.9	0	715.89	704.65	0	719.95	762.9	712.91	754.43	690.82	716.99	693.61	0	729.21
3.8305e+13	0	722.63	714.95	0	690.91	754.15	694.73	0	0	0	740.81	717.53	731.38	727.85	0	733.37	0	736.02	732	0	708.11	712.72	698.07	700.55	759.23	0	731.4	695.04	696.1	719.38	0	735.14	0	0	704.75	692.7	0	716.35	704.53	0	719.85	754.14	712.69	746.18	690.67	716.8	693.4	0	729.75
3.8351e+13	0	722.65	714.79	0	690.78	751.56	694.57	0	0	0	740.76	717.37	731.27	725.27	0	733.26	0	735.89	731.31	0	707.96	711.86	698.21	700.38	754.29	0	731.26	694.94	695.99	719.21	0	735.4	0	0	701.97	692.5	0	716.73	704.4	0	719.75	748.68	712.48	741.03	690.52	716.61	693.19	0	730.23
3.8398e+13	0	722.72	714.63	0	690.64	749.12	694.42	0	0	0	740.81	717.22	731.16	722.99	0	733.14	0	735.78	730.17	0	707.82	710.66	698.22	700.21	750.55	0	731.14	694.84	695.88	719.11	0	735.61	0	0	699.48	692.3	0	716.84	704.28	0	719.64	744.71	712.31	737.27	690.37	716.45	692.97	0	730.43
3.8444e+13	0	722.74	714.47	0	690.5	746.93	694.26	0	0	0	740.87	717.07	731.06	720.98	0	733.05	0	735.69	728.9	0	707.67	709.38	698.07	700.04	747.53	0	731.04	694.74	695.78	719.04	0	735.68	0	0	696.97	692.11	0	716.71	704.15	0	719.53	741.57	712.17	734.29	690.22	716.31	692.76	0	730.35
3.8491e+13	0	722.67	714.33	0	690.37	744.95	694.11	0	0	0	740.88	716.94	730.97	719.17	0	732.96	0	735.63	727.62	0	707.52	708.1	697.79	699.87	744.99	0	730.96	694.64	695.67	718.97	0	735.59	0	0	693.22	691.91	0	716.41	704.02	0	719.43	738.97	712.04	731.8	690.07	716.19	692.54	0	730.08
3.8537e+13	0	722.52	714.2	0	690.24	743.15	693.96	0	0	0	740.83	716.81	730.89	717.52	0	732.89	0	735.58	726.38	0	707.37	706.84	697.4	699.69	742.78	0	730.89	694.54	695.56	718.87	0	735.39	0	0	0	691.72	0	715.99	703.9	0	719.32	736.73	711.91	729.65	0	716.08	692.32	0	729.68
3.8584e+13	0	722.29	714.07	0	690.12	741.5	693.81	0	0	0	740.72	716.69	730.81	715.99	0	732.82	0	735.52	725.17	0	707.23	705.61	696.91	699.52	740.82	0	730.81	694.43	695.45	718.74	0	735.09	0	0	0	691.52	0	715.48	703.77	0	719.21	734.75	711.77	727.75	0	715.96	692.1	0	729.19
3.863e+13	0	723.56	715.8	0	692.31	754.69	695.96	0	0	701.15	741.78	718.36	732.17	731.31	0	734.16	0	736.82	727.98	0	709.06	709.71	698.65	701.58	776.96	0	732.19	696.43	697.45	720.33	0	735.88	0	702.83	711.2	693.85	696.93	716.37	705.63	0	720.74	778.4	713.6	768.99	692.01	717.66	694.48	0	729.71
3.8677e+13	0	723.2	715.65	0	692.17	756.47	695.81	0	0	0	741.51	718.22	732.09	730.47	0	734.07	0	736.72	731.98	0	708.92	712.99	698.39	701.41	765.43	0	732.09	696.33	697.35	720.07	0	735.55	0	0	707.87	693.65	0	716.36	705.5	0	720.64	761.38	713.39	753	691.86	717.49	694.28	0	729.7
3.8723e+13	0	723.08	715.5	0	692.04	754.12	695.66	0	0	0	741.32	718.07	731.99	727.72	0	733.96	0	736.59	732.34	0	708.77	712.97	698.55	701.25	758.65	0	731.96	696.23	697.24	719.84	0	735.65	0	0	704.63	693.46	0	716.85	705.38	0	720.53	753.41	713.17	745.5	691.71	717.29	694.06	0	730.28
3.877e+13	0	723.13	715.34	0	691.9	751.52	695.51	0	0	0	741.3	717.91	731.88	725.18	0	733.84	0	736.46	731.51	0	708.63	712.01	698.68	701.08	753.96	0	731.83	696.13	697.13	719.68	0	735.92	0	0	701.91	693.27	0	717.19	705.25	0	720.43	748.27	712.97	740.64	691.56	717.11	693.85	0	730.73
3.8816e+13	0	723.2	715.17	0	691.78	749.12	695.35	0	0	0	741.36	717.76	731.77	722.94	0	733.73	0	736.36	730.32	0	708.48	710.79	698.66	700.91	750.36	0	731.71	696.03	697.03	719.6	0	736.11	0	0	699.45	693.08	0	717.26	705.13	0	720.33	744.46	712.81	737.03	691.41	716.95	693.64	0	730.87
3.8863e+13	0	723.2	715.02	0	691.65	746.95	695.2	0	0	0	741.41	717.62	731.67	720.96	0	733.64	0	736.28	729.04	0	708.34	709.5	698.48	700.74	747.42	0	731.61	695.93	696.92	719.53	0	736.15	0	0	696.93	692.88	0	717.09	705	0	720.22	741.43	712.67	734.14	691.26	716.83	693.44	0	730.76
3.8909e+13	0	723.12	714.88	0	691.52	745	695.05	0	0	0	741.42	717.49	731.58	719.18	0	733.56	0	736.22	727.76	0	708.19	708.22	698.18	700.56	744.93	0	731.53	695.83	696.81	719.46	0	736.04	0	0	693.06	692.69	0	716.76	704.88	0	720.11	738.89	712.55	731.72	691.11	716.71	693.22	0	730.46
3.8956e+13	0	722.95	714.75	0	691.38	743.22	694.9	0	0	0	741.35	717.37	731.5	717.55	0	733.49	0	736.16	726.51	0	708.04	706.97	697.76	700.39	742.77	0	731.46	695.73	696.71	719.35	0	735.82	0	0	0	692.49	0	716.32	704.75	0	720	736.69	712.42	729.61	690.95	716.6	693	0	730.03
3.9002e+13	0	724.33	716.46	0	693.53	740.55	697.01	0	0	814.94	742.51	719.02	732.85	715.79	704.77	734.82	0	737.47	725.19	690.09	709.85	706.03	699.66	702.42	759.75	0	732.84	697.7	698.66	720.99	0	736.74	0	816.87	693.13	694.78	811.23	717.3	706.58	0	721.51	815.89	714.25	807.81	693.17	718.31	695.33	0	730.66
3.9049e+13	0	723.93	716.33	0	693.4	756.33	696.86	0	0	697.14	742.25	718.89	732.77	732.11	0	734.74	0	737.39	729.44	0	709.7	711.08	698.98	702.26	774.91	0	732.75	697.6	698.56	720.76	0	736.24	0	699.39	710.87	694.59	691.69	716.68	706.46	0	721.41	774.46	714.07	765.27	693.02	718.15	695.13	0	730.04
3.9095e+13	0	723.6	716.19	0	693.28	756.56	696.71	0	0	0	741.98	718.75	732.68	730.37	0	734.65	0	737.28	732.6	0	709.56	713.52	698.86	702.09	764.44	0	732.64	697.5	698.45	720.5	0	735.99	0	0	707.43	694.4	0	716.83	706.33	0	721.3	760.06	713.86	751.75	692.87	717.97	694.92	0	730.2
3.9142e+13	0	723.52	716.03	0	693.15	754.07	696.56	0	0	0	741.83	718.6	732.58	727.6	0	734.54	0	737.15	732.63	0	709.42	713.24	699.06	701.92	758.12	0	732.51	697.4	698.35	720.28	0	736.15	0	0	704.33	694.2	0	717.33	706.21	0	721.2	752.75	713.64	744.87	692.72	717.78	694.71	0	730.81
3.9188e+13	0	723.59	715.87	0	693.02	751.48	696.41	0	0	0	741.83	718.44	732.47	725.09	0	734.42	0	737.02	731.69	0	709.28	712.2	699.18	701.75	753.64	0	732.38	697.3	698.24	720.15	0	736.42	0	0	701.69	694.01	0	717.64	706.08	0	721.1	747.88	713.45	740.27	692.57	717.6	694.51	0	731.21
3.9235e+13	0	723.66	715.71	0	692.88	749.1	696.26	0	0	0	741.89	718.29	732.36	722.89	0	734.31	0	736.92	730.47	0	709.13	710.95	699.12	701.59	750.17	0	732.26	697.2	698.14	720.07	0	736.59	0	0	699.28	693.82	0	717.66	705.96	0	720.99	744.23	713.29	736.8	692.43	717.45	694.3	0	731.3
3.9281e+13	0	723.65	715.56	0	692.75	746.97	696.11	0	0	0	741.94	718.15	732.27	720.95	0	734.22	0	736.85	729.17	0	708.99	709.65	698.91	701.42	747.31	0	732.17	697.1	698.03	720.01	0	736.61	0	0	696.73	693.62	0	717.46	705.83	0	720.89	741.28	713.16	734	692.27	717.33	694.08	0	731.14
3.9328e+13	0	723.55	715.42	0	692.62	745.04	695.97	0	0	0	741.94	718.02	732.18	719.19	0	734.14	0	736.79	727.89	0	708.84	708.37	698.58	701.25	744.88	0	732.1	697	697.93	719.93	0	736.47	0	0	692.62	693.43	0	717.1	705.71	0	720.78	738.81	713.04	731.63	692.12	717.22	693.87	0	730.81
3.9374e+13	0	723.37	715.29	0	692.49	743.28	695.82	0	0	0	741.86	717.91	732.1	717.58	0	734.07	0	736.74	726.64	0	708.69	707.11	698.14	701.07	742.76	0	732.03	696.91	697.82	719.82	0	736.23	0	0	0	693.24	0	716.64	705.59	0	720.67	736.66	712.91	729.57	691.97	717.1	693.66	0	730.37
3.942e+13	0	724.7	716.99	0	694.6	742.95	697.89	0	0	738.44	742.98	719.54	733.43	720.33	703.55	735.39	0	738.03	725.41	690.73	710.47	706.47	699.96	703.08	779	0	733.39	698.83	699.74	721.43	0	737.1	0	739.99	703	695.49	735.86	717.55	707.38	0	722.16	812.38	714.72	803.43	694.14	718.79	695.96	0	730.94
3.9467e+13	0	724.29	716.85	0	694.48	757.39	697.74	0	0	693.52	742.71	719.41	733.35	732.51	0	735.31	0	737.94	730.75	690.5	710.33	712.28	699.34	702.91	773.06	0	733.29	698.73	699.63	721.19	0	736.6	0	695.98	710.38	695.3	0	717.02	707.26	0	722.05	771.33	714.53	762.34	693.99	718.63	695.76	0	730.39
3.9513e+13	0	724	716.71	0	694.34	756.59	697.59	0	0	0	742.44	719.27	733.26	730.24	0	735.21	0	737.82	733.11	690.28	710.19	713.96	699.34	702.74	763.55	0	733.17	698.63	699.53	720.93	0	736.43	0	0	706.89	695.11	0	717.3	707.14	0	721.95	758.88	714.32	750.65	693.85	718.45	695.55	0	730.71
3.956e+13	0	723.97	716.55	0	694.21	754	697.44	0	0	0	742.32	719.11	733.16	727.48	0	735.1	0	737.69	732.88	690.07	710.05	713.45	699.55	702.58	757.62	0	733.04	698.53	699.43	720.72	0	736.65	0	0	703.9	694.93	0	717.81	707.01	0	721.85	752.13	714.1	744.29	693.7	718.25	695.35	0	731.32
3.9606e+13	0	724.05	716.38	0	694.09	751.43	697.3	0	0	0	742.34	718.95	733.05	725.02	0	734.98	0	737.57	731.85	0	709.91	712.33	699.63	702.41	753.35	0	732.91	698.43	699.32	720.6	0	736.92	0	0	701.34	694.73	0	718.07	706.89	0	721.75	747.52	713.92	739.92	693.56	718.08	695.14	0	731.67
3.9653e+13	0	724.11	716.23	0	693.96	749.08	697.15	0	0	0	742.42	718.81	732.94	722.86	0	734.87	0	737.47	730.6	0	709.76	711.05	699.53	702.25	749.99	0	732.8	698.33	699.22	720.54	0	737.06	0	0	698.97	694.54	0	718.04	706.77	0	721.64	744	713.77	736.58	693.41	717.94	694.93	0	731.71
3.9699e+13	0	724.09	716.08	0	693.83	746.98	697	0	0	0	742.46	718.67	732.84	720.94	0	734.79	0	737.41	729.29	0	709.62	709.74	699.29	702.08	747.21	0	732.72	698.24	699.11	720.48	0	737.05	0	0	696.37	694.35	0	717.81	706.64	0	721.53	741.15	713.65	733.86	693.26	717.82	694.72	0	731.51
3.9746e+13	0	723.97	715.95	0	693.7	745.07	696.85	0	0	0	742.44	718.55	732.76	719.21	0	734.71	0	737.35	728.01	0	709.47	708.46	698.92	701.91	744.83	0	732.64	698.14	699.01	720.39	0	736.89	0	0	691.94	694.16	0	717.43	706.52	0	721.43	738.73	713.53	731.55	693.11	717.71	694.51	0	731.16
3.9792e+13	0	723.77	715.82	0	693.57	743.34	696.71	0	0	0	742.35	718.43	732.68	717.62	0	734.64	0	737.3	726.77	0	709.33	707.2	698.46	701.74	742.74	0	732.57	698.04	698.9	720.28	0	736.62	0	0	0	693.97	0	716.95	706.4	0	721.32	736.62	713.4	729.53	692.96	717.6	694.31	0	730.69
3.9839e+13	0	725.05	717.5	0	695.64	747.32	698.74	0	0	721.04	743.43	720.05	734	725.92	699.32	735.95	0	738.57	726.07	691.36	711.08	707.45	700.19	703.71	783.74	0	733.92	699.92	700.78	721.85	0	737.44	0	722.6	708.74	696.19	718.34	717.8	708.16	0	722.79	801.28	715.18	791.49	695.09	719.26	696.57	0	731.2
3.9885e+13	0	724.65	717.36	0	695.51	758.06	698.59	0	0	0	743.15	719.92	733.92	732.68	0	735.86	0	738.48	731.87	691.14	710.94	713.22	699.67	703.55	771.42	0	733.82	699.82	700.68	721.6	0	736.96	0	692.81	709.97	696	0	717.39	708.04	0	722.69	768.78	714.98	759.95	694.95	719.1	696.37	0	730.77
3.9932e+13	0	724.4	717.21	0	695.38	756.57	698.45	0	0	0	742.9	719.77	733.82	730.1	0	735.76	0	738.35	733.56	690.93	710.8	714.29	699.76	703.38	762.74	0	733.7	699.73	700.58	721.34	0	736.88	0	0	706.53	695.81	0	717.79	707.92	0	722.58	757.84	714.77	749.67	694.8	718.91	696.17	0	731.22
3.9978e+13	0	724.41	717.05	0	695.26	753.92	698.3	0	0	0	742.81	719.61	733.72	727.36	0	735.64	0	738.22	733.1	690.7	710.66	713.6	699.97	703.22	757.16	0	733.56	699.63	700.47	721.15	0	737.14	0	0	703.64	695.63	0	718.28	707.8	0	722.48	751.57	714.55	743.75	694.66	718.72	695.97	0	731.81
4.0025e+13	0	724.5	716.89	0	695.13	751.37	698.15	0	0	0	742.85	719.46	733.61	724.94	0	735.52	0	738.1	732	690.48	710.52	712.43	700.02	703.05	753.06	0	733.44	699.53	700.37	721.05	0	737.4	0	0	701.13	695.44	0	718.48	707.67	0	722.38	747.18	714.38	739.6	694.51	718.55	695.76	0	732.11
4.0071e+13	0	724.55	716.74	0	695	749.06	698.01	0	0	0	742.93	719.31	733.5	722.81	0	735.42	0	738.01	730.72	690.26	710.38	711.13	699.89	702.89	749.81	0	733.33	699.43	700.26	720.99	0	737.52	0	0	698.78	695.25	0	718.42	707.55	0	722.27	743.79	714.24	736.38	694.36	718.41	695.55	0	732.1
4.0118e+13	0	724.51	716.59	0	694.87	746.98	697.86	0	0	0	742.96	719.18	733.41	720.93	0	735.34	0	737.95	729.41	690.04	710.23	709.82	699.62	702.72	747.1	0	733.25	699.34	700.16	720.93	0	737.47	0	0	696.13	695.06	0	718.15	707.43	0	722.17	741.01	714.12	733.73	694.21	718.3	695.35	0	731.87
4.0164e+13	0	724.38	716.46	0	694.75	745.1	697.72	0	0	0	742.93	719.06	733.33	719.22	0	735.27	0	737.9	728.12	0	710.09	708.54	699.23	702.55	744.78	0	733.18	699.24	700.06	720.84	0	737.29	0	0	691.46	694.87	0	717.74	707.31	0	722.06	738.65	714	731.47	694.07	718.19	695.14	0	731.48
4.0211e+13	0	724.16	716.34	0	694.62	743.39	697.57	0	0	0	742.83	718.94	733.25	717.64	0	735.2	0	737.84	726.88	0	709.94	707.29	698.76	702.39	742.73	0	733.11	699.14	699.95	720.72	0	737.01	0	0	0	694.68	0	717.25	707.18	0	721.95	736.58	713.87	729.48	693.92	718.08	694.93	0	731
4.0257e+13	0	725.4	717.99	0	696.65	751.69	699.57	0	0	712.38	743.87	720.54	734.55	730	695.72	736.49	0	739.1	727.25	691.99	711.68	708.9	700.41	704.33	783.24	0	734.43	700.99	701.8	722.26	0	737.77	0	713.99	711.47	696.87	709.46	718.05	708.92	0	723.4	792.06	715.62	782.17	696.01	719.72	697.17	0	731.46
4.0304e+13	0	725	717.86	0	696.52	758.47	699.42	0	0	0	743.58	720.41	734.47	732.69	0	736.4	0	739	732.83	691.77	711.54	714.01	700.02	704.17	769.97	0	734.33	700.89	701.7	722	0	737.33	0	0	709.8	696.68	0	717.78	708.8	0	723.3	766.65	715.42	757.95	695.87	719.55	696.97	0	731.17
4.035e+13	0	724.8	717.7	0	696.39	756.51	699.28	0	0	0	743.35	720.26	734.37	729.94	0	736.29	0	738.87	733.93	691.54	711.4	714.59	700.2	704.01	761.99	0	734.21	700.79	701.59	721.75	0	737.33	0	0	706.39	696.49	0	718.27	708.68	0	723.2	756.9	715.2	748.78	695.73	719.36	696.77	0	731.73
4.0397e+13	0	724.84	717.54	0	696.27	753.84	699.13	0	0	0	743.29	720.1	734.27	727.23	0	736.17	0	738.74	733.29	691.33	711.26	713.76	700.41	703.84	756.72	0	734.07	700.7	701.49	721.58	0	737.62	0	0	703.54	696.31	0	718.72	708.56	0	723.1	751.04	715	743.25	695.58	719.17	696.57	0	732.29
4.0443e+13	0	724.94	717.38	0	696.14	751.31	698.99	0	0	0	743.35	719.95	734.16	724.85	0	736.06	0	738.62	732.13	691.11	711.12	712.55	700.43	703.68	752.79	0	733.95	700.6	701.39	721.49	0	737.86	0	0	701.06	696.12	0	718.88	708.44	0	723	746.85	714.83	739.29	695.44	719.01	696.36	0	732.53
4.049e+13	0	724.97	717.23	0	696.02	749.03	698.85	0	0	0	743.43	719.8	734.05	722.77	0	735.96	0	738.54	730.83	690.89	710.98	711.24	700.27	703.51	749.64	0	733.85	700.5	701.28	721.44	0	737.95	0	0	698.71	695.93	0	718.77	708.32	0	722.89	743.58	714.69	736.17	695.29	718.88	696.16	0	732.48
4.0536e+13	0	724.92	717.09	0	695.89	746.98	698.7	0	0	0	743.45	719.68	733.96	720.91	0	735.88	0	738.48	729.51	690.66	710.83	709.93	699.97	703.35	747	0	733.77	700.41	701.18	721.37	0	737.88	0	0	695.99	695.75	0	718.47	708.2	0	722.78	740.88	714.58	733.6	695.14	718.77	695.95	0	732.21
4.0583e+13	0	724.77	716.97	0	695.76	745.13	698.55	0	0	0	743.41	719.56	733.88	719.22	0	735.81	0	738.43	728.23	690.43	710.69	708.65	699.57	703.18	744.72	0	733.7	700.31	701.08	721.28	0	737.68	0	0	691.15	695.56	0	718.05	708.07	0	722.68	738.57	714.46	731.39	695	718.66	695.75	0	731.8
4.0629e+13	0	724.54	716.84	0	695.63	743.43	698.41	0	0	0	743.3	719.44	733.81	717.67	0	735.74	0	738.38	726.99	690.21	710.54	707.4	699.08	703.02	742.71	0	733.63	700.21	700.97	721.15	0	737.37	0	0	0	695.37	0	717.53	707.95	0	722.57	736.54	714.33	729.44	694.85	718.55	695.54	0	731.3
4.0676e+13	0	725.73	718.48	0	697.62	755.05	700.38	0	0	706.76	744.29	721.02	735.09	732.41	692.7	737.01	0	739.61	728.74	692.61	712.26	710.53	700.68	704.93	781.28	0	734.94	702.03	702.79	722.66	0	738.08	690.12	708.41	712.64	697.52	703.66	718.29	709.66	0	724	785.25	716.05	775.54	696.91	720.17	697.75	0	731.71
4.0722e+13	0	725.34	718.34	0	697.5	758.7	700.23	0	0	0	744	720.89	735.01	732.62	0	736.92	0	739.51	733.62	692.38	712.12	714.66	700.43	704.77	768.67	0	734.83	701.93	702.68	722.4	0	737.7	0	0	709.56	697.34	0	718.2	709.54	0	723.9	764.84	715.85	756.25	696.77	719.99	697.55	0	731.61
4.0769e+13	0	725.2	718.19	0	697.37	756.43	700.09	0	0	0	743.8	720.74	734.91	729.78	0	736.81	0	739.38	734.25	692.16	711.98	714.82	700.66	704.61	761.3	0	734.7	701.83	702.58	722.15	0	737.79	0	0	706.18	697.16	0	718.74	709.42	0	723.8	756.05	715.63	747.98	696.62	719.8	697.35	0	732.23
4.0815e+13	0	725.27	718.02	0	697.25	753.74	699.95	0	0	0	743.77	720.58	734.8	727.11	0	736.69	0	739.24	733.46	691.95	711.84	713.87	700.85	704.45	756.31	0	734.57	701.74	702.48	722	0	738.09	0	0	703.38	696.97	0	719.16	709.3	0	723.7	750.55	715.43	742.79	696.48	719.61	697.15	0	732.75
4.0862e+13	0	725.36	717.86	0	697.12	751.25	699.8	0	0	0	743.84	720.42	734.69	724.77	0	736.58	0	739.14	732.24	691.72	711.7	712.62	700.84	704.29	752.54	0	734.45	701.64	702.38	721.92	0	738.32	0	0	700.92	696.79	0	719.26	709.18	0	723.6	746.55	715.27	738.99	696.33	719.46	696.95	0	732.94
4.0908e+13	0	725.39	717.72	0	697	749	699.66	0	0	0	743.91	720.29	734.59	722.73	0	736.48	0	739.06	730.93	691.49	711.56	711.3	700.65	704.13	749.48	0	734.35	701.54	702.27	721.87	0	738.38	0	0	698.57	696.6	0	719.12	709.06	0	723.49	743.38	715.14	735.98	696.19	719.34	696.75	0	732.84
4.0955e+13	0	725.32	717.58	0	696.87	746.98	699.51	0	0	0	743.93	720.16	734.5	720.89	0	736.41	0	739	729.61	691.27	711.42	710	700.32	703.96	746.9	0	734.28	701.45	702.17	721.81	0	738.28	0	0	695.75	696.42	0	718.79	708.94	0	723.38	740.75	715.03	733.47	696.05	719.23	696.54	0	732.54
4.1001e+13	0	725.15	717.46	0	696.75	745.15	699.37	0	0	0	743.87	720.05	734.42	719.22	0	736.34	0	738.95	728.33	691.05	711.27	708.72	699.89	703.8	744.67	0	734.21	701.35	702.07	721.71	0	738.05	0	0	690.71	696.23	0	718.34	708.82	0	723.28	738.49	714.91	731.31	695.9	719.12	696.34	0	732.1
4.1048e+13	0	726.46	719.08	0	698.7	742.14	701.3	0	0	1055.5	744.97	721.61	735.69	716.48	0	737.6	0	740.2	726.91	693.41	712.96	707.66	701.64	705.68	740.06	0	735.52	703.13	703.85	723.27	0	738.91	691.26	1056.6	0	698.35	1053.4	719.23	710.51	0	724.69	744.67	716.65	736.25	697.92	720.75	698.51	0	732.66
4.1094e+13	0	726.05	718.95	0	698.57	757.34	701.16	0	0	702.01	744.7	721.49	735.62	733.71	0	737.53	0	740.11	730.3	693.2	712.82	712.01	700.94	705.52	779.06	0	735.43	703.03	703.75	723.04	0	738.39	691.1	703.54	712.93	698.17	697.87	718.55	710.39	0	724.59	780.16	716.47	770.68	697.78	720.6	698.32	0	731.97
4.114e+13	0	725.69	718.81	0	698.45	758.8	701.02	0	0	0	744.41	721.36	735.53	732.49	0	737.43	0	740	734.28	692.98	712.69	715.17	700.82	705.36	767.51	0	735.32	702.94	703.64	722.78	0	738.08	690.94	0	709.29	697.99	0	718.64	710.27	0	724.49	763.27	716.27	754.78	697.64	720.42	698.12	0	732.06
4.1187e+13	0	725.6	718.65	0	698.33	756.32	700.88	0	0	0	744.24	721.2	735.43	729.6	0	737.32	0	739.87	734.52	692.77	712.55	715.02	701.1	705.2	760.67	0	735.18	702.84	703.54	722.55	0	738.24	690.79	0	705.99	697.8	0	719.2	710.15	0	724.39	755.27	716.05	747.25	697.5	720.23	697.92	0	732.72
4.1233e+13	0	725.69	718.49	0	698.2	753.64	700.74	0	0	0	744.24	721.04	735.32	726.97	0	737.2	0	739.74	733.6	692.55	712.41	713.98	701.27	705.04	755.93	0	735.05	702.75	703.44	722.41	0	738.55	690.64	0	703.25	697.62	0	719.57	710.03	0	724.29	750.09	715.85	742.35	697.35	720.05	697.73	0	733.19
4.128e+13	0	725.78	718.33	0	698.08	751.18	700.59	0	0	0	744.32	720.89	735.21	724.69	0	737.09	0	739.64	732.35	692.32	712.27	712.7	701.22	704.88	752.29	0	734.93	702.65	703.34	722.35	0	738.75	690.49	0	700.83	697.44	0	719.63	709.91	0	724.18	746.25	715.7	738.71	697.21	719.9	697.53	0	733.32
4.1326e+13	0	725.79	718.19	0	697.96	748.97	700.45	0	0	0	744.39	720.76	735.11	722.67	0	737	0	739.57	731.02	692.1	712.13	711.38	701	704.72	749.32	0	734.85	702.55	703.24	722.3	0	738.78	690.35	0	698.47	697.26	0	719.44	709.79	0	724.08	743.19	715.58	735.79	697.07	719.78	697.32	0	733.18
4.1373e+13	0	725.7	718.06	0	697.83	746.97	700.3	0	0	0	744.39	720.64	735.03	720.87	0	736.92	0	739.51	729.7	691.88	711.99	710.08	700.65	704.56	746.8	0	734.77	702.46	703.14	722.23	0	738.66	690.2	0	695.56	697.07	0	719.09	709.67	0	723.97	740.63	715.47	733.35	696.93	719.68	697.12	0	732.85
4.1419e+13	0	725.52	717.94	0	697.71	745.16	700.16	0	0	0	744.32	720.52	734.95	719.22	0	736.86	0	739.46	728.42	691.65	711.85	708.8	700.2	704.39	744.61	0	734.71	702.36	703.03	722.13	0	738.41	690.06	0	690.4	696.89	0	718.62	709.55	0	723.87	738.41	715.35	731.23	696.78	719.57	696.92	0	732.39
4.1466e+13	0	726.78	719.54	0	699.62	742.56	702.07	0	0	799.05	745.38	722.07	736.21	717.82	703.26	738.11	0	740.69	726.97	693.99	713.51	707.73	701.88	706.26	765.4	0	736	704.11	704.78	723.66	0	739.21	692.21	800.54	696.31	698.97	793.51	719.44	711.21	0	725.26	818.69	717.07	810.79	698.76	721.18	699.06	690.31	732.89
4.1512e+13	0	726.36	719.41	0	699.5	758.83	701.93	0	0	698.19	745.1	721.95	736.13	734.35	0	738.03	0	740.6	731.75	693.78	713.37	713.34	701.23	706.1	776.96	0	735.91	704.01	704.68	723.42	0	738.7	692.06	700.2	712.52	698.79	692.78	718.83	711.09	0	725.16	776.23	716.88	766.97	698.62	721.02	698.87	690.14	732.26
4.1559e+13	0	726.04	719.27	0	699.38	758.81	701.78	0	0	0	744.82	721.81	736.04	732.31	0	737.93	0	740.48	734.83	693.56	713.24	715.62	701.26	705.94	766.46	0	735.79	703.92	704.58	723.15	0	738.47	691.9	0	708.82	698.61	0	719.08	710.97	0	725.06	761.89	716.67	753.49	698.48	720.84	698.68	0	732.53
4.1605e+13	0	726	719.11	0	699.25	756.2	701.64	0	0	0	744.68	721.66	735.94	729.42	0	737.81	0	740.34	734.74	693.35	713.1	715.22	701.56	705.78	760.08	0	735.65	703.82	704.48	722.94	0	738.69	691.76	0	705.65	698.43	0	719.65	710.85	0	724.96	754.55	716.45	746.57	698.34	720.64	698.48	0	733.2
4.1652e+13	0	726.11	718.95	0	699.13	753.54	701.5	0	0	0	744.71	721.5	735.83	726.85	0	737.69	690.08	740.22	733.73	693.14	712.97	714.1	701.69	705.62	755.56	0	735.52	703.73	704.38	722.82	690.08	739	691.61	0	703	698.25	0	719.97	710.73	0	724.86	749.66	716.27	741.94	698.2	720.47	698.28	0	733.62
4.1698e+13	0	726.19	718.79	0	699.01	751.11	701.36	0	0	0	744.79	721.35	735.72	724.6	0	737.58	690.2	740.12	732.44	692.92	712.83	712.8	701.61	705.46	752.05	0	735.41	703.63	704.28	722.76	690.2	739.18	691.47	0	700.62	698.07	0	719.98	710.61	0	724.75	745.97	716.13	738.44	698.06	720.33	698.08	0	733.69
4.1745e+13	0	726.18	718.65	0	698.89	748.93	701.22	0	0	0	744.85	721.22	735.63	722.62	0	737.5	0	740.06	731.1	692.7	712.69	711.48	701.36	705.3	749.16	0	735.33	703.54	704.18	722.72	0	739.18	691.32	0	698.26	697.89	0	719.75	710.49	0	724.65	743	716.01	735.61	697.92	720.22	697.88	0	733.51
4.1791e+13	0	726.08	718.53	0	698.76	746.96	701.08	0	0	0	744.84	721.1	735.54	720.84	0	737.43	0	740.01	729.78	692.47	712.54	710.17	700.99	705.14	746.71	0	735.26	703.44	704.07	722.64	0	739.03	691.17	0	695.24	697.71	0	719.37	710.37	0	724.54	740.5	715.9	733.23	697.78	720.12	697.68	0	733.15
4.1838e+13	0	725.88	718.4	0	698.64	745.18	700.94	0	0	0	744.76	720.99	735.47	719.22	0	737.36	0	739.96	728.5	692.25	712.4	708.9	700.52	704.98	744.56	0	735.19	703.35	703.97	722.53	0	738.76	691.02	0	689.95	697.53	0	718.89	710.25	0	724.44	738.33	715.78	731.15	697.64	720.01	697.48	0	732.67
4.1884e+13	0	727.09	719.99	0	700.52	745.39	702.81	0	0	736.9	745.78	722.52	736.71	722.96	702.76	738.6	0	741.17	727.21	694.56	714.05	708.23	702.12	706.82	782.27	0	736.47	705.06	705.69	724.03	0	739.51	693.14	738.03	706.46	699.58	733.25	719.65	711.89	0	725.81	813.1	717.47	804.12	699.59	721.6	699.6	691.12	733.11
4.1931e+13	0	726.67	719.86	0	700.4	759.77	702.67	0	0	694.6	745.49	722.4	736.64	734.63	0	738.51	0	741.08	733.02	694.35	713.91	714.47	701.56	706.66	775.06	0	736.37	704.97	705.59	723.78	0	739	692.99	696.97	712.03	699.4	0	719.14	711.77	0	725.71	773.09	717.28	764.02	699.45	721.44	699.41	690.95	732.57
4.1977e+13	0	726.39	719.72	0	700.28	758.76	702.53	0	0	0	745.21	722.26	736.54	732.12	0	738.41	0	740.95	735.28	694.13	713.78	715.99	701.69	706.5	765.51	0	736.25	704.87	705.49	723.52	0	738.87	692.85	0	708.35	699.23	0	719.53	711.66	0	725.62	760.67	717.07	752.34	699.31	721.25	699.22	690.77	733
4.2024e+13	0	726.4	719.56	0	700.16	756.07	702.39	0	0	0	745.11	722.1	736.44	729.25	0	738.29	690.01	740.81	734.94	693.92	713.64	715.36	701.98	706.35	759.53	0	736.11	704.78	705.39	723.32	690.01	739.14	692.7	0	705.3	699.05	0	720.09	711.54	0	725.52	753.89	716.85	745.95	699.17	721.05	699.03	690.6	733.67
4.207e+13	0	726.51	719.39	0	700.03	753.43	702.25	0	0	0	745.16	721.94	736.33	726.73	0	738.17	690.39	740.69	733.83	693.71	713.51	714.18	702.08	706.19	755.21	0	735.98	704.68	705.29	723.22	690.39	739.44	692.56	0	702.72	698.87	0	720.36	711.42	0	725.41	749.25	716.68	741.55	699.03	720.89	698.83	690.43	734.02
4.2117e+13	0	726.59	719.24	0	699.91	751.04	702.11	0	0	0	745.25	721.8	736.22	724.53	0	738.07	690.48	740.6	732.52	693.49	713.37	712.86	701.96	706.03	751.82	0	735.88	704.59	705.19	723.17	690.48	739.59	692.41	0	700.39	698.69	0	720.32	711.3	0	725.31	745.71	716.54	738.18	698.89	720.76	698.63	690.25	734.04
4.2163e+13	0	726.56	719.11	0	699.79	748.89	701.97	0	0	0	745.3	721.67	736.13	722.58	0	737.99	690.16	740.54	731.17	693.27	713.23	711.53	701.67	705.87	749.01	0	735.8	704.5	705.09	723.12	690.16	739.56	692.27	0	698.03	698.51	0	720.06	711.18	0	725.21	742.82	716.43	735.44	698.75	720.65	698.43	690.08	733.82
4.221e+13	0	726.44	718.98	0	699.67	746.95	701.83	0	0	0	745.28	721.56	736.05	720.82	0	737.92	0	740.5	729.85	693.06	713.09	710.22	701.27	705.71	746.61	0	735.73	704.4	704.99	723.05	0	739.38	692.11	0	694.89	698.33	0	719.65	711.06	0	725.1	740.38	716.32	733.11	698.61	720.55	698.23	0	733.43
4.2256e+13	0	726.23	718.86	0	699.55	745.18	701.69	0	0	0	745.18	721.45	735.97	719.22	0	737.86	0	740.45	728.58	692.84	712.95	708.95	700.79	705.54	744.5	0	735.67	704.31	704.89	722.93	0	739.09	691.96	0	0	698.15	0	719.15	710.94	0	725	738.25	716.2	731.07	698.47	720.44	698.03	0	732.94
4.2303e+13	0	727.39	720.43	690.32	701.39	749.99	703.53	0	0	720.31	746.16	722.96	737.2	728.64	699.12	739.08	0	741.64	727.96	695.11	714.57	709.36	702.31	707.36	785.99	0	736.93	705.99	706.57	724.39	0	739.79	694.05	721.83	711.46	700.18	717.35	719.85	712.56	690.1	726.36	802.17	717.87	792.42	700.38	722.01	700.13	691.93	733.32
4.2349e+13	0	726.97	720.3	690.15	701.27	760.33	703.39	0	0	690.1	745.86	722.83	737.12	734.69	0	738.99	0	741.54	734.1	694.9	714.44	715.36	701.86	707.21	773.37	0	736.83	705.9	706.47	724.14	0	739.31	693.9	693.58	711.52	700	0	719.48	712.44	0	726.26	770.51	717.67	761.6	700.25	721.84	699.94	691.75	732.92
4.2396e+13	0	726.75	720.15	0	701.15	758.67	703.25	0	0	0	745.61	722.69	737.03	731.92	0	738.88	0	741.41	735.66	694.69	714.31	716.26	702.09	707.05	764.64	0	736.7	705.8	706.37	723.87	0	739.27	693.76	0	707.92	699.82	0	719.99	712.32	0	726.16	759.58	717.45	751.32	700.11	721.64	699.75	691.58	733.48
4.2442e+13	0	726.79	719.99	0	701.03	755.93	703.11	0	0	0	745.54	722.53	736.92	729.08	0	738.76	690.3	741.27	735.1	694.48	714.17	715.48	702.37	706.9	759.02	0	736.56	705.71	706.27	723.7	690.3	739.58	693.62	0	704.97	699.65	0	720.52	712.21	0	726.06	753.28	717.24	745.37	699.97	721.45	699.56	691.41	734.11
4.2489e+13	0	726.91	719.83	0	700.91	753.32	702.98	0	0	0	745.61	722.37	736.81	726.6	0	738.64	690.74	741.15	733.93	694.27	714.03	714.25	702.43	706.74	754.88	0	736.44	705.62	706.17	723.61	690.74	739.86	693.47	0	702.45	699.47	0	720.72	712.09	0	725.96	748.87	717.08	741.18	699.83	721.29	699.36	691.22	734.41
4.2535e+13	0	726.97	719.68	0	700.79	750.96	702.84	0	0	0	745.7	722.23	736.71	724.44	0	738.54	690.77	741.07	732.59	694.05	713.9	712.91	702.28	706.58	751.6	0	736.34	705.52	706.07	723.57	690.77	739.98	693.33	0	700.15	699.29	0	720.64	711.97	0	725.86	745.45	716.95	737.93	699.7	721.17	699.17	691.05	734.38
4.2582e+13	0	726.93	719.55	0	700.67	748.85	702.7	0	0	0	745.74	722.11	736.62	722.53	0	738.47	690.39	741.02	731.24	693.84	713.76	711.58	701.97	706.42	748.87	0	736.26	705.43	705.98	723.52	690.39	739.92	693.18	0	697.77	699.11	0	720.35	711.85	0	725.75	742.65	716.84	735.27	699.56	721.07	698.97	690.88	734.12
4.2628e+13	0	726.79	719.43	0	700.55	746.93	702.56	0	0	0	745.7	722	736.54	720.8	0	738.4	0	740.97	729.92	693.62	713.62	710.27	701.55	706.26	746.51	0	736.2	705.33	705.88	723.44	0	739.72	693.03	0	694.49	698.94	0	719.92	711.74	0	725.64	740.26	716.73	732.99	699.42	720.97	698.77	690.7	733.71
4.2675e+13	0	726.57	719.31	0	700.43	745.19	702.42	0	0	0	745.59	721.89	736.46	719.21	0	738.34	0	740.92	728.66	693.4	713.48	709.01	701.05	706.1	744.44	0	736.13	705.24	705.78	723.32	0	739.42	692.88	0	0	698.76	0	719.4	711.62	0	725.54	738.17	716.61	730.99	699.28	720.86	698.57	690.53	733.2
4.2721e+13	0	727.68	720.86	691.16	702.24	754.31	704.24	0	0	711.67	746.53	723.39	737.68	732.53	695.4	739.54	0	742.09	729.24	695.65	715.09	710.92	702.51	707.9	785.19	0	737.37	706.89	707.43	724.75	0	740.06	694.93	713.45	713.58	700.76	708.55	720.05	713.21	690.82	726.89	793.26	718.25	783.39	701.16	722.4	700.64	692.71	733.52
4.2768e+13	0	727.27	720.73	690.99	702.12	760.65	704.1	0	0	0	746.23	723.26	737.6	734.62	0	739.45	0	741.99	734.99	695.44	714.95	716.08	702.2	707.74	771.86	0	737.27	706.8	707.34	724.48	0	739.62	694.79	0	711.14	700.58	0	719.86	713.09	690.63	726.79	768.35	718.05	759.57	701.03	722.23	700.45	692.54	733.3
4.2814e+13	0	727.1	720.58	690.82	702	758.55	703.96	0	0	0	746	723.11	737.5	731.7	0	739.34	690.02	741.85	735.97	695.23	714.82	716.5	702.5	707.59	763.84	0	737.14	706.71	707.24	724.23	690.02	739.68	694.65	0	707.63	700.41	0	720.43	712.97	690.44	726.69	758.6	717.83	750.39	700.89	722.03	700.27	692.37	733.95
4.286e+13	0	727.18	720.42	690.66	701.88	755.79	703.82	0	0	0	745.97	722.95	737.39	728.91	0	739.22	690.72	741.71	735.24	695.03	714.69	715.58	702.76	707.43	758.53	0	737	706.61	707.14	724.07	690.72	740.01	694.51	0	704.77	700.23	0	720.92	712.86	690.25	726.59	752.71	717.63	744.83	700.75	721.85	700.08	692.18	734.54
4.2907e+13	0	727.3	720.26	690.49	701.76	753.21	703.69	0	0	0	746.05	722.8	737.28	726.48	0	739.1	691.11	741.6	734.01	694.81	714.55	714.32	702.78	707.28	754.57	0	736.88	706.52	707.04	724	691.11	740.27	694.36	0	702.3	700.06	0	721.07	712.74	690.07	726.49	748.5	717.47	740.83	700.62	721.69	699.88	692.01	734.78
4.2953e+13	0	727.35	720.11	690.33	701.64	750.89	703.55	0	0	0	746.14	722.66	737.18	724.36	0	739.01	691.08	741.53	732.66	694.6	714.41	712.97	702.6	707.12	751.39	0	736.78	706.43	706.94	723.96	691.08	740.36	694.21	0	700.02	699.88	0	720.95	712.62	0	726.39	745.2	717.35	737.7	700.48	721.58	699.69	691.84	734.7
4.3e+13	0	727.29	719.98	690.17	701.53	748.8	703.41	0	0	0	746.16	722.54	737.09	722.48	0	738.93	690.65	741.48	731.3	694.39	714.27	711.64	702.26	706.96	748.72	0	736.71	706.33	706.84	723.91	690.65	740.28	694.07	0	697.62	699.7	0	720.62	712.51	0	726.28	742.47	717.25	735.1	700.34	721.48	699.49	691.67	734.41
4.3046e+13	0	727.13	719.86	690	701.41	746.91	703.27	0	0	0	746.12	722.43	737.02	720.77	0	738.87	0	741.43	729.99	694.17	714.13	710.34	701.83	706.8	746.42	0	736.65	706.24	706.74	723.82	0	740.05	693.92	0	694.21	699.53	0	720.17	712.39	0	726.18	740.14	717.14	732.87	700.21	721.38	699.3	691.5	733.97
4.3093e+13	0	726.89	719.75	0	701.29	745.19	703.13	0	0	0	745.99	722.33	736.95	719.2	0	738.81	0	741.38	728.73	693.95	714	709.08	701.31	706.64	744.38	0	736.58	706.15	706.64	723.69	0	739.73	693.78	0	0	699.35	0	719.64	712.27	0	726.07	738.09	717.01	730.91	700.07	721.27	699.1	691.31	733.44
4.3139e+13	0	727.96	721.28	691.98	703.07	757.51	704.92	0	0	706.26	746.89	723.81	738.15	734.72	692.5	740	0	742.54	730.8	696.18	715.59	712.59	702.72	708.42	783.12	690.39	737.81	707.77	708.27	725.09	0	740.32	695.79	708	714.39	701.32	703.01	720.26	713.84	691.53	727.4	786.63	718.63	776.91	701.92	722.79	701.14	693.46	733.73
4.3186e+13	0	727.57	721.15	691.82	702.95	760.79	704.79	0	0	0	746.58	723.68	738.07	734.47	0	739.9	0	742.42	735.72	695.97	715.45	716.65	702.56	708.26	770.52	690.27	737.7	707.68	708.17	724.82	0	739.95	695.65	0	710.85	701.15	0	720.25	713.73	691.34	727.31	766.5	718.42	757.83	701.78	722.61	700.96	693.3	733.71
4.3232e+13	0	727.46	720.99	691.66	702.83	758.4	704.65	0	0	0	746.39	723.52	737.97	731.48	0	739.79	690.43	742.28	736.23	695.76	715.32	716.67	702.91	708.11	763.11	690.15	737.56	707.59	708.08	724.58	690.43	740.09	695.51	0	707.4	700.98	0	720.87	713.61	691.15	727.21	757.7	718.2	749.55	701.65	722.41	700.77	693.13	734.42
4.3279e+13	0	727.57	720.83	691.5	702.71	755.64	704.51	0	0	0	746.39	723.36	737.85	728.74	0	739.66	691.19	742.15	735.35	695.56	715.19	715.64	703.14	707.96	758.08	690.03	737.43	707.5	707.98	724.44	691.19	740.44	695.37	0	704.58	700.8	0	721.31	713.49	690.96	727.11	752.18	718	744.32	701.52	722.23	700.58	692.95	734.96
4.3325e+13	0	727.68	720.67	691.33	702.6	753.09	704.38	0	0	0	746.48	723.21	737.74	726.36	0	739.55	691.49	742.05	734.08	695.35	715.05	714.34	703.12	707.8	754.26	0	737.31	707.4	707.88	724.38	691.49	740.67	695.22	0	702.15	700.63	0	721.41	713.38	690.78	727.01	748.15	717.86	740.5	701.38	722.09	700.39	692.78	735.13
4.3372e+13	0	727.71	720.53	691.16	702.48	750.81	704.24	0	0	0	746.56	723.08	737.65	724.28	0	739.46	691.38	741.98	732.71	695.14	714.92	712.99	702.9	707.64	751.18	0	737.22	707.31	707.78	724.35	691.38	740.73	695.08	0	699.87	700.45	0	721.24	713.26	690.59	726.9	744.96	717.74	737.47	701.24	721.98	700.19	692.61	735.01
4.3418e+13	0	727.64	720.41	690.99	702.36	748.75	704.1	0	0	0	746.58	722.97	737.56	722.42	0	739.39	690.89	741.93	731.36	694.92	714.78	711.65	702.54	707.49	748.58	0	737.15	707.22	707.68	724.29	690.89	740.62	694.93	0	697.42	700.28	0	720.89	713.15	690.4	726.8	742.31	717.64	734.94	701.11	721.88	700	692.44	734.68
4.3465e+13	0	727.46	720.29	690.83	702.24	746.89	703.96	0	0	0	746.52	722.86	737.49	720.74	0	739.33	0	741.89	730.05	694.71	714.64	710.36	702.08	707.33	746.32	0	737.09	707.12	707.58	724.2	0	740.37	694.79	0	693.85	700.1	0	720.41	713.03	690.21	726.69	740.02	717.53	732.76	700.97	721.78	699.81	692.26	734.22
4.3511e+13	0	728.65	721.82	692.96	703.99	743.78	705.73	0	0	985.24	747.52	724.34	738.68	717.9	0	740.52	690.75	743.06	728.51	696.89	716.21	709.15	703.63	709.08	742.7	691.58	738.32	708.72	709.19	725.66	690.75	741.12	696.77	986.34	0	702.05	983.04	721.16	714.58	692.42	728.01	769.39	719.17	758.8	702.79	723.32	701.82	694.37	734.65
4.3558e+13	0	728.23	721.7	692.8	703.88	759.65	705.59	0	0	702.19	747.24	724.22	738.61	735.82	0	740.44	0	742.97	732.39	696.69	716.07	714.05	702.93	708.92	780.86	691.46	738.23	708.63	709.09	725.42	0	740.58	696.63	703.94	714.35	701.88	698.18	720.48	714.46	692.23	727.91	781.62	718.99	772.11	702.66	723.17	701.63	694.21	733.96
4.3604e+13	0	727.87	721.55	692.64	703.76	760.82	705.46	0	0	0	746.94	724.08	738.52	734.26	0	740.34	690.01	742.85	736.32	696.48	715.94	717.08	702.92	708.77	769.3	691.33	738.12	708.54	708.99	725.14	690.01	740.29	696.49	0	710.5	701.7	0	720.67	714.34	692.04	727.81	764.89	718.78	756.33	702.52	722.98	701.45	694.04	734.14
4.3651e+13	0	727.82	721.4	692.47	703.64	758.23	705.32	0	0	0	746.78	723.92	738.42	731.26	0	740.22	690.91	742.71	736.44	696.28	715.81	716.8	703.29	708.62	762.43	691.21	737.98	708.45	708.89	724.92	690.91	740.51	696.35	0	707.16	701.53	0	721.3	714.23	691.85	727.71	756.88	718.56	748.77	702.39	722.78	701.26	693.87	734.87
4.3697e+13	0	727.95	721.24	692.31	703.52	755.49	705.18	0	0	0	746.81	723.76	738.3	728.57	0	740.1	691.61	742.58	735.44	696.07	715.68	715.69	703.49	708.47	757.65	691.08	737.84	708.35	708.8	724.8	691.61	740.85	696.2	0	704.41	701.36	0	721.68	714.11	691.67	727.61	751.68	718.37	743.85	702.26	722.61	701.08	693.7	735.35
4.3744e+13	0	728.05	721.08	692.14	703.4	752.98	705.05	0	0	0	746.9	723.62	738.2	726.24	0	739.99	691.83	742.48	734.13	695.86	715.54	714.36	703.44	708.31	753.97	690.96	737.73	708.26	708.7	724.76	691.83	741.06	696.06	0	702.01	701.19	0	721.73	714	691.47	727.51	747.82	718.24	740.18	702.12	722.47	700.88	693.52	735.47
4.379e+13	0	728.07	720.95	691.97	703.29	750.73	704.91	0	0	0	746.98	723.49	738.1	724.19	0	739.91	691.66	742.42	732.76	695.65	715.41	713.01	703.19	708.16	750.98	690.85	737.65	708.17	708.6	724.72	691.66	741.08	695.92	0	699.74	701.01	0	721.52	713.88	691.28	727.41	744.73	718.13	737.24	701.99	722.37	700.69	693.35	735.3
4.3837e+13	0	727.97	720.82	691.81	703.17	748.7	704.78	0	0	0	746.98	723.38	738.02	722.36	0	739.84	691.13	742.37	731.4	695.44	715.27	711.68	702.8	708	748.44	690.72	737.59	708.08	708.5	724.66	691.13	740.94	695.78	0	697.25	700.84	0	721.14	713.77	691.1	727.3	742.14	718.03	734.78	701.85	722.27	700.5	693.19	734.95
4.3883e+13	0	727.78	720.71	691.65	703.05	746.86	704.64	0	0	0	746.91	723.27	737.95	720.7	0	739.78	690.13	742.33	730.1	695.23	715.13	710.39	702.33	707.84	746.23	690.59	737.52	707.98	708.4	724.56	690.13	740.67	695.64	0	693.53	700.67	0	720.65	713.65	690.92	727.2	739.91	717.92	732.65	701.72	722.18	700.31	693.02	734.46
4.393e+13	0	728.92	722.22	693.75	704.78	744.39	706.38	0	0	783.82	747.87	724.74	739.13	719.78	706.11	740.95	690.82	743.48	728.54	697.39	716.68	709.21	703.8	709.57	770.47	692.61	738.74	709.56	709.98	725.99	690.82	741.37	697.58	786.93	699.6	702.59	780.02	721.33	715.18	693.09	728.5	820.62	719.54	812.79	703.51	723.69	702.3	695.09	734.84
4.3976e+13	0	728.49	722.1	693.59	704.66	761.01	706.24	0	0	698.74	747.58	724.62	739.05	736.32	0	740.87	0	743.39	733.82	697.19	716.55	715.33	703.18	709.42	778.72	692.49	738.65	709.47	709.88	725.74	0	740.83	697.44	700.75	714.23	702.42	693.76	720.73	715.06	692.91	728.4	777.72	719.35	768.41	703.38	723.53	702.11	694.93	734.21
4.4023e+13	0	728.18	721.95	693.42	704.54	760.76	706.11	0	0	0	747.28	724.47	738.96	734.02	0	740.77	690.42	743.26	736.8	696.99	716.42	717.45	703.31	709.27	768.21	692.37	738.53	709.37	709.79	725.47	690.42	740.64	697.3	0	710.24	702.24	0	721.09	714.95	692.72	728.31	763.48	719.13	755	703.24	723.34	701.93	694.76	734.58
4.4069e+13	0	728.18	721.79	693.26	704.43	758.06	705.97	0	0	0	747.16	724.32	738.86	731.03	0	740.65	691.45	743.12	736.61	696.78	716.29	716.93	703.69	709.12	761.79	692.25	738.38	709.28	709.69	725.26	691.45	740.92	697.16	0	706.97	702.07	0	721.72	714.83	692.54	728.21	756.13	718.91	748.06	703.11	723.15	701.75	694.59	735.31
4.4116e+13	0	728.32	721.63	693.1	704.31	755.33	705.84	0	0	0	747.22	724.16	738.74	728.4	0	740.53	692.05	742.99	735.52	696.58	716.16	715.76	703.85	708.97	757.24	692.13	738.25	709.19	709.59	725.16	692.05	741.25	697.02	0	704.27	701.9	0	722.04	714.72	692.36	728.11	751.21	718.74	743.4	702.98	722.98	701.56	694.42	735.73
4.4162e+13	0	728.42	721.48	692.93	704.19	752.86	705.7	0	0	0	747.32	724.02	738.64	726.12	0	740.42	692.2	742.91	734.18	696.37	716.02	714.42	703.76	708.81	753.69	692	738.15	709.1	709.49	725.12	692.2	741.43	696.88	0	701.9	701.73	0	722.03	714.6	692.16	728.01	747.5	718.61	739.88	702.85	722.85	701.37	694.25	735.79
4.4209e+13	0	728.41	721.35	692.77	704.08	750.64	705.57	0	0	0	747.38	723.89	738.54	724.11	0	740.34	691.96	742.85	732.8	696.16	715.89	713.06	703.49	708.66	750.78	691.88	738.07	709.01	709.4	725.09	691.96	741.42	696.74	0	699.64	701.56	0	721.78	714.49	691.98	727.9	744.5	718.51	737.03	702.71	722.75	701.18	694.08	735.58
4.4255e+13	0	728.3	721.23	692.61	703.96	748.65	705.44	0	0	0	747.37	723.78	738.46	722.3	0	740.28	691.37	742.81	731.45	695.95	715.75	711.73	703.08	708.5	748.3	691.75	738.01	708.91	709.3	725.02	691.37	741.26	696.6	0	697.09	701.39	0	721.38	714.37	691.79	727.8	741.98	718.41	734.63	702.58	722.66	700.98	693.92	735.2
4.4302e+13	0	728.09	721.12	692.45	703.84	746.83	705.3	0	0	0	747.28	723.68	738.39	720.66	0	740.22	690.33	742.76	730.14	695.74	715.61	710.45	702.59	708.35	746.13	691.63	737.95	708.82	709.2	724.91	690.33	740.97	696.46	0	693.2	701.21	0	720.87	714.26	691.61	727.7	739.79	718.29	732.54	702.45	722.56	700.79	693.75	734.69
4.4348e+13	0	729.19	722.62	694.51	705.54	747.66	707.01	0	0	734.37	748.21	725.13	739.57	725.45	704.15	741.38	690.91	743.9	728.82	697.88	717.15	709.82	704	710.06	785.03	693.62	739.15	710.37	710.76	726.32	690.91	741.61	698.37	736.34	709.94	703.11	731.42	721.5	715.77	693.75	728.98	813.53	719.89	804.54	704.21	724.06	702.76	695.79	735.01
4.4395e+13	0	728.75	722.49	694.35	705.42	761.84	706.88	0	0	695.35	747.9	725	739.49	736.49	0	741.3	690.05	743.8	735.06	697.68	717.02	716.42	703.48	709.91	776.78	693.5	739.05	710.28	710.66	726.05	690.05	741.09	698.23	697.78	713.98	702.94	0	721.02	715.65	693.57	728.88	774.58	719.7	765.45	704.08	723.89	702.58	695.63	734.5
4.4441e+13	0	728.49	722.34	694.19	705.31	760.65	706.75	0	0	0	747.63	724.86	739.39	733.77	0	741.19	691.02	743.67	737.2	697.48	716.89	717.78	703.73	709.76	767.21	693.37	738.92	710.19	710.56	725.78	691.02	741	698.09	0	709.98	702.77	0	721.51	715.54	693.39	728.79	762.23	719.47	753.82	703.95	723.7	702.4	695.46	735.03
4.4488e+13	0	728.54	722.18	694.03	705.19	757.88	706.61	0	0	0	747.55	724.7	739.29	730.81	0	741.07	691.99	743.52	736.75	697.27	716.76	717.07	704.1	709.61	761.2	693.25	738.78	710.1	710.47	725.6	691.99	741.32	697.96	0	706.79	702.6	0	722.11	715.42	693.2	728.69	755.43	719.26	747.4	703.81	723.5	702.22	695.3	735.73
4.4534e+13	0	728.68	722.02	693.87	705.08	755.18	706.48	0	0	0	747.62	724.54	739.17	728.24	0	740.94	692.47	743.4	735.58	697.07	716.63	715.83	704.22	709.46	756.85	693.13	738.65	710	710.37	725.52	692.47	741.64	697.82	0	704.14	702.43	0	722.38	715.31	693.02	728.59	750.76	719.09	742.98	703.68	723.34	702.03	695.13	736.09
4.458e+13	0	728.77	721.87	693.71	704.96	752.74	706.35	0	0	0	747.72	724.41	739.07	726	0	740.85	692.55	743.32	734.22	696.87	716.49	714.47	704.09	709.3	753.42	693.01	738.55	709.91	710.27	725.48	692.55	741.79	697.68	0	701.79	702.26	0	722.32	715.19	692.84	728.49	747.19	718.97	739.59	703.55	723.22	701.84	694.96	736.09
4.4627e+13	0	728.74	721.75	693.55	704.84	750.56	706.21	0	0	0	747.78	724.29	738.98	724.03	0	740.77	692.29	743.27	732.83	696.66	716.36	713.12	703.79	709.15	750.59	692.9	738.48	709.82	710.17	725.45	692.29	741.75	697.54	0	699.51	702.09	0	722.04	715.08	692.65	728.38	744.29	718.88	736.82	703.42	723.13	701.65	694.79	735.85
4.4673e+13	0	728.61	721.63	693.38	704.73	748.59	706.08	0	0	0	747.75	724.18	738.9	722.25	0	740.71	691.61	743.23	731.48	696.45	716.22	711.79	703.36	708.99	748.17	692.77	738.42	709.73	710.08	725.38	691.61	741.56	697.4	0	696.89	701.92	0	721.61	714.97	692.47	728.28	741.82	718.77	734.48	703.29	723.04	701.46	694.63	735.43
4.472e+13	0	728.39	721.52	693.22	704.61	746.8	705.94	0	0	0	747.65	724.08	738.83	720.63	0	740.65	690.51	743.18	730.19	696.24	716.09	710.51	702.86	708.84	746.04	692.65	738.36	709.64	709.98	725.26	690.51	741.25	697.26	0	692.83	701.75	0	721.08	714.85	692.28	728.18	739.68	718.66	732.43	703.15	722.93	701.27	694.46	734.91
4.4766e+13	0	729.44	723	695.25	706.28	752.41	707.63	0	0	720.19	748.54	725.51	739.99	731.13	700.21	741.8	691.04	744.3	729.67	698.35	717.6	711.13	704.2	710.53	787.89	694.59	739.55	711.16	711.51	726.63	691.04	741.84	699.14	722.01	714.12	703.62	717.1	721.66	716.34	694.4	729.45	802.82	720.23	793.1	704.89	724.41	703.22	696.47	735.18
4.4813e+13	0	729.01	722.87	695.09	706.17	762.31	707.5	0	0	691.95	748.22	725.38	739.91	736.46	0	741.71	690.53	744.2	736.08	698.15	717.48	717.29	703.81	710.38	775.05	694.47	739.44	711.07	711.41	726.36	690.53	741.35	699	694.87	713.25	703.46	0	721.34	716.23	694.22	729.35	771.99	720.03	763.02	704.76	724.24	703.04	696.31	734.83
4.4859e+13	0	728.81	722.72	694.94	706.05	760.5	707.37	0	0	0	747.97	725.23	739.82	733.52	0	741.6	691.53	744.06	737.51	697.95	717.35	718.04	704.15	710.23	766.3	694.35	739.31	710.98	711.32	726.09	691.53	741.37	698.87	0	709.47	703.29	0	721.94	716.11	694.04	729.26	761.1	719.81	752.76	704.63	724.04	702.86	696.14	735.47
4.4906e+13	0	728.9	722.56	694.78	705.94	757.69	707.23	0	0	0	747.93	725.07	739.7	730.61	0	741.47	692.4	743.92	736.86	697.75	717.22	717.16	704.49	710.08	760.64	694.23	739.17	710.89	711.22	725.93	692.4	741.72	698.73	0	706.42	703.12	0	722.5	716	693.85	729.16	754.78	719.6	746.79	704.5	723.85	702.67	695.98	736.14
4.4952e+13	0	729.04	722.4	694.62	705.82	755.02	707.1	0	0	0	748.02	724.92	739.59	728.08	0	741.35	692.79	743.81	735.63	697.55	717.09	715.87	704.56	709.93	756.47	694.12	739.04	710.8	711.13	725.86	692.79	742.02	698.59	0	703.86	702.95	0	722.7	715.89	693.67	729.06	750.34	719.45	742.57	704.37	723.7	702.49	695.82	736.43
4.4999e+13	0	729.11	722.26	694.46	705.71	752.62	706.97	0	0	0	748.12	724.79	739.49	725.89	0	741.26	692.81	743.73	734.25	697.35	716.95	714.5	704.39	709.78	753.16	693.99	738.95	710.71	711.03	725.84	692.81	742.14	698.46	0	701.56	702.78	0	722.6	715.77	693.49	728.96	746.9	719.33	739.3	704.24	723.59	702.3	695.65	736.38
4.5045e+13	0	729.07	722.13	694.3	705.59	750.48	706.84	0	0	0	748.16	724.67	739.4	723.95	0	741.19	692.5	743.68	732.86	697.14	716.81	713.14	704.06	709.63	750.41	693.87	738.88	710.62	710.93	725.8	692.5	742.07	698.32	0	699.3	702.61	0	722.28	715.66	693.31	728.86	744.07	719.24	736.62	704.11	723.49	702.11	695.48	736.1
4.5092e+13	0	728.92	722.02	694.14	705.48	748.54	706.7	0	0	0	748.12	724.57	739.33	722.2	0	741.13	691.79	743.64	731.51	696.94	716.68	711.82	703.61	709.47	748.04	693.75	738.82	710.52	710.84	725.72	691.79	741.85	698.18	0	696.62	702.44	0	721.83	715.54	693.12	728.75	741.67	719.14	734.33	703.98	723.4	701.92	695.32	735.66
4.5138e+13	0	728.67	721.91	693.98	705.36	746.77	706.57	0	0	0	748	724.47	739.26	720.6	0	741.07	690.63	743.59	730.22	696.73	716.55	710.54	703.09	709.32	745.95	693.64	738.76	710.43	710.74	725.59	690.63	741.52	698.04	0	692.38	702.27	0	721.29	715.43	692.94	728.65	739.57	719.02	732.32	703.84	723.3	701.74	695.16	735.12
4.5185e+13	0	729.68	723.38	695.97	707.01	756.63	708.24	0	690.28	712.48	748.85	725.88	740.41	734.79	696.77	742.2	691.19	744.7	731.05	698.82	718.05	712.79	704.37	710.99	786.83	695.54	739.94	711.93	712.25	726.93	691.19	742.06	699.89	714.28	715.9	704.12	709.23	721.82	716.9	695.02	729.91	794.21	720.57	784.37	705.56	724.75	703.66	697.14	735.34
4.5231e+13	0	729.26	723.24	695.82	706.89	762.55	708.1	0	690.07	0	748.53	725.75	740.33	736.32	0	742.11	691.02	744.59	736.91	698.62	717.92	717.95	704.14	710.84	773.5	695.42	739.83	711.84	712.15	726.65	691.02	741.63	699.75	691.86	712.72	703.96	0	721.7	716.79	694.85	729.81	769.81	720.36	760.97	705.43	724.58	703.48	696.98	735.18
4.5278e+13	0	729.13	723.09	695.66	706.78	760.32	707.97	0	0	0	748.31	725.6	740.23	733.26	0	741.99	692.04	744.44	737.77	698.42	717.79	718.23	704.53	710.7	765.46	695.3	739.69	711.75	712.06	726.4	692.04	741.74	699.62	0	709.04	703.79	0	722.36	716.67	694.67	729.72	760.08	720.13	751.79	705.3	724.38	703.31	696.81	735.92
4.5324e+13	0	729.25	722.93	695.5	706.67	757.49	707.84	0	0	0	748.3	725.44	740.11	730.4	0	741.87	692.78	744.3	736.95	698.22	717.66	717.22	704.85	710.55	760.11	695.19	739.55	711.66	711.96	726.26	692.78	742.11	699.48	0	706.09	703.62	0	722.87	716.56	694.49	729.62	754.18	719.94	746.21	705.17	724.19	703.12	696.65	736.53
4.5371e+13	0	729.39	722.77	695.35	706.55	754.86	707.71	0	0	0	748.4	725.29	740	727.93	0	741.75	693.1	744.2	735.67	698.02	717.53	715.9	704.88	710.4	756.12	695.07	739.43	711.57	711.86	726.21	693.1	742.39	699.35	0	703.59	703.46	0	723.01	716.45	694.3	729.52	749.94	719.79	742.19	705.04	724.05	702.94	696.49	736.76
4.5417e+13	0	729.44	722.63	695.19	706.44	752.51	707.58	0	0	0	748.5	725.16	739.9	725.78	0	741.66	693.06	744.13	734.27	697.82	717.4	714.52	704.67	710.25	752.91	694.95	739.34	711.48	711.77	726.18	693.06	742.47	699.21	0	701.32	703.29	0	722.87	716.33	694.12	729.42	746.61	719.69	739.04	704.91	723.94	702.75	696.32	736.66
4.5464e+13	0	729.38	722.51	695.03	706.32	750.39	707.45	0	0	0	748.53	725.05	739.82	723.87	0	741.59	692.7	744.09	732.88	697.62	717.26	713.16	704.31	710.09	750.23	694.83	739.28	711.39	711.67	726.14	692.7	742.37	699.07	0	699.06	703.12	0	722.52	716.22	693.95	729.32	743.87	719.59	736.42	704.78	723.85	702.56	696.16	736.34
4.551e+13	0	729.21	722.4	694.88	706.21	748.48	707.31	0	0	0	748.48	724.95	739.75	722.14	0	741.54	691.94	744.05	731.54	697.41	717.13	711.85	703.85	709.94	747.9	694.71	739.22	711.3	711.58	726.05	691.94	742.13	698.94	0	696.29	702.95	0	722.05	716.11	693.76	729.21	741.52	719.49	734.18	704.65	723.76	702.38	696	735.88
4.5557e+13	0	728.95	722.29	694.72	706.09	746.73	707.18	0	0	0	748.34	724.84	739.68	720.56	0	741.48	690.72	743.99	730.26	697.21	717	710.58	703.31	709.79	745.85	694.59	739.16	711.21	711.48	725.92	690.72	741.78	698.8	0	691.8	702.78	0	721.49	716	693.58	729.11	739.46	719.37	732.21	704.52	723.66	702.19	695.83	735.32
4.5603e+13	690.32	729.91	723.74	696.68	707.71	759.68	708.83	0	690.8	707.31	749.16	726.25	740.82	736.76	693.89	742.6	691.37	745.08	732.68	699.27	718.48	714.49	704.55	711.44	784.68	696.46	740.31	712.69	712.96	727.22	691.37	742.28	700.62	709.1	716.16	704.61	703.95	721.99	717.45	695.64	730.36	787.76	720.89	778.04	706.2	725.09	704.1	697.79	735.51
4.565e+13	690.19	729.53	723.61	696.53	707.6	762.62	708.7	0	690.59	0	748.84	726.11	740.73	736.1	0	742.5	691.52	744.96	737.58	699.08	718.36	718.48	704.49	711.3	772.11	696.35	740.2	712.6	712.87	726.94	691.52	741.92	700.49	0	712.2	704.45	0	722.08	717.33	695.46	730.26	767.93	720.68	759.2	706.08	724.91	703.92	697.62	735.57
4.5696e+13	690.05	729.46	723.45	696.37	707.49	760.12	708.56	0	690.37	0	748.65	725.96	740.63	733	0	742.38	692.52	744.82	737.98	698.88	718.23	718.38	704.92	711.15	764.68	696.23	740.06	712.51	712.77	726.7	692.52	742.12	700.35	0	708.64	704.28	0	722.77	717.22	695.28	730.17	759.15	720.45	750.92	705.95	724.71	703.74	697.46	736.35
4.5743e+13	0	729.6	723.29	696.22	707.37	757.3	708.43	0	690.15	0	748.68	725.8	740.51	730.2	0	742.25	693.16	744.68	737.02	698.69	718.1	717.28	705.19	711	759.62	696.11	739.92	712.42	712.68	726.59	693.16	742.5	700.22	0	705.78	704.12	0	723.23	717.11	695.1	730.07	753.61	720.27	745.67	705.82	724.53	703.56	697.3	736.91
4.5789e+13	0	729.73	723.14	696.06	707.26	754.71	708.3	0	0	0	748.79	725.65	740.4	727.78	0	742.14	693.42	744.58	735.7	698.49	717.97	715.93	705.18	710.85	755.78	696	739.81	712.33	712.58	726.55	693.42	742.74	700.08	0	703.33	703.95	0	723.31	717	694.92	729.97	749.55	720.13	741.83	705.69	724.39	703.38	697.14	737.07
4.5836e+13	0	729.76	723	695.9	707.15	752.39	708.17	0	0	0	748.87	725.53	740.31	725.67	0	742.06	693.32	744.52	734.29	698.28	717.83	714.55	704.95	710.7	752.67	695.88	739.72	712.24	712.49	726.52	693.32	742.79	699.95	0	701.09	703.79	0	723.12	716.88	694.75	729.87	746.34	720.03	738.78	705.56	724.29	703.19	696.98	736.92
4.5882e+13	0	729.68	722.88	695.75	707.03	750.3	708.04	0	0	0	748.89	725.42	740.23	723.79	0	741.99	692.91	744.48	732.9	698.08	717.7	713.19	704.56	710.55	750.05	695.76	739.66	712.15	712.39	726.48	692.91	742.66	699.81	0	698.82	703.62	0	722.74	716.77	694.57	729.76	743.67	719.94	736.23	705.43	724.21	703.01	696.82	736.57
4.5929e+13	0	729.49	722.77	695.59	706.92	748.42	707.91	0	0	0	748.82	725.32	740.16	722.09	0	741.94	692.1	744.44	731.57	697.88	717.57	711.88	704.08	710.4	747.77	695.64	739.61	712.05	712.3	726.38	692.1	742.4	699.68	0	695.95	703.45	0	722.25	716.66	694.39	729.66	741.37	719.84	734.04	705.3	724.12	702.82	696.65	736.09
4.5975e+13	691.36	730.59	724.22	697.52	708.52	745.23	709.53	690.69	691.53	946.99	749.75	726.72	741.29	719.2	0	743.06	693.4	745.55	729.92	699.91	719.04	710.55	705.45	712.03	746.45	697.48	740.77	713.51	713.76	727.76	693.4	743.05	701.46	948.29	691.03	705.26	944.35	722.87	718.09	696.41	730.89	788.64	721.39	778.12	706.96	725.57	704.7	698.58	736.41
4.6022e+13	691.23	730.14	724.1	697.37	708.4	761.67	709.4	690.57	691.31	702.77	749.45	726.6	741.21	737.71	690.99	742.98	691.63	745.46	734.27	699.72	718.91	716.01	704.76	711.89	782.38	697.36	740.68	713.42	713.66	727.51	691.63	742.49	701.33	704.33	715.89	705.09	699.47	722.19	717.98	696.23	730.8	782.84	721.21	773.32	706.84	725.42	704.53	698.42	735.71
4.6068e+13	691.09	729.8	723.96	697.21	708.29	762.58	709.27	690.45	691.09	0	749.14	726.47	741.12	735.85	0	742.88	692.04	745.33	738.12	699.53	718.78	718.88	704.85	711.74	770.86	697.25	740.56	713.33	713.57	727.22	692.04	742.23	701.2	0	711.69	704.93	0	722.48	717.87	696.06	730.7	766.3	720.99	757.67	706.71	725.23	704.35	698.26	735.98
4.6115e+13	690.93	729.78	723.8	697.06	708.18	759.91	709.14	690.33	690.88	0	749	726.31	741.02	732.74	0	742.76	692.94	745.18	738.14	699.33	718.66	718.47	705.29	711.59	763.96	697.13	740.42	713.24	713.47	727.01	692.94	742.5	701.07	0	708.25	704.76	0	723.17	717.76	695.88	730.61	758.29	720.77	750.11	706.58	725.03	704.17	698.1	736.77
4.6161e+13	690.78	729.94	723.64	696.91	708.07	757.1	709.01	690.21	690.67	0	749.05	726.15	740.9	730	0	742.63	693.52	745.05	737.07	699.14	718.53	717.28	705.51	711.45	759.15	697.01	740.28	713.15	713.38	726.91	693.52	742.87	700.93	0	705.47	704.6	0	723.56	717.64	695.7	730.51	753.07	720.59	745.17	706.45	724.86	703.99	697.94	737.26
4.6208e+13	690.64	730.06	723.49	696.75	707.95	754.55	708.88	690.09	690.46	0	749.16	726.01	740.79	727.63	0	742.53	693.69	744.96	735.71	698.94	718.4	715.91	705.45	711.3	755.45	696.9	740.17	713.06	713.28	726.88	693.69	743.08	700.8	0	703.08	704.44	0	723.59	717.53	695.53	730.41	749.19	720.47	741.48	706.33	724.73	703.81	697.78	737.36
4.6254e+13	690.5	730.08	723.36	696.6	707.84	752.27	708.75	0	690.24	0	749.24	725.89	740.7	725.56	0	742.45	693.54	744.91	734.3	698.74	718.26	714.52	705.18	711.15	752.43	696.78	740.1	712.97	713.19	726.86	693.54	743.1	700.66	0	700.86	704.27	0	723.36	717.42	695.35	730.31	746.08	720.37	738.52	706.2	724.64	703.62	697.62	737.17
4.63e+13	690.36	729.97	723.25	696.44	707.73	750.21	708.62	0	690.02	0	749.24	725.78	740.62	723.71	0	742.38	693.09	744.87	732.92	698.54	718.13	713.17	704.77	711	749.87	696.67	740.04	712.88	713.09	726.8	693.09	742.94	700.53	0	698.56	704.1	0	722.96	717.31	695.17	730.2	743.47	720.28	736.05	706.07	724.55	703.44	697.46	736.79
4.6347e+13	690.23	729.77	723.14	696.29	707.61	748.35	708.49	0	0	0	749.16	725.68	740.55	722.03	0	742.33	692.24	744.83	731.58	698.34	718	711.86	704.27	710.85	747.65	696.55	739.98	712.79	713	726.7	692.24	742.66	700.4	0	695.59	703.94	0	722.45	717.2	695	730.1	741.23	720.17	733.9	705.94	724.46	703.26	697.3	736.28
4.6393e+13	692.24	730.82	724.58	698.19	709.19	746.1	710.09	691.68	692.04	773.4	750.05	727.07	741.67	721.72	707.86	743.44	693.39	745.92	729.94	700.35	719.45	710.6	705.57	712.46	774.93	698.35	741.14	714.23	714.44	728.05	693.39	743.25	702.16	774.51	702.75	705.72	770.04	723.01	718.61	696.99	731.32	821.92	721.71	814.09	707.58	725.9	705.12	699.19	736.55
4.644e+13	692.09	730.36	724.45	698.04	709.07	762.92	709.96	691.56	691.81	699.44	749.74	726.95	741.6	738.09	0	743.36	691.93	745.82	735.69	700.16	719.33	717.2	704.96	712.32	780.21	698.23	741.04	714.14	714.35	727.79	691.93	742.7	702.03	701.21	715.53	705.56	694.72	722.43	718.5	696.82	731.23	778.98	721.52	769.64	707.45	725.74	704.94	699.03	735.94
4.6486e+13	691.94	730.07	724.31	697.89	708.96	762.47	709.83	691.44	691.59	0	749.44	726.81	741.51	735.56	0	743.25	692.55	745.69	738.56	699.96	719.2	719.15	705.19	712.17	769.72	698.12	740.91	714.05	714.25	727.5	692.55	742.55	701.89	0	711.31	705.4	0	722.88	718.39	696.64	731.13	764.86	721.29	756.31	707.33	725.54	704.77	698.88	736.4
4.6533e+13	691.8	730.11	724.15	697.73	708.85	759.68	709.71	691.32	691.38	0	749.34	726.65	741.4	732.48	0	743.13	693.37	745.54	738.27	699.77	719.07	718.51	705.62	712.03	763.28	698.01	740.77	713.96	714.16	727.31	693.37	742.87	701.76	0	707.97	705.23	0	723.56	718.28	696.47	731.04	757.51	721.08	749.37	707.2	725.34	704.59	698.72	737.18
4.6579e+13	691.66	730.27	723.99	697.58	708.74	756.9	709.58	691.19	691.17	0	749.41	726.49	741.28	729.79	0	743	693.85	745.42	737.11	699.58	718.95	717.27	705.8	711.88	758.7	697.89	740.64	713.87	714.06	727.23	693.85	743.23	701.63	0	705.26	705.07	0	723.88	718.17	696.29	730.94	752.57	720.91	744.69	707.07	725.18	704.41	698.56	737.6
4.6626e+13	691.52	730.38	723.84	697.43	708.63	754.39	709.45	691.07	690.96	0	749.52	726.36	741.18	727.48	0	742.9	693.96	745.33	735.72	699.38	718.81	715.88	705.7	711.73	755.13	697.78	740.54	713.78	713.97	727.21	693.96	743.41	701.5	0	702.9	704.91	0	723.86	718.06	696.12	730.84	748.84	720.8	741.15	706.95	725.07	704.23	698.4	737.64
4.6672e+13	691.38	730.38	723.72	697.28	708.52	752.15	709.32	690.95	690.75	0	749.59	726.24	741.09	725.44	0	742.83	693.77	745.28	734.31	699.18	718.68	714.5	705.4	711.58	752.2	697.66	740.47	713.69	713.87	727.18	693.77	743.39	701.36	0	700.7	704.74	0	723.59	717.95	695.94	730.74	745.82	720.71	738.28	706.82	724.98	704.05	698.24	737.41
4.6719e+13	691.25	730.26	723.6	697.12	708.4	750.13	709.19	690.83	690.53	0	749.58	726.14	741.01	723.62	0	742.77	693.3	745.24	732.92	698.98	718.55	713.15	704.97	711.43	749.7	697.55	740.41	713.6	713.78	727.12	693.3	743.21	701.23	0	698.38	704.58	0	723.16	717.83	695.77	730.63	743.28	720.61	735.87	706.69	724.89	703.86	698.08	737
4.6765e+13	691.11	730.03	723.5	696.97	708.29	748.29	709.06	690.7	690.31	0	749.48	726.04	740.95	721.96	0	742.71	692.41	745.2	731.6	698.78	718.42	711.85	704.46	711.28	747.52	697.43	740.35	713.51	713.69	727.01	692.41	742.9	701.1	0	695.3	704.41	0	722.63	717.72	695.59	730.53	741.08	720.5	733.76	706.57	724.8	703.68	697.92	736.47
4.6812e+13	693.08	731.04	724.92	698.84	709.84	749.78	710.64	692.64	692.55	732.9	750.34	727.42	742.06	727.83	704.7	743.81	693.42	746.28	730.28	700.77	719.86	711.28	705.69	712.88	787.38	699.2	741.49	714.92	715.11	728.33	693.42	743.45	702.83	734.04	712.86	706.18	730.06	723.14	719.12	697.56	731.74	813.75	722.02	804.74	708.18	726.22	705.53	699.79	736.69
4.6858e+13	692.94	730.59	724.79	698.69	709.73	763.65	710.51	692.52	692.32	696.13	750.01	727.29	741.98	738.15	0	743.73	692.36	746.17	736.88	700.58	719.73	718.18	705.21	712.74	778.24	699.09	741.39	714.83	715.01	728.05	692.36	742.92	702.7	698.49	715.18	706.02	689.7	722.7	719.01	697.39	731.64	775.85	721.82	766.69	708.06	726.05	705.35	699.64	736.21
4.6905e+13	692.8	730.35	724.65	698.54	709.62	762.3	710.38	692.4	692.1	0	749.74	727.14	741.88	735.25	0	743.61	693.06	746.04	738.9	700.39	719.61	719.38	705.55	712.6	768.68	698.97	741.26	714.74	714.92	727.78	693.06	742.88	702.57	0	711.01	705.86	0	723.29	718.9	697.21	731.55	763.57	721.59	755.1	707.93	725.85	705.18	699.48	736.82
4.6951e+13	692.66	730.44	724.48	698.39	709.51	759.45	710.26	692.28	691.88	0	749.67	726.98	741.77	732.22	0	743.49	693.82	745.89	738.36	700.2	719.48	718.57	705.96	712.45	762.65	698.86	741.11	714.66	714.82	727.61	693.82	743.25	702.44	0	707.77	705.69	0	723.93	718.79	697.04	731.46	756.78	721.38	748.68	707.81	725.65	705	699.32	737.57
4.6998e+13	692.52	730.6	724.33	698.24	709.4	756.71	710.13	692.16	691.66	0	749.77	726.83	741.66	729.59	0	743.36	694.23	745.77	737.13	700.01	719.35	717.27	706.09	712.31	758.27	698.74	740.99	714.57	714.73	727.54	694.23	743.58	702.31	0	705.12	705.53	0	724.19	718.68	696.87	731.36	752.09	721.23	744.23	707.68	725.5	704.83	699.16	737.92
4.7044e+13	692.38	730.7	724.19	698.09	709.29	754.24	710	692.04	691.45	0	749.88	726.7	741.55	727.32	0	743.27	694.29	745.7	735.73	699.81	719.22	715.88	705.96	712.16	754.83	698.63	740.89	714.48	714.64	727.53	694.29	743.73	702.18	0	702.79	705.37	0	724.11	718.57	696.69	731.26	748.5	721.12	740.83	707.55	725.39	704.64	699.01	737.91
4.7091e+13	692.25	730.67	724.06	697.94	709.17	752.03	709.87	691.92	691.23	0	749.94	726.59	741.47	725.33	0	743.2	694.04	745.65	734.31	699.61	719.09	714.5	705.63	712.01	751.98	698.52	740.83	714.39	714.54	727.5	694.04	743.68	702.05	0	700.6	705.21	0	723.81	718.46	696.52	731.15	745.57	721.03	738.05	707.43	725.31	704.46	698.85	737.63
4.7137e+13	692.11	730.53	723.95	697.79	709.06	750.04	709.74	691.79	691.02	0	749.91	726.49	741.39	723.53	0	743.14	693.52	745.61	732.93	699.41	718.96	713.16	705.19	711.86	749.53	698.4	740.77	714.3	714.45	727.43	693.52	743.47	701.91	0	698.25	705.04	0	723.35	718.35	696.35	731.05	743.1	720.94	735.69	707.3	725.23	704.28	698.69	737.2
4.7184e+13	691.96	730.29	723.85	697.63	708.95	748.22	709.62	691.68	690.81	0	749.8	726.39	741.33	721.9	0	743.08	692.64	745.57	731.61	699.22	718.83	711.86	704.66	711.71	747.39	698.29	740.71	714.21	714.35	727.31	692.64	743.14	701.78	0	695.09	704.88	0	722.81	718.24	696.17	730.95	740.94	720.83	733.63	707.17	725.13	704.1	698.53	736.65
4.723e+13	693.9	731.25	725.26	699.48	710.48	754.62	711.17	693.58	693.02	719.89	750.61	727.75	742.43	733.41	700.61	744.17	693.54	746.63	731.24	701.19	720.25	712.7	705.83	713.3	789.49	700.03	741.84	715.6	715.76	728.6	693.54	743.64	703.49	721.26	716.93	706.63	716.84	723.26	719.62	698.11	732.15	803.28	722.32	793.6	708.77	726.53	705.92	700.38	736.82
4.7277e+13	693.76	730.81	725.13	699.33	710.37	764.04	711.05	693.46	692.81	693.08	750.28	727.62	742.35	738.04	0	744.08	692.89	746.52	737.85	701	720.13	718.97	705.51	713.15	776.48	699.91	741.73	715.51	715.66	728.32	692.89	743.15	703.36	695.7	714.78	706.46	0	723.01	719.51	697.94	732.06	773.26	722.11	764.24	708.65	726.35	705.75	700.22	736.51
4.7323e+13	693.63	730.64	724.98	699.18	710.26	762.1	710.92	693.34	692.6	0	750.03	727.47	742.25	734.94	0	743.97	693.59	746.38	739.16	700.81	720.01	719.58	705.93	713.01	767.73	699.8	741.59	715.43	715.57	728.05	693.59	743.22	703.23	0	710.75	706.3	0	723.69	719.4	697.77	731.96	762.42	721.88	754.01	708.52	726.15	705.58	700.07	737.25
[truncated: 451 more columns]
