# Supplementary material for: Determining the current size and state of subvolcanic magma reservoirs
Source: Nat Commun. 2020 Nov 5;11:5477. doi: 10.1038/s41467-020-19084-2 (PMC7644707; doi:10.1038/s41467-020-19084-2)
Supplement: Supplementary file 5 — Supplementary Data 2 [file 41467_2020_19084_MOESM5_ESM.zip › Supplementary data/Tt15_st_Bl_rad10_0.0063.txt]

4.6486e+10	0	0	0	0	0	0	0	0	0	0	0	0	0	0	0	0	0	0	0	0	0	0	0	0	0	0	0	0	0	0	0	0	0	0	0	0	0	0	0	0	0	0	0	0	0	0	0	0	0
9.2973e+10	0	0	0	0	0	0	0	0	0	0	0	0	0	0	0	0	0	0	0	0	0	0	0	0	0	0	0	0	0	0	0	0	0	0	0	0	0	0	0	0	0	0	0	0	0	0	0	0	0
1.3946e+11	0	0	0	0	0	0	0	0	0	0	0	0	0	0	0	0	0	0	0	0	0	0	0	0	0	0	0	0	0	0	0	0	0	0	0	0	0	0	0	0	0	0	0	0	0	0	0	0	0
1.8595e+11	0	0	0	0	0	0	0	0	0	0	0	0	0	0	0	0	0	0	0	0	0	0	0	0	0	0	0	0	0	0	0	0	0	0	0	0	0	0	0	0	0	0	0	0	0	0	0	0	0
2.3243e+11	0	0	0	0	0	0	0	0	0	0	0	0	0	0	0	0	0	0	0	0	0	0	0	0	0	0	0	0	0	0	0	0	0	0	0	0	0	0	0	0	0	0	0	0	0	0	0	0	0
2.7892e+11	0	0	0	0	0	0	0	0	0	0	0	0	0	0	0	0	0	0	0	0	0	0	0	0	0	0	0	0	0	0	0	0	0	0	0	0	0	0	0	0	0	0	0	0	0	0	0	0	0
3.2541e+11	0	0	0	0	0	0	0	0	0	0	0	0	0	0	0	0	0	0	0	0	0	0	0	0	0	0	0	0	0	0	0	0	0	0	0	0	0	0	0	0	0	0	0	0	0	0	0	0	0
3.7189e+11	0	0	0	0	0	0	0	0	0	0	0	0	0	0	0	0	0	0	0	0	0	0	0	0	0	0	0	0	0	0	0	0	0	0	0	0	0	0	0	0	0	0	0	0	0	0	0	0	0
4.1838e+11	0	0	0	0	0	0	0	0	0	0	0	0	0	0	0	0	0	0	0	0	0	0	0	0	0	0	0	0	0	0	0	0	0	0	0	0	0	0	0	0	0	0	0	0	0	0	0	0	0
4.6486e+11	0	0	0	0	0	0	0	0	0	0	0	0	0	0	0	0	0	0	0	0	0	0	0	0	0	0	0	0	0	0	0	0	0	0	0	0	0	0	0	0	0	0	0	0	0	0	0	0	0
5.1135e+11	0	0	0	0	0	0	0	0	0	0	0	0	0	0	0	0	0	0	0	0	0	0	0	0	0	0	0	0	0	0	0	0	0	0	0	0	0	0	0	0	0	0	0	0	0	0	0	0	0
5.5784e+11	0	0	0	0	0	0	0	0	0	0	0	0	0	0	0	0	0	0	0	0	0	0	0	0	0	0	0	0	0	0	0	0	0	0	0	0	0	0	0	0	0	0	0	0	0	0	0	0	0
6.0432e+11	0	0	0	0	0	0	0	0	0	0	0	0	0	0	0	0	0	0	0	0	0	0	0	0	0	0	0	0	0	0	0	0	0	0	0	0	0	0	0	0	0	0	0	0	0	0	0	0	0
6.5081e+11	0	0	0	0	0	0	0	0	0	0	0	0	0	0	0	0	0	0	0	0	0	0	0	0	0	0	0	0	0	0	0	0	0	0	0	0	0	0	0	0	0	0	0	0	0	0	0	0	0
6.973e+11	0	0	0	0	0	0	0	0	0	0	0	0	0	0	0	0	0	0	0	0	0	0	0	0	0	0	0	0	0	0	0	0	0	0	0	0	0	0	0	0	0	0	0	0	0	0	0	0	0
7.4378e+11	0	0	0	0	0	0	0	0	0	0	0	0	0	0	0	0	0	0	0	0	0	0	0	0	0	0	0	0	0	0	0	0	0	0	0	0	0	0	0	0	0	0	0	0	0	0	0	0	0
7.9027e+11	0	0	0	0	0	0	0	0	0	0	0	0	0	0	0	0	0	0	0	0	0	0	0	0	0	0	0	0	0	0	0	0	0	0	0	0	0	0	0	0	0	0	0	0	0	0	0	0	0
8.3676e+11	0	0	0	0	0	0	0	0	0	0	0	0	0	0	0	0	0	0	0	0	0	0	0	0	0	0	0	0	0	0	0	0	0	0	0	0	0	0	0	0	0	0	0	0	0	0	0	0	0
8.8324e+11	0	0	0	0	0	0	0	0	0	0	0	0	0	0	0	0	0	0	0	0	0	0	0	0	0	0	0	0	0	0	0	0	0	0	0	0	0	0	0	0	0	0	0	0	0	0	0	0	0
9.2973e+11	0	0	0	0	0	0	0	0	0	0	0	0	0	0	0	0	0	0	0	0	0	0	0	0	0	0	0	0	0	0	0	0	0	0	0	0	0	0	0	0	0	0	0	0	0	0	0	0	0
9.7622e+11	0	0	0	0	0	0	0	0	0	0	0	0	0	0	0	0	0	0	0	0	0	0	0	0	0	0	0	0	0	0	0	0	0	0	0	0	0	0	0	0	0	0	0	0	0	0	0	0	0
1.0227e+12	0	0	0	0	0	0	0	0	0	0	0	0	0	0	0	0	0	0	0	0	0	0	0	0	0	0	0	0	0	0	0	0	0	0	0	0	0	0	0	0	0	0	0	0	0	0	0	0	0
1.0692e+12	0	0	0	0	0	0	0	0	0	0	0	0	0	0	0	0	0	0	0	0	0	0	0	0	0	0	0	0	0	0	0	0	0	0	0	0	0	0	0	0	0	0	0	0	0	0	0	0	0
1.1157e+12	0	0	0	0	0	0	0	0	0	0	0	0	0	0	0	0	0	0	0	0	0	0	0	0	0	0	0	0	0	0	0	0	0	0	0	0	0	0	0	0	0	0	0	0	0	0	0	0	0
1.1622e+12	0	0	0	0	0	0	0	0	0	0	0	0	0	0	0	0	0	0	0	0	0	0	0	0	0	0	0	0	0	0	0	0	0	0	0	0	0	0	0	0	0	0	0	0	0	0	0	0	0
1.2086e+12	0	0	0	0	0	0	0	0	0	0	0	0	0	0	0	0	0	0	0	0	0	0	0	0	0	0	0	0	0	0	0	0	0	0	0	0	0	0	0	0	0	0	0	0	0	0	0	0	0
1.2551e+12	0	0	0	0	0	0	0	0	0	0	0	0	0	0	0	0	0	0	0	0	0	0	0	0	0	0	0	0	0	0	0	0	0	0	0	0	0	0	0	0	0	0	0	0	0	0	0	0	0
1.3016e+12	0	0	0	0	0	0	0	0	0	0	0	0	0	0	0	0	0	0	0	0	0	0	0	0	0	0	0	0	0	0	0	0	0	0	0	0	0	0	0	0	0	0	0	0	0	0	0	0	0
1.3481e+12	0	0	0	0	0	0	0	0	0	0	0	0	0	0	0	0	0	0	0	0	0	0	0	0	0	0	0	0	0	0	0	0	0	0	0	0	0	0	0	0	0	0	0	0	0	0	0	0	0
1.3946e+12	0	0	0	0	0	0	0	0	0	0	0	0	0	0	0	0	0	0	0	0	0	0	0	0	0	0	0	0	0	0	0	0	0	0	0	0	0	0	0	0	0	0	0	0	0	0	0	0	0
1.4411e+12	0	0	0	0	0	0	0	0	0	0	0	0	0	0	0	0	0	0	0	0	0	0	0	0	0	0	0	0	0	0	0	0	0	0	0	0	0	0	0	0	0	0	0	0	0	0	0	0	0
1.4876e+12	0	0	0	0	0	0	0	0	0	0	0	0	0	0	0	0	0	0	0	0	0	0	0	0	0	0	0	0	0	0	0	0	0	0	0	0	0	0	0	0	0	0	0	0	0	0	0	0	0
1.5341e+12	0	0	0	0	0	0	0	0	0	0	0	0	0	0	0	0	0	0	0	0	0	0	0	0	0	0	0	0	0	0	0	0	0	0	0	0	0	0	0	0	0	0	0	0	0	0	0	0	0
1.5805e+12	0	0	0	0	0	0	0	0	0	0	0	0	0	0	0	0	0	0	0	0	0	0	0	0	0	0	0	0	0	0	0	0	0	0	0	0	0	0	0	0	0	0	0	0	0	0	0	0	0
1.627e+12	0	0	0	0	0	0	0	0	0	0	0	0	0	0	0	0	0	0	0	0	0	0	0	0	0	0	0	0	0	0	0	0	0	0	0	0	0	0	0	0	0	0	0	0	0	0	0	0	0
1.6735e+12	0	0	0	0	0	0	0	0	0	0	0	0	0	0	0	0	0	0	0	0	0	0	0	0	0	0	0	0	0	0	0	0	0	0	0	0	0	0	0	0	0	0	0	0	0	0	0	0	0
1.72e+12	0	0	0	0	0	0	0	0	0	0	0	0	0	0	0	0	0	0	0	0	0	0	0	0	0	0	0	0	0	0	0	0	0	0	0	0	0	0	0	0	0	0	0	0	0	0	0	0	0
1.7665e+12	0	0	0	0	0	0	0	0	0	0	0	0	0	0	0	0	0	0	0	0	0	0	0	0	0	0	0	0	0	0	0	0	0	0	0	0	0	0	0	0	0	0	0	0	0	0	0	0	0
1.813e+12	0	0	0	0	0	0	0	0	0	0	0	0	0	0	0	0	0	0	0	0	0	0	0	0	0	0	0	0	0	0	0	0	0	0	0	0	0	0	0	0	0	0	0	0	0	0	0	0	0
1.8595e+12	0	0	0	0	0	0	0	0	0	0	0	0	0	0	0	0	0	0	0	0	0	0	0	0	0	0	0	0	0	0	0	0	0	0	0	0	0	0	0	0	0	0	0	0	0	0	0	0	0
1.9059e+12	0	703.93	0	0	0	0	0	0	0	0	0	0	0	0	703.94	0	0	0	0	0	0	0	0	0	0	0	0	0	0	0	0	0	0	0	0	0	0	703.9	0	0	0	0	0	0	0	0	0	703.91	0
1.9524e+12	0	0	0	0	0	0	0	0	0	0	0	0	0	0	0	0	0	0	0	0	0	0	0	0	0	0	0	0	0	0	0	0	0	0	0	0	0	0	0	0	0	0	0	0	0	0	0	0	0
1.9989e+12	0	0	0	0	0	0	0	0	0	0	0	0	0	0	0	0	0	0	0	0	0	0	0	0	0	0	0	0	0	0	0	0	0	0	0	0	0	0	0	0	0	0	0	0	0	0	0	0	0
2.0454e+12	0	0	0	0	0	0	0	0	0	0	0	0	0	0	0	0	0	0	0	0	0	0	0	0	0	0	0	0	0	0	0	0	0	0	0	0	0	0	0	0	0	0	0	0	0	0	0	0	0
2.0919e+12	0	0	0	0	0	0	0	0	0	0	0	0	0	0	0	0	0	0	0	0	0	0	0	0	0	0	0	0	0	0	0	0	0	0	0	0	0	0	0	0	0	0	0	0	0	0	0	0	0
2.1384e+12	0	0	0	0	0	0	0	0	0	0	0	0	0	0	0	0	0	0	0	0	0	0	0	0	0	0	0	0	0	0	0	0	0	0	0	0	0	0	0	0	0	0	0	0	0	0	0	0	0
2.1849e+12	0	0	0	0	0	0	0	0	0	0	0	0	0	0	0	0	0	0	0	0	0	0	0	0	0	0	0	0	0	0	0	0	0	0	0	0	0	0	0	0	0	0	0	0	0	0	0	0	0
2.2313e+12	0	0	0	0	0	0	0	0	0	0	0	0	0	0	0	0	0	0	0	0	0	0	0	0	0	0	0	0	0	0	0	0	0	0	0	0	0	0	0	0	0	0	0	0	0	0	0	0	0
2.2778e+12	0	803.06	0	0	0	0	0	0	0	0	0	0	0	0	803.1	0	0	0	0	0	0	0	0	0	0	0	0	0	0	0	0	0	0	0	0	0	0	802.95	0	0	0	0	0	0	0	0	0	802.99	0
2.3243e+12	0	0	0	0	0	0	0	0	0	0	0	0	0	0	0	0	0	0	0	0	0	0	0	0	0	0	0	0	0	0	0	0	0	0	0	0	0	0	0	0	0	0	0	0	0	0	0	0	0
2.3708e+12	0	0	0	0	0	0	0	0	0	0	0	0	0	0	0	0	0	0	0	0	0	0	0	0	0	0	0	0	0	0	0	0	0	0	0	0	0	0	0	0	0	0	0	0	0	0	0	0	0
2.4173e+12	0	0	0	0	0	0	0	0	0	0	0	0	0	0	0	0	0	0	0	0	0	0	0	0	0	0	0	0	0	0	0	0	0	0	0	0	0	0	0	0	0	0	0	0	0	0	0	0	0
2.4638e+12	0	0	0	0	0	0	0	0	0	0	0	0	0	0	0	0	0	0	0	0	0	0	0	0	0	0	0	0	0	0	0	0	0	0	0	0	0	0	0	0	0	0	0	0	0	0	0	0	0
2.5103e+12	0	0	0	0	0	0	0	0	0	0	0	0	0	0	0	0	0	0	0	0	0	0	0	0	0	0	0	0	0	0	0	0	0	0	0	0	0	0	0	0	0	0	0	0	0	0	0	0	0
2.5568e+12	0	0	0	0	0	0	0	0	0	0	0	0	0	0	0	0	0	0	0	0	0	0	0	0	0	0	0	0	0	0	0	0	0	0	0	0	0	0	0	0	0	0	0	0	0	0	0	0	0
2.6032e+12	0	0	0	0	0	0	0	0	0	0	0	0	0	0	0	0	0	0	0	0	0	0	0	0	0	0	0	0	0	0	0	0	0	0	0	0	0	0	0	0	0	0	0	0	0	0	0	0	0
2.6497e+12	0	0	0	0	0	0	0	0	0	0	0	0	0	0	0	0	0	0	0	0	0	0	0	0	0	0	0	0	0	0	0	0	0	0	0	0	0	0	0	0	0	0	0	0	0	0	0	0	0
2.6962e+12	0	0	0	0	0	0	0	0	0	0	0	0	0	0	0	0	0	0	0	0	0	0	0	0	0	0	0	0	0	0	0	0	0	0	0	0	0	0	0	0	0	0	0	0	0	0	0	0	0
2.7427e+12	0	0	0	0	0	0	0	0	0	0	0	0	0	0	0	0	0	0	0	0	0	0	0	0	0	0	0	0	0	0	0	0	0	0	0	0	0	0	0	0	0	0	0	0	0	0	0	0	0
2.7892e+12	0	0	0	0	0	0	0	0	0	0	0	0	0	0	0	0	0	0	0	0	0	0	0	0	0	0	0	0	0	0	0	0	0	0	0	0	0	0	0	0	0	0	0	0	0	0	0	0	0
2.8357e+12	0	0	0	0	0	0	0	0	0	0	0	0	0	0	0	0	0	0	0	0	0	0	0	0	0	0	0	0	0	0	0	0	0	0	0	0	0	0	0	0	0	0	0	0	0	0	0	0	0
2.8822e+12	0	0	0	0	0	0	0	0	0	0	0	0	0	0	0	0	0	0	0	0	0	0	0	0	0	0	0	0	0	0	0	0	0	0	0	0	0	0	0	0	0	0	0	0	0	0	0	0	0
2.9286e+12	0	0	0	0	0	0	0	0	0	0	0	0	0	0	0	0	0	0	0	0	0	0	0	0	0	0	0	0	0	0	0	0	0	0	0	0	0	0	0	0	0	0	0	0	0	0	0	0	0
2.9751e+12	0	0	0	0	0	0	0	0	0	0	0	0	0	0	0	0	0	0	0	0	0	0	0	0	0	0	0	0	0	0	0	0	0	0	0	0	0	0	0	0	0	0	0	0	0	0	0	0	0
3.0216e+12	0	0	0	0	0	0	0	0	0	0	0	0	0	0	0	0	0	0	0	0	0	0	0	0	0	0	0	0	0	0	0	0	0	0	0	0	0	0	0	0	0	0	0	0	0	0	0	0	0
3.0681e+12	0	0	0	0	0	0	0	0	0	0	0	0	0	0	0	0	0	0	0	0	0	0	0	0	0	0	0	0	0	0	0	0	0	0	0	0	0	0	0	0	0	0	0	0	0	0	0	0	0
3.1146e+12	0	0	0	0	0	0	0	0	0	0	0	0	0	0	0	0	0	0	0	0	0	0	0	0	0	0	0	0	0	0	0	0	0	0	0	0	0	0	0	0	0	0	0	0	0	0	0	0	0
3.1611e+12	0	0	0	0	0	0	0	0	0	0	0	0	0	0	0	0	0	0	0	0	0	0	0	0	0	0	0	0	0	0	0	0	0	0	0	0	0	0	0	0	0	0	0	0	0	0	0	0	0
3.2076e+12	0	0	0	0	0	0	0	0	0	0	0	0	0	0	0	0	0	0	0	0	0	0	0	0	0	0	0	0	0	0	0	0	0	0	0	0	0	0	0	0	0	0	0	0	0	0	0	0	0
3.2541e+12	0	0	0	0	0	0	0	0	0	0	0	0	0	0	0	0	0	0	0	0	0	0	0	0	0	0	0	0	0	0	0	0	0	0	0	0	0	0	0	0	0	0	0	0	0	0	0	0	0
3.3005e+12	0	0	0	0	0	0	0	0	0	0	0	0	0	0	0	0	0	0	0	0	0	0	0	0	0	0	0	0	0	0	0	0	0	0	0	0	0	0	0	0	0	0	0	0	0	0	0	0	0
3.347e+12	0	0	0	0	0	0	0	0	0	0	0	0	0	0	0	0	0	0	0	0	0	0	0	0	0	0	0	0	0	0	0	0	0	0	0	0	0	0	0	0	0	0	0	0	0	0	0	0	0
3.3935e+12	0	0	0	0	0	0	0	0	0	0	0	0	0	0	0	0	0	0	0	0	0	0	0	0	0	0	0	0	0	0	0	0	0	0	0	0	0	0	0	0	0	0	0	0	0	0	0	0	0
3.44e+12	0	0	0	0	0	0	0	0	0	0	0	0	0	0	0	0	0	0	0	0	0	0	0	0	0	0	0	0	0	0	0	0	0	0	0	0	0	0	0	0	0	0	0	0	0	0	0	0	0
3.4865e+12	0	0	0	0	0	0	0	0	0	0	0	0	0	0	0	0	0	0	0	0	0	0	0	0	0	0	0	0	0	0	0	0	0	0	0	0	0	0	0	0	0	0	0	0	0	0	0	0	0
3.533e+12	0	0	0	0	0	0	0	0	0	0	0	0	0	0	0	0	0	0	0	0	0	0	0	0	0	0	0	0	0	0	0	0	0	0	0	0	0	0	0	0	0	0	0	0	0	0	0	0	0
3.5795e+12	0	0	0	0	0	0	0	0	0	0	0	0	0	0	0	0	0	0	0	0	0	0	0	0	0	0	0	0	0	0	0	0	0	0	0	0	0	0	0	0	0	0	0	0	0	0	0	0	0
3.6259e+12	0	0	0	0	0	0	0	0	0	0	0	0	0	0	0	0	0	0	0	0	0	0	0	0	0	0	0	0	0	0	0	0	0	0	0	0	0	0	0	0	0	0	0	0	0	0	0	0	0
3.6724e+12	0	0	0	0	0	0	0	0	0	0	0	0	0	0	0	0	0	0	0	0	0	0	0	0	0	0	0	0	0	0	0	0	0	0	0	0	0	0	0	0	0	0	0	0	0	0	0	0	0
3.7189e+12	0	0	0	0	0	0	0	0	0	0	0	0	0	0	0	0	0	0	0	0	0	0	0	0	0	0	0	0	0	0	0	0	0	0	0	0	0	0	0	0	0	0	0	0	0	0	0	0	0
3.7654e+12	0	0	0	0	0	0	0	0	0	0	0	0	0	0	0	0	0	0	0	0	0	0	0	0	0	0	0	0	0	0	0	0	0	0	0	0	0	0	0	0	0	0	0	0	0	0	0	0	0
3.8119e+12	0	690.52	0	0	0	0	0	0	0	0	0	0	0	0	690.7	0	0	0	0	0	0	0	0	0	0	0	0	0	0	0	0	0	0	0	0	0	0	690.2	0	0	0	0	0	0	0	0	0	690.31	0
3.8584e+12	0	0	0	0	0	0	0	0	0	0	0	0	0	0	0	0	0	0	0	0	0	0	0	0	0	0	0	0	0	0	0	0	0	0	0	0	0	0	0	0	0	0	0	0	0	0	0	0	0
3.9049e+12	0	0	0	0	0	0	0	0	0	0	0	0	0	0	0	0	0	0	0	0	0	0	0	0	0	0	0	0	0	0	0	0	0	0	0	0	0	0	0	0	0	0	0	0	0	0	0	0	0
3.9513e+12	0	0	0	0	0	0	0	0	0	0	0	0	0	0	0	0	0	0	0	0	0	0	0	0	0	0	0	0	0	0	0	0	0	0	0	0	0	0	0	0	0	0	0	0	0	0	0	0	0
3.9978e+12	0	0	0	0	0	0	0	0	0	0	0	0	0	0	0	0	0	0	0	0	0	0	0	0	0	0	0	0	0	0	0	0	0	0	0	0	0	0	0	0	0	0	0	0	0	0	0	0	0
4.0443e+12	0	0	0	0	0	0	0	0	0	0	0	0	0	0	0	0	0	0	0	0	0	0	0	0	0	0	0	0	0	0	0	0	0	0	0	0	0	0	0	0	0	0	0	0	0	0	0	0	0
4.0908e+12	0	0	0	0	0	0	0	0	0	0	0	0	0	0	0	0	0	0	0	0	0	0	0	0	0	0	0	0	0	0	0	0	0	0	0	0	0	0	0	0	0	0	0	0	0	0	0	0	0
4.1373e+12	0	0	0	0	0	0	0	0	0	0	0	0	0	0	0	0	0	0	0	0	0	0	0	0	0	0	0	0	0	0	0	0	0	0	0	0	0	0	0	0	0	0	0	0	0	0	0	0	0
4.1838e+12	0	710.87	0	0	0	0	0	0	0	0	0	0	0	0	711.14	0	0	0	0	0	0	0	0	0	0	0	0	0	0	0	0	0	0	0	0	0	0	710.44	0	0	0	0	0	0	0	0	0	710.59	0
4.2303e+12	0	0	0	0	0	0	0	0	0	0	0	0	0	0	0	0	0	0	0	0	0	0	0	0	0	0	0	0	0	0	0	0	0	0	0	0	0	0	0	0	0	0	0	0	0	0	0	0	0
4.2768e+12	0	0	0	0	0	0	0	0	0	0	0	0	0	0	0	0	0	0	0	0	0	0	0	0	0	0	0	0	0	0	0	0	0	0	0	0	0	0	0	0	0	0	0	0	0	0	0	0	0
4.3232e+12	0	0	0	0	0	0	0	0	0	0	0	0	0	0	0	0	0	0	0	0	0	0	0	0	0	0	0	0	0	0	0	0	0	0	0	0	0	0	0	0	0	0	0	0	0	0	0	0	0
4.3697e+12	0	0	0	0	0	0	0	0	0	0	0	0	0	0	0	0	0	0	0	0	0	0	0	0	0	0	0	0	0	0	0	0	0	0	0	0	0	0	0	0	0	0	0	0	0	0	0	0	0
4.4162e+12	0	0	0	0	0	0	0	0	0	0	0	0	0	0	0	0	0	0	0	0	0	0	0	0	0	0	0	0	0	0	0	0	0	0	0	0	0	0	0	0	0	0	0	0	0	0	0	0	0
4.4627e+12	0	0	0	0	0	0	0	0	0	0	0	0	0	0	0	0	0	0	0	0	0	0	0	0	0	0	0	0	0	0	0	0	0	0	0	0	0	0	0	0	0	0	0	0	0	0	0	0	0
4.5092e+12	0	0	0	0	0	0	0	0	0	0	0	0	0	0	0	0	0	0	0	0	0	0	0	0	0	0	0	0	0	0	0	0	0	0	0	0	0	0	0	0	0	0	0	0	0	0	0	0	0
4.5557e+12	0	752.31	0	0	0	0	0	0	0	0	0	0	0	0	752.79	0	0	0	0	0	0	0	0	0	0	0	0	0	0	0	0	0	0	0	0	0	0	751.58	0	0	0	0	0	0	0	0	0	751.83	0
4.6022e+12	0	0	0	0	0	0	0	0	0	0	0	0	0	0	0	0	0	0	0	0	0	0	0	0	0	0	0	0	0	0	0	0	0	0	0	0	0	0	0	0	0	0	0	0	0	0	0	0	0
4.6486e+12	0	0	0	0	0	0	0	0	0	0	0	0	0	0	0	0	0	0	0	0	0	0	0	0	0	0	0	0	0	0	0	0	0	0	0	0	0	0	0	0	0	0	0	0	0	0	0	0	0
4.6951e+12	0	0	0	0	0	0	0	0	0	0	0	0	0	0	0	0	0	0	0	0	0	0	0	0	0	0	0	0	0	0	0	0	0	0	0	0	0	0	0	0	0	0	0	0	0	0	0	0	0
4.7416e+12	0	0	0	0	0	0	0	0	0	0	0	0	0	0	0	0	0	0	0	0	0	0	0	0	0	0	0	0	0	0	0	0	0	0	0	0	0	0	0	0	0	0	0	0	0	0	0	0	0
4.7881e+12	0	0	0	0	0	0	0	0	0	0	0	0	0	0	0	0	0	0	0	0	0	0	0	0	0	0	0	0	0	0	0	0	0	0	0	0	0	0	0	0	0	0	0	0	0	0	0	0	0
4.8346e+12	0	0	0	0	0	0	0	0	0	0	0	0	0	0	0	0	0	0	0	0	0	0	0	0	0	0	0	0	0	0	0	0	0	0	0	0	0	0	0	0	0	0	0	0	0	0	0	0	0
4.8811e+12	0	0	0	0	0	0	0	0	0	0	0	0	0	0	0	0	0	0	0	0	0	0	0	0	0	0	0	0	0	0	0	0	0	0	0	0	0	0	0	0	0	0	0	0	0	0	0	0	0
4.9276e+12	0	914.92	0	0	0	0	0	0	0	0	0	0	0	0	915.22	0	0	0	0	0	0	0	0	0	0	0	0	0	0	0	0	0	0	0	0	0	0	914.48	0	0	0	0	0	0	0	0	0	914.63	0
4.974e+12	0	0	0	0	0	0	0	0	0	0	0	0	0	0	0	0	0	0	0	0	0	0	0	0	0	0	0	0	0	0	0	0	0	0	0	0	0	0	0	0	0	0	0	0	0	0	0	0	0
5.0205e+12	0	0	0	0	0	0	0	0	0	0	0	0	0	0	0	0	0	0	0	0	0	0	0	0	0	0	0	0	0	0	0	0	0	0	0	0	0	0	0	0	0	0	0	0	0	0	0	0	0
5.067e+12	0	0	0	0	0	0	0	0	0	0	0	0	0	0	0	0	0	0	0	0	0	0	0	0	0	0	0	0	0	0	0	0	0	0	0	0	0	0	0	0	0	0	0	0	0	0	0	0	0
5.1135e+12	0	0	0	0	0	0	0	0	0	0	0	0	0	0	0	0	0	0	0	0	0	0	0	0	0	0	0	0	0	0	0	0	0	0	0	0	0	0	0	0	0	0	0	0	0	0	0	0	0
5.16e+12	0	0	0	0	0	0	0	0	0	0	0	0	0	0	0	0	0	0	0	0	0	0	0	0	0	0	0	0	0	0	0	0	0	0	0	0	0	0	0	0	0	0	0	0	0	0	0	0	0
5.2065e+12	0	0	0	0	0	0	0	0	0	0	0	0	0	0	0	0	0	0	0	0	0	0	0	0	0	0	0	0	0	0	0	0	0	0	0	0	0	0	0	0	0	0	0	0	0	0	0	0	0
5.253e+12	0	0	0	0	0	0	0	0	0	0	0	0	0	0	0	0	0	0	0	0	0	0	0	0	0	0	0	0	0	0	0	0	0	0	0	0	0	0	0	0	0	0	0	0	0	0	0	0	0
5.2995e+12	0	0	0	0	0	0	0	0	0	0	0	0	0	0	0	0	0	0	0	0	0	0	0	0	0	0	0	0	0	0	0	0	0	0	0	0	0	0	0	0	0	0	0	0	0	0	0	0	0
5.3459e+12	0	0	0	0	0	0	0	0	0	0	0	0	0	0	0	0	0	0	0	0	0	0	0	0	0	0	0	0	0	0	0	0	0	0	0	0	0	0	0	0	0	0	0	0	0	0	0	0	0
5.3924e+12	0	0	0	0	0	0	0	0	0	0	0	0	0	0	0	0	0	0	0	0	0	0	0	0	0	0	0	0	0	0	0	0	0	0	0	0	0	0	0	0	0	0	0	0	0	0	0	0	0
5.4389e+12	0	0	0	0	0	0	0	0	0	0	0	0	0	0	0	0	0	0	0	0	0	0	0	0	0	0	0	0	0	0	0	0	0	0	0	0	0	0	0	0	0	0	0	0	0	0	0	0	0
5.4854e+12	0	0	0	0	0	0	0	0	0	0	0	0	0	0	0	0	0	0	0	0	0	0	0	0	0	0	0	0	0	0	0	0	0	0	0	0	0	0	0	0	0	0	0	0	0	0	0	0	0
5.5319e+12	0	0	0	0	0	0	0	0	0	0	0	0	0	0	0	0	0	0	0	0	0	0	0	0	0	0	0	0	0	0	0	0	0	0	0	0	0	0	0	0	0	0	0	0	0	0	0	0	0
5.5784e+12	0	0	0	0	0	0	0	0	0	0	0	0	0	0	0	0	0	0	0	0	0	0	0	0	0	0	0	0	0	0	0	0	0	0	0	0	0	0	0	0	0	0	0	0	0	0	0	0	0
5.6249e+12	0	0	0	0	0	0	0	0	0	0	0	0	0	0	0	0	0	0	0	0	0	0	0	0	0	0	0	0	0	0	0	0	0	0	0	0	0	0	0	0	0	0	0	0	0	0	0	0	0
5.6713e+12	0	0	0	0	0	0	0	0	0	0	0	0	0	0	0	0	0	0	0	0	0	0	0	0	0	0	0	0	0	0	0	0	0	0	0	0	0	0	0	0	0	0	0	0	0	0	0	0	0
5.7178e+12	0	694.24	0	0	0	0	0	0	0	0	0	0	0	0	696.05	0	0	0	0	0	0	0	0	0	0	0	0	0	0	0	0	0	0	0	0	0	0	692.09	0	0	0	0	0	0	0	0	0	692.81	0
5.7643e+12	0	0	0	0	0	0	0	0	0	0	0	0	0	0	0	0	0	0	0	0	0	0	0	0	0	0	0	0	0	0	0	0	0	0	0	0	0	0	0	0	0	0	0	0	0	0	0	0	0
5.8108e+12	0	0	0	0	0	0	0	0	0	0	0	0	0	0	0	0	0	0	0	0	0	0	0	0	0	0	0	0	0	0	0	0	0	0	0	0	0	0	0	0	0	0	0	0	0	0	0	0	0
5.8573e+12	0	0	0	0	0	0	0	0	0	0	0	0	0	0	0	0	0	0	0	0	0	0	0	0	0	0	0	0	0	0	0	0	0	0	0	0	0	0	0	0	0	0	0	0	0	0	0	0	0
5.9038e+12	0	0	0	0	0	0	0	0	0	0	0	0	0	0	0	0	0	0	0	0	0	0	0	0	0	0	0	0	0	0	0	0	0	0	0	0	0	0	0	0	0	0	0	0	0	0	0	0	0
5.9503e+12	0	0	0	0	0	0	0	0	0	0	0	0	0	0	0	0	0	0	0	0	0	0	0	0	0	0	0	0	0	0	0	0	0	0	0	0	0	0	0	0	0	0	0	0	0	0	0	0	0
5.9967e+12	0	0	0	0	0	0	0	0	0	0	0	0	0	0	0	0	0	0	0	0	0	0	0	0	0	0	0	0	0	0	0	0	0	0	0	0	0	0	0	0	0	0	0	0	0	0	0	0	0
6.0432e+12	0	0	0	0	0	0	0	0	0	0	0	0	0	0	0	0	0	0	0	0	0	0	0	0	0	0	0	0	0	0	0	0	0	0	0	0	0	0	0	0	0	0	0	0	0	0	0	0	0
6.0897e+12	0	706.81	0	0	0	0	0	0	0	0	0	0	0	0	706.78	0	0	0	0	0	0	0	0	0	0	0	0	0	0	0	0	0	692.53	0	0	0	0	704.84	0	0	0	0	0	0	0	0	0	705.5	0
6.1362e+12	0	0	0	0	0	0	0	0	0	0	0	0	0	0	0	0	0	0	0	0	0	0	0	0	0	0	0	0	0	0	0	0	0	0	0	0	0	0	0	0	0	0	0	0	0	0	0	0	0
6.1827e+12	0	0	0	0	0	0	0	0	0	0	0	0	0	0	0	0	0	0	0	0	0	0	0	0	0	0	0	0	0	0	0	0	0	0	0	0	0	0	0	0	0	0	0	0	0	0	0	0	0
6.2292e+12	0	0	0	0	0	0	0	0	0	0	0	0	0	0	0	0	0	0	0	0	0	0	0	0	0	0	0	0	0	0	0	0	0	0	0	0	0	0	0	0	0	0	0	0	0	0	0	0	0
6.2757e+12	0	0	0	0	0	0	0	0	0	0	0	0	0	0	0	0	0	0	0	0	0	0	0	0	0	0	0	0	0	0	0	0	0	0	0	0	0	0	0	0	0	0	0	0	0	0	0	0	0
6.3222e+12	0	0	0	0	0	0	0	0	0	0	0	0	0	0	0	0	0	0	0	0	0	0	0	0	0	0	0	0	0	0	0	0	0	0	0	0	0	0	0	0	0	0	0	0	0	0	0	0	0
6.3686e+12	0	0	0	0	0	0	0	0	0	0	0	0	0	0	0	0	0	0	0	0	0	0	0	0	0	0	0	0	0	0	0	0	0	0	0	0	0	0	0	0	0	0	0	0	0	0	0	0	0
6.4151e+12	0	0	0	0	0	0	0	0	0	0	0	0	0	0	0	0	0	0	0	0	0	0	0	0	0	0	0	0	0	0	0	0	0	0	0	0	0	0	0	0	0	0	0	0	0	0	0	0	0
6.4616e+12	0	718.29	0	0	0	0	0	0	0	0	0	0	0	0	718.27	0	0	0	0	0	0	0	0	0	0	0	0	0	0	0	0	0	698.67	0	0	0	0	716.77	0	0	0	0	0	0	0	0	0	717.17	0
6.5081e+12	0	0	0	0	0	0	0	0	0	0	0	0	0	0	0	0	0	0	0	0	0	0	0	0	0	0	0	0	0	0	0	0	0	0	0	0	0	0	0	0	0	0	0	0	0	0	0	0	0
6.5546e+12	0	0	0	0	0	0	0	0	0	0	0	0	0	0	0	0	0	0	0	0	0	0	0	0	0	0	0	0	0	0	0	0	0	0	0	0	0	0	0	0	0	0	0	0	0	0	0	0	0
6.6011e+12	0	0	0	0	0	0	0	0	0	0	0	0	0	0	0	0	0	0	0	0	0	0	0	0	0	0	0	0	0	0	0	0	0	0	0	0	0	0	0	0	0	0	0	0	0	0	0	0	0
6.6476e+12	0	0	0	0	0	0	0	0	0	0	0	0	0	0	0	0	0	0	0	0	0	0	0	0	0	0	0	0	0	0	0	0	0	0	0	0	0	0	0	0	0	0	0	0	0	0	0	0	0
6.694e+12	0	0	0	0	0	0	0	0	0	0	0	0	0	0	0	0	0	0	0	0	0	0	0	0	0	0	0	0	0	0	0	0	0	0	0	0	0	0	0	0	0	0	0	0	0	0	0	0	0
6.7405e+12	0	0	0	0	0	0	0	0	0	0	0	0	0	0	0	0	0	0	0	0	0	0	0	0	0	0	0	0	0	0	0	0	0	0	0	0	0	0	0	0	0	0	0	0	0	0	0	0	0
6.787e+12	0	0	0	0	0	0	0	0	0	0	0	0	0	0	0	0	0	0	0	0	0	0	0	0	0	0	0	0	0	0	0	0	0	0	0	0	0	0	0	0	0	0	0	0	0	0	0	0	0
6.8335e+12	0	737.66	0	0	692.9	0	0	0	0	0	0	0	0	0	739.28	0	0	0	0	0	0	0	0	0	0	0	0	0	0	0	0	0	704.5	0	0	0	0	737.54	0	0	0	0	0	0	0	0	0	738.18	0
6.88e+12	0	0	0	0	0	0	0	0	0	0	0	0	0	0	0	0	0	0	0	0	0	0	0	0	0	0	0	0	0	0	0	0	0	0	0	0	0	0	0	0	0	0	0	0	0	0	0	0	0
6.9265e+12	0	0	0	0	0	0	0	0	0	0	0	0	0	0	0	0	0	0	0	0	0	0	0	0	0	0	0	0	0	0	0	0	0	0	0	0	0	0	0	0	0	0	0	0	0	0	0	0	0
6.973e+12	0	0	0	0	0	0	0	0	0	0	0	0	0	0	0	0	0	0	0	0	0	0	0	0	0	0	0	0	0	0	0	0	0	0	0	0	0	0	0	0	0	0	0	0	0	0	0	0	0
7.0195e+12	0	0	0	0	0	0	0	0	0	0	0	0	0	0	0	0	0	0	0	0	0	0	0	0	0	0	0	0	0	0	0	0	0	0	0	0	0	0	0	0	0	0	0	0	0	0	0	0	0
7.0659e+12	0	0	0	0	0	0	0	0	0	0	0	0	0	0	0	0	0	0	0	0	0	0	0	0	0	0	0	0	0	0	0	0	0	0	0	0	0	0	0	0	0	0	0	0	0	0	0	0	0
7.1124e+12	0	0	0	0	0	0	0	0	0	0	0	0	0	0	0	0	0	0	0	0	0	0	0	0	0	0	0	0	0	0	0	0	0	0	0	0	0	0	0	0	0	0	0	0	0	0	0	0	0
7.1589e+12	0	0	0	0	0	0	0	0	0	0	0	0	0	0	0	0	0	0	0	0	0	0	0	0	0	0	0	0	0	0	0	0	0	0	0	0	0	0	0	0	0	0	0	0	0	0	0	0	0
7.2054e+12	0	812.77	0	0	695.59	0	0	0	0	0	0	0	0	0	815.36	0	0	0	0	0	0	0	0	0	0	0	0	0	0	0	0	0	711.56	0	0	0	0	811.98	0	0	0	0	0	0	0	0	0	811.19	0
7.2519e+12	0	694.51	0	0	0	0	0	0	0	0	0	0	0	0	697.15	0	0	0	0	0	0	0	0	0	0	0	0	0	0	0	0	0	692.13	0	0	0	0	693.35	0	0	0	0	0	0	0	0	0	693.27	0
7.2984e+12	0	0	0	0	0	0	0	0	0	0	0	0	0	0	0	0	0	0	0	0	0	0	0	0	0	0	0	0	0	0	0	0	0	0	0	0	0	0	0	0	0	0	0	0	0	0	0	0	0
7.3449e+12	0	0	0	0	0	0	0	0	0	0	0	0	0	0	0	0	0	0	0	0	0	0	0	0	0	0	0	0	0	0	0	0	0	0	0	0	0	0	0	0	0	0	0	0	0	0	0	0	0
7.3913e+12	0	0	0	0	0	0	0	0	0	0	0	0	0	0	0	0	0	0	0	0	0	0	0	0	0	0	0	0	0	0	0	0	0	0	0	0	0	0	0	0	0	0	0	0	0	0	0	0	0
7.4378e+12	0	0	0	0	0	0	0	0	0	0	0	0	0	0	0	0	0	0	0	0	0	0	0	0	0	0	0	0	0	0	0	0	0	0	0	0	0	0	0	0	0	0	0	0	0	0	0	0	0
7.4843e+12	0	0	0	0	0	0	0	0	0	0	0	0	0	0	0	0	0	0	0	0	0	0	0	0	0	0	0	0	0	0	0	0	0	0	0	0	0	0	0	0	0	0	0	0	0	0	0	0	0
7.5308e+12	0	0	0	0	0	0	0	0	0	0	0	0	0	0	0	0	0	0	0	0	0	0	0	0	0	0	0	0	0	0	0	0	0	0	0	0	0	0	0	0	0	0	0	0	0	0	0	0	0
7.5773e+12	0	1054.7	0	0	0	0	0	0	0	0	0	0	0	0	1055.5	0	0	0	0	0	0	0	0	0	0	0	0	0	0	0	0	0	0	0	0	0	0	1053.9	0	0	0	0	0	0	0	0	0	1054.2	0
7.6238e+12	0	701.6	0	0	0	0	0	0	0	0	0	0	0	0	702.32	0	0	0	0	0	0	0	0	0	0	0	0	0	0	0	0	0	696.25	0	0	0	0	700.88	0	0	0	0	0	0	0	0	0	700.68	0
7.6703e+12	0	0	0	0	0	0	0	0	0	0	0	0	0	0	0	0	0	0	0	0	0	0	0	0	0	0	0	0	0	0	0	0	0	0	0	0	0	0	0	0	0	0	0	0	0	0	0	0	0
7.7167e+12	0	0	0	0	0	0	0	0	0	0	0	0	0	0	0	0	0	0	0	0	0	0	0	0	0	0	0	0	0	0	0	0	0	0	0	0	0	0	0	0	0	0	0	0	0	0	0	0	0
7.7632e+12	0	0	0	0	0	0	0	0	0	0	0	0	0	0	0	0	0	0	0	0	0	0	0	0	0	0	0	0	0	0	0	0	0	0	0	0	0	0	0	0	0	0	0	0	0	0	0	0	0
7.8097e+12	0	0	0	0	0	0	0	0	0	0	0	0	0	0	0	0	0	0	0	0	0	0	0	0	0	0	0	0	0	0	0	0	0	0	0	0	0	0	0	0	0	0	0	0	0	0	0	0	0
7.8562e+12	0	0	0	0	0	0	0	0	0	0	0	0	0	0	0	0	0	0	0	0	0	0	0	0	0	0	0	0	0	0	0	0	0	0	0	0	0	0	0	0	0	0	0	0	0	0	0	0	0
7.9027e+12	0	0	0	0	0	0	0	0	0	0	0	0	0	0	0	0	0	0	0	0	0	0	0	0	0	0	0	0	0	0	0	0	0	0	0	0	0	0	0	0	0	0	0	0	0	0	0	0	0
7.9492e+12	0	0	0	0	0	0	0	0	0	0	0	0	0	0	0	0	0	0	0	0	0	0	0	0	0	0	0	0	0	0	0	0	0	0	0	0	0	0	0	0	0	0	0	0	0	0	0	0	0
7.9957e+12	0	707.95	0	0	0	0	0	0	0	0	0	0	0	0	710.2	0	0	0	0	0	0	0	0	0	0	0	0	0	0	0	0	0	703.53	0	0	0	0	705.61	0	0	0	0	0	0	0	0	0	706.15	0
8.0422e+12	0	0	0	0	0	0	0	0	0	0	0	0	0	0	690.84	0	0	0	0	0	0	0	0	0	0	0	0	0	0	0	0	0	0	0	0	0	0	0	0	0	0	0	0	0	0	0	0	0	0
8.0886e+12	0	0	0	0	0	0	0	0	0	0	0	0	0	0	0	0	0	0	0	0	0	0	0	0	0	0	0	0	0	0	0	0	0	0	0	0	0	0	0	0	0	0	0	0	0	0	0	0	0
8.1351e+12	0	0	0	0	0	0	0	0	0	0	0	0	0	0	0	0	0	0	0	0	0	0	0	0	0	0	0	0	0	0	0	0	0	0	0	0	0	0	0	0	0	0	0	0	0	0	0	0	0
8.1816e+12	0	0	0	0	0	0	0	0	0	0	0	0	0	0	0	0	0	0	0	0	0	0	0	0	0	0	0	0	0	0	0	0	0	0	0	0	0	0	0	0	0	0	0	0	0	0	0	0	0
8.2281e+12	0	0	0	0	0	0	0	0	0	0	0	0	0	0	0	0	0	0	0	0	0	0	0	0	0	0	0	0	0	0	0	0	0	0	0	0	0	0	0	0	0	0	0	0	0	0	0	0	0
8.2746e+12	0	0	0	0	0	0	0	0	0	0	0	0	0	0	0	0	0	0	0	0	0	0	0	0	0	0	0	0	0	0	0	0	0	0	0	0	0	0	0	0	0	0	0	0	0	0	0	0	0
8.3211e+12	0	0	0	0	0	0	0	0	0	0	0	0	0	0	0	0	0	0	0	0	0	0	0	0	0	0	0	0	0	0	0	0	0	0	0	0	0	0	0	0	0	0	0	0	0	0	0	0	0
8.3676e+12	0	714.92	0	0	690.3	0	0	0	0	0	0	0	0	0	715.59	0	0	0	0	0	0	0	0	0	0	0	0	0	0	0	0	0	707.66	0	0	0	0	714.25	0	0	0	0	0	0	0	0	0	714.8	0
8.414e+12	0	693.84	0	0	0	0	0	0	0	0	0	0	0	0	695.14	0	0	0	0	0	0	0	0	0	0	0	0	0	0	0	0	0	693.12	0	0	0	0	692.05	0	0	0	0	0	0	0	0	0	692.76	0
8.4605e+12	0	0	0	0	0	0	0	0	0	0	0	0	0	0	0	0	0	0	0	0	0	0	0	0	0	0	0	0	0	0	0	0	0	0	0	0	0	0	0	0	0	0	0	0	0	0	0	0	0
8.507e+12	0	0	0	0	0	0	0	0	0	0	0	0	0	0	0	0	0	0	0	0	0	0	0	0	0	0	0	0	0	0	0	0	0	0	0	0	0	0	0	0	0	0	0	0	0	0	0	0	0
8.5535e+12	0	0	0	0	0	0	0	0	0	0	0	0	0	0	0	0	0	0	0	0	0	0	0	0	0	0	0	0	0	0	0	0	0	0	0	0	0	0	0	0	0	0	0	0	0	0	0	0	0
8.6e+12	0	0	0	0	0	0	0	0	0	0	0	0	0	0	0	0	0	0	0	0	0	0	0	0	0	0	0	0	0	0	0	0	0	0	0	0	0	0	0	0	0	0	0	0	0	0	0	0	0
8.6465e+12	0	0	0	0	0	0	0	0	0	0	0	0	0	0	0	0	0	0	0	0	0	0	0	0	0	0	0	0	0	0	0	0	0	0	0	0	0	0	0	0	0	0	0	0	0	0	0	0	0
8.693e+12	0	0	0	0	0	0	0	0	0	0	0	0	0	0	0	0	0	0	0	0	0	0	0	0	0	0	0	0	0	0	0	0	0	0	0	0	0	0	0	0	0	0	0	0	0	0	0	0	0
8.7394e+12	0	723.76	0	0	695.75	0	0	0	0	0	0	0	0	0	726.97	0	0	0	0	0	0	0	0	0	0	0	0	0	0	0	0	0	716.84	0	0	0	0	721.95	0	0	0	0	0	0	0	0	0	721.46	0
8.7859e+12	0	698.84	0	0	0	0	0	0	0	0	0	0	0	0	701.58	0	0	0	0	0	0	0	0	0	0	0	0	0	0	0	0	0	699.03	0	0	0	0	696.68	0	0	0	0	0	0	0	0	0	696.84	0
8.8324e+12	0	0	0	0	0	0	0	0	0	0	0	0	0	0	0	0	0	0	0	0	0	0	0	0	0	0	0	0	0	0	0	0	0	0	0	0	0	0	0	0	0	0	0	0	0	0	0	0	0
8.8789e+12	0	0	0	0	0	0	0	0	0	0	0	0	0	0	0	0	0	0	0	0	0	0	0	0	0	0	0	0	0	0	0	0	0	0	0	0	0	0	0	0	0	0	0	0	0	0	0	0	0
8.9254e+12	0	0	0	0	0	0	0	0	0	0	0	0	0	0	0	0	0	0	0	0	0	0	0	0	0	0	0	0	0	0	0	0	0	0	0	0	0	0	0	0	0	0	0	0	0	0	0	0	0
8.9719e+12	0	0	0	0	0	0	0	0	0	0	0	0	0	0	0	0	0	0	0	0	0	0	0	0	0	0	0	0	0	0	0	0	0	0	0	0	0	0	0	0	0	0	0	0	0	0	0	0	0
9.0184e+12	0	0	0	0	0	0	0	0	0	0	0	0	0	0	0	0	0	0	0	0	0	0	0	0	0	0	0	0	0	0	0	0	0	0	0	0	0	0	0	0	0	0	0	0	0	0	0	0	0
9.0649e+12	0	0	0	0	0	0	0	0	0	0	0	0	0	0	0	0	0	0	0	0	0	0	0	0	0	0	0	0	0	0	0	0	0	0	0	0	0	0	0	0	0	0	0	0	0	0	0	0	0
9.1113e+12	0	739.44	0	0	701.67	0	0	0	0	0	0	0	0	0	736.92	0	0	0	0	0	0	0	0	0	0	0	0	0	0	0	0	0	720.91	0	0	0	0	735.67	0	0	0	0	0	0	0	0	0	736.97	0
9.1578e+12	0	704.43	0	0	0	0	0	0	0	0	0	0	0	0	704.16	0	0	0	0	0	0	0	0	0	0	0	0	0	0	0	0	0	701.58	0	0	0	0	701.67	0	0	0	0	0	0	0	0	0	702.73	0
9.2043e+12	0	691.94	0	0	0	0	0	0	0	0	0	0	0	0	692.81	0	0	0	0	0	0	0	0	0	0	0	0	0	0	0	0	0	692.81	0	0	0	0	0	0	0	0	0	0	0	0	0	0	0	0
9.2508e+12	0	0	0	0	0	0	0	0	0	0	0	0	0	0	0	0	0	0	0	0	0	0	0	0	0	0	0	0	0	0	0	0	0	0	0	0	0	0	0	0	0	0	0	0	0	0	0	0	0
9.2973e+12	0	0	0	0	0	0	0	0	0	0	0	0	0	0	0	0	0	0	0	0	0	0	0	0	0	0	0	0	0	0	0	0	0	0	0	0	0	0	0	0	0	0	0	0	0	0	0	0	0
9.3438e+12	0	0	0	0	0	0	0	0	0	0	0	0	0	0	0	0	0	0	0	0	0	0	0	0	0	0	0	0	0	0	0	0	0	0	0	0	0	0	0	0	0	0	0	0	0	0	0	0	0
9.3903e+12	0	0	0	0	0	0	0	0	0	0	0	0	0	0	0	0	0	0	0	0	0	0	0	0	0	0	0	0	0	0	0	0	0	0	0	0	0	0	0	0	0	0	0	0	0	0	0	0	0
9.4367e+12	0	0	0	0	0	0	0	0	0	0	0	0	0	0	0	0	0	0	0	0	0	0	0	0	0	0	0	0	0	0	0	0	0	0	0	0	0	0	0	0	0	0	0	0	0	0	0	0	0
9.4832e+12	0	764.7	0	0	705.59	0	0	0	0	0	0	0	0	0	770.02	0	0	0	0	0	0	0	0	0	0	0	0	0	0	0	0	0	732.57	0	0	0	0	765.01	0	0	0	0	0	0	0	0	0	765.46	0
9.5297e+12	0	707.03	0	0	0	0	0	0	0	0	0	0	0	0	710.04	0	0	0	0	0	0	0	0	0	0	0	0	0	0	0	0	0	706.63	0	0	0	0	706.63	0	0	0	0	0	0	0	0	0	706.91	0
9.5762e+12	0	695.23	0	0	0	0	0	0	0	0	0	0	0	0	698.21	0	0	0	0	0	0	0	0	0	0	0	0	0	0	0	0	0	697.73	0	0	0	0	693.7	0	0	0	0	0	0	0	0	0	694.33	0
9.6227e+12	0	0	0	0	0	0	0	0	0	0	0	0	0	0	0	0	0	0	0	0	0	0	0	0	0	0	0	0	0	0	0	0	690.97	0	0	0	0	0	0	0	0	0	0	0	0	0	0	0	0
9.6692e+12	0	0	0	0	0	0	0	0	0	0	0	0	0	0	0	0	0	0	0	0	0	0	0	0	0	0	0	0	0	0	0	0	0	0	0	0	0	0	0	0	0	0	0	0	0	0	0	0	0
9.7157e+12	0	0	0	0	0	0	0	0	0	0	0	0	0	0	0	0	0	0	0	0	0	0	0	0	0	0	0	0	0	0	0	0	0	0	0	0	0	0	0	0	0	0	0	0	0	0	0	0	0
9.7622e+12	0	0	0	0	0	0	0	0	0	0	0	0	0	0	0	0	0	0	0	0	0	0	0	0	0	0	0	0	0	0	0	0	0	0	0	0	0	0	0	0	0	0	0	0	0	0	0	0	0
9.8086e+12	0	0	0	0	0	0	0	0	0	0	0	0	0	0	0	0	0	0	0	0	0	0	0	0	0	0	0	0	0	0	0	0	0	0	0	0	0	0	0	0	0	0	0	0	0	0	0	0	0
9.8551e+12	0	879.95	0	0	703.69	0	0	0	0	0	0	0	0	0	883.36	0	0	0	0	0	0	0	0	0	0	0	0	0	0	0	0	0	729.67	0	0	0	0	876.91	0	0	0	0	0	0	0	0	0	877.88	0
9.9016e+12	0	713.27	0	0	690.48	0	0	0	0	0	0	0	0	0	716.74	0	0	0	0	0	0	0	0	0	0	0	0	0	0	0	0	0	712.62	0	0	0	0	709.86	0	0	0	0	0	0	0	0	0	710.77	0
9.9481e+12	0	699.88	0	0	0	0	0	0	0	0	0	0	0	0	703.21	0	0	0	0	0	0	0	0	0	0	0	0	0	0	0	0	0	702.53	0	0	0	0	696.9	0	0	0	0	0	0	0	0	0	697.67	0
9.9946e+12	0	691.23	0	0	0	0	0	0	0	0	0	0	0	0	695.63	0	0	0	0	0	0	0	0	0	0	0	0	0	0	0	0	0	696.38	0	0	0	0	0	0	0	0	0	0	0	0	0	0	0	0
1.0041e+13	0	0	0	0	0	0	0	0	0	0	0	0	0	0	0	0	0	0	0	0	0	0	0	0	0	0	0	0	0	0	0	0	690.38	0	0	0	0	0	0	0	0	0	0	0	0	0	0	0	0
1.0088e+13	0	0	0	0	0	0	0	0	0	0	0	0	0	0	0	0	0	0	0	0	0	0	0	0	0	0	0	0	0	0	0	0	0	0	0	0	0	0	0	0	0	0	0	0	0	0	0	0	0
1.0134e+13	0	0	0	0	0	0	0	0	0	0	0	0	0	0	0	0	0	0	0	0	0	0	0	0	0	0	0	0	0	0	0	0	0	0	0	0	0	0	0	0	0	0	0	0	0	0	0	0	0
1.0181e+13	0	0	0	0	0	0	0	0	0	0	0	0	0	0	0	0	0	0	0	0	0	0	0	0	0	0	0	0	0	0	0	0	0	0	0	0	0	0	0	0	0	0	0	0	0	0	0	0	0
1.0227e+13	0	0	0	0	0	0	0	0	0	0	0	0	0	0	0	0	0	0	0	0	0	0	0	0	0	0	0	0	0	0	0	0	0	0	0	0	0	0	0	0	0	0	0	0	0	0	0	0	0
1.0274e+13	0	719.6	0	0	694.67	0	0	0	0	0	0	0	0	0	719.52	0	0	0	0	0	0	0	0	0	0	0	0	0	0	0	0	0	714.69	0	0	0	0	716.48	0	0	0	0	0	0	0	0	0	717.86	0
1.032e+13	0	704.22	0	0	0	0	0	0	0	0	0	0	0	0	705.11	0	0	0	0	0	0	0	0	0	0	0	0	0	0	0	0	0	704.2	0	0	0	0	701.15	0	0	0	0	0	0	0	0	0	702.35	0
1.0366e+13	0	696.25	0	0	0	0	0	0	0	0	0	0	0	0	697.6	0	0	0	0	0	0	0	0	0	0	0	0	0	0	0	0	0	698.22	0	0	0	0	692.26	0	0	0	0	0	0	0	0	0	693.83	0
1.0413e+13	0	0	0	0	0	0	0	0	0	0	0	0	0	0	691.16	0	0	0	0	0	0	0	0	0	0	0	0	0	0	0	0	0	693.33	0	0	0	0	0	0	0	0	0	0	0	0	0	0	0	0
1.0459e+13	0	0	0	0	0	0	0	0	0	0	0	0	0	0	0	0	0	0	0	0	0	0	0	0	0	0	0	0	0	0	0	0	0	0	0	0	0	0	0	0	0	0	0	0	0	0	0	0	0
1.0506e+13	0	0	0	0	0	0	0	0	0	0	0	0	0	0	0	0	0	0	0	0	0	0	0	0	0	0	0	0	0	0	0	0	0	0	0	0	0	0	0	0	0	0	0	0	0	0	0	0	0
1.0552e+13	0	0	0	0	0	0	0	0	0	0	0	0	0	0	0	0	0	0	0	0	0	0	0	0	0	0	0	0	0	0	0	0	0	0	0	0	0	0	0	0	0	0	0	0	0	0	0	0	0
1.0599e+13	0	0	0	0	0	0	0	0	0	0	0	0	0	0	0	0	0	0	0	0	0	0	0	0	0	0	0	0	0	0	0	0	0	0	0	0	0	0	0	0	0	0	0	0	0	0	0	0	0
1.0645e+13	0	723.11	0	0	698.43	0	0	0	0	0	0	0	0	0	727.29	0	0	0	0	0	0	0	0	0	0	0	0	0	0	0	0	0	721.2	0	0	0	0	724.09	0	0	0	0	0	0	0	0	0	723.65	0
1.0692e+13	0	706.14	0	0	0	0	0	0	0	0	0	0	0	0	709.5	0	0	0	0	0	0	0	0	0	0	0	0	0	0	0	0	0	708.25	0	0	0	0	705.63	0	0	0	0	0	0	0	0	0	705.89	0
1.0738e+13	0	698.17	0	0	0	0	0	0	0	0	0	0	0	0	701.77	0	0	0	0	0	0	0	0	0	0	0	0	0	0	0	0	0	701.92	0	0	0	0	696.97	0	0	0	0	0	0	0	0	0	697.45	0
1.0785e+13	0	691.69	0	0	0	0	0	0	0	0	0	0	0	0	696.2	0	0	0	0	0	0	0	0	0	0	0	0	0	0	0	0	0	697.4	0	0	0	0	0	0	0	0	0	0	0	0	0	0	690.28	0
1.0831e+13	0	0	0	0	0	0	0	0	0	0	0	0	0	0	690.69	0	0	0	0	0	0	0	0	0	0	0	0	0	0	0	0	0	693.33	0	0	0	0	0	0	0	0	0	0	0	0	0	0	0	0
1.0878e+13	0	0	0	0	0	0	0	0	0	0	0	0	0	0	0	0	0	0	0	0	0	0	0	0	0	0	0	0	0	0	0	0	0	0	0	0	0	0	0	0	0	0	0	0	0	0	0	0	0
1.0924e+13	0	0	0	0	0	0	0	0	0	0	0	0	0	0	0	0	0	0	0	0	0	0	0	0	0	0	0	0	0	0	0	0	0	0	0	0	0	0	0	0	0	0	0	0	0	0	0	0	0
1.0971e+13	0	0	0	0	0	0	0	0	0	0	0	0	0	0	0	0	0	0	0	0	0	0	0	0	0	0	0	0	0	0	0	0	0	0	0	0	0	0	0	0	0	0	0	0	0	0	0	0	0
1.1017e+13	0	732.6	0	0	703.42	0	0	0	0	0	0	0	0	0	738.67	0	0	0	0	0	0	0	0	0	0	0	0	0	0	0	0	0	730.67	0	0	0	0	728.78	0	0	0	0	0	0	0	0	0	729.12	0
1.1064e+13	0	710.59	0	0	0	0	0	0	0	0	0	0	0	0	715	0	0	0	0	0	0	0	0	0	0	0	0	0	0	0	0	0	713.37	0	0	0	0	707.66	0	0	0	0	0	0	0	0	0	708.15	0
1.111e+13	0	702.17	0	0	0	0	0	0	0	0	0	0	0	0	706.41	0	0	0	0	0	0	0	0	0	0	0	0	0	0	0	0	0	706.29	0	0	0	0	698.92	0	0	0	0	0	0	0	0	0	699.58	0
1.1157e+13	0	696.33	0	0	0	0	0	0	0	0	0	0	0	0	701.03	0	0	0	0	0	0	0	0	0	0	0	0	0	0	0	0	0	701.74	0	0	0	0	692.21	0	0	0	0	0	0	0	0	0	693.23	0
1.1203e+13	0	690.62	0	0	0	0	0	0	0	0	0	0	0	0	696.48	0	0	0	0	0	0	0	0	0	0	0	0	0	0	0	0	0	698.02	0	0	0	0	0	0	0	0	0	0	0	0	0	0	0	0
1.125e+13	0	0	0	0	0	0	0	0	0	0	0	0	0	0	691.79	0	0	0	0	0	0	0	0	0	0	0	0	0	0	0	0	0	694.49	0	0	0	0	0	0	0	0	0	0	0	0	0	0	0	0
1.1296e+13	0	0	0	0	0	0	0	0	0	0	0	0	0	0	0	0	0	0	0	0	0	0	0	0	0	0	0	0	0	0	0	0	690.17	0	0	0	0	0	0	0	0	0	0	0	0	0	0	0	0
1.1343e+13	0	0	0	0	0	0	0	0	0	0	0	0	0	0	0	0	0	0	0	0	0	0	0	0	0	0	0	0	0	0	0	0	0	0	0	0	0	0	0	0	0	0	0	0	0	0	0	0	0
1.1389e+13	0	747.02	0	0	709.67	0	0	0	0	0	0	0	0	0	746.1	0	0	0	0	0	0	0	0	0	0	0	0	0	0	0	0	0	735.35	0	0	0	0	739.79	0	0	0	0	0	0	0	0	0	741.92	0
1.1436e+13	0	715.92	0	0	691.71	0	0	0	0	0	0	0	0	0	716.81	0	0	0	0	0	0	0	0	0	0	0	0	0	0	0	0	0	715.03	0	0	0	0	711.44	0	0	0	0	0	0	0	0	0	712.77	0
1.1482e+13	0	706.44	0	0	0	0	0	0	0	0	0	0	0	0	707.92	0	0	0	0	0	0	0	0	0	0	0	0	0	0	0	0	0	707.78	0	0	0	0	702.2	0	0	0	0	0	0	0	0	0	703.54	0
1.1529e+13	0	700.7	0	0	0	0	0	0	0	0	0	0	0	0	702.59	0	0	0	0	0	0	0	0	0	0	0	0	0	0	0	0	0	703.24	0	0	0	0	696.09	0	0	0	0	0	0	0	0	0	697.45	0
1.1575e+13	0	695.96	0	0	0	0	0	0	0	0	0	0	0	0	698.4	0	0	0	0	0	0	0	0	0	0	0	0	0	0	0	0	0	699.75	0	0	0	0	690	0	0	0	0	0	0	0	0	0	691.88	0
1.1622e+13	0	690.93	0	0	0	0	0	0	0	0	0	0	0	0	694.62	0	0	0	0	0	0	0	0	0	0	0	0	0	0	0	0	0	696.66	0	0	0	0	0	0	0	0	0	0	0	0	0	0	0	0
1.1668e+13	0	0	0	0	0	0	0	0	0	0	0	0	0	0	690.35	0	0	0	0	0	0	0	0	0	0	0	0	0	0	0	0	0	693.49	0	0	0	0	0	0	0	0	0	0	0	0	0	0	0	0
1.1715e+13	0	0	0	0	0	0	0	0	0	0	0	0	0	0	0	0	0	0	0	0	0	0	0	0	0	0	0	0	0	0	0	0	0	0	0	0	0	0	0	0	0	0	0	0	0	0	0	0	0
1.1761e+13	0	762.64	0	0	713.61	0	0	0	0	0	0	0	0	0	770.48	0	0	0	0	0	0	0	0	0	0	0	0	0	0	0	0	0	751.13	0	0	0	0	761.41	0	0	0	0	0	0	0	0	0	764.68	0
1.1808e+13	0	718.43	0	0	694.81	0	0	0	0	0	0	0	0	0	722.71	0	0	0	0	0	0	0	0	0	0	0	0	0	0	0	0	0	720.54	0	0	0	0	716.77	0	0	0	0	0	0	0	0	0	718.16	0
1.1854e+13	0	708.4	0	0	0	0	0	0	0	0	0	0	0	0	712.35	0	0	0	0	0	0	0	0	0	0	0	0	0	0	0	0	0	711.99	0	0	0	0	706.3	0	0	0	0	0	0	0	0	0	707.53	0
1.1901e+13	0	702.7	0	0	0	0	0	0	0	0	0	0	0	0	706.48	0	0	0	0	0	0	0	0	0	0	0	0	0	0	0	0	0	706.99	0	0	0	0	700.13	0	0	0	0	0	0	0	0	0	701.47	0
1.1947e+13	0	698.28	0	0	0	0	0	0	0	0	0	0	0	0	702.26	0	0	0	0	0	0	0	0	0	0	0	0	0	0	0	0	0	703.33	0	0	0	0	695.17	0	0	0	0	0	0	0	0	0	696.57	0
1.1993e+13	0	694.24	0	0	0	0	0	0	0	0	0	0	0	0	698.71	0	0	0	0	0	0	0	0	0	0	0	0	0	0	0	0	0	700.31	0	0	0	0	0	0	0	0	0	0	0	0	0	0	691.55	0
1.204e+13	0	0	0	0	0	0	0	0	0	0	0	0	0	0	695.37	0	0	0	0	0	0	0	0	0	0	0	0	0	0	0	0	0	697.52	0	0	0	0	0	0	0	0	0	0	0	0	0	0	0	0
1.2086e+13	0	0	0	0	0	0	0	0	0	0	0	0	0	0	691.57	0	0	0	0	0	0	0	0	0	0	0	0	0	0	0	0	0	694.67	0	0	0	0	0	0	0	0	0	0	0	0	0	0	0	0
1.2133e+13	0	814.53	0	0	717.17	0	0	0	0	0	0	0	0	0	830.05	0	0	0	0	0	0	0	0	0	0	0	0	0	0	0	0	0	771.74	0	0	0	0	811.01	0	0	0	0	0	0	0	0	0	810.35	0
1.2179e+13	0	723.11	0	0	698.48	0	0	0	0	0	0	0	0	0	729.82	0	0	0	0	0	0	0	0	0	0	0	0	0	0	0	0	0	727.6	0	0	0	0	721	0	0	0	0	0	0	0	691.28	0	720.72	0
1.2226e+13	0	711.61	0	0	0	0	0	0	0	0	0	0	0	0	717.42	0	0	0	0	0	0	0	0	0	0	0	0	0	0	0	0	0	717.25	0	0	0	0	709.2	0	0	0	0	0	0	0	692.76	0	709.36	0
1.2272e+13	0	705.48	0	0	0	0	0	0	0	0	0	0	0	0	710.96	0	0	0	0	0	0	0	0	0	0	0	0	0	0	0	0	0	711.54	0	0	0	0	702.9	0	0	0	0	0	0	0	691.98	0	703.3	0
1.2319e+13	0	701.15	0	0	0	0	0	0	0	0	0	0	0	0	706.45	0	0	0	0	0	0	0	0	0	0	0	0	0	0	0	0	0	707.52	0	0	0	0	698.1	0	0	0	0	0	0	0	690.24	0	698.77	0
1.2365e+13	0	697.35	0	0	0	0	0	0	0	0	0	0	0	0	702.83	0	0	0	0	0	0	0	0	0	0	0	0	0	0	0	0	0	704.31	0	0	0	0	693.59	0	0	0	0	0	0	0	0	0	694.72	0
1.2412e+13	0	693.63	0	0	0	0	0	0	0	0	0	0	0	0	699.75	0	0	0	0	0	0	0	0	0	0	0	0	0	0	0	0	0	701.57	0	0	0	0	0	0	0	0	0	0	0	0	0	0	690.13	0
1.2458e+13	0	0	0	0	0	0	0	0	0	0	0	0	0	0	696.68	0	0	0	0	0	0	0	0	0	0	0	0	0	0	0	0	0	699	0	0	0	0	0	0	0	0	0	0	0	0	0	0	0	0
1.2505e+13	0	949.26	0	0	701.75	0	0	0	0	0	0	0	0	0	949.95	0	0	0	0	0	0	0	0	0	0	0	0	0	0	0	0	0	722.81	0	0	0	0	945.1	0	0	0	0	0	0	0	0	0	946.32	0
1.2551e+13	0	730.57	0	0	701.98	0	0	0	0	0	0	0	0	0	733.49	0	0	0	0	0	0	0	0	0	0	0	0	0	0	0	0	0	730.63	0	0	0	0	723.92	0	0	0	0	0	0	0	692.91	0	725.65	0
1.2598e+13	0	716.59	0	0	690.07	0	0	0	0	0	0	0	0	0	719.79	0	0	0	0	0	0	0	0	0	0	0	0	0	0	0	0	0	719.65	0	0	0	0	711.08	0	0	0	0	0	0	0	695.36	0	712.45	0
1.2644e+13	0	709.71	0	0	0	0	0	0	0	0	0	0	0	0	713.14	0	0	0	0	0	0	0	0	0	0	0	0	0	0	0	0	0	713.84	0	0	0	0	704.69	690.4	0	0	0	0	0	0	694.69	0	705.93	0
1.2691e+13	0	704.99	0	0	0	0	0	0	0	0	0	0	0	0	708.71	0	0	0	0	0	0	0	0	0	0	0	0	0	0	0	0	0	709.83	0	0	0	0	700.21	690.75	0	0	0	0	0	0	693.09	0	701.45	0
1.2737e+13	0	701.3	0	0	0	0	0	0	0	0	0	0	0	0	705.21	0	0	0	0	0	0	0	0	0	0	0	0	0	0	0	0	0	706.67	0	0	0	0	696.24	690.6	0	0	0	0	0	0	691.17	0	697.58	0
1.2784e+13	0	697.94	0	0	0	0	0	0	0	0	0	0	0	0	702.18	0	0	0	0	0	0	0	0	0	0	0	0	0	0	0	0	0	703.96	0	0	0	0	692.04	690.04	0	0	0	0	0	0	0	0	693.83	0
1.283e+13	0	694.71	0	0	0	0	0	0	0	0	0	0	0	0	699.48	0	0	0	0	0	0	0	0	0	0	0	0	0	0	0	0	0	701.56	0	0	0	0	0	0	0	0	0	0	0	0	0	0	0	0
1.2877e+13	0	691	0	0	0	0	0	0	0	0	0	0	0	0	696.73	0	0	0	0	0	0	0	0	0	0	0	0	0	0	0	0	0	699.24	0	0	0	0	0	0	0	0	0	0	0	0	0	0	0	0
1.2923e+13	0	735.74	0	0	706.08	0	0	0	0	0	0	0	0	0	735.72	0	0	0	0	0	0	0	0	0	0	0	0	0	0	0	0	0	733.33	0	0	0	0	731.44	690.49	0	0	0	0	0	0	692.7	0	733.9	0
1.297e+13	0	719.7	0	0	693.28	0	0	0	0	0	0	0	0	0	720.55	0	0	0	0	0	0	0	0	0	0	0	0	0	0	0	0	0	720.98	0	0	0	0	715.38	692.26	0	0	0	0	0	0	696.66	0	717.36	0
1.3016e+13	0	712.51	0	0	0	0	0	0	0	0	0	0	0	0	713.8	0	0	0	0	0	0	0	0	0	0	0	0	0	0	0	0	0	714.98	0	0	0	0	708.17	693.69	0	0	0	0	0	0	696.4	0	709.95	0
1.3063e+13	0	707.78	0	0	0	0	0	0	0	0	0	0	0	0	709.43	0	0	0	0	0	0	0	0	0	0	0	0	0	0	0	0	0	710.95	0	0	0	0	703.37	694.16	0	0	0	0	0	0	695.1	0	705.02	0
1.3109e+13	0	704.05	0	0	0	0	0	0	0	0	0	0	0	0	706.05	0	0	0	0	0	0	0	0	0	0	0	0	0	0	0	0	0	707.83	0	0	0	0	699.55	693.99	0	0	0	0	0	0	693.41	0	701.22	0
1.3156e+13	0	700.9	0	0	0	0	0	0	0	0	0	0	0	0	703.13	0	0	0	0	0	0	0	0	0	0	0	0	0	0	0	0	0	705.18	0	0	0	0	696.01	693.45	0	0	0	0	0	0	691.48	0	697.74	0
1.3202e+13	0	697.89	0	0	0	0	0	0	0	0	0	0	0	0	700.57	0	0	0	0	0	0	0	0	0	0	0	0	0	0	0	0	0	702.84	0	0	0	0	692.11	692.7	0	0	0	0	0	0	0	0	694.34	0
1.3249e+13	0	695.02	0	0	0	0	0	0	0	0	0	0	0	0	698.03	0	0	0	0	0	0	0	0	0	0	0	0	0	0	0	0	0	700.65	0	0	0	0	0	691.8	0	0	0	0	0	0	0	0	690.56	0
1.3295e+13	0	742.51	0	0	710.71	0	0	0	0	0	0	0	0	0	741.7	0	690.47	0	0	0	0	0	0	0	0	0	0	0	0	0	0	0	738.31	0	691.26	0	0	740.87	693.99	0	0	0	0	0	0	693.43	0	741.62	0
1.3342e+13	0	722.46	0	0	696.31	0	0	0	0	0	0	0	0	0	722.97	0	690	0	0	0	0	0	0	0	0	0	0	0	0	0	0	0	723.44	0	690.85	0	0	720.13	695.35	0	0	0	0	0	0	698.59	0	721.16	0
1.3388e+13	0	714.6	0	0	0	0	0	0	0	0	0	0	0	0	715.61	0	0	0	0	0	0	0	0	0	0	0	0	0	0	0	0	0	716.9	0	690.96	0	0	711.94	696.53	0	0	0	0	0	0	698.42	0	713.09	0
1.3435e+13	0	709.71	0	0	0	0	0	0	0	0	0	0	0	0	711.02	0	0	0	0	0	0	0	0	0	0	0	0	0	0	0	0	0	712.66	0	691.24	0	0	706.71	696.88	0	0	0	0	0	0	697.29	0	707.97	0
1.3481e+13	0	705.99	0	0	0	0	0	0	0	0	0	0	0	0	707.61	0	690.04	0	0	0	0	0	0	0	0	0	0	0	0	0	0	0	709.47	0	691.4	0	0	702.73	696.71	0	0	0	0	0	0	695.86	0	704.02	0
1.3528e+13	0	702.82	0	0	0	0	0	0	0	0	0	0	0	0	704.72	0	690.06	0	0	0	0	0	0	0	0	0	0	0	0	0	0	0	706.81	0	691.39	0	0	699.34	696.21	0	0	0	0	0	0	694.26	0	700.75	0
1.3574e+13	0	700.05	0	0	0	0	0	0	0	0	0	0	0	0	702.14	0	0	0	0	0	0	0	0	0	0	0	0	0	0	0	0	0	704.45	0	691.21	0	0	696.08	695.53	0	0	0	0	0	0	692.31	0	697.59	0
1.3621e+13	0	697.24	0	0	0	0	0	0	0	0	0	0	0	0	699.8	0	0	0	0	0	0	0	0	0	0	0	0	0	0	0	0	0	702.31	0	690.89	0	0	692.45	694.72	0	0	0	0	0	0	0	0	694.48	0
1.3667e+13	0	747.36	0	0	715.67	0	0	0	0	0	0	0	0	0	750.39	0	692.95	0	0	0	0	0	0	0	0	0	0	0	0	0	0	0	745.07	0	693.86	0	0	748.56	696.53	0	0	0	0	0	0	694.61	0	749.46	0
1.3713e+13	0	723.61	0	0	699.45	0	0	0	0	0	0	0	0	0	725.83	0	692.49	0	0	0	0	0	0	0	0	0	0	0	0	0	0	0	726.25	0	693.39	0	0	723.09	697.91	0	0	0	0	0	0	701.28	0	723.82	0
1.376e+13	0	715.55	0	0	690.09	0	0	0	0	0	0	0	0	0	717.67	0	692.31	0	0	0	0	0	0	0	0	0	0	0	0	0	0	0	719.01	0	693.46	0	0	714.41	699.15	0	0	0	0	0	0	701.22	0	715.17	0
1.3806e+13	0	710.68	0	0	0	0	0	0	0	0	0	0	0	0	712.8	0	692.37	0	0	0	0	0	0	0	0	0	0	0	0	0	0	0	714.51	0	693.72	0	0	709.13	699.42	0	0	0	0	0	0	699.99	0	709.96	0
1.3853e+13	0	707.08	0	0	0	0	0	0	0	0	0	0	0	0	709.27	0	692.48	0	0	0	0	0	0	0	0	0	0	0	0	0	0	0	711.19	0	693.86	0	0	705.1	699.13	0	0	0	0	0	0	698.46	0	706.04	0
1.3899e+13	0	704.02	0	0	0	0	0	0	0	0	0	0	0	0	706.42	0	692.51	0	0	0	0	0	0	0	0	0	0	0	0	0	0	0	708.5	0	693.81	0	0	701.76	698.56	0	0	0	0	0	0	696.85	0	702.75	0
1.3946e+13	0	701.34	0	0	0	0	0	0	0	0	0	0	0	0	703.85	0	692.44	0	0	0	0	0	0	0	0	0	0	0	0	0	0	0	706.14	0	693.61	0	0	698.69	697.83	0	0	0	0	0	0	695.18	0	699.85	0
1.3992e+13	0	698.79	0	0	0	0	0	0	0	0	0	0	0	0	701.51	0	692.26	0	0	0	0	0	0	0	0	0	0	0	0	0	0	0	704	0	693.27	0	0	695.72	697	0	0	0	0	0	0	693.36	0	696.93	0
1.4039e+13	0	760.08	0	0	720.45	0	0	0	0	0	0	0	0	0	764.31	0	695.34	0	0	0	0	0	0	0	0	0	0	0	0	0	0	0	754.71	0	696.05	0	0	762.23	698.47	0	0	0	0	0	0	696.47	0	760.11	0
1.4085e+13	0	726.32	0	0	701.86	0	0	0	0	0	0	0	0	0	729.11	0	694.91	0	0	0	0	0	0	0	0	0	0	0	0	0	0	0	729.43	0	695.57	0	0	725.94	699.71	0	0	0	0	0	0	704.52	0	725.79	0
1.4132e+13	0	717.29	0	0	693.15	0	0	0	0	0	0	0	0	0	719.91	0	694.74	0	0	0	0	0	0	0	0	0	0	0	0	0	0	0	721.3	0	695.67	0	0	716.33	701.13	0	0	0	0	0	0	704.22	0	716.53	0
1.4178e+13	0	712.13	0	0	0	0	0	0	0	0	0	0	0	0	714.71	0	694.81	0	0	0	0	0	0	0	0	0	0	0	0	0	0	0	716.49	0	695.95	0	0	710.81	701.45	0	0	0	0	0	0	702.7	0	711.19	0
1.4225e+13	0	708.44	0	0	0	0	0	0	0	0	0	0	0	0	711.03	0	694.9	0	0	0	0	0	0	0	0	0	0	0	0	0	0	0	713.01	0	696.09	0	0	706.81	701.15	0	0	0	0	0	0	701.02	0	707.34	0
1.4271e+13	0	705.41	0	0	0	0	0	0	0	0	0	0	0	0	708.1	0	694.92	0	0	0	0	0	0	0	0	0	0	0	0	0	0	0	710.23	0	696.05	0	0	703.45	700.55	0	0	0	0	0	0	699.35	0	704.11	0
1.4318e+13	0	702.72	0	0	0	0	0	0	0	0	0	0	0	0	705.6	0	694.84	0	0	0	0	0	0	0	0	0	0	0	0	0	0	0	707.87	0	695.86	0	0	700.56	699.79	0	0	0	0	0	0	697.69	0	701.29	0
1.4364e+13	0	700.32	0	0	0	0	0	0	0	0	0	0	0	0	703.27	0	694.66	0	0	0	0	0	0	0	0	0	0	0	0	0	0	0	705.73	0	695.54	0	0	697.67	698.95	0	0	0	0	0	0	696.01	0	698.6	0
1.4411e+13	0	785.96	0	0	728.23	0	0	0	0	0	0	0	0	0	791.97	0	697.61	0	0	0	0	0	0	0	0	0	0	0	0	0	0	0	768.37	690.26	698.17	0	0	782.03	700.19	0	0	0	0	0	0	696.63	0	782.51	0
1.4457e+13	0	729.63	0	0	704.73	0	0	0	0	0	0	0	0	0	732.83	0	697.17	0	0	0	0	0	0	0	0	0	0	0	0	0	0	0	732.93	690.13	697.66	0	0	727.74	701.2	0	0	0	0	0	0	706.77	0	727.91	0
1.4504e+13	0	719.37	0	0	695.91	0	0	0	0	0	0	0	0	0	722.3	0	697	0	0	0	0	0	0	0	0	0	0	0	0	0	0	0	723.71	0	697.79	0	0	717.52	702.9	0	0	0	0	0	0	706.74	0	717.83	0
1.455e+13	0	713.84	0	0	0	0	0	0	0	0	0	0	0	0	716.71	0	697.1	0	0	0	0	0	0	0	0	0	0	0	0	0	0	0	718.52	0	698.12	0	0	711.91	703.36	0	0	0	0	0	0	705.11	0	712.32	0
1.4597e+13	0	710	0	0	0	0	0	0	0	0	0	0	0	0	712.85	0	697.22	0	0	0	0	0	0	0	0	0	0	0	0	0	0	0	714.87	0	698.29	0	0	707.96	703.08	0	0	0	0	0	0	703.31	0	708.46	0
1.4643e+13	0	706.96	0	0	0	0	0	0	0	0	0	0	0	0	709.83	0	697.24	0	0	0	0	0	0	0	0	0	0	0	0	0	0	0	711.99	0	698.25	0	0	704.69	702.45	0	0	0	0	0	0	701.55	0	705.3	0
1.469e+13	0	704.28	0	0	0	0	0	0	0	0	0	0	0	0	707.29	0	697.15	0	0	0	0	0	0	0	0	0	0	0	0	0	0	0	709.58	0	698.05	0	0	701.84	701.67	0	0	0	0	0	0	699.86	0	702.53	0
1.4736e+13	0	701.86	0	0	0	0	0	0	0	0	0	0	0	0	705.03	0	696.97	0	0	0	0	0	0	0	0	0	0	0	0	0	0	0	707.45	0	697.72	0	0	699.2	700.82	0	0	0	0	0	0	698.2	0	700.03	0
1.4783e+13	0	856.07	0	0	730.02	0	0	0	0	0	0	0	0	0	860.38	0	699.78	0	0	0	0	0	0	0	0	0	0	0	0	0	0	0	773.88	692.79	700.21	0	0	851.87	701.89	0	0	0	0	0	0	697.29	0	853.12	0
1.4829e+13	0	733.57	0	0	708.04	0	0	0	0	0	0	0	0	0	737.17	0	699.31	0	0	0	0	0	0	0	0	0	0	0	0	0	0	0	736.93	692.65	699.64	0	0	730.67	702.57	0	0	0	0	0	0	708.31	0	731.49	0
1.4876e+13	0	721.67	0	0	698.4	0	0	0	0	0	0	0	0	0	724.9	0	699.11	0	0	0	0	0	0	0	0	0	0	0	0	0	0	0	726.28	692.47	699.75	0	0	719.13	704.55	0	0	0	0	0	0	708.93	0	719.81	0
1.4922e+13	0	715.69	0	0	690.52	0	0	0	0	0	0	0	0	0	718.83	0	699.23	0	0	0	0	0	0	0	0	0	0	0	0	0	0	0	720.66	692.3	700.15	0	0	713.22	705.17	0	0	0	0	0	0	707.26	0	713.89	0
1.4969e+13	0	711.66	0	0	0	0	0	0	0	0	0	0	0	0	714.76	0	699.39	0	0	0	0	0	0	0	0	0	0	0	0	0	0	0	716.81	692.18	700.37	0	0	709.2	704.94	0	0	0	0	0	0	705.37	0	709.87	0
1.5015e+13	0	708.54	0	0	0	0	0	0	0	0	0	0	0	0	711.62	0	699.44	0	0	0	0	0	0	0	0	0	0	0	0	0	0	0	713.81	692.11	700.35	0	0	705.98	704.32	0	0	0	0	0	0	703.53	0	706.71	0
1.5062e+13	0	705.9	0	0	0	0	0	0	0	0	0	0	0	0	709.01	0	699.37	0	0	0	0	0	0	0	0	0	0	0	0	0	0	0	711.32	692.07	700.15	0	0	703.16	703.52	0	0	0	0	0	0	701.79	0	703.94	0
1.5108e+13	0	703.47	0	0	0	0	0	0	0	0	0	0	0	0	706.74	0	699.18	0	0	0	0	0	0	0	0	0	0	0	0	0	0	0	709.16	692.03	699.81	0	0	700.65	702.65	0	0	0	0	0	0	700.12	0	701.46	0
1.5155e+13	0	1079.3	0	0	0	0	0	0	0	0	0	0	0	0	1080	0	701.89	0	0	0	0	0	0	0	0	0	0	0	0	0	0	0	711.13	695.27	702.18	0	0	1078.6	703.6	0	0	0	0	0	0	698.91	0	1078.8	0
1.5201e+13	0	738.21	0	0	711.61	0	0	0	0	0	0	0	0	0	742.27	0	701.4	0	0	0	0	0	0	0	0	0	0	0	0	0	0	0	741.5	695.13	701.55	0	0	734.89	703.88	0	0	0	0	0	0	709.29	0	735.88	0
1.5248e+13	0	724.12	0	0	700.81	0	0	0	0	0	0	0	0	0	727.65	0	701.17	0	0	0	0	0	0	0	0	0	0	0	0	0	0	0	729	694.96	701.63	0	0	721.23	706.14	0	0	0	0	0	0	710.6	0	722.09	0
1.5294e+13	0	717.62	0	0	694.22	0	0	0	0	0	0	0	0	0	721.02	0	701.32	0	0	0	0	0	0	0	0	0	0	0	0	0	0	0	722.86	694.8	702.09	0	0	714.83	706.94	0	0	0	0	0	0	708.98	0	715.65	0
1.5341e+13	0	713.38	0	0	0	0	0	0	0	0	0	0	0	0	716.72	0	701.52	0	0	0	0	0	0	0	0	0	0	0	0	0	0	0	718.78	694.69	702.38	0	0	710.61	706.77	0	0	0	0	0	0	707.06	0	711.42	0
1.5387e+13	0	710.14	0	0	0	0	0	0	0	0	0	0	0	0	713.45	0	701.61	0	0	0	0	0	0	0	0	0	0	0	0	0	0	0	715.66	694.63	702.39	0	0	707.36	706.15	0	0	0	0	0	0	705.19	0	708.19	0
1.5433e+13	0	707.47	0	0	0	0	0	0	0	0	0	0	0	0	710.75	0	701.54	0	0	0	0	0	0	0	0	0	0	0	0	0	0	0	713.09	694.59	702.2	0	0	704.55	705.34	0	0	0	0	0	0	703.42	0	705.44	0
1.548e+13	0	705.09	0	0	0	0	0	0	0	0	0	0	0	0	708.42	0	701.36	0	0	0	0	0	0	0	0	0	0	0	0	0	0	0	710.86	694.55	701.85	0	0	702.03	704.45	0	0	0	0	0	0	701.75	0	702.94	0
1.5526e+13	0	702.85	0	0	0	0	0	0	0	0	0	0	0	0	706.36	0	701.08	0	0	0	0	0	0	0	0	0	0	0	0	0	0	0	708.88	694.49	701.41	0	0	699.68	703.52	0	0	0	0	0	0	700.13	0	700.67	0
1.5573e+13	0	743.99	0	0	715.27	0	0	0	0	0	0	0	0	0	748.49	0	703.46	0	0	0	0	0	0	0	0	0	0	0	0	0	0	0	746.89	697.55	703.44	0	0	740.25	705.15	0	0	0	0	0	0	709.72	0	741.36	0
1.5619e+13	0	726.79	0	0	702.94	0	0	0	0	0	0	0	0	0	730.57	0	703.18	0	0	0	0	0	0	0	0	0	0	0	0	0	0	0	731.86	697.37	703.45	0	0	723.65	707.65	0	0	0	0	0	0	712.06	0	724.58	0
1.5666e+13	0	719.65	0	0	696.32	0	0	0	0	0	0	0	0	0	723.25	0	703.34	0	0	0	0	0	0	0	0	0	0	0	0	0	0	0	725.11	697.21	703.98	0	0	716.63	708.66	0	0	0	0	0	0	710.54	0	717.52	0
1.5712e+13	0	715.15	0	0	0	0	0	0	0	0	0	0	0	0	718.66	0	703.58	0	0	0	0	0	0	0	0	0	0	0	0	0	0	0	720.76	697.1	704.33	0	0	712.17	708.56	0	0	0	0	0	0	708.6	0	713.05	0
1.5759e+13	0	711.78	0	0	0	0	0	0	0	0	0	0	0	0	715.27	0	703.7	0	0	0	0	0	0	0	0	0	0	0	0	0	0	0	717.5	697.05	704.38	0	0	708.82	707.95	0	0	0	0	0	0	706.7	0	709.7	0
1.5805e+13	0	709.03	0	0	0	0	0	0	0	0	0	0	0	0	712.5	0	703.66	0	0	0	0	0	0	0	0	0	0	0	0	0	0	0	714.85	697.02	704.19	0	0	706.03	707.13	0	0	0	0	0	0	704.93	0	706.95	0
1.5852e+13	0	706.67	0	0	0	0	0	0	0	0	0	0	0	0	710.11	0	703.48	0	0	0	0	0	0	0	0	0	0	0	0	0	0	0	712.56	696.98	703.85	0	0	703.5	706.22	0	0	0	0	0	0	703.25	0	704.47	0
1.5898e+13	0	704.47	0	0	0	0	0	0	0	0	0	0	0	0	708	0	703.19	0	0	0	0	0	0	0	0	0	0	0	0	0	0	0	710.54	696.92	703.39	0	0	701.19	705.27	0	0	0	0	0	0	701.65	0	702.18	0
1.5945e+13	0	751.55	0	0	719.27	0	0	0	0	0	0	0	0	0	756.46	0	705.46	0	0	0	0	0	0	0	0	0	0	0	0	0	0	0	753.44	699.89	705.29	0	0	747.24	706.4	0	0	0	0	0	0	709.7	0	748.52	0
1.5991e+13	0	729.7	0	0	705.13	0	0	0	0	0	0	0	0	0	733.68	0	705.12	0	0	0	0	0	0	0	0	0	0	0	0	0	0	0	734.86	699.7	705.21	0	0	726.26	709.08	0	0	0	0	0	0	713.5	0	727.27	0
1.6038e+13	0	721.77	0	0	698.23	0	0	0	0	0	0	0	0	0	725.51	0	705.28	0	0	0	0	0	0	0	0	0	0	0	0	0	0	0	727.38	699.52	705.79	0	0	718.51	710.34	0	0	0	0	0	0	712.07	0	719.47	0
1.6084e+13	0	716.98	0	0	692.16	0	0	0	0	0	0	0	0	0	720.58	0	705.57	0	0	0	0	0	0	0	0	0	0	0	0	0	0	0	722.72	699.41	706.21	0	0	713.79	710.31	0	0	0	0	0	0	710.1	0	714.73	0
1.6131e+13	0	713.47	0	0	0	0	0	0	0	0	0	0	0	0	717.03	0	705.72	0	0	0	0	0	0	0	0	0	0	0	0	0	0	0	719.3	699.37	706.3	0	0	710.31	709.72	0	0	0	0	0	0	708.18	0	711.25	0
1.6177e+13	0	710.63	0	0	0	0	0	0	0	0	0	0	0	0	714.2	0	705.69	0	0	0	0	0	0	0	0	0	0	0	0	0	0	0	716.57	699.35	706.13	0	0	707.49	708.89	0	0	0	0	0	0	706.37	0	708.43	0
1.6224e+13	0	708.2	0	0	0	0	0	0	0	0	0	0	0	0	711.79	0	705.51	0	0	0	0	0	0	0	0	0	0	0	0	0	0	0	714.24	699.32	705.78	0	0	704.98	707.96	0	0	0	0	0	0	704.68	0	705.98	0
1.627e+13	0	706.05	0	0	0	0	0	0	0	0	0	0	0	0	709.64	0	705.22	0	0	0	0	0	0	0	0	0	0	0	0	0	0	0	712.18	699.26	705.32	0	0	702.66	706.99	0	0	0	0	0	0	703.08	0	703.7	0
1.6317e+13	0	762.4	0	0	724.31	0	0	0	0	0	0	0	0	0	767.85	0	707.4	0	0	0	0	0	0	0	0	0	0	0	0	0	0	0	762.01	702.13	707.11	0	0	757.4	707.7	0	0	0	0	0	0	709.04	0	758.89	0
1.6363e+13	0	732.85	0	0	707.38	0	0	0	0	0	0	0	0	0	737.06	0	707	0	0	0	0	0	0	0	0	0	0	0	0	0	0	0	738.08	701.93	706.92	0	0	729.15	710.42	0	0	0	0	0	0	714.93	0	730.27	0
1.641e+13	0	723.96	0	0	700.12	0	0	0	0	0	0	0	0	0	727.84	0	707.16	0	0	0	0	0	0	0	0	0	0	0	0	0	0	0	729.72	701.73	707.54	0	0	720.5	711.97	0	0	0	0	0	0	713.61	0	721.54	0
1.6456e+13	0	718.84	0	0	694.72	0	0	0	0	0	0	0	0	0	722.53	0	707.49	0	0	0	0	0	0	0	0	0	0	0	0	0	0	0	724.71	701.61	708.04	0	0	715.46	712.04	0	0	0	0	0	0	711.59	0	716.48	0
1.6503e+13	0	715.17	0	0	0	0	0	0	0	0	0	0	0	0	718.79	0	707.67	0	0	0	0	0	0	0	0	0	0	0	0	0	0	0	721.1	701.57	708.17	0	0	711.84	711.47	0	0	0	0	0	0	709.61	0	712.84	0
1.6549e+13	0	712.23	0	0	0	0	0	0	0	0	0	0	0	0	715.86	0	707.66	0	0	0	0	0	0	0	0	0	0	0	0	0	0	0	718.26	701.55	708.01	0	0	708.93	710.62	0	0	0	0	0	0	707.78	0	709.93	0
1.6596e+13	0	709.73	0	0	0	0	0	0	0	0	0	0	0	0	713.42	0	707.49	0	0	0	0	0	0	0	0	0	0	0	0	0	0	0	715.88	701.52	707.66	0	0	706.44	709.67	0	0	0	0	0	0	706.06	0	707.45	0
1.6642e+13	0	707.54	0	0	0	0	0	0	0	0	0	0	0	0	711.26	0	707.2	0	0	0	0	0	0	0	0	0	0	0	0	0	0	0	713.79	701.46	707.19	0	0	704.13	708.68	0	0	0	0	0	0	704.45	0	705.21	0
1.6689e+13	0	780.53	0	0	732.17	0	0	0	0	0	0	0	0	0	786.86	0	709.28	0	0	0	0	0	0	0	0	0	0	0	0	0	0	0	773.88	704.27	708.89	0	0	774.44	709.08	0	691.35	0	0	0	0	707.61	0	776.29	0
1.6735e+13	0	736.32	0	0	710.08	0	0	0	0	0	0	0	0	0	740.78	0	708.82	0	0	0	0	0	0	0	0	0	0	0	0	0	0	0	741.57	704.06	708.57	0	0	732.39	711.65	0	691.13	0	0	0	0	716.3	0	733.58	0
1.6782e+13	0	726.23	0	0	702.18	0	0	0	0	0	0	0	0	0	730.27	0	708.97	0	0	0	0	0	0	0	0	0	0	0	0	0	0	0	732.13	703.85	709.22	0	0	722.6	713.55	0	690.86	0	0	0	0	715.18	0	723.7	0
1.6828e+13	0	720.7	0	0	696.78	0	0	0	0	0	0	0	0	0	724.53	0	709.34	0	0	0	0	0	0	0	0	0	0	0	0	0	0	0	726.72	703.73	709.8	0	0	717.2	713.73	0	690.62	0	0	0	0	713.12	0	718.27	0
1.6875e+13	0	716.85	0	0	0	0	0	0	0	0	0	0	0	0	720.57	0	709.57	0	0	0	0	0	0	0	0	0	0	0	0	0	0	0	722.92	703.69	709.97	0	0	713.4	713.17	0	690.42	0	0	0	0	711.09	0	714.45	0
1.6921e+13	0	713.82	0	0	0	0	0	0	0	0	0	0	0	0	717.52	0	709.58	0	0	0	0	0	0	0	0	0	0	0	0	0	0	0	719.95	703.69	709.84	0	0	710.39	712.32	0	690.28	0	0	0	0	709.21	0	711.44	0
1.6968e+13	0	711.26	0	0	0	0	0	0	0	0	0	0	0	0	715.01	0	709.41	0	0	0	0	0	0	0	0	0	0	0	0	0	0	0	717.49	703.67	709.49	0	0	707.86	711.34	0	690.16	0	0	0	0	707.47	0	708.89	0
1.7014e+13	0	709.02	0	0	0	0	0	0	0	0	0	0	0	0	712.84	0	709.11	0	0	0	0	0	0	0	0	0	0	0	0	0	0	0	715.37	703.62	709.01	0	0	705.59	710.33	0	690.04	0	0	0	0	705.84	0	706.66	0
1.7061e+13	0	818.63	0	0	741.81	0	0	0	0	0	0	0	0	0	825.35	0	711.12	0	0	0	0	0	0	0	0	0	0	0	0	0	0	0	788.1	706.36	710.63	0	0	811.9	710.55	0	693.37	0	0	0	0	706.06	0	814.06	0
1.7107e+13	0	740.21	0	0	712.73	0	0	0	0	0	0	0	0	0	744.95	0	710.6	0	0	0	0	0	0	0	0	0	690.52	0	0	0	0	0	745.43	706.14	710.18	0	0	736.05	712.75	0	693.15	0	0	0	0	717.62	0	737.32	0
1.7153e+13	0	728.58	0	0	704	0	0	0	0	0	0	0	0	0	732.81	0	710.71	0	0	0	0	0	0	0	0	0	0	0	0	0	0	0	734.64	705.92	710.84	0	0	724.79	715.05	0	692.9	0	0	0	0	716.78	0	725.95	0
1.72e+13	0	722.57	0	0	698.48	0	0	0	0	0	0	0	0	0	726.56	0	711.13	0	0	0	0	0	0	0	0	0	0	0	0	0	0	0	728.77	705.79	711.5	0	0	718.97	715.37	0	692.66	0	0	0	0	714.67	0	720.08	0
1.7246e+13	0	718.51	0	0	693.44	0	0	0	0	0	0	0	0	0	722.37	0	711.4	0	0	0	0	0	0	0	0	0	0	0	0	0	0	0	724.74	705.76	711.73	0	0	714.98	714.84	0	692.46	0	0	0	0	712.57	0	716.07	0
1.7293e+13	0	715.39	0	0	0	0	0	0	0	0	0	0	0	0	719.19	0	711.44	0	0	0	0	0	0	0	0	0	0	0	0	0	0	0	721.65	705.76	711.61	0	0	711.87	713.98	0	692.32	0	0	0	0	710.64	0	712.95	0
1.7339e+13	0	712.79	0	0	0	0	0	0	0	0	0	0	0	0	716.59	0	711.28	0	0	0	0	0	0	0	0	0	0	0	0	0	0	0	719.1	705.76	711.27	0	0	709.26	712.98	0	692.21	0	0	0	0	708.86	0	710.33	0
1.7386e+13	0	710.5	0	0	0	0	0	0	0	0	0	0	0	0	714.36	0	710.98	0	0	0	0	0	0	0	0	0	0	0	0	0	0	0	716.92	705.71	710.78	0	0	706.99	711.94	0	692.08	0	0	0	0	707.21	0	708.05	0
1.7432e+13	0	902.02	0	0	731.53	0	0	0	0	0	0	0	0	0	905.21	0	712.92	0	0	0	0	0	0	0	0	0	0	0	0	0	0	0	780.45	708.39	712.32	0	0	899.09	712.07	0	695.34	0	0	0	0	705.65	0	900.03	0
1.7479e+13	0	744.68	0	0	715.84	0	0	0	0	0	0	0	0	0	749.72	0	712.34	0	0	0	0	0	0	0	0	0	691.73	0	0	0	0	0	749.75	708.17	711.74	0	0	740.28	713.72	0	695.13	0	0	0	0	718.7	0	741.62	0
1.7525e+13	0	731.06	0	0	705.92	0	0	0	0	0	0	0	0	0	735.46	0	712.4	0	0	0	0	0	0	0	0	0	0	0	0	0	0	0	737.24	707.93	712.38	0	0	727.11	716.47	0	694.88	0	0	0	0	718.37	0	728.31	0
1.7572e+13	0	724.49	0	0	700.17	0	0	0	0	0	0	0	0	0	728.63	0	712.86	0	0	0	0	0	0	0	0	0	0	0	0	0	0	0	730.85	707.79	713.14	0	0	720.79	716.97	0	694.64	0	0	0	0	716.22	0	721.93	0
1.7618e+13	0	720.17	0	0	695.55	0	0	0	0	0	0	0	0	0	724.19	0	713.18	0	0	0	0	0	0	0	0	0	0	0	0	0	0	0	726.58	707.76	713.43	0	0	716.58	716.47	0	694.46	0	0	0	0	714.05	0	717.7	0
1.7665e+13	0	716.92	0	0	0	0	0	0	0	0	0	0	0	0	720.87	0	713.24	0	0	0	0	0	0	0	0	0	0	0	0	0	0	0	723.34	707.78	713.34	0	0	713.35	715.6	0	694.32	0	0	0	0	712.06	0	714.46	0
1.7711e+13	0	714.28	0	0	0	0	0	0	0	0	0	0	0	0	718.18	0	713.1	0	0	0	0	0	0	0	0	0	0	0	0	0	0	0	720.71	707.79	713	0	0	710.67	714.58	0	694.2	0	0	0	0	710.24	0	711.77	0
1.7758e+13	0	711.98	0	0	0	0	0	0	0	0	0	0	0	0	715.89	0	712.79	0	0	0	0	0	0	0	0	0	0	0	0	0	0	0	718.46	707.75	712.5	0	0	708.34	713.52	0	694.08	0	0	0	0	708.57	0	709.44	0
1.7804e+13	0	709.9	0	0	0	0	0	0	0	0	0	0	0	0	713.87	0	712.39	0	0	0	0	0	0	0	0	0	0	0	0	0	0	0	716.48	707.66	711.92	0	0	706.25	712.45	0	693.93	0	0	0	0	706.99	0	707.36	0
1.7851e+13	0	750.01	0	0	719.35	0	0	0	0	0	0	0	0	0	755.33	0	714.04	0	0	0	0	0	0	0	0	0	692.74	0	0	0	0	0	754.71	710.14	713.28	0	0	745.33	714.59	0	697.02	0	0	0	0	719.5	0	746.75	0
1.7897e+13	0	733.68	0	0	707.78	0	0	0	0	0	0	0	0	0	738.24	0	714.03	0	0	0	0	0	0	0	0	0	690.25	0	0	0	0	0	739.94	709.89	713.87	0	0	729.56	717.81	0	696.77	0	0	0	0	719.96	0	730.82	0
1.7944e+13	0	726.46	0	0	701.72	0	0	0	0	0	0	0	0	0	730.75	0	714.53	0	0	0	0	0	0	0	0	0	0	0	0	0	0	0	732.96	709.74	714.72	0	0	722.64	718.52	0	696.53	0	0	0	0	717.78	0	723.81	0
1.799e+13	0	721.86	0	0	697.18	0	0	0	0	0	0	0	0	0	726.03	0	714.9	0	0	0	0	0	0	0	0	0	0	0	0	0	0	0	728.42	709.71	715.08	0	0	718.18	718.07	0	696.35	0	0	0	0	715.54	0	719.31	0
1.8037e+13	0	718.47	0	0	691.5	0	0	0	0	0	0	0	0	0	722.56	0	715	0	0	0	0	0	0	0	0	0	0	0	0	0	0	0	725.04	709.74	715.02	0	0	714.83	717.19	0	696.21	0	0	0	0	713.49	0	715.96	0
1.8083e+13	0	715.73	0	0	0	0	0	0	0	0	0	0	0	0	719.77	0	714.86	0	0	0	0	0	0	0	0	0	0	0	0	0	0	0	722.31	709.75	714.68	0	0	712.07	716.15	0	696.1	0	0	0	0	711.63	0	713.21	0
1.813e+13	0	713.41	0	0	0	0	0	0	0	0	0	0	0	0	717.41	0	714.56	0	0	0	0	0	0	0	0	0	0	0	0	0	0	0	720	709.72	714.18	0	0	709.69	715.07	0	695.98	0	0	0	0	709.91	0	710.83	0
1.8176e+13	0	711.32	0	0	0	0	0	0	0	0	0	0	0	0	715.34	0	714.14	0	0	0	0	0	0	0	0	0	0	0	0	0	0	0	717.97	709.63	713.59	0	0	707.57	713.98	0	695.84	0	0	0	0	708.32	0	708.71	0
1.8223e+13	0	756.67	0	0	723.11	0	0	0	0	0	0	0	0	0	762.29	0	715.71	0	0	0	0	0	0	0	0	0	693.09	0	0	0	0	0	760.65	712.05	714.8	0	0	751.63	715.38	0	698.85	0	0	0	0	719.83	0	753.15	0
1.8269e+13	0	736.47	0	0	709.56	0	0	0	0	0	0	0	0	0	741.18	0	715.6	0	0	0	0	0	0	0	0	0	691.64	0	0	0	0	0	742.77	711.78	715.28	0	0	732.18	719.05	0	698.59	0	0	0	0	721.53	0	733.5	0
1.8316e+13	0	728.48	0	0	703.16	0	0	0	0	0	0	0	0	0	732.91	0	716.14	0	0	0	0	0	0	0	0	0	0	0	0	0	0	0	735.1	711.61	716.24	0	0	724.53	720.03	0	698.35	0	0	0	0	719.35	0	725.74	0
1.8362e+13	0	723.57	0	0	698.59	0	0	0	0	0	0	0	0	0	727.88	0	716.57	0	0	0	0	0	0	0	0	0	0	0	0	0	0	0	730.28	711.58	716.68	0	0	719.78	719.64	0	698.17	0	0	0	0	717.03	0	720.94	0
1.8409e+13	0	720.01	0	0	694.19	0	0	0	0	0	0	0	0	0	724.25	0	716.7	0	0	0	0	0	0	0	0	0	0	0	0	0	0	0	726.74	711.62	716.66	0	0	716.3	718.75	0	698.04	0	0	0	0	714.92	0	717.44	0
1.8455e+13	0	717.18	0	0	0	0	0	0	0	0	0	0	0	0	721.36	0	716.58	0	0	0	0	0	0	0	0	0	0	0	0	0	0	0	723.91	711.65	716.33	0	0	713.47	717.69	0	697.94	0	0	0	0	713	0	714.63	0
1.8502e+13	0	714.79	0	0	0	0	0	0	0	0	0	0	0	0	718.93	0	716.27	0	0	0	0	0	0	0	0	0	0	0	0	0	0	0	721.52	711.62	715.82	0	0	711.04	716.58	0	697.83	0	0	0	0	711.25	0	712.21	0
1.8548e+13	0	712.7	0	0	0	0	0	0	0	0	0	0	0	0	716.8	0	715.85	0	0	0	0	0	0	0	0	0	0	0	0	0	0	0	719.44	711.53	715.21	0	0	708.88	715.47	0	697.69	0	0	0	0	709.63	0	710.06	0
1.8595e+13	0	765.62	0	0	727.76	0	0	0	0	0	0	0	0	0	771.63	0	717.35	0	0	0	0	691.44	0	0	0	0	693.56	0	0	0	0	0	768.17	713.9	716.31	0	0	760.1	716.16	0	700.62	0	0	0	0	719.4	0	761.76	0
1.8641e+13	0	739.48	0	0	711.52	0	0	0	0	0	0	0	0	0	744.35	0	717.13	0	0	0	0	691.25	0	0	0	0	693.31	0	0	0	0	0	745.8	713.62	716.64	0	0	735.02	720.18	0	700.36	0	0	0	0	723.08	0	736.39	0
1.8688e+13	0	730.56	0	0	704.66	0	0	0	0	0	0	0	0	0	735.14	0	717.69	0	0	0	0	691.05	0	0	0	0	0	0	0	0	0	0	737.3	713.42	717.7	0	0	726.48	721.48	0	700.11	0	0	0	0	720.92	0	727.73	0
1.8734e+13	0	725.3	0	0	700.01	0	0	0	0	0	0	0	0	0	729.74	0	718.18	0	0	0	0	690.83	0	0	0	0	0	0	0	0	0	0	732.14	713.39	718.23	0	0	721.4	721.17	0	699.92	0	0	0	0	718.52	0	722.59	0
1.8781e+13	0	721.57	0	0	695.97	0	0	0	0	0	0	0	0	0	725.91	0	718.36	0	0	0	0	690.61	0	0	0	0	0	0	0	0	0	0	728.42	713.44	718.25	0	0	717.75	720.29	0	699.8	0	0	0	0	716.34	0	718.91	0
1.8827e+13	0	718.63	0	0	0	0	0	0	0	0	0	0	0	0	722.91	0	718.25	0	0	0	0	690.42	0	0	0	0	0	0	0	0	0	0	725.48	713.48	717.93	0	0	714.86	719.21	0	699.71	0	0	0	0	714.36	0	716.01	0
1.8873e+13	0	716.17	0	0	0	0	0	0	0	0	0	0	0	0	720.41	0	717.95	0	0	0	0	690.26	0	0	0	0	0	0	0	0	0	0	723.03	713.46	717.42	0	0	712.39	718.07	0	699.61	0	0	0	0	712.57	0	713.57	0
1.892e+13	0	714.03	0	0	0	0	0	0	0	0	0	0	0	0	718.24	0	717.52	0	0	0	0	690.1	0	0	0	0	0	0	0	0	0	0	720.89	713.38	716.8	0	0	710.19	716.93	0	699.47	0	0	0	0	710.92	0	711.39	0
1.8966e+13	0	779.02	0	0	735.23	0	690.85	0	0	0	0	0	0	0	785.59	0	718.95	0	0	0	0	693.31	0	0	0	0	693.1	0	0	0	0	0	778.12	715.69	717.81	0	0	772.87	717.02	0	702.33	0	0	0	0	717.9	0	774.74	0
1.9013e+13	0	742.76	0	0	713.94	0	690.65	0	0	0	0	0	0	0	747.81	0	718.62	0	0	0	0	693.12	0	0	0	0	694.39	690.05	0	0	0	0	749.06	715.4	717.95	0	0	738.13	721.19	0	702.07	0	0	0	0	724.55	0	739.55	0
1.9059e+13	0	732.71	0	0	706.35	0	690.43	0	0	0	0	0	0	0	737.43	0	719.18	0	0	0	0	692.92	0	0	0	0	690.63	690.09	0	0	0	0	739.56	715.18	719.09	0	0	728.5	722.87	0	701.8	0	0	0	0	722.46	0	729.79	0
1.9106e+13	0	727.06	0	0	701.51	0	690.2	0	0	0	0	0	0	0	731.61	0	719.75	0	0	0	0	692.71	0	0	0	0	0	0	0	0	0	0	734.02	715.15	719.73	0	0	723.04	722.66	0	701.61	0	0	0	0	719.99	0	724.26	0
1.9152e+13	0	723.13	0	0	697.55	0	0	0	0	0	0	0	0	0	727.55	0	719.96	0	0	0	0	692.51	0	0	0	0	0	0	0	0	0	0	730.09	715.21	719.79	0	0	719.21	721.79	0	701.5	0	0	0	0	717.73	0	720.4	0
1.9199e+13	0	720.08	0	0	692.88	0	0	0	0	0	0	0	0	0	724.42	0	719.88	0	0	0	0	692.31	0	0	0	0	0	0	0	0	0	0	727.02	715.26	719.49	0	0	716.21	720.69	0	701.42	0	0	0	0	715.7	0	717.39	0
1.9245e+13	0	717.55	0	0	0	0	0	0	0	0	0	0	0	0	721.85	0	719.58	0	0	0	0	692.14	0	0	0	0	0	0	0	0	0	0	724.49	715.26	718.98	0	0	713.7	719.52	0	701.32	0	0	0	0	713.86	0	714.89	0
1.9292e+13	0	715.36	0	0	0	0	0	0	0	0	0	0	0	0	719.64	0	719.15	0	0	0	0	691.98	0	0	0	0	0	0	0	0	0	0	722.31	715.18	718.35	0	0	711.48	718.36	0	701.2	0	0	0	0	712.17	0	712.7	0
1.9338e+13	0	802.72	0	0	742.64	0	692.66	0	0	0	0	0	0	0	809.76	0	720.52	0	0	0	0	695.13	0	0	0	0	691.8	0	0	0	0	0	791.02	717.44	719.29	0	0	795.89	718.06	0	703.99	0	0	0	0	715.34	0	798.05	0
1.9385e+13	0	746.39	0	0	715.85	0	692.47	0	0	0	0	0	0	0	751.66	0	720.07	0	0	0	0	694.95	0	0	0	0	695.79	690.4	0	0	0	0	752.65	717.14	719.21	0	0	741.58	722.04	0	703.72	0	0	0	0	725.93	0	743.06	0
1.9431e+13	0	734.95	0	0	707.65	0	692.26	0	0	0	0	0	0	0	739.81	0	720.62	0	0	0	0	694.75	0	0	0	0	692.45	691.07	0	0	0	0	741.9	716.9	720.43	0	0	730.61	724.2	0	703.45	0	0	0	0	724.01	0	731.94	0
1.9478e+13	0	728.85	0	0	702.67	690.07	692.03	0	0	0	0	0	0	0	733.5	0	721.25	0	0	0	0	694.53	0	0	0	0	0	0	0	0	0	0	735.92	716.86	721.18	0	0	724.71	724.12	0	703.25	0	0	0	0	721.46	0	725.97	0
1.9524e+13	0	724.71	0	0	698.73	0	691.81	0	0	0	0	0	0	0	729.2	0	721.52	0	0	0	0	694.33	0	0	0	0	0	0	0	0	0	0	731.76	716.93	721.3	0	0	720.67	723.26	0	703.14	0	0	0	0	719.11	0	721.89	0
1.9571e+13	0	721.54	0	0	694.81	0	691.61	0	0	0	0	0	0	0	725.93	0	721.46	0	0	0	0	694.15	0	0	0	0	0	0	0	0	0	0	728.56	716.99	721.01	0	0	717.56	722.15	0	703.06	0	0	0	0	717.02	0	718.77	0
1.9617e+13	0	718.93	0	0	0	0	691.42	0	0	0	0	0	0	0	723.27	0	721.17	0	0	0	0	693.98	0	0	0	0	0	0	0	0	0	0	725.93	717	720.5	0	0	714.99	720.96	0	702.98	0	0	0	0	715.14	0	716.19	0
1.9664e+13	0	716.67	0	0	0	0	691.25	0	0	0	0	0	0	0	721	0	720.73	0	0	0	0	693.82	0	0	0	0	0	0	0	0	0	0	723.69	716.92	719.86	0	0	712.75	719.76	0	702.86	0	0	0	0	713.42	0	713.96	0
1.971e+13	0	850.36	0	0	750.79	0	694.42	0	0	0	0	0	0	0	856	0	722.05	0	0	0	0	696.87	0	0	0	0	0	0	0	0	0	0	801.82	719.14	720.75	0	0	844.72	719.29	0	705.59	0	0	0	0	712.86	0	846.55	0
1.9757e+13	0	750.49	0	0	718.83	0	694.24	0	0	0	0	0	0	0	756.01	0	721.48	0	0	0	0	696.7	0	0	0	0	696.57	690.68	0	0	0	0	756.64	718.83	720.44	0	0	745.5	722.74	0	705.32	0	0	0	0	727.17	0	747.06	0
1.9803e+13	0	737.28	0	0	709.53	690.5	694.02	0	0	0	0	0	0	0	742.29	0	721.99	0	0	0	0	696.5	0	0	0	0	693.72	692.03	0	0	0	0	744.32	718.56	721.7	0	0	732.82	725.46	0	705.04	0	0	0	0	725.55	0	734.18	0
1.985e+13	0	730.67	0	0	704.23	691.12	693.8	0	0	0	0	0	0	0	735.42	0	722.7	0	0	0	0	696.28	0	0	0	0	0	690.96	0	0	0	0	737.84	718.51	722.57	0	0	726.41	725.54	0	704.83	0	0	0	0	722.92	0	727.7	0
1.9896e+13	0	726.3	0	0	700.22	690.64	693.58	0	0	0	0	0	0	0	730.86	0	723.03	0	0	0	0	696.08	0	0	0	0	0	0	0	0	0	0	733.43	718.59	722.76	0	0	722.14	724.71	0	704.72	0	0	0	0	720.49	0	723.4	0
1.9943e+13	0	722.99	0	0	696.57	0	693.38	0	0	0	0	0	0	0	727.44	0	723	0	0	0	0	695.9	0	0	0	0	0	0	0	0	0	0	730.08	718.67	722.5	0	0	718.91	723.58	0	704.65	0	0	0	0	718.34	0	720.14	0
1.9989e+13	0	720.29	0	0	691.09	0	693.19	0	0	0	0	0	0	0	724.68	0	722.71	0	0	0	0	695.73	0	0	0	0	0	0	0	0	0	0	727.36	718.69	721.98	0	0	716.26	722.36	0	704.58	0	0	0	0	716.4	0	717.48	0
2.0036e+13	0	717.98	0	0	0	0	693.02	0	0	0	0	0	0	0	722.35	0	722.27	0	0	0	0	695.58	0	0	0	0	0	0	0	0	0	0	725.05	718.62	721.33	0	0	713.99	721.14	0	704.47	0	0	0	0	714.64	0	715.2	0
2.0082e+13	0	956.9	0	0	716.04	0	696.11	0	0	0	0	0	0	0	958.85	0	723.54	0	0	0	0	698.56	0	0	0	0	0	0	691.31	0	0	0	770.72	720.79	722.18	0	0	955.16	720.6	0	707.14	0	0	0	0	712.47	0	955.7	0
2.0129e+13	0	755.27	0	0	721.32	0	695.93	0	0	0	0	0	0	0	761.07	0	722.88	0	0	0	0	698.38	0	0	0	0	697.73	690.75	690.6	0	0	0	761.17	720.47	721.64	0	0	750.09	723.27	0	706.87	0	0	0	0	728.17	0	751.71	0
2.0175e+13	0	739.73	0	0	710.98	690.98	695.72	0	0	0	0	0	0	0	744.89	0	723.31	0	0	0	0	698.18	0	0	0	0	695.16	692.78	0	0	0	0	746.84	720.18	722.9	0	0	735.14	726.64	0	706.58	0	0	0	0	727.07	0	736.55	0
2.0222e+13	0	732.52	0	0	705.41	691.92	695.5	0	0	0	0	0	0	0	737.37	0	724.09	0	0	0	0	697.97	0	0	0	0	690.92	692.05	0	0	0	0	739.78	720.11	723.91	0	0	728.15	726.92	0	706.36	0	0	0	0	724.37	0	729.48	0
2.0268e+13	0	727.88	0	0	701.35	691.65	695.28	0	0	0	0	0	0	0	732.53	0	724.49	0	0	0	0	697.77	0	0	0	0	0	689.99	0	0	0	0	735.11	720.2	724.17	0	0	723.63	726.12	0	706.25	0	0	0	0	721.86	0	724.92	0
2.0315e+13	0	724.43	0	0	697.82	690.58	695.09	0	0	0	0	0	0	0	728.95	0	724.49	0	0	0	0	697.59	0	0	0	0	0	0	0	0	0	0	731.61	720.29	723.94	0	0	720.25	724.98	0	706.19	0	0	0	0	719.63	0	721.53	0
2.0361e+13	0	721.64	0	0	693.68	0	694.9	0	0	0	0	0	0	0	726.09	0	724.21	0	0	0	0	697.43	0	0	0	0	0	0	0	0	0	0	728.79	720.32	723.43	0	0	717.52	723.74	0	706.12	0	0	0	0	717.65	0	718.78	0
2.0408e+13	0	719.26	0	0	0	0	694.74	0	0	0	0	0	0	0	723.69	0	723.77	0	0	0	0	697.28	0	0	0	0	0	0	0	0	0	0	726.41	720.26	722.77	0	0	715.2	722.49	0	706.02	0	0	0	0	715.85	0	716.44	0
2.0454e+13	0	717.17	0	0	0	0	694.57	0	0	0	0	0	0	0	721.6	0	723.22	0	0	0	0	697.12	0	0	0	0	0	0	0	0	0	0	724.34	720.11	722.03	0	0	713.14	721.28	0	705.87	0	0	0	0	714.2	0	714.37	0
2.0501e+13	0	761.09	0	0	724.7	0	697.57	0	0	0	0	0	0	690.37	767.17	0	724.26	0	0	0	0	700.01	0	0	0	0	697.69	690.5	692.05	0	0	0	766.51	722.07	722.84	0	0	755.66	723.65	0	708.37	0	0	0	0	728.8	0	757.35	0
2.0547e+13	0	742.32	0	0	712.69	691.4	697.36	0	0	0	0	0	0	690.1	747.62	0	724.57	0	0	0	0	699.81	0	0	0	0	696.16	693.26	691.39	0	0	0	749.48	721.75	724.03	0	0	737.61	727.73	0	708.07	0	0	0	0	728.58	0	739.06	0
2.0593e+13	0	734.41	0	0	706.71	692.65	697.14	0	0	0	0	0	0	0	739.37	0	725.43	0	0	0	0	699.6	0	0	0	0	692.4	692.86	691.08	0	0	0	741.76	721.66	725.2	0	0	729.93	728.25	0	707.84	0	0	0	0	725.83	0	731.3	0
2.064e+13	0	729.46	0	0	702.53	692.53	696.92	0	0	0	0	0	0	0	734.21	0	725.9	0	0	0	0	699.39	0	0	0	0	0	691.1	691.03	0	0	0	736.8	721.76	725.54	0	0	725.13	727.51	0	707.73	0	0	0	0	723.22	0	726.46	0
2.0686e+13	0	725.84	0	0	699	691.68	696.72	0	0	0	0	0	0	0	730.47	0	725.94	0	0	0	0	699.21	0	0	0	0	0	0	691	0	0	0	733.14	721.87	725.34	0	0	721.61	726.36	0	707.67	0	0	0	0	720.92	0	722.91	0
2.0733e+13	0	722.96	0	0	695.37	690.08	696.55	0	0	0	0	0	0	0	727.5	0	725.68	0	0	0	0	699.06	0	0	0	0	0	0	690.88	0	0	0	730.21	721.91	724.84	0	0	718.78	725.09	0	707.62	0	0	0	0	718.88	0	720.07	0
2.0779e+13	0	720.53	0	0	0	0	696.39	0	0	0	0	0	0	0	725.03	0	725.23	0	0	0	0	698.91	0	0	0	0	0	0	690.65	0	0	0	727.76	721.86	724.17	0	0	716.39	723.82	0	707.52	0	0	0	0	717.04	0	717.66	0
2.0826e+13	0	718.4	0	0	0	0	696.22	0	0	0	0	0	0	0	722.88	0	724.67	0	0	0	0	698.76	0	0	0	0	0	0	690.29	0	0	0	725.64	721.71	723.42	0	0	714.29	722.57	0	707.38	0	0	0	0	715.36	0	715.55	0
2.0872e+13	0	768.56	0	0	728.76	0	699.15	0	0	0	0	0	0	691.91	775	0	725.62	0	0	0	0	701.59	0	0	0	0	697.94	690.29	693.35	0	0	0	773.06	723.63	724.04	0	0	762.8	723.94	0	709.83	0	0	0	0	728.78	0	764.57	0
2.0919e+13	0	745.11	0	0	714.46	691.77	698.94	0	0	0	0	0	0	691.65	750.55	0	725.79	0	0	0	0	701.39	0	0	0	0	697.36	693.86	692.72	0	0	0	752.28	723.29	725.1	0	0	740.27	728.7	0	709.52	0	0	0	0	730.07	0	741.75	0
2.0965e+13	0	736.35	0	0	708.01	693.41	698.72	0	0	0	0	0	0	691.37	741.41	0	726.71	0	0	0	0	701.17	0	0	0	0	693.7	693.76	692.39	0	0	0	743.78	723.17	726.42	0	0	731.77	729.54	0	709.27	0	0	0	0	727.28	0	733.18	0
2.1012e+13	0	731.05	0	0	703.67	693.46	698.5	0	0	0	0	0	0	691.06	735.92	0	727.26	0	0	0	0	700.96	0	0	0	0	0	692.25	692.31	0	0	0	738.5	723.27	726.87	0	0	726.65	728.86	0	709.16	0	0	0	0	724.58	0	728.01	0
2.1058e+13	0	727.25	0	0	700.13	692.71	698.31	0	0	0	0	0	0	690.8	731.99	0	727.34	0	0	0	0	700.78	0	0	0	0	0	0	692.27	0	0	0	734.66	723.4	726.71	0	0	722.97	727.7	0	709.11	0	0	0	0	722.2	0	724.3	0
2.1105e+13	0	724.26	0	0	696.75	691.36	698.14	0	0	0	0	0	0	690.58	728.91	0	727.1	0	0	0	0	700.63	0	0	0	0	0	0	692.16	0	0	0	731.63	723.46	726.21	0	0	720.04	726.42	0	709.06	0	0	0	0	720.1	0	721.35	0
2.1151e+13	0	721.76	0	0	691.81	0	697.97	0	0	0	0	0	0	690.38	726.36	0	726.66	0	0	0	0	700.49	0	0	0	0	0	0	691.94	0	0	0	729.11	723.42	725.54	0	0	717.58	725.12	0	708.98	0	0	0	0	718.22	0	718.87	0
2.1198e+13	0	719.6	0	0	0	0	697.81	0	0	0	0	0	0	690.18	724.16	0	726.09	0	0	0	0	700.34	0	0	0	0	0	0	691.62	0	0	0	726.92	723.28	724.77	0	0	715.44	723.85	0	708.84	0	0	0	0	716.5	0	716.71	0
2.1244e+13	0	778.97	0	0	734.86	0	700.68	0	0	0	0	0	0	693.42	785.84	0	726.98	0	0	0	0	703.11	0	0	0	0	697.76	0	694.63	0	0	0	781.43	725.16	725.27	0	0	772.75	724.23	0	711.24	0	0	0	0	727.71	0	774.64	0
2.1291e+13	0	748.14	0	0	716.76	692.24	700.47	0	0	0	0	0	0	693.15	753.74	0	726.97	0	0	0	0	702.91	0	0	0	0	698.8	694.58	694.04	0	0	0	755.31	724.79	726.1	0	0	743.15	729.55	0	710.93	0	0	0	0	731.52	0	744.67	0
2.1337e+13	0	738.35	0	0	709.63	694.27	700.25	0	0	0	0	0	0	692.86	743.53	0	727.94	0	0	0	0	702.69	0	0	0	0	695.15	694.86	693.71	0	0	0	745.87	724.64	727.58	0	0	733.67	730.78	0	710.66	0	0	0	0	728.73	0	735.11	0
2.1384e+13	0	732.66	0	0	705.03	694.45	700.03	0	0	0	0	0	0	692.58	737.64	0	728.58	0	0	0	0	702.48	0	0	0	0	690.65	693.49	693.59	0	0	0	740.23	724.74	728.15	0	0	728.2	730.18	0	710.54	0	0	0	0	725.93	0	729.58	0
2.143e+13	0	728.66	0	0	701.42	693.81	699.83	0	0	0	0	0	0	692.32	733.52	0	728.71	0	0	0	0	702.3	0	0	0	0	0	691.27	693.53	0	0	0	736.2	724.89	728.04	0	0	724.33	729.03	0	710.5	0	0	0	0	723.46	0	725.68	0
2.1477e+13	0	725.55	0	0	698.15	692.69	699.66	0	0	0	0	0	0	692.1	730.32	0	728.49	0	0	0	0	702.15	0	0	0	0	0	0	693.41	0	0	0	733.05	724.97	727.55	0	0	721.3	727.72	0	710.46	0	0	0	0	721.3	0	722.62	0
2.1523e+13	0	722.98	0	0	694.35	690.79	699.51	0	0	0	0	0	0	691.89	727.69	0	728.05	0	0	0	0	702.01	0	0	0	0	0	0	693.2	0	0	0	730.44	724.94	726.88	0	0	718.77	726.39	0	710.39	0	0	0	0	719.37	0	720.07	0
2.157e+13	0	720.77	0	0	0	0	699.35	0	0	0	0	0	0	691.69	725.43	0	727.48	0	0	0	0	701.87	0	0	0	0	0	0	692.87	0	0	0	728.2	724.8	726.1	0	0	716.56	725.09	0	710.25	0	0	0	0	717.63	0	717.86	0
2.1616e+13	0	795.25	0	0	742.87	0	702.15	0	0	0	0	0	0	694.87	802.45	0	728.32	0	0	0	0	704.58	0	0	0	0	695.56	0	695.85	690.14	0	0	792.25	726.65	726.52	0	0	788.52	724.7	0	712.62	0	0	0	0	725.18	0	790.58	0
2.1663e+13	0	751.49	0	0	718.88	692.54	701.95	0	0	0	0	0	0	694.62	757.26	0	728.12	0	0	0	0	704.38	0	0	0	0	699.45	694.58	695.27	0	0	0	758.62	726.26	727.05	0	0	746.32	730.24	0	712.29	0	0	0	0	732.91	0	747.89	0
2.1709e+13	0	740.42	0	0	711.02	694.95	701.73	0	0	0	0	0	0	694.33	745.74	0	729.12	0	0	0	0	704.16	0	0	0	0	696.03	695.4	694.93	0	0	0	748.03	726.07	728.68	0	0	735.65	731.96	0	712.01	0	0	0	0	730.18	0	737.11	0
2.1756e+13	0	734.3	0	0	706.18	695.31	701.5	0	0	0	0	0	0	694.05	739.4	0	729.85	0	0	0	0	703.95	0	0	0	0	692.17	694.21	694.81	0	0	0	741.98	726.17	729.38	0	0	729.76	731.47	0	711.88	0	0	0	0	727.28	0	731.17	0
2.1802e+13	0	730.08	0	0	702.5	694.76	701.31	0	0	0	0	0	0	693.8	735.06	0	730.05	0	0	0	0	703.77	0	0	0	0	0	692.33	694.76	0	0	0	737.74	726.34	729.33	0	0	725.7	730.32	0	711.85	0	0	0	0	724.73	0	727.06	0
2.1849e+13	0	726.84	0	0	699.26	693.72	701.14	0	0	0	0	0	0	693.58	731.73	0	729.85	0	0	0	0	703.62	0	0	0	0	0	0	694.65	0	0	0	734.46	726.43	728.86	0	0	722.55	728.99	0	711.82	0	0	0	0	722.5	0	723.88	0
2.1895e+13	0	724.19	0	0	695.84	692.2	700.99	0	0	0	0	0	0	693.37	729.01	0	729.41	0	0	0	0	703.48	0	0	0	0	0	0	694.45	0	0	0	731.77	726.41	728.19	0	0	719.94	727.64	0	711.75	0	0	0	0	720.52	0	721.26	0
2.1942e+13	0	721.92	0	0	690.36	0	700.84	0	0	0	0	0	0	693.16	726.69	0	728.84	0	0	0	0	703.35	0	0	0	0	0	0	694.15	0	0	0	729.47	726.28	727.4	0	0	717.68	726.31	0	711.63	0	0	0	0	718.73	0	719	0
2.1988e+13	0	824.64	0	0	755.33	0	703.58	0	0	0	0	0	0	696.27	831.35	0	729.64	0	0	0	0	706	0	0	0	0	693.09	0	697.07	691.62	0	0	804.63	728.1	727.76	0	0	818.03	725.47	0	713.95	0	0	0	0	721.38	0	820.11	0
2.2035e+13	0	755.25	0	0	721.38	692.78	703.38	0	0	0	0	0	0	696.02	761.22	0	729.25	0	0	0	0	705.81	0	0	0	0	700.62	694.9	696.49	691.39	0	0	762.29	727.69	727.96	0	0	749.89	730.76	0	713.62	0	0	0	0	734.21	0	751.51	0
2.2081e+13	0	742.59	0	0	712.57	695.64	703.16	0	0	0	0	0	0	695.74	748.03	0	730.24	0	0	0	0	705.59	0	0	0	0	697.3	696.27	696.12	691.12	0	0	750.28	727.46	729.72	0	0	737.71	733.08	0	713.32	0	0	0	0	731.62	0	739.2	0
2.2128e+13	0	735.97	0	0	707.42	696.11	702.93	0	0	0	0	0	0	695.46	741.18	0	731.08	0	0	0	0	705.37	0	0	0	0	693.64	695.22	696.02	690.85	0	0	743.75	727.55	730.57	0	0	731.35	732.73	0	713.18	0	0	0	0	728.62	0	732.78	0
2.2174e+13	0	731.51	0	0	703.62	695.66	702.73	0	0	0	0	0	0	695.21	736.59	0	731.34	0	0	0	0	705.18	0	0	0	0	0	693.5	695.97	690.58	0	0	739.28	727.74	730.58	0	0	727.06	731.6	0	713.15	0	0	0	0	725.98	0	728.43	0
2.2221e+13	0	728.14	0	0	700.37	694.75	702.57	0	0	0	0	0	0	694.99	733.12	0	731.17	0	0	0	0	705.04	0	0	0	0	0	690.7	695.87	690.32	0	0	735.87	727.85	730.14	0	0	723.78	730.25	0	713.13	0	0	0	0	723.68	0	725.13	0
2.2267e+13	0	725.4	0	0	697.19	693.41	702.42	0	0	0	0	0	0	694.79	730.3	0	730.74	0	0	0	0	704.91	0	0	0	0	0	0	695.66	690.09	0	0	733.08	727.84	729.46	0	0	721.1	728.86	0	713.07	0	0	0	0	721.65	0	722.43	0
2.2313e+13	0	723.07	0	0	692.88	691.19	702.27	0	0	0	0	0	0	694.6	727.92	0	730.16	0	0	0	0	704.78	0	0	0	0	0	0	695.36	0	0	0	730.71	727.72	728.67	0	0	718.79	727.51	0	712.95	0	0	0	0	719.83	0	720.12	0
2.236e+13	0	881.18	0	0	762.04	0	704.96	0	0	0	0	0	0	697.63	885.66	0	730.94	0	0	0	0	707.38	0	0	0	0	0	0	698.22	693.05	691.45	0	809.12	729.51	729	0	0	876.79	726.51	0	715.24	0	0	0	0	718.34	0	878.18	0
2.2406e+13	0	759.56	0	0	724.19	693.04	704.77	0	0	0	0	0	0	697.38	765.77	0	730.37	0	0	0	0	707.19	0	0	0	0	701.78	694.47	697.62	692.83	691.35	0	766.44	729.09	728.85	0	0	754	731.08	0	714.91	0	0	0	0	735.36	0	755.69	0
2.2453e+13	0	744.87	0	0	714.11	696.27	704.54	0	0	0	0	0	0	697.11	750.45	0	731.31	0	0	0	0	706.97	0	0	0	0	698.51	696.72	697.25	692.57	691.25	0	752.62	728.81	730.7	0	0	739.87	734.13	0	714.59	0	0	0	0	733.07	0	741.4	0
2.2499e+13	0	737.68	0	0	708.59	696.92	704.31	0	0	0	0	0	0	696.83	743	0	732.26	0	0	0	0	706.74	0	0	0	0	694.87	695.93	697.16	692.3	691.15	0	745.56	728.89	731.71	0	0	732.97	733.95	0	714.43	0	0	0	0	729.97	0	734.42	0
2.2546e+13	0	732.96	0	0	704.64	696.54	704.11	0	0	0	0	0	0	696.58	738.13	0	732.59	0	0	0	0	706.56	0	0	0	0	0	694.36	697.13	692.04	691.05	0	740.83	729.09	731.81	0	0	728.43	732.85	0	714.41	0	0	0	0	727.23	0	729.82	0
2.2592e+13	0	729.44	0	0	701.36	695.65	703.94	0	0	0	0	0	0	696.37	734.49	0	732.46	0	0	0	0	706.41	0	0	0	0	0	692.15	697.03	691.78	690.95	0	737.26	729.22	731.39	0	0	725.02	731.48	0	714.4	0	0	0	0	724.86	0	726.37	0
2.2639e+13	0	726.61	0	0	698.29	694.45	703.8	0	0	0	0	0	0	696.17	731.57	0	732.04	0	0	0	0	706.28	0	0	0	0	0	0	696.82	691.55	690.85	0	734.37	729.23	730.72	0	0	722.25	730.07	0	714.36	0	0	0	0	722.78	0	723.58	0
2.2685e+13	0	724.22	0	0	694.69	692.71	703.66	0	0	0	0	0	0	695.98	729.11	0	731.46	0	0	0	0	706.16	0	0	0	0	0	0	696.52	691.32	690.75	0	731.93	729.12	729.91	0	0	719.88	728.69	0	714.24	0	0	0	0	720.91	0	721.22	0
2.2732e+13	0	1083.2	0	0	0	691.26	706.3	0	0	0	0	0	0	698.95	1084	0	732.21	0	0	0	0	708.71	0	0	0	0	0	0	699.32	694.45	693.46	0	737.01	730.88	730.21	0	0	1082.4	727.64	0	716.5	0	0	0	0	718.33	0	1082.6	0
2.2778e+13	0	764.7	0	0	727.22	693.14	706.11	0	0	0	0	0	0	698.7	771.18	0	731.48	0	0	0	0	708.53	0	0	0	0	702.13	694.33	698.72	694.23	693.35	0	771.25	730.45	729.74	0	0	758.9	731.19	0	716.17	0	0	0	0	736.23	0	760.68	0
2.2825e+13	0	747.28	0	0	715.69	696.78	705.88	0	0	0	0	0	0	698.43	753	0	732.33	0	0	0	0	708.31	0	0	0	0	699.37	697.44	698.32	693.98	693.25	0	755.09	730.13	731.61	0	0	742.17	735.09	0	715.83	0	0	0	0	734.51	0	743.74	0
2.2871e+13	0	739.43	0	0	709.8	697.66	705.65	0	0	0	0	0	0	698.15	744.86	0	733.39	0	0	0	0	708.08	0	0	0	0	695.9	696.76	698.24	693.72	693.15	0	747.4	730.18	732.81	0	0	734.63	735.14	0	715.65	0	0	0	0	731.31	0	736.1	0
2.2918e+13	0	734.43	0	0	705.69	697.35	705.45	0	0	0	0	0	0	697.9	739.67	0	733.8	0	0	0	0	707.89	0	0	0	0	691.69	695.32	698.22	693.45	693.04	0	742.38	730.4	732.99	0	0	729.81	734.08	0	715.62	0	0	0	0	728.48	0	731.21	0
2.2964e+13	0	730.75	0	0	702.38	696.54	705.28	0	0	0	0	0	0	697.69	735.86	0	733.71	0	0	0	0	707.74	0	0	0	0	0	693.32	698.13	693.19	692.94	0	738.64	730.56	732.61	0	0	726.24	732.7	0	715.63	0	0	0	0	726.03	0	727.61	0
2.3011e+13	0	727.82	0	0	699.36	695.42	705.14	0	0	0	0	0	0	697.5	732.83	0	733.31	0	0	0	0	707.62	0	0	0	0	0	0	697.94	692.95	692.84	0	735.65	730.58	731.94	0	0	723.38	731.26	0	715.6	0	0	0	0	723.89	0	724.73	0
2.3057e+13	0	725.36	0	0	696.12	693.92	705	0	0	0	0	0	0	697.31	730.3	0	732.72	0	0	0	0	707.5	0	0	0	0	0	0	697.65	692.73	692.73	0	733.13	730.47	731.13	0	0	720.97	729.85	0	715.5	0	0	0	0	721.98	0	722.31	0
2.3104e+13	0	723.22	0	0	691.17	691.36	704.86	0	0	0	0	0	0	697.11	728.11	0	732.03	0	0	0	0	707.36	0	0	0	0	0	0	697.27	692.52	692.62	0	730.95	730.26	730.25	0	0	718.85	728.5	0	715.32	0	0	0	0	720.24	0	720.19	0
2.315e+13	0	771.08	0	0	731.4	693.53	707.41	0	0	0	0	0	0	699.98	777.86	0	732.6	0	0	0	0	709.82	0	0	0	0	702.72	693.8	699.8	695.57	695.27	0	776.98	731.78	730.64	0	0	765	731.11	0	717.39	0	0	0	0	736.64	0	766.88	0
2.3197e+13	0	749.86	0	0	717.62	697.45	707.18	0	0	0	0	0	0	699.71	755.72	0	733.29	0	0	0	0	709.6	0	0	0	0	700.59	698.08	699.36	695.33	695.17	0	757.7	731.42	732.45	0	0	744.63	735.95	0	717.04	0	0	0	0	735.93	0	746.24	0
2.3243e+13	0	741.23	0	0	711.19	698.52	706.95	0	0	0	0	0	0	699.42	746.76	0	734.46	0	0	0	0	709.37	0	0	0	0	697.1	697.65	699.26	695.07	695.07	0	749.28	731.44	733.85	0	0	736.34	736.3	0	716.84	0	0	0	0	732.66	0	737.83	0
2.329e+13	0	735.91	0	0	706.86	698.27	706.74	0	0	0	0	0	0	699.17	741.23	0	734.97	0	0	0	0	709.18	0	0	0	0	693.47	696.29	699.27	694.81	694.97	0	743.94	731.67	734.14	0	0	731.2	735.28	0	716.81	0	0	0	0	729.72	0	732.63	0
2.3336e+13	0	732.06	0	0	703.47	697.48	706.57	0	0	0	0	0	0	698.96	737.23	0	734.92	0	0	0	0	709.03	0	0	0	0	0	694.52	699.21	694.56	694.86	0	740.03	731.85	733.8	0	0	727.47	733.89	0	716.82	0	0	0	0	727.19	0	728.86	0
2.3383e+13	0	729.02	0	0	700.45	696.41	706.44	0	0	0	0	0	0	698.78	734.08	0	734.54	0	0	0	0	708.91	0	0	0	0	0	691.64	699.03	694.32	694.76	0	736.92	731.89	733.14	0	0	724.51	732.43	0	716.8	0	0	0	0	724.99	0	725.88	0
2.3429e+13	0	726.49	0	0	697.43	695.08	706.3	0	0	0	0	0	0	698.6	731.47	0	733.96	0	0	0	0	708.79	0	0	0	0	0	0	698.75	694.11	694.66	0	734.32	731.8	732.32	0	0	722.03	730.99	0	716.71	0	0	0	0	723.03	0	723.39	0
2.3476e+13	0	724.3	0	0	693.51	693.17	706.16	0	0	0	0	0	0	698.4	729.23	0	733.26	0	0	0	0	708.66	0	0	0	0	0	0	698.37	693.89	694.56	0	732.09	731.58	731.43	0	0	719.88	729.61	0	716.54	0	0	0	0	721.26	0	721.23	0
2.3522e+13	0	779.51	0	0	735.81	694	708.67	0	0	0	0	0	0	701.22	786.59	690.16	733.73	0	0	0	0	711.08	0	0	0	0	702.71	692.69	700.84	696.88	697.14	0	784.05	733.08	731.6	0	0	773.09	730.92	0	718.58	0	0	0	0	736.21	690.9	775.08	0
2.3569e+13	0	752.64	0	0	719.31	697.98	708.45	0	0	0	0	0	0	700.94	758.65	690.03	734.21	0	0	0	0	710.86	0	0	0	0	701.64	698.29	700.35	696.64	697.04	0	760.49	732.67	733.22	0	0	747.3	736.7	0	718.21	0	0	0	0	737.33	690.8	748.95	0
2.3615e+13	0	743.08	0	0	712.36	699.23	708.21	0	0	0	0	0	0	700.66	748.72	0	735.48	0	0	0	0	710.63	0	0	0	0	698.1	698.21	700.25	696.38	696.94	0	751.2	732.66	734.84	0	0	738.1	737.41	0	717.99	0	0	0	0	734	690.71	739.63	0
2.3662e+13	0	737.41	0	0	707.84	699.05	707.99	0	0	0	0	0	0	700.4	742.81	0	736.09	0	0	0	0	710.43	0	0	0	0	694.7	696.98	700.29	696.12	696.84	0	745.52	732.89	735.25	0	0	732.62	736.46	0	717.95	0	0	0	0	730.96	690.62	734.07	0
2.3708e+13	0	733.37	0	0	704.37	698.29	707.83	0	0	0	0	0	0	700.2	738.61	0	736.1	0	0	0	0	710.28	0	0	0	0	0	695.32	700.26	695.87	696.73	0	741.42	733.1	734.96	0	0	728.7	735.07	0	717.98	0	0	0	0	728.35	690.52	730.12	0
2.3755e+13	0	730.22	0	0	701.36	697.25	707.69	0	0	0	0	0	0	700.01	735.34	0	735.74	0	0	0	0	710.16	0	0	0	0	0	693.03	700.09	695.64	696.63	0	738.19	733.17	734.31	0	0	725.64	733.58	0	717.97	0	0	0	0	726.08	690.42	727.03	0
2.3801e+13	0	727.61	0	0	698.46	695.99	707.56	0	0	0	0	0	0	699.84	732.65	0	735.16	0	0	0	0	710.05	0	0	0	0	0	0	699.81	695.43	696.53	0	735.51	733.09	733.48	0	0	723.09	732.12	0	717.89	0	0	0	0	724.07	690.33	724.46	0
2.3848e+13	0	725.36	0	0	695.04	694.33	707.43	0	0	0	0	0	0	699.65	730.35	0	734.46	0	0	0	0	709.93	0	0	0	0	0	0	699.44	695.22	696.43	0	733.22	732.88	732.58	0	0	720.89	730.71	0	717.73	0	0	0	0	722.26	690.23	722.25	0
2.3894e+13	0	791.57	0	0	742.78	694.54	709.89	0	0	0	0	0	0	702.41	798.9	692	734.87	0	0	0	0	712.31	0	0	0	0	701.61	691.56	701.86	698.14	698.95	690.73	793.02	734.35	732.6	0	0	784.81	730.8	0	719.73	0	0	0	0	734.41	692.87	786.91	0
2.3941e+13	0	755.7	0	0	721.62	698.59	709.67	0	0	0	0	0	0	702.14	761.86	691.87	735.1	0	0	0	0	712.09	0	0	0	0	702.44	698.68	701.33	697.9	698.85	690.59	763.52	733.91	733.93	0	0	750.23	737.31	0	719.36	0	0	0	0	738.7	692.77	751.92	0
2.3987e+13	0	745.01	0	0	713.92	700.09	709.43	0	0	0	0	0	0	701.85	750.74	691.74	736.44	0	0	0	0	711.85	0	0	0	0	698.9	698.96	701.21	697.64	698.75	690.45	753.19	733.84	735.77	0	0	739.94	738.48	0	719.11	0	0	0	0	735.35	692.67	741.49	0
2.4033e+13	0	738.93	0	0	709.12	699.97	709.21	0	0	0	0	0	0	701.59	744.41	691.61	737.17	0	0	0	0	711.64	0	0	0	0	695.59	697.82	701.27	697.38	698.65	690.31	747.12	734.09	736.32	0	0	734.06	737.62	0	719.06	0	0	0	0	732.2	692.57	735.54	0
2.408e+13	0	734.69	0	0	705.5	699.22	709.04	0	0	0	0	0	0	701.39	740	691.48	737.24	0	0	0	0	711.49	0	0	0	0	690.72	696.24	701.27	697.13	698.54	690.18	742.81	734.32	736.08	0	0	729.94	736.23	0	719.1	0	0	0	0	729.5	692.48	731.38	0
2.4126e+13	0	731.42	0	0	702.45	698.19	708.91	0	0	0	0	0	0	701.21	736.6	691.35	736.91	0	0	0	0	711.37	0	0	0	0	0	694.21	701.12	696.91	698.44	690.05	739.46	734.41	735.45	0	0	726.76	734.72	0	719.11	0	0	0	0	727.16	692.38	728.17	0
2.4173e+13	0	728.72	0	0	699.6	696.99	708.78	0	0	0	0	0	0	701.04	733.82	691.22	736.33	0	0	0	0	711.27	0	0	0	0	0	690.41	700.86	696.7	698.34	0	736.7	734.34	734.62	0	0	724.14	733.23	0	719.04	0	0	0	0	725.1	692.28	725.53	0
2.4219e+13	0	726.42	0	0	696.5	695.51	708.65	0	0	0	0	0	0	700.86	731.46	691.09	735.63	0	0	0	0	711.15	0	0	0	0	0	0	700.49	696.5	698.24	0	734.34	734.14	733.71	0	0	721.89	731.79	0	718.88	0	0	0	0	723.25	692.19	723.27	0
2.4266e+13	0	810.98	0	0	753.11	695.39	711.07	0	0	0	0	0	0	703.57	818.15	693.8	736	0	0	0	0	713.49	0	0	0	0	699.24	690.41	702.88	699.36	700.71	692.52	804.08	735.59	733.66	0	0	804.1	730.96	0	720.86	0	0	0	0	730.69	694.78	806.26	0
2.4312e+13	0	759.11	0	0	724.06	699.25	710.86	0	0	0	0	0	0	703.3	765.45	693.67	735.95	0	0	0	0	713.27	0	0	0	0	703.57	699	702.31	699.13	700.6	692.38	766.87	735.12	734.58	0	0	753.5	737.74	0	720.48	0	0	0	0	740.01	694.68	755.23	0
2.4359e+13	0	747.01	0	0	715.46	700.98	710.61	0	0	0	0	0	0	703.01	752.86	693.54	737.35	0	0	0	0	713.03	0	0	0	0	700.02	699.77	702.15	698.87	700.5	692.25	755.26	735	736.63	0	0	741.86	739.49	0	720.2	0	0	0	0	736.7	694.58	743.44	0
2.4405e+13	0	740.47	0	0	710.35	700.9	710.39	0	0	0	0	0	0	702.75	746.05	693.41	738.21	0	0	0	0	712.82	0	0	0	0	696.76	698.73	702.23	698.6	700.4	692.11	748.74	735.24	737.35	0	0	735.53	738.75	0	720.14	0	0	0	0	733.43	694.49	737.04	0
2.4452e+13	0	736.01	0	0	706.58	700.16	710.22	0	0	0	0	0	0	702.54	741.4	693.28	738.35	0	0	0	0	712.66	0	0	0	0	692.96	697.19	702.25	698.36	700.3	691.98	744.21	735.5	737.18	0	0	731.2	737.37	0	720.19	0	0	0	0	730.64	694.39	732.66	0
2.4498e+13	0	732.6	0	0	703.49	699.14	710.09	0	0	0	0	0	0	702.37	737.87	693.15	738.04	0	0	0	0	712.55	0	0	0	0	0	695.36	702.14	698.14	700.19	691.84	740.73	735.62	736.56	0	0	727.89	735.84	0	720.21	0	0	0	0	728.24	694.3	729.32	0
2.4545e+13	0	729.82	0	0	700.65	697.95	709.97	0	0	0	0	0	0	702.21	735	693.02	737.48	0	0	0	0	712.45	0	0	0	0	0	692.48	701.89	697.94	700.09	691.7	737.88	735.56	735.73	0	0	725.19	734.32	0	720.15	0	0	0	0	726.12	694.2	726.6	0
2.4591e+13	0	727.46	0	0	697.76	696.59	709.84	0	0	0	0	0	0	702.03	732.57	692.89	736.77	0	0	0	0	712.33	0	0	0	0	0	0	701.52	697.74	699.99	691.57	735.46	735.37	734.81	0	0	722.88	732.85	0	720	0	0	0	0	724.24	694.11	724.28	0
2.4638e+13	0	846.02	0	0	762.2	696.35	712.22	0	0	0	0	0	0	704.7	851.9	695.53	737.12	0	0	0	0	714.64	0	0	0	0	694.5	0	703.87	700.54	702.4	694.27	814.61	736.81	734.72	0	0	840.2	731.56	0	721.96	0	0	0	0	725.81	696.63	842.04	0
2.4684e+13	0	763	0	0	726.23	699.58	712.01	0	0	0	0	0	0	704.43	769.54	695.4	736.8	0	0	0	0	714.43	0	0	0	0	704.41	698.81	703.27	700.31	702.3	694.13	770.63	736.31	735.18	0	0	757.23	737.96	0	721.57	0	0	0	0	741.21	696.54	759	0
2.4731e+13	0	749.12	0	0	716.75	701.65	711.76	0	0	0	0	0	0	704.14	755.08	695.27	738.21	0	0	0	0	714.18	0	0	0	0	700.91	700.21	703.06	700.05	702.2	694	757.43	736.13	737.43	0	0	743.87	740.43	0	721.26	0	0	0	0	738.06	696.44	745.48	0
2.4777e+13	0	742.05	0	0	711.36	701.67	711.53	0	0	0	0	0	0	703.87	747.72	695.14	739.2	0	0	0	0	713.96	0	0	0	0	697.66	699.32	703.15	699.79	702.1	693.86	750.4	736.37	738.33	0	0	737.03	739.85	0	721.19	0	0	0	0	734.68	696.35	738.57	0
2.4824e+13	0	737.34	0	0	707.47	700.95	711.36	0	0	0	0	0	0	703.66	742.82	695.01	739.43	0	0	0	0	713.8	0	0	0	0	694.34	697.87	703.21	699.55	701.99	693.73	745.63	736.65	738.24	0	0	732.46	738.48	0	721.24	0	0	0	0	731.78	696.25	733.95	0
2.487e+13	0	733.78	0	0	704.33	699.93	711.23	0	0	0	0	0	0	703.49	739.13	694.88	739.16	0	0	0	0	713.69	0	0	0	0	0	696.15	703.12	699.33	701.89	693.6	742	736.79	737.65	0	0	729.02	736.94	0	721.27	0	0	0	0	729.3	696.16	730.48	0
2.4917e+13	0	730.91	0	0	701.51	698.77	711.11	0	0	0	0	0	0	703.34	736.17	694.75	738.6	0	0	0	0	713.59	0	0	0	0	0	693.83	702.88	699.14	701.79	693.46	739.05	736.76	736.82	0	0	726.23	735.39	0	721.23	0	0	0	0	727.14	696.06	727.66	0
2.4963e+13	0	728.48	0	0	698.75	697.46	710.99	0	0	0	0	0	0	703.17	733.67	694.62	737.89	0	0	0	0	713.48	0	0	0	0	0	0	702.53	698.94	701.69	693.32	736.57	736.58	735.89	0	0	723.86	733.9	0	721.09	0	0	0	0	725.21	695.97	725.28	0
2.501e+13	0	915.54	0	0	744.11	697.31	713.34	0	0	0	0	0	0	705.79	918.93	697.21	738.23	0	0	0	0	715.76	0	0	0	0	0	0	704.84	701.69	704.05	695.95	808.66	738	735.78	0	0	912.31	732.48	0	723.03	0	691.06	0	0	722.81	698.43	913.32	0
2.5056e+13	0	767.57	0	0	729.01	699.9	713.13	0	0	0	0	0	0	705.53	774.34	697.08	737.66	0	0	0	0	715.55	0	0	0	0	705.52	698.77	704.21	701.46	703.95	695.82	774.95	737.49	735.78	0	0	761.59	737.94	0	722.63	0	690.82	0	0	742.24	698.34	763.42	0
2.5103e+13	0	751.35	0	0	718.26	702.37	712.88	0	0	0	0	0	0	705.24	757.44	696.95	739.02	0	0	0	0	715.3	0	0	0	0	702.02	700.96	703.94	701.21	703.84	695.69	759.71	737.24	738.16	0	0	746.01	741.31	0	722.29	0	690.59	0	0	739.42	698.24	747.65	0
2.5149e+13	0	743.67	0	0	712.5	702.5	712.65	0	0	0	0	0	0	704.96	749.44	696.82	740.16	0	0	0	0	715.07	0	0	0	0	698.72	700.17	704.04	700.95	703.74	695.55	752.1	737.46	739.27	0	0	738.58	740.92	0	722.2	0	690.35	0	0	735.92	698.14	740.13	0
2.5196e+13	0	738.68	0	0	708.46	701.79	712.47	0	0	0	0	0	0	704.75	744.25	696.69	740.47	0	0	0	0	714.91	0	0	0	0	695.53	698.74	704.13	700.7	703.64	695.42	747.06	737.76	739.27	0	0	733.74	739.58	0	722.26	0	690.1	0	0	732.92	698.05	735.25	0
2.5242e+13	0	734.96	0	0	705.24	700.77	712.34	0	0	0	0	0	0	704.58	740.4	696.57	740.24	0	0	0	0	714.8	0	0	0	0	690.11	697.08	704.07	700.49	703.54	695.28	743.27	737.93	738.71	0	0	730.15	738.02	0	722.31	0	0	0	0	730.37	697.95	731.63	0
2.5289e+13	0	731.99	0	0	702.43	699.61	712.23	0	0	0	0	0	0	704.43	737.34	696.44	739.7	0	0	0	0	714.71	0	0	0	0	0	695.04	703.84	700.29	703.43	695.15	740.23	737.92	737.89	0	0	727.27	736.44	0	722.28	0	0	0	0	728.14	697.86	728.72	0
2.5335e+13	0	729.5	0	0	699.73	698.35	712.11	0	0	0	0	0	0	704.27	734.77	696.31	738.99	0	0	0	0	714.6	0	0	0	0	0	691.3	703.5	700.1	703.33	695.01	737.67	737.75	736.95	0	0	724.84	734.93	0	722.15	0	0	0	0	726.17	697.76	726.27	0
2.5382e+13	0	727.33	0	0	696.77	696.88	711.97	0	0	0	0	0	0	704.08	732.54	696.18	738.19	0	0	0	0	714.47	0	0	0	0	0	0	703.07	699.9	703.23	694.88	735.45	737.46	735.96	0	0	722.72	733.48	0	721.93	0	0	0	0	724.38	697.66	724.13	0
2.5428e+13	0	773.1	0	0	731.85	699.94	714.22	0	0	0	0	0	0	706.6	780.13	698.71	738.54	0	0	0	0	716.64	0	0	0	0	706.31	698.26	705.13	702.58	705.54	697.45	780.02	738.64	736.39	0	0	766.89	737.67	0	723.67	0	692.1	0	0	742.96	700.08	768.78	0
2.5475e+13	0	753.74	0	0	719.72	702.91	713.97	0	0	0	0	0	0	706.3	759.97	698.58	739.78	0	0	0	0	716.39	0	0	0	0	702.92	701.48	704.79	702.33	705.44	697.32	762.14	738.32	738.82	0	0	748.29	742.09	0	723.3	0	691.87	0	0	740.77	699.98	749.95	0
2.5521e+13	0	745.33	0	0	713.61	703.21	713.73	0	0	0	0	0	0	706.02	751.21	698.45	741.06	0	0	0	0	716.15	0	0	0	0	699.54	700.87	704.88	702.07	705.34	697.19	753.85	738.51	740.16	0	0	740.17	741.96	0	723.19	0	691.63	0	0	737.17	699.89	741.74	0
2.5568e+13	0	740.03	0	0	709.42	702.56	713.54	0	0	0	0	0	0	705.8	745.7	698.32	741.48	0	0	0	0	715.98	0	0	0	0	696.42	699.48	705.01	701.82	705.24	697.05	748.51	738.84	740.27	0	0	735.04	740.66	0	723.25	0	691.34	0	0	734.06	699.79	736.57	0
2.5614e+13	0	736.15	0	0	706.13	701.56	713.41	0	0	0	0	0	0	705.64	741.68	698.19	741.3	0	0	0	0	715.87	0	0	0	0	691.96	697.85	704.97	701.61	705.13	696.92	744.56	739.04	739.75	0	0	731.29	739.09	0	723.31	0	691.07	0	0	731.42	699.69	732.79	0
2.5661e+13	0	733.07	0	0	703.3	700.4	713.31	0	0	0	0	0	0	705.49	738.5	698.06	740.78	0	0	0	0	715.78	0	0	0	0	0	695.96	704.77	701.41	705.03	696.79	741.41	739.05	738.94	0	0	728.31	737.49	0	723.29	0	690.82	0	0	729.14	699.6	729.78	0
2.5707e+13	0	730.5	0	0	700.64	699.16	713.19	0	0	0	0	0	0	705.34	735.86	697.93	740.07	0	0	0	0	715.69	0	0	0	0	0	693.06	704.44	701.22	704.93	696.65	738.77	738.89	737.99	0	0	725.82	735.94	0	723.18	0	690.57	0	0	727.11	699.5	727.26	0
2.5753e+13	0	728.29	0	0	697.85	697.77	713.06	0	0	0	0	0	0	705.16	733.58	697.81	739.27	0	0	0	0	715.56	0	0	0	0	0	0	704.01	701.03	704.82	696.52	736.5	738.6	736.99	0	0	723.64	734.47	0	722.97	0	690.34	0	0	725.29	699.4	725.07	0
2.58e+13	0	780.12	0	0	736.07	700.01	715.28	0	0	0	0	0	0	707.63	787.42	700.28	739.45	0	0	0	0	717.7	0	0	0	0	706.01	697.46	706.03	703.67	707.09	699.03	786.12	739.77	737.05	0	0	773.63	737.18	0	724.69	0	693.34	0	0	743.09	701.77	775.61	0
2.5846e+13	0	756.32	0	0	721.6	703.56	715.03	0	0	0	0	0	0	707.34	762.69	700.15	740.5	0	0	0	0	717.45	0	0	0	0	703.6	701.94	705.62	703.42	706.99	698.9	764.75	739.38	739.41	0	0	750.75	742.77	0	724.29	0	693.09	0	0	742.12	701.67	752.44	0
2.5893e+13	0	747.05	0	0	714.93	704.06	714.78	0	0	0	0	0	0	707.05	753.04	700.02	741.92	0	0	0	0	717.2	0	0	0	0	700.29	701.54	705.7	703.16	706.89	698.77	755.65	739.53	741	0	0	741.81	742.97	0	724.14	0	692.83	0	0	738.42	701.58	743.41	0
2.5939e+13	0	741.41	0	0	710.52	703.42	714.59	0	0	0	0	0	0	706.83	747.17	699.9	742.46	0	0	0	0	717.03	0	0	0	0	697.25	700.19	705.85	702.91	706.78	698.64	749.98	739.88	741.23	0	0	736.36	741.72	0	724.2	0	692.58	0	0	735.2	701.48	737.91	0
2.5986e+13	0	737.34	0	0	707.11	702.4	714.46	0	0	0	0	0	0	706.66	742.96	699.77	742.33	0	0	0	0	716.92	0	0	0	0	693.71	698.6	705.85	702.69	706.68	698.5	745.84	740.11	740.76	0	0	732.44	740.14	0	724.28	0	692.32	0	0	732.48	701.38	733.95	0
2.6032e+13	0	734.15	0	0	704.23	701.23	714.35	0	0	0	0	0	0	706.52	739.67	699.64	741.83	0	0	0	0	716.83	0	0	0	0	0	696.83	705.67	702.5	706.58	698.37	742.58	740.15	739.96	0	0	729.35	738.51	0	724.28	0	692.07	0	0	730.13	701.29	730.83	0
2.6079e+13	0	731.51	0	0	701.57	700	714.25	0	0	0	0	0	0	706.37	736.94	699.51	741.13	0	0	0	0	716.74	0	0	0	0	0	694.39	705.35	702.31	706.48	698.24	739.87	740	739.01	0	0	726.78	736.94	0	724.18	0	691.83	0	0	728.05	701.19	728.24	0
2.6125e+13	0	729.24	0	0	698.91	698.65	714.12	0	0	0	0	0	0	706.2	734.6	699.38	740.32	0	0	0	0	716.62	0	0	0	0	0	0	704.93	702.13	706.37	698.1	737.53	739.72	738	0	0	724.56	735.44	0	723.98	0	691.58	0	0	726.2	701.09	726	0
2.6172e+13	0	789.58	0	0	740.84	700.04	716.31	0	0	0	0	0	0	708.64	797.1	701.8	740.4	0	0	0	0	718.73	0	0	0	0	705.93	696.39	706.91	704.72	708.59	700.56	793.67	740.87	737.8	0	0	782.8	736.59	0	725.68	0	694.51	691.07	0	742.17	703.41	784.88	0
2.6218e+13	0	759.14	0	0	723.32	704.1	716.06	0	0	0	0	0	0	708.35	765.66	701.68	741.17	0	0	0	0	718.48	0	0	0	0	704.59	702.48	706.44	704.48	708.49	700.43	767.57	740.42	739.93	0	0	753.44	743.32	0	725.26	0	694.27	690.88	0	743.46	703.31	755.16	0
2.6265e+13	0	748.85	0	0	716.09	704.83	715.81	0	0	0	0	0	0	708.05	754.94	701.55	742.74	0	0	0	0	718.23	0	0	0	0	701.21	702.28	706.49	704.21	708.39	700.3	757.52	740.52	741.79	0	0	743.52	743.93	0	725.08	0	694.03	690.7	0	739.68	703.22	745.14	0
2.6311e+13	0	742.81	0	0	711.46	704.22	715.6	0	0	0	0	0	0	707.82	748.67	701.42	743.39	0	0	0	0	718.04	0	0	0	0	698.15	700.95	706.67	703.95	708.29	700.17	751.47	740.88	742.17	0	0	737.7	742.77	0	725.13	0	693.78	690.51	0	736.34	703.12	739.27	0
2.6358e+13	0	738.55	0	0	707.95	703.19	715.47	0	0	0	0	0	0	707.65	744.25	701.29	743.33	0	0	0	0	717.93	0	0	0	0	695	699.37	706.7	703.74	708.19	700.04	747.14	741.15	741.75	0	0	733.59	741.18	0	725.22	0	693.53	690.33	0	733.53	703.02	735.12	0
2.6404e+13	0	735.23	0	0	705.03	702.02	715.37	0	0	0	0	0	0	707.52	740.83	701.17	742.86	0	0	0	0	717.85	0	0	0	0	0	697.64	706.54	703.55	708.08	699.9	743.75	741.21	740.97	0	0	730.39	739.52	0	725.24	0	693.28	690.15	0	731.11	702.93	731.88	0
2.6451e+13	0	732.51	0	0	702.38	700.78	715.27	0	0	0	0	0	0	707.37	738.01	701.04	742.16	0	0	0	0	717.76	0	0	0	0	0	695.54	706.24	703.37	707.98	699.77	740.95	741.08	740.02	0	0	727.75	737.92	0	725.15	0	693.02	0	0	728.99	702.83	729.21	0
2.6497e+13	0	730.18	0	0	699.79	699.47	715.14	0	0	0	0	0	0	707.21	735.61	700.91	741.35	0	0	0	0	717.64	0	0	0	0	0	691.81	705.82	703.19	707.88	699.64	738.55	740.81	738.99	0	0	725.47	736.39	0	724.96	0	692.77	0	0	727.09	702.73	726.92	0
2.6544e+13	0	803.45	0	0	748.02	700.06	717.31	0	0	0	0	0	0	709.61	810.96	703.28	741.38	0	0	0	0	719.73	0	0	0	0	704.97	694.78	707.78	705.74	710.05	702.05	803.03	741.94	738.64	0	0	796.5	736.12	0	726.64	0	695.66	692.54	0	739.49	705	798.66	0
2.659e+13	0	762.26	0	0	725.46	704.55	717.06	0	0	0	0	0	0	709.33	768.95	703.15	741.82	0	0	0	0	719.49	0	0	0	0	705.87	703.04	707.24	705.5	709.95	701.91	770.65	741.44	740.38	0	0	756.42	743.7	0	726.21	0	695.43	692.36	0	744.76	704.9	758.19	0
2.6637e+13	0	750.72	0	0	717.5	705.63	716.8	0	0	0	0	0	0	709.03	756.91	703.03	743.49	0	0	0	0	719.22	0	0	0	0	702.34	703.15	707.25	705.23	709.85	701.78	759.45	741.48	742.53	0	0	745.3	744.85	0	725.99	0	695.19	692.17	0	740.95	704.81	746.94	0
2.6683e+13	0	744.25	0	0	712.61	705.08	716.59	0	0	0	0	0	0	708.78	750.19	702.9	744.29	0	0	0	0	719.03	0	0	0	0	699.23	701.86	707.45	704.97	709.75	701.65	752.98	741.85	743.07	0	0	739.07	743.79	0	726.03	0	694.95	691.99	0	737.49	704.71	740.65	0
2.673e+13	0	739.76	0	0	708.97	704.06	716.46	0	0	0	0	0	0	708.62	745.54	702.77	744.3	0	0	0	0	718.91	0	0	0	0	696.25	700.28	707.52	704.75	709.65	701.52	748.43	742.15	742.72	0	0	734.76	742.2	0	726.14	0	694.69	691.81	0	734.58	704.61	736.29	0
2.6776e+13	0	736.32	0	0	705.98	702.88	716.36	0	0	0	0	0	0	708.48	741.98	702.65	743.86	0	0	0	0	718.84	0	0	0	0	691.36	698.58	707.39	704.57	709.54	701.39	744.91	742.24	741.95	0	0	731.43	740.53	0	726.17	0	694.43	691.63	0	732.09	704.52	732.93	0
2.6823e+13	0	733.51	0	0	703.33	701.63	716.26	0	0	0	0	0	0	708.35	739.07	702.52	743.17	0	0	0	0	718.75	0	0	0	0	0	696.66	707.1	704.39	709.44	701.26	742.02	742.13	741	0	0	728.71	738.89	0	726.1	0	694.18	691.44	0	729.91	704.42	730.18	0
2.6869e+13	0	731.12	0	0	700.79	700.34	716.14	0	0	0	0	0	0	708.19	736.6	702.39	742.35	0	0	0	0	718.64	0	0	0	0	0	693.82	706.69	704.22	709.34	701.13	739.56	741.87	739.97	0	0	726.37	737.34	0	725.91	0	693.95	691.26	0	727.97	704.32	727.83	0
2.6916e+13	0	826.27	0	0	757.63	700.37	718.28	0	0	0	0	0	0	710.56	833.11	704.71	742.36	0	0	0	0	720.71	0	0	0	0	701.61	693.11	708.62	706.73	711.47	703.48	813.77	743	739.55	0	0	819.72	736.09	0	727.58	0	696.77	693.98	0	734.58	706.55	821.78	691.12
2.6962e+13	0	765.79	0	0	727.63	704.81	718.04	0	0	0	0	0	0	710.28	772.65	704.58	742.44	0	0	0	0	720.46	0	0	0	0	707	703.34	708.03	706.49	711.37	703.35	774.07	742.45	740.78	0	0	759.78	743.89	0	727.14	0	696.55	693.79	0	746	706.45	761.61	690.99
2.7009e+13	0	752.68	0	0	718.87	706.34	717.77	0	0	0	0	0	0	709.97	758.98	704.46	744.2	0	0	0	0	720.2	0	0	0	0	703.32	703.9	707.99	706.23	711.27	703.22	761.47	742.41	743.2	0	0	747.17	745.72	0	726.87	0	696.31	693.61	0	742.22	706.35	748.84	690.85
2.7055e+13	0	745.72	0	0	713.71	705.91	717.56	0	0	0	0	0	0	709.72	751.74	704.33	745.15	0	0	0	0	719.99	0	0	0	0	700.11	702.67	708.21	705.97	711.17	703.09	754.52	742.79	743.93	0	0	740.47	744.79	0	726.9	0	696.06	693.43	0	738.64	706.26	742.07	690.72
2.7102e+13	0	741	0	0	709.95	704.9	717.41	0	0	0	0	0	0	709.55	746.85	704.21	745.24	0	0	0	0	719.87	0	0	0	0	697.14	701.08	708.32	705.74	711.06	702.96	749.74	743.12	743.66	0	0	735.93	743.21	0	727.02	0	695.81	693.25	0	735.62	706.16	737.48	690.57
2.7148e+13	0	737.42	0	0	706.9	703.71	717.32	0	0	0	0	0	0	709.42	743.13	704.08	744.83	0	0	0	0	719.79	0	0	0	0	693.17	699.4	708.22	705.56	710.96	702.83	746.07	743.24	742.92	0	0	732.47	741.51	0	727.08	0	695.56	693.07	0	733.06	706.06	733.98	690.44
2.7195e+13	0	734.52	0	0	704.23	702.46	717.23	0	0	0	0	0	0	709.29	740.12	703.95	744.16	0	0	0	0	719.72	0	0	0	0	0	697.57	707.95	705.39	710.86	702.7	743.09	743.15	741.97	0	0	729.66	739.85	0	727.02	0	695.32	692.88	0	730.83	705.97	731.14	690.3
2.7241e+13	0	732.06	0	0	701.71	701.17	717.11	0	0	0	0	0	0	709.14	737.59	703.83	743.34	0	0	0	0	719.61	0	0	0	0	0	695.13	707.55	705.21	710.76	702.57	740.56	742.9	740.92	0	0	727.27	738.27	0	726.84	0	695.09	692.69	0	728.85	705.87	728.73	690.17
2.7288e+13	690.85	867.86	0	0	765	700.94	719.23	0	0	0	0	0	0	711.48	872.89	706.1	743.34	0	0	0	0	721.66	0	0	0	0	693.81	691.98	709.46	707.69	712.85	704.88	821.2	744.02	740.48	0	0	862.98	736.6	0	728.5	0	697.85	695.36	0	728.99	708.05	864.53	692.78
2.7334e+13	690.56	769.86	0	0	729.87	704.95	718.99	0	0	0	0	0	0	711.2	776.9	705.97	743.07	0	0	0	0	721.42	0	0	0	0	707.14	703.48	708.82	707.46	712.75	704.75	777.94	743.45	741.14	0	0	763.68	743.85	0	728.05	0	697.63	695.18	0	747.12	707.95	765.57	692.64
2.7381e+13	690.23	754.76	0	0	720.15	706.99	718.72	0	0	0	0	0	0	710.89	761.17	705.85	744.84	0	0	0	0	721.14	0	0	0	0	703.76	704.48	708.72	707.19	712.64	704.62	763.59	743.32	743.81	0	0	749.15	746.53	0	727.74	0	697.39	695	0	743.51	707.85	750.86	692.51
2.7427e+13	0	747.23	0	0	714.68	706.67	718.49	0	0	0	0	0	0	710.64	753.33	705.72	745.96	0	0	0	0	720.92	0	0	0	0	700.62	703.28	708.96	706.93	712.54	704.49	756.1	743.69	744.75	0	0	741.91	745.77	0	727.75	0	697.15	694.82	0	739.79	707.76	743.53	692.37
2.7473e+13	0	742.24	0	0	710.79	705.66	718.34	0	0	0	0	0	0	710.46	748.16	705.6	746.15	0	0	0	0	720.8	0	0	0	0	697.74	701.69	709.1	706.7	712.44	704.36	751.06	744.06	744.57	0	0	737.11	744.21	0	727.88	0	696.9	694.64	0	736.67	707.66	738.68	692.24
2.752e+13	0	738.51	0	0	707.66	704.45	718.25	0	0	0	0	0	0	710.33	744.29	705.47	745.78	0	0	0	0	720.73	0	0	0	0	694.32	700.01	709.03	706.52	712.34	704.23	747.24	744.21	743.86	0	0	733.52	742.49	0	727.95	0	696.65	694.46	0	734.03	707.56	735.04	692.1
2.7566e+13	0	735.52	0	0	704.96	703.18	718.17	0	0	0	0	0	0	710.21	741.18	705.35	745.12	0	0	0	0	720.66	0	0	0	0	0	698.24	708.78	706.35	712.24	704.1	744.15	744.14	742.91	0	0	730.61	740.8	0	727.91	0	696.42	694.28	0	731.74	707.47	732.11	691.97
2.7613e+13	0	733	0	0	702.45	701.89	718.06	0	0	0	0	0	0	710.06	738.57	705.22	744.3	0	0	0	0	720.56	0	0	0	0	0	696.04	708.39	706.18	712.13	703.97	741.55	743.91	741.86	0	0	728.16	739.19	0	727.75	0	696.19	694.1	0	729.71	707.37	729.63	691.83
2.7659e+13	691.84	963.45	0	0	728.12	701.62	720.15	0	0	0	0	0	0	712.38	965.81	707.45	744.29	0	0	0	0	722.58	0	0	0	0	0	692.07	710.29	708.62	714.19	706.23	795.31	745.03	741.41	0	0	961.34	737.45	0	729.4	0	698.9	696.7	0	726.69	709.5	961.99	694.39
2.7706e+13	691.55	774.71	0	0	732.78	704.86	719.92	0	0	0	0	0	0	712.11	781.93	707.32	743.71	0	0	0	0	722.35	0	0	0	0	707.98	703.44	709.61	708.4	714.09	706.1	782.41	744.43	741.5	0	0	768.33	743.53	0	728.94	0	698.68	696.52	0	748.03	709.41	770.28	694.26
2.7752e+13	691.23	756.97	0	0	721.68	707.54	719.64	0	0	0	0	0	0	711.8	763.49	707.2	745.44	0	0	0	0	722.07	0	0	0	0	704.7	705.16	709.43	708.13	713.98	705.97	765.83	744.21	744.34	0	0	751.27	747.25	0	728.59	0	698.45	696.34	0	744.8	709.31	753.01	694.12
2.7799e+13	690.86	748.78	0	0	715.81	707.4	719.4	0	0	0	0	0	0	711.53	754.97	707.07	746.73	0	0	0	0	721.84	0	0	0	0	701.47	704.03	709.67	707.87	713.88	705.84	757.71	744.57	745.53	0	0	743.39	746.72	0	728.58	0	698.21	696.16	0	740.95	709.21	745.03	693.99
2.7845e+13	690.5	743.51	0	0	711.74	706.42	719.25	0	0	0	0	0	0	711.34	749.49	706.95	747.02	0	0	0	0	721.7	0	0	0	0	698.6	702.43	709.84	707.64	713.78	705.71	752.39	744.96	745.46	0	0	738.32	745.19	0	728.71	0	697.96	695.98	0	737.72	709.12	739.89	693.85
2.7892e+13	690.2	739.62	0	0	708.53	705.21	719.16	0	0	0	0	0	0	711.22	745.45	706.82	746.71	0	0	0	0	721.63	0	0	0	0	695.54	700.76	709.81	707.45	713.68	705.58	748.41	745.15	744.78	0	0	734.56	743.46	0	728.81	0	697.72	695.81	0	735	709.02	736.1	693.72
2.7938e+13	0	736.52	0	0	705.78	703.93	719.08	0	0	0	0	0	0	711.1	742.23	706.7	746.06	0	0	0	0	721.57	0	0	0	0	0	699.02	709.58	707.29	713.58	705.45	745.22	745.11	743.84	0	0	731.56	741.74	0	728.78	0	697.48	695.63	0	732.65	708.92	733.07	693.59
2.7985e+13	0	733.93	0	0	703.27	702.63	718.97	0	0	0	0	0	0	710.96	739.54	706.57	745.25	0	0	0	0	721.48	0	0	0	0	0	697.01	709.2	707.13	713.47	705.32	742.54	744.89	742.79	0	0	729.04	740.1	0	728.63	0	697.25	695.45	0	730.58	708.83	730.53	693.45
2.8031e+13	0	731.69	0	0	700.82	701.3	718.84	0	0	0	0	0	0	710.78	737.23	706.45	744.35	0	0	0	0	721.34	0	0	0	0	0	694.06	708.73	706.95	713.37	705.19	740.22	744.53	741.69	0	0	726.85	738.56	0	728.38	0	697.03	695.26	0	728.72	708.73	728.32	693.32
2.8078e+13	692.52	780.68	0	0	735.98	704.63	720.82	0	0	0	0	0	0	712.99	788.08	708.63	744.4	0	0	0	0	723.25	0	0	0	0	708.85	702.66	710.38	709.31	715.39	707.41	787.69	745.41	741.89	0	0	774.08	742.92	0	729.82	690.73	699.7	697.82	0	748.55	710.82	776.11	695.82
2.8124e+13	692.21	759.35	0	0	723.13	707.96	720.54	0	0	0	0	0	0	712.67	765.99	708.51	745.98	0	0	0	0	722.97	0	0	0	0	705.73	705.58	710.11	709.05	715.28	707.28	768.22	745.09	744.8	0	0	753.55	747.89	0	729.43	690.5	699.47	697.64	0	746.09	710.73	755.32	695.68
2.8171e+13	691.83	750.38	0	0	716.85	708.04	720.29	0	0	0	0	0	0	712.39	756.66	708.38	747.45	0	0	0	0	722.72	0	0	0	0	702.38	704.65	710.35	708.78	715.18	707.15	759.38	745.41	746.27	0	0	744.92	747.64	0	729.38	690.27	699.23	697.46	0	742.12	710.63	746.59	695.55
2.8217e+13	691.48	744.79	0	0	712.62	707.12	720.13	0	0	0	0	0	0	712.21	750.85	708.26	747.86	0	0	0	0	722.58	0	0	0	0	699.47	703.1	710.56	708.55	715.08	707.03	753.74	745.84	746.31	0	0	739.54	746.15	0	729.52	690.03	698.99	697.29	0	738.78	710.53	741.13	695.42
2.8264e+13	691.18	740.73	0	0	709.33	705.91	720.04	0	0	0	0	0	0	712.08	746.62	708.13	747.61	0	0	0	0	722.51	0	0	0	0	696.62	701.44	710.56	708.36	714.98	706.9	749.58	746.07	745.68	0	0	735.62	744.41	0	729.63	0	698.74	697.11	0	735.97	710.44	737.17	695.28
2.831e+13	690.9	737.52	0	0	706.55	704.63	719.96	0	0	0	0	0	0	711.97	743.29	708.01	746.98	0	0	0	0	722.45	0	0	0	0	691.94	699.74	710.35	708.2	714.88	706.77	746.28	746.06	744.75	0	0	732.51	742.67	0	729.62	0	698.51	696.93	0	733.55	710.34	734.03	695.15
2.8357e+13	690.64	734.86	0	0	704.04	703.34	719.87	0	0	0	0	0	0	711.84	740.52	707.88	746.17	0	0	0	0	722.37	0	0	0	0	0	697.87	709.99	708.04	714.77	706.64	743.53	745.85	743.69	0	0	729.92	741	0	729.49	0	698.28	696.76	0	731.43	710.24	731.42	695.01
2.8403e+13	690.4	732.56	0	0	701.63	702.02	719.73	0	0	0	0	0	0	711.66	738.15	707.76	745.27	0	0	0	0	722.24	0	0	0	0	0	695.33	709.52	707.87	714.67	706.51	741.15	745.5	742.59	0	0	727.68	739.43	0	729.24	0	698.06	696.58	0	729.54	710.15	729.17	694.88
2.845e+13	693.46	788.39	0	0	739.69	704.3	721.7	0	0	0	0	0	0	713.84	795.94	709.9	745.14	0	0	0	0	724.13	0	0	0	0	709.39	702.09	711.15	710.2	716.65	708.69	794.08	746.37	742.36	0	0	781.57	742.07	0	730.68	691.89	700.68	699.08	0	748.35	712.2	783.67	697.33
2.8496e+13	693.14	761.94	0	0	724.58	708.32	721.42	0	0	0	0	0	0	713.53	768.7	709.78	746.47	0	0	0	0	723.85	0	0	0	0	706.86	706.23	710.78	709.94	716.55	708.56	770.81	745.96	745.18	0	0	756.04	748.41	0	730.25	691.64	700.46	698.9	0	747.38	712.1	757.84	697.2
2.8543e+13	692.78	752.05	0	0	717.85	708.68	721.16	0	0	0	0	0	0	713.24	758.41	709.65	748.12	0	0	0	0	723.59	0	0	0	0	703.37	705.41	711	709.67	716.45	708.43	761.1	746.23	746.95	0	0	746.51	748.53	0	730.16	691.4	700.22	698.73	0	743.31	712.01	748.2	697.06
2.8589e+13	692.44	746.1	0	0	713.45	707.81	720.99	0	0	0	0	0	0	713.04	752.23	709.53	748.67	0	0	0	0	723.44	0	0	0	0	700.41	703.85	711.25	709.43	716.35	708.3	755.11	746.69	747.14	0	0	740.78	747.1	0	730.3	691.16	699.98	698.55	0	739.83	711.91	742.4	696.93
2.8636e+13	692.13	741.85	0	0	710.08	706.62	720.89	0	0	0	0	0	0	712.92	747.8	709.41	748.48	0	0	0	0	723.37	0	0	0	0	697.63	702.17	711.28	709.24	716.24	708.17	750.77	746.96	746.56	0	0	736.68	745.35	0	730.43	690.92	699.74	698.38	0	736.93	711.81	738.25	696.8
2.8682e+13	691.83	738.52	0	0	707.26	705.33	720.82	0	0	0	0	0	0	712.81	744.35	709.28	747.88	0	0	0	0	723.31	0	0	0	0	694	700.48	711.1	709.08	716.14	708.05	747.35	746.97	745.64	0	0	733.46	743.59	0	730.44	690.68	699.51	698.2	0	734.45	711.72	735	696.67
2.8729e+13	691.58	735.78	0	0	704.75	704.03	720.73	0	0	0	0	0	0	712.69	741.5	709.16	747.08	0	0	0	0	723.24	0	0	0	0	0	698.7	710.75	708.93	716.04	707.92	744.51	746.79	744.58	0	0	730.8	741.89	0	730.32	690.43	699.28	698.02	0	732.28	711.62	732.31	696.53
2.8775e+13	691.34	733.43	0	0	702.37	702.72	720.61	0	0	0	0	0	0	712.52	739.07	709.03	746.17	0	0	0	0	723.12	0	0	0	0	0	696.49	710.29	708.76	715.93	707.79	742.08	746.44	743.47	0	0	728.51	740.29	0	730.09	690.19	699.06	697.85	0	730.35	711.52	730	696.4
2.8822e+13	694.36	798.99	0	0	745.28	703.96	722.55	0	0	0	0	0	0	714.68	806.57	711.14	745.94	0	0	0	0	724.99	0	0	0	0	707.86	701.15	711.89	711.06	717.88	709.92	801.94	747.31	742.95	0	0	791.99	741.15	0	731.51	693	701.64	700.3	0	746.81	713.54	794.16	698.79
2.8868e+13	694.05	764.81	0	0	726.53	708.67	722.28	0	0	0	0	0	0	714.36	771.7	711.01	746.93	0	0	0	0	724.71	0	0	0	0	707.49	706.94	711.44	710.81	717.78	709.8	773.63	746.82	745.49	0	0	758.78	748.79	0	731.05	692.76	701.42	700.12	0	748.66	713.44	760.62	698.66
2.8915e+13	693.71	753.79	0	0	719.17	709.38	722.01	0	0	0	0	0	0	714.06	760.24	710.89	748.75	0	0	0	0	724.44	0	0	0	0	704.04	706.25	711.63	710.54	717.68	709.67	762.89	747.03	747.58	0	0	748.18	749.38	0	730.92	692.52	701.19	699.95	0	744.5	713.34	749.89	698.53
2.8961e+13	693.38	747.43	0	0	714.51	708.6	721.82	0	0	0	0	0	0	713.86	753.64	710.77	749.44	0	0	0	0	724.27	0	0	0	0	701.07	704.66	711.91	710.29	717.57	709.54	756.51	747.51	747.93	0	0	742.06	748.04	0	731.06	692.29	700.95	699.77	0	740.9	713.25	743.69	698.4
2.9008e+13	693.05	742.98	0	0	711.03	707.4	721.73	0	0	0	0	0	0	713.73	749	710.64	749.33	0	0	0	0	724.2	0	0	0	0	698.33	702.94	711.98	710.1	717.47	709.41	751.97	747.82	747.41	0	0	737.75	746.28	0	731.21	692.05	700.7	699.6	0	737.9	713.15	739.34	698.27
2.9054e+13	692.76	739.53	0	0	708.13	706.1	721.66	0	0	0	0	0	0	713.63	745.41	710.52	748.76	0	0	0	0	724.15	0	0	0	0	695.09	701.23	711.82	709.94	717.37	709.29	748.42	747.87	746.52	0	0	734.42	744.49	0	731.24	691.81	700.47	699.43	0	735.35	713.05	735.97	698.13
2.9101e+13	692.51	736.7	0	0	705.59	704.79	721.58	0	0	0	0	0	0	713.51	742.48	710.4	747.97	0	0	0	0	724.08	0	0	0	0	0	699.48	711.49	709.79	717.27	709.16	745.5	747.7	745.46	0	0	731.68	742.77	0	731.14	691.55	700.25	699.25	0	733.13	712.96	733.2	698
2.9147e+13	692.27	734.29	0	0	703.21	703.47	721.46	0	0	0	0	0	0	713.35	739.98	710.27	747.06	0	0	0	0	723.97	0	0	0	0	0	697.43	711.04	709.63	717.16	709.03	743	747.37	744.33	0	0	729.33	741.15	0	730.91	691.31	700.03	699.08	0	731.15	712.86	730.84	697.87
2.9193e+13	695.24	814.88	0	0	753.26	703.81	723.38	0	0	0	0	0	0	715.49	822.15	712.33	746.78	0	0	0	0	725.83	0	0	0	0	705.35	699.72	712.63	711.9	719.08	711.12	811.48	748.23	743.67	0	0	807.99	740.46	0	732.33	694.08	702.57	701.48	0	743.11	714.84	810.14	700.21
2.924e+13	694.93	768.01	0	0	728.67	708.95	723.11	0	0	0	0	0	0	715.18	775.06	712.21	747.37	0	0	0	0	725.55	0	0	0	0	708.3	707.57	712.09	711.65	718.97	711	776.75	747.68	745.72	0	0	761.85	748.98	0	731.85	693.85	702.35	701.3	0	749.9	714.74	763.74	700.08
2.9286e+13	694.61	755.61	0	0	720.51	710.08	722.83	0	0	0	0	0	0	714.87	762.17	712.09	749.32	0	0	0	0	725.27	0	0	0	0	704.81	707.07	712.23	711.38	718.87	710.87	764.77	747.81	748.15	0	0	749.93	750.18	0	731.66	693.62	702.12	701.13	0	745.7	714.64	751.67	699.95
2.9333e+13	694.28	748.8	0	0	715.57	709.38	722.64	0	0	0	0	0	0	714.65	755.08	711.97	750.18	0	0	0	0	725.09	0	0	0	0	701.77	705.44	712.55	711.13	718.77	710.74	757.95	748.3	748.69	0	0	743.36	748.95	0	731.79	693.38	701.88	700.96	0	741.97	714.55	745.02	699.82
2.9379e+13	693.96	744.12	0	0	711.94	708.19	722.54	0	0	0	0	0	0	714.52	750.21	711.84	750.15	0	0	0	0	725.01	0	0	0	0	699.04	703.69	712.66	710.93	718.67	710.62	753.18	748.65	748.25	0	0	738.84	747.2	0	731.96	693.15	701.64	700.79	0	738.87	714.45	740.44	699.69
2.9426e+13	693.68	740.54	0	0	708.97	706.87	722.47	0	0	0	0	0	0	714.42	746.48	711.72	749.62	0	0	0	0	724.97	0	0	0	0	696.06	701.96	712.53	710.77	718.57	710.49	749.5	748.74	747.37	0	0	735.38	745.39	0	732.02	692.9	701.41	700.62	0	736.24	714.35	736.94	699.56
2.9472e+13	693.43	737.62	0	0	706.38	705.53	722.4	0	0	0	0	0	0	714.31	743.46	711.6	748.84	0	0	0	0	724.9	0	0	0	0	690.62	700.21	712.22	710.63	718.46	710.36	746.48	748.59	746.31	0	0	732.55	743.64	0	731.93	692.65	701.19	700.45	0	733.97	714.26	734.09	699.43
2.9519e+13	693.18	735.15	0	0	704	704.2	722.28	0	0	0	0	0	0	714.16	740.9	711.47	747.93	0	0	0	0	724.8	0	0	0	0	0	698.27	711.78	710.47	718.36	710.24	743.93	748.27	745.18	0	0	730.15	741.99	0	731.71	692.41	700.98	700.27	0	731.95	714.16	731.67	699.3
2.9565e+13	696.1	841.67	0	0	764.75	703.92	724.2	0	0	0	0	0	0	716.28	847.83	713.5	747.65	0	0	0	0	726.64	0	0	0	0	700.34	698.05	713.36	712.72	720.24	712.29	821.4	749.14	744.46	0	0	835.7	740.34	0	733.13	695.13	703.47	702.62	0	737.06	716.1	837.58	701.59
2.9612e+13	695.8	771.67	0	0	731.08	709.07	723.93	0	0	0	0	0	0	715.97	778.88	713.38	747.8	0	0	0	0	726.37	0	0	0	0	709.25	708.01	712.75	712.47	720.14	712.17	780.26	748.54	745.9	0	0	765.37	748.96	0	732.64	694.9	703.26	702.45	0	751.06	716.01	767.3	701.46
2.9658e+13	695.48	757.55	0	0	721.95	710.72	723.64	0	0	0	0	0	0	715.65	764.2	713.25	749.85	0	0	0	0	726.08	0	0	0	0	705.72	707.87	712.83	712.2	720.03	712.04	766.75	748.57	748.65	0	0	751.78	750.93	0	732.39	694.67	703.03	702.28	0	746.91	715.91	753.54	701.33
2.9705e+13	695.15	750.2	0	0	716.68	710.15	723.43	0	0	0	0	0	0	715.42	756.57	713.13	750.89	0	0	0	0	725.88	0	0	0	0	702.6	706.25	713.17	711.94	719.93	711.91	759.42	749.07	749.41	0	0	744.71	749.85	0	732.51	694.43	702.79	702.11	0	743.04	715.81	746.38	701.2
2.9751e+13	694.84	745.27	0	0	712.89	708.97	723.33	0	0	0	0	0	0	715.29	751.44	713.01	750.95	0	0	0	0	725.8	0	0	0	0	699.85	704.47	713.32	711.74	719.83	711.79	754.4	749.46	749.06	0	0	739.95	748.11	0	732.69	694.2	702.55	701.94	0	739.84	715.71	741.56	701.07
2.9798e+13	694.56	741.55	0	0	709.84	707.63	723.26	0	0	0	0	0	0	715.19	747.56	712.89	750.46	0	0	0	0	725.76	0	0	0	0	697.06	702.72	713.23	711.58	719.73	711.66	750.58	749.58	748.21	0	0	736.34	746.28	0	732.77	693.96	702.32	701.77	0	737.14	715.62	737.92	700.94
2.9844e+13	694.31	738.54	0	0	707.21	706.28	723.2	0	0	0	0	0	0	715.09	744.44	712.77	749.7	0	0	0	0	725.7	0	0	0	0	692.53	700.98	712.93	711.44	719.63	711.54	747.47	749.46	747.16	0	0	733.43	744.5	0	732.7	693.72	702.1	701.6	0	734.8	715.52	734.98	700.81
2.9891e+13	694.06	736	0	0	704.82	704.94	723.09	0	0	0	0	0	0	714.95	741.81	712.64	748.79	0	0	0	0	725.6	0	0	0	0	0	699.12	712.5	711.29	719.52	711.41	744.84	749.16	746.02	0	0	730.97	742.82	0	732.5	693.48	701.89	701.43	0	732.74	715.42	732.49	700.68
2.9937e+13	696.94	892.15	0	0	767.24	704.43	724.99	0	0	0	0	0	0	717.05	896.28	714.63	748.5	0	0	690.34	0	727.44	0	0	0	0	692.67	696.97	714.08	713.51	721.37	713.43	823.84	750.03	745.29	0	0	888.17	740.86	0	733.91	696.14	704.35	703.74	0	731.34	717.33	889.42	702.92
2.9984e+13	696.65	775.96	0	0	733.25	708.95	724.73	0	0	0	0	0	0	716.74	783.33	714.51	748.24	0	0	690.17	0	727.17	0	0	0	0	710.14	707.67	713.41	713.27	721.27	713.3	784.26	749.39	746.05	0	0	769.49	748.66	0	733.41	695.92	704.14	703.57	0	752.09	717.24	771.47	702.8
3.003e+13	696.34	759.6	0	0	723.05	711.15	724.43	0	0	0	0	0	0	716.42	766.37	714.39	750.32	0	0	0	0	726.87	0	0	0	0	706.57	708.26	713.41	713	721.17	713.18	768.85	749.32	749.09	0	0	753.76	751.61	0	733.1	695.69	703.92	703.4	0	748.14	717.14	755.54	702.67
3.0077e+13	696.01	751.65	0	0	717.48	710.72	724.21	0	0	0	0	0	0	716.17	758.1	714.27	751.55	0	0	0	0	726.65	0	0	0	0	703.36	706.76	713.77	712.74	721.07	713.05	760.93	749.8	750.09	0	0	746.09	750.72	0	733.2	695.46	703.68	703.23	0	744.13	717.04	747.79	702.54
3.0123e+13	695.7	746.45	0	0	713.57	709.58	724.09	0	0	0	0	0	0	716.03	752.68	714.15	751.72	0	0	0	0	726.56	0	0	0	0	700.58	705.01	713.97	712.53	720.97	712.93	755.65	750.24	749.84	0	0	741.07	749.01	0	733.4	695.23	703.44	703.06	0	740.81	716.95	742.7	702.41
3.017e+13	695.42	742.57	0	0	710.47	708.25	724.03	0	0	0	0	0	0	715.94	748.65	714.02	751.28	0	0	0	0	726.53	0	0	0	0	697.91	703.26	713.9	712.37	720.86	712.8	751.67	750.4	749.03	0	0	737.32	747.16	0	733.5	694.99	703.21	702.89	0	738.03	716.85	738.91	702.28
3.0216e+13	695.17	739.46	0	0	707.81	706.89	723.97	0	0	0	0	0	0	715.85	745.42	713.9	750.54	0	0	0	0	726.48	0	0	0	0	694.31	701.55	713.63	712.23	720.76	712.67	748.46	750.31	747.99	0	0	734.31	745.35	0	733.45	694.76	702.99	702.72	0	735.64	716.75	735.87	702.15
3.0263e+13	694.92	736.85	0	0	705.42	705.55	723.87	0	0	0	0	0	0	715.71	742.72	713.78	749.63	0	0	0	0	726.39	0	0	0	0	0	699.77	713.21	712.09	720.66	712.55	745.76	750.02	746.84	0	0	731.78	743.64	0	733.26	694.52	702.78	702.55	0	733.53	716.66	733.32	702.02
3.0309e+13	697.76	1085.3	0	0	706.03	705	725.76	0	0	0	0	0	0	717.8	1086.2	715.73	749.35	0	0	691.7	0	728.21	0	0	0	0	0	697.54	714.79	714.29	722.47	714.53	752.94	750.91	746.11	0	0	1084.4	741.64	0	734.68	697.13	705.2	704.82	0	730.21	718.53	1084.7	704.22
3.0356e+13	697.48	781.11	0	0	736.24	708.61	725.5	0	0	0	0	0	0	717.5	788.65	715.61	748.73	0	0	691.53	0	727.94	0	0	0	0	711.21	707.63	714.07	714.05	722.37	714.41	788.9	750.24	746.21	0	0	774.47	748.06	0	734.17	696.91	705	704.65	0	752.86	718.43	776.5	704.09
3.0402e+13	697.16	761.81	0	0	724.52	711.56	725.2	0	0	0	0	0	0	717.17	768.7	715.49	750.74	0	0	691.35	0	727.64	0	0	0	0	707.65	709.02	713.97	713.78	722.27	714.28	771.08	750.05	749.45	0	0	755.88	752.21	0	733.81	696.68	704.78	704.48	0	749.38	718.34	757.69	703.96
3.0449e+13	696.83	753.15	0	0	718.55	711.35	724.96	0	0	0	0	0	0	716.91	759.69	715.37	752.17	0	0	691.16	0	727.41	0	0	0	0	704.3	707.56	714.34	713.51	722.17	714.16	762.5	750.52	750.74	0	0	747.53	751.57	0	733.87	696.46	704.54	704.31	0	745.23	718.24	749.24	703.84
3.0495e+13	696.53	747.64	0	0	714.47	710.26	724.84	0	0	0	0	0	0	716.76	753.95	715.25	752.46	0	0	690.98	0	727.31	0	0	0	0	701.45	705.78	714.58	713.3	722.07	714.03	756.91	750.99	750.6	0	0	742.21	749.89	0	734.08	696.22	704.3	704.15	0	741.79	718.14	743.86	703.71
3.0542e+13	696.25	743.6	0	0	711.28	708.94	724.78	0	0	0	0	0	0	716.68	749.74	715.13	752.08	0	0	690.8	0	727.28	0	0	0	0	698.81	704.01	714.56	713.14	721.97	713.91	752.77	751.19	749.84	0	0	738.3	748.02	0	734.2	695.99	704.07	703.98	0	738.93	718.05	739.91	703.58
3.0588e+13	696	740.38	0	0	708.58	707.57	724.73	0	0	0	0	0	0	716.59	746.41	715.01	751.36	0	0	690.63	0	727.24	0	0	0	0	695.66	702.28	714.31	713.01	721.86	713.78	749.45	751.13	748.8	0	0	735.19	746.19	0	734.17	695.76	703.86	703.81	0	736.47	717.95	736.77	703.45
3.0635e+13	695.75	737.7	0	0	706.16	706.22	724.64	0	0	0	0	0	0	716.46	743.63	714.88	750.46	0	0	690.46	0	727.15	0	0	0	0	0	700.54	713.9	712.86	721.76	713.65	746.68	750.86	747.65	0	0	732.59	744.46	0	734	695.52	703.65	703.64	0	734.31	717.85	734.14	703.32
3.0681e+13	695.51	735.39	0	0	703.89	704.89	724.49	0	0	0	0	0	0	716.28	741.23	714.76	749.48	0	0	690.28	0	727.01	0	0	0	0	0	698.58	713.39	712.7	721.65	713.53	744.28	750.45	746.47	0	0	730.35	742.83	0	733.71	695.29	703.45	703.47	0	732.38	717.76	731.88	703.19
3.0728e+13	698.27	787.56	0	0	739.99	708.23	726.26	0	0	0	0	0	0	718.24	795.23	716.68	749.27	0	0	692.86	690.05	728.71	0	0	0	0	711.43	707.41	714.72	714.82	723.44	715.48	794.42	751.08	746.43	0	0	780.74	747.14	0	734.91	697.87	705.83	705.7	0	753.15	719.6	782.83	705.35
3.0774e+13	697.96	764.21	0	0	726.18	712.01	725.96	0	0	0	0	0	0	717.9	771.22	716.56	751.11	0	0	692.68	0	728.4	0	0	0	0	708.44	709.86	714.52	714.54	723.34	715.35	773.49	750.77	749.74	0	0	758.18	752.71	0	734.5	697.65	705.62	705.53	0	750.62	719.5	760.01	705.23
3.0821e+13	697.63	754.71	0	0	719.72	712.05	725.7	0	0	0	0	0	0	717.63	761.34	716.44	752.75	0	0	692.49	0	728.15	0	0	0	0	705.05	708.42	714.89	714.27	723.24	715.23	764.12	751.2	751.33	0	0	749.02	752.4	0	734.52	697.42	705.38	705.37	0	746.34	719.4	750.75	705.1
3.0867e+13	697.33	748.86	0	0	715.43	711	725.57	0	0	0	0	0	0	717.47	755.25	716.32	753.18	0	0	692.31	0	728.04	0	0	0	0	702.18	706.58	715.17	714.05	723.14	715.11	758.2	751.71	751.34	0	0	743.38	750.76	0	734.74	697.19	705.14	705.2	0	742.78	719.31	745.04	704.97
3.0913e+13	697.05	744.63	0	0	712.14	709.68	725.51	0	0	0	0	0	0	717.39	750.85	716.2	752.86	0	0	692.13	0	728	0	0	0	0	699.57	704.77	715.18	713.89	723.04	714.98	753.88	751.96	750.63	0	0	739.29	748.88	0	734.89	696.96	704.91	705.04	0	739.82	719.21	740.91	704.84
3.096e+13	696.8	741.31	0	0	709.38	708.3	725.46	0	0	0	0	0	0	717.3	747.39	716.08	752.16	0	0	691.96	0	727.97	0	0	0	0	696.72	703.02	714.96	713.76	722.94	714.86	750.45	751.93	749.6	0	0	736.07	747.03	0	734.88	696.73	704.7	704.87	0	737.3	719.12	737.66	704.71
3.1006e+13	696.56	738.55	0	0	706.93	706.93	725.38	0	0	0	0	0	0	717.18	744.54	715.96	751.27	0	0	691.79	0	727.9	0	0	0	0	691.81	701.29	714.57	713.62	722.83	714.73	747.59	751.68	748.45	0	0	733.4	745.26	0	734.72	696.5	704.49	704.7	0	735.09	719.02	734.97	704.59
3.1053e+13	696.32	736.18	0	0	704.66	705.59	725.24	0	0	0	0	0	0	717.01	742.08	715.83	750.29	0	0	691.62	0	727.76	0	0	0	0	0	699.42	714.06	713.46	722.73	714.6	745.14	751.28	747.26	0	0	731.11	743.61	0	734.45	696.27	704.29	704.53	0	733.12	718.92	732.65	704.46
3.1099e+13	699.04	796.02	0	0	744.81	707.76	727	0	0	0	0	0	0	718.96	803.75	717.73	749.9	0	0	694.14	691.75	729.45	0	0	0	0	711.7	706.64	715.38	715.56	724.49	716.52	801.11	751.91	746.77	0	0	789.05	745.99	0	735.65	698.8	706.64	706.72	0	752.52	720.73	791.2	706.58
3.1146e+13	698.74	766.84	0	0	728.04	712.4	726.7	0	0	0	0	0	0	718.62	773.98	717.61	751.44	0	0	693.97	691.67	729.14	0	0	0	0	709.38	710.66	715.06	715.29	724.39	716.4	776.1	751.49	749.95	0	0	760.7	753.09	0	735.19	698.58	706.43	706.56	0	751.86	720.64	762.57	706.45
3.1192e+13	698.42	756.34	0	0	720.97	712.74	726.43	0	0	0	0	0	0	718.33	763.06	717.49	753.28	0	0	693.79	691.58	728.87	0	0	0	0	705.85	709.31	715.42	715.01	724.29	716.28	765.8	751.86	751.88	0	0	750.58	753.18	0	735.16	698.36	706.2	706.39	0	747.46	720.54	752.33	706.32
3.1239e+13	698.11	750.11	0	0	716.45	711.76	726.28	0	0	0	0	0	0	718.16	756.57	717.37	753.86	0	0	693.61	691.49	728.75	0	0	0	0	702.89	707.41	715.74	714.78	724.19	716.15	759.52	752.4	752.05	0	0	744.57	751.62	0	735.38	698.13	705.96	706.23	0	743.77	720.44	746.25	706.19
3.1285e+13	697.84	745.68	0	0	713.03	710.43	726.22	0	0	0	0	0	0	718.08	751.97	717.25	753.62	0	0	693.43	691.4	728.71	0	0	0	0	700.25	705.54	715.8	714.62	724.09	716.03	755	752.7	751.39	0	0	740.29	749.74	0	735.55	697.9	705.73	706.06	0	740.72	720.35	741.93	706.07
3.1332e+13	697.59	742.23	0	0	710.2	709.04	726.18	0	0	0	0	0	0	718	748.39	717.12	752.95	0	0	693.26	691.32	728.69	0	0	0	0	697.53	703.76	715.6	714.49	723.98	715.9	751.44	752.7	750.39	0	0	736.96	747.85	0	735.57	697.68	705.51	705.9	0	738.13	720.25	738.57	705.94
3.1378e+13	697.36	739.39	0	0	707.71	707.65	726.1	0	0	0	0	0	0	717.89	745.44	717	752.07	0	0	693.09	691.23	728.62	0	0	0	0	693.3	702.01	715.23	714.35	723.88	715.78	748.51	752.48	749.24	0	0	734.22	746.06	0	735.43	697.45	705.31	705.73	0	735.87	720.15	735.79	705.81
3.1425e+13	697.12	736.97	0	0	705.42	706.3	725.97	0	0	0	0	0	0	717.73	742.93	716.88	751.08	0	0	692.92	691.14	728.5	0	0	0	0	0	700.19	714.73	714.2	723.77	715.65	746	752.09	748.04	0	0	731.86	744.38	0	735.16	697.22	705.12	705.56	0	733.86	720.06	733.42	705.69
3.1471e+13	699.81	807.86	0	0	750.97	707.27	727.72	0	0	0	0	0	0	719.66	815.44	718.74	750.6	0	0	695.39	693.43	730.17	0	0	0	0	710.46	704.46	716.04	716.28	725.51	717.54	809.25	752.72	747.25	0	0	800.88	744.82	0	736.36	699.7	707.43	707.71	0	750.25	721.84	803.05	707.77
3.1518e+13	699.51	769.77	0	0	729.7	712.58	727.42	0	0	0	0	0	0	719.32	777.04	718.62	751.74	0	0	695.21	693.35	729.86	0	0	0	0	710.07	710.69	715.6	716.01	725.41	717.42	778.96	752.21	750.08	0	0	763.51	753.3	0	735.87	699.49	707.22	707.55	0	753.08	721.74	765.41	707.64
3.1564e+13	699.19	758.05	0	0	721.97	713.25	727.13	0	0	0	0	0	0	719.02	764.86	718.5	753.77	0	0	695.03	693.26	729.58	0	0	0	0	706.48	709.69	715.93	715.73	725.31	717.29	767.56	752.5	752.38	0	0	752.22	753.94	0	735.78	699.27	706.99	707.39	0	748.6	721.64	753.99	707.51
3.1611e+13	698.88	751.39	0	0	717.21	712.34	726.97	0	0	0	0	0	0	718.84	757.93	718.38	754.51	0	0	694.86	693.17	729.44	0	0	0	0	703.48	707.86	716.3	715.5	725.21	717.17	760.87	753.07	752.73	0	0	745.79	752.47	0	736	699.05	706.76	707.22	0	744.77	721.55	747.49	707.39
3.1657e+13	698.61	746.75	0	0	713.68	711.03	726.91	0	0	0	0	0	0	718.75	753.1	718.26	754.35	0	0	694.68	693.08	729.4	0	0	0	0	700.84	706.01	716.4	715.33	725.1	717.05	756.13	753.41	752.14	0	0	741.31	750.58	0	736.2	698.82	706.53	707.06	0	741.62	721.45	742.96	707.26
3.1704e+13	698.37	743.17	0	0	710.8	709.62	726.87	0	0	0	0	0	0	718.68	749.38	718.14	753.72	0	0	694.51	693	729.38	0	0	0	0	698.24	704.24	716.23	715.2	725	716.92	752.45	753.45	751.16	0	0	737.86	748.67	0	736.24	698.59	706.31	706.89	0	738.95	721.36	739.47	707.13
3.175e+13	698.14	740.24	0	0	708.29	708.23	726.8	0	0	0	0	0	0	718.58	746.35	718.02	752.85	0	0	694.34	692.91	729.33	0	0	0	0	694.71	702.52	715.88	715.07	724.9	716.8	749.42	753.25	750.01	0	0	735.03	746.85	0	736.12	698.37	706.11	706.73	0	736.64	721.26	736.62	707.01
3.1797e+13	697.9	737.76	0	0	705.99	706.86	726.68	0	0	0	0	0	0	718.42	743.77	717.9	751.87	0	0	694.18	692.82	729.21	0	0	0	0	0	700.75	715.39	714.92	724.79	716.67	746.85	752.88	748.81	0	0	732.62	745.14	0	735.86	698.14	705.92	706.56	0	734.59	721.16	734.18	706.88
3.1843e+13	700.56	826.13	0	0	760.17	706.82	728.42	0	0	0	0	0	0	720.34	833.09	719.73	751.35	0	0	696.59	695.06	730.88	0	0	0	0	708.09	702.39	716.69	716.98	726.5	718.53	818.77	753.52	747.88	0	0	819.57	744.01	0	737.06	700.59	708.2	708.68	0	745.43	722.92	821.63	708.92
3.189e+13	700.26	773.08	0	0	731.73	712.56	728.12	0	0	0	0	0	0	720.01	780.49	719.61	752.01	0	0	696.42	694.97	730.57	0	0	0	0	711.14	711.04	716.15	716.72	726.4	718.41	782.14	752.92	750.14	0	0	766.69	753.32	0	736.54	700.37	708	708.51	0	754.27	722.82	768.63	708.8
3.1936e+13	699.94	759.85	0	0	723.17	713.72	727.83	0	0	0	0	0	0	719.69	766.76	719.49	754.2	0	0	696.25	694.88	730.27	0	0	0	0	707.38	710.36	716.42	716.44	726.3	718.28	769.41	753.12	752.82	0	0	753.95	754.64	0	736.39	700.16	707.77	708.35	0	749.75	722.72	755.74	708.67
3.1983e+13	699.62	752.71	0	0	718.12	712.93	727.65	0	0	0	0	0	0	719.5	759.32	719.37	755.13	0	0	696.07	694.79	730.11	0	0	0	0	704.25	708.55	716.84	716.19	726.2	718.16	762.24	753.71	753.38	0	0	747.05	753.3	0	736.6	699.94	707.53	708.19	0	745.78	722.63	748.77	708.54
3.2029e+13	699.35	747.83	0	0	714.47	711.64	727.58	0	0	0	0	0	0	719.41	754.25	719.25	755.06	0	0	695.9	694.7	730.07	0	0	0	0	701.56	706.67	716.98	716.02	726.1	718.04	757.27	754.1	752.88	0	0	742.35	751.42	0	736.82	699.71	707.3	708.03	0	742.53	722.53	744.01	708.42
3.2076e+13	699.11	744.11	0	0	711.52	710.24	727.55	0	0	0	0	0	0	719.34	750.39	719.13	754.47	0	0	695.73	694.61	730.06	0	0	0	0	699	704.88	716.84	715.89	725.99	717.91	753.45	754.18	751.92	0	0	738.76	749.49	0	736.89	699.49	707.09	707.86	0	739.78	722.43	740.39	708.29
3.2122e+13	698.88	741.09	0	0	708.96	708.84	727.49	0	0	0	0	0	0	719.25	747.26	719.01	753.62	0	0	695.56	694.52	730.01	0	0	0	0	695.81	703.15	716.5	715.77	725.89	717.79	750.34	754.01	750.77	0	0	735.85	747.64	0	736.79	699.26	706.89	707.7	0	737.41	722.34	737.44	708.17
3.2169e+13	698.65	738.54	0	0	706.65	707.47	727.38	0	0	0	0	0	0	719.1	744.61	718.89	752.63	0	0	695.4	694.43	729.9	0	0	0	0	690.19	701.41	716.02	715.63	725.79	717.66	747.69	753.65	749.56	0	0	733.37	745.9	0	736.54	699.04	706.7	707.54	0	735.32	722.24	734.95	708.04
3.2215e+13	701.27	857.88	0	0	772.66	706.84	729.11	0	0	0	0	0	0	721.01	863.37	720.69	752.11	690.69	0	697.76	696.63	731.57	0	0	0	0	701.24	700.65	717.33	717.67	727.47	719.49	827.18	754.3	748.6	0	0	852.65	743.91	690.54	737.75	701.45	708.95	709.62	0	738.46	723.96	854.3	710.04
3.2262e+13	700.98	776.9	0	0	734.1	712.48	728.81	0	0	0	0	0	0	720.68	784.44	720.57	752.28	690.56	0	697.59	696.54	731.26	0	0	0	0	712.04	711.33	716.69	717.41	727.36	719.37	785.73	753.65	750.14	0	0	770.37	753.09	690.42	737.21	701.23	708.75	709.45	0	755.37	723.87	772.36	709.92
3.2308e+13	700.65	761.77	0	0	724.49	714.21	728.51	0	0	0	0	0	0	720.35	768.77	720.45	754.58	690.43	0	697.42	696.45	730.95	0	0	0	0	708.23	711.09	716.89	717.13	727.26	719.25	771.36	753.73	753.19	0	0	755.79	755.29	690.3	736.99	701.02	708.53	709.29	0	750.92	723.77	757.6	709.79
3.2355e+13	700.34	754.07	0	0	719.11	713.56	728.31	0	0	0	0	0	0	720.14	760.75	720.34	755.7	690.3	0	697.25	696.36	730.77	0	0	0	0	705.02	709.28	717.34	716.88	727.17	719.13	763.66	754.32	753.99	0	0	748.36	754.11	690.17	737.18	700.8	708.29	709.13	0	746.81	723.67	750.08	709.67
3.2401e+13	700.07	748.93	0	0	715.3	712.29	728.24	0	0	0	0	0	0	720.05	755.41	720.22	755.75	690.17	0	697.08	696.27	730.73	0	0	0	0	702.28	707.36	717.53	716.7	727.06	719	758.43	754.76	753.59	0	0	743.4	752.24	690.05	737.42	700.58	708.06	708.97	0	743.44	723.58	745.08	709.54
3.2448e+13	699.83	745.06	0	0	712.26	710.89	728.21	0	0	0	0	0	0	719.99	751.39	720.1	755.21	690.04	0	696.91	696.18	730.72	0	0	0	0	699.74	705.54	717.43	716.57	726.96	718.88	754.46	754.89	752.66	0	0	739.67	750.29	0	737.52	700.36	707.84	708.81	0	740.61	723.48	741.31	709.42
3.2494e+13	699.6	741.95	0	0	709.67	709.47	728.16	0	0	0	0	0	0	719.9	748.16	719.98	754.37	0	0	696.75	696.1	730.68	0	0	0	0	696.87	703.79	717.11	716.45	726.86	718.76	751.25	754.74	751.52	0	0	736.66	748.42	0	737.44	700.14	707.64	708.65	0	738.18	723.38	738.27	709.29
3.2541e+13	699.37	739.33	0	0	707.33	708.09	728.05	0	0	0	0	0	0	719.77	745.44	719.85	753.39	0	0	696.58	696.01	730.58	0	0	0	0	692.02	702.07	716.64	716.31	726.75	718.63	748.54	754.4	750.31	0	0	734.13	746.65	0	737.21	699.91	707.45	708.48	0	736.04	723.29	735.71	709.17
3.2587e+13	701.96	922.25	0	0	760.47	707.29	729.78	0	0	0	0	0	0	721.67	925.57	721.63	752.87	692.17	0	698.9	698.16	732.24	0	0	0	0	692.93	700.14	717.95	718.34	728.41	720.43	820.88	755.07	749.35	0	690.77	919.15	744.46	692.05	738.43	702.28	709.68	710.53	0	733.35	724.99	920.12	711.14
3.2633e+13	701.67	781.42	0	0	736.92	712.24	729.49	0	0	0	0	0	0	721.34	789.08	721.51	752.58	692.04	0	698.73	698.07	731.94	0	0	0	0	713.28	711.49	717.24	718.09	728.31	720.31	789.84	754.37	750.13	0	690.58	774.74	752.57	691.92	737.87	702.07	709.48	710.37	0	756.3	724.89	776.77	711.01
3.268e+13	701.35	763.83	0	0	725.95	714.68	729.17	0	0	0	0	0	0	721	770.93	721.39	754.9	691.91	0	698.56	697.98	731.62	0	0	0	0	709.36	711.89	717.34	717.8	728.21	720.19	773.43	754.33	753.49	0	690.39	757.76	755.86	691.8	737.58	701.86	709.26	710.21	0	752.1	724.79	759.6	710.89
3.2726e+13	701.03	755.47	0	0	720.18	714.2	728.96	0	0	0	0	0	0	720.77	762.23	721.27	756.24	691.78	0	698.39	697.89	731.42	0	0	0	0	705.98	710.1	717.82	717.54	728.11	720.06	765.12	754.91	754.57	0	690.2	749.7	754.9	691.68	737.75	701.65	709.03	710.05	0	747.84	724.7	751.45	710.76
3.2773e+13	700.76	750.05	0	0	716.19	712.97	728.88	0	0	0	0	0	0	720.67	756.59	721.16	756.41	691.65	0	698.22	697.81	731.36	0	0	0	0	703.16	708.15	718.06	717.36	728.01	719.94	759.61	755.39	754.27	0	690.01	744.47	753.06	691.55	738	701.43	708.8	709.89	0	744.35	724.6	746.16	710.64
3.2819e+13	700.52	746.02	0	0	713.07	711.56	728.85	0	0	0	0	0	0	720.61	752.41	721.04	755.92	691.51	0	698.06	697.72	731.36	0	0	0	0	700.6	706.28	717.99	717.23	727.9	719.82	755.48	755.57	753.39	0	0	740.59	751.1	691.42	738.13	701.2	708.58	709.73	0	741.44	724.5	742.24	710.51
3.2866e+13	700.3	742.81	0	0	710.42	710.14	728.81	0	0	0	0	0	0	720.54	749.07	720.92	755.1	691.38	0	697.89	697.63	731.33	0	0	0	0	697.92	704.52	717.7	717.11	727.8	719.7	752.17	755.46	752.26	0	0	737.49	749.19	691.29	738.07	700.98	708.38	709.57	0	738.95	724.41	739.11	710.39
3.2912e+13	700.08	740.12	0	0	708.06	708.74	728.71	0	0	0	0	0	0	720.41	746.28	720.79	754.13	691.25	0	697.73	697.54	731.24	0	0	0	0	693.96	702.8	717.24	716.98	727.7	719.57	749.38	755.13	751.04	0	0	734.88	747.4	691.17	737.86	700.76	708.19	709.4	0	736.77	724.31	736.48	710.26
3.2959e+13	699.84	737.79	0	0	705.87	707.38	728.56	0	0	0	0	0	0	720.22	743.87	720.67	753.08	691.12	0	697.56	697.45	731.09	0	0	0	0	0	701.02	716.69	716.81	727.59	719.45	746.97	754.66	749.8	0	0	732.63	745.72	691.05	737.53	700.54	708	709.24	0	734.81	724.21	734.2	710.14
3.3005e+13	702.35	786.92	0	0	740.31	711.87	730.15	0	0	0	0	0	0	721.99	794.68	722.42	752.94	693.48	0	699.84	699.56	732.61	0	0	0	0	714.16	711.47	717.8	718.75	729.22	721.22	794.64	755.1	750.14	0	691.76	780.09	751.71	693.39	738.53	702.88	710.19	711.26	0	756.9	725.88	782.18	712.08
3.3052e+13	702.03	766.06	0	0	727.54	715.15	729.83	0	0	0	0	0	0	721.63	773.25	722.31	755.17	693.35	0	699.67	699.47	732.28	0	0	0	0	710.28	712.75	717.78	718.46	729.13	721.1	775.65	754.92	753.71	0	691.57	759.9	756.35	693.27	738.16	702.67	709.98	711.1	0	753.3	725.79	761.76	711.95
3.3098e+13	701.72	756.94	0	0	721.31	714.88	729.59	0	0	0	0	0	0	721.38	763.77	722.19	756.74	693.22	0	699.5	699.38	732.05	0	0	0	0	706.78	710.97	718.28	718.19	729.03	720.98	766.63	755.48	755.1	0	691.37	751.1	755.67	693.14	738.29	702.46	709.75	710.94	0	748.89	725.69	752.87	711.83
3.3145e+13	701.44	751.2	0	0	717.12	713.69	729.5	0	0	0	0	0	0	721.27	757.8	722.07	757.04	693.08	0	699.34	699.29	731.99	0	0	0	0	703.89	708.96	718.57	718	728.93	720.86	760.82	756.01	754.94	0	691.17	745.57	753.87	693.01	738.57	702.24	709.51	710.78	0	745.28	725.59	747.27	711.7
3.3191e+13	701.2	747	0	0	713.89	712.27	729.47	0	0	0	0	0	0	721.22	753.43	721.95	756.61	692.95	0	699.17	699.21	731.98	0	0	0	0	701.33	707.04	718.55	717.86	728.82	720.74	756.51	756.23	754.1	0	690.98	741.52	751.89	692.89	738.72	702.02	709.29	710.62	0	742.28	725.5	743.18	711.58
3.3238e+13	700.99	743.67	0	0	711.18	710.83	729.44	0	0	0	0	0	0	721.15	749.98	721.83	755.82	692.82	0	699.01	699.12	731.96	0	0	0	0	698.77	705.24	718.28	717.75	728.72	720.61	753.08	756.15	752.99	0	690.79	738.31	749.96	692.76	738.69	701.8	709.09	710.46	0	739.72	725.4	739.94	711.46
3.3284e+13	700.77	740.91	0	0	708.79	709.42	729.35	0	0	0	0	0	0	721.04	747.11	721.71	754.85	692.69	0	698.84	699.03	731.89	0	0	0	0	695.36	703.51	717.84	717.63	728.61	720.49	750.22	755.85	751.76	0	690.6	735.64	748.14	692.64	738.49	701.58	708.91	710.3	0	737.49	725.3	737.24	711.33
3.3331e+13	700.54	738.53	0	0	706.58	708.04	729.21	0	0	0	0	0	0	720.85	744.64	721.59	753.8	692.56	0	698.67	698.94	731.74	0	0	0	0	0	701.76	717.29	717.47	728.51	720.37	747.75	755.39	750.51	0	690.41	733.33	746.44	692.52	738.17	701.37	708.72	710.14	0	735.5	725.21	734.91	711.21
3.3377e+13	703.03	793.9	0	0	744.33	711.31	730.79	0	0	0	0	0	0	722.61	801.69	723.31	753.37	694.87	0	700.91	701	733.26	0	0	690.43	0	714.13	710.35	718.38	719.39	730.12	722.11	800.37	755.82	750.23	0	692.9	786.93	750.51	694.81	739.17	703.67	710.89	712.12	0	756.9	726.85	789.07	713.11
3.3424e+13	702.71	768.49	0	0	729.08	715.48	730.47	0	0	0	0	0	0	722.26	775.78	723.2	755.4	694.74	0	700.74	700.92	732.92	0	0	690.31	0	710.82	713.04	718.23	719.1	730.02	721.99	778.05	755.51	753.86	0	692.71	762.23	756.73	694.68	738.74	703.47	710.68	711.97	0	754.5	726.76	764.12	712.99
3.347e+13	702.39	758.47	0	0	722.3	715.43	730.21	0	0	0	0	0	0	721.98	765.37	723.08	757.19	694.61	0	700.58	700.83	732.67	0	0	690.19	0	707.28	711.44	718.72	718.83	729.92	721.87	768.2	756.02	755.59	0	692.51	752.57	756.41	694.56	738.83	703.26	710.45	711.81	0	749.95	726.66	754.35	712.86
3.3517e+13	702.11	752.37	0	0	717.9	714.29	730.11	0	0	0	0	0	0	721.86	759.03	722.96	757.64	694.48	0	700.42	700.74	732.59	0	0	690.08	0	704.37	709.45	719.07	718.62	729.82	721.75	762.04	756.6	755.58	0	692.32	746.69	754.67	694.43	739.11	703.04	710.21	711.65	0	746.21	726.56	748.41	712.74
3.3563e+13	701.88	747.98	0	0	714.56	712.87	730.08	0	0	0	0	0	0	721.81	754.47	722.84	757.28	694.35	0	700.25	700.65	732.59	0	0	0	0	701.82	707.53	719.09	718.49	729.72	721.63	757.55	756.87	754.8	0	692.13	742.46	752.68	694.31	739.29	702.82	709.99	711.49	0	743.12	726.47	744.14	712.62
3.361e+13	701.66	744.54	0	0	711.8	711.41	730.05	0	0	0	0	0	0	721.76	750.9	722.72	756.53	694.22	0	700.09	700.56	732.58	0	0	0	0	699.33	705.73	718.85	718.38	729.62	721.51	754.01	756.83	753.7	0	691.94	739.14	750.72	694.19	739.29	702.6	709.79	711.33	0	740.49	726.37	740.78	712.49
3.3656e+13	701.45	741.7	0	0	709.37	709.99	729.98	0	0	0	0	0	0	721.65	747.94	722.6	755.57	694.09	0	699.92	700.47	732.51	0	0	0	0	696.26	704.01	718.43	718.26	729.51	721.38	751.06	756.55	752.47	0	691.75	736.4	748.87	694.07	739.11	702.39	709.61	711.17	0	738.2	726.27	738.01	712.37
3.3703e+13	701.23	739.26	0	0	707.15	708.6	729.84	0	0	0	0	0	0	721.47	745.41	722.48	754.52	693.96	0	699.76	700.39	732.37	0	0	0	0	691	702.28	717.89	718.11	729.41	721.26	748.53	756.1	751.22	0	691.56	734.04	747.14	693.94	738.8	702.17	709.43	711.01	0	736.17	726.18	735.62	712.25
3.3749e+13	703.69	803.23	0	0	749.61	710.51	731.42	0	0	0	0	0	0	723.23	810.92	724.18	753.91	696.22	0	701.95	702.41	733.89	0	0	691.92	0	714.3	708.94	718.96	720.02	730.99	722.98	807.32	756.54	750.47	0	694.01	796.22	749.11	696.18	739.81	704.44	711.57	712.97	0	755.78	727.8	798.39	714.12
3.3796e+13	703.38	771.19	0	0	730.83	715.66	731.1	0	0	0	0	0	0	722.87	778.57	724.06	755.58	696.09	0	701.79	702.32	733.55	0	0	691.8	0	711.8	713.53	718.67	719.73	730.89	722.86	780.68	756.1	753.92	0	693.82	764.83	756.98	696.06	739.32	704.24	711.36	712.81	0	755.72	727.7	766.76	714
3.3842e+13	703.06	760.08	0	0	723.42	715.95	730.82	0	0	0	0	0	0	722.58	767.06	723.95	757.59	695.96	0	701.63	702.23	733.28	0	0	691.69	0	708.1	712.1	719.16	719.45	730.79	722.74	769.85	756.55	756.03	0	693.63	754.12	757.12	695.94	739.35	704.03	711.13	712.65	0	751.05	727.61	755.92	713.87
3.3889e+13	702.77	753.58	0	0	718.78	714.88	730.7	0	0	0	0	0	0	722.44	760.3	723.83	758.21	695.83	0	701.46	702.15	733.18	0	0	691.57	0	705.09	710.11	719.56	719.24	730.69	722.62	763.31	757.16	756.2	0	693.44	747.85	755.46	695.82	739.64	703.82	710.9	712.5	0	747.16	727.51	749.59	713.75
3.3935e+13	702.53	748.99	0	0	715.32	713.47	730.67	0	0	0	0	0	0	722.39	755.53	723.71	757.94	695.7	0	701.3	702.06	733.18	0	0	691.45	0	702.49	708.16	719.62	719.1	730.59	722.5	758.61	757.48	755.48	0	693.25	743.43	753.46	695.69	739.85	703.6	710.67	712.34	0	743.97	727.41	745.11	713.63
3.3982e+13	702.32	745.42	0	0	712.48	712.01	730.65	0	0	0	0	0	0	722.34	751.82	723.59	757.22	695.57	0	701.14	701.97	733.18	0	0	691.33	0	700.04	706.34	719.41	718.99	730.49	722.38	754.94	757.48	754.4	0	693.06	739.99	751.48	695.57	739.87	703.38	710.48	712.18	0	741.27	727.32	741.64	713.5
3.4028e+13	702.12	742.5	0	0	710.02	710.58	730.59	0	0	0	0	0	0	722.24	748.78	723.47	756.27	695.44	0	700.97	701.88	733.12	0	0	691.21	0	697.23	704.6	719.01	718.88	730.38	722.25	751.91	757.23	753.18	0	692.87	737.16	749.61	695.45	739.71	703.17	710.29	712.02	0	738.93	727.22	738.78	713.38
3.4075e+13	701.9	740	0	0	707.78	709.18	730.46	0	0	0	0	0	0	722.08	746.19	723.35	755.22	695.32	0	700.81	701.79	732.99	0	0	691.1	0	692.67	702.9	718.48	718.73	730.28	722.13	749.32	756.8	751.91	0	692.68	734.75	747.85	695.32	739.42	702.96	710.11	711.86	0	736.86	727.12	736.34	713.26
3.4121e+13	704.34	816.54	0	0	757.05	709.79	732.04	0	0	0	0	0	0	723.83	823.86	725.03	754.53	697.53	0	702.97	703.78	734.51	0	0	693.38	0	713.33	707.06	719.54	720.63	731.84	723.83	815.68	757.26	750.89	0	695.08	809.71	747.78	697.52	740.44	705.19	712.23	713.79	0	752.64	728.72	811.84	715.1
3.4168e+13	704.03	774.2	0	0	732.8	715.77	731.72	0	0	0	0	0	0	723.47	781.69	724.91	755.73	697.4	0	702.81	703.69	734.17	0	0	693.26	0	712.96	714.04	719.11	720.35	731.74	723.71	783.58	756.71	753.9	0	694.9	767.74	757.06	697.4	739.91	704.99	712.03	713.63	0	756.92	728.62	769.7	714.98
3.4214e+13	703.7	761.78	0	0	724.62	716.48	731.42	0	0	0	0	0	0	723.16	768.83	724.79	757.95	697.27	0	702.64	703.6	733.88	0	0	693.15	0	709.07	712.85	719.57	720.06	731.65	723.59	771.58	757.07	756.42	0	694.71	755.75	757.8	697.28	739.86	704.79	711.8	713.48	0	752.15	728.53	757.57	714.85
3.426e+13	703.41	754.83	0	0	719.7	715.5	731.28	0	0	0	0	0	0	723.01	761.61	724.68	758.75	697.15	0	702.48	703.51	733.76	0	0	693.03	0	705.92	710.84	720.02	719.84	731.55	723.47	764.6	757.7	756.78	0	694.52	749.04	756.24	697.16	740.15	704.58	711.57	713.32	0	748.12	728.43	750.8	714.73
3.4307e+13	703.17	750.01	0	0	716.1	714.1	731.25	0	0	0	0	0	0	722.96	756.6	724.56	758.57	697.02	0	702.32	703.42	733.76	0	0	692.91	0	703.25	708.86	720.14	719.7	731.44	723.35	759.69	758.08	756.15	0	694.34	744.4	754.24	697.03	740.39	704.36	711.34	713.17	0	744.83	728.34	746.1	714.61
3.4353e+13	702.96	746.31	0	0	713.2	712.63	731.24	0	0	0	0	0	0	722.92	752.76	724.44	757.89	696.89	0	702.16	703.34	733.77	0	0	692.79	0	700.79	707	719.96	719.59	731.34	723.23	755.88	758.12	755.09	0	694.15	740.84	752.24	696.91	740.44	704.15	711.14	713.01	0	742.05	728.24	742.5	714.49
3.44e+13	702.76	743.3	0	0	710.69	711.19	731.18	0	0	0	0	0	0	722.83	749.62	724.32	756.96	696.76	0	702	703.25	733.72	0	0	692.67	0	698.15	705.25	719.57	719.48	731.24	723.1	752.76	757.9	753.87	0	693.96	737.93	750.33	696.79	740.3	703.93	710.96	712.85	0	739.66	728.14	739.56	714.36
3.4446e+13	702.55	740.74	0	0	708.43	709.78	731.06	0	0	0	0	0	0	722.68	746.97	724.2	755.91	696.63	0	701.83	703.16	733.6	0	0	692.56	0	694.33	703.55	719.05	719.34	731.13	722.98	750.1	757.49	752.6	0	693.77	735.45	748.55	696.66	740.02	703.72	710.78	712.69	0	737.54	728.04	737.06	714.24
3.4493e+13	704.96	837.76	0	0	768.13	709.37	732.65	0	0	0	0	0	0	724.42	844.17	725.85	755.2	698.8	0	703.95	705.11	735.12	0	0	694.79	0	709.92	704.84	720.12	721.24	732.67	724.65	824.93	757.96	751.47	0	696.13	831.67	746.97	698.82	741.05	705.93	712.88	714.59	0	746.66	729.62	833.58	716.05
3.4539e+13	704.66	777.64	0	0	735.07	715.78	732.32	0	0	0	0	0	0	724.07	785.23	725.74	755.87	698.67	0	703.79	705.02	734.78	0	0	694.67	0	714.17	714.51	719.57	720.96	732.57	724.53	786.82	757.32	753.81	0	695.94	771.06	756.91	698.7	740.49	705.73	712.68	714.43	0	758.06	729.52	773.06	715.93
3.4586e+13	704.33	763.58	0	0	725.93	717	732.01	0	0	0	0	0	0	723.74	770.71	725.62	758.26	698.55	0	703.63	704.93	734.47	0	0	694.56	0	710.07	713.65	719.96	720.67	732.48	724.41	773.4	757.57	756.74	0	695.76	757.48	758.42	698.58	740.37	705.53	712.46	714.28	0	753.28	729.43	759.33	715.81
3.4632e+13	704.04	756.11	0	0	720.69	716.13	731.85	0	0	0	0	0	0	723.57	762.96	725.5	759.26	698.42	0	703.47	704.84	734.33	0	0	694.44	0	706.78	711.63	720.46	720.43	732.38	724.29	765.93	758.23	757.34	0	695.57	750.28	757	698.46	740.65	705.32	712.22	714.13	0	749.09	729.33	752.04	715.69
3.4679e+13	703.79	751.05	0	0	716.94	714.76	731.82	0	0	0	0	0	0	723.51	757.7	725.39	759.19	698.29	0	703.31	704.76	734.33	0	0	694.32	0	704.04	709.6	720.63	720.28	732.28	724.18	760.78	758.65	756.79	0	695.39	745.4	755.02	698.33	740.91	705.11	712	713.97	0	745.69	729.24	747.11	715.57
3.4725e+13	703.59	747.21	0	0	713.95	713.28	731.81	0	0	0	0	0	0	723.48	753.7	725.27	758.55	698.17	0	703.15	704.67	734.34	0	0	694.2	0	701.57	707.7	720.48	720.18	732.17	724.05	756.83	758.74	755.77	0	695.2	741.7	752.99	698.21	740.99	704.89	711.8	713.81	0	742.83	729.14	743.37	715.44
3.4772e+13	703.39	744.1	0	0	711.4	711.82	731.77	0	0	0	0	0	0	723.4	750.47	725.15	757.64	698.04	0	702.99	704.58	734.3	0	0	694.09	0	699.05	705.93	720.12	720.07	732.07	723.93	753.61	758.55	754.56	0	695.02	738.7	751.06	698.09	740.88	704.68	711.61	713.66	0	740.38	729.04	740.33	715.32
3.4818e+13	703.18	741.48	0	0	709.12	710.4	731.66	0	0	0	0	0	0	723.26	747.74	725.03	756.6	697.91	0	702.83	704.49	734.2	0	0	693.97	0	695.71	704.22	719.61	719.94	731.96	723.81	750.89	758.16	753.28	0	694.83	736.16	749.25	697.97	740.61	704.47	711.44	713.5	0	738.22	728.94	737.77	715.2
3.4865e+13	705.58	876.07	0	0	779.06	709.48	733.24	0	0	0	0	0	0	725	880.76	726.66	755.89	700.04	0	704.91	706.4	735.71	0	0	696.16	0	701.87	703.12	720.69	721.82	733.48	725.46	830.79	758.65	752.13	0	697.15	871.63	746.98	700.08	741.65	706.64	713.51	715.37	690.61	739.18	730.5	873.03	716.99
3.4911e+13	705.28	781.65	0	0	737.68	715.65	732.92	0	0	0	0	0	0	724.65	789.33	726.54	756.02	699.91	0	704.75	706.31	735.38	0	0	696.04	0	715.59	714.86	720.03	721.56	733.38	725.34	790.5	757.94	753.67	0	696.96	774.94	756.5	699.96	741.07	706.45	713.32	715.22	690.38	759.09	730.4	776.98	716.86
3.4958e+13	704.96	765.5	0	0	727.34	717.51	732.59	0	0	0	0	0	0	724.3	772.72	726.42	758.52	699.78	0	704.59	706.23	735.05	0	0	695.93	0	711.23	714.49	720.34	721.26	733.29	725.22	775.33	758.06	757	0	696.78	759.33	758.98	699.84	740.86	706.25	713.1	715.06	690.16	754.42	730.3	761.2	716.74
3.5004e+13	704.65	757.44	0	0	721.74	716.78	732.41	0	0	0	0	0	0	724.11	764.35	726.31	759.73	699.66	0	704.44	706.14	734.89	0	0	695.81	0	707.76	712.47	720.89	721.01	733.19	725.1	767.3	758.72	757.86	0	696.6	751.55	757.75	699.72	741.13	706.04	712.86	714.91	0	750.08	730.21	753.33	716.62
3.5051e+13	704.4	752.1	0	0	717.82	715.44	732.37	0	0	0	0	0	0	724.05	758.81	726.19	759.78	699.53	0	704.28	706.05	734.88	0	0	695.7	0	704.91	710.4	721.11	720.85	733.09	724.98	761.89	759.21	757.42	0	696.41	746.41	755.78	699.6	741.42	705.83	712.64	714.76	0	746.55	730.11	748.14	716.5
3.5097e+13	704.2	748.11	0	0	714.73	713.95	732.37	0	0	0	0	0	0	724.02	754.66	726.07	759.19	699.41	0	704.12	705.96	734.9	0	0	695.58	0	702.4	708.46	721	720.75	732.98	724.86	757.78	759.34	756.44	0	696.23	742.56	753.73	699.48	741.53	705.62	712.43	714.6	0	743.62	730.02	744.24	716.38
3.5144e+13	704.01	744.91	0	0	712.13	712.48	732.33	0	0	0	0	0	0	723.96	751.32	725.95	758.3	699.28	0	703.96	705.87	734.87	0	0	695.47	0	699.94	706.65	720.66	720.65	732.88	724.74	754.47	759.18	755.23	0	696.04	739.47	751.77	699.36	741.44	705.4	712.25	714.44	0	741.1	729.92	741.11	716.26
3.519e+13	703.81	742.21	0	0	709.82	711.04	732.23	0	0	0	0	0	0	723.82	748.52	725.83	757.27	699.15	0	703.8	705.79	734.77	0	0	695.35	0	696.94	704.93	720.16	720.52	732.77	724.62	751.67	758.81	753.95	0	695.86	736.87	749.94	699.24	741.19	705.2	712.08	714.29	0	738.9	729.82	738.48	716.13
3.5237e+13	706.18	967.34	0	0	742.27	710.03	733.81	0	0	0	0	0	0	725.57	969.78	727.44	756.57	701.24	0	705.85	707.66	736.29	0	0	697.49	0	692.11	702.96	721.25	722.4	734.27	726.24	806.8	759.32	752.8	690.96	698.13	965.16	747.56	701.3	742.24	707.34	714.13	716.13	691.55	735.41	731.35	965.83	717.89
3.5283e+13	705.89	786.43	0	0	740.7	715.34	733.5	0	0	0	0	0	0	725.22	794.2	727.33	756.21	701.11	0	705.69	707.57	735.97	0	0	697.37	0	716.83	714.83	720.52	722.14	734.17	726.12	794.74	758.58	753.52	690.75	697.95	779.6	755.75	701.18	741.65	707.15	713.94	715.98	691.33	759.9	731.26	781.68	717.77
3.533e+13	705.57	767.57	0	0	728.79	717.97	733.17	0	0	0	0	0	0	724.86	774.87	727.21	758.72	700.99	0	705.53	707.48	735.62	0	0	697.26	0	712.25	715.19	720.71	721.84	734.08	726.01	777.4	758.55	757.18	690.53	697.77	761.32	759.47	701.06	741.36	706.95	713.72	715.83	691.11	755.57	731.16	763.22	717.65
3.5376e+13	705.26	758.82	0	0	722.75	717.41	732.96	0	0	0	0	0	0	724.64	765.79	727.1	760.17	700.86	0	705.37	707.4	735.44	0	0	697.14	0	708.6	713.21	721.29	721.58	733.98	725.89	768.73	759.2	758.34	690.33	697.59	752.88	758.47	700.94	741.59	706.75	713.49	715.67	690.88	751.08	731.06	754.68	717.53
3.5423e+13	705.01	753.19	0	0	718.64	716.08	732.91	0	0	0	0	0	0	724.58	759.95	726.98	760.34	700.74	0	705.21	707.31	735.41	0	0	697.03	0	705.66	711.1	721.58	721.41	733.88	725.77	763.02	759.74	758.03	690.13	697.41	747.45	756.53	700.82	741.9	706.54	713.26	715.52	690.66	747.43	730.97	749.19	717.41
3.5469e+13	704.81	749.03	0	0	715.46	714.59	732.91	0	0	0	0	0	0	724.56	755.62	726.86	759.82	700.61	0	705.06	707.22	735.44	0	0	696.92	0	703.11	709.12	721.51	721.31	733.77	725.65	758.75	759.92	757.09	0	697.22	743.44	754.47	700.71	742.05	706.32	713.06	715.37	690.44	744.41	730.87	745.13	717.29
3.5516e+13	704.62	745.72	0	0	712.8	713.1	732.88	0	0	0	0	0	0	724.5	752.18	726.74	758.96	700.49	0	704.9	707.13	735.42	0	0	696.8	0	700.68	707.29	721.2	721.21	733.67	725.53	755.33	759.8	755.89	0	697.04	740.25	752.49	700.59	741.98	706.11	712.87	715.21	690.22	741.83	730.77	741.9	717.17
3.5562e+13	704.43	742.95	0	0	710.45	711.65	732.79	0	0	0	0	0	0	724.37	749.31	726.62	757.93	700.36	0	704.74	707.05	735.34	0	0	696.68	0	697.91	705.56	720.71	721.09	733.56	725.4	752.46	759.45	754.61	0	696.86	737.57	750.62	700.47	741.75	705.91	712.7	715.05	690	739.57	730.68	739.2	717.04
3.5609e+13	704.21	740.57	0	0	708.3	710.26	732.63	0	0	0	0	0	0	724.18	746.83	726.5	756.82	700.24	0	704.58	706.96	735.17	0	0	696.57	0	693.77	703.86	720.12	720.93	733.46	725.28	749.98	758.94	753.31	0	696.68	735.26	748.88	700.35	741.39	705.71	712.53	714.9	0	737.56	730.58	736.87	716.92
3.5655e+13	706.5	792.32	0	0	744.33	714.76	734.07	0	0	0	0	0	0	725.78	800.13	728.09	756.47	702.28	0	706.6	708.8	736.54	0	0	698.67	0	716.87	714.24	721.02	722.71	734.95	726.89	799.73	759.22	753.42	691.74	698.91	785.38	754.65	702.38	742.22	707.83	714.55	716.72	692.26	760.32	732.09	787.51	718.65
3.5702e+13	706.18	769.83	0	0	730.33	718.34	733.73	0	0	0	0	0	0	725.41	777.22	727.98	758.87	702.15	0	706.44	708.71	736.19	0	0	698.55	0	712.69	715.66	721.08	722.41	734.85	726.77	779.63	759.04	757.28	691.53	698.73	763.49	759.86	702.26	741.85	707.64	714.34	716.57	692.04	756.74	731.99	765.41	718.53
3.5748e+13	705.87	760.26	0	0	723.79	717.97	733.5	0	0	0	0	0	0	725.17	767.3	727.86	760.56	702.03	0	706.28	708.62	735.97	0	0	698.44	0	709.02	713.77	721.69	722.13	734.75	726.65	770.21	759.66	758.78	691.32	698.55	754.26	759.17	702.14	742.04	707.44	714.1	716.42	691.81	752.09	731.9	756.08	718.41
3.5795e+13	705.61	754.29	0	0	719.47	716.68	733.43	0	0	0	0	0	0	725.09	761.11	727.75	760.88	701.91	0	706.13	708.54	735.94	0	0	698.33	0	706.06	711.64	722.03	721.96	734.65	726.54	764.18	760.24	758.61	691.12	698.37	748.51	757.28	702.02	742.37	707.23	713.87	716.27	691.58	748.32	731.8	750.26	718.29
3.5841e+13	705.41	749.96	0	0	716.17	715.19	733.44	0	0	0	0	0	0	725.08	756.6	727.63	760.43	701.78	0	705.97	708.45	735.97	0	0	698.21	0	703.51	709.65	722.01	721.85	734.55	726.42	759.73	760.48	757.72	690.92	698.19	744.33	755.21	701.9	742.55	707.02	713.67	716.12	691.37	745.2	731.71	746.03	718.17
3.5888e+13	705.23	746.53	0	0	713.44	713.68	733.42	0	0	0	0	0	0	725.03	753.04	727.51	759.6	701.66	0	705.81	708.36	735.96	0	0	698.1	0	701.12	707.79	721.72	721.77	734.44	726.3	756.2	760.4	756.54	690.7	698.01	741.03	753.2	701.78	742.51	706.81	713.49	715.96	691.15	742.55	731.61	742.69	718.05
3.5934e+13	705.04	743.7	0	0	711.05	712.22	733.34	0	0	0	0	0	0	724.92	750.09	727.39	758.57	701.53	0	705.66	708.27	735.89	0	0	697.98	0	698.49	706.05	721.25	721.65	734.34	726.17	753.25	760.07	755.26	690.49	697.83	738.29	751.3	701.66	742.3	706.6	713.32	715.8	690.93	740.25	731.51	739.92	717.93
3.598e+13	704.82	741.26	0	0	708.88	710.81	733.19	0	0	0	0	0	0	724.73	747.56	727.27	757.47	701.41	0	705.5	708.18	735.73	0	0	697.87	0	694.81	704.36	720.67	721.5	734.23	726.05	750.72	759.58	753.95	690.29	697.65	735.92	749.53	701.54	741.95	706.4	713.15	715.65	690.71	738.2	731.41	737.54	717.81
3.6027e+13	707.1	799.89	0	0	748.83	713.91	734.63	0	0	0	0	0	0	726.33	807.65	728.84	756.84	703.41	0	707.49	709.99	737.1	0	0	699.92	0	717.3	713.17	721.54	723.27	735.7	727.64	805.69	759.86	753.43	692.73	699.85	792.88	753.22	703.53	742.79	708.5	715.15	717.45	693.17	759.97	732.91	795.04	719.52
3.6073e+13	706.78	772.3	0	0	731.98	718.57	734.28	0	0	0	0	0	0	725.95	779.78	728.72	758.97	703.29	0	707.33	709.91	736.74	0	0	699.81	0	713.52	716.14	721.44	722.97	735.6	727.52	782.05	759.53	757.3	692.51	699.67	765.88	760.13	703.42	742.34	708.31	714.94	717.3	692.95	757.92	732.81	767.83	719.4
3.612e+13	706.46	761.77	0	0	724.85	718.48	734.03	0	0	0	0	0	0	725.69	768.88	728.61	760.91	703.17	0	707.17	709.82	736.5	0	0	699.7	0	709.71	714.38	722.06	722.68	735.5	727.4	771.75	760.1	759.18	692.3	699.49	755.71	759.84	703.3	742.48	708.11	714.71	717.15	692.74	753.13	732.71	757.55	719.28
3.6166e+13	706.2	755.43	0	0	720.29	717.25	733.95	0	0	0	0	0	0	725.6	762.31	728.5	761.39	703.04	0	707.02	709.73	736.45	0	0	699.58	0	706.66	712.24	722.47	722.5	735.4	727.29	765.36	760.73	759.17	692.1	699.31	749.6	758.02	703.18	742.83	707.91	714.48	717	692.51	749.21	732.62	751.37	719.16
3.6213e+13	705.99	750.9	0	0	716.88	715.76	733.95	0	0	0	0	0	0	725.58	757.6	728.38	761.02	702.92	0	706.86	709.64	736.48	0	0	699.47	0	704.07	710.21	722.49	722.39	735.3	727.17	760.73	761.02	758.34	691.9	699.14	745.24	755.94	703.06	743.03	707.7	714.27	716.85	692.28	746	732.52	746.95	719.04
3.6259e+13	705.81	747.36	0	0	714.08	714.24	733.95	0	0	0	0	0	0	725.55	753.91	728.26	760.22	702.8	0	706.71	709.55	736.49	0	0	699.36	0	701.69	708.33	722.23	722.3	735.2	727.05	757.07	760.98	757.19	691.68	698.96	741.82	753.9	702.94	743.03	707.49	714.08	716.69	692.07	743.28	732.42	743.49	718.92
3.6306e+13	705.62	744.44	0	0	711.65	712.76	733.88	0	0	0	0	0	0	725.44	750.88	728.14	759.21	702.67	0	706.55	709.47	736.42	0	0	699.24	0	699.19	706.58	721.78	722.2	735.09	726.92	754.05	760.68	755.9	691.47	698.78	739	751.98	702.82	742.83	707.28	713.92	716.54	691.84	740.92	732.33	740.64	718.8
3.6352e+13	705.41	741.94	0	0	709.46	711.34	733.73	0	0	0	0	0	0	725.27	748.28	728.02	758.11	702.55	0	706.4	709.38	736.28	0	0	699.13	0	695.87	704.89	721.21	722.05	734.99	726.8	751.45	760.2	754.59	691.27	698.6	736.58	750.19	702.71	742.5	707.09	713.75	716.38	691.62	738.83	732.23	738.2	718.68
3.6399e+13	707.67	810.15	0	0	754.88	712.94	735.18	690.28	0	0	0	0	0	726.87	817.7	729.57	757.31	704.52	0	708.35	711.16	737.66	0	0	701.15	0	717.4	711.51	722.07	723.81	736.43	728.37	812.89	760.5	753.61	693.67	700.76	803.21	751.62	704.66	743.35	709.16	715.73	718.16	694.05	758.21	733.7	805.36	720.36
3.6445e+13	707.36	775.06	0	0	733.81	718.71	734.83	690.15	0	0	0	0	0	726.49	782.63	729.45	759.04	704.4	0	708.19	711.07	737.29	0	0	701.03	0	714.62	716.63	721.8	723.52	736.34	728.25	784.71	760.03	757.23	693.46	700.58	768.54	760.25	704.54	742.84	708.97	715.53	718.01	693.83	759.1	733.6	770.52	720.24
3.6492e+13	707.03	763.36	0	0	725.98	718.98	734.55	690.03	0	0	0	0	0	726.2	770.55	729.34	761.21	704.27	0	708.04	710.98	737.02	0	0	700.92	0	710.6	715.05	722.41	723.22	736.24	728.13	773.37	760.53	759.52	693.26	700.41	757.24	760.48	704.42	742.91	708.77	715.3	717.86	693.61	754.18	733.51	759.1	720.12
3.6538e+13	706.76	756.6	0	0	721.16	717.82	734.45	0	0	0	0	0	0	726.09	763.54	729.23	761.88	704.15	0	707.89	710.89	736.95	0	0	700.81	0	707.42	712.9	722.88	723.03	736.14	728.02	766.58	761.19	759.7	693.06	700.23	750.73	758.75	704.31	743.26	708.57	715.07	717.71	693.4	750.12	733.41	752.51	720
3.6585e+13	706.55	751.86	0	0	717.61	716.33	734.46	0	0	0	0	0	0	726.08	758.61	729.11	761.6	704.03	0	707.73	710.81	736.98	0	0	700.69	0	704.76	710.84	722.95	722.91	736.04	727.9	761.74	761.54	758.95	692.86	700.05	746.16	756.66	704.19	743.5	708.36	714.85	717.56	693.19	746.8	733.32	747.88	719.88
3.6631e+13	706.37	748.19	0	0	714.74	714.8	734.46	0	0	0	0	0	0	726.05	754.79	728.99	760.83	703.91	0	707.58	710.72	737	0	0	700.58	0	702.37	708.94	722.72	722.83	735.93	727.78	757.96	761.54	757.82	692.65	699.88	742.62	754.6	704.07	743.53	708.15	714.67	717.4	692.97	744.01	733.22	744.3	719.76
3.6678e+13	706.19	745.19	0	0	712.28	713.31	734.4	0	0	0	0	0	0	725.96	751.67	728.87	759.84	703.78	0	707.42	710.63	736.95	0	0	700.47	0	699.95	707.16	722.29	722.73	735.83	727.66	754.84	761.27	756.54	692.44	699.7	739.71	752.65	703.95	743.36	707.95	714.5	717.25	692.75	741.6	733.12	741.37	719.64
3.6724e+13	705.98	742.63	0	0	710.06	711.88	734.27	0	0	0	0	0	0	725.79	749.01	728.75	758.74	703.66	0	707.27	710.54	736.81	0	0	700.36	0	696.96	705.46	721.72	722.59	735.72	727.53	752.18	760.82	755.21	692.23	699.52	737.24	750.83	703.84	743.03	707.75	714.34	717.1	692.53	739.47	733.02	738.87	719.52
3.6771e+13	708.23	825.23	0	0	763.58	712.09	735.72	691.61	0	0	0	0	0	727.39	832.24	730.28	757.87	705.59	0	709.19	712.29	738.19	0	0	702.33	690.5	715.94	709.24	722.59	724.35	737.15	729.08	821.42	761.13	753.99	694.59	701.65	818.67	750.21	705.76	743.9	709.8	716.3	718.85	694.91	754.06	734.48	820.72	721.18
3.6817e+13	707.92	778.17	0	0	735.89	718.75	735.37	691.48	0	0	0	0	0	727.01	785.83	730.17	759.08	705.47	0	709.04	712.2	737.83	0	0	702.22	690.4	715.85	717.12	722.16	724.06	737.05	728.96	787.66	760.54	757.08	694.39	701.47	771.55	760.18	705.64	743.34	709.61	716.1	718.7	694.7	760.25	734.38	773.56	721.06
3.6864e+13	707.59	765.04	0	0	727.2	719.47	735.06	691.35	0	0	0	0	0	726.7	772.31	730.05	761.47	705.35	0	708.88	712.11	737.53	0	0	702.11	690.3	711.59	715.79	722.73	723.76	736.96	728.85	775.08	760.94	759.8	694.19	701.3	758.87	761.08	705.52	743.33	709.42	715.87	718.55	694.48	755.26	734.28	760.74	720.94
3.691e+13	707.31	757.81	0	0	722.08	718.4	734.94	691.22	0	0	0	0	0	726.58	764.81	729.94	762.33	705.23	0	708.73	712.03	737.44	0	0	702	690.2	708.27	713.63	723.26	723.54	736.86	728.73	767.84	761.64	760.21	693.98	701.12	751.89	759.46	705.41	743.68	709.21	715.64	718.4	694.26	751.04	734.19	753.68	720.82
3.6957e+13	707.09	752.83	0	0	718.39	716.93	734.95	691.09	0	0	0	0	0	726.56	759.64	729.82	762.15	705.11	0	708.58	711.94	737.47	0	0	701.88	690.1	705.52	711.53	723.4	723.42	736.76	728.61	762.77	762.04	759.54	693.78	700.95	747.1	757.38	705.29	743.96	709.01	715.43	718.25	694.05	747.62	734.09	748.83	720.7
3.7003e+13	706.91	749.03	0	0	715.44	715.4	734.95	690.96	0	0	0	0	0	726.54	755.68	729.71	761.43	704.98	0	708.42	711.85	737.5	0	0	701.77	0	703.09	709.59	723.2	723.34	736.65	728.49	758.85	762.09	758.44	693.58	700.77	743.42	755.3	705.17	744.01	708.8	715.24	718.1	693.83	744.75	734	745.12	720.58
3.705e+13	706.74	745.94	0	0	712.92	713.89	734.91	690.82	0	0	0	0	0	726.46	752.47	729.59	760.46	704.86	0	708.27	711.76	737.46	0	0	701.66	0	700.72	707.79	722.79	723.25	736.55	728.37	755.64	761.85	757.16	693.38	700.6	740.44	753.32	705.05	743.87	708.6	715.08	717.95	693.62	742.28	733.9	742.1	720.46
3.7096e+13	706.54	743.32	0	0	710.68	712.45	734.79	690.69	0	0	0	0	0	726.31	749.74	729.47	759.36	704.74	0	708.12	711.68	737.33	0	0	701.55	0	697.96	706.08	722.23	723.12	736.44	728.25	752.92	761.41	755.83	693.18	700.42	737.9	751.48	704.94	743.56	708.4	714.91	717.79	693.41	740.1	733.8	739.54	720.34
3.7143e+13	708.77	850.19	0	0	776.07	711.66	736.24	692.91	0	0	0	0	0	727.91	856.03	730.98	758.49	706.64	0	710.01	713.39	738.72	690.37	0	703.49	691.94	711.31	706.73	723.11	724.87	737.85	729.78	830.04	761.75	754.53	695.49	702.51	844.68	749.48	706.82	744.44	710.42	716.86	719.53	695.75	746.98	735.24	846.41	721.98
3.7189e+13	708.46	781.75	0	0	738.28	718.67	735.89	692.78	0	0	0	0	0	727.53	789.5	730.86	759.11	706.52	0	709.86	713.3	738.36	690.25	0	703.38	691.84	717.22	717.52	722.54	724.58	737.76	729.66	790.98	761.07	756.86	695.29	702.34	775.03	759.87	706.71	743.84	710.24	716.66	719.38	695.54	761.33	735.14	777.07	721.86
3.7236e+13	708.13	766.84	0	0	728.52	719.96	735.57	692.65	0	0	0	0	0	727.2	774.19	730.75	761.67	706.4	0	709.71	713.22	738.04	690.13	0	703.27	691.74	712.67	716.56	723.04	724.28	737.66	729.54	776.89	761.34	760.03	695.09	702.17	760.6	761.63	706.59	743.74	710.04	716.44	719.23	695.33	756.35	735.04	762.5	721.74
3.7282e+13	707.84	759.06	0	0	723.06	719	735.43	692.52	0	0	0	0	0	727.05	766.12	730.64	762.75	706.28	0	709.55	713.13	737.92	690.01	0	703.15	691.63	709.16	714.39	723.63	724.05	737.56	729.43	769.14	762.06	760.68	694.89	701.99	753.1	760.16	706.47	744.09	709.85	716.2	719.08	695.11	751.98	734.95	754.9	721.62
3.7329e+13	707.62	753.83	0	0	719.21	717.55	735.42	692.39	0	0	0	0	0	727.03	760.69	730.52	762.68	706.16	0	709.4	713.04	737.94	0	0	703.04	691.53	706.31	712.25	723.82	723.92	737.46	729.31	763.82	762.52	760.12	694.69	701.82	748.05	758.1	706.36	744.39	709.64	715.99	718.93	694.9	748.44	734.85	749.8	721.5
3.7375e+13	707.45	749.88	0	0	716.16	716.01	735.44	692.26	0	0	0	0	0	727.02	756.58	730.4	762.02	706.03	0	709.25	712.95	737.98	0	0	702.93	691.43	703.83	710.27	723.67	723.84	737.36	729.19	759.75	762.62	759.05	694.49	701.65	744.24	755.99	706.24	744.48	709.43	715.8	718.78	694.69	745.49	734.76	745.94	721.38
3.7422e+13	707.28	746.7	0	0	713.59	714.49	735.41	692.12	0	0	0	0	0	726.95	753.27	730.29	761.06	705.91	0	709.1	712.87	737.95	0	0	702.82	691.33	701.48	708.44	723.27	723.76	737.25	729.07	756.45	762.42	757.78	694.29	701.47	741.16	753.99	706.13	744.36	709.23	715.63	718.63	694.47	742.96	734.66	742.83	721.26
3.7468e+13	707.09	744.01	0	0	711.32	713.03	735.29	692	0	0	0	0	0	726.81	750.47	730.17	759.97	705.79	0	708.94	712.78	737.84	0	0	702.71	691.23	698.87	706.72	722.73	723.63	737.15	728.95	753.66	762	756.45	694.09	701.3	738.56	752.11	706.01	744.07	709.04	715.47	718.48	694.26	740.74	734.56	740.21	721.15
3.7515e+13	709.3	897.72	0	0	780.33	711.85	736.75	694.17	0	0	0	0	0	728.42	901.66	731.66	759.11	707.66	0	710.81	714.47	739.24	691.72	0	704.61	693.34	701.88	705.12	723.62	725.38	738.54	730.46	831.5	762.36	755.14	696.37	703.36	894.04	749.64	707.86	744.97	711.03	717.4	720.19	696.56	739.6	735.98	895.19	722.76
3.7561e+13	709	785.95	0	0	741.05	718.42	736.41	694.04	0	0	0	0	0	728.04	793.77	731.54	759.17	707.54	0	710.66	714.38	738.88	691.6	0	704.5	693.24	718.59	717.76	722.94	725.1	738.44	730.34	794.76	761.61	756.61	696.17	703.18	779.12	759.27	707.75	744.35	710.85	717.21	720.04	696.35	762.27	735.88	781.21	722.64
3.7608e+13	708.67	768.78	0	0	729.95	720.43	736.07	693.91	0	0	0	0	0	727.68	776.2	731.43	761.83	707.42	0	710.51	714.29	738.54	691.48	0	704.39	693.14	713.76	717.34	723.34	724.79	738.35	730.22	778.83	761.74	760.18	695.97	703.01	762.47	762.11	707.63	744.16	710.66	716.99	719.89	696.14	757.46	735.78	764.38	722.52
3.7654e+13	708.38	760.37	0	0	724.09	719.62	735.9	693.78	0	0	0	0	0	727.51	767.49	731.32	763.14	707.3	0	710.36	714.21	738.39	691.35	0	704.28	693.04	710.07	715.18	723.98	724.54	738.25	730.11	770.48	762.46	761.12	695.77	702.84	754.35	760.85	707.51	744.48	710.46	716.76	719.75	695.93	752.93	735.69	756.17	722.4
3.77e+13	708.15	754.85	0	0	720.05	718.18	735.89	693.65	0	0	0	0	0	727.49	761.77	731.2	763.19	707.18	0	710.21	714.12	738.41	691.23	0	704.17	692.94	707.11	712.99	724.24	724.41	738.15	729.99	764.89	762.98	760.67	695.58	702.67	749.04	758.81	707.4	744.81	710.26	716.54	719.6	695.72	749.27	735.59	750.8	722.28
3.7747e+13	707.98	750.75	0	0	716.91	716.63	735.91	693.53	0	0	0	0	0	727.49	757.5	731.09	762.59	707.06	0	710.06	714.03	738.45	691.11	0	704.06	692.84	704.58	710.96	724.12	724.33	738.04	729.87	760.67	763.13	759.65	695.38	702.5	745.07	756.68	707.28	744.94	710.05	716.35	719.45	695.51	746.23	735.5	746.78	722.17
3.7793e+13	707.81	747.46	0	0	714.28	715.1	735.89	693.4	0	0	0	0	0	727.43	754.07	730.97	761.66	706.94	0	709.9	713.94	738.44	690.99	0	703.95	692.73	702.23	709.1	723.76	724.25	737.94	729.75	757.26	762.96	758.39	695.18	702.32	741.89	754.65	707.17	744.84	709.85	716.18	719.29	695.3	743.64	735.4	743.57	722.05
3.784e+13	707.63	744.7	0	0	711.97	713.62	735.79	693.27	0	0	0	0	0	727.3	751.21	730.85	760.58	706.82	0	709.75	713.86	738.34	690.88	0	703.84	692.63	699.75	707.36	723.23	724.13	737.83	729.63	754.4	762.57	757.05	694.98	702.15	739.23	752.75	707.05	744.57	709.66	716.02	719.14	695.09	741.37	735.3	740.88	721.93
3.7886e+13	709.83	1086.6	0	0	713.69	712.4	737.25	695.39	0	0	0	0	0	728.91	1087.6	732.32	759.74	708.65	0	711.59	715.52	739.74	693.03	0	705.71	694.7	694.35	705.28	724.14	725.88	739.21	731.12	762.66	762.95	755.76	697.22	704.18	1085.9	750.23	708.87	745.49	711.63	717.93	720.83	697.36	737.63	736.7	1086.1	723.52
3.7933e+13	709.54	791.02	0	0	744.31	717.94	736.92	695.26	0	0	0	0	0	728.54	798.88	732.21	759.28	708.53	0	711.44	715.43	739.39	692.91	0	705.6	694.6	719.89	717.58	723.37	725.61	739.11	731	799.15	762.17	756.35	697.02	704.01	784.1	758.32	708.76	744.86	711.44	717.75	720.68	697.15	762.95	736.6	786.21	723.4
3.7979e+13	709.21	770.87	0	0	731.42	720.84	736.57	695.14	0	0	0	0	0	728.17	778.37	732.1	761.93	708.41	0	711.29	715.34	739.03	692.79	0	705.49	694.5	714.82	717.97	723.64	725.29	739.01	730.89	780.9	762.14	760.26	696.83	703.84	764.49	762.51	708.64	744.57	711.26	717.53	720.54	696.94	758.59	736.51	766.42	723.28
3.8026e+13	708.91	761.72	0	0	725.09	720.19	736.37	695.01	0	0	0	0	0	727.97	768.91	731.98	763.48	708.29	0	711.14	715.25	738.85	692.67	0	705.38	694.4	710.93	715.86	724.32	725.03	738.92	730.77	771.88	762.84	761.53	696.63	703.67	755.66	761.52	708.53	744.86	711.06	717.3	720.39	696.73	753.9	736.41	757.5	723.16
3.8072e+13	708.68	755.9	0	0	720.85	718.78	736.35	694.88	0	0	0	0	0	727.94	762.87	731.87	763.68	708.17	0	710.99	715.17	738.86	692.55	0	705.27	694.3	707.86	713.64	724.64	724.89	738.82	730.66	765.98	763.42	761.21	696.43	703.49	750.04	759.51	708.41	745.22	710.86	717.07	720.25	696.53	750.1	736.32	751.81	723.05
3.8119e+13	708.5	751.62	0	0	717.6	717.22	736.37	694.75	0	0	0	0	0	727.94	758.42	731.75	763.15	708.05	0	710.84	715.08	738.91	692.43	0	705.15	694.19	705.27	711.59	724.58	724.81	738.71	730.54	761.59	763.62	760.23	696.24	703.32	745.91	757.37	708.3	745.38	710.66	716.88	720.1	696.32	746.98	736.22	747.64	722.93
3.8165e+13	708.34	748.23	0	0	714.91	715.67	736.36	694.63	0	0	0	0	0	727.9	754.89	731.63	762.24	707.93	0	710.69	714.99	738.91	692.31	0	705.04	694.09	702.92	709.7	724.23	724.73	738.61	730.42	758.08	763.49	758.99	696.04	703.15	742.63	755.31	708.18	745.31	710.46	716.71	719.95	696.11	744.32	736.12	744.32	722.81
3.8212e+13	708.16	745.4	0	0	712.56	714.18	736.27	694.5	0	0	0	0	0	727.78	751.95	731.52	761.17	707.81	0	710.54	714.9	738.82	692.19	0	704.93	693.99	700.52	707.94	723.72	724.62	738.5	730.3	755.14	763.12	757.65	695.85	702.98	739.9	753.38	708.07	745.06	710.26	716.56	719.79	695.9	742	736.03	741.56	722.69
3.8258e+13	707.95	742.96	0	0	710.43	712.75	736.1	694.37	0	0	0	0	0	727.58	749.42	731.4	760.02	707.69	0	710.39	714.82	738.65	692.07	0	704.82	693.89	697.62	706.26	723.1	724.46	738.4	730.18	752.61	762.59	756.3	695.65	702.81	737.54	751.59	707.95	744.68	710.07	716.4	719.64	695.69	739.95	735.93	739.18	722.58
3.8305e+13	710.07	797.34	0	0	748.28	717.17	737.42	696.45	0	0	0	0	0	729.03	805.19	732.86	759.48	709.5	0	712.2	716.45	739.89	694.19	0	706.66	695.92	719.89	716.93	723.82	726.1	739.76	731.65	804.33	762.73	756.17	697.86	704.81	790.35	756.99	709.74	745.37	712.03	718.27	721.32	697.93	763.12	737.31	792.5	724.15
3.8351e+13	709.75	773.16	0	0	733.02	721.15	737.06	696.33	0	0	0	0	0	728.65	780.75	732.74	761.98	709.38	0	712.05	716.36	739.52	694.07	0	706.55	695.82	715.33	718.48	723.93	725.79	739.67	731.54	783.15	762.54	760.25	697.66	704.64	766.7	762.81	709.63	744.99	711.84	718.06	721.17	697.72	759.74	737.21	768.66	724.03
3.8398e+13	709.43	763.15	0	0	726.14	720.73	736.83	696.2	0	0	0	0	0	728.42	770.41	732.63	763.79	709.26	0	711.91	716.28	739.31	693.95	0	706.44	695.72	711.38	716.44	724.64	725.52	739.57	731.42	773.34	763.21	761.89	697.47	704.47	757.03	762.16	709.51	745.23	711.65	717.83	721.03	697.52	754.88	737.12	758.89	723.91
3.8444e+13	709.19	756.98	0	0	721.67	719.36	736.79	696.07	0	0	0	0	0	728.38	764	732.52	764.15	709.14	0	711.76	716.19	739.3	693.83	0	706.33	695.62	708.28	714.2	725.03	725.36	739.47	731.31	767.11	763.84	761.73	697.27	704.3	751.08	760.2	709.4	745.61	711.45	717.6	720.88	697.31	750.96	737.02	752.86	723.79
3.8491e+13	709.02	752.52	0	0	718.3	717.79	736.82	695.95	0	0	0	0	0	728.39	759.36	732.4	763.68	709.02	0	711.61	716.1	739.36	693.71	0	706.22	695.52	705.67	712.12	725.01	725.28	739.37	731.19	762.53	764.1	760.81	697.08	704.13	746.77	758.05	709.29	745.81	711.25	717.41	720.73	697.1	747.73	736.93	748.51	723.67
3.8537e+13	708.86	749.01	0	0	715.53	716.22	736.82	695.82	0	0	0	0	0	728.35	755.71	732.28	762.82	708.9	0	711.46	716.01	739.37	693.59	0	706.11	695.42	703.31	710.2	724.7	725.21	739.26	731.07	758.91	764.01	759.58	696.89	703.96	743.38	755.97	709.17	745.77	711.05	717.24	720.58	696.9	745.01	736.83	745.08	723.56
3.8584e+13	708.69	746.1	0	0	713.14	714.72	736.74	695.69	0	0	0	0	0	728.25	752.69	732.17	761.76	708.78	0	711.31	715.93	739.3	693.47	0	706	695.32	700.97	708.42	724.21	725.1	739.16	730.95	755.89	763.67	758.25	696.69	703.79	740.57	754.02	709.06	745.54	710.86	717.08	720.43	696.69	742.64	736.73	742.24	723.44
3.863e+13	708.49	743.61	0	0	710.98	713.27	736.59	695.57	0	0	0	0	0	728.05	750.1	732.05	760.61	708.66	0	711.16	715.84	739.13	693.36	0	705.89	695.22	698.21	706.73	723.59	724.95	739.06	730.83	753.3	763.15	756.89	696.5	703.62	738.16	752.2	708.94	745.17	710.67	716.93	720.28	696.48	740.54	736.63	739.8	723.32
3.8677e+13	710.59	805.58	0	0	753.34	716.13	737.91	697.61	0	0	0	0	0	729.52	813.29	733.49	759.8	710.44	0	712.95	717.45	740.39	695.43	0	707.7	697.2	720.12	715.61	724.29	726.59	740.4	732.29	810.54	763.3	756.12	698.67	705.59	798.6	755.35	710.7	745.87	712.6	718.79	721.93	698.69	762.35	738	800.75	724.87
3.8723e+13	710.27	775.69	0	0	734.73	721.34	737.54	697.48	0	0	0	0	0	729.12	783.36	733.38	761.98	710.32	0	712.8	717.36	740	695.31	0	707.59	697.11	716.17	718.93	724.22	726.28	740.31	732.17	785.6	762.94	760.16	698.48	705.42	769.15	762.97	710.59	745.41	712.42	718.58	721.79	698.48	760.9	737.9	771.13	724.75
3.877e+13	709.95	764.65	0	0	727.21	721.22	737.28	697.36	0	0	0	0	0	728.86	771.97	733.27	764.05	710.2	0	712.65	717.27	739.76	695.19	0	707.48	697.01	712.07	717.03	724.95	725.99	740.21	732.06	774.87	763.56	762.2	698.28	705.25	758.48	762.77	710.48	745.59	712.23	718.35	721.64	698.28	755.89	737.81	760.35	724.64
3.8816e+13	709.7	758.09	0	0	722.49	719.9	737.23	697.23	0	0	0	0	0	728.81	765.17	733.15	764.59	710.08	0	712.5	717.19	739.74	695.07	0	707.37	696.91	708.87	714.77	725.41	725.82	740.11	731.94	768.26	764.23	762.22	698.09	705.09	752.15	760.89	710.36	745.98	712.03	718.12	721.5	698.07	751.82	737.71	753.94	724.52
3.8863e+13	709.52	753.43	0	0	718.99	718.33	737.26	697.11	0	0	0	0	0	728.82	760.32	733.04	764.21	709.96	0	712.35	717.1	739.79	694.96	0	707.26	696.81	706.2	712.66	725.44	725.74	740.01	731.83	763.49	764.55	761.37	697.9	704.92	747.64	758.73	710.25	746.22	711.83	717.92	721.35	697.87	748.5	737.62	749.39	724.4
3.8909e+13	709.36	749.79	0	0	716.15	716.75	737.27	696.98	0	0	0	0	0	728.8	756.54	732.92	763.38	709.85	0	712.21	717.01	739.82	694.84	0	707.15	696.71	703.83	710.72	725.16	725.67	739.9	731.71	759.74	764.51	760.16	697.71	704.75	744.14	756.63	710.13	746.21	711.63	717.75	721.2	697.67	745.7	737.52	745.84	724.29
3.8956e+13	709.2	746.81	0	0	713.71	715.23	737.21	696.86	0	0	0	0	0	728.7	753.43	732.8	762.33	709.73	0	712.06	716.92	739.76	694.72	0	707.04	696.61	701.52	708.92	724.68	725.58	739.8	731.59	756.64	764.19	758.83	697.51	704.58	741.25	754.64	710.02	746.01	711.44	717.6	721.05	697.46	743.28	737.42	742.92	724.17
3.9002e+13	709	744.25	0	0	711.52	713.77	737.06	696.73	0	0	0	0	0	728.52	750.78	732.69	761.19	709.61	0	711.91	716.84	739.61	694.6	0	706.93	696.51	698.9	707.22	724.07	725.43	739.7	731.47	753.99	763.69	757.47	697.32	704.42	738.78	752.8	709.91	745.65	711.25	717.45	720.9	697.26	741.14	737.33	740.43	724.05
3.9049e+13	711.1	816.96	0	0	760.26	714.99	738.39	698.73	0	0	0	0	0	729.99	824.33	734.11	760.23	711.35	0	713.68	718.42	740.87	696.64	0	708.71	698.45	719.55	713.58	724.76	727.07	741.03	732.91	818	763.87	756.28	699.46	706.35	810.18	753.61	711.64	746.37	713.17	719.29	722.54	699.43	759.86	738.67	812.29	725.58
3.9095e+13	710.78	778.53	0	0	736.63	721.41	738.02	698.61	0	0	0	0	0	729.59	786.27	734	761.95	711.24	0	713.53	718.33	740.48	696.52	0	708.6	698.35	717.17	719.37	724.51	726.76	740.93	732.79	788.3	763.36	759.99	699.27	706.19	771.9	762.98	711.53	745.83	712.99	719.09	722.39	699.23	762.04	738.58	773.91	725.46
3.9142e+13	710.45	766.24	0	0	728.34	721.67	737.73	698.49	0	0	0	0	0	729.3	773.63	733.89	764.27	711.12	0	713.38	718.25	740.21	696.4	0	708.49	698.26	712.85	717.65	725.22	726.46	740.84	732.68	776.47	763.89	762.46	699.08	706.02	760.01	763.35	711.41	745.94	712.8	718.86	722.25	699.02	756.92	738.48	761.9	725.35
3.9188e+13	710.19	759.24	0	0	723.34	720.43	737.66	698.36	0	0	0	0	0	729.23	766.37	733.78	764.99	711	0	713.23	718.16	740.16	696.28	0	708.38	698.16	709.52	715.37	725.75	726.27	740.74	732.57	769.45	764.61	762.69	698.89	705.85	753.25	761.57	711.3	746.34	712.6	718.63	722.1	698.82	752.7	738.39	755.06	725.23
3.9235e+13	710	754.35	0	0	719.7	718.86	737.69	698.24	0	0	0	0	0	729.24	761.3	733.66	764.71	710.88	0	713.08	718.07	740.22	696.17	0	708.28	698.06	706.79	713.22	725.84	726.19	740.64	732.45	764.46	764.98	761.91	698.7	705.69	748.54	759.41	711.19	746.61	712.4	718.43	721.96	698.62	749.27	738.29	750.29	725.11
3.9281e+13	709.85	750.59	0	0	716.77	717.28	737.71	698.11	0	0	0	0	0	729.24	757.38	733.54	763.93	710.77	0	712.94	717.98	740.25	696.05	0	708.17	697.96	704.38	711.25	725.6	726.12	740.53	732.33	760.59	764.99	760.74	698.51	705.52	744.9	757.28	711.07	746.65	712.2	718.26	721.81	698.42	746.4	738.2	746.62	725
3.9328e+13	709.69	747.51	0	0	714.28	715.74	737.66	697.99	0	0	0	0	0	729.15	754.18	733.42	762.9	710.65	0	712.79	717.9	740.21	695.93	0	708.06	697.86	702.09	709.43	725.14	726.04	740.43	732.21	757.4	764.71	759.41	698.32	705.35	741.93	755.27	710.96	746.46	712.01	718.11	721.66	698.21	743.92	738.1	743.61	724.88
3.9374e+13	709.5	744.9	0	0	712.07	714.26	737.52	697.86	0	0	0	0	0	728.98	751.47	733.31	761.76	710.53	0	712.64	717.81	740.07	695.82	0	707.95	697.76	699.59	707.72	724.54	725.9	740.32	732.09	754.68	764.23	758.04	698.13	705.19	739.4	753.4	710.85	746.12	711.82	717.95	721.51	698.01	741.74	738	741.06	724.76
3.942e+13	711.58	834.27	0	0	770.3	714.04	738.86	699.83	0	690.31	0	0	0	730.46	840.9	734.72	760.75	712.25	0	714.38	719.37	741.34	697.81	0	709.69	699.67	716.7	710.82	725.24	727.54	741.64	733.51	826.58	764.42	756.65	700.23	707.1	828.08	752.21	712.55	746.86	713.72	719.79	723.13	700.15	754.6	739.33	830.02	726.28
3.9467e+13	711.27	781.75	0	0	738.78	721.35	738.49	699.7	0	690.16	0	0	0	730.06	789.57	734.6	761.9	712.13	0	714.24	719.28	740.95	697.69	0	709.59	699.57	718.3	719.72	724.81	727.23	741.54	733.4	791.31	763.8	759.73	700.04	706.93	775.03	762.78	712.44	746.27	713.54	719.59	722.98	699.95	763.15	739.24	777.08	726.16
3.9513e+13	710.93	767.93	0	0	729.55	722.11	738.18	699.58	0	690.02	0	0	0	729.74	775.39	734.49	764.44	712.02	0	714.09	719.19	740.65	697.57	0	709.48	699.47	713.75	718.28	725.48	726.92	741.45	733.29	778.17	764.22	762.67	699.85	706.77	761.64	763.88	712.33	746.28	713.35	719.36	722.84	699.75	757.97	739.14	763.54	726.04
3.956e+13	710.66	760.42	0	0	724.22	720.95	738.08	699.46	0	0	0	0	0	729.64	767.61	734.38	765.37	711.9	0	713.94	719.11	740.58	697.46	0	709.37	699.37	710.27	716	726.08	726.72	741.35	733.17	770.68	764.96	763.13	699.67	706.6	754.4	762.23	712.21	746.69	713.16	719.13	722.7	699.55	753.59	739.05	756.22	725.92
3.9606e+13	710.47	755.3	0	0	720.42	719.4	738.1	699.33	0	0	0	0	0	729.66	762.29	734.27	765.2	711.78	0	713.8	719.02	740.63	697.34	0	709.26	699.27	707.45	713.82	726.23	726.62	741.25	733.06	765.46	765.4	762.45	699.48	706.44	749.45	760.09	712.1	747	712.96	718.92	722.55	699.35	750.05	738.95	751.21	725.81
3.9653e+13	710.32	751.4	0	0	717.42	717.8	738.13	699.21	0	0	0	0	0	729.66	758.23	734.15	764.46	711.66	0	713.65	718.93	740.68	697.23	0	709.15	699.18	705	711.81	726.02	726.57	741.14	732.94	761.44	765.45	761.3	699.29	706.27	745.68	757.93	711.99	747.06	712.76	718.75	722.4	699.15	747.1	738.86	747.4	725.69
3.9699e+13	710.16	748.23	0	0	714.87	716.25	738.09	699.08	0	0	0	0	0	729.59	754.94	734.03	763.45	711.55	0	713.5	718.85	740.65	697.11	0	709.05	699.08	702.72	709.97	725.58	726.49	741.04	732.82	758.16	765.2	759.98	699.1	706.11	742.62	755.9	711.87	746.91	712.57	718.6	722.25	698.95	744.56	738.76	744.31	725.58
3.9746e+13	709.97	745.55	0	0	712.62	714.77	737.97	698.96	0	0	0	0	0	729.43	752.16	733.92	762.32	711.43	0	713.36	718.76	740.52	696.99	0	708.94	698.98	700.31	708.24	725	726.36	740.93	732.7	755.37	764.75	758.61	698.91	705.94	740.03	754	711.76	746.58	712.38	718.45	722.11	698.75	742.33	738.66	741.7	725.46
3.9792e+13	712.05	864.15	0	0	783.04	713.64	739.32	700.89	0	691.46	0	0	0	730.91	869.35	735.31	761.32	713.12	0	715.08	720.29	741.8	698.95	690.71	710.65	700.85	709.46	708.07	725.71	727.99	742.24	734.11	833.94	764.97	757.17	700.98	707.83	859.28	751.65	713.44	747.34	714.25	720.27	723.7	700.86	746.62	739.98	860.81	726.95
3.9839e+13	711.74	785.49	0	0	741.25	721.13	738.95	700.77	0	691.32	0	0	0	730.52	793.37	735.2	761.85	713.01	0	714.93	720.21	741.42	698.83	690.6	710.55	700.75	719.55	719.99	725.12	727.7	742.14	733.99	794.71	764.25	759.41	700.8	707.66	778.68	762.31	713.33	746.71	714.08	720.08	723.56	700.66	764.17	739.88	780.75	726.84
3.9885e+13	711.41	769.74	0	0	730.84	722.52	738.62	700.65	0	691.16	0	0	0	730.17	777.27	735.09	764.55	712.89	0	714.79	720.12	741.09	698.72	690.49	710.44	700.66	714.75	718.95	725.72	727.38	742.05	733.88	779.98	764.53	762.8	700.61	707.5	763.39	764.36	713.22	746.63	713.89	719.85	723.42	700.46	759.05	739.79	765.31	726.72
3.9932e+13	711.12	761.66	0	0	725.15	721.49	738.49	700.52	0	691.01	0	0	0	730.05	768.9	734.98	765.72	712.77	0	714.64	720.03	740.98	698.6	690.38	710.33	700.56	711.1	716.68	726.38	727.16	741.95	733.77	771.95	765.29	763.53	700.42	707.33	755.59	762.89	713.1	747.03	713.7	719.62	723.28	700.26	754.5	739.69	757.42	726.6
3.9978e+13	710.92	756.27	0	0	721.18	719.95	738.51	700.4	0	690.86	0	0	0	730.06	763.31	734.86	765.67	712.66	0	714.49	719.95	741.04	698.49	690.26	710.22	700.46	708.17	714.45	726.6	727.05	741.85	733.65	766.47	765.79	762.96	700.24	707.17	750.38	760.76	712.99	747.37	713.5	719.41	723.13	700.06	750.84	739.6	752.16	726.49
4.0025e+13	710.77	752.22	0	0	718.08	718.34	738.55	700.28	0	690.71	0	0	0	730.07	759.1	734.75	764.99	712.54	0	714.35	719.86	741.09	698.37	690.15	710.12	700.36	705.67	712.41	726.43	727	741.74	733.53	762.3	765.9	761.86	700.05	707.01	746.47	758.58	712.88	747.47	713.3	719.23	722.98	699.86	747.8	739.5	748.2	726.37
4.0071e+13	710.62	748.95	0	0	715.48	716.78	738.52	700.15	0	690.57	0	0	0	730.01	755.7	734.63	764	712.42	0	714.2	719.77	741.08	698.26	690.04	710.01	700.26	703.38	710.54	726.02	726.92	741.64	733.41	758.92	765.69	760.55	699.86	706.84	743.31	756.52	712.77	747.34	713.11	719.08	722.84	699.67	745.21	739.4	745.01	726.26
4.0118e+13	710.44	746.21	0	0	713.2	715.28	738.41	700.03	0	690.43	0	0	0	729.87	752.85	734.51	762.87	712.31	0	714.06	719.68	740.96	698.14	0	709.9	700.17	701.04	708.8	725.45	726.8	741.53	733.29	756.07	765.26	759.17	699.68	706.68	740.66	754.59	712.66	747.03	712.92	718.93	722.69	699.47	742.93	739.31	742.33	726.14
4.0164e+13	712.51	925.97	0	0	772.66	713.9	739.77	701.93	690.36	692.58	0	0	690.1	731.36	929.17	735.89	761.89	713.97	0	715.75	721.2	742.25	700.06	692	711.59	702	699.42	706.78	726.18	728.44	742.82	734.69	827.38	765.51	757.74	701.72	708.54	923.03	751.96	714.31	747.82	714.78	720.74	724.27	701.55	740.13	740.61	923.94	727.61
4.0211e+13	712.2	789.92	0	0	744.17	720.71	739.41	701.8	690.11	692.44	0	0	0	730.97	797.83	735.78	761.83	713.86	0	715.61	721.11	741.88	699.94	691.89	711.48	701.9	720.91	720.08	725.46	728.15	742.73	734.57	798.61	764.72	759.06	701.53	708.37	783.02	761.53	714.2	747.17	714.6	720.55	724.13	701.35	765.02	740.51	785.13	727.5
4.0257e+13	711.87	771.69	0	0	732.26	722.91	739.05	701.68	0	692.29	0	0	0	730.6	779.29	735.67	764.62	713.74	0	715.46	721.02	741.52	699.83	691.78	711.38	701.81	715.83	719.65	725.94	727.83	742.63	734.46	781.92	764.85	762.87	701.35	708.21	765.28	764.77	714.09	746.97	714.42	720.33	723.98	701.15	760.14	740.42	767.22	727.38
4.0304e+13	711.57	762.95	0	0	726.14	722.03	738.89	701.56	0	692.14	0	0	0	730.44	770.25	735.56	766.03	713.63	0	715.32	720.94	741.39	699.71	691.67	711.27	701.71	711.98	717.39	726.67	727.59	742.53	734.35	773.27	765.61	763.91	701.16	708.05	756.83	763.52	713.97	747.35	714.23	720.1	723.84	700.96	755.43	740.32	758.68	727.27
4.035e+13	711.37	757.27	0	0	721.98	720.52	738.91	701.44	0	691.99	0	0	0	730.45	764.35	735.44	766.11	713.51	0	715.17	720.85	741.43	699.6	691.55	711.16	701.61	708.94	715.12	726.95	727.47	742.43	734.23	767.51	766.17	763.46	700.98	707.88	751.34	761.42	713.86	747.72	714.03	719.88	723.7	700.76	751.64	740.23	753.13	727.15
4.0397e+13	711.22	753.05	0	0	718.77	718.9	738.95	701.32	0	691.85	0	0	0	730.47	759.97	735.33	765.49	713.39	0	715.03	720.76	741.5	699.48	691.44	711.05	701.51	706.38	713.04	726.83	727.42	742.33	734.11	763.18	766.33	762.4	700.79	707.72	747.27	759.23	713.75	747.86	713.83	719.7	723.55	700.56	748.52	740.13	749.01	727.04
4.0443e+13	711.07	749.68	0	0	716.11	717.32	738.94	701.2	0	691.7	0	0	0	730.43	756.47	735.21	764.54	713.28	0	714.89	720.68	741.49	699.37	691.33	710.95	701.42	704.06	711.14	726.44	727.35	742.22	733.99	759.7	766.16	761.11	700.61	707.56	744.02	757.14	713.64	747.76	713.64	719.55	723.4	700.36	745.85	740.03	745.73	726.92
4.049e+13	710.9	746.87	0	0	713.79	715.81	738.84	701.07	0	691.56	0	0	0	730.29	753.54	735.09	763.42	713.16	0	714.74	720.59	741.39	699.25	691.22	710.84	701.32	701.77	709.37	725.89	727.24	742.12	733.87	756.77	765.75	759.73	700.42	707.4	741.3	755.19	713.53	747.47	713.45	719.4	723.26	700.17	743.53	739.94	742.98	726.8
4.0536e+13	710.69	744.43	0	0	711.69	714.36	738.66	700.95	0	691.42	0	0	0	730.08	751.02	734.98	762.23	713.05	0	714.6	720.5	741.2	699.14	691.1	710.73	701.22	699.17	707.7	725.23	727.07	742.02	733.76	754.24	765.18	758.34	700.24	707.23	738.94	753.37	713.41	747.05	713.27	719.25	723.11	699.97	741.47	739.84	740.6	726.69
4.0583e+13	712.66	795.31	0	0	747.69	720.05	739.86	702.81	690.76	693.53	0	0	690.99	731.41	803.21	736.34	761.89	714.69	0	716.27	721.99	742.33	701.02	693.14	712.4	703.02	722.3	719.87	725.83	728.59	743.3	735.14	803.16	765.21	758.73	702.25	709.07	788.35	760.37	715.04	747.62	715.12	721.02	724.68	702.02	765.53	741.13	790.49	728.15
4.0629e+13	712.33	773.82	0	0	733.8	723.27	739.49	702.69	690.53	693.38	0	0	690.83	731.02	781.48	736.23	764.63	714.57	0	716.13	721.9	741.95	700.91	693.03	712.29	702.93	717.01	720.36	726.16	728.27	743.2	735.03	784	765.16	762.86	702.07	708.91	767.34	765.09	714.93	747.32	714.94	720.8	724.54	701.83	761.25	741.03	769.3	728.03
4.0676e+13	712.02	764.3	0	0	727.19	722.58	739.29	702.57	690.29	693.24	0	0	690.66	730.83	771.65	736.12	766.3	714.46	0	715.98	721.82	741.78	700.79	692.92	712.18	702.83	712.92	718.13	726.94	728.01	743.11	734.92	774.64	765.91	764.24	701.89	708.74	758.13	764.14	714.82	747.66	714.75	720.56	724.4	701.63	756.38	740.94	759.99	727.91
4.0722e+13	711.81	758.29	0	0	722.81	721.1	739.3	702.45	690.04	693.09	0	0	690.5	730.83	765.42	736.01	766.53	714.34	0	715.84	721.73	741.82	700.68	692.81	712.07	702.73	709.75	715.83	727.29	727.88	743.01	734.8	768.57	766.52	763.94	701.7	708.58	752.33	762.08	714.71	748.06	714.55	720.34	724.26	701.44	752.45	740.84	754.13	727.8
4.0769e+13	711.65	753.9	0	0	719.49	719.48	739.35	702.33	0	692.95	0	0	690.34	730.86	760.86	735.9	765.99	714.23	0	715.7	721.64	741.89	700.57	692.7	711.97	702.64	707.11	713.7	727.22	727.83	742.9	734.68	764.07	766.74	762.94	701.52	708.42	748.09	759.88	714.6	748.24	714.35	720.16	724.11	701.24	749.23	740.75	749.84	727.68
4.0815e+13	711.51	750.42	0	0	716.76	717.88	739.35	702.21	0	692.81	0	0	690.18	730.83	757.24	735.78	765.06	714.11	0	715.55	721.56	741.9	700.45	692.59	711.86	702.54	704.76	711.77	726.86	727.77	742.79	734.56	760.47	766.62	761.66	701.33	708.26	744.73	757.76	714.49	748.17	714.16	720.01	723.96	701.05	746.51	740.65	746.44	727.57
4.0862e+13	711.35	747.53	0	0	714.4	716.35	739.26	702.09	0	692.66	0	0	690.03	730.71	754.24	735.66	763.96	714	0	715.41	721.47	741.81	700.34	692.48	711.75	702.44	702.49	709.98	726.32	727.66	742.69	734.44	757.47	766.24	760.28	701.15	708.1	741.93	755.78	714.38	747.91	713.97	719.86	723.81	700.85	744.13	740.55	743.62	727.45
4.0908e+13	711.15	745.04	0	0	712.27	714.89	739.09	701.97	0	692.52	0	0	0	730.5	751.66	735.55	762.77	713.88	0	715.26	721.38	741.63	700.23	692.36	711.65	702.35	700.01	708.29	725.67	727.5	742.59	734.33	754.88	765.68	758.89	700.97	707.94	739.53	753.94	714.27	747.5	713.79	719.71	723.67	700.65	742.03	740.45	741.19	727.34
4.0955e+13	713.12	802.12	0	0	752.09	719.12	740.29	703.8	691.4	694.59	0	690.11	692.02	731.84	809.93	736.9	762.05	715.5	0	716.92	722.85	742.77	702.07	694.36	713.29	704.12	723.19	719.12	726.23	729.03	743.85	735.69	808.54	765.72	758.5	702.95	709.75	795.15	758.84	715.87	748.08	715.62	721.47	725.22	702.68	765.41	741.73	797.29	728.78
4.1001e+13	712.79	776.16	0	0	735.47	723.56	739.91	703.68	691.16	694.45	0	690.03	691.86	731.44	783.89	736.79	764.59	715.38	0	716.78	722.76	742.38	701.96	694.25	713.18	704.02	717.97	720.93	726.38	728.7	743.76	735.58	786.26	765.49	762.76	702.77	709.58	769.6	765.31	715.76	747.67	715.44	721.26	725.08	702.49	762.38	741.63	771.59	728.66
4.1048e+13	712.47	765.72	0	0	728.25	723.11	739.69	703.56	690.92	694.31	0	0	691.7	731.22	773.13	736.68	766.53	715.27	0	716.63	722.68	742.17	701.85	694.14	713.07	703.92	713.7	718.78	727.19	728.43	743.67	735.47	776.08	766.2	764.54	702.59	709.42	759.5	764.73	715.65	747.96	715.25	721.02	724.94	702.29	757.34	741.54	761.38	728.55
4.1094e+13	712.25	759.35	0	0	723.63	721.66	739.68	703.44	690.69	694.16	0	0	691.54	731.2	766.53	736.57	766.93	715.15	0	716.49	722.59	742.19	701.73	694.03	712.97	703.83	710.42	716.44	727.62	728.28	743.57	735.36	769.66	766.86	764.4	702.41	709.26	753.34	762.73	715.54	748.38	715.06	720.8	724.8	702.1	753.28	741.45	755.16	728.43
4.114e+13	712.09	754.76	0	0	720.18	720.03	739.73	703.32	690.46	694.02	0	0	691.37	731.24	761.77	736.45	766.47	715.04	0	716.35	722.5	742.27	701.62	693.92	712.86	703.73	707.71	714.28	727.61	728.23	743.46	735.24	764.97	767.14	763.46	702.23	709.1	748.92	760.52	715.43	748.6	714.86	720.61	724.65	701.9	749.96	741.35	750.68	728.32
4.1187e+13	711.95	751.17	0	0	717.38	718.42	739.74	703.2	690.23	693.88	0	0	691.21	731.22	758.03	736.34	765.58	714.92	0	716.2	722.42	742.29	701.51	693.81	712.75	703.63	705.33	712.32	727.28	728.17	743.35	735.12	761.26	767.06	762.2	702.04	708.94	745.45	758.38	715.32	748.57	714.67	720.46	724.51	701.71	747.16	741.25	747.17	728.2
4.1233e+13	711.8	748.2	0	0	714.96	716.87	739.67	703.08	0	693.74	0	0	691.05	731.12	754.94	736.22	764.49	714.81	0	716.06	722.33	742.22	701.4	693.7	712.65	703.54	703.08	710.5	726.75	728.08	743.25	735	758.18	766.71	760.82	701.86	708.78	742.58	756.37	715.21	748.33	714.48	720.32	724.36	701.52	744.74	741.15	744.27	728.09
4.128e+13	711.6	745.65	0	0	712.81	715.4	739.51	702.96	0	693.59	0	0	690.89	730.92	752.3	736.1	763.3	714.69	0	715.92	722.24	742.05	701.28	693.59	712.54	703.44	700.69	708.8	726.11	727.93	743.15	734.88	755.53	766.17	759.43	701.68	708.62	740.12	754.5	715.09	747.93	714.3	720.17	724.21	701.32	742.59	741.06	741.79	727.97
4.1326e+13	713.57	811.13	0	0	757.79	717.93	740.73	704.75	692.06	695.63	690.11	691.48	693.03	732.27	818.72	737.44	762.33	716.29	0	717.55	723.69	743.21	703.1	695.55	714.15	705.18	722.48	717.59	726.65	729.45	744.4	736.24	815.01	766.22	758.43	703.64	710.41	804.26	757.02	716.68	748.53	716.11	721.92	725.75	703.32	764.13	742.32	806.38	729.4
4.1373e+13	713.24	778.76	0	0	737.26	723.72	740.34	704.63	691.81	695.49	0	691.41	692.87	731.85	786.55	737.33	764.51	716.18	0	717.41	723.6	742.81	702.98	695.44	714.05	705.08	718.6	721.39	726.6	729.13	744.31	736.13	788.74	765.83	762.58	703.46	710.25	772.12	765.38	716.57	748.04	715.93	721.71	725.61	703.13	763.51	742.22	774.13	729.28
4.1419e+13	712.92	767.22	0	0	729.34	723.59	740.08	704.51	691.56	695.34	0	691.33	692.71	731.6	774.68	737.22	766.72	716.06	0	717.27	723.52	742.56	702.87	695.33	713.94	704.99	714.28	719.35	727.43	728.84	744.21	736.01	777.6	766.47	764.78	703.28	710.09	760.94	765.29	716.46	748.25	715.75	721.47	725.47	702.94	758.33	742.13	762.84	729.17
4.1466e+13	712.69	760.44	0	0	724.45	722.19	740.05	704.4	691.32	695.2	0	691.25	692.55	731.57	767.66	737.11	767.3	715.95	0	717.12	723.43	742.56	702.76	695.22	713.84	704.89	710.94	716.99	727.94	728.68	744.11	735.9	770.79	767.18	764.84	703.1	709.93	754.4	763.38	716.35	748.7	715.56	721.25	725.33	702.75	754.12	742.03	756.22	729.05
4.1512e+13	712.53	755.65	0	0	720.87	720.56	740.1	704.28	691.09	695.06	0	691.18	692.39	731.61	762.69	737	766.93	715.83	0	716.98	723.34	742.64	702.65	695.11	713.73	704.79	708.21	714.8	727.98	728.62	744.01	735.78	765.9	767.52	763.97	702.92	709.77	749.77	761.16	716.24	748.95	715.36	721.06	725.19	702.55	750.7	741.94	751.54	728.94
4.1559e+13	712.39	751.92	0	0	717.98	718.93	740.13	704.16	690.85	694.92	0	691.1	692.23	731.61	758.82	736.88	766.08	715.72	0	716.84	723.26	742.68	702.54	695	713.62	704.7	705.82	712.81	727.68	728.57	743.9	735.67	762.06	767.49	762.73	702.73	709.61	746.17	759	716.13	748.95	715.17	720.9	725.04	702.36	747.82	741.84	747.91	728.82
4.1605e+13	712.24	748.87	0	0	715.52	717.37	740.07	704.04	690.62	694.78	0	691.03	692.07	731.51	755.65	736.76	765.01	715.6	0	716.7	723.17	742.62	702.42	694.89	713.52	704.6	703.58	710.98	727.18	728.48	743.8	735.55	758.89	767.17	761.36	702.55	709.45	743.22	756.96	716.01	748.74	714.98	720.76	724.89	702.17	745.34	741.74	744.93	728.71
4.1652e+13	712.05	746.27	0	0	713.33	715.88	739.92	703.92	690.39	694.64	0	690.95	691.91	731.33	752.94	736.65	763.83	715.49	0	716.55	723.08	742.47	702.31	694.78	713.41	704.51	701.28	709.27	726.55	728.34	743.7	735.43	756.18	766.65	759.96	702.37	709.29	740.71	755.07	715.9	748.36	714.8	720.61	724.75	701.97	743.16	741.65	742.39	728.59
4.1698e+13	714.01	823.88	0	0	765.73	716.66	741.15	705.69	692.76	696.63	690.66	692.84	694	732.69	830.99	737.97	762.74	717.06	0	718.17	724.51	743.63	704.09	696.7	715	706.21	721.4	715.15	727.09	729.87	744.93	736.77	822.71	766.73	758.59	704.31	711.05	817.34	755.21	717.46	748.98	716.59	722.36	726.27	703.95	760.77	742.89	819.38	730
4.1745e+13	713.69	781.69	0	0	739.25	723.75	740.76	705.57	692.51	696.49	690.42	692.76	693.85	732.27	789.54	737.86	764.4	716.95	0	718.03	724.42	743.23	703.98	696.59	714.9	706.12	719.69	721.81	726.83	729.55	744.84	736.66	791.49	766.18	762.3	704.13	710.9	774.97	765.27	717.35	748.41	716.42	722.15	726.13	703.76	764.62	742.8	777.01	729.89
4.1791e+13	713.36	768.81	0	0	730.5	724.03	740.47	705.45	692.24	696.35	690.17	692.69	693.69	731.98	776.33	737.75	766.85	716.83	0	717.89	724.34	742.95	703.87	696.48	714.79	706.02	715.14	719.98	727.65	729.25	744.75	736.55	779.19	766.73	764.97	703.95	710.74	762.48	765.82	717.24	748.54	716.24	721.92	725.99	703.57	759.34	742.7	764.39	729.77
4.1838e+13	713.11	761.57	0	0	725.31	722.71	740.41	705.33	691.98	696.21	0	692.61	693.53	731.93	768.84	737.64	767.64	716.72	0	717.74	724.25	742.92	703.76	696.37	714.68	705.93	711.67	717.6	728.24	729.07	744.65	736.43	771.95	767.48	765.25	703.77	710.58	755.48	764.01	717.13	748.99	716.05	721.69	725.85	703.38	754.97	742.61	757.32	729.66
4.1884e+13	712.95	756.55	0	0	721.57	721.08	740.47	705.21	691.73	696.07	0	692.53	693.37	731.97	763.63	737.53	767.37	716.61	0	717.6	724.16	743	703.65	696.26	714.58	705.83	708.86	715.38	728.34	729	744.55	736.32	766.84	767.89	764.46	703.59	710.42	750.64	761.8	717.02	749.29	715.85	721.49	725.71	703.19	751.44	742.51	752.42	729.54
4.1931e+13	712.82	752.69	0	0	718.6	719.44	740.5	705.09	691.49	695.93	0	692.46	693.21	731.98	759.63	737.41	766.57	716.49	0	717.46	724.08	743.05	703.54	696.15	714.47	705.74	706.42	713.36	728.08	728.96	744.44	736.2	762.87	767.9	763.26	703.41	710.26	746.91	759.61	716.91	749.33	715.66	721.34	725.56	703	748.49	742.42	748.66	729.43
4.1977e+13	712.67	749.55	0	0	716.08	717.86	740.46	704.98	691.25	695.79	0	692.38	693.06	731.9	756.36	737.3	765.52	716.38	0	717.32	723.99	743.01	703.42	696.05	714.37	705.64	704.18	711.5	727.59	728.88	744.33	736.08	759.61	767.62	761.89	703.23	710.1	743.88	757.55	716.8	749.14	715.47	721.2	725.41	702.8	745.95	742.32	745.59	729.32
4.2024e+13	712.49	746.88	0	0	713.86	716.36	740.32	704.86	691.01	695.66	0	692.3	692.9	731.73	753.59	737.18	764.35	716.27	0	717.18	723.9	742.87	703.31	695.94	714.26	705.54	701.93	709.78	726.98	728.75	744.23	735.96	756.84	767.12	760.49	703.05	709.95	741.3	755.63	716.7	748.78	715.29	721.05	725.27	702.61	743.72	742.22	742.99	729.2
4.207e+13	714.45	844.04	0	0	777.19	715.72	741.56	706.6	693.36	697.61	691.21	694.15	694.96	733.1	850.2	738.49	763.23	717.82	0	718.77	725.31	744.05	705.06	697.82	715.83	707.22	717.44	712.04	727.53	730.28	745.46	737.29	831.13	767.23	758.96	704.96	711.69	838.32	753.91	718.23	749.42	717.06	722.78	726.77	704.56	754.36	743.46	840.11	730.59
4.2117e+13	714.13	785.04	0	0	741.54	723.63	741.18	706.48	693.13	697.48	690.96	694.07	694.8	732.68	792.94	738.38	764.27	717.7	0	718.63	725.23	743.65	704.95	697.71	715.72	707.13	720.85	722.2	727.08	729.97	745.36	737.18	794.57	766.56	761.95	704.78	711.53	778.25	764.93	718.12	748.8	716.89	722.59	726.64	704.37	765.69	743.36	780.31	730.48
4.2163e+13	713.79	770.51	0	0	731.75	724.47	740.86	706.36	692.9	697.34	690.71	694	694.64	732.36	778.09	738.28	766.94	717.59	0	718.49	725.14	743.33	704.84	697.6	715.62	707.03	716.01	720.65	727.85	729.65	745.27	737.07	780.89	766.98	765.1	704.6	711.37	764.13	766.3	718.01	748.82	716.72	722.35	726.5	704.18	760.37	743.27	766.05	730.36
4.221e+13	713.53	762.74	0	0	726.21	723.24	740.77	706.24	692.68	697.2	690.45	693.92	694.49	732.28	770.06	738.17	767.96	717.48	0	718.35	725.05	743.27	704.73	697.49	715.51	706.94	712.36	718.25	728.51	729.46	745.17	736.95	773.16	767.77	765.63	704.43	711.21	756.62	764.64	717.9	749.28	716.53	722.12	726.36	703.99	755.84	743.17	758.46	730.25
4.2256e+13	713.36	757.47	0	0	722.31	721.62	740.82	706.12	692.42	697.06	690.18	693.84	694.33	732.33	764.6	738.05	767.8	717.36	0	718.21	724.97	743.36	704.62	697.39	715.41	706.84	709.44	715.98	728.68	729.38	745.07	736.84	767.8	768.23	764.95	704.25	711.06	751.53	762.44	717.8	749.61	716.33	721.92	726.22	703.8	752.2	743.08	753.32	730.14
4.2303e+13	713.23	753.47	0	0	719.24	719.97	740.87	706.01	692.15	696.92	0	693.77	694.17	732.35	760.44	737.94	767.06	717.25	0	718.07	724.88	743.42	704.51	697.28	715.3	706.75	706.95	713.92	728.46	729.34	744.96	736.72	763.69	768.3	763.78	704.07	710.9	747.67	760.23	717.69	749.69	716.14	721.76	726.07	703.62	749.16	742.98	749.42	730.02
4.2349e+13	713.09	750.24	0	0	716.67	718.37	740.84	705.89	691.89	696.78	0	693.69	694.02	732.28	757.08	737.82	766.02	717.14	0	717.93	724.79	743.39	704.4	697.17	715.2	706.65	704.69	712.03	728	729.27	744.86	736.6	760.33	768.05	762.42	703.89	710.74	744.54	758.14	717.58	749.53	715.95	721.62	725.93	703.43	746.57	742.88	746.26	729.91
4.2396e+13	712.92	747.5	0	0	714.41	716.85	740.71	705.77	691.64	696.64	0	693.61	693.86	732.12	754.24	737.7	764.86	717.02	0	717.79	724.71	743.27	704.29	697.06	715.09	706.56	702.46	710.28	727.39	729.15	744.75	736.48	757.49	767.58	761.01	703.71	710.58	741.9	756.19	717.47	749.19	715.77	721.48	725.78	703.24	744.29	742.79	743.59	729.8
4.2442e+13	714.87	880.56	0	0	787.89	715.46	741.97	707.48	693.97	698.57	691.77	695.43	695.89	733.5	885.07	739	763.76	718.55	0	719.37	726.09	744.46	706.01	698.91	716.63	708.21	708.38	709.28	727.97	730.69	745.97	737.8	836.21	767.72	759.46	705.6	712.31	876.37	753.59	718.98	749.85	717.53	723.21	727.27	705.17	745.87	744.01	877.68	731.17
4.2489e+13	714.56	788.96	0	0	744.16	723.33	741.59	707.37	693.73	698.43	691.51	695.35	695.73	733.09	796.88	738.89	764.16	718.44	0	719.23	726.01	744.06	705.9	698.8	716.53	708.11	721.97	722.39	727.35	730.38	745.87	737.69	798.07	766.96	761.55	705.42	712.15	782.09	764.31	718.87	749.19	717.36	723.01	727.13	704.98	766.64	743.91	784.18	731.06
4.2535e+13	714.22	772.34	0	0	733.07	724.86	741.24	707.25	693.5	698.29	691.25	695.27	695.57	732.73	779.98	738.78	766.98	718.33	0	719.08	725.92	743.71	705.79	698.7	716.43	708.02	716.91	721.28	728.03	730.05	745.78	737.58	782.7	767.23	765.16	705.24	711.99	765.9	766.71	718.77	749.11	717.18	722.78	727	704.79	761.43	743.82	767.84	730.94
4.2582e+13	713.95	763.96	0	0	727.14	723.76	741.12	707.13	693.27	698.16	690.99	695.2	695.42	732.63	771.33	738.68	768.24	718.21	0	718.94	725.83	743.62	705.68	698.59	716.32	707.92	713.1	718.88	728.77	729.84	745.68	737.46	774.41	768.03	765.98	705.07	711.84	757.8	765.25	718.66	749.55	717	722.55	726.86	704.6	756.73	743.72	759.66	730.83
4.2628e+13	713.77	758.42	0	0	723.06	722.15	741.17	707.01	693.04	698.02	690.72	695.12	695.27	732.67	765.59	738.56	768.21	718.1	0	718.8	725.75	743.7	705.57	698.48	716.22	707.83	710.08	716.57	729.01	729.75	745.58	737.35	768.78	768.56	765.41	704.89	711.68	752.44	763.07	718.55	749.93	716.8	722.34	726.72	704.41	752.96	743.63	754.24	730.72
4.2675e+13	713.64	754.27	0	0	719.89	720.49	741.23	706.9	692.82	697.88	690.44	695.04	695.11	732.7	761.28	738.45	767.52	717.99	0	718.66	725.66	743.78	705.46	698.37	716.11	707.73	707.53	714.47	728.84	729.71	745.48	737.23	764.52	768.68	764.28	704.71	711.52	748.43	760.84	718.44	750.04	716.61	722.18	726.57	704.22	749.84	743.53	750.19	730.6
4.2721e+13	713.5	750.93	0	0	717.25	718.87	741.21	706.78	692.59	697.74	690.18	694.97	694.96	732.66	757.81	738.33	766.52	717.88	0	718.52	725.57	743.77	705.35	698.27	716.01	707.64	705.25	712.56	728.4	729.65	745.37	737.11	761.07	768.48	762.94	704.54	711.37	745.21	758.73	718.33	749.91	716.42	722.04	726.43	704.04	747.18	743.44	746.94	730.49
4.2768e+13	713.34	748.13	0	0	714.95	717.34	741.1	706.66	692.31	697.61	0	694.89	694.8	732.51	754.9	738.21	765.36	717.76	0	718.38	725.49	743.65	705.24	698.16	715.9	707.54	703.04	710.78	727.81	729.54	745.27	737	758.16	768.03	761.53	704.36	711.21	742.51	756.75	718.22	749.59	716.25	721.9	726.28	703.85	744.86	743.34	744.2	730.38
4.2814e+13	715.29	969.61	0	0	751.76	715.8	742.37	708.35	694.59	699.5	692.34	696.67	696.79	733.9	972.08	739.5	764.28	719.27	690.47	719.94	726.86	744.86	706.93	699.97	717.42	709.17	699.67	708.5	728.4	731.08	746.47	738.3	813.05	768.2	760	706.22	712.91	967.44	754.01	719.72	750.28	717.99	723.62	727.76	705.75	741.1	744.54	968.11	731.74
4.286e+13	714.98	793.64	0	0	747.27	722.77	741.99	708.23	694.34	699.36	692.07	696.59	696.63	733.49	801.56	739.39	764.09	719.16	690.34	719.8	726.77	744.47	706.83	699.86	717.32	709.07	723.13	722.34	727.65	730.78	746.38	738.18	802.1	767.39	761.12	706.05	712.75	786.71	763.35	719.61	749.6	717.82	723.43	727.62	705.57	767.38	744.45	788.83	731.62
4.2907e+13	714.64	774.32	0	0	734.5	725.21	741.62	708.11	694.1	699.23	691.8	696.52	696.48	733.11	782.02	739.28	766.97	719.05	690.21	719.66	726.69	744.09	706.72	699.76	717.21	708.98	717.87	721.9	728.2	730.45	746.28	738.07	784.64	767.49	765.15	705.87	712.6	767.82	767.06	719.5	749.4	717.64	723.21	727.48	705.38	762.51	744.36	769.78	731.51
4.2953e+13	714.35	765.25	0	0	728.11	724.27	741.47	708	693.86	699.09	691.53	696.44	696.33	732.97	772.66	739.17	768.48	718.94	690.07	719.52	726.6	743.97	706.61	699.65	717.11	708.88	713.87	719.52	729.01	730.21	746.19	737.96	775.71	768.28	766.29	705.7	712.44	759.03	765.84	719.39	749.81	717.46	722.97	727.35	705.19	757.64	744.26	760.91	731.4
4.3e+13	714.17	759.4	0	0	723.82	722.68	741.51	707.88	693.63	698.95	691.25	696.36	696.17	733.01	766.61	739.06	768.6	718.82	0	719.39	726.51	744.04	706.5	699.55	717.01	708.79	710.74	717.17	729.33	730.12	746.09	737.85	769.79	768.87	765.86	705.52	712.29	753.38	763.7	719.28	750.22	717.27	722.76	727.21	705.01	753.74	744.17	755.2	731.28
4.3046e+13	714.03	755.08	0	0	720.54	721.01	741.57	707.76	693.4	698.82	690.97	696.29	696.02	733.05	762.12	738.95	767.98	718.71	0	719.25	726.43	744.12	706.39	699.44	716.9	708.69	708.13	715.03	729.2	730.08	745.98	737.73	765.36	769.05	764.78	705.35	712.13	749.21	761.45	719.17	750.38	717.07	722.59	727.06	704.82	750.53	744.07	750.98	731.17
4.3093e+13	713.91	751.63	0	0	717.84	719.38	741.57	707.65	693.17	698.68	690.7	696.21	695.87	733.02	758.54	738.83	767	718.6	0	719.11	726.34	744.13	706.28	699.33	716.8	708.6	705.82	713.08	728.79	730.03	745.87	737.61	761.81	768.89	763.45	705.17	711.98	745.89	759.31	719.07	750.28	716.89	722.45	726.92	704.63	747.8	743.98	747.62	731.06
4.3139e+13	713.75	748.76	0	0	715.5	717.82	741.47	707.53	692.94	698.54	690.44	696.14	695.72	732.89	755.56	738.71	765.86	718.49	0	718.97	726.25	744.03	706.17	699.23	716.69	708.5	703.62	711.29	728.21	729.92	745.77	737.5	758.82	768.47	762.04	705	711.82	743.11	757.31	718.96	749.98	716.71	722.32	726.77	704.45	745.43	743.88	744.82	730.94
4.3186e+13	713.55	746.28	0	0	713.39	716.35	741.28	707.42	692.72	698.41	690.19	696.06	695.56	732.66	752.98	738.6	764.65	718.37	0	718.83	726.17	743.83	706.06	699.12	716.59	708.41	701.3	709.6	727.53	729.75	745.67	737.38	756.24	767.89	760.62	704.82	711.67	740.72	755.45	718.85	749.54	716.54	722.17	726.63	704.26	743.32	743.78	742.4	730.83
4.3232e+13	715.39	799.4	0	0	751.05	721.92	742.39	709.07	694.98	700.27	692.66	697.8	697.51	733.89	807.26	739.88	764.11	719.86	691.43	720.37	727.52	744.87	707.73	700.9	718.09	710.01	724.29	721.92	727.99	731.18	746.86	738.67	806.82	767.83	760.74	706.66	713.35	792.44	762	720.33	750.01	718.27	723.84	728.1	706.14	767.69	744.98	794.58	732.18
4.3279e+13	715.05	776.49	0	0	736.05	725.5	742	708.96	694.73	700.13	692.36	697.73	697.36	733.49	784.24	739.77	766.9	719.75	691.3	720.23	727.43	744.47	707.62	700.79	717.98	709.91	718.92	722.51	728.37	730.84	746.77	738.56	786.74	767.75	765.05	706.49	713.19	769.92	767.3	720.22	749.69	718.09	723.62	727.96	705.96	763.61	744.88	771.91	732.07
4.3325e+13	714.75	766.59	0	0	729.12	724.77	741.82	708.84	694.47	700	692.08	697.65	697.21	733.31	774.06	739.66	768.69	719.64	691.16	720.09	727.35	744.31	707.51	700.69	717.88	709.82	714.7	720.18	729.23	730.58	746.68	738.45	777.07	768.52	766.57	706.31	713.04	760.33	766.42	720.11	750.07	717.91	723.38	727.83	705.77	758.57	744.79	762.22	731.95
4.3372e+13	714.56	760.4	0	0	724.61	723.21	741.84	708.73	694.23	699.86	691.79	697.58	697.06	733.34	767.65	739.55	768.96	719.53	691.02	719.95	727.26	744.36	707.4	700.58	717.78	709.72	711.46	717.79	729.63	730.47	746.58	738.34	770.83	769.17	766.29	706.14	712.88	754.35	764.32	720	750.51	717.72	723.17	727.69	705.59	754.53	744.7	756.18	731.84
4.3418e+13	714.42	755.9	0	0	721.21	721.53	741.91	708.61	693.99	699.73	691.5	697.5	696.91	733.39	762.98	739.44	768.42	719.42	690.89	719.82	727.17	744.46	707.29	700.48	717.67	709.63	708.78	715.61	729.55	730.44	746.47	738.22	766.22	769.41	765.27	705.96	712.73	750.01	762.07	719.89	750.7	717.53	723	727.54	705.4	751.22	744.6	751.78	731.73
4.3465e+13	714.3	752.35	0	0	718.44	719.88	741.92	708.5	693.75	699.59	691.22	697.42	696.76	733.37	759.29	739.32	767.48	719.3	690.75	719.68	727.09	744.48	707.18	700.37	717.57	709.54	706.42	713.63	729.18	730.39	746.37	738.1	762.55	769.28	763.96	705.79	712.57	746.57	759.9	719.78	750.64	717.34	722.85	727.4	705.22	748.43	744.5	748.31	731.61
4.3511e+13	714.15	749.4	0	0	716.05	718.31	741.84	708.38	693.52	699.46	690.95	697.35	696.61	733.25	756.22	739.2	766.35	719.19	690.62	719.54	727	744.4	707.07	700.27	717.47	709.44	704.22	711.81	728.61	730.3	746.26	737.99	759.49	768.9	762.55	705.62	712.42	743.73	757.87	719.68	750.36	717.16	722.72	727.25	705.03	746.01	744.41	745.44	731.5
4.3558e+13	713.95	746.86	0	0	713.92	716.83	741.66	708.26	693.29	699.32	690.7	697.27	696.45	733.04	753.59	739.09	765.14	719.08	690.49	719.4	726.91	744.21	706.96	700.16	717.36	709.35	701.96	710.11	727.94	730.14	746.16	737.87	756.85	768.34	761.13	705.44	712.27	741.28	755.99	719.57	749.94	716.99	722.58	727.11	704.85	743.86	744.31	742.96	731.39
4.3604e+13	715.8	806.76	0	0	755.86	720.77	742.78	709.9	695.53	701.15	693.17	698.98	698.37	734.28	814.47	740.35	764.24	720.55	692.5	720.93	728.25	745.26	708.6	701.91	718.84	710.92	725.28	720.94	728.36	731.56	747.34	739.15	812.44	768.28	760.48	707.26	713.93	799.85	760.28	721.03	750.42	718.71	724.24	728.56	706.71	767.23	745.49	801.98	732.72
4.3651e+13	715.46	778.88	0	0	737.76	725.72	742.39	709.78	695.31	701.02	692.93	698.91	698.22	733.86	786.69	740.25	766.79	720.44	692.36	720.79	728.16	744.85	708.5	701.8	718.74	710.83	720.07	723.11	728.53	731.22	747.25	739.04	789.04	768.02	764.87	707.09	713.77	772.25	767.43	720.92	750	718.54	724.03	728.43	706.53	764.72	745.4	774.26	732.61
4.3697e+13	715.15	768.01	0	0	730.2	725.26	742.16	709.67	695.09	700.88	692.67	698.83	698.07	733.65	775.53	740.14	768.85	720.33	692.23	720.65	728.08	744.65	708.39	701.7	718.63	710.73	715.6	720.86	729.44	730.95	747.16	738.93	778.5	768.74	766.8	706.91	713.62	761.7	766.97	720.81	750.31	718.36	723.79	728.29	706.34	759.52	745.31	763.6	732.5
4.3744e+13	714.94	761.44	0	0	725.43	723.74	742.17	709.55	694.85	700.75	692.35	698.75	697.92	733.66	768.74	740.03	769.3	720.22	692.1	720.51	727.99	744.69	708.28	701.59	718.53	710.64	712.21	718.43	729.91	730.82	747.06	738.82	771.9	769.44	766.7	706.74	713.47	755.36	764.94	720.7	750.78	718.16	723.57	728.16	706.16	755.34	745.21	757.19	732.38
4.379e+13	714.8	756.74	0	0	721.9	722.05	742.24	709.44	694.6	700.62	692.05	698.68	697.77	733.72	763.86	739.92	768.85	720.11	691.96	720.37	727.9	744.79	708.17	701.49	718.43	710.54	709.45	716.21	729.89	730.78	746.95	738.7	767.1	769.75	765.75	706.57	713.31	750.82	762.68	720.59	751.02	717.97	723.39	728.01	705.97	751.93	745.12	752.6	732.27
4.3837e+13	714.68	753.07	0	0	719.05	720.39	742.27	709.32	694.35	700.48	691.76	698.6	697.62	733.72	760.05	739.8	767.95	719.99	691.82	720.23	727.82	744.82	708.06	701.38	718.32	710.45	707.05	714.2	729.55	730.75	746.85	738.58	763.31	769.67	764.46	706.4	713.16	747.27	760.48	720.49	750.98	717.79	723.25	727.87	705.79	749.06	745.02	749.02	732.16
4.3883e+13	714.54	750.04	0	0	716.62	718.81	742.2	709.21	694.11	700.35	691.48	698.53	697.47	733.61	756.89	739.68	766.83	719.88	691.69	720.1	727.73	744.75	707.95	701.28	718.22	710.36	704.84	712.35	729	730.66	746.74	738.47	760.17	769.32	763.06	706.22	713.01	744.35	758.43	720.38	750.73	717.61	723.12	727.73	705.6	746.58	744.92	746.06	732.05
4.393e+13	714.35	747.45	0	0	714.45	717.31	742.03	709.09	693.87	700.22	691.22	698.45	697.32	733.41	754.2	739.57	765.63	719.77	691.56	719.96	727.64	744.58	707.85	701.17	718.12	710.26	702.62	710.63	728.34	730.51	746.64	738.35	757.47	768.77	761.63	706.05	712.85	741.84	756.52	720.27	750.33	717.44	722.98	727.58	705.42	744.4	744.82	743.53	731.93
4.3976e+13	716.2	816.69	0	0	762.32	719.41	743.17	710.7	696.09	702.01	693.67	700.13	699.21	734.66	824.07	740.82	764.52	721.22	693.53	721.47	728.96	745.65	709.46	702.89	719.57	711.81	725.13	719.12	728.75	731.95	747.81	739.62	819.18	768.74	760.41	707.85	714.49	809.97	758.32	721.71	750.83	719.14	724.64	729.02	707.26	765.33	746	812.05	733.25
4.4023e+13	715.86	781.56	0	0	739.64	725.85	742.76	710.59	695.86	701.88	693.42	700.06	699.06	734.23	789.42	740.72	766.64	721.11	693.4	721.33	728.87	745.23	709.35	702.78	719.47	711.72	720.98	723.61	728.7	731.61	747.72	739.51	791.56	768.3	764.6	707.67	714.34	774.86	767.4	721.6	750.31	718.97	724.43	728.89	707.08	765.83	745.9	776.89	733.14
4.4069e+13	715.54	769.51	0	0	731.32	725.73	742.5	710.47	695.63	701.75	693.18	699.98	698.91	733.98	777.08	740.61	768.97	721	693.27	721.19	728.79	744.98	709.25	702.68	719.37	711.62	716.33	721.46	729.62	731.31	747.63	739.4	780.01	768.95	766.98	707.5	714.19	763.16	767.48	721.5	750.55	718.79	724.19	728.75	706.9	760.5	745.81	765.07	733.03
4.4116e+13	715.32	762.52	0	0	726.26	724.26	742.49	710.36	695.41	701.62	692.93	699.9	698.76	733.97	769.86	740.5	769.62	720.89	693.13	721.06	728.7	745	709.14	702.58	719.27	711.53	712.83	719.01	730.18	731.17	747.53	739.29	773.01	769.7	767.09	707.33	714.04	756.4	765.55	721.39	751.03	718.6	723.96	728.62	706.72	756.16	745.72	758.24	732.92
4.4162e+13	715.18	757.61	0	0	722.58	722.57	742.56	710.24	695.19	701.48	692.64	699.83	698.62	734.04	764.76	740.39	769.26	720.78	693	720.92	728.62	745.1	709.03	702.47	719.16	711.44	710	716.74	730.23	731.13	747.43	739.17	768	770.07	766.22	707.16	713.88	751.65	763.28	721.28	751.32	718.41	723.78	728.48	706.53	752.64	745.62	753.44	732.8
4.4209e+13	715.06	753.8	0	0	719.65	720.89	742.6	710.13	694.97	701.35	692.31	699.75	698.47	734.05	760.81	740.27	768.41	720.67	692.87	720.78	728.53	745.16	708.92	702.37	719.06	711.34	707.57	714.7	729.92	731.09	747.32	739.06	764.08	770.04	764.96	706.99	713.73	747.98	761.07	721.17	751.32	718.22	723.64	728.33	706.35	749.7	745.53	749.73	732.69
4.4255e+13	714.93	750.69	0	0	717.16	719.29	742.55	710.02	694.72	701.22	692.02	699.68	698.32	733.96	757.57	740.15	767.31	720.56	692.74	720.64	728.44	745.1	708.81	702.26	718.96	711.25	705.35	712.83	729.39	731.02	747.21	738.94	760.85	769.72	763.55	706.82	713.58	744.97	758.99	721.07	751.1	718.04	723.51	728.19	706.17	747.17	745.43	746.69	732.58
4.4302e+13	714.75	748.03	0	0	714.95	717.77	742.4	709.9	694.47	701.08	691.75	699.6	698.17	733.78	754.82	740.04	766.11	720.45	692.61	720.51	728.36	744.94	708.71	702.16	718.85	711.16	703.17	711.1	728.74	730.88	747.11	738.82	758.09	769.2	762.12	706.64	713.43	742.41	757.05	720.96	750.71	717.87	723.37	728.05	705.98	744.93	745.33	744.11	732.47
4.4348e+13	716.59	831.16	0	0	771.42	718.06	743.54	711.49	696.65	702.85	694.17	701.25	700.03	735.04	837.93	741.28	764.91	721.88	694.54	722	729.66	746.03	710.3	703.85	720.29	712.68	723.47	716.23	729.15	732.32	748.27	740.08	827.09	769.2	760.59	708.42	715.05	824.92	756.51	722.38	751.24	719.56	725.02	729.47	707.81	760.99	746.49	826.87	733.77
4.4395e+13	716.26	784.6	0	0	741.72	725.82	743.14	711.37	696.41	702.72	693.92	701.17	699.88	734.61	792.5	741.17	766.46	721.77	694.41	721.86	729.57	745.61	710.19	703.74	720.19	712.59	722.12	724.03	728.88	731.99	748.18	739.97	794.37	768.61	764.25	708.25	714.9	777.83	767.18	722.27	750.64	719.39	724.82	729.34	707.62	766.92	746.4	779.88	733.66
4.4441e+13	715.93	771.11	0	0	732.49	726.15	742.84	711.26	696.18	702.59	693.67	701.1	699.73	734.31	778.73	741.07	769.04	721.66	694.28	721.73	729.49	745.32	710.08	703.64	720.09	712.49	717.22	722.09	729.78	731.67	748.09	739.86	781.6	769.16	767.1	708.08	714.75	764.71	767.96	722.17	750.79	719.22	724.58	729.2	707.44	761.5	746.3	766.64	733.55
4.4488e+13	715.69	763.64	0	0	727.11	724.77	742.8	711.14	695.95	702.46	693.42	701.02	699.58	734.28	771.02	740.96	769.91	721.55	694.15	721.59	729.4	745.31	709.98	703.53	719.98	712.4	713.57	719.62	730.43	731.51	747.99	739.75	774.15	769.95	767.45	707.91	714.59	757.48	766.15	722.06	751.28	719.03	724.35	729.07	707.26	756.99	746.21	759.33	733.44
4.4534e+13	715.55	758.49	0	0	723.28	723.08	742.88	711.03	695.73	702.33	693.16	700.95	699.44	734.35	765.68	740.85	769.66	721.44	694.02	721.45	729.31	745.41	709.87	703.43	719.88	712.31	710.65	717.31	730.54	731.46	747.89	739.63	768.92	770.38	766.67	707.74	714.44	752.5	763.89	721.95	751.6	718.84	724.16	728.93	707.08	753.37	746.12	754.31	733.32
4.458e+13	715.43	754.55	0	0	720.25	721.38	742.93	710.92	695.51	702.2	692.89	700.87	699.29	734.38	761.59	740.73	768.85	721.33	693.89	721.32	729.23	745.48	709.76	703.33	719.78	712.21	708.16	715.24	730.27	731.43	747.78	739.52	764.86	770.4	765.44	707.57	714.29	748.7	761.65	721.84	751.65	718.65	724.02	728.78	706.9	750.34	746.02	750.46	733.21
4.4627e+13	715.3	751.34	0	0	717.71	719.77	742.89	710.8	695.28	702.06	692.6	700.79	699.14	734.31	758.26	740.61	767.78	721.22	693.76	721.18	729.14	745.45	709.65	703.22	719.68	712.12	705.92	713.34	729.77	731.37	747.68	739.4	761.54	770.12	764.05	707.4	714.14	745.6	759.54	721.74	751.45	718.47	723.89	728.64	706.72	747.75	745.92	747.33	733.1
4.4673e+13	715.13	748.63	0	0	715.47	718.23	742.75	710.69	695.06	701.93	692.3	700.72	699	734.13	755.44	740.5	766.59	721.11	693.63	721.04	729.05	745.3	709.55	703.12	719.57	712.03	703.76	711.59	729.13	731.24	747.57	739.28	758.72	769.62	762.61	707.23	713.99	742.98	757.58	721.63	751.08	718.3	723.76	728.5	706.53	745.48	745.83	744.68	732.99
4.472e+13	716.98	855.02	0	0	783.89	717.18	743.91	712.25	697.22	703.67	694.68	702.34	700.82	735.41	860.64	741.73	765.38	722.52	695.52	722.52	730.34	746.4	711.11	704.78	720.99	713.53	717.89	712.81	729.56	732.69	748.72	740.53	835	769.65	760.98	708.98	715.59	849.82	755.41	723.03	751.64	719.97	725.4	729.91	708.34	753.45	746.98	851.45	734.28
4.4766e+13	716.65	788.1	0	0	744.12	725.62	743.51	712.14	696.98	703.54	694.43	702.26	700.68	734.98	796.02	741.62	766.28	722.41	695.4	722.38	730.25	745.98	711.01	704.68	720.89	713.43	723.37	724.37	729.08	732.36	748.63	740.42	797.53	768.95	763.82	708.81	715.44	781.26	766.72	722.93	750.99	719.81	725.2	729.78	708.16	767.93	746.88	783.34	734.17
4.4813e+13	716.31	772.83	0	0	733.75	726.56	743.18	712.03	696.74	703.41	694.17	702.19	700.53	734.65	780.5	741.52	769.07	722.3	695.27	722.25	730.17	745.65	710.9	704.57	720.79	713.34	718.18	722.75	729.93	732.03	748.54	740.31	783.3	769.36	767.17	708.64	715.29	766.38	768.38	722.82	751.02	719.64	724.97	729.65	707.98	762.52	746.79	768.32	734.06
4.4859e+13	716.06	764.8	0	0	728.01	725.28	743.11	711.91	696.51	703.28	693.91	702.11	700.39	734.59	772.23	741.41	770.17	722.19	695.14	722.11	730.08	745.61	710.79	704.47	720.69	713.25	714.35	720.25	730.66	731.85	748.44	740.2	775.34	770.17	767.78	708.47	715.14	758.6	766.74	722.71	751.51	719.45	724.73	729.51	707.8	757.85	746.7	760.47	733.95
4.4906e+13	715.91	759.4	0	0	724	723.59	743.18	711.8	696.28	703.15	693.65	702.04	700.24	734.66	766.63	741.3	770.04	722.08	695.01	721.98	729.99	745.72	710.69	704.37	720.58	713.16	711.32	717.91	730.85	731.79	748.34	740.08	769.86	770.67	767.11	708.3	714.99	753.38	764.49	722.61	751.88	719.26	724.54	729.37	707.61	754.1	746.6	755.19	733.83
4.4952e+13	715.8	755.31	0	0	720.88	721.89	743.25	711.69	696.05	703.02	693.38	701.96	700.09	734.7	762.39	741.18	769.29	721.97	694.88	721.84	729.91	745.8	710.58	704.26	720.48	713.06	708.77	715.79	730.62	731.77	748.23	739.97	765.66	770.75	765.92	708.13	714.84	749.43	762.24	722.5	751.97	719.07	724.39	729.23	707.43	751	746.51	751.2	733.72
4.4999e+13	715.67	752	0	0	718.27	720.25	743.22	711.57	695.82	702.89	693.12	701.89	699.95	734.64	758.95	741.06	768.24	721.86	694.75	721.7	729.82	745.78	710.47	704.16	720.38	712.97	706.5	713.87	730.14	731.71	748.13	739.85	762.24	770.5	764.54	707.97	714.69	746.24	760.1	722.39	751.8	718.89	724.26	729.09	707.25	748.34	746.41	747.98	733.61
4.5045e+13	715.51	749.22	0	0	716	718.7	743.1	711.46	695.6	702.76	692.87	701.81	699.8	734.48	756.06	740.95	767.06	721.75	694.62	721.57	729.74	745.65	710.37	704.06	720.28	712.88	704.33	712.09	729.51	731.59	748.03	739.73	759.35	770.03	763.1	707.8	714.54	743.56	758.11	722.29	751.45	718.72	724.13	728.94	707.07	746.02	746.31	745.27	733.5
4.5092e+13	717.35	900.9	0	690.42	788.33	717.09	744.28	713	697.74	704.47	695.21	703.4	701.6	735.77	904.72	742.17	765.87	723.15	696.48	723.03	731.01	746.76	711.91	705.69	721.68	714.36	707.2	710.36	729.97	733.05	749.16	740.97	835.96	770.1	761.46	709.53	716.13	897.41	755.33	723.67	752.03	720.38	725.77	730.34	708.85	745.11	747.45	898.5	734.78
4.5138e+13	717.03	792.21	0	690.25	746.92	725.22	743.88	712.89	697.52	704.34	694.94	703.33	701.46	735.34	800.14	742.06	766.12	723.04	696.35	722.9	730.92	746.35	711.8	705.59	721.58	714.26	724.08	724.51	729.31	732.72	749.07	740.86	801.15	769.31	763.34	709.36	715.98	785.32	765.94	723.57	751.34	720.22	725.58	730.21	708.68	768.81	747.36	787.42	734.67
4.5185e+13	716.69	774.69	0	690.09	735.11	726.94	743.52	712.77	697.3	704.21	694.68	703.25	701.31	734.98	782.41	741.96	769.04	722.93	696.22	722.76	730.83	745.99	711.7	705.48	721.47	714.17	718.85	723.34	730.06	732.39	748.98	740.75	785.12	769.56	767.16	709.19	715.83	768.18	768.74	723.46	751.26	720.05	725.35	730.08	708.5	763.57	747.26	770.14	734.56
4.5231e+13	716.43	766.02	0	0	728.94	725.78	743.42	712.66	697.07	704.08	694.41	703.17	701.17	734.89	773.49	741.85	770.39	722.82	696.1	722.62	730.75	745.91	711.59	705.38	721.37	714.08	714.92	720.84	730.88	732.18	748.88	740.64	776.58	770.38	768.08	709.03	715.68	759.78	767.31	723.35	751.74	719.86	725.11	729.94	708.32	758.73	747.17	761.66	734.44
4.5278e+13	716.26	760.33	0	0	724.74	724.11	743.48	712.55	696.83	703.95	694.14	703.1	701.02	734.96	767.6	741.74	770.4	722.71	695.97	722.49	730.66	746.01	711.48	705.28	721.27	713.98	711.83	718.45	731.14	732.11	748.78	740.53	770.82	770.94	767.53	708.86	715.53	754.28	765.1	723.25	752.14	719.67	724.91	729.81	708.14	754.85	747.08	756.1	734.33
4.5324e+13	716.15	756.08	0	0	721.51	722.38	743.56	712.44	696.6	703.82	693.87	703.02	700.88	735.01	763.19	741.62	769.72	722.6	695.84	722.35	730.58	746.1	711.38	705.17	721.17	713.89	709.24	716.29	730.96	732.09	748.68	740.41	766.47	771.08	766.39	708.69	715.38	750.18	762.82	723.14	752.27	719.48	724.76	729.66	707.96	751.65	746.98	751.96	734.22
4.5371e+13	716.04	752.68	0	0	718.83	720.73	743.55	712.33	696.37	703.69	693.61	702.95	700.73	734.97	759.66	741.51	768.7	722.49	695.71	722.22	730.49	746.1	711.27	705.07	721.07	713.8	706.95	714.34	730.51	732.04	748.57	740.29	762.95	770.88	765.02	708.52	715.23	746.89	760.66	723.04	752.14	719.31	724.63	729.52	707.78	748.94	746.88	748.64	734.11
4.5417e+13	715.88	749.82	0	0	716.51	719.16	743.44	712.21	696.14	703.57	693.35	702.87	700.59	734.82	756.69	741.39	767.52	722.38	695.58	722.08	730.4	745.99	711.17	704.97	720.96	713.71	704.79	712.54	729.89	731.93	748.47	740.18	759.98	770.43	763.58	708.35	715.08	744.14	758.65	722.93	751.81	719.14	724.5	729.38	707.6	746.57	746.79	745.85	734
4.5464e+13	717.73	1087.4	0	691.28	718.83	717.49	744.63	713.73	698.25	705.25	695.69	704.44	702.36	736.13	1088.3	742.6	766.36	723.77	697.41	723.53	731.66	747.12	712.69	706.57	722.35	715.16	700.73	710.13	730.37	733.4	749.6	741.4	768.74	770.53	761.96	710.07	716.65	1086.6	755.81	724.3	752.42	720.78	726.14	730.77	709.37	742.56	747.91	1086.8	735.27
4.551e+13	717.41	797.18	0	691.11	750.24	724.51	744.24	713.62	698.03	705.12	695.45	704.36	702.22	735.71	805.07	742.49	766.02	723.66	697.29	723.4	731.57	746.72	712.58	706.47	722.25	715.07	725.15	724.33	729.58	733.09	749.5	741.29	805.33	769.69	762.86	709.9	716.5	790.25	764.81	724.19	751.71	720.62	725.95	730.63	709.19	769.41	747.82	792.37	735.16
4.5557e+13	717.07	776.71	0	690.95	736.56	727.24	743.86	713.51	697.81	705	695.19	704.29	702.07	735.31	784.48	742.39	768.96	723.55	697.16	723.26	731.49	746.33	712.48	706.37	722.15	714.98	719.76	723.92	730.19	732.74	749.41	741.18	787.09	769.76	767.08	709.73	716.35	770.14	769.02	724.09	751.5	720.45	725.72	730.5	709.01	764.64	747.73	772.12	735.05
4.5603e+13	716.79	767.3	0	690.78	729.9	726.26	743.72	713.39	697.59	704.87	694.92	704.21	701.93	735.19	774.81	742.28	770.58	723.44	697.03	723.13	731.4	746.21	712.37	706.27	722.04	714.89	715.64	721.43	731.08	732.51	749.32	741.07	777.87	770.58	768.34	709.57	716.2	761.02	767.87	723.98	751.95	720.27	725.48	730.37	708.83	759.62	747.64	762.91	734.93
4.565e+13	716.61	761.29	0	690.62	725.48	724.6	743.77	713.28	697.38	704.74	694.64	704.14	701.78	735.25	768.6	742.17	770.74	723.33	696.9	722.99	731.31	746.3	712.26	706.17	721.94	714.79	712.45	719.01	731.42	732.43	749.22	740.96	771.81	771.2	767.94	709.4	716.05	755.21	765.69	723.88	752.39	720.08	725.28	730.23	708.65	755.61	747.54	757.04	734.82
4.5696e+13	716.5	756.87	0	690.46	722.14	722.87	743.86	713.17	697.15	704.61	694.36	704.06	701.64	735.31	764.02	742.06	770.13	723.22	696.78	722.86	731.23	746.4	712.16	706.06	721.84	714.7	709.8	716.81	731.29	732.41	749.11	740.84	767.29	771.4	766.85	709.23	715.9	750.94	763.4	723.77	752.56	719.89	725.12	730.09	708.47	752.32	747.45	752.73	734.71
4.5743e+13	716.39	753.36	0	690.29	719.39	721.2	743.86	713.06	696.92	704.48	694.09	703.98	701.5	735.29	760.37	741.94	769.14	723.11	696.65	722.72	731.14	746.42	712.05	705.96	721.74	714.61	707.47	714.83	730.87	732.37	749.01	740.73	763.66	771.24	765.5	709.07	715.75	747.55	761.22	723.66	752.46	719.71	724.99	729.95	708.3	749.54	747.35	749.3	734.6
4.5789e+13	716.24	750.43	0	690.12	717.03	719.61	743.77	712.95	696.68	704.35	693.83	703.91	701.35	735.16	757.33	741.83	767.98	723	696.52	722.59	731.06	746.32	711.95	705.86	721.64	714.52	705.31	713.01	730.26	732.27	748.9	740.61	760.62	770.82	764.06	708.9	715.6	744.73	759.18	723.56	752.16	719.54	724.87	729.81	708.12	747.12	747.25	746.44	734.49
4.5836e+13	716.05	747.91	0	0	714.91	718.11	743.57	712.84	696.45	704.22	693.58	703.83	701.21	734.93	754.71	741.71	766.74	722.89	696.4	722.45	730.97	746.12	711.84	705.76	721.54	714.43	703.13	711.31	729.56	732.1	748.8	740.5	758	770.23	762.61	708.73	715.45	742.29	757.28	723.45	751.7	719.38	724.73	729.67	707.94	744.97	747.15	743.99	734.38
4.5882e+13	717.78	803.36	690.23	691.96	754.34	723.48	744.6	714.33	698.54	705.89	695.91	705.37	702.96	736.06	811.14	742.92	766.02	724.26	698.2	723.89	732.21	747.08	713.34	707.34	722.9	715.86	726.18	723.72	729.89	733.44	749.93	741.71	810.25	770.1	762.45	710.43	717.01	796.44	763.27	724.81	752.09	721.01	726.31	731.05	709.69	769.48	748.27	798.56	735.64
4.5929e+13	717.44	778.93	690.12	691.8	738.15	727.48	744.2	714.22	698.32	705.76	695.67	705.3	702.82	735.65	786.75	742.81	768.83	724.15	698.07	723.75	732.12	746.67	713.24	707.24	722.8	715.77	720.73	724.5	730.3	733.09	749.84	741.6	789.22	769.97	766.91	710.26	716.86	772.3	769.2	724.7	751.75	720.85	726.09	730.92	709.51	765.73	748.18	774.3	735.52
4.5975e+13	717.14	768.65	690.01	691.62	730.91	726.72	744.02	714.11	698.1	705.63	695.42	705.22	702.67	735.48	776.2	742.71	770.73	724.04	697.94	723.62	732.04	746.51	713.13	707.14	722.7	715.68	716.41	722.05	731.25	732.84	749.74	741.5	779.23	770.76	768.56	710.1	716.71	762.32	768.41	724.59	752.15	720.67	725.85	730.79	709.33	760.54	748.09	764.23	735.41
4.6022e+13	716.96	762.29	0	691.46	726.25	725.1	744.06	714	697.88	705.5	695.14	705.15	702.53	735.53	769.63	742.6	771.06	723.93	697.82	723.48	731.95	746.58	713.03	707.03	722.6	715.58	713.09	719.58	731.68	732.74	749.64	741.38	772.84	771.44	768.33	709.93	716.57	756.17	766.29	724.49	752.63	720.48	725.64	730.65	709.16	756.38	748	758.01	735.3
4.6068e+13	716.84	757.68	0	691.29	722.78	723.36	744.15	713.89	697.66	705.38	694.86	705.07	702.39	735.61	764.86	742.48	770.53	723.82	697.69	723.35	731.86	746.69	712.92	706.93	722.5	715.49	710.37	717.34	731.61	732.72	749.54	741.27	768.13	771.7	767.3	709.77	716.42	751.72	763.99	724.38	752.84	720.29	725.47	730.51	708.98	753	747.9	753.51	735.19
4.6115e+13	716.74	754.05	0	691.13	719.96	721.67	744.17	713.78	697.45	705.25	694.57	705	702.25	735.6	761.09	742.37	769.58	723.71	697.57	723.21	731.78	746.73	712.82	706.83	722.4	715.4	708.01	715.33	731.21	732.69	749.43	741.15	764.39	771.59	765.97	709.6	716.27	748.22	761.78	724.28	752.78	720.11	725.34	730.37	708.8	750.14	747.81	749.97	735.08
4.6161e+13	716.6	751.05	0	690.97	717.55	720.06	744.09	713.67	697.23	705.12	694.3	704.92	702.1	735.48	757.97	742.25	768.43	723.6	697.44	723.08	731.69	746.64	712.71	706.73	722.29	715.31	705.84	713.48	730.63	732.6	749.33	741.03	761.27	771.2	764.53	709.43	716.12	745.32	759.71	724.17	752.5	719.94	725.22	730.23	708.62	747.67	747.71	747.04	734.97
4.6208e+13	716.41	748.47	0	690.81	715.4	718.55	743.91	713.55	696.99	704.99	694.05	704.85	701.96	735.26	755.29	742.14	767.2	723.49	697.31	722.94	731.61	746.45	712.61	706.63	722.19	715.22	703.69	711.77	729.93	732.44	749.23	740.92	758.59	770.63	763.08	709.27	715.97	742.83	757.79	724.07	752.06	719.78	725.09	730.09	708.45	745.48	747.61	744.53	734.86
4.6254e+13	718.14	811.37	691.31	692.79	759.66	722.12	744.95	715.03	699.06	706.63	696.35	706.36	703.68	736.42	818.94	743.33	766.15	724.85	699.08	724.37	732.83	747.43	714.08	708.18	723.54	716.63	726.95	722.44	730.23	733.79	750.34	742.13	816.13	770.51	762.18	710.95	717.51	804.56	761.38	725.4	752.46	721.4	726.67	731.46	710.18	768.6	748.72	806.66	736.11
4.63e+13	717.8	781.39	691.2	692.63	739.89	727.64	744.54	714.92	698.83	706.5	696.11	706.28	703.54	735.98	789.25	743.23	768.66	724.74	698.96	724.23	732.75	747.01	713.98	708.08	723.44	716.54	721.79	725.05	730.41	733.44	750.25	742.02	791.55	770.2	766.66	710.78	717.37	774.7	769.24	725.3	752.02	721.24	726.45	731.33	710	766.82	748.63	776.72	735.99
4.6347e+13	717.49	770.07	691.09	692.47	731.97	727.17	744.32	714.81	698.6	706.38	695.87	706.21	703.4	735.78	777.67	743.12	770.84	724.63	698.83	724.1	732.66	746.8	713.87	707.98	723.34	716.45	717.21	722.68	731.4	733.16	750.16	741.91	780.66	770.93	768.74	710.62	717.22	763.7	768.91	725.19	752.35	721.06	726.21	731.2	709.83	761.48	748.54	765.62	735.88
4.6393e+13	717.29	763.32	690.97	692.3	727.05	725.6	744.34	714.7	698.38	706.25	695.62	706.13	703.26	735.81	770.7	743.01	771.35	724.52	698.71	723.96	732.57	746.86	713.77	707.88	723.24	716.36	713.74	720.17	731.92	733.05	750.06	741.8	773.89	771.66	768.69	710.45	717.07	757.17	766.87	725.09	752.85	720.87	725.99	731.06	709.65	757.17	748.44	759.02	735.77
4.644e+13	717.17	758.5	690.85	692.14	723.44	723.85	744.44	714.59	698.16	706.12	695.35	706.06	703.12	735.89	765.72	742.9	770.91	724.41	698.58	723.83	732.49	746.98	713.67	707.78	723.14	716.27	710.93	717.89	731.91	733.03	749.96	741.69	768.99	771.99	767.74	710.29	716.92	752.52	764.57	724.98	753.11	720.68	725.82	730.92	709.48	753.68	748.35	754.32	735.66
4.6486e+13	717.07	754.75	690.74	691.97	720.54	722.14	744.47	714.48	697.94	706	695.07	705.98	702.98	735.9	761.83	742.78	770.01	724.3	698.46	723.7	732.4	747.02	713.56	707.68	723.04	716.17	708.51	715.83	731.55	733	749.85	741.57	765.13	771.93	766.44	710.12	716.77	748.9	762.33	724.88	753.09	720.5	725.69	730.78	709.3	750.75	748.25	750.66	735.55
4.6533e+13	716.94	751.67	690.62	691.81	718.08	720.52	744.41	714.37	697.73	705.87	694.79	705.91	702.83	735.8	758.62	742.67	768.88	724.19	698.33	723.56	732.32	746.96	713.46	707.58	722.94	716.08	706.31	713.96	730.99	732.92	749.74	741.45	761.92	771.57	765	709.96	716.63	745.92	760.24	724.77	752.83	720.33	725.57	730.64	709.12	748.23	748.15	747.65	735.44
4.6579e+13	716.76	749.03	690.51	691.64	715.9	718.99	744.24	714.26	697.51	705.74	694.52	705.83	702.69	735.6	755.88	742.55	767.65	724.09	698.21	723.43	732.23	746.78	713.35	707.48	722.84	715.99	704.18	712.22	730.3	732.78	749.64	741.34	759.18	771.03	763.55	709.79	716.48	743.37	758.29	724.67	752.41	720.17	725.44	730.5	708.94	746	748.06	745.08	735.33
4.6626e+13	718.5	822.39	692.37	693.59	766.93	720.59	745.3	715.71	699.56	707.36	696.8	707.32	704.39	736.76	829.54	743.74	766.42	725.42	699.95	724.84	733.44	747.78	714.81	709.01	724.17	717.39	726.63	720.15	730.6	734.13	750.75	742.53	823.15	770.93	762.14	711.46	718.01	815.87	759.34	725.99	752.84	721.78	727.01	731.86	710.66	765.98	749.16	817.89	736.56
4.6672e+13	718.16	784.16	692.26	693.43	741.83	727.69	744.88	715.6	699.33	707.23	696.56	707.24	704.25	736.32	792.06	743.63	768.45	725.31	699.82	724.7	733.36	747.35	714.7	708.91	724.07	717.29	722.81	725.53	730.53	733.78	750.66	742.43	794.13	770.45	766.31	711.29	717.86	777.41	769.12	725.89	752.29	721.62	726.8	731.73	710.48	767.91	749.06	779.45	736.45
4.6719e+13	717.83	771.58	692.15	693.27	733.1	727.61	744.62	715.49	699.11	707.11	696.31	707.17	704.11	736.07	779.23	743.53	770.9	725.21	699.7	724.57	733.27	747.09	714.6	708.81	723.97	717.2	717.99	723.29	731.54	733.48	750.57	742.32	782.17	771.09	768.87	711.13	717.71	765.17	769.39	725.78	752.55	721.44	726.56	731.6	710.31	762.44	748.97	767.1	736.34
4.6765e+13	717.62	764.38	692.03	693.11	727.87	726.09	744.62	715.38	698.89	706.98	696.06	707.09	703.97	736.08	771.81	743.42	771.62	725.1	699.57	724.44	733.19	747.13	714.5	708.71	723.87	717.11	714.38	720.75	732.15	733.35	750.47	742.21	774.98	771.87	769.04	710.96	717.56	758.2	767.45	725.68	753.07	721.25	726.34	731.46	710.13	757.98	748.88	760.06	736.23
4.6812e+13	717.5	759.35	691.92	692.95	724.11	724.34	744.71	715.27	698.66	706.86	695.81	707.02	703.83	736.17	766.6	743.31	771.29	724.99	699.45	724.3	733.1	747.25	714.39	708.61	723.77	717.02	711.49	718.42	732.2	733.32	750.36	742.09	769.87	772.26	768.17	710.8	717.42	753.34	765.15	725.57	753.37	721.07	726.16	731.32	709.96	754.38	748.79	755.15	736.12
4.6858e+13	717.4	755.47	691.8	692.79	721.13	722.61	744.76	715.16	698.44	706.73	695.55	706.94	703.69	736.2	762.58	743.19	770.43	724.88	699.33	724.17	733.01	747.32	714.29	708.51	723.67	716.93	709.02	716.33	731.89	733.31	750.26	741.98	765.87	772.25	766.9	710.64	717.27	749.59	762.89	725.47	753.39	720.88	726.03	731.18	709.79	751.37	748.69	751.36	736.01
4.6905e+13	717.27	752.3	691.69	692.63	718.61	720.97	744.72	715.05	698.22	706.6	695.28	706.87	703.55	736.11	759.28	743.08	769.32	724.77	699.2	724.04	732.93	747.27	714.19	708.41	723.57	716.84	706.8	714.43	731.34	733.24	750.15	741.86	762.59	771.94	765.47	710.47	717.12	746.53	760.77	725.36	753.16	720.71	725.91	731.04	709.61	748.79	748.59	748.26	735.9
4.6951e+13	717.1	749.6	691.57	692.47	716.39	719.43	744.56	714.94	698	706.48	695.01	706.79	703.41	735.92	756.48	742.96	768.1	724.66	699.08	723.9	732.84	747.11	714.08	708.31	723.47	716.75	704.68	712.67	730.67	733.1	750.05	741.75	759.78	771.41	764.01	710.31	716.98	743.92	758.8	725.26	752.76	720.55	725.78	730.9	709.44	746.52	748.5	745.63	735.79
4.6998e+13	718.85	839.05	693.4	694.39	777.28	719.2	745.64	716.38	700.03	708.07	697.25	708.26	705.08	737.1	845.44	744.13	766.81	725.99	700.79	725.3	734.04	748.12	715.52	709.81	724.78	718.12	723.97	716.81	730.97	734.46	751.15	742.93	831.17	771.35	762.35	711.95	718.49	833.17	757.61	726.57	753.21	722.15	727.36	732.25	711.13	760.54	749.59	835	737.02
4.7044e+13	718.51	787.31	693.29	694.23	744.02	727.59	745.22	716.27	699.82	707.94	697	708.18	704.94	736.66	795.24	744.03	768.22	725.88	700.67	725.17	733.95	747.69	715.41	709.71	724.68	718.03	723.91	725.92	730.67	734.12	751.06	742.82	797.01	770.72	765.88	711.79	718.34	780.5	768.79	726.46	752.59	721.99	727.15	732.12	710.96	768.96	749.49	782.57	736.9
4.7091e+13	718.17	773.2	693.17	694.07	734.29	728.01	744.92	716.16	699.6	707.82	696.75	708.1	704.8	736.36	780.9	743.93	770.92	725.77	700.54	725.03	733.87	747.39	715.31	709.61	724.58	717.94	718.84	723.9	731.66	733.8	750.97	742.72	783.77	771.25	768.94	711.63	718.19	766.74	769.82	726.36	752.74	721.82	726.91	731.99	710.78	763.43	749.4	768.69	736.79
4.7137e+13	717.95	765.5	693.06	693.9	728.73	726.57	744.89	716.05	699.38	707.69	696.5	708.03	704.66	736.35	772.96	743.82	771.86	725.66	700.42	724.9	733.78	747.39	715.21	709.51	724.48	717.85	715.08	721.33	732.36	733.65	750.87	742.61	776.12	772.07	769.35	711.46	718.05	759.27	768.02	726.25	753.27	721.63	726.68	731.86	710.61	758.81	749.31	761.15	736.68
4.7184e+13	717.82	760.22	692.95	693.74	724.8	724.82	744.98	715.94	699.16	707.57	696.24	707.95	704.52	736.44	767.51	743.71	771.64	725.55	700.3	724.77	733.7	747.52	715.1	709.41	724.38	717.76	712.1	718.96	732.49	733.62	750.77	742.5	770.77	772.52	768.59	711.3	717.9	754.18	765.73	726.15	753.62	721.44	726.5	731.72	710.43	755.09	749.22	756	736.57
4.723e+13	717.72	756.2	692.84	693.58	721.72	723.08	745.05	715.83	698.94	707.44	695.98	707.88	704.39	736.48	763.34	743.59	770.84	725.45	700.17	724.63	733.61	747.6	715	709.31	724.28	717.67	709.58	716.84	732.21	733.6	750.66	742.38	766.63	772.57	767.35	711.14	717.76	750.29	763.45	726.04	753.67	721.26	726.36	731.58	710.26	752	749.12	752.07	736.47
4.7277e+13	717.6	752.93	692.72	693.42	719.14	721.43	745.02	715.72	698.71	707.32	695.73	707.81	704.25	736.41	759.94	743.48	769.75	725.34	700.05	724.5	733.53	747.57	714.9	709.21	724.18	717.58	707.33	714.91	731.69	733.55	750.55	742.26	763.25	772.29	765.93	710.97	717.61	747.14	761.3	725.94	753.48	721.09	726.25	731.44	710.09	749.35	749.02	748.88	736.35
4.7323e+13	717.44	750.17	692.61	693.25	716.88	719.86	744.88	715.61	698.49	707.19	695.48	707.73	704.11	736.24	757.07	743.36	768.54	725.23	699.93	724.37	733.44	747.42	714.79	709.11	724.08	717.48	705.21	713.13	731.02	733.42	750.45	742.15	760.38	771.79	764.47	710.81	717.46	744.47	759.31	725.83	753.1	720.93	726.12	731.3	709.91	747.04	748.92	746.19	736.24
[truncated: 451 more columns]
