# Supplementary material for: Determining the current size and state of subvolcanic magma reservoirs
Source: Nat Commun. 2020 Nov 5;11:5477. doi: 10.1038/s41467-020-19084-2 (PMC7644707; doi:10.1038/s41467-020-19084-2)
Supplement: Supplementary file 5 — Supplementary Data 2 [file 41467_2020_19084_MOESM5_ESM.zip › Supplementary data/Tt15_st_Bl_rad10_0.0069.txt]

4.6486e+10	0	0	0	0	0	0	0	0	0	0	0	0	0	0	0	0	0	0	0	0	0	0	0	0	0	0	0	0	0	0	0	0	0	0	0	0	0	0	0	0	0	0	0	0	0	0	0	0	0
9.2973e+10	0	0	0	0	0	0	0	0	0	0	0	0	0	0	0	0	0	0	0	0	0	0	0	0	0	0	0	0	0	0	0	0	0	0	0	0	0	0	0	0	0	0	0	0	0	0	0	0	0
1.3946e+11	0	0	0	0	0	0	0	0	0	0	0	0	0	0	0	0	0	0	0	0	0	0	0	0	0	0	0	0	0	0	0	0	0	0	0	0	0	0	0	0	0	0	0	0	0	0	0	0	0
1.8595e+11	0	0	0	0	0	0	0	0	0	0	0	0	0	0	0	0	0	0	0	0	0	0	0	0	0	0	0	0	0	0	0	0	0	0	0	0	0	0	0	0	0	0	0	0	0	0	0	0	0
2.3243e+11	0	0	0	0	0	0	0	0	0	0	0	0	0	0	0	0	0	0	0	0	0	0	0	0	0	0	0	0	0	0	0	0	0	0	0	0	0	0	0	0	0	0	0	0	0	0	0	0	0
2.7892e+11	0	0	0	0	0	0	0	0	0	0	0	0	0	0	0	0	0	0	0	0	0	0	0	0	0	0	0	0	0	0	0	0	0	0	0	0	0	0	0	0	0	0	0	0	0	0	0	0	0
3.2541e+11	0	0	0	0	0	0	0	0	0	0	0	0	0	0	0	0	0	0	0	0	0	0	0	0	0	0	0	0	0	0	0	0	0	0	0	0	0	0	0	0	0	0	0	0	0	0	0	0	0
3.7189e+11	0	0	0	0	0	0	0	0	0	0	0	0	0	0	0	0	0	0	0	0	0	0	0	0	0	0	0	0	0	0	0	0	0	0	0	0	0	0	0	0	0	0	0	0	0	0	0	0	0
4.1838e+11	0	0	0	0	0	0	0	0	0	0	0	0	0	0	0	0	0	0	0	0	0	0	0	0	0	0	0	0	0	0	0	0	0	0	0	0	0	0	0	0	0	0	0	0	0	0	0	0	0
4.6486e+11	0	0	0	0	0	0	0	0	0	0	0	0	0	0	0	0	0	0	0	0	0	0	0	0	0	0	0	0	0	0	0	0	0	0	0	0	0	0	0	0	0	0	0	0	0	0	0	0	0
5.1135e+11	0	0	0	0	0	0	0	0	0	0	0	0	0	0	0	0	0	0	0	0	0	0	0	0	0	0	0	0	0	0	0	0	0	0	0	0	0	0	0	0	0	0	0	0	0	0	0	0	0
5.5784e+11	0	0	0	0	0	0	0	0	0	0	0	0	0	0	0	0	0	0	0	0	0	0	0	0	0	0	0	0	0	0	0	0	0	0	0	0	0	0	0	0	0	0	0	0	0	0	0	0	0
6.0432e+11	0	0	0	0	0	0	0	0	0	0	0	0	0	0	0	0	0	0	0	0	0	0	0	0	0	0	0	0	0	0	0	0	0	0	0	0	0	0	0	0	0	0	0	0	0	0	0	0	0
6.5081e+11	0	0	0	0	0	0	0	0	0	0	0	0	0	0	0	0	0	0	0	0	0	0	0	0	0	0	0	0	0	0	0	0	0	0	0	0	0	0	0	0	0	0	0	0	0	0	0	0	0
6.973e+11	0	0	0	0	0	0	0	0	0	0	0	0	0	0	0	0	0	0	0	0	0	0	849.56	0	0	0	0	0	0	0	0	0	0	0	0	0	0	0	0	0	0	0	0	0	0	0	0	0	0
7.4378e+11	0	0	0	0	0	0	0	0	0	0	0	0	0	0	0	0	0	0	0	0	0	0	0	0	0	0	0	0	0	0	0	0	0	0	0	0	0	0	0	0	0	0	0	0	0	0	0	0	0
7.9027e+11	0	0	0	0	0	0	0	0	0	0	0	0	0	0	0	0	0	0	0	0	0	0	0	0	0	0	0	0	0	0	0	0	0	0	0	0	0	0	0	0	0	0	0	0	0	0	0	0	0
8.3676e+11	0	0	0	0	0	0	0	0	0	0	0	0	0	0	0	0	0	0	0	0	0	0	0	0	0	0	0	0	0	0	0	0	0	0	0	0	0	0	0	0	0	0	0	0	0	0	0	0	0
8.8324e+11	0	0	0	0	0	0	0	0	0	0	0	0	0	0	0	0	0	0	0	0	0	0	0	0	0	0	0	0	0	0	0	0	0	0	0	0	0	0	0	0	0	0	0	0	0	0	0	0	0
9.2973e+11	0	0	0	0	0	0	0	0	0	0	0	0	0	0	0	0	0	0	0	0	0	0	0	0	0	0	0	0	0	0	0	0	0	0	0	0	0	0	0	0	0	0	0	0	0	0	0	0	0
9.7622e+11	0	0	0	0	0	0	0	0	0	0	0	0	0	0	0	0	0	0	0	0	0	0	0	0	0	0	0	0	0	0	0	0	0	0	0	0	0	0	0	0	0	0	0	0	0	0	0	0	0
1.0227e+12	0	0	0	0	0	0	0	0	0	0	0	0	0	0	0	0	0	0	0	0	0	0	0	0	0	0	0	0	0	0	0	0	0	0	0	0	0	0	0	0	0	0	0	0	0	0	0	0	0
1.0692e+12	0	0	0	0	0	0	0	0	0	0	0	0	0	0	0	0	0	0	0	0	0	0	0	0	0	0	0	0	0	0	0	0	0	0	0	0	0	0	0	0	0	0	0	0	0	0	0	0	0
1.1157e+12	0	0	0	0	0	0	0	0	0	0	0	0	0	0	0	0	0	0	0	0	0	0	0	0	0	0	0	0	0	0	0	0	0	0	0	0	0	0	0	0	0	0	0	0	0	0	0	0	0
1.1622e+12	0	0	0	0	0	0	0	0	0	0	0	0	0	0	0	0	0	0	0	0	0	0	0	0	0	0	0	0	0	0	0	0	0	0	0	0	0	0	0	0	0	0	0	0	0	0	0	0	0
1.2086e+12	0	0	0	0	0	0	0	0	0	0	0	0	0	0	0	0	0	0	0	0	0	0	0	0	0	0	0	0	0	0	0	0	0	0	0	0	0	0	0	0	0	0	0	0	0	0	0	0	0
1.2551e+12	0	0	0	0	0	0	0	0	0	0	0	0	0	0	0	0	0	0	0	0	0	0	0	0	0	0	0	0	0	0	0	0	0	0	0	0	0	0	0	0	0	0	0	0	0	0	0	0	0
1.3016e+12	0	0	0	0	0	0	0	0	0	0	0	0	0	0	0	0	0	0	0	0	0	0	0	0	0	0	0	0	0	0	0	0	0	0	0	0	0	0	0	0	0	0	0	0	0	0	0	0	0
1.3481e+12	0	0	0	0	0	0	0	0	0	0	0	0	0	0	0	0	0	0	0	0	0	0	0	0	0	0	0	0	0	0	0	0	0	0	0	0	0	0	0	0	0	0	0	0	0	0	0	0	0
1.3946e+12	0	0	0	0	0	0	0	0	0	0	0	0	0	0	0	0	0	0	0	0	0	0	758.75	0	0	0	0	0	0	0	0	0	0	0	0	0	0	0	0	0	0	0	0	0	0	0	0	0	0
1.4411e+12	0	0	0	0	0	0	0	0	0	0	0	0	0	0	0	0	0	0	0	0	0	0	0	0	0	0	0	0	0	0	0	0	0	0	0	0	0	0	0	0	0	0	0	0	0	0	0	0	0
1.4876e+12	0	0	0	0	0	0	0	0	0	0	0	0	0	0	0	0	0	0	0	0	0	0	0	0	0	0	0	0	0	0	0	0	0	0	0	0	0	0	0	0	0	0	0	0	0	0	0	0	0
1.5341e+12	0	0	0	0	0	0	0	0	0	0	0	0	0	0	0	0	0	0	0	0	0	0	0	0	0	0	0	0	0	0	0	0	0	0	0	0	0	0	0	0	0	0	0	0	0	0	0	0	0
1.5805e+12	0	0	0	0	0	0	0	0	0	0	0	0	0	0	0	0	0	0	0	0	0	0	0	0	0	0	0	0	0	0	0	0	0	0	0	0	0	0	0	0	0	0	0	0	0	0	0	0	0
1.627e+12	0	0	0	0	0	0	0	0	0	0	0	0	0	0	0	0	0	0	0	0	0	0	0	0	0	0	0	0	0	0	0	0	0	0	0	0	0	0	0	0	0	0	0	0	0	0	0	0	0
1.6735e+12	0	0	0	0	0	0	0	0	0	0	0	0	0	0	0	0	0	0	0	0	0	0	0	0	0	0	0	0	0	0	0	0	0	0	0	0	0	0	0	0	0	0	0	0	0	0	0	0	0
1.72e+12	0	0	0	0	0	0	0	0	0	0	0	0	0	0	0	0	0	0	0	0	0	0	0	0	0	0	0	0	0	0	0	0	0	0	0	0	0	0	0	0	0	0	0	0	0	0	0	0	0
1.7665e+12	0	0	0	0	0	0	0	0	0	0	0	0	0	0	0	0	0	0	0	0	0	0	0	0	0	0	0	0	0	0	0	0	0	0	0	0	0	0	0	0	0	0	0	0	0	0	0	0	0
1.813e+12	0	0	0	0	0	0	0	0	0	0	0	0	0	0	0	0	0	0	0	0	0	0	0	0	0	0	0	0	0	0	0	0	0	0	0	0	0	0	0	0	0	0	0	0	0	0	0	0	0
1.8595e+12	0	0	0	0	0	0	0	0	0	0	0	0	0	0	0	0	0	0	0	0	0	0	0	0	0	0	0	0	0	0	0	0	0	0	0	0	0	0	0	0	0	0	0	0	0	0	0	0	0
1.9059e+12	0	0	0	0	0	0	0	0	0	0	0	0	0	0	0	0	0	0	0	0	0	0	0	0	0	0	0	0	0	0	0	0	0	0	0	0	0	0	0	0	0	0	0	0	0	0	0	0	0
1.9524e+12	0	0	0	0	0	0	0	0	0	0	0	0	0	0	0	0	0	0	0	0	0	0	0	0	0	0	0	0	0	0	0	0	0	0	0	0	0	0	0	0	0	0	0	0	0	0	0	0	0
1.9989e+12	0	0	0	0	0	0	0	0	0	0	0	0	0	0	0	0	0	0	0	0	0	0	0	0	0	0	0	0	0	0	0	0	0	0	0	0	0	0	0	0	0	0	0	0	0	0	0	0	0
2.0454e+12	0	0	0	0	0	0	0	0	0	0	0	0	0	0	0	0	0	0	0	0	0	0	0	0	0	0	0	0	0	0	0	0	0	0	0	0	0	0	0	0	0	0	0	0	0	0	0	0	0
2.0919e+12	0	0	0	0	0	0	0	0	0	0	0	0	0	0	0	0	0	0	0	0	0	0	731.01	0	0	0	0	0	0	0	0	0	0	0	0	0	0	0	0	0	0	0	0	0	0	0	0	0	0
2.1384e+12	0	0	0	0	0	0	0	0	0	0	0	0	0	0	0	0	0	0	0	0	0	0	0	0	0	0	0	0	0	0	0	0	0	0	0	0	0	0	0	0	0	0	0	0	0	0	0	0	0
2.1849e+12	0	0	0	0	0	0	0	0	0	0	0	0	0	0	0	0	0	0	0	0	0	0	0	0	0	0	0	0	0	0	0	0	0	0	0	0	0	0	0	0	0	0	0	0	0	0	0	0	0
2.2313e+12	0	0	0	0	0	0	0	0	0	0	0	0	0	0	0	0	0	0	0	0	0	0	0	0	0	0	0	0	0	0	0	0	0	0	0	0	0	0	0	0	0	0	0	0	0	0	0	0	0
2.2778e+12	0	0	0	0	0	0	0	0	0	0	0	0	0	0	0	0	0	0	0	0	0	0	0	0	0	0	0	0	0	0	0	0	0	0	0	0	0	0	0	0	0	0	0	0	0	0	0	0	0
2.3243e+12	0	0	0	0	0	0	0	0	0	0	0	0	0	0	0	0	0	0	0	0	0	0	0	0	0	0	0	0	0	0	0	0	0	0	0	0	0	0	0	0	0	0	0	0	0	0	0	0	0
2.3708e+12	0	0	0	0	0	0	0	0	0	0	0	0	0	0	0	0	0	0	0	0	0	0	0	0	0	0	0	0	0	0	0	0	0	0	0	0	0	0	0	0	0	0	0	0	0	0	0	0	0
2.4173e+12	0	0	0	0	0	0	0	0	0	0	0	0	0	0	0	0	0	0	0	0	0	0	0	0	0	0	0	0	0	0	0	0	0	0	0	0	0	0	0	0	0	0	0	0	0	0	0	0	0
2.4638e+12	0	0	0	0	0	0	0	0	0	0	0	0	0	0	0	0	0	0	0	0	0	0	0	0	0	0	0	0	0	0	0	0	0	0	0	0	0	0	0	0	0	0	0	0	0	0	0	0	0
2.5103e+12	0	0	0	0	0	0	0	0	0	0	0	0	0	0	0	0	0	0	0	0	0	0	0	0	0	0	0	0	0	0	0	0	0	0	0	0	0	0	0	0	0	0	0	0	0	0	0	0	0
2.5568e+12	0	0	0	0	0	0	0	0	0	0	0	0	0	0	0	0	0	0	0	0	0	0	0	0	0	0	0	0	0	0	0	0	0	0	0	0	0	0	0	0	0	0	0	0	0	0	0	0	0
2.6032e+12	0	0	0	0	0	0	0	0	0	0	0	0	0	0	0	0	0	0	0	0	0	0	0	0	0	0	0	0	0	0	0	0	0	0	0	0	0	0	0	0	0	0	0	0	0	0	0	0	0
2.6497e+12	0	0	0	0	0	0	0	0	0	0	0	0	0	0	0	0	0	0	0	0	0	0	0	0	0	0	0	0	0	0	0	0	0	0	0	0	0	0	0	0	0	0	0	0	0	0	0	0	0
2.6962e+12	0	0	0	0	0	0	0	0	0	0	0	0	0	0	0	0	0	0	0	0	0	0	0	0	0	0	0	0	0	0	0	0	0	0	0	0	0	0	0	0	0	0	0	0	0	0	0	0	0
2.7427e+12	0	0	0	0	0	0	0	0	0	0	0	0	0	0	0	0	0	0	0	0	0	0	0	0	0	0	0	0	0	0	0	0	0	0	0	0	0	0	0	0	0	0	0	0	0	0	0	0	0
2.7892e+12	0	0	0	0	0	0	0	0	0	0	0	0	0	0	0	0	0	0	0	0	0	0	719.66	0	0	0	0	0	0	0	0	0	0	0	0	0	0	0	0	0	0	0	0	0	0	0	0	0	0
2.8357e+12	0	0	0	0	0	0	0	0	0	0	0	0	0	0	0	0	0	0	0	0	0	0	0	0	0	0	0	0	0	0	0	0	0	0	0	0	0	0	0	0	0	0	0	0	0	0	0	0	0
2.8822e+12	0	0	0	0	0	0	0	0	0	0	0	0	0	0	0	0	0	0	0	0	0	0	0	0	0	0	0	0	0	0	0	0	0	0	0	0	0	0	0	0	0	0	0	0	0	0	0	0	0
2.9286e+12	0	0	0	0	0	0	0	0	0	0	0	0	0	0	0	0	0	0	0	0	0	0	0	0	0	0	0	0	0	0	0	0	0	0	0	0	0	0	0	0	0	0	0	0	0	0	0	0	0
2.9751e+12	0	0	0	0	0	0	0	0	0	0	0	0	0	0	0	0	0	0	0	0	0	0	0	0	0	0	0	0	0	0	0	0	0	0	0	0	0	0	0	0	0	0	0	0	0	0	0	0	0
3.0216e+12	0	0	0	0	0	0	0	0	0	0	0	0	0	0	0	0	0	0	0	0	0	0	0	0	0	0	0	0	0	0	0	0	0	0	0	0	0	0	0	0	0	0	0	0	0	0	0	0	0
3.0681e+12	0	0	0	0	0	0	0	0	0	0	0	0	0	0	0	0	0	0	0	0	0	0	0	0	0	0	0	0	0	0	0	0	0	0	0	0	0	0	0	0	0	0	0	0	0	0	0	0	0
3.1146e+12	0	0	0	0	0	0	0	0	0	0	0	0	0	0	0	0	0	0	0	0	0	0	0	0	0	0	0	0	0	0	0	0	0	0	0	0	0	0	0	0	0	0	0	0	0	0	0	0	0
3.1611e+12	0	0	0	0	0	0	0	0	0	0	0	0	0	0	0	0	0	0	0	0	0	0	0	0	0	0	0	0	0	0	0	0	0	0	0	0	0	0	0	0	0	0	0	0	0	0	0	0	0
3.2076e+12	0	0	0	0	0	0	0	0	0	0	0	0	0	0	0	0	0	0	0	0	0	0	0	0	0	0	0	0	0	0	0	0	0	0	0	0	0	0	0	0	0	0	0	0	0	0	0	0	0
3.2541e+12	0	0	0	0	0	0	0	0	0	0	0	0	0	0	0	0	0	0	0	0	0	0	0	0	0	0	0	0	0	0	0	0	0	0	0	0	0	0	0	0	0	0	0	0	0	0	0	0	0
3.3005e+12	0	0	0	0	0	0	0	0	0	0	0	0	0	0	0	0	0	0	0	0	0	0	0	0	0	0	0	0	0	0	0	0	0	0	0	0	0	0	0	0	0	0	0	0	0	0	0	0	0
3.347e+12	0	0	0	0	0	0	0	0	0	0	0	0	0	0	0	0	0	0	0	0	0	0	0	0	0	0	0	0	0	0	0	0	0	0	0	0	0	0	0	0	0	0	0	0	0	0	0	0	0
3.3935e+12	0	0	0	0	0	0	0	0	0	0	0	0	0	0	0	0	0	0	0	0	0	0	0	0	0	0	0	0	0	0	0	0	0	0	0	0	0	0	0	0	0	0	0	0	0	0	0	0	0
3.44e+12	0	0	0	0	0	0	0	0	0	0	0	0	0	0	0	0	0	0	0	0	0	0	0	0	0	0	0	0	0	0	0	0	0	0	0	0	0	0	0	0	0	0	0	0	0	0	0	0	0
3.4865e+12	0	0	0	0	0	0	0	0	0	0	0	0	0	0	0	0	0	0	0	0	0	0	713.63	0	0	0	0	0	0	0	0	0	0	0	0	0	0	0	0	0	0	0	0	0	0	0	0	0	0
3.533e+12	0	0	0	0	0	0	0	0	0	0	0	0	0	0	0	0	0	0	0	0	0	0	0	0	0	0	0	0	0	0	0	0	0	0	0	0	0	0	0	0	0	0	0	0	0	0	0	0	0
3.5795e+12	0	0	0	0	0	0	0	0	0	0	0	0	0	0	0	0	0	0	0	0	0	0	0	0	0	0	0	0	0	0	0	0	0	0	0	0	0	0	0	0	0	0	0	0	0	0	0	0	0
3.6259e+12	0	0	0	0	0	0	0	0	0	0	0	0	0	0	0	0	0	0	0	0	0	0	0	0	0	0	0	0	0	0	0	0	0	0	0	0	0	0	0	0	0	0	0	0	0	0	0	0	0
3.6724e+12	0	0	0	0	0	0	0	0	0	0	0	0	0	0	0	0	0	0	0	0	0	0	0	0	0	0	0	0	0	0	0	0	0	0	0	0	0	0	0	0	0	0	0	0	0	0	0	0	0
3.7189e+12	0	0	0	0	0	0	0	0	0	0	0	0	0	0	0	0	0	0	0	0	0	0	0	0	0	0	0	0	0	0	0	0	0	0	0	0	0	0	0	0	0	0	0	0	0	0	0	0	0
3.7654e+12	0	0	0	0	0	0	0	0	0	0	0	0	0	0	0	0	0	0	0	0	0	0	0	0	0	0	0	0	0	0	0	0	0	0	0	0	0	0	0	0	0	0	0	0	0	0	0	0	0
3.8119e+12	0	0	0	0	0	0	0	0	0	0	0	0	0	0	0	0	0	0	0	0	0	0	0	0	0	0	0	0	0	0	0	0	0	0	0	0	0	0	0	0	0	0	0	0	0	0	0	0	0
3.8584e+12	0	0	0	0	0	0	0	0	0	0	0	0	0	0	0	0	0	0	0	0	0	0	0	0	0	0	0	0	0	0	0	0	0	0	0	0	0	0	0	0	0	0	0	0	0	0	0	0	0
3.9049e+12	0	0	0	0	0	0	0	0	0	0	0	0	0	0	0	0	0	0	0	0	0	0	0	0	0	0	0	0	0	0	0	0	0	0	0	0	0	0	0	0	0	0	0	0	0	0	0	0	0
3.9513e+12	0	0	0	0	0	0	0	0	0	0	0	0	0	0	0	0	0	0	0	0	0	0	0	0	0	0	0	0	0	0	0	0	0	0	0	0	0	0	0	0	0	0	0	0	0	0	0	0	0
3.9978e+12	0	0	0	0	0	0	0	0	0	0	0	0	0	0	0	0	0	0	0	0	0	0	0	0	0	0	0	0	0	0	0	0	0	0	0	0	0	0	0	0	0	0	0	0	0	0	0	0	0
4.0443e+12	0	0	0	0	0	0	0	0	0	0	0	0	0	0	0	0	0	0	0	0	0	0	0	0	0	0	0	0	0	0	0	0	0	0	0	0	0	0	0	0	0	0	0	0	0	0	0	0	0
4.0908e+12	0	0	0	0	0	0	0	0	0	0	0	0	0	0	0	0	0	0	0	0	0	0	0	0	0	0	0	0	0	0	0	0	0	0	0	0	0	0	0	0	0	0	0	0	0	0	0	0	0
4.1373e+12	0	0	0	0	0	0	0	0	0	0	0	0	0	0	0	0	0	0	0	0	0	0	0	0	0	0	0	0	0	0	0	0	0	0	0	0	0	0	0	0	0	0	0	0	0	0	0	0	0
4.1838e+12	0	0	0	0	0	0	0	0	0	0	0	0	0	0	0	0	0	0	0	0	0	0	710.38	0	0	0	0	0	0	0	0	0	0	0	0	0	0	0	0	0	0	0	0	0	0	0	0	0	0
4.2303e+12	0	0	0	0	0	0	0	0	0	0	0	0	0	0	0	0	0	0	0	0	0	0	0	0	0	0	0	0	0	0	0	0	0	0	0	0	0	0	0	0	0	0	0	0	0	0	0	0	0
4.2768e+12	0	0	0	0	0	0	0	0	0	0	0	0	0	0	0	0	0	0	0	0	0	0	0	0	0	0	0	0	0	0	0	0	0	0	0	0	0	0	0	0	0	0	0	0	0	0	0	0	0
4.3232e+12	0	0	0	0	0	0	0	0	0	0	0	0	0	0	0	0	0	0	0	0	0	0	0	0	0	0	0	0	0	0	0	0	0	0	0	0	0	0	0	0	0	0	0	0	0	0	0	0	0
4.3697e+12	0	0	0	0	0	0	0	0	0	0	0	0	0	0	0	0	0	0	0	0	0	0	0	0	0	0	0	0	0	0	0	0	0	0	0	0	0	0	0	0	0	0	0	0	0	0	0	0	0
4.4162e+12	0	0	0	0	0	0	0	0	0	0	0	0	0	0	0	0	0	0	0	0	0	0	0	0	0	0	0	0	0	0	0	0	0	0	0	0	0	0	0	0	0	0	0	0	0	0	0	0	0
4.4627e+12	0	0	0	0	0	0	0	0	0	0	0	0	0	0	0	0	0	0	0	0	0	0	0	0	0	0	0	0	0	0	0	0	0	0	0	0	0	0	0	0	0	0	0	0	0	0	0	0	0
4.5092e+12	0	0	0	0	0	0	0	0	0	0	0	0	0	0	0	0	0	0	0	0	0	0	0	0	0	0	0	0	0	0	0	0	0	0	0	0	0	0	0	0	0	0	0	0	0	0	0	0	0
4.5557e+12	0	0	0	0	0	0	0	0	0	0	0	0	0	0	0	0	0	0	0	0	0	0	0	0	0	0	0	0	0	0	0	0	0	0	0	0	0	0	0	0	0	0	0	0	0	0	0	0	0
4.6022e+12	0	0	0	0	0	0	0	0	0	0	0	0	0	0	0	0	0	0	0	0	0	0	0	0	0	0	0	0	0	0	0	0	0	0	0	0	0	0	0	0	0	0	0	0	0	0	0	0	0
4.6486e+12	0	0	0	0	0	0	0	0	0	0	0	0	0	0	0	0	0	0	0	0	0	0	0	0	0	0	0	0	0	0	0	0	0	0	0	0	0	0	0	0	0	0	0	0	0	0	0	0	0
4.6951e+12	0	0	0	0	0	0	0	0	0	0	0	0	0	0	0	0	0	0	0	0	0	0	0	0	0	0	0	0	0	0	0	0	0	0	0	0	0	0	0	0	0	0	0	0	0	0	0	0	0
4.7416e+12	0	0	0	0	0	0	0	0	0	0	0	0	0	0	0	0	0	0	0	0	0	0	0	0	0	0	0	0	0	0	0	0	0	0	0	0	0	0	0	0	0	0	0	0	0	0	0	0	0
4.7881e+12	0	0	0	0	0	0	0	0	0	0	0	0	0	0	0	0	0	0	0	0	0	0	0	0	0	0	0	0	0	0	0	0	0	0	0	0	0	0	0	0	0	0	0	0	0	0	0	0	0
4.8346e+12	0	0	0	0	0	0	0	0	0	0	0	0	0	0	0	0	0	0	0	0	0	0	0	0	0	0	0	0	0	0	0	0	0	0	0	0	0	0	0	0	0	0	0	0	0	0	0	0	0
4.8811e+12	0	0	0	0	0	693.04	0	0	0	0	0	0	0	0	0	0	0	0	0	0	0	0	709.32	0	0	0	0	0	0	0	0	0	0	0	0	0	0	0	0	0	0	0	0	0	0	0	0	0	0
4.9276e+12	0	0	0	0	0	0	0	0	0	0	0	0	0	0	0	0	0	0	0	0	0	0	0	0	0	0	0	0	0	0	0	0	0	0	0	0	0	0	0	0	0	0	0	0	0	0	0	0	0
4.974e+12	0	0	0	0	0	0	0	0	0	0	0	0	0	0	0	0	0	0	0	0	0	0	0	0	0	0	0	0	0	0	0	0	0	0	0	0	0	0	0	0	0	0	0	0	0	0	0	0	0
5.0205e+12	0	0	0	0	0	0	0	0	0	0	0	0	0	0	0	0	0	0	0	0	0	0	0	0	0	0	0	0	0	0	0	0	0	0	0	0	0	0	0	0	0	0	0	0	0	0	0	0	0
5.067e+12	0	0	0	0	0	0	0	0	0	0	0	0	0	0	0	0	0	0	0	0	0	0	0	0	0	0	0	0	0	0	0	0	0	0	0	0	0	0	0	0	0	0	0	0	0	0	0	0	0
5.1135e+12	0	0	0	0	0	0	0	0	0	0	0	0	0	0	0	0	0	0	0	0	0	0	0	0	0	0	0	0	0	0	0	0	0	0	0	0	0	0	0	0	0	0	0	0	0	0	0	0	0
5.16e+12	0	0	0	0	0	0	0	0	0	0	0	0	0	0	0	0	0	0	0	0	0	0	0	0	0	0	0	0	0	0	0	0	0	0	0	0	0	0	0	0	0	0	0	0	0	0	0	0	0
5.2065e+12	0	0	0	0	0	0	0	0	0	0	0	0	0	0	0	0	0	0	0	0	0	0	0	0	0	0	0	0	0	0	0	0	0	0	0	0	0	0	0	0	0	0	0	0	0	0	0	0	0
5.253e+12	0	0	0	0	0	0	0	0	0	0	0	0	0	0	0	0	0	0	0	0	0	0	0	0	0	0	0	0	0	0	0	0	0	0	0	0	0	0	0	0	0	0	0	0	0	0	0	0	0
5.2995e+12	0	0	0	0	0	0	0	0	0	0	0	0	0	0	0	0	0	0	0	0	0	0	0	0	0	0	0	0	0	0	0	0	0	0	0	0	0	0	0	0	0	0	0	0	0	0	0	0	0
5.3459e+12	0	0	0	0	0	0	0	0	0	0	0	0	0	0	0	0	0	0	0	0	0	0	0	0	0	0	0	0	0	0	0	0	0	0	0	0	0	0	0	0	0	0	0	0	0	0	0	0	0
5.3924e+12	0	0	0	0	0	0	0	0	0	0	0	0	0	0	0	0	0	0	0	0	0	0	0	0	0	0	0	0	0	0	0	0	0	0	0	0	0	0	0	0	0	0	0	0	0	0	0	0	0
5.4389e+12	0	0	0	0	0	0	0	0	0	0	0	0	0	0	0	0	0	0	0	0	0	0	0	0	0	0	0	0	0	0	0	0	0	0	0	0	0	0	0	0	0	0	0	0	0	0	0	0	0
5.4854e+12	0	0	0	0	0	0	0	0	0	0	0	0	0	0	0	0	0	0	0	0	0	0	0	0	0	0	0	0	0	0	0	0	0	0	0	0	0	0	0	0	0	0	0	0	0	0	0	0	0
5.5319e+12	0	0	0	0	0	0	0	0	0	0	0	0	0	0	0	0	0	0	0	0	0	0	0	0	0	0	0	0	0	0	0	0	0	0	0	0	0	0	0	0	0	0	0	0	0	0	0	0	0
5.5784e+12	0	0	0	0	0	697.81	0	0	0	0	0	0	0	0	0	0	0	0	0	0	0	0	710.04	0	0	0	0	0	0	0	0	0	0	0	0	0	0	0	0	0	0	0	0	0	0	0	0	0	0
5.6249e+12	0	0	0	0	0	0	0	0	0	0	0	0	0	0	0	0	0	0	0	0	0	0	0	0	0	0	0	0	0	0	0	0	0	0	0	0	0	0	0	0	0	0	0	0	0	0	0	0	0
5.6713e+12	0	0	0	0	0	0	0	0	0	0	0	0	0	0	0	0	0	0	0	0	0	0	0	0	0	0	0	0	0	0	0	0	0	0	0	0	0	0	0	0	0	0	0	0	0	0	0	0	0
5.7178e+12	0	0	0	0	0	0	0	0	0	0	0	0	0	0	0	0	0	0	0	0	0	0	0	0	0	0	0	0	0	0	0	0	0	0	0	0	0	0	0	0	0	0	0	0	0	0	0	0	0
5.7643e+12	0	0	0	0	0	0	0	0	0	0	0	0	0	0	0	0	0	0	0	0	0	0	0	0	0	0	0	0	0	0	0	0	0	0	0	0	0	0	0	0	0	0	0	0	0	0	0	0	0
5.8108e+12	0	0	0	0	0	0	0	0	0	0	0	0	0	0	0	0	0	0	0	0	0	0	0	0	0	0	0	0	0	0	0	0	0	0	0	0	0	0	0	0	0	0	0	0	0	0	0	0	0
5.8573e+12	0	0	0	0	0	0	0	0	0	0	0	0	0	0	0	0	0	0	0	0	0	0	0	0	0	0	0	0	0	0	0	0	0	0	0	0	0	0	0	0	0	0	0	0	0	0	0	0	0
5.9038e+12	0	0	0	0	0	0	0	0	0	0	0	0	0	0	0	0	0	0	0	0	0	0	1005.4	0	0	0	0	0	0	0	0	0	0	0	0	0	0	0	0	0	0	0	0	0	0	0	0	0	0
5.9503e+12	0	0	0	0	0	0	0	0	0	0	0	0	0	0	0	0	0	0	0	0	0	0	0	0	0	0	0	0	0	0	0	0	0	0	0	0	0	0	0	0	0	0	0	0	0	0	0	0	0
5.9967e+12	0	0	0	0	0	0	0	0	0	0	0	0	0	0	0	0	0	0	0	0	0	0	0	0	0	0	0	0	0	0	0	0	0	0	0	0	0	0	0	0	0	0	0	0	0	0	0	0	0
6.0432e+12	0	0	0	0	0	0	0	0	0	0	0	0	0	0	0	0	0	0	0	0	0	0	0	0	0	0	0	0	0	0	0	0	0	0	0	0	0	0	0	0	0	0	0	0	0	0	0	0	0
6.0897e+12	0	0	0	0	0	0	0	0	0	0	0	0	0	0	0	0	0	0	0	0	0	0	0	0	0	0	0	0	0	0	0	0	0	0	0	0	0	0	0	0	0	0	0	0	0	0	0	0	0
6.1362e+12	0	0	0	0	0	0	0	0	0	0	0	0	0	0	0	0	0	0	0	0	0	0	0	0	0	0	0	0	0	0	0	0	0	0	0	0	0	0	0	0	0	0	0	0	0	0	0	0	0
6.1827e+12	0	0	0	0	0	0	0	0	0	0	0	0	0	0	0	0	0	0	0	0	0	0	0	0	0	0	0	0	0	0	0	0	0	0	0	0	0	0	0	0	0	0	0	0	0	0	0	0	0
6.2292e+12	0	0	0	0	0	0	0	0	0	0	0	0	0	0	0	0	0	0	0	0	0	0	0	0	0	0	0	0	0	0	0	0	0	0	0	0	0	0	0	0	0	0	0	0	0	0	0	0	0
6.2757e+12	690.93	0	0	0	0	703.86	0	0	0	0	0	0	0	0	0	0	0	0	0	0	0	0	709.99	0	0	0	0	0	0	0	0	0	0	0	0	0	0	0	0	0	0	0	0	0	0	0	0	0	0
6.3222e+12	0	0	0	0	0	0	0	0	0	0	0	0	0	0	0	0	0	0	0	0	0	0	0	0	0	0	0	0	0	0	0	0	0	0	0	0	0	0	0	0	0	0	0	0	0	0	0	0	0
6.3686e+12	0	0	0	0	0	0	0	0	0	0	0	0	0	0	0	0	0	0	0	0	0	0	0	0	0	0	0	0	0	0	0	0	0	0	0	0	0	0	0	0	0	0	0	0	0	0	0	0	0
6.4151e+12	0	0	0	0	0	0	0	0	0	0	0	0	0	0	0	0	0	0	0	0	0	0	0	0	0	0	0	0	0	0	0	0	0	0	0	0	0	0	0	0	0	0	0	0	0	0	0	0	0
6.4616e+12	0	0	0	0	0	0	0	0	0	0	0	0	0	0	0	0	0	0	0	0	0	0	0	0	0	0	0	0	0	0	0	0	0	0	0	0	0	0	0	0	0	0	0	0	0	0	0	0	0
6.5081e+12	0	0	0	0	0	0	0	0	0	0	0	0	0	0	0	0	0	0	0	0	0	0	0	0	0	0	0	0	0	0	0	0	0	0	0	0	0	0	0	0	0	0	0	0	0	0	0	0	0
6.5546e+12	0	0	0	0	0	0	0	0	0	0	0	0	0	0	0	0	0	0	0	0	0	0	0	0	0	0	0	0	0	0	0	0	0	0	0	0	0	0	0	0	0	0	0	0	0	0	0	0	0
6.6011e+12	0	0	0	0	0	701.06	0	0	0	0	0	0	0	0	0	0	0	0	0	0	0	0	896.35	0	0	0	0	0	0	0	0	0	0	0	0	0	0	0	0	0	0	0	0	0	0	0	0	0	0
6.6476e+12	0	0	0	0	0	694.75	0	0	0	0	0	0	0	0	0	0	0	0	0	0	0	0	0	0	0	0	0	0	0	0	0	0	0	0	0	0	0	0	0	0	0	0	0	0	0	0	0	0	0
6.694e+12	0	0	0	0	0	0	0	0	0	0	0	0	0	0	0	0	0	0	0	0	0	0	0	0	0	0	0	0	0	0	0	0	0	0	0	0	0	0	0	0	0	0	0	0	0	0	0	0	0
6.7405e+12	0	0	0	0	0	0	0	0	0	0	0	0	0	0	0	0	0	0	0	0	0	0	0	0	0	0	0	0	0	0	0	0	0	0	0	0	0	0	0	0	0	0	0	0	0	0	0	0	0
6.787e+12	0	0	0	0	0	0	0	0	0	0	0	0	0	0	0	0	0	0	0	0	0	0	0	0	0	0	0	0	0	0	0	0	0	0	0	0	0	0	0	0	0	0	0	0	0	0	0	0	0
6.8335e+12	0	0	0	0	0	0	0	0	0	0	0	0	0	0	0	0	0	0	0	0	0	0	0	0	0	0	0	0	0	0	0	0	0	0	0	0	0	0	0	0	0	0	0	0	0	0	0	0	0
6.88e+12	0	0	0	0	0	0	0	0	0	0	0	0	0	0	0	0	0	0	0	0	0	0	0	0	0	0	0	0	0	0	0	0	0	0	0	0	0	0	0	0	0	0	0	0	0	0	0	0	0
6.9265e+12	0	0	0	0	0	0	0	0	0	0	0	0	0	0	0	0	0	0	0	0	0	0	0	0	0	0	0	0	0	0	0	0	0	0	0	0	0	0	0	0	0	0	0	0	0	0	0	0	0
6.973e+12	693.89	0	0	0	0	707.76	0	0	0	0	0	0	0	0	0	0	0	0	0	0	0	0	709.59	0	0	0	0	0	0	0	0	0	0	0	0	0	0	0	0	0	0	0	0	0	0	0	0	0	0
7.0195e+12	0	0	0	0	0	691.55	0	0	0	0	0	0	0	0	0	0	0	0	0	0	0	0	0	0	0	0	0	0	0	0	0	0	0	0	0	0	0	0	0	0	0	0	0	0	0	0	0	0	0
7.0659e+12	0	0	0	0	0	0	0	0	0	0	0	0	0	0	0	0	0	0	0	0	0	0	0	0	0	0	0	0	0	0	0	0	0	0	0	0	0	0	0	0	0	0	0	0	0	0	0	0	0
7.1124e+12	0	0	0	0	0	0	0	0	0	0	0	0	0	0	0	0	0	0	0	0	0	0	0	0	0	0	0	0	0	0	0	0	0	0	0	0	0	0	0	0	0	0	0	0	0	0	0	0	0
7.1589e+12	0	0	0	0	0	0	0	0	0	0	0	0	0	0	0	0	0	0	0	0	0	0	0	0	0	0	0	0	0	0	0	0	0	0	0	0	0	0	0	0	0	0	0	0	0	0	0	0	0
7.2054e+12	0	0	0	0	0	0	0	0	0	0	0	0	0	0	0	0	0	0	0	0	0	0	0	0	0	0	0	0	0	0	0	0	0	0	0	0	0	0	0	0	0	0	0	0	0	0	0	0	0
7.2519e+12	0	0	0	0	0	0	0	0	0	0	0	0	0	0	0	0	0	0	0	0	0	0	0	0	0	0	0	0	0	0	0	0	0	0	0	0	0	0	0	0	0	0	0	0	0	0	0	0	0
7.2984e+12	704.41	0	0	0	0	715.06	0	0	0	0	0	0	0	0	0	0	0	0	0	0	0	0	831.09	0	0	0	0	0	0	0	0	0	0	0	0	0	0	0	0	0	0	0	0	0	0	0	0	0	0
7.3449e+12	0	0	0	0	0	699.77	0	0	0	0	0	0	0	0	0	0	0	0	0	0	0	0	691.59	0	0	0	0	0	0	0	0	0	0	0	0	0	0	0	0	0	0	0	0	0	0	0	0	0	0
7.3913e+12	0	0	0	0	0	0	0	0	0	0	0	0	0	0	0	0	0	0	0	0	0	0	0	0	0	0	0	0	0	0	0	0	0	0	0	0	0	0	0	0	0	0	0	0	0	0	0	0	0
7.4378e+12	0	0	0	0	0	0	0	0	0	0	0	0	0	0	0	0	0	0	0	0	0	0	0	0	0	0	0	0	0	0	0	0	0	0	0	0	0	0	0	0	0	0	0	0	0	0	0	0	0
7.4843e+12	0	0	0	0	0	0	0	0	0	0	0	0	0	0	0	0	0	0	0	0	0	0	0	0	0	0	0	0	0	0	0	0	0	0	0	0	0	0	0	0	0	0	0	0	0	0	0	0	0
7.5308e+12	0	0	0	0	0	0	0	0	0	0	0	0	0	0	0	0	0	0	0	0	0	0	0	0	0	0	0	0	0	0	0	0	0	0	0	0	0	0	0	0	0	0	0	0	0	0	0	0	0
7.5773e+12	0	0	0	0	0	0	0	0	0	0	0	0	0	0	0	0	0	0	0	0	0	0	0	0	0	0	0	0	0	0	0	0	0	0	0	0	0	0	0	0	0	0	0	0	0	0	0	0	0
7.6238e+12	0	0	0	0	0	0	0	0	0	0	0	0	0	0	0	0	0	0	0	0	0	0	0	0	0	0	0	0	0	0	0	0	0	0	0	0	0	0	0	0	0	0	0	0	0	0	0	0	0
7.6703e+12	696.54	0	0	0	0	714.06	0	0	0	0	0	0	0	0	0	0	0	0	0	692.59	0	0	709.57	0	0	0	0	0	0	0	0	0	0	0	0	0	0	0	0	0	0	0	0	0	0	0	0	0	0
7.7167e+12	0	0	0	0	0	697.78	0	0	0	0	0	0	0	0	0	0	0	0	0	691.88	0	0	0	0	0	0	0	0	0	0	0	0	0	0	0	0	0	0	0	0	0	0	0	0	0	0	0	0	0
7.7632e+12	0	0	0	0	0	0	0	0	0	0	0	0	0	0	0	0	0	0	0	0	0	0	0	0	0	0	0	0	0	0	0	0	0	0	0	0	0	0	0	0	0	0	0	0	0	0	0	0	0
7.8097e+12	0	0	0	0	0	0	0	0	0	0	0	0	0	0	0	0	0	0	0	0	0	0	0	0	0	0	0	0	0	0	0	0	0	0	0	0	0	0	0	0	0	0	0	0	0	0	0	0	0
7.8562e+12	0	0	0	0	0	0	0	0	0	0	0	0	0	0	0	0	0	0	0	0	0	0	0	0	0	0	0	0	0	0	0	0	0	0	0	0	0	0	0	0	0	0	0	0	0	0	0	0	0
7.9027e+12	0	0	0	0	0	0	0	0	0	0	0	0	0	0	0	0	0	0	0	0	0	0	0	0	0	0	0	0	0	0	0	0	0	0	0	0	0	0	0	0	0	0	0	0	0	0	0	0	0
7.9492e+12	0	0	0	0	0	0	0	0	0	0	0	0	0	0	0	0	0	0	0	0	0	0	0	0	0	0	0	0	0	0	0	0	0	0	0	0	0	0	0	0	0	0	0	0	0	0	0	0	0
7.9957e+12	710.66	0	0	0	0	724.49	0	0	0	0	0	0	0	0	0	0	0	0	0	0	0	0	781.27	0	0	0	0	0	0	0	0	0	0	0	0	0	0	0	0	0	0	0	0	0	0	0	0	0	0
8.0422e+12	0	0	0	0	0	704.42	0	0	0	0	0	0	0	0	0	0	0	0	0	697.91	0	0	695.6	0	0	0	0	0	0	0	0	0	0	0	0	0	0	0	0	0	0	0	0	0	0	0	0	0	0
8.0886e+12	0	0	0	0	0	694.61	0	0	0	0	0	0	0	0	0	0	0	0	0	694.87	0	0	0	0	0	0	0	0	0	0	0	0	0	0	0	0	0	0	0	0	0	0	0	0	0	0	0	0	0
8.1351e+12	0	0	0	0	0	0	0	0	0	0	0	0	0	0	0	0	0	0	0	691.08	0	0	0	0	0	0	0	0	0	0	0	0	0	0	0	0	0	0	0	0	0	0	0	0	0	0	0	0	0
8.1816e+12	0	0	0	0	0	0	0	0	0	0	0	0	0	0	0	0	0	0	0	0	0	0	0	0	0	0	0	0	0	0	0	0	0	0	0	0	0	0	0	0	0	0	0	0	0	0	0	0	0
8.2281e+12	0	0	0	0	0	0	0	0	0	0	0	0	0	0	0	0	0	0	0	0	0	0	0	0	0	0	0	0	0	0	0	0	0	0	0	0	0	0	0	0	0	0	0	0	0	0	0	0	0
8.2746e+12	0	0	0	0	0	0	0	0	0	0	0	0	0	0	0	0	0	0	0	0	0	0	0	0	0	0	0	0	0	0	0	0	0	0	0	0	0	0	0	0	0	0	0	0	0	0	0	0	0
8.3211e+12	0	0	0	0	0	0	0	0	0	0	0	0	0	0	0	0	0	0	0	0	0	0	0	0	0	0	0	0	0	0	0	0	0	0	0	0	0	0	0	0	0	0	0	0	0	0	0	0	0
8.3676e+12	699.34	0	0	0	0	716.29	0	0	0	0	0	0	0	0	0	0	0	0	0	699.04	0	0	710.13	0	0	0	0	0	0	0	0	0	0	0	0	0	0	0	0	0	0	0	0	0	0	0	0	0	0
8.414e+12	0	0	0	0	0	701.89	0	0	0	0	0	0	0	0	0	0	0	0	0	698.77	0	0	0	0	0	0	0	0	0	0	0	0	0	0	0	0	0	0	0	0	0	0	0	0	0	0	0	0	0
8.4605e+12	0	0	0	0	0	694.7	0	0	0	0	0	0	0	0	0	0	0	0	0	695.27	0	0	0	0	0	0	0	0	0	0	0	0	0	0	0	0	0	0	0	0	0	0	0	0	0	0	0	0	0
8.507e+12	0	0	0	0	0	0	0	0	0	0	0	0	0	0	0	0	0	0	0	691.67	0	0	0	0	0	0	0	0	0	0	0	0	0	0	0	0	0	0	0	0	0	0	0	0	0	0	0	0	0
8.5535e+12	0	0	0	0	0	0	0	0	0	0	0	0	0	0	0	0	0	0	0	0	0	0	0	0	0	0	0	0	0	0	0	0	0	0	0	0	0	0	0	0	0	0	0	0	0	0	0	0	0
8.6e+12	0	0	0	0	0	0	0	0	0	0	0	0	0	0	0	0	0	0	0	0	0	0	0	0	0	0	0	0	0	0	0	0	0	0	0	0	0	0	0	0	0	0	0	0	0	0	0	0	0
8.6465e+12	0	0	0	0	0	0	0	0	0	0	0	0	0	0	0	0	0	0	0	0	0	0	0	0	0	0	0	0	0	0	0	0	0	0	0	0	0	0	0	0	0	0	0	0	0	0	0	0	0
8.693e+12	713.03	0	0	0	0	733.02	0	0	0	0	0	0	0	0	0	0	0	0	0	694.02	0	0	757.89	0	0	0	0	0	0	0	0	0	0	0	0	0	0	0	0	0	0	0	0	0	0	0	0	0	0
8.7394e+12	692.62	0	0	0	0	709.2	0	0	0	0	0	0	0	0	0	0	0	0	0	704.11	0	0	698.88	0	0	0	0	0	0	0	0	0	0	0	0	0	0	0	0	0	0	0	0	0	0	0	0	0	691.56
8.7859e+12	0	0	0	0	0	700.49	0	0	0	0	0	0	0	0	0	0	0	0	0	700.5	0	0	0	0	0	0	0	0	0	0	0	0	0	0	0	0	0	0	0	0	0	0	0	0	0	0	0	0	692.77
8.8324e+12	0	0	0	0	0	694.59	0	0	0	0	0	0	0	0	0	0	0	0	0	697.28	0	0	0	0	0	0	0	0	0	0	0	0	0	0	0	0	0	0	0	0	0	0	0	0	0	0	0	0	691.83
8.8789e+12	0	0	0	0	0	0	0	0	0	0	0	0	0	0	0	0	0	0	0	694.35	0	0	0	0	0	0	0	0	0	0	0	0	0	0	0	0	0	0	0	0	0	0	0	0	0	0	0	0	690.16
8.9254e+12	0	0	0	0	0	0	0	0	0	0	0	0	0	0	0	0	0	0	0	690.85	0	0	0	0	0	0	0	0	0	0	0	0	0	0	0	0	0	0	0	0	0	0	0	0	0	0	0	0	0
8.9719e+12	0	0	0	0	0	0	0	0	0	0	0	0	0	0	0	0	0	0	0	0	0	0	0	0	0	0	0	0	0	0	0	0	0	0	0	0	0	0	0	0	0	0	0	0	0	0	0	0	0
9.0184e+12	0	0	0	0	0	0	0	0	0	0	0	0	0	0	0	0	0	0	0	0	0	0	0	0	0	0	0	0	0	0	0	0	0	0	0	0	0	0	0	0	0	0	0	0	0	0	0	0	0
9.0649e+12	702.53	0	0	0	0	717.98	0	0	0	0	0	0	0	0	0	0	0	0	0	706.21	0	0	711.65	0	0	0	0	0	0	0	0	0	0	0	0	0	0	0	0	0	0	0	0	0	0	0	0	0	690.96
9.1113e+12	0	0	0	0	0	705.39	0	0	0	0	0	0	0	0	0	0	0	0	0	704.42	0	0	691.24	0	0	0	0	0	0	0	0	0	0	0	0	0	0	0	0	0	0	0	0	0	0	0	0	0	695.06
9.1578e+12	0	0	0	0	0	698.9	0	0	0	0	0	0	0	0	0	0	0	0	0	701.33	0	0	0	0	0	0	0	0	0	0	0	0	0	0	0	0	0	0	0	0	0	0	0	0	0	0	0	0	695.26
9.2043e+12	0	0	0	0	0	693.78	0	0	0	0	0	0	0	0	0	0	0	0	0	698.54	0	0	0	0	0	0	0	0	0	0	0	0	0	0	0	0	0	0	0	0	0	0	0	0	0	0	0	0	694.06
9.2508e+12	0	0	0	0	0	0	0	0	0	0	0	0	0	0	0	0	0	0	0	695.9	0	0	0	0	0	0	0	0	0	0	0	0	0	0	0	0	0	0	0	0	0	0	0	0	0	0	0	0	692.39
9.2973e+12	0	0	0	0	0	0	0	0	0	0	0	0	0	0	0	0	0	0	0	693.24	0	0	0	0	0	0	0	0	0	0	0	0	0	0	0	0	0	0	0	0	0	0	0	0	0	0	0	0	690.5
9.3438e+12	0	0	0	0	0	0	0	0	0	0	0	0	0	0	0	0	0	0	0	0	0	0	0	0	0	0	0	0	0	0	0	0	0	0	0	0	0	0	0	0	0	0	0	0	0	0	0	0	0
9.3903e+12	715.33	0	0	0	0	742.86	0	0	0	0	0	0	0	0	0	0	0	0	0	702.9	0	0	745.44	0	0	0	0	0	0	0	0	0	0	0	0	0	0	0	0	0	0	0	0	0	0	0	0	0	0
9.4367e+12	695.63	0	0	0	0	713.58	0	0	0	0	0	0	0	0	0	0	0	0	0	710.03	0	0	701.15	0	0	0	0	0	0	0	0	0	0	0	0	0	0	0	0	0	0	0	0	0	0	0	0	0	698.95
9.4832e+12	0	0	0	0	0	704.94	0	0	0	0	0	0	0	0	0	0	0	0	0	706.2	0	0	0	0	0	0	0	0	0	0	0	0	0	0	0	0	0	0	0	0	0	0	0	0	0	0	0	0	699.7
9.5297e+12	0	0	0	0	0	699.58	0	0	0	0	0	0	0	0	0	0	0	0	0	702.98	0	0	0	0	0	0	0	0	0	0	0	0	0	0	0	0	0	0	0	0	0	0	0	0	0	0	0	0	698.61
9.5762e+12	0	0	0	0	0	695.22	0	0	0	0	0	0	0	0	0	0	0	0	0	700.29	0	0	0	0	0	0	0	0	0	0	0	0	0	0	0	0	0	0	0	0	0	0	0	0	0	0	0	0	697.12
9.6227e+12	0	0	0	0	0	0	0	0	0	0	0	0	0	0	0	0	0	0	0	697.86	0	0	0	0	0	0	0	0	0	0	0	0	0	0	0	0	0	0	0	0	0	0	0	0	0	0	0	0	695.5
9.6692e+12	0	0	0	0	0	0	0	0	0	0	0	0	0	0	0	0	0	0	0	695.52	0	0	0	0	0	0	0	0	0	0	0	0	0	0	0	0	0	0	0	0	0	0	0	0	0	0	0	0	693.8
9.7157e+12	0	0	0	0	0	0	0	0	0	0	0	0	0	0	0	0	0	0	0	692.98	0	0	0	0	0	0	0	0	0	0	0	0	0	0	0	0	0	0	0	0	0	0	0	0	0	0	0	0	691.73
9.7622e+12	704.55	0	0	0	0	724.41	0	0	0	0	0	0	0	0	0	0	0	0	0	718.67	0	0	713.19	0	0	0	0	0	0	0	0	0	0	0	0	0	0	0	0	0	0	0	0	0	0	0	0	0	701.99
9.8086e+12	691.3	0	0	0	0	711.1	0	0	0	0	0	0	0	0	0	0	0	0	0	713.46	0	0	695.1	0	0	0	0	0	0	0	0	0	0	0	0	0	0	0	0	0	0	0	0	0	0	0	0	0	705.19
9.8551e+12	0	0	0	0	0	704.7	0	0	0	0	0	0	0	0	0	0	0	0	0	709.29	0	0	0	0	0	0	0	0	0	0	0	0	0	0	0	0	0	0	0	0	0	0	0	0	0	0	0	0	704.11
9.9016e+12	0	0	0	0	0	700.26	0	0	0	0	0	0	0	0	0	0	0	0	0	706.03	0	0	0	0	0	0	0	0	0	0	0	0	0	0	0	0	0	0	0	0	0	0	0	0	0	0	0	0	702.42
9.9481e+12	0	0	0	0	0	696.43	0	0	0	0	0	0	0	0	0	0	0	0	0	703.32	0	0	0	0	0	0	0	0	0	0	0	0	0	0	0	0	0	0	0	0	0	0	0	0	0	0	0	0	700.69
9.9946e+12	0	0	0	0	0	692.29	0	0	0	0	0	0	0	0	0	0	0	0	0	700.95	0	0	0	0	0	0	0	0	0	0	0	0	0	0	0	0	0	0	0	0	0	0	0	0	0	0	0	0	699
1.0041e+13	0	0	0	0	0	0	0	0	0	0	0	0	0	0	0	0	0	0	0	698.75	0	0	0	0	0	0	0	0	0	0	0	0	0	0	0	0	0	0	0	0	0	0	0	0	0	0	0	0	697.34
1.0088e+13	719.79	0	0	0	0	742.58	0	0	0	0	0	0	0	0	0	0	0	0	690.28	715.68	0	0	741.44	0	0	0	0	0	0	0	0	0	0	0	0	0	0	0	0	0	0	0	0	0	0	0	0	0	699.73
1.0134e+13	698.51	0	0	0	0	716.61	0	0	0	0	0	0	0	0	0	0	0	0	690.73	718.78	0	0	703.72	0	0	0	0	0	0	0	0	0	0	0	0	0	0	0	0	0	0	0	0	0	0	0	0	0	708.81
1.0181e+13	0	0	0	0	0	708.64	0	0	0	0	0	0	0	0	0	0	0	0	692.49	714.08	0	0	690.07	0	0	0	0	0	0	0	0	0	0	0	0	0	0	0	0	0	0	0	0	0	0	0	0	0	708.4
1.0227e+13	0	0	0	0	0	703.79	0	0	0	0	0	0	0	0	0	0	0	0	693.42	710.42	0	0	0	0	0	0	0	0	0	0	0	0	0	0	0	0	0	0	0	0	0	0	0	0	0	0	0	0	706.63
1.0274e+13	0	0	0	0	0	700.06	0	0	0	0	0	0	0	0	0	0	0	0	693.54	707.47	0	0	0	0	0	0	0	0	0	0	0	0	0	0	0	0	0	0	0	0	0	0	0	0	0	0	0	0	704.76
1.032e+13	0	0	0	0	0	696.76	0	0	0	0	0	0	0	0	0	0	0	0	693.16	704.96	0	0	0	0	0	0	0	0	0	0	0	0	0	0	0	0	0	0	0	0	0	0	0	0	0	0	0	0	702.96
1.0366e+13	0	0	0	0	0	693.29	0	0	0	0	0	0	0	0	0	0	0	0	692.48	702.72	0	0	0	0	0	0	0	0	0	0	0	0	0	0	0	0	0	0	0	0	0	0	0	0	0	0	0	0	701.26
1.0413e+13	0	0	0	0	0	0	0	0	0	0	0	0	0	0	0	0	0	0	691.61	700.66	0	0	0	0	0	0	0	0	0	0	0	0	0	0	0	0	0	0	0	0	0	0	0	0	0	0	0	0	699.63
1.0459e+13	707.48	0	0	0	0	728.91	0	0	0	0	0	0	0	0	0	0	0	0	694.54	723.42	0	0	714.37	0	0	0	0	0	0	0	0	0	0	0	0	0	0	0	0	0	0	0	0	0	0	0	0	0	710.2
1.0506e+13	694.55	0	0	0	0	715.72	0	0	0	0	0	0	0	0	0	0	0	0	696.14	718	0	0	698.19	0	0	0	0	0	0	0	0	0	0	0	0	0	0	0	0	0	0	0	0	0	0	690.68	0	0	711.69
1.0552e+13	0	0	0	0	0	709.34	0	0	0	0	0	0	0	0	0	0	0	0	697.09	713.77	0	0	0	0	0	0	0	0	0	0	0	0	0	0	0	0	0	0	0	0	0	0	0	0	0	691.62	0	0	709.92
1.0599e+13	0	0	0	0	0	704.98	0	0	0	0	0	0	0	0	0	0	0	0	697.21	710.51	0	0	0	0	0	0	0	0	0	0	0	0	0	0	0	0	0	0	0	0	0	0	0	0	0	691.46	0	0	707.89
1.0645e+13	0	0	0	0	0	701.54	0	0	0	0	0	0	0	0	0	0	0	0	696.87	707.82	0	0	0	0	0	0	0	0	0	0	0	0	0	0	0	0	0	0	0	0	0	0	0	0	0	690.63	0	0	705.95
1.0692e+13	0	0	0	0	0	698.43	0	0	0	0	0	0	0	0	0	0	0	0	696.25	705.48	0	0	0	0	0	0	0	0	0	0	0	0	0	0	0	0	0	0	0	0	0	0	0	0	0	0	0	0	704.15
1.0738e+13	0	0	0	0	0	695.34	0	0	0	0	0	0	0	0	0	0	0	0	695.47	703.37	0	0	0	0	0	0	0	0	0	0	0	0	0	0	0	0	0	0	0	0	0	0	0	0	0	0	0	0	702.46
1.0785e+13	719.39	0	0	0	0	750.93	0	0	0	0	0	0	0	0	0	0	0	0	697.55	724.2	0	0	736.81	0	0	0	0	0	0	0	0	0	0	0	0	0	0	0	0	0	0	0	0	0	0	0	0	0	706.36
1.0831e+13	700.91	0	0	0	0	723.68	0	0	0	0	0	0	0	0	0	0	0	0	698.67	722.53	0	0	705.46	0	0	0	0	0	0	0	0	0	0	0	0	0	0	0	0	0	0	0	0	0	0	692.6	0	0	714.2
1.0878e+13	691.43	0	0	0	0	715.06	0	0	0	0	0	0	0	0	0	0	0	0	700.02	717.54	0	0	694.12	0	0	0	0	0	0	0	0	0	0	0	0	0	0	0	0	0	0	0	0	0	0	694.94	0	0	713.01
1.0924e+13	0	0	0	0	0	709.83	0	0	0	0	0	0	0	0	0	0	0	0	700.28	713.83	0	0	0	0	0	0	0	0	0	0	0	0	0	0	0	0	0	0	0	0	0	0	0	0	0	695.16	0	0	710.92
1.0971e+13	0	0	0	0	0	705.93	0	0	0	0	0	0	0	0	0	0	0	0	699.92	710.88	0	0	0	0	0	0	0	0	0	0	0	0	0	0	0	0	0	0	0	0	0	0	0	0	0	694.48	0	0	708.87
1.1017e+13	0	0	0	0	0	702.74	0	0	0	0	0	0	0	0	0	0	0	0	699.27	708.4	0	0	0	0	0	0	0	0	0	0	0	0	0	0	0	0	0	0	0	0	0	0	0	0	0	693.4	0	0	706.98
1.1064e+13	0	0	0	0	0	699.86	0	0	0	0	0	0	0	0	0	0	0	0	698.48	706.21	0	0	0	0	0	0	0	0	0	0	0	0	0	0	0	0	0	0	0	0	0	0	0	0	0	692.09	0	0	705.22
1.111e+13	0	0	0	0	0	697.09	0	0	0	0	0	0	0	0	0	0	0	0	697.6	704.21	0	0	0	0	0	0	0	0	0	0	0	0	0	0	0	0	0	0	0	0	0	0	0	0	0	690.5	0	0	703.57
1.1157e+13	709	0	0	0	0	731.95	0	0	0	0	0	0	0	0	0	0	0	0	700.15	727.92	0	0	716.24	0	0	0	0	0	0	0	0	0	0	0	0	691.82	0	0	0	0	0	0	0	0	0	694.87	0	0	715.54
1.1203e+13	697.73	0	0	0	0	719.8	0	0	0	0	0	0	0	0	0	0	0	0	702.06	721.84	0	0	700.8	0	0	0	0	0	0	0	0	0	0	0	0	691.46	0	0	0	0	0	0	0	0	0	698	0	0	716.17
1.125e+13	0	0	0	0	0	713.6	0	0	0	0	0	0	0	0	0	0	0	0	702.8	717.46	0	0	691.12	0	0	0	0	0	0	0	0	0	0	0	0	691.41	0	0	0	0	0	0	0	0	0	698.52	0	0	714.13
1.1296e+13	0	0	0	0	0	709.33	0	0	0	0	0	0	0	0	0	0	0	0	702.63	714.13	0	0	0	0	0	0	0	0	0	0	0	0	0	0	0	691.52	0	0	0	0	0	0	0	0	0	698	0	0	711.95
1.1343e+13	0	0	0	0	0	705.92	0	0	0	0	0	0	0	0	0	0	0	0	702.05	711.43	0	0	0	0	0	0	0	0	0	0	0	0	0	0	0	691.61	0	0	0	0	0	0	0	0	0	697.05	0	0	709.93
1.1389e+13	0	0	0	0	0	703.03	0	0	0	0	0	0	0	0	0	0	0	0	701.27	709.11	0	0	0	0	0	0	0	0	0	0	0	0	0	0	0	691.59	0	0	0	0	0	0	0	0	0	695.89	0	0	708.09
1.1436e+13	0	0	0	0	0	700.36	0	0	0	0	0	0	0	0	0	0	0	0	700.39	707.05	0	0	0	0	0	0	0	0	0	0	0	0	0	0	0	691.46	0	0	0	0	0	0	0	0	0	694.58	0	0	706.38
1.1482e+13	723.12	0	0	0	0	746.69	0	0	0	0	0	0	0	0	0	0	0	0	701.88	731.5	0	0	737.09	0	0	0	0	0	0	0	0	0	0	0	0	694.97	0	0	0	0	0	0	0	0	0	696.15	0	0	712.37
1.1529e+13	703.58	0	0	0	0	724.77	0	0	0	0	0	0	0	0	0	0	0	0	703.67	726.79	0	0	707.77	0	0	0	0	0	0	0	0	0	0	0	0	694.56	0	0	0	0	0	0	0	0	0	700.12	0	0	719.18
1.1575e+13	695.43	0	0	0	0	717.03	0	0	0	0	0	0	0	0	0	0	0	0	705.13	721.44	0	0	697.51	0	0	0	0	0	0	0	0	0	0	0	0	694.44	0	0	0	0	0	0	0	0	0	701.42	0	0	717.45
1.1622e+13	0	0	0	0	0	712.22	0	0	0	0	0	0	0	0	0	0	0	0	705.29	717.59	0	0	0	0	0	0	0	0	0	0	0	0	0	0	0	694.52	0	0	0	0	0	0	0	0	0	701.05	0	0	715.15
1.1668e+13	0	0	0	0	0	708.61	0	0	0	0	0	0	0	0	0	0	0	0	704.8	714.58	0	0	0	0	0	0	0	0	0	0	0	0	0	0	0	694.62	0	0	0	0	0	0	0	0	0	700.11	0	0	712.98
1.1715e+13	0	0	0	0	0	705.61	0	0	0	0	0	0	0	0	0	0	0	0	704.03	712.07	0	0	0	0	0	0	0	0	0	0	0	0	0	0	0	694.63	0	0	0	0	0	0	0	0	0	698.96	0	0	711.01
1.1761e+13	0	0	0	0	0	702.98	0	0	0	0	0	0	0	0	0	0	0	0	703.15	709.89	0	0	0	0	0	0	0	0	0	0	0	0	0	0	0	694.53	0	0	0	0	0	0	0	0	0	697.7	0	0	709.21
1.1808e+13	0	0	0	0	0	714.65	0	0	0	0	0	0	0	0	0	0	0	0	704.43	707.06	0	0	995.36	0	0	0	0	0	0	0	0	0	0	0	0	697.95	0	0	0	0	0	0	0	0	0	698.53	0	0	707.66
1.1854e+13	711.23	0	0	0	0	732.59	0	0	0	0	0	0	0	0	0	0	0	0	704.85	732.63	0	0	717.34	0	0	0	0	0	0	0	0	0	0	0	0	697.5	0	0	0	0	0	0	0	0	0	701.07	0	0	721.2
1.1901e+13	700.4	0	0	0	0	721.31	0	0	0	0	0	0	0	0	0	0	0	0	707.12	725.92	0	0	703.04	0	0	0	0	0	0	0	0	0	0	0	0	697.26	0	0	0	0	0	0	0	0	0	703.73	0	0	720.87
1.1947e+13	693.46	0	0	0	0	715.46	0	0	0	0	0	0	0	0	0	0	0	0	707.79	721.34	0	0	694.99	0	0	0	0	0	0	0	0	0	0	0	0	697.33	0	0	0	0	0	0	0	0	0	703.71	0	0	718.47
1.1993e+13	0	0	0	0	0	711.43	0	0	0	0	0	0	0	0	0	0	0	0	707.5	717.92	0	0	0	0	0	0	0	0	0	0	0	0	0	0	0	697.46	0	0	0	0	0	0	0	0	0	702.82	0	0	716.13
1.204e+13	0	0	0	0	0	708.24	0	0	0	0	0	0	0	0	0	0	0	0	706.78	715.15	0	0	0	0	0	0	0	0	0	0	0	0	0	0	0	697.51	0	0	0	0	0	0	0	0	0	701.66	0	0	714.01
1.2086e+13	0	0	0	0	0	705.51	0	0	0	0	0	0	0	0	0	0	0	0	705.89	712.8	0	0	0	0	0	0	0	0	0	0	0	0	0	0	0	697.44	0	0	0	0	0	0	0	0	0	700.4	0	0	712.09
1.2133e+13	0	0	0	0	0	703.08	0	0	0	0	0	0	0	0	0	0	0	0	704.93	710.73	0	0	0	0	0	0	0	0	0	0	0	0	0	0	0	697.25	0	0	0	0	0	0	0	0	0	699.11	0	0	710.35
1.2179e+13	723	0	0	0	0	747.85	0	0	692.01	0	0	0	0	0	0	0	0	0	706.14	738.08	0	0	735.01	0	0	0	0	0	0	0	0	0	0	0	0	700.34	0	0	0	0	0	0	0	0	0	700.83	0	0	718.84
1.2226e+13	705.6	0	0	0	0	727.02	0	0	691.41	0	0	0	0	0	0	0	0	0	708.63	731.1	0	0	709.58	0	0	0	0	0	0	0	0	0	0	0	0	699.94	0	0	0	0	0	0	0	0	0	705.19	0	0	724.19
1.2272e+13	698.08	0	0	0	0	719.34	0	0	691.38	0	0	0	0	0	0	0	0	0	710.08	725.44	0	0	700.06	0	0	0	0	0	0	0	0	0	0	0	0	699.94	0	0	0	0	0	0	0	0	0	706.01	0	0	721.93
1.2319e+13	690.85	0	0	0	0	714.58	0	0	691.58	0	0	0	0	0	0	0	0	0	710.1	721.47	0	0	692.86	0	0	0	0	0	0	0	0	0	0	0	0	700.13	0	0	0	0	0	0	0	0	0	705.3	0	0	719.39
1.2365e+13	0	0	0	0	0	711.06	0	0	691.67	0	0	0	0	0	0	0	0	0	709.48	718.38	0	0	0	0	0	0	0	0	0	0	0	0	0	0	0	700.25	0	0	0	0	0	0	0	0	0	704.15	0	0	717.09
1.2412e+13	0	0	0	0	0	708.17	0	0	691.57	0	0	0	0	0	0	0	0	0	708.6	715.82	0	0	0	0	0	0	0	0	0	0	0	0	0	0	0	700.23	0	0	0	0	0	0	0	0	0	702.87	0	0	715.03
1.2458e+13	0	0	0	0	0	705.63	0	0	691.29	0	0	0	0	0	0	0	0	0	707.62	713.6	0	0	0	0	0	0	0	0	0	0	0	0	0	0	0	700.08	0	0	0	0	0	0	0	0	0	701.56	0	0	713.17
1.2505e+13	714.88	0	0	0	0	749.5	0	0	694.75	0	0	0	0	0	0	0	0	0	708.47	713.94	0	0	904.94	0	0	0	0	0	0	0	0	0	0	691.42	0	703.13	0	0	0	0	0	0	0	0	0	701.92	0	0	711.46
1.2551e+13	712.5	0	0	0	0	735.05	0	0	694.05	0	0	0	0	0	0	0	0	0	709.56	737.2	0	0	718.72	0	0	0	0	0	0	0	0	0	0	690.58	0	702.63	0	0	0	0	0	0	0	0	0	705.53	0	0	726.71
1.2598e+13	702.72	0	0	0	0	723.9	0	0	693.81	0	0	0	0	0	0	0	0	0	712.06	729.99	0	0	705.57	0	0	0	0	0	0	0	0	0	0	690.22	0	702.47	0	0	0	0	0	0	0	0	0	707.96	0	0	725.46
1.2644e+13	696.57	0	0	0	0	718.05	0	0	693.97	0	0	0	0	0	0	0	0	0	712.57	725.23	0	0	698.14	0	0	0	0	0	0	0	0	0	0	690.39	0	702.68	0	0	0	0	0	0	0	0	0	707.68	0	0	722.74
1.2691e+13	0	0	0	0	0	714.03	0	0	694.11	0	0	0	0	0	0	0	0	0	712.12	721.7	0	0	691.15	0	0	0	0	0	0	0	0	0	0	690.56	0	702.89	0	0	0	0	0	0	0	0	0	706.6	0	0	720.22
1.2737e+13	0	0	0	0	0	710.89	0	0	694.06	0	0	0	0	0	0	0	0	0	711.27	718.87	0	0	0	0	0	0	0	0	0	0	0	0	0	690.55	0	702.94	0	0	0	0	0	0	0	0	0	705.31	0	0	717.99
1.2784e+13	0	0	0	0	0	708.24	0	0	693.82	0	0	0	0	0	0	0	0	0	710.28	716.48	0	0	0	0	0	0	0	0	0	0	0	0	0	690.32	0	702.84	0	0	0	0	0	0	0	0	0	703.97	0	0	716
1.283e+13	0	0	0	0	0	705.86	0	0	693.44	0	0	0	0	0	0	0	0	0	709.23	714.38	0	0	0	0	0	0	0	0	0	0	0	0	0	0	0	702.6	0	0	0	0	0	0	0	0	0	702.63	0	0	714.2
1.2877e+13	723.58	0	0	0	0	749.5	0	0	696.54	0	0	0	0	0	0	0	0	0	710.34	743.75	0	0	735.75	0	0	0	0	0	0	0	0	0	0	693.27	0	705.33	0	0	0	0	0	0	0	0	0	704.67	0	0	725.28
1.2923e+13	707.71	0	0	0	0	729.64	0	0	696.1	0	0	0	0	0	0	0	0	0	713.51	735.21	0	0	711.61	0	0	0	0	0	0	0	0	0	0	692.7	0	704.96	0	0	0	0	0	0	0	0	0	709.39	0	0	728.93
1.297e+13	700.51	0	0	0	0	721.99	0	0	696.23	0	0	0	0	0	0	0	0	0	714.85	729.32	0	0	702.63	0	0	0	0	0	0	0	0	0	0	692.71	0	705.11	0	0	0	0	0	0	0	0	0	709.93	0	0	726.21
1.3016e+13	695.12	0	0	0	0	717.24	0	0	696.42	0	0	0	0	0	0	0	0	0	714.67	725.2	0	0	696.43	0	0	0	0	0	0	0	0	0	0	692.88	0	705.4	0	0	0	0	0	0	0	0	0	709.03	0	0	723.44
1.3063e+13	0	0	0	0	0	713.72	0	0	696.44	0	0	0	0	0	0	0	0	0	713.91	722.01	0	0	0	0	0	0	0	0	0	0	0	0	0	692.92	0	705.55	0	0	0	0	0	0	0	0	0	707.75	0	0	721
1.3109e+13	0	0	0	0	0	710.87	0	0	696.26	0	0	0	0	0	0	0	0	0	712.92	719.39	0	0	0	0	0	0	0	0	0	0	0	0	0	692.76	0	705.5	0	0	0	0	0	0	0	0	0	706.37	0	0	718.85
1.3156e+13	0	0	0	0	0	708.42	0	0	695.93	0	0	0	0	0	0	0	0	0	711.84	717.14	0	0	0	0	0	0	0	0	0	0	0	0	0	692.43	0	705.3	0	0	0	0	0	0	0	0	0	705	0	0	716.93
1.3202e+13	738.52	0	0	0	0	773.69	0	0	698.97	0	0	0	0	0	0	0	0	0	712.33	724.32	0	0	852.97	0	0	0	0	0	0	0	0	0	0	695.78	0	708	0	0	0	0	0	0	0	690.09	0	704.99	0	0	715.63
1.3249e+13	714.48	0	0	0	0	737.61	0	0	698.32	0	0	0	0	0	0	0	0	0	714.23	741.45	0	0	720.12	0	0	0	0	0	0	0	0	0	0	695.09	0	707.46	0	0	0	0	0	0	0	0	0	709.76	0	0	731.85
1.3295e+13	704.85	0	0	0	0	726.62	0	0	698.33	0	0	0	0	0	0	0	0	0	716.8	733.88	0	0	707.48	0	0	0	0	0	0	0	0	0	0	694.93	0	707.44	0	0	0	0	0	0	0	0	0	711.91	0	0	729.8
1.3342e+13	698.99	0	0	0	0	720.78	0	0	698.6	0	0	0	0	0	0	0	0	0	717.12	728.94	0	0	700.52	0	0	0	0	0	0	0	0	0	0	695.09	0	707.78	0	0	0	0	0	0	0	0	0	711.39	0	0	726.79
1.3388e+13	693.87	0	0	0	0	716.74	0	0	698.71	0	0	0	0	0	0	0	0	0	716.49	725.29	0	0	694.86	0	0	0	0	0	0	0	0	0	0	695.17	0	708.03	0	0	0	0	0	0	0	0	0	710.17	0	0	724.1
1.3435e+13	0	0	0	0	0	713.6	0	0	698.6	0	0	0	0	0	0	0	0	0	715.51	722.38	0	0	0	0	0	0	0	0	0	0	0	0	0	695.08	0	708.06	0	0	0	0	0	0	0	0	0	708.77	0	0	721.75
1.3481e+13	0	0	0	0	0	710.97	0	0	698.3	0	0	0	0	0	0	0	0	0	714.42	719.94	0	0	0	0	0	0	0	0	0	0	0	0	0	694.8	0	707.91	0	0	0	0	0	0	0	0	0	707.35	0	0	719.68
1.3528e+13	0	0	0	0	0	708.67	0	0	697.88	0	0	0	0	0	0	0	0	0	713.29	717.82	0	0	0	0	0	0	0	0	0	0	0	0	0	694.39	0	707.61	0	0	0	0	0	0	0	0	0	705.97	0	0	717.83
1.3574e+13	725.9	0	0	0	0	751.37	0	0	700.58	0	0	0	0	0	0	0	0	0	714.49	748.7	0	0	735.76	0	0	0	0	0	0	0	0	0	0	697.38	0	710.01	0	0	0	0	0	0	0	692.75	0	708.6	0	0	731.47
1.3621e+13	709.9	0	0	0	0	732.36	0	0	700.29	0	0	0	0	0	0	0	0	0	718.23	739.13	0	0	713.31	0	0	0	0	0	0	0	0	0	0	696.98	0	709.7	0	0	0	0	0	0	0	692.61	0	713.42	0	0	733.42
1.3667e+13	702.82	0	0	0	0	724.75	0	0	700.61	0	0	0	0	0	0	0	0	0	719.38	733.03	0	0	704.82	0	0	0	0	0	0	0	0	0	0	697.15	0	710.02	0	0	0	0	0	0	0	692.43	0	713.65	0	0	730.28
1.3713e+13	697.83	0	0	0	0	719.99	0	0	700.86	0	0	0	0	0	0	0	0	0	719	728.77	0	0	698.99	0	0	0	0	0	0	0	0	0	0	697.32	0	710.38	0	0	0	0	0	0	0	692.26	0	712.57	0	0	727.31
1.376e+13	692.23	0	0	0	0	716.46	0	0	700.84	0	0	0	0	0	0	0	0	0	718.08	725.5	0	0	693.57	0	0	0	0	0	0	0	0	0	0	697.29	0	710.51	0	0	0	0	0	0	0	692.13	0	711.17	0	0	724.74
1.3806e+13	0	0	0	0	0	713.6	0	0	700.6	0	0	0	0	0	0	0	0	0	716.97	722.82	0	0	0	0	0	0	0	0	0	0	0	0	0	697.07	0	710.42	0	0	0	0	0	0	0	692.03	0	709.71	0	0	722.49
1.3853e+13	0	0	0	0	0	711.14	0	0	700.21	0	0	0	0	0	0	0	0	0	715.8	720.53	0	0	0	0	0	0	0	0	0	0	0	0	0	696.7	0	710.16	0	0	0	0	0	0	0	691.94	0	708.28	0	0	720.51
1.3899e+13	752.96	0	0	0	0	782.89	0	0	702.87	0	0	0	0	0	0	0	0	0	715.97	736.25	0	0	811.62	0	0	0	0	0	0	0	0	0	0	699.66	0	712.54	0	0	0	0	0	0	0	695.46	0	708.04	0	0	720.49
1.3946e+13	716.55	0	0	0	0	740.19	0	0	702.26	0	0	0	0	0	0	0	0	0	718.8	745.41	0	0	721.19	0	0	0	0	0	0	0	0	0	0	699.02	0	711.98	0	0	0	0	0	0	0	695.33	0	713.93	0	0	736.64
1.3992e+13	706.95	0	0	0	0	729.34	0	0	702.46	0	0	0	0	0	0	0	0	0	721.33	737.56	0	0	709.36	0	0	0	0	0	0	0	0	0	0	699.07	0	712.13	0	0	0	0	0	0	0	695.16	0	715.71	0	0	733.9
1.4039e+13	701.35	0	0	0	0	723.51	0	0	702.86	0	0	0	0	0	0	0	0	0	721.42	732.49	0	0	702.9	0	0	0	0	0	0	0	0	0	0	699.34	0	712.58	0	0	0	0	0	0	0	694.99	0	714.95	0	0	730.63
1.4085e+13	696.88	0	0	0	0	719.47	0	0	702.98	0	0	0	0	0	0	0	0	0	720.61	728.75	0	0	697.79	0	0	0	0	0	0	0	0	0	0	699.43	0	712.85	0	0	0	0	0	0	0	694.85	0	713.58	0	0	727.8
1.4132e+13	690.41	0	0	0	0	716.31	0	0	702.83	0	0	0	0	0	0	0	0	0	719.5	725.78	0	0	692.44	0	0	0	0	0	0	0	0	0	0	699.27	0	712.84	0	0	0	0	0	0	0	694.74	0	712.08	0	0	725.35
1.4178e+13	0	0	0	0	0	713.66	0	0	702.47	0	0	0	0	0	0	0	0	0	718.3	723.29	0	0	0	0	0	0	0	0	0	0	0	0	0	698.94	0	712.63	0	0	0	0	0	0	0	694.65	0	710.6	0	0	723.22
1.4225e+13	0	0	0	0	0	711.35	0	0	701.99	0	0	0	0	0	0	0	0	0	717.09	721.13	0	0	0	0	0	0	0	0	0	0	0	0	0	698.48	0	712.26	0	0	0	0	0	0	0	694.55	0	709.17	0	0	721.31
1.4271e+13	726.82	0	0	0	0	753.2	0	0	704.35	0	0	0	0	0	0	0	0	0	718.58	753.03	0	0	734.84	0	0	0	0	0	0	0	0	0	0	701.12	0	714.36	0	0	0	0	0	0	0	697.94	0	712.64	0	0	737.23
1.4318e+13	711.63	0	0	0	0	734.99	0	0	704.22	0	0	0	0	0	0	0	0	0	722.74	742.78	0	0	714.83	0	0	0	0	0	0	0	0	0	0	700.87	0	714.17	0	0	0	0	0	0	0	697.78	0	717.34	0	0	737.6
1.4364e+13	704.85	0	0	0	0	727.44	0	0	704.7	0	0	0	0	0	0	0	0	0	723.66	736.53	0	0	706.77	0	0	0	0	0	0	0	0	0	0	701.21	0	714.65	0	0	0	0	0	0	0	697.6	0	717.23	0	0	734.1
1.4411e+13	700.12	0	0	0	0	722.66	0	0	704.99	0	0	0	0	0	0	0	0	0	723.08	732.19	0	0	701.38	0	0	0	0	0	0	0	0	0	0	701.43	0	715.05	0	0	0	0	0	0	0	697.44	0	715.97	0	0	730.96
1.4457e+13	695.92	0	0	0	0	719.12	0	0	704.95	0	0	0	0	0	0	0	0	0	722.01	728.86	0	0	696.73	0	0	0	0	0	0	0	0	0	0	701.38	0	715.16	0	0	0	0	0	0	0	697.32	0	714.45	0	0	728.29
1.4504e+13	0	0	0	0	0	716.25	0	0	704.67	0	0	0	0	0	0	0	0	0	720.79	726.14	0	0	691.2	0	0	0	0	0	0	0	0	0	0	701.11	0	715.01	0	0	0	0	0	0	0	697.23	0	712.91	0	0	725.97
1.455e+13	0	0	0	0	0	713.78	0	0	704.21	0	0	0	0	0	0	0	0	0	719.53	723.81	0	0	0	0	0	0	0	0	0	0	0	0	0	700.68	0	714.69	0	0	0	0	0	0	0	697.14	0	711.42	0	0	723.93
1.4597e+13	749.61	0	0	0	0	784.48	0	0	706.54	0	0	0	0	0	0	0	0	0	719.42	747.73	0	0	786.88	0	0	0	0	0	0	0	0	0	0	703.27	0	716.78	0	0	0	0	0	0	0	700.45	0	711.08	691.64	0	726.23
1.4643e+13	717.58	0	0	0	0	742.61	0	0	705.98	0	0	0	0	0	0	0	0	0	723.23	749.12	0	0	722.18	0	0	0	0	0	0	0	0	0	0	702.68	0	716.23	0	0	0	0	0	0	0	700.3	0	717.99	690.71	0	741.09
1.469e+13	708.59	0	0	0	0	731.98	0	0	706.39	0	0	0	0	0	0	0	0	0	725.61	741.06	0	0	711.05	0	0	0	0	0	0	0	0	0	0	702.92	0	716.58	0	0	0	0	0	0	0	700.11	0	719.34	690.41	0	737.75
1.4736e+13	703.27	0	0	0	0	726.13	0	0	706.86	0	0	0	0	0	0	0	0	0	725.46	735.88	0	0	704.82	0	0	0	0	0	0	0	0	0	0	703.3	0	717.13	0	0	0	0	0	0	0	699.93	0	718.33	690.56	0	734.27
1.4783e+13	699.09	0	0	0	0	722.06	0	0	706.97	0	0	0	0	0	0	0	0	0	724.48	732.08	0	0	700.05	0	0	0	0	0	0	0	0	0	0	703.39	0	717.38	0	0	0	0	0	0	0	699.8	0	716.82	690.67	0	731.31
1.4829e+13	694.93	0	0	0	0	718.89	0	0	706.77	0	0	0	0	0	0	0	0	0	723.25	729.05	0	0	695.66	0	0	0	0	0	0	0	0	0	0	703.2	0	717.33	0	0	0	0	0	0	0	699.71	0	715.23	690.57	0	728.78
1.4876e+13	0	0	0	0	0	716.26	0	0	706.37	0	0	0	0	0	0	0	0	0	721.96	726.51	0	0	0	0	0	0	0	0	0	0	0	0	0	702.81	0	717.05	0	0	0	0	0	0	0	699.63	0	713.68	690.26	0	726.58
1.4922e+13	0	0	0	0	0	713.95	0	0	705.82	0	0	0	0	0	0	0	0	0	720.67	724.32	0	0	0	0	0	0	0	0	0	0	0	0	0	702.3	0	716.62	0	0	0	0	0	0	0	699.54	0	712.19	0	0	724.62
1.4969e+13	726.51	0	0	0	0	754.93	0	0	707.89	0	0	0	0	0	0	0	0	0	722.65	756.99	0	0	735.03	0	0	0	0	0	0	0	0	0	0	704.61	0	718.45	0	0	0	0	0	0	0	702.73	0	716.67	693.02	0	742.57
1.5015e+13	712.89	0	0	0	0	737.54	0	0	707.95	0	0	0	0	0	0	0	0	0	727.04	746.29	0	0	716.31	0	0	0	0	0	0	0	0	0	0	704.54	0	718.42	0	0	0	0	0	0	0	702.54	0	721.05	692.44	0	741.56
1.5062e+13	706.44	0	0	0	0	730.01	0	0	708.57	0	0	0	0	0	0	0	0	0	727.69	739.91	0	0	708.45	0	0	0	0	0	0	0	0	0	0	705.01	0	719.06	0	0	0	0	0	0	0	702.35	0	720.62	692.42	0	737.75
1.5108e+13	701.95	0	0	0	0	725.2	0	0	708.87	0	0	0	0	0	0	0	0	0	726.92	735.48	0	0	703.25	0	0	0	0	0	0	0	0	0	0	705.27	0	719.5	0	0	0	0	0	0	0	702.2	0	719.18	692.55	0	734.45
1.5155e+13	698.12	0	0	0	0	721.63	0	0	708.79	0	0	0	0	0	0	0	0	0	725.71	732.06	0	0	698.86	0	0	0	0	0	0	0	0	0	0	705.19	0	719.56	0	0	0	0	0	0	0	702.1	0	717.55	692.52	0	731.67
1.5201e+13	693.69	0	0	0	0	718.76	0	0	708.45	0	0	0	0	0	0	0	0	0	724.38	729.27	0	0	694.43	0	0	0	0	0	0	0	0	0	0	704.87	0	719.35	0	0	0	0	0	0	0	702.03	0	715.93	692.29	0	729.27
1.5248e+13	0	0	0	0	0	716.32	0	0	707.94	0	0	0	0	0	0	0	0	0	723.05	726.89	0	0	0	0	0	0	0	0	0	0	0	0	0	704.39	0	718.95	0	0	0	0	0	0	0	701.95	0	714.39	691.88	0	727.16
1.5294e+13	747.96	0	0	0	0	783.82	0	0	709.96	0	0	0	0	0	0	0	0	0	722.76	757.2	0	0	777.66	0	0	0	0	0	0	0	0	0	0	706.66	0	720.76	0	0	0	0	0	0	0	705.08	0	714.16	695.19	0	732.62
1.5341e+13	718.5	0	0	0	0	744.95	0	0	709.5	0	0	0	0	0	0	0	0	0	727.55	752.59	0	0	723.37	0	0	0	0	0	0	0	0	0	0	706.14	0	720.28	0	0	0	0	0	0	0	704.9	0	721.86	694.45	0	745.24
1.5387e+13	709.97	0	0	0	0	734.5	0	0	710.11	0	0	0	0	0	0	0	0	0	729.67	744.39	0	0	712.54	0	0	0	0	0	0	0	0	0	0	706.57	0	720.84	0	0	0	0	0	0	0	704.7	0	722.76	694.28	0	741.4
1.5433e+13	704.82	0	0	0	0	728.63	0	0	710.63	0	0	0	0	0	0	0	0	0	729.28	739.11	0	0	706.39	0	0	0	0	0	0	0	0	0	0	707.01	0	721.46	0	0	0	0	0	0	0	704.52	0	721.52	694.37	0	737.73
1.548e+13	700.84	0	0	0	0	724.53	0	0	710.71	0	0	0	0	0	0	0	0	0	728.14	735.22	0	0	701.84	0	0	0	0	0	0	0	0	0	0	707.08	0	721.69	0	0	0	0	0	0	0	704.41	0	719.87	694.39	0	734.64
1.5526e+13	697.18	0	0	0	0	721.34	0	0	710.46	0	0	0	0	0	0	0	0	0	726.79	732.12	0	0	697.74	0	0	0	0	0	0	0	0	0	0	706.85	0	721.57	0	0	0	0	0	0	0	704.34	0	718.19	694.22	0	732.02
1.5573e+13	691.96	0	0	0	0	718.7	0	0	709.99	0	0	0	0	0	0	0	0	0	725.41	729.53	0	0	693.25	0	0	0	0	0	0	0	0	0	0	706.41	0	721.22	0	0	0	0	0	0	0	704.27	0	716.58	693.87	0	729.74
1.5619e+13	0	0	0	0	0	716.42	0	0	709.4	0	0	0	0	0	0	0	0	0	724.05	727.29	0	0	0	0	0	0	0	0	0	0	0	0	0	705.85	0	720.72	0	0	0	0	0	0	0	704.19	0	715.05	693.37	0	727.73
1.5666e+13	727.52	0	0	0	0	756.66	0	0	711.21	0	0	0	0	0	0	0	0	0	726.71	760.46	0	0	735.29	0	0	0	0	0	0	0	0	0	0	707.89	0	722.3	0	0	0	0	0	0	0	707.19	0	720.66	696.39	0	747.34
1.5712e+13	714.34	0	0	0	0	739.96	0	0	711.5	0	0	0	0	0	0	0	0	0	731.15	749.52	0	0	717.61	0	0	0	0	0	0	0	0	0	0	708.01	0	722.48	0	0	0	0	0	0	0	706.98	0	724.56	696.02	0	745.21
1.5759e+13	707.99	0	0	0	0	732.46	0	0	712.23	0	0	0	0	0	0	0	0	0	731.51	743.05	0	0	709.9	0	0	0	0	0	0	0	0	0	0	708.6	0	723.27	0	0	0	0	0	0	0	706.78	0	723.82	696.09	0	741.15
1.5805e+13	703.6	0	0	0	0	727.63	0	0	712.51	0	0	0	0	0	0	0	0	0	730.54	738.54	0	0	704.77	0	0	0	0	0	0	0	0	0	0	708.86	0	723.7	0	0	0	0	0	0	0	706.65	0	722.2	696.16	0	737.72
1.5852e+13	699.94	0	0	0	0	724.04	0	0	712.39	0	0	0	0	0	0	0	0	0	729.2	735.06	0	0	700.64	0	0	0	0	0	0	0	0	0	0	708.75	0	723.71	0	0	0	0	0	0	0	706.57	0	720.46	696.06	0	734.83
1.5898e+13	696.3	0	0	0	0	721.15	0	0	711.98	0	0	0	0	0	0	0	0	0	727.77	732.22	0	0	696.76	0	0	0	0	0	0	0	0	0	0	708.37	0	723.42	0	0	0	0	0	0	0	706.51	0	718.77	695.78	0	732.37
1.5945e+13	690.41	0	0	0	0	718.7	0	0	711.41	0	0	0	0	0	0	0	0	0	726.35	729.81	0	0	692.12	0	0	0	0	0	0	0	0	0	0	707.84	0	722.95	0	0	0	0	0	0	0	706.44	0	717.17	695.34	0	730.2
1.5991e+13	748.45	0	0	0	0	782.76	0	0	713.15	0	0	0	0	0	0	0	0	0	726	764.39	0	0	769.38	0	0	0	0	0	0	0	0	0	0	709.82	0	724.5	0	0	0	0	0	0	0	709.4	0	717.35	698.31	0	739.24
1.6038e+13	720	0	0	0	0	747.18	0	0	712.85	0	0	0	0	0	0	0	0	0	731.68	755.74	0	0	724.27	0	0	0	0	0	0	0	0	0	0	709.42	0	724.11	0	0	0	0	0	0	0	709.2	0	725.53	697.68	0	749.02
1.6084e+13	711.55	0	0	0	0	736.88	0	0	713.65	0	0	0	0	0	0	0	0	0	733.49	747.45	0	0	713.83	0	0	0	0	0	0	0	0	0	0	710.03	0	724.89	0	0	0	0	0	0	0	708.98	0	725.99	697.7	0	744.77
1.6131e+13	706.43	0	0	0	0	731.02	0	0	714.19	0	0	0	0	0	0	0	0	0	732.87	742.11	0	0	707.79	0	0	0	0	0	0	0	0	0	0	710.5	0	725.56	0	0	0	0	0	0	0	708.81	0	724.53	697.84	0	740.93
1.6177e+13	702.53	0	0	0	0	726.91	0	0	714.22	0	0	0	0	0	0	0	0	0	731.58	738.16	0	0	703.37	0	0	0	0	0	0	0	0	0	0	710.54	0	725.74	0	0	0	0	0	0	0	708.72	0	722.75	697.81	0	737.75
1.6224e+13	699.08	0	0	0	0	723.7	0	0	713.91	0	0	0	0	0	0	0	0	0	730.12	735.02	0	0	699.51	0	0	0	0	0	0	0	0	0	0	710.26	0	725.55	0	0	0	0	0	0	0	708.67	0	720.98	697.58	0	735.05
1.627e+13	695.32	0	0	0	0	721.05	0	0	713.38	0	0	0	0	0	0	0	0	0	728.64	732.39	0	0	695.74	0	0	0	0	0	0	0	0	0	0	709.77	0	725.12	0	0	0	0	0	0	0	708.61	0	719.31	697.19	0	732.72
1.6317e+13	0	0	0	0	0	718.75	0	0	712.72	0	0	0	0	0	0	0	0	0	727.22	730.13	0	0	690.86	0	0	0	0	0	0	0	0	0	0	709.15	0	724.55	0	0	0	0	0	0	0	708.52	0	717.73	696.68	0	730.67
1.6363e+13	728.31	0	0	0	0	758.28	0	0	714.34	0	0	0	0	0	0	0	0	0	730.68	763.64	0	0	734.65	0	0	0	0	0	0	0	0	0	0	710.97	0	725.92	0	0	0	0	0	0	0	711.36	0	724.54	699.39	0	751.68
1.641e+13	715.58	0	0	0	0	742.23	0	0	714.89	0	0	0	0	0	0	0	0	0	734.99	752.56	0	0	718.4	0	0	0	0	0	0	0	0	0	0	711.31	0	726.35	0	0	0	0	0	0	0	711.12	0	727.86	699.18	0	748.62
1.6456e+13	709.31	0	0	0	0	734.79	0	0	715.69	0	0	0	0	0	0	0	0	0	735.08	746.02	0	0	710.97	0	0	0	0	0	0	0	0	0	0	711.99	0	727.25	0	0	0	0	0	0	0	710.92	0	726.82	699.4	0	744.34
1.6503e+13	704.98	0	0	0	0	729.97	0	0	715.95	0	0	0	0	0	0	0	0	0	733.93	741.45	0	0	705.98	0	0	0	0	0	0	0	0	0	0	712.23	0	727.65	0	0	0	0	0	0	0	710.81	0	725.05	699.48	0	740.79
1.6549e+13	701.44	0	0	0	0	726.37	0	0	715.76	0	0	0	0	0	0	0	0	0	732.46	737.94	0	0	702.05	0	0	0	0	0	0	0	0	0	0	712.07	0	727.6	0	0	0	0	0	0	0	710.76	0	723.21	699.32	0	737.83
1.6596e+13	698.13	0	0	0	0	723.47	0	0	715.29	0	0	0	0	0	0	0	0	0	730.93	735.06	0	0	698.4	0	0	0	0	0	0	0	0	0	0	711.64	0	727.24	0	0	0	0	0	0	0	710.71	0	721.45	698.98	0	735.31
1.6642e+13	694.1	0	0	0	0	721	0	0	714.66	0	0	0	0	0	0	0	0	0	729.44	732.62	0	0	694.51	0	0	0	0	0	0	0	0	0	0	711.05	0	726.69	0	0	0	0	0	0	0	710.64	0	719.8	698.5	0	733.1
1.6689e+13	747.69	0	0	0	0	781.8	0	0	716.14	0	0	0	0	0	0	0	0	0	729.2	769.87	0	0	762.18	0	0	0	0	0	0	0	0	0	0	712.77	0	728	0	0	0	0	0	0	0	713.45	0	720.68	701.17	0	745.75
1.6735e+13	721.3	0	0	0	0	749.23	0	0	716.03	0	0	0	0	0	0	0	0	0	735.59	758.76	0	0	724.64	0	0	0	0	0	0	0	0	0	0	712.52	0	727.77	0	0	0	0	0	0	0	713.21	0	728.99	700.63	0	752.57
1.6782e+13	712.96	0	0	0	0	739.13	0	0	717.01	0	0	0	0	0	0	0	0	0	737.06	750.4	0	0	714.76	0	0	0	0	0	0	0	0	0	0	713.3	0	728.75	0	0	0	0	0	0	0	712.98	0	729.01	700.8	0	747.98
1.6828e+13	707.85	0	0	0	0	733.31	0	0	717.54	0	0	0	0	0	0	0	0	0	736.23	745	0	0	708.93	0	0	0	0	0	0	0	0	0	0	713.79	0	729.43	0	0	0	0	0	0	0	712.83	0	727.35	701.02	0	743.99
1.6875e+13	704.01	0	0	0	0	729.19	0	0	717.52	0	0	0	0	0	0	0	0	0	734.79	741.01	0	0	704.64	0	0	0	0	0	0	0	0	0	0	713.78	0	729.56	0	0	0	0	0	0	0	712.77	0	725.46	700.98	0	740.72
1.6921e+13	700.68	0	0	0	0	725.97	0	0	717.14	0	0	0	0	0	0	0	0	0	733.23	737.82	0	0	701.02	0	0	0	0	0	0	0	0	0	0	713.44	0	729.3	0	0	0	0	0	0	0	712.73	0	723.61	700.7	0	737.97
1.6968e+13	697.39	0	0	0	0	723.3	0	0	716.54	0	0	0	0	0	0	0	0	0	731.68	735.16	0	0	697.53	0	0	0	0	0	0	0	0	0	0	712.89	0	728.79	0	0	0	0	0	0	0	712.68	0	721.87	700.26	0	735.59
1.7014e+13	692.88	0	0	0	0	720.98	0	0	715.84	0	0	0	0	0	0	0	0	0	730.19	732.86	0	0	693.58	0	0	0	0	0	0	0	0	0	0	712.22	0	728.16	0	0	0	0	0	0	0	712.58	0	720.25	699.71	0	733.49
1.7061e+13	729.3	0	0	0	0	759.78	0	0	717.3	0	0	0	0	0	0	0	0	0	734.57	766.61	0	0	734.38	0	0	0	0	0	0	0	0	0	0	713.87	0	729.37	0	0	0	0	0	0	0	715.25	0	728.27	702.16	0	755.68
1.7107e+13	717.03	0	0	0	0	744.36	0	0	718.12	0	0	0	0	0	0	0	0	0	738.62	755.48	0	0	719.31	0	0	0	0	0	0	0	0	0	0	714.44	0	730.07	0	0	0	0	0	0	0	714.99	0	730.95	702.11	0	751.87
1.7153e+13	710.81	0	0	0	0	737.01	0	0	718.97	0	0	0	0	0	0	0	0	0	738.43	748.88	0	0	712.18	0	0	0	0	0	0	0	0	0	0	715.19	0	731.05	0	0	0	0	0	0	0	714.79	0	729.64	702.43	0	747.4
1.72e+13	706.49	0	0	0	0	732.19	0	0	719.18	0	0	0	0	0	0	0	0	0	737.11	744.27	0	0	707.33	0	0	0	0	0	0	0	0	0	0	715.39	0	731.42	0	0	0	0	0	0	0	714.71	0	727.72	702.54	0	743.74
1.7246e+13	703.02	0	0	0	0	728.58	0	0	718.92	0	0	0	0	0	0	0	0	0	735.53	740.69	0	0	703.52	0	0	0	0	0	0	0	0	0	0	715.17	0	731.29	0	0	0	0	0	0	0	714.68	0	725.79	702.36	0	740.71
1.7293e+13	699.88	0	0	0	0	725.65	0	0	718.38	0	0	0	0	0	0	0	0	0	733.92	737.77	0	0	700.08	0	0	0	0	0	0	0	0	0	0	714.68	0	730.85	0	0	0	0	0	0	0	714.65	0	723.97	701.98	0	738.12
1.7339e+13	696.53	0	0	0	0	723.17	0	0	717.69	0	0	0	0	0	0	0	0	0	732.36	735.28	0	0	696.7	0	0	0	0	0	0	0	0	0	0	714.04	0	730.23	0	0	0	0	0	0	0	714.57	0	722.27	701.46	0	735.87
1.7386e+13	744.65	0	0	0	0	781.09	0	0	718.95	0	0	0	0	0	0	0	0	0	732.44	774.08	0	0	756.21	0	0	0	0	0	0	0	0	0	0	715.52	0	731.31	0	0	0	0	0	0	0	717.22	0	724.14	703.85	0	751.76
1.7432e+13	722.14	0	0	0	0	751.15	0	0	719.08	0	0	0	0	0	0	0	0	0	739.32	761.56	0	0	724.92	0	0	0	0	0	0	0	0	0	0	715.48	0	731.29	0	0	0	0	0	0	0	716.96	0	732.23	703.41	0	755.88
1.7479e+13	714.15	0	0	0	0	741.26	0	0	720.2	0	0	0	0	0	0	0	0	0	740.44	753.2	0	0	715.64	0	0	0	0	0	0	0	0	0	0	716.4	0	732.46	0	0	0	0	0	0	0	716.72	0	731.84	703.73	0	751.01
1.7525e+13	709.15	0	0	0	0	735.46	0	0	720.71	0	0	0	0	0	0	0	0	0	739.4	747.75	0	0	710.08	0	0	0	0	0	0	0	0	0	0	716.88	0	733.13	0	0	0	0	0	0	0	716.59	0	730	704	0	746.91
1.7572e+13	705.39	0	0	0	0	731.32	0	0	720.61	0	0	0	0	0	0	0	0	0	737.83	743.7	0	0	705.93	0	0	0	0	0	0	0	0	0	0	716.82	0	733.19	0	0	0	0	0	0	0	716.56	0	728	703.95	0	743.55
1.7618e+13	702.18	0	0	0	0	728.09	0	0	720.16	0	0	0	0	0	0	0	0	0	736.17	740.46	0	0	702.48	0	0	0	0	0	0	0	0	0	0	716.41	0	732.85	0	0	0	0	0	0	0	716.55	0	726.08	703.64	0	740.72
1.7665e+13	699.15	0	0	0	0	725.4	0	0	719.51	0	0	0	0	0	0	0	0	0	734.55	737.75	0	0	699.2	0	0	0	0	0	0	0	0	0	0	715.81	0	732.27	0	0	0	0	0	0	0	716.49	0	724.29	703.16	0	738.29
1.7711e+13	712.34	0	0	0	0	755.84	0	0	720.79	0	0	0	0	0	0	0	0	0	733.43	734.95	0	0	981.75	0	0	0	0	0	0	0	0	0	0	717.33	0	733.39	0	0	0	0	0	0	0	719.14	0	722.77	705.57	0	734.99
1.7758e+13	729.85	0	0	0	0	761.21	0	0	720.12	0	0	0	0	0	0	0	0	0	738.38	769.23	0	0	733.52	0	0	0	0	0	0	0	0	0	0	716.62	0	732.66	0	0	0	0	0	0	0	718.89	0	731.8	704.8	0	759.26
1.7804e+13	718.21	0	0	0	0	746.37	0	0	721.19	0	0	0	0	0	0	0	0	0	742.06	758.14	0	0	719.85	0	0	0	0	0	0	0	0	0	0	717.42	0	733.64	0	0	0	0	0	0	0	718.61	0	733.83	704.91	0	754.86
1.7851e+13	712.11	0	0	0	0	739.09	0	0	722.07	0	0	0	0	0	0	0	0	0	741.6	751.53	0	0	713.11	0	0	0	0	0	0	0	0	0	0	718.21	0	734.66	0	0	0	0	0	0	0	718.43	0	732.27	705.32	0	750.24
1.7897e+13	707.85	0	0	0	0	734.26	0	0	722.21	0	0	0	0	0	0	0	0	0	740.13	746.87	0	0	708.48	0	0	0	0	0	0	0	0	0	0	718.37	0	734.98	0	0	0	0	0	0	0	718.38	0	730.23	705.43	0	746.49
1.7944e+13	704.44	0	0	0	0	730.63	0	0	721.88	0	0	0	0	0	0	0	0	0	738.44	743.25	0	0	704.78	0	0	0	0	0	0	0	0	0	0	718.08	0	734.77	0	0	0	0	0	0	0	718.38	0	728.22	705.22	0	743.39
1.799e+13	701.4	0	0	0	0	727.69	0	0	721.28	0	0	0	0	0	0	0	0	0	736.75	740.29	0	0	701.56	0	0	0	0	0	0	0	0	0	0	717.53	0	734.25	0	0	0	0	0	0	0	718.35	0	726.34	704.8	0	740.75
1.8037e+13	698.4	0	0	0	0	725.2	0	0	720.53	0	0	0	0	0	0	0	0	0	735.13	737.76	0	0	698.39	0	0	0	0	0	0	0	0	0	0	716.84	0	733.57	0	0	0	0	0	0	0	718.26	0	724.59	704.23	0	738.45
1.8083e+13	743.41	0	0	0	0	780.59	0	0	721.58	0	0	0	0	0	0	0	0	0	735.74	777.39	0	0	752.53	0	0	0	0	0	0	0	0	0	0	718.11	0	734.43	0	0	0	0	0	0	0	720.77	0	727.68	706.38	691.42	757.06
1.813e+13	723.11	0	0	0	0	752.96	0	0	721.99	0	0	0	0	0	0	0	0	0	742.86	764.11	0	0	725.36	0	0	0	0	0	0	0	0	0	0	718.3	0	734.66	0	0	0	0	0	0	0	720.48	0	735.24	706.05	691.07	758.89
1.8176e+13	715.35	0	0	0	0	743.26	0	0	723.22	0	0	0	0	0	0	0	0	0	743.63	755.76	0	0	716.55	0	0	0	0	0	0	0	0	0	0	719.34	0	735.97	0	0	0	0	0	0	0	720.24	0	734.48	706.5	690.68	753.8
1.8223e+13	710.44	0	0	0	0	737.47	0	0	723.68	0	0	0	0	0	0	0	0	0	742.39	750.28	0	0	711.2	0	0	0	0	0	0	0	0	0	0	719.79	0	736.62	0	0	0	0	0	0	0	720.15	0	732.48	706.79	690.33	749.59
1.8269e+13	706.72	0	0	0	0	733.32	0	0	723.52	0	0	0	0	0	0	0	0	0	740.7	746.2	0	0	707.18	0	0	0	0	0	0	0	0	0	0	719.67	0	736.6	0	0	0	0	0	0	0	720.15	0	730.38	706.73	690.03	746.17
1.8316e+13	703.6	0	0	0	0	730.07	0	0	722.99	0	0	0	0	0	0	0	0	0	738.95	742.93	0	0	703.82	0	0	0	0	0	0	0	0	0	0	719.2	0	736.18	0	0	0	0	0	0	0	720.14	0	728.4	706.38	0	743.29
1.8362e+13	700.7	0	0	0	0	727.37	0	0	722.28	0	0	0	0	0	0	0	0	0	737.26	740.19	0	0	700.74	0	0	0	0	0	0	0	0	0	0	718.54	0	735.53	0	0	0	0	0	0	0	720.08	0	726.56	705.86	0	740.81
1.8409e+13	741.37	0	0	0	0	793.59	0	0	723.35	0	0	0	0	0	0	0	0	0	735.94	745.94	0	0	902.57	0	0	0	0	0	0	0	0	0	0	719.84	0	736.43	0	0	0	0	0	0	0	722.6	0	724.87	708.03	693.19	738.08
1.8455e+13	730.21	0	0	0	0	762.56	0	0	722.81	0	0	0	0	0	0	0	0	0	742.02	771.64	0	0	733.33	0	0	0	0	0	0	0	0	0	0	719.23	0	735.79	0	0	0	0	0	0	0	722.32	0	735.12	707.29	692.86	762.51
1.8502e+13	719.26	0	0	0	0	748.26	0	0	724.12	0	0	0	0	0	0	0	0	0	745.27	760.65	0	0	720.57	0	0	0	0	0	0	0	0	0	0	720.27	0	737.03	0	0	0	0	0	0	0	722.02	0	736.52	707.56	692.5	757.63
1.8548e+13	713.32	0	0	0	0	741.04	0	0	724.99	0	0	0	0	0	0	0	0	0	744.57	754.02	0	0	714.11	0	0	0	0	0	0	0	0	0	0	721.06	0	738.07	0	0	0	0	0	0	0	721.87	0	734.74	708.03	692.14	752.89
1.8595e+13	709.13	0	0	0	0	736.22	0	0	725.06	0	0	0	0	0	0	0	0	0	742.95	749.33	0	0	709.65	0	0	0	0	0	0	0	0	0	0	721.17	0	738.32	0	0	0	0	0	0	0	721.85	0	732.58	708.14	691.81	749.07
1.8641e+13	705.78	0	0	0	0	732.57	0	0	724.66	0	0	0	0	0	0	0	0	0	741.16	745.69	0	0	706.06	0	0	0	0	0	0	0	0	0	0	720.81	0	738.03	0	0	0	0	0	0	0	721.87	0	730.49	707.9	691.53	745.92
1.8688e+13	702.83	0	0	0	0	729.62	0	0	723.99	0	0	0	0	0	0	0	0	0	739.4	742.7	0	0	702.95	0	0	0	0	0	0	0	0	0	0	720.21	0	737.44	0	0	0	0	0	0	0	721.84	0	728.55	707.44	691.29	743.24
1.8734e+13	700.01	0	0	0	0	727.12	0	0	723.19	0	0	0	0	0	0	0	0	0	737.72	740.15	0	0	699.96	0	0	0	0	0	0	0	0	0	0	719.46	0	736.69	0	0	0	0	0	0	0	721.74	0	726.77	706.83	691.04	740.9
1.8781e+13	742.44	0	0	0	0	780.27	0	0	724.06	0	0	0	0	0	0	0	0	0	739.05	780.18	0	0	749.91	0	0	0	0	0	0	0	0	0	0	720.54	0	737.37	0	0	0	0	0	0	0	724.11	0	731.25	708.75	694.6	761.74
1.8827e+13	723.95	0	0	0	0	754.66	0	0	724.78	0	0	0	0	0	0	0	0	0	746.16	766.53	0	0	725.84	0	0	0	0	0	0	0	0	0	0	721	0	737.89	0	0	0	0	0	0	0	723.79	0	738.06	708.57	694.25	761.7
1.8873e+13	716.46	0	0	0	0	745.14	0	0	726.08	0	0	0	0	0	0	0	0	0	746.58	758.22	0	0	717.43	0	0	0	0	0	0	0	0	0	0	722.13	0	739.3	0	0	0	0	0	0	0	723.56	0	736.95	709.13	693.89	756.44
1.892e+13	711.65	0	0	0	0	739.38	0	0	726.48	0	0	0	0	0	0	0	0	0	745.18	752.71	0	0	712.27	0	0	0	0	0	0	0	0	0	0	722.54	0	739.9	0	0	0	0	0	0	0	723.5	0	734.81	709.44	693.54	752.15
1.8966e+13	707.98	0	0	0	0	735.23	0	0	726.24	0	0	0	0	0	0	0	0	0	743.38	748.6	0	0	708.37	0	0	0	0	0	0	0	0	0	0	722.35	0	739.81	0	0	0	0	0	0	0	723.53	0	732.62	709.34	693.25	748.66
1.9013e+13	704.92	0	0	0	0	731.97	0	0	725.65	0	0	0	0	0	0	0	0	0	741.55	745.31	0	0	705.1	0	0	0	0	0	0	0	0	0	0	721.82	0	739.31	0	0	0	0	0	0	0	723.53	0	730.58	708.96	693	745.74
1.9059e+13	702.12	0	0	0	0	729.26	0	0	724.88	0	0	0	0	0	0	0	0	0	739.8	742.54	0	0	702.16	0	0	0	0	0	0	0	0	0	0	721.1	0	738.59	0	0	0	0	0	0	0	723.46	0	728.69	708.4	692.76	743.23
1.9106e+13	761.08	0	0	0	0	807.02	0	0	725.74	0	0	0	0	0	0	0	0	690.52	738.31	759.39	0	0	855.29	0	0	0	0	0	0	0	0	0	0	722.2	0	739.29	0	0	0	0	0	0	0	725.85	0	726.94	710.34	696.26	742.51
1.9152e+13	730.46	0	0	0	0	763.82	0	0	725.39	0	0	0	0	0	0	0	0	0	745.46	773.92	0	0	733.32	0	0	0	0	0	0	0	0	0	0	721.73	0	738.79	0	0	0	0	0	0	0	725.54	0	738.23	709.66	695.94	765.52
1.9199e+13	720.15	0	0	0	0	750.03	0	0	726.9	0	0	0	0	0	0	0	0	0	748.27	763.05	0	0	721.28	0	0	0	0	0	0	0	0	0	0	722.97	0	740.27	0	0	0	0	0	0	0	725.23	0	739.03	710.1	695.58	760.27
1.9245e+13	714.41	0	0	0	0	742.89	0	0	727.75	0	0	0	0	0	0	0	0	0	747.34	756.42	0	0	715.06	0	0	0	0	0	0	0	0	0	0	723.76	0	741.31	0	0	0	0	0	0	0	725.11	0	737.05	710.61	695.22	755.43
1.9292e+13	710.32	0	0	0	0	738.08	0	0	727.75	0	0	0	0	0	0	0	0	0	745.59	751.71	0	0	710.74	0	0	0	0	0	0	0	0	0	0	723.8	0	741.48	0	0	0	0	0	0	0	725.12	0	734.79	710.69	694.91	751.55
1.9338e+13	707.03	0	0	0	0	734.43	0	0	727.27	0	0	0	0	0	0	0	0	0	743.72	748.04	0	0	707.26	0	0	0	0	0	0	0	0	0	0	723.38	0	741.12	0	0	0	0	0	0	0	725.15	0	732.63	710.42	694.66	748.35
1.9385e+13	704.18	0	0	0	0	731.47	0	0	726.53	0	0	0	0	0	0	0	0	0	741.89	745.02	0	0	704.24	0	0	0	0	0	0	0	0	0	0	722.71	0	740.46	0	0	0	0	0	0	0	725.12	0	730.64	709.91	694.43	745.62
1.9431e+13	701.49	0	0	0	0	728.96	0	0	725.68	0	0	0	0	0	0	0	0	0	740.16	742.44	0	0	701.43	0	0	0	0	0	0	0	0	0	0	721.92	0	739.64	0	0	0	0	0	0	0	725.01	0	728.82	709.27	694.19	743.25
1.9478e+13	741.82	0	0	0	0	780.1	0	0	726.41	0	0	0	0	0	0	0	0	691.42	742.37	782.58	0	0	748.22	0	0	0	0	0	691.73	0	0	0	0	722.85	0	740.17	0	0	0	0	0	0	0	727.24	0	734.77	710.98	697.56	765.88
1.9524e+13	724.79	0	0	0	0	756.24	0	0	727.45	0	0	0	0	0	0	0	0	690.6	749.25	768.84	0	0	726.42	0	0	0	0	0	691.52	0	0	0	0	723.59	0	741	0	0	0	0	0	0	0	726.9	0	740.68	710.97	697.21	764.37
1.9571e+13	717.54	0	0	0	0	746.9	0	0	728.79	0	0	0	0	0	0	0	0	690.17	749.36	760.57	0	0	718.34	0	0	0	0	0	691.32	0	0	0	0	724.78	0	742.49	0	0	0	0	0	0	0	726.68	0	739.27	711.63	696.83	758.96
1.9617e+13	712.84	0	0	0	0	741.18	0	0	729.13	0	0	0	0	0	0	0	0	690.07	747.8	755.06	0	0	713.33	0	0	0	0	0	691.1	0	0	0	0	725.13	0	743.03	0	0	0	0	0	0	0	726.66	0	736.99	711.93	696.52	754.6
1.9664e+13	709.23	0	0	0	0	737.04	0	0	728.81	0	0	0	0	0	0	0	0	690.02	745.9	750.92	0	0	709.56	0	0	0	0	0	690.88	0	0	0	0	724.87	0	742.86	0	0	0	0	0	0	0	726.71	0	734.72	711.8	696.26	751.06
1.971e+13	706.22	0	0	0	0	733.78	0	0	728.15	0	0	0	0	0	0	0	0	0	744	747.59	0	0	706.36	0	0	0	0	0	690.66	0	0	0	0	724.28	0	742.28	0	0	0	0	0	0	0	726.72	0	732.62	711.37	696.04	748.1
1.9757e+13	703.5	0	0	0	0	731.05	0	0	727.32	0	0	0	0	0	0	0	0	0	742.19	744.79	0	0	703.51	0	0	0	0	0	690.45	0	0	0	0	723.51	0	741.5	0	0	0	0	0	0	0	726.64	0	730.7	710.77	695.81	745.54
1.9803e+13	768.01	0	0	0	0	810.44	0	0	727.99	0	0	0	0	0	0	0	0	693.06	740.6	771.31	0	0	823.24	0	0	0	0	0	693.68	0	0	0	0	724.41	0	742.02	0	0	0	0	0	0	0	728.9	0	729.11	712.51	699.13	748.2
1.985e+13	730.89	0	0	0	0	765	0	0	727.88	0	0	0	0	0	0	0	0	692.31	748.75	776.01	0	0	733.61	0	0	0	0	0	693.48	0	0	0	0	724.14	0	741.7	0	0	0	0	0	0	0	728.56	0	741.13	711.9	698.79	768.29
1.9896e+13	721.06	0	0	0	0	751.68	0	0	729.56	0	0	0	0	0	0	0	0	691.65	751.09	765.3	0	0	722.1	0	0	0	0	0	693.26	0	0	0	0	725.55	0	743.39	0	0	0	0	0	0	0	728.25	0	741.38	712.51	698.41	762.76
1.9943e+13	715.47	0	0	0	0	744.63	0	0	730.35	0	0	0	0	0	0	0	0	691.41	749.95	758.69	0	0	716.05	0	0	0	0	0	693.05	0	0	0	0	726.31	0	744.4	0	0	0	0	0	0	0	728.16	0	739.22	713.04	698.08	757.84
1.9989e+13	711.47	0	0	0	0	739.84	0	0	730.27	0	0	0	0	0	0	0	0	691.33	748.09	753.96	0	0	711.84	0	0	0	0	0	692.84	0	0	0	0	726.28	0	744.5	0	0	0	0	0	0	0	728.21	0	736.86	713.09	697.81	753.9
2.0036e+13	708.24	0	0	0	0	736.19	0	0	729.72	0	0	0	0	0	0	0	0	691.22	746.13	750.26	0	0	708.45	0	0	0	0	0	692.63	0	0	0	0	725.8	0	744.05	0	0	0	0	0	0	0	728.25	0	734.64	712.78	697.59	750.66
2.0082e+13	705.44	0	0	0	0	733.22	0	0	728.93	0	0	0	0	0	0	0	0	690.98	744.25	747.2	0	0	705.48	0	0	0	0	0	692.41	0	0	0	0	725.07	0	743.32	0	0	0	0	0	0	0	728.22	0	732.61	712.23	697.37	747.89
2.0129e+13	702.83	0	0	0	0	730.69	0	0	728.02	0	0	0	0	0	0	0	0	690.61	742.47	744.59	0	0	702.78	0	0	0	0	0	692.2	0	0	0	0	724.22	0	742.44	0	0	0	0	0	0	0	728.08	0	730.75	711.55	697.12	745.48
2.0175e+13	741.5	0	0	691.07	0	780.04	0	0	728.65	0	0	0	0	0	0	0	0	693.93	745.68	784.59	0	0	747.13	0	0	0	0	0	695.36	0	0	0	0	725.03	0	742.85	0	0	0	0	0	0	0	730.19	0	738.17	713.1	700.31	769.48
2.0222e+13	725.65	0	0	690.86	0	757.7	0	0	730.02	0	0	0	0	0	0	0	0	693.18	752.18	770.92	0	0	727.07	0	0	0	0	0	695.15	0	0	0	0	726.07	0	744	0	0	0	0	0	0	0	729.82	0	743.13	713.27	699.94	766.81
2.0268e+13	718.6	0	0	690.66	0	748.56	0	0	731.36	0	0	0	0	0	0	0	0	692.79	751.99	762.73	0	0	719.27	0	0	0	0	0	694.95	0	0	0	0	727.29	0	745.52	0	0	0	0	0	0	0	729.63	0	741.44	714.01	699.59	761.3
2.0315e+13	713.98	0	0	690.46	0	742.88	0	0	731.62	0	0	0	0	0	0	0	0	692.66	750.28	757.22	0	0	714.37	0	0	0	0	0	694.74	0	0	0	0	727.58	0	746	0	0	0	0	0	0	0	729.66	0	739.04	714.29	699.31	756.89
2.0361e+13	710.43	0	0	690.27	0	738.75	0	0	731.23	0	0	0	0	0	0	0	0	692.57	748.29	753.06	0	0	710.68	0	0	0	0	0	694.52	0	0	0	0	727.25	0	745.74	0	0	0	0	0	0	0	729.72	0	736.7	714.11	699.08	753.31
2.0408e+13	707.45	0	0	690.07	0	735.47	0	0	730.5	0	0	0	0	0	0	0	0	692.39	746.33	749.7	0	0	707.56	0	0	0	0	0	694.31	0	0	0	0	726.59	0	745.1	0	0	0	0	0	0	0	729.73	0	734.56	713.64	698.87	750.3
2.0454e+13	704.8	0	0	0	0	732.74	0	0	729.61	0	0	0	0	0	0	0	0	692.06	744.47	746.88	0	0	704.77	0	0	0	0	0	694.1	0	0	0	0	725.77	0	744.25	0	0	0	0	0	0	0	729.64	0	732.59	713	698.64	747.71
2.0501e+13	767.68	0	0	693.02	0	810.14	0	0	730.11	0	692.16	0	0	0	0	0	0	695.43	742.91	780.25	0	0	802.21	0	0	0	0	0	697.18	0	0	0	0	726.5	0	744.59	0	0	0	0	0	0	0	731.78	0	731.49	714.55	701.8	754.49
2.0547e+13	731.38	0	0	692.82	0	766.1	0	0	730.27	0	692.05	0	0	0	0	0	0	694.73	751.87	777.88	0	0	733.98	0	0	0	0	0	696.97	0	0	0	0	726.45	0	744.5	0	0	0	0	0	0	0	731.4	0	743.82	714.05	701.44	770.78
2.0593e+13	721.91	0	0	692.62	0	753.22	0	0	732.09	0	691.95	0	0	0	0	0	0	694.2	753.76	767.36	0	0	722.92	0	0	0	0	0	696.77	0	0	0	0	728.01	0	746.35	0	0	0	0	0	0	0	731.1	0	743.58	714.81	701.07	765.04
2.064e+13	716.46	0	0	692.42	0	746.26	0	0	732.82	0	691.85	0	0	0	0	0	0	693.97	752.43	760.78	0	0	717.01	0	0	0	0	0	696.56	0	0	0	0	728.72	0	747.31	0	0	0	0	0	0	0	731.06	0	741.25	715.35	700.76	760.06
2.0686e+13	712.54	0	0	692.22	0	741.49	0	0	732.65	0	691.75	0	0	0	0	0	0	693.84	750.46	756.04	0	0	712.87	0	0	0	0	0	696.35	0	0	0	0	728.62	0	747.33	0	0	0	0	0	0	0	731.14	0	738.81	715.36	700.52	756.08
2.0733e+13	709.36	0	0	692.02	0	737.84	0	0	732.03	0	691.65	0	0	0	0	0	0	693.68	748.43	752.32	0	0	709.55	0	0	0	0	0	696.14	0	0	0	0	728.07	0	746.81	0	0	0	0	0	0	0	731.19	0	736.54	715	700.32	752.8
2.0779e+13	706.6	0	0	691.81	0	734.86	0	0	731.18	0	691.55	0	0	0	0	0	0	693.41	746.49	749.24	0	0	706.65	0	0	0	0	0	695.93	0	0	0	0	727.29	0	746.01	0	0	0	0	0	0	0	731.14	0	734.47	714.41	700.1	750
2.0826e+13	704.06	0	0	691.61	0	732.32	0	0	730.22	0	691.44	0	0	0	0	0	0	693.02	744.66	746.61	0	0	704	0	0	0	0	0	695.72	0	0	0	0	726.39	0	745.07	0	0	0	0	0	0	0	730.99	0	732.57	713.7	699.85	747.56
2.0872e+13	741.14	0	0	694.72	0	780.06	0	0	730.8	0	694.32	0	0	0	0	0	0	696.17	748.94	786.34	0	0	746.36	0	0	0	0	0	698.73	0	0	0	0	727.13	0	745.4	0	0	0	0	0	0	0	732.97	0	741.41	715.09	702.89	772.62
2.0919e+13	726.28	0	0	694.52	0	759.08	0	0	732.48	0	694.21	0	0	0	0	0	0	695.54	754.92	772.85	0	0	727.69	0	0	0	0	0	698.53	0	0	0	0	728.45	0	746.85	0	0	0	0	0	0	0	732.59	0	745.41	715.47	702.52	769.05
2.0965e+13	719.46	0	0	694.32	0	750.12	0	0	733.8	0	694.11	0	0	0	0	0	0	695.22	754.46	764.76	0	0	720.12	0	0	0	0	0	698.33	0	0	0	0	729.67	0	748.38	0	0	0	0	0	0	0	732.43	0	743.47	716.26	702.17	763.47
2.1012e+13	714.94	0	0	694.12	0	744.48	0	0	733.97	0	694.01	0	0	0	0	0	0	695.08	752.62	759.25	0	0	715.32	0	0	0	0	0	698.12	0	0	0	0	729.88	0	748.78	0	0	0	0	0	0	0	732.49	0	740.97	716.51	701.91	759.02
2.1058e+13	711.47	0	0	693.92	0	740.35	0	0	733.5	0	693.91	0	0	0	0	0	0	694.94	750.55	755.08	0	0	711.69	0	0	0	0	0	697.91	0	0	0	0	729.48	0	748.45	0	0	0	0	0	0	0	732.58	0	738.57	716.29	701.7	755.4
2.1105e+13	708.55	0	0	693.72	0	737.07	0	0	732.71	0	693.8	0	0	0	0	0	0	694.72	748.52	751.71	0	0	708.65	0	0	0	0	0	697.7	0	0	0	0	728.77	0	747.73	0	0	0	0	0	0	0	732.58	0	736.38	715.77	701.5	752.37
2.1151e+13	705.95	0	0	693.52	0	734.32	0	0	731.77	0	693.7	0	0	0	0	0	0	694.39	746.62	748.86	0	0	705.91	0	0	0	0	0	697.49	0	0	0	0	727.89	0	746.82	0	0	0	0	0	0	0	732.47	0	734.38	715.09	701.28	749.75
2.1198e+13	765.09	0	0	696.55	0	808.43	0	0	732.11	0	696.5	0	0	0	0	0	0	697.57	745.25	786.63	0	0	788.72	0	0	0	690.34	0	700.43	0	0	0	0	728.45	0	747	0	0	0	0	0	0	0	734.5	0	734.13	716.46	704.3	760.75
2.1244e+13	731.9	0	0	696.35	0	767.13	0	0	732.59	0	696.4	0	0	0	0	0	0	696.9	754.78	779.64	0	0	734.37	0	0	0	690.16	0	700.23	0	0	0	0	728.69	0	747.19	0	0	0	0	0	0	0	734.09	0	746.32	716.1	703.93	773.08
2.1291e+13	722.74	0	0	696.15	0	754.68	0	0	734.49	0	696.3	0	0	0	0	0	0	696.48	756.24	769.31	0	0	723.74	0	0	0	0	0	700.03	0	0	0	0	730.35	0	749.15	0	0	0	0	0	0	0	733.8	0	745.63	716.99	703.55	767.17
2.1337e+13	717.4	0	0	695.95	0	747.8	0	0	735.14	0	696.19	0	0	0	0	0	0	696.31	754.74	762.77	0	0	717.94	0	0	0	0	0	699.83	0	0	0	0	731	0	750.05	0	0	0	0	0	0	0	733.8	0	743.16	717.53	703.25	762.16
2.1384e+13	713.53	0	0	695.76	0	743.05	0	0	734.89	0	696.09	0	0	0	0	0	0	696.17	752.68	758.03	0	0	713.85	0	0	0	0	0	699.62	0	0	0	0	730.82	0	749.99	0	0	0	0	0	0	0	733.91	0	740.64	717.49	703.04	758.15
2.143e+13	710.39	0	0	695.56	0	739.39	0	0	734.2	0	695.98	0	0	0	0	0	0	695.98	750.58	754.29	0	0	710.58	0	0	0	0	0	699.42	0	0	0	0	730.21	0	749.4	0	0	0	0	0	0	0	733.96	0	738.32	717.08	702.85	754.83
2.1477e+13	707.68	0	0	695.36	0	736.4	0	0	733.29	0	695.88	0	0	0	0	0	0	695.68	748.59	751.2	0	0	707.74	0	0	0	0	0	699.21	0	0	0	0	729.37	0	748.54	0	0	0	0	0	0	0	733.91	0	736.21	716.45	702.65	752.01
2.1523e+13	705.2	0	0	695.16	0	733.86	0	0	732.29	0	695.77	0	0	0	0	0	0	695.28	746.72	748.55	0	0	705.14	0	0	0	0	0	699	0	0	0	0	728.43	0	747.55	0	0	0	0	0	0	0	733.73	0	734.29	715.7	702.41	749.54
2.157e+13	741.02	0	0	698.11	0	780.14	0	0	732.88	0	698.52	0	0	0	0	0	0	698.23	752.07	787.93	0	0	745.82	0	0	0	692.11	0	701.88	0	0	0	0	729.14	0	747.84	0	0	0	0	0	0	0	735.59	0	744.45	716.98	705.3	775.43
2.1616e+13	726.91	0	0	697.92	0	760.37	0	0	734.82	0	698.41	0	0	0	0	0	0	697.67	757.47	774.69	0	0	728.34	0	0	0	691.91	0	701.68	0	0	0	0	730.72	0	749.58	0	0	0	0	0	0	0	735.2	0	747.53	717.56	704.91	771.16
2.1663e+13	720.26	0	0	697.73	0	751.58	0	0	736.1	0	698.31	0	0	0	0	0	0	697.44	756.76	766.69	0	0	720.96	0	0	0	691.72	0	701.48	0	0	0	0	731.92	0	751.09	0	0	0	0	0	0	0	735.09	0	745.38	718.39	704.57	765.54
2.1709e+13	715.83	0	0	697.53	0	745.99	0	0	736.19	0	698.2	0	0	0	0	0	0	697.32	754.81	761.2	0	0	716.23	0	0	0	691.54	0	701.28	0	0	0	0	732.06	0	751.41	0	0	0	0	0	0	0	735.18	0	742.77	718.6	704.33	761.05
2.1756e+13	712.4	0	0	697.33	0	741.86	0	0	735.64	0	698.1	0	0	0	0	0	0	697.16	752.66	757.02	0	0	712.63	0	0	0	691.35	0	701.07	0	0	0	0	731.59	0	751	0	0	0	0	0	0	0	735.28	0	740.32	718.33	704.15	757.41
2.1802e+13	709.52	0	0	697.13	0	738.57	0	0	734.79	0	697.99	0	0	0	0	0	0	696.9	750.58	753.64	0	0	709.63	0	0	0	691.16	0	700.86	0	0	0	0	730.81	0	750.22	0	0	0	0	0	0	0	735.28	0	738.09	717.77	703.97	754.35
2.1849e+13	706.96	0	0	696.93	0	735.83	0	0	733.8	0	697.89	0	0	0	0	0	0	696.54	748.63	750.78	0	0	706.96	0	0	0	690.97	0	700.66	0	0	0	0	729.89	0	749.26	0	0	0	0	0	0	0	735.15	0	736.06	717.05	703.75	751.7
2.1895e+13	762.3	0	0	699.82	0	806.27	0	0	733.99	0	700.57	0	0	0	0	0	0	699.53	747.68	791.19	0	0	779.75	0	0	0	694	0	703.47	0	0	0	0	730.3	0	749.28	0	0	0	0	0	0	0	737.06	0	737.02	718.24	706.62	766.54
2.1942e+13	732.56	0	0	699.63	0	768.1	0	0	734.82	0	700.47	0	0	0	0	0	0	698.88	757.49	781.29	0	0	734.79	0	0	0	693.81	0	703.27	0	0	0	0	730.84	0	749.78	0	0	0	0	0	0	0	736.62	0	748.63	718.06	706.24	775.22
2.1988e+13	723.67	0	0	699.44	0	756.04	0	0	736.77	0	700.36	0	0	0	0	0	0	698.54	758.56	771.17	0	0	724.57	0	0	0	693.63	0	703.08	0	0	0	0	732.58	0	751.82	0	0	0	0	0	0	0	736.36	0	747.55	719.06	705.86	769.2
2.2035e+13	718.41	0	0	699.24	0	749.25	0	0	737.33	0	700.25	0	0	0	0	0	0	698.43	756.9	764.68	0	0	718.89	0	0	0	693.44	0	702.88	0	0	0	0	733.15	0	752.65	0	0	0	0	0	0	0	736.41	0	744.95	719.58	705.59	764.16
2.2081e+13	714.59	0	0	699.05	0	744.52	0	0	737.01	0	700.15	0	0	0	0	0	0	698.31	754.76	759.94	0	0	714.85	0	0	0	693.25	0	702.67	0	0	0	0	732.9	0	752.51	0	0	0	0	0	0	0	736.54	0	742.37	719.49	705.4	760.12
2.2128e+13	711.49	0	0	698.85	0	740.86	0	0	736.25	0	700.04	0	0	0	0	0	0	698.1	752.6	756.19	0	0	711.62	0	0	0	693.06	0	702.47	0	0	0	0	732.22	0	751.86	0	0	0	0	0	0	0	736.59	0	740	719.03	705.23	756.78
2.2174e+13	708.8	0	0	698.65	0	737.87	0	0	735.29	0	699.94	0	0	0	0	0	0	697.79	750.56	753.09	0	0	708.83	0	0	0	692.87	0	702.26	0	0	0	0	731.33	0	750.94	0	0	0	0	0	0	0	736.52	0	737.86	718.36	705.03	753.93
2.2221e+13	706.36	0	0	698.45	0	735.32	0	0	734.24	0	699.84	0	0	0	0	0	0	697.37	748.66	750.42	0	0	706.28	0	0	0	692.68	0	702.06	0	0	0	0	730.35	0	749.9	0	0	0	0	0	0	0	736.32	0	735.91	717.57	704.78	751.45
2.2267e+13	741.21	0	0	701.28	0	780.27	0	0	734.88	0	702.46	0	0	0	0	0	0	700.15	755.06	789.38	0	0	745.51	0	0	0	695.65	0	704.82	0	0	0	0	731.07	0	750.21	0	0	0	0	0	0	0	738.06	0	747.27	718.77	707.54	777.97
2.2313e+13	727.75	0	0	701.09	0	761.57	0	0	737.07	0	702.35	0	0	0	0	0	0	699.67	759.85	776.44	0	0	729.08	0	0	0	695.46	0	704.63	0	0	0	0	732.9	0	752.2	0	0	0	0	0	0	0	737.67	0	749.51	719.55	707.14	773.16
2.236e+13	721.24	0	0	700.9	0	752.96	0	0	738.28	0	702.25	0	0	0	0	0	0	699.52	758.92	768.55	0	0	721.88	0	0	0	695.27	0	704.43	0	0	0	0	734.05	0	753.67	0	0	0	0	0	0	0	737.6	0	747.16	720.4	706.81	767.51
2.2406e+13	716.87	0	0	700.71	0	747.41	0	0	738.27	0	702.14	0	0	0	0	0	0	699.45	756.86	763.08	0	0	717.2	0	0	0	695.09	0	704.23	0	0	0	0	734.11	0	753.9	0	0	0	0	0	0	0	737.73	0	744.47	720.56	706.6	763
2.2453e+13	713.49	0	0	700.51	0	743.29	0	0	737.66	0	702.04	0	0	0	0	0	0	699.29	754.65	758.89	0	0	713.65	0	0	0	694.9	0	704.02	0	0	0	0	733.57	0	753.43	0	0	0	0	0	0	0	737.84	0	741.97	720.24	706.44	759.33
2.2499e+13	710.64	0	0	700.31	0	740.01	0	0	736.75	0	701.93	0	0	0	0	0	0	699.01	752.53	755.49	0	0	710.69	0	0	0	694.71	0	703.82	0	0	0	0	732.74	0	752.59	0	0	0	0	0	0	0	737.82	0	739.7	719.64	706.26	756.25
2.2546e+13	708.11	0	0	700.12	0	737.26	0	0	735.71	0	701.82	0	0	0	0	0	0	698.63	750.54	752.61	0	0	708.07	0	0	0	694.53	0	703.62	0	0	0	0	731.77	0	751.57	0	0	0	0	0	0	0	737.67	0	737.64	718.88	706.04	753.58
2.2592e+13	760.24	0	0	702.88	0	804.14	0	0	735.77	0	704.39	0	0	0	0	0	0	701.45	750.23	794.52	0	0	773.83	0	0	0	697.42	0	706.31	0	0	0	0	732.05	0	751.47	0	0	0	0	0	0	0	739.47	0	740.11	719.92	708.8	771.64
2.2639e+13	733.25	0	0	702.69	0	769.02	0	0	736.98	0	704.29	0	0	0	0	0	0	700.82	760.04	782.85	0	0	735.33	0	0	0	697.23	0	706.12	0	0	0	0	732.91	0	752.29	0	0	0	0	0	0	0	739.01	0	750.79	719.94	708.4	777.23
2.2685e+13	724.58	0	0	702.5	0	757.33	0	0	738.94	0	704.18	0	0	0	0	0	0	700.58	760.74	772.94	0	0	725.45	0	0	0	697.04	0	705.93	0	0	0	0	734.69	0	754.38	0	0	0	0	0	0	0	738.79	0	749.35	721.03	708.03	771.13
2.2732e+13	719.4	0	0	702.31	0	750.63	0	0	739.41	0	704.07	0	0	0	0	0	0	700.53	758.95	766.5	0	0	719.85	0	0	0	696.86	0	705.73	0	0	0	0	735.18	0	755.13	0	0	0	0	0	0	0	738.88	0	746.64	721.52	707.78	766.07
2.2778e+13	715.61	0	0	702.12	0	745.92	0	0	739	0	703.97	0	0	0	0	0	0	700.43	756.73	761.77	0	0	715.84	0	0	0	696.68	0	705.52	0	0	0	0	734.85	0	754.92	0	0	0	0	0	0	0	739.02	0	744	721.39	707.61	762.02
2.2825e+13	712.54	0	0	701.92	0	742.27	0	0	738.18	0	703.86	0	0	0	0	0	0	700.21	754.52	758.01	0	0	712.63	0	0	0	696.49	0	705.32	0	0	0	0	734.11	0	754.2	0	0	0	0	0	0	0	739.07	0	741.59	720.88	707.46	758.65
2.2871e+13	709.88	0	0	701.73	0	739.27	0	0	737.17	0	703.76	0	0	0	0	0	0	699.86	752.44	754.88	0	0	709.89	0	0	0	696.31	0	705.12	0	0	0	0	733.18	0	753.23	0	0	0	0	0	0	0	738.98	0	739.42	720.17	707.26	755.78
2.2918e+13	707.47	0	0	701.53	0	736.72	0	0	736.08	0	703.65	0	0	0	0	0	0	699.42	750.51	752.2	0	0	707.39	0	0	0	696.12	0	704.92	0	0	0	0	732.16	0	752.14	0	0	0	0	0	0	0	738.76	0	737.44	719.34	707.02	753.27
2.2964e+13	741.54	0	0	704.24	0	780.47	0	0	736.84	0	706.16	0	0	0	0	0	0	702.03	757.91	790.69	0	0	745.39	0	0	0	698.94	0	707.57	0	0	0	0	732.95	0	752.51	0	0	0	0	0	0	0	740.39	0	749.9	720.5	709.65	780.26
2.3011e+13	728.64	0	0	704.05	0	762.72	0	0	739.22	0	706.06	0	0	0	0	0	0	701.61	762.1	778.06	0	0	729.88	0	0	0	698.76	0	707.38	0	0	0	0	734.98	0	754.71	0	0	0	0	0	0	0	740	0	751.37	721.47	709.25	775.03
2.3057e+13	722.24	0	0	703.86	0	754.27	0	0	740.35	0	705.95	0	0	0	0	0	0	701.55	760.97	770.27	0	0	722.83	0	0	0	698.58	0	707.19	0	0	0	0	736.08	0	756.13	0	0	0	0	0	0	0	739.99	0	748.85	722.33	708.94	769.37
2.3104e+13	717.91	0	0	703.67	0	748.76	0	0	740.25	0	705.84	0	0	0	0	0	0	701.51	758.82	764.83	0	0	718.2	0	0	0	698.39	0	706.98	0	0	0	0	736.05	0	756.28	0	0	0	0	0	0	0	740.15	0	746.09	722.44	708.75	764.85
2.315e+13	714.54	0	0	703.48	0	744.66	0	0	739.56	0	705.74	0	0	0	0	0	0	701.34	756.55	760.65	0	0	714.67	0	0	0	698.21	0	706.78	0	0	0	0	735.44	0	755.74	0	0	0	0	0	0	0	740.26	0	743.54	722.07	708.61	761.16
2.3197e+13	711.72	0	0	703.29	0	741.38	0	0	738.6	0	705.63	0	0	0	0	0	0	701.05	754.38	757.23	0	0	711.74	0	0	0	698.03	0	706.58	0	0	0	0	734.56	0	754.84	0	0	0	0	0	0	0	740.23	0	741.23	721.42	708.44	758.05
2.3243e+13	709.22	0	0	703.09	0	738.62	0	0	737.52	0	705.52	0	0	0	0	0	0	700.64	752.36	754.33	0	0	709.16	0	0	0	697.84	0	706.38	0	0	0	0	733.55	0	753.78	0	0	0	0	0	0	0	740.06	0	739.15	720.63	708.22	755.36
2.329e+13	758.55	0	0	705.74	0	802.15	0	0	737.48	0	707.99	0	0	0	0	0	0	703.28	752.89	796.96	0	0	769.5	0	0	0	700.6	0	708.97	0	0	0	0	733.72	0	753.56	0	0	0	0	0	0	0	741.75	0	743.29	721.54	710.86	775.99
2.3336e+13	733.92	0	0	705.56	0	769.87	0	0	739.06	0	707.88	0	0	0	0	0	0	702.68	762.45	784.25	0	0	735.87	0	0	0	700.42	0	708.79	0	0	0	0	734.92	0	754.71	0	0	0	0	0	0	0	741.28	0	752.79	721.77	710.46	779.05
2.3383e+13	725.48	0	0	705.37	0	758.54	0	0	741	0	707.77	0	0	0	0	0	0	702.51	762.8	774.55	0	0	726.3	0	0	0	700.24	0	708.6	0	0	0	0	736.7	0	756.81	0	0	0	0	0	0	0	741.09	0	751.04	722.94	710.09	772.91
2.3429e+13	720.37	0	0	705.18	0	751.92	0	0	741.37	0	707.67	0	0	0	0	0	0	702.52	760.89	768.17	0	0	720.77	0	0	0	700.06	0	708.4	0	0	0	0	737.11	0	757.48	0	0	0	0	0	0	0	741.22	0	748.23	723.38	709.87	767.85
2.3476e+13	716.61	0	0	704.99	0	747.23	0	0	740.89	0	707.56	0	0	0	0	0	0	702.43	758.6	763.45	0	0	716.8	0	0	0	699.87	0	708.2	0	0	0	0	736.71	0	757.19	0	0	0	0	0	0	0	741.39	0	745.54	723.2	709.72	763.78
2.3522e+13	713.57	0	0	704.8	0	743.59	0	0	740	0	707.45	0	0	0	0	0	0	702.2	756.35	759.68	0	0	713.63	0	0	0	699.69	0	707.99	0	0	0	0	735.91	0	756.41	0	0	0	0	0	0	0	741.43	0	743.09	722.64	709.58	760.4
2.3569e+13	710.94	0	0	704.61	0	740.6	0	0	738.95	0	707.34	0	0	0	0	0	0	701.83	754.23	756.55	0	0	710.91	0	0	0	699.51	0	707.8	0	0	0	0	734.93	0	755.39	0	0	0	0	0	0	0	741.32	0	740.89	721.89	709.39	757.51
2.3615e+13	738.2	0	0	707.2	0	787.09	0	0	738.92	0	709.76	0	0	0	0	0	0	704.52	751.91	755.45	0	0	968.49	0	690.63	0	702.21	0	710.34	0	0	0	0	735.12	0	755.22	0	0	0	0	0	0	0	743.08	0	738.27	722.86	712.04	753.36
2.3662e+13	741.8	0	0	707.01	0	780.65	0	0	738.74	0	709.65	0	0	0	0	0	0	703.82	760.62	791.83	0	0	745.29	0	690.5	0	702.03	0	710.16	0	0	0	0	734.78	0	754.74	0	0	0	0	0	0	0	742.6	0	752.32	722.18	711.65	782.28
2.3708e+13	729.41	0	0	706.83	0	763.77	0	0	741.26	0	709.54	0	0	0	0	0	0	703.47	764.22	779.53	0	0	730.6	0	690.37	0	701.85	0	709.97	0	0	0	0	736.98	0	757.1	0	0	0	0	0	0	0	742.23	0	753.09	723.33	711.25	776.74
2.3755e+13	723.12	0	0	706.64	0	755.49	0	0	742.3	0	709.44	0	0	0	0	0	0	703.47	762.9	771.87	0	0	723.68	0	690.25	0	701.67	0	709.77	0	0	0	0	737.99	0	758.44	0	0	0	0	0	0	0	742.26	0	750.42	724.17	710.96	771.07
2.3801e+13	718.83	0	0	706.46	0	750.03	0	0	742.12	0	709.33	0	0	0	0	0	0	703.46	760.67	766.46	0	0	719.11	0	690.12	0	701.49	0	709.57	0	0	0	0	737.88	0	758.52	0	0	0	0	0	0	0	742.45	0	747.6	724.23	710.8	766.55
2.3848e+13	715.49	0	0	706.26	0	745.95	0	0	741.36	0	709.22	0	0	0	0	0	0	703.29	758.35	762.28	0	0	715.6	0	0	0	701.3	0	709.37	0	0	0	0	737.21	0	757.91	0	0	0	0	0	0	0	742.56	0	745.01	723.81	710.67	762.85
2.3894e+13	712.69	0	0	706.07	0	742.66	0	0	740.35	0	709.11	0	0	0	0	0	0	702.97	756.14	758.85	0	0	712.7	0	0	0	701.12	0	709.17	0	0	0	0	736.28	0	756.96	0	0	0	0	0	0	0	742.52	0	742.68	723.12	710.51	759.73
2.3941e+13	710.22	0	0	705.88	0	739.9	0	0	739.23	0	709.01	0	0	0	0	0	0	702.54	754.09	755.95	0	0	710.15	0	0	0	700.94	0	708.98	0	0	0	0	735.23	0	755.86	0	0	0	0	0	0	0	742.33	0	740.57	722.29	710.29	757.02
2.3987e+13	757.14	0	0	708.43	0	800.39	0	0	739.12	0	711.37	0	0	0	0	0	0	705.02	755.61	798.79	0	0	766.18	0	692.53	0	703.58	0	711.48	0	0	0	0	735.31	0	755.55	0	0	0	0	0	0	0	743.91	0	746.44	723.08	712.82	779.67
2.4033e+13	734.55	0	0	708.25	0	770.66	0	0	741.07	0	711.27	0	0	0	0	0	0	704.44	764.7	785.54	0	0	736.37	0	692.4	0	703.4	0	711.3	0	0	0	0	736.86	0	757.02	0	0	0	0	0	0	0	743.43	0	754.64	723.54	712.4	780.72
2.408e+13	726.33	0	0	708.06	0	759.65	0	0	742.95	0	711.16	0	0	0	0	0	0	704.35	764.74	776.06	0	0	727.1	0	692.27	0	703.23	0	711.11	0	0	0	0	738.61	0	759.1	0	0	0	0	0	0	0	743.29	0	752.62	724.76	712.05	774.56
2.4126e+13	721.28	0	0	707.88	0	753.13	0	0	743.23	0	711.05	0	0	0	0	0	0	704.4	762.72	769.74	0	0	721.65	0	692.15	0	703.05	0	710.91	0	0	0	0	738.93	0	759.69	0	0	0	0	0	0	0	743.46	0	749.72	725.15	711.85	769.5
2.4173e+13	717.56	0	0	707.69	0	748.48	0	0	742.66	0	710.94	0	0	0	0	0	0	704.32	760.37	765.04	0	0	717.72	0	692.01	0	702.87	0	710.71	0	0	0	0	738.46	0	759.33	0	0	0	0	0	0	0	743.63	0	746.98	724.91	711.73	765.43
2.4219e+13	714.53	0	0	707.5	0	744.84	0	0	741.72	0	710.83	0	0	0	0	0	0	704.07	758.08	761.27	0	0	714.57	0	691.88	0	702.69	0	710.51	0	0	0	0	737.6	0	758.49	0	0	0	0	0	0	0	743.67	0	744.51	724.31	711.59	762.04
2.4266e+13	711.92	0	0	707.31	0	741.85	0	0	740.62	0	710.73	0	0	0	0	0	0	703.68	755.93	758.13	0	0	711.87	0	691.76	0	702.51	0	710.32	0	0	0	0	736.58	0	757.42	0	0	0	0	0	0	0	743.54	0	742.28	723.52	711.4	759.13
2.4312e+13	769.9	0	0	709.8	0	814.09	0	0	740.47	0	713.05	0	0	0	0	0	0	706.21	753.5	768.56	0	0	902.87	0	694.5	0	705.09	0	712.77	0	0	0	0	736.64	0	757.13	0	0	0	0	0	0	0	745.2	0	739.62	724.35	713.95	756.5
2.4359e+13	742.07	0	0	709.62	0	780.83	0	0	740.6	0	712.94	0	0	0	0	0	0	705.5	763.16	792.88	0	0	745.24	0	694.37	0	704.92	0	712.59	0	0	0	0	736.57	0	756.88	0	0	0	0	0	0	0	744.69	0	754.53	723.8	713.55	784.1
2.4405e+13	730.2	0	0	709.44	0	764.75	0	0	743.21	0	712.83	0	0	0	0	0	0	705.21	766.19	780.92	0	0	731.3	0	694.24	0	704.74	0	712.41	0	0	0	0	738.88	0	759.36	0	0	0	0	0	0	0	744.35	0	754.7	725.11	713.14	778.33
2.4452e+13	724.02	0	0	709.26	0	756.63	0	0	744.15	0	712.72	0	0	0	0	0	0	705.27	764.72	773.38	0	0	724.52	0	694.11	0	704.56	0	712.21	0	0	0	0	739.81	0	760.63	0	0	0	0	0	0	0	744.43	0	751.9	725.92	712.88	772.68
2.4498e+13	719.77	0	0	709.07	0	751.22	0	0	743.88	0	712.61	0	0	0	0	0	0	705.28	762.41	768.01	0	0	720	0	693.99	0	704.38	0	712.01	0	0	0	0	739.62	0	760.63	0	0	0	0	0	0	0	744.64	0	749.02	725.93	712.74	768.16
2.4545e+13	716.45	0	0	708.88	0	747.16	0	0	743.06	0	712.51	0	0	0	0	0	0	705.11	760.04	763.83	0	0	716.53	0	693.86	0	704.2	0	711.81	0	0	0	0	738.88	0	759.96	0	0	0	0	0	0	0	744.75	0	746.39	725.45	712.63	764.45
2.4591e+13	713.67	0	0	708.69	0	743.88	0	0	742	0	712.4	0	0	0	0	0	0	704.77	757.8	760.41	0	0	713.65	0	693.73	0	704.03	0	711.61	0	0	0	0	737.9	0	758.96	0	0	0	0	0	0	0	744.69	0	744.04	724.72	712.47	761.32
2.4638e+13	711.22	0	0	708.5	0	741.11	0	0	740.84	0	712.29	0	0	0	0	0	0	704.32	755.71	757.5	0	0	711.12	0	693.6	0	703.85	0	711.43	0	0	0	0	736.82	0	757.81	0	0	0	0	0	0	0	744.47	0	741.91	723.85	712.24	758.6
2.4684e+13	756.05	0	0	710.96	0	798.87	0	0	740.7	0	714.57	0	0	0	0	0	0	706.65	758.31	800.22	0	0	763.67	0	696.28	0	706.38	0	713.84	0	0	0	0	736.85	0	757.45	0	0	0	0	0	0	0	745.96	0	749.48	724.54	714.67	782.82
2.4731e+13	735.16	0	0	710.78	0	771.39	0	0	742.99	0	714.46	0	0	0	0	0	0	706.11	766.79	786.76	0	0	736.87	0	696.15	0	706.21	0	713.66	0	0	0	0	738.72	0	759.23	0	0	0	0	0	0	0	745.47	0	756.35	725.25	714.24	782.28
2.4777e+13	727.14	0	0	710.6	0	760.7	0	0	744.8	0	714.35	0	0	0	0	0	0	706.09	766.55	777.49	0	0	727.86	0	696.02	0	706.03	0	713.48	0	0	0	0	740.42	0	761.26	0	0	0	0	0	0	0	745.38	0	754.09	726.49	713.9	776.12
2.4824e+13	722.15	0	0	710.41	0	754.26	0	0	744.98	0	714.24	0	0	0	0	0	0	706.17	764.43	771.24	0	0	722.49	0	695.89	0	705.85	0	713.28	0	0	0	0	740.66	0	761.77	0	0	0	0	0	0	0	745.59	0	751.12	726.83	713.73	771.08
2.487e+13	718.45	0	0	710.22	0	749.64	0	0	744.34	0	714.13	0	0	0	0	0	0	706.1	762.03	766.56	0	0	718.6	0	695.77	0	705.68	0	713.08	0	0	0	0	740.11	0	761.34	0	0	0	0	0	0	0	745.77	0	748.34	726.53	713.62	767
2.4917e+13	715.45	0	0	710.04	0	746.02	0	0	743.35	0	714.02	0	0	0	0	0	0	705.83	759.7	762.8	0	0	715.47	0	695.64	0	705.5	0	712.88	0	0	0	0	739.2	0	760.45	0	0	0	0	0	0	0	745.79	0	745.84	725.88	713.49	763.6
2.4963e+13	712.86	0	0	709.85	0	743.02	0	0	742.2	0	713.92	0	0	0	0	0	0	705.42	757.52	759.65	0	0	712.8	0	695.51	0	705.32	0	712.69	0	0	0	0	738.14	0	759.35	0	0	0	0	0	0	0	745.64	0	743.6	725.05	713.3	760.68
2.501e+13	783.86	0	0	712.25	0	822.45	0	0	741.93	0	716.15	0	0	691.05	0	0	0	707.81	755.05	781.17	0	0	864.04	0	698.13	0	707.81	0	715.06	0	0	0	0	738.08	0	758.94	0	0	0	0	0	0	0	747.2	0	741.12	725.76	715.76	761.33
2.5056e+13	742.32	0	0	712.08	0	781.02	0	0	742.41	0	716.04	0	0	690.85	0	0	0	707.1	765.53	793.86	0	0	745.23	0	698	0	707.63	0	714.89	0	0	0	0	738.3	0	758.95	0	0	0	0	0	0	0	746.67	0	756.57	725.37	715.34	785.78
2.5103e+13	730.9	0	0	711.9	0	765.66	0	0	745.07	0	715.93	0	0	690.66	0	0	0	706.88	768.03	782.24	0	0	731.94	0	697.87	0	707.45	0	714.7	0	0	0	0	740.69	0	761.52	0	0	0	0	0	0	0	746.36	0	756.21	726.82	714.93	779.83
2.5149e+13	724.82	0	0	711.72	0	757.7	0	0	745.9	0	715.82	0	0	690.47	0	0	0	706.99	766.41	774.82	0	0	725.29	0	697.75	0	707.28	0	714.51	0	0	0	0	741.52	0	762.69	0	0	0	0	0	0	0	746.49	0	753.29	727.59	714.7	774.21
2.5196e+13	720.61	0	0	711.53	0	752.35	0	0	745.54	0	715.72	0	0	690.28	0	0	0	707.01	764.04	769.49	0	0	720.82	0	697.62	0	707.1	0	714.31	0	0	0	0	741.25	0	762.62	0	0	0	0	0	0	0	746.72	0	750.36	727.53	714.58	769.7
2.5242e+13	717.31	0	0	711.34	0	748.3	0	0	744.66	0	715.61	0	0	690.09	0	0	0	706.83	761.63	765.33	0	0	717.38	0	697.49	0	706.93	0	714.11	0	0	0	0	740.46	0	761.89	0	0	0	0	0	0	0	746.82	0	747.7	727	714.48	765.99
2.5289e+13	714.55	0	0	711.16	0	745.02	0	0	743.56	0	715.5	0	0	0	0	0	0	706.48	759.36	761.9	0	0	714.52	0	697.36	0	706.75	0	713.92	0	0	0	0	739.44	0	760.85	0	0	0	0	0	0	0	746.74	0	745.32	726.23	714.32	762.84
2.5335e+13	712.12	0	0	710.97	0	742.26	0	0	742.36	0	715.39	0	0	0	0	0	0	706	757.25	758.98	0	0	712.02	0	697.23	0	706.57	0	713.73	0	0	0	0	738.31	0	759.67	0	0	0	0	0	0	0	746.5	0	743.18	725.33	714.09	760.11
2.5382e+13	755.12	0	0	713.34	0	797.58	0	0	742.25	0	717.58	0	0	692.54	0	691.68	0	708.19	760.96	801.38	0	0	761.66	0	699.8	0	709.01	0	716.08	0	0	0	0	738.34	0	759.29	0	0	0	0	0	0	0	747.9	0	752.35	725.94	716.41	785.54
2.5428e+13	735.73	0	0	713.16	0	772.07	0	0	744.84	0	717.47	0	0	692.35	0	691.6	0	707.69	768.73	787.91	0	0	737.31	0	699.67	0	708.84	0	715.9	0	0	0	0	740.51	0	761.35	0	0	0	0	0	0	0	747.41	0	757.95	726.9	715.98	783.74
2.5475e+13	727.9	0	0	712.98	0	761.69	0	0	746.55	0	717.36	0	0	692.16	0	691.52	0	707.75	768.24	778.85	0	0	728.56	0	699.54	0	708.66	0	715.71	0	0	0	0	742.14	0	763.33	0	0	0	0	0	0	0	747.37	0	755.48	728.14	715.66	777.59
2.5521e+13	722.97	0	0	712.8	0	755.34	0	0	746.63	0	717.25	0	0	691.97	0	691.44	0	707.86	766.04	772.68	0	0	723.27	0	699.41	0	708.49	0	715.51	0	0	0	0	742.28	0	763.75	0	0	0	0	0	0	0	747.61	0	752.44	728.42	715.51	772.57
2.5568e+13	719.3	0	0	712.61	0	750.75	0	0	745.93	0	717.15	0	0	691.78	0	691.36	0	707.78	763.59	768.01	0	0	719.42	0	699.29	0	708.32	0	715.31	0	0	0	0	741.67	0	763.26	0	0	0	0	0	0	0	747.79	0	749.63	728.06	715.42	768.5
2.5614e+13	716.32	0	0	712.43	0	747.13	0	0	744.88	0	717.04	0	0	691.59	0	691.28	0	707.5	761.23	764.26	0	0	716.32	0	699.16	0	708.14	0	715.11	0	0	0	0	740.71	0	762.32	0	0	0	0	0	0	0	747.79	0	747.1	727.37	715.3	765.09
2.5661e+13	713.75	0	0	712.24	0	744.14	0	0	743.7	0	716.93	0	0	691.38	0	691.2	0	707.07	759.03	761.11	0	0	713.67	0	699.03	0	707.96	0	714.93	0	0	0	0	739.61	0	761.18	0	0	0	0	0	0	0	747.62	0	744.84	726.51	715.1	762.17
2.5707e+13	786.17	0	0	714.57	0	824.26	0	0	743.31	0	719.08	0	0	694.2	0	693.75	0	709.31	756.63	790.79	0	0	837.02	691.12	701.54	0	710.36	0	717.23	0	0	0	0	739.44	0	760.66	0	0	0	0	0	0	0	749.1	0	742.92	727.09	717.46	767.08
2.5753e+13	742.55	0	0	714.39	0	781.21	0	0	744.17	0	718.97	0	0	694	0	693.67	0	708.61	767.73	794.78	0	0	745.24	691.05	701.41	0	710.18	0	717.06	0	0	0	0	739.99	0	760.97	0	0	0	0	0	0	0	748.54	0	758.45	726.9	717.03	787.32
2.58e+13	731.56	0	0	714.22	0	766.52	0	0	746.83	0	718.86	0	0	693.8	0	693.59	0	708.46	769.76	783.49	0	0	732.54	690.97	701.28	0	710.01	0	716.87	0	0	0	0	742.41	0	763.57	0	0	0	0	0	0	0	748.27	0	757.61	728.44	716.63	781.25
2.5846e+13	725.58	0	0	714.04	0	758.71	0	0	747.55	0	718.75	0	0	693.61	0	693.51	0	708.62	768	776.19	0	0	726.01	690.89	701.16	0	709.84	0	716.68	0	0	0	0	743.15	0	764.66	0	0	0	0	0	0	0	748.45	0	754.59	729.17	716.42	775.66
2.5893e+13	721.4	0	0	713.85	0	753.41	0	0	747.12	0	718.64	0	0	693.42	0	693.43	0	708.65	765.57	770.9	0	0	721.6	690.81	701.03	0	709.66	0	716.48	0	0	0	0	742.8	0	764.52	0	0	0	0	0	0	0	748.69	0	751.62	729.05	716.33	771.16
2.5939e+13	718.12	0	0	713.66	0	749.38	0	0	746.18	0	718.53	0	0	693.24	0	693.35	0	708.46	763.13	766.75	0	0	718.19	690.73	700.9	0	709.49	0	716.28	0	0	0	0	741.95	0	763.74	0	0	0	0	0	0	0	748.78	0	748.94	728.47	716.23	767.45
2.5986e+13	715.38	0	0	713.48	0	746.11	0	0	745.03	0	718.43	0	0	693.05	0	693.27	0	708.08	760.84	763.33	0	0	715.35	690.65	700.77	0	709.31	0	716.09	0	0	0	0	740.89	0	762.66	0	0	0	0	0	0	0	748.69	0	746.54	727.66	716.07	764.3
2.6032e+13	712.96	0	0	713.3	0	743.35	0	0	743.8	0	718.32	0	0	692.84	0	693.19	0	707.58	758.7	760.41	0	0	712.85	690.57	700.65	0	709.14	0	715.91	0	0	0	0	739.73	0	761.44	0	0	0	0	0	0	0	748.43	0	744.38	726.73	715.83	761.56
2.6079e+13	754.3	0	0	715.59	0	796.47	0	0	743.76	0	720.43	0	0	695.59	0	695.68	0	709.63	763.54	802.33	0	0	760.03	693.11	703.1	0	711.49	0	718.18	0	0	0	0	739.79	0	761.08	0	0	0	0	0	0	0	749.73	0	755.02	727.29	718.06	787.9
2.6125e+13	736.2	0	0	715.41	0	772.7	0	0	746.6	0	720.32	0	0	695.4	0	695.6	0	709.19	770.55	788.99	0	0	737.7	693.03	702.97	0	711.32	0	718.01	0	0	0	0	742.23	0	763.39	0	0	0	0	0	0	0	749.25	0	759.43	728.48	717.62	785.11
2.6172e+13	728.56	0	0	715.24	0	762.61	0	0	748.21	0	720.21	0	0	695.21	0	695.52	0	709.3	769.83	780.14	0	0	729.19	692.94	702.85	0	711.15	0	717.82	0	0	0	0	743.78	0	765.29	0	0	0	0	0	0	0	749.26	0	756.78	729.71	717.32	778.99
2.6218e+13	723.69	0	0	715.06	0	756.35	0	0	748.2	0	720.1	0	0	695.02	0	695.44	0	709.43	767.55	774.04	0	0	723.98	692.86	702.72	0	710.98	0	717.62	0	0	0	0	743.83	0	765.63	0	0	0	0	0	0	0	749.53	0	753.68	729.93	717.2	774
2.6265e+13	720.05	0	0	714.87	0	751.79	0	0	747.43	0	719.99	0	0	694.83	0	695.35	0	709.34	765.07	769.4	0	0	720.16	692.78	702.59	0	710.8	0	717.42	0	0	0	0	743.15	0	765.08	0	0	0	0	0	0	0	749.71	0	750.84	729.51	717.13	769.93
2.6311e+13	717.08	0	0	714.68	0	748.19	0	0	746.34	0	719.88	0	0	694.64	0	695.27	0	709.04	762.68	765.66	0	0	717.09	692.7	702.46	0	710.63	0	717.23	0	0	0	0	742.14	0	764.1	0	0	0	0	0	0	0	749.7	0	748.3	728.78	717.01	766.52
2.6358e+13	714.52	0	0	714.5	0	745.2	0	0	745.12	0	719.77	0	0	694.46	0	695.19	0	708.59	760.45	762.5	0	0	714.45	692.62	702.34	0	710.45	0	717.04	0	0	0	0	741	0	762.92	0	0	0	0	0	0	0	749.5	0	746.01	727.88	716.8	763.59
2.6404e+13	783.75	0	0	716.75	0	823.35	0	0	744.63	0	721.86	0	0	697.14	0	697.63	0	710.7	758.32	797.62	0	0	817.51	695.11	704.74	0	712.76	0	719.28	0	0	0	0	740.72	0	762.3	0	0	0	0	0	0	690.73	750.89	0	745.11	728.34	719.07	772.89
2.6451e+13	742.71	0	0	716.58	0	781.39	0	0	745.87	0	721.74	0	0	696.95	0	697.55	0	710	769.8	795.63	0	0	745.2	695.02	704.61	0	712.59	0	719.11	0	0	0	0	741.64	0	762.92	0	0	0	0	0	0	0	750.32	0	760.17	728.37	718.62	788.74
2.6497e+13	732.14	0	0	716.4	0	767.31	0	0	748.51	0	721.63	0	0	696.75	0	697.47	0	709.94	771.38	784.66	0	0	733.05	694.94	704.49	0	712.42	0	718.92	0	0	0	0	744.06	0	765.54	0	0	0	0	0	0	0	750.09	0	758.92	730	718.23	782.59
2.6544e+13	726.25	0	0	716.23	0	759.66	0	0	749.11	0	721.52	0	0	696.56	0	697.38	0	710.13	769.5	777.48	0	0	726.66	694.86	704.36	0	712.25	0	718.73	0	0	0	0	744.69	0	766.53	0	0	0	0	0	0	0	750.31	0	755.82	730.66	718.05	777.04
2.659e+13	722.11	0	0	716.04	0	754.41	0	0	748.6	0	721.41	0	0	696.38	0	697.3	0	710.15	767.03	772.24	0	0	722.3	694.78	704.23	0	712.08	0	718.53	0	0	0	0	744.27	0	766.32	0	0	0	0	0	0	0	750.56	0	752.81	730.48	717.98	772.56
2.6637e+13	718.87	0	0	715.86	0	750.4	0	0	747.61	0	721.3	0	0	696.19	0	697.22	0	709.95	764.56	768.11	0	0	718.92	694.69	704.11	0	711.9	0	718.33	0	0	0	0	743.37	0	765.49	0	0	0	0	0	0	0	750.65	0	750.11	729.85	717.89	768.85
2.6683e+13	716.14	0	0	715.67	0	747.14	0	0	746.42	0	721.19	0	0	696	0	697.14	0	709.55	762.24	764.69	0	0	716.1	694.61	703.98	0	711.73	0	718.15	0	0	0	0	742.26	0	764.38	0	0	0	0	0	0	0	750.53	0	747.69	729	717.73	765.69
2.673e+13	713.74	0	0	715.49	0	744.38	0	0	745.16	0	721.08	0	0	695.82	0	697.05	0	709.03	760.09	761.76	0	0	713.63	694.53	703.85	0	711.56	0	717.97	0	0	0	0	741.07	0	763.13	0	0	0	0	0	0	0	750.25	0	745.52	728.04	717.48	762.94
2.6776e+13	753.62	0	0	717.71	0	795.52	0	0	745.24	0	723.13	0	0	698.45	0	699.45	0	710.96	766	803.11	0	0	758.68	696.97	706.21	0	713.83	0	720.18	0	0	0	0	741.22	690.34	762.82	0	0	0	0	0	0	690.92	751.46	0	757.46	728.58	719.62	789.95
2.6823e+13	736.66	0	0	717.54	0	773.29	0	0	748.29	0	723.02	0	0	698.26	0	699.37	0	710.58	772.27	789.99	0	0	738.05	696.89	706.08	0	713.66	0	720	0	0	0	0	743.88	690.06	765.34	0	0	0	0	0	0	690.01	751	0	760.8	729.99	719.16	786.39
2.6869e+13	729.2	0	0	717.37	0	763.48	0	0	749.79	0	722.91	0	0	698.07	0	699.28	0	710.75	771.34	781.33	0	0	729.78	696.81	705.96	0	713.49	0	719.81	0	0	0	0	745.32	0	767.16	0	0	0	0	0	0	0	751.06	0	758	731.19	718.89	780.31
2.6916e+13	724.39	0	0	717.18	0	757.3	0	0	749.68	0	722.8	0	0	697.88	0	699.2	0	710.89	768.99	775.3	0	0	724.65	696.72	705.83	0	713.32	0	719.61	0	0	0	0	745.28	0	767.42	0	0	0	0	0	0	0	751.35	0	754.85	731.34	718.8	775.34
2.6962e+13	720.78	0	0	717	0	752.77	0	0	748.84	0	722.69	0	0	697.69	0	699.12	0	710.79	766.47	770.7	0	0	720.88	696.64	705.7	0	713.15	0	719.41	0	0	0	0	744.54	0	766.81	0	0	0	0	0	0	0	751.53	0	751.98	730.87	718.74	771.29
2.7009e+13	717.83	0	0	716.81	0	749.18	0	0	747.71	0	722.58	0	0	697.51	0	699.03	0	710.48	764.06	766.96	0	0	717.83	696.56	705.58	0	712.97	0	719.22	0	0	0	0	743.49	0	765.79	0	0	0	0	0	0	0	751.5	0	749.42	730.1	718.61	767.88
2.7055e+13	715.3	0	0	716.63	0	746.2	0	0	746.45	0	722.47	0	0	697.32	0	698.95	0	710.01	761.81	763.81	0	0	715.21	696.48	705.45	0	712.8	0	719.05	0	0	0	0	742.32	0	764.58	0	0	0	0	0	0	0	751.29	0	747.12	729.17	718.4	764.93
2.7102e+13	780.1	0	0	718.82	0	821.28	0	0	745.87	0	724.48	0	0	699.9	0	701.3	0	711.99	760.18	802.38	0	0	803.63	698.87	707.76	0	715.03	0	721.22	0	0	0	0	741.94	691.54	763.87	0	0	0	0	0	0	692.22	752.6	0	747.64	729.52	720.58	778.21
2.7148e+13	742.93	0	0	718.65	0	781.57	0	0	747.53	0	724.37	0	0	699.71	0	701.22	0	711.32	771.74	796.39	0	0	745.21	698.78	707.63	0	714.86	0	721.05	0	0	0	0	743.23	691.25	764.81	0	0	0	0	0	0	691.2	752.01	0	761.76	729.8	720.12	790.03
2.7195e+13	732.73	0	0	718.47	0	768.06	0	0	750.1	0	724.26	0	0	699.52	0	701.13	0	711.34	772.9	785.73	0	0	733.57	698.7	707.51	0	714.69	0	720.86	0	0	0	0	745.61	690.96	767.4	0	0	0	0	0	0	690.59	751.83	0	760.15	731.47	719.74	783.82
2.7241e+13	726.95	0	0	718.3	0	760.54	0	0	750.59	0	724.15	0	0	699.34	0	701.05	0	711.56	770.93	778.67	0	0	727.31	698.62	707.38	0	714.53	0	720.67	0	0	0	0	746.15	690.66	768.31	0	0	0	0	0	0	690.46	752.09	0	756.97	732.06	719.59	778.31
2.7288e+13	722.86	0	0	718.11	0	755.35	0	0	750.01	0	724.03	0	0	699.15	0	700.96	0	711.59	768.41	773.47	0	0	723.01	698.54	707.25	0	714.36	0	720.47	0	0	0	0	745.65	690.36	768.03	0	0	0	0	0	0	690.47	752.35	0	753.93	731.82	719.54	773.85
2.7334e+13	719.64	0	0	717.93	0	751.36	0	0	748.97	0	723.92	0	0	698.96	0	700.88	0	711.37	765.91	769.36	0	0	719.66	698.45	707.13	0	714.18	0	720.27	0	0	0	0	744.7	690.05	767.16	0	0	0	0	0	0	690.41	752.42	0	751.21	731.15	719.46	770.15
2.7381e+13	716.93	0	0	717.74	0	748.11	0	0	747.74	0	723.81	0	0	698.78	0	700.8	0	710.96	763.57	765.94	0	0	716.87	698.37	707	0	714.01	0	720.09	0	0	0	0	743.55	0	766	0	0	0	0	0	0	690.17	752.28	0	748.78	730.27	719.29	766.99
2.7427e+13	714.55	0	0	717.57	0	745.35	0	0	746.45	0	723.7	0	0	698.59	0	700.71	0	710.42	761.41	763.01	0	0	714.41	698.29	706.88	0	713.84	0	719.92	0	0	0	0	742.34	0	764.73	0	0	0	0	0	0	0	751.98	0	746.59	729.28	719.03	764.24
2.7473e+13	753.14	0	0	719.72	0	794.71	0	0	746.7	0	725.68	0	0	701.12	0	703.01	0	712.24	768.35	803.74	0	691	757.62	700.63	709.14	0	716.04	0	722.07	0	0	0	0	742.62	692.42	764.52	0	0	0	0	0	691.04	692.53	753.11	0	759.7	729.84	721.08	791.72
2.752e+13	737.17	0	0	719.55	0	773.84	0	0	749.91	0	725.57	0	0	700.94	0	702.93	0	711.94	773.87	790.89	0	690.91	738.44	700.55	709.01	0	715.87	0	721.89	0	0	0	0	745.45	692.12	767.2	0	0	0	0	0	690.86	691.63	752.67	0	762.08	731.44	720.62	787.55
2.7566e+13	729.87	0	0	719.38	0	764.29	0	0	751.27	0	725.46	0	0	700.75	0	702.85	0	712.18	772.76	782.43	0	690.82	730.4	700.46	708.89	0	715.7	0	721.7	0	0	0	0	746.78	691.83	768.92	0	0	0	0	0	690.69	691.31	752.79	0	759.14	732.6	720.38	781.51
2.7613e+13	725.12	0	0	719.2	0	758.19	0	0	751.07	0	725.35	0	0	700.56	0	702.76	0	712.33	770.35	776.48	0	690.74	725.34	700.38	708.76	0	715.53	0	721.49	0	0	0	0	746.66	691.53	769.1	0	0	0	0	0	690.52	691.28	753.09	0	755.95	732.68	720.31	776.58
2.7659e+13	721.53	0	0	719.01	0	753.7	0	0	750.18	0	725.24	0	0	700.38	0	702.68	0	712.22	767.8	771.91	0	690.65	721.6	700.29	708.64	0	715.36	0	721.3	0	0	0	0	745.86	691.23	768.45	0	0	0	0	0	690.35	691.25	753.26	0	753.06	732.16	720.26	772.54
2.7706e+13	718.61	0	0	718.83	0	750.13	0	0	749.01	0	725.13	0	0	700.19	0	702.59	0	711.88	765.37	768.18	0	690.56	718.58	700.21	708.51	0	715.19	0	721.11	0	0	0	0	744.77	690.93	767.39	0	0	0	0	0	690.18	691.08	753.22	0	750.48	731.34	720.14	769.14
2.7752e+13	716.08	0	0	718.65	0	747.15	0	0	747.72	0	725.02	0	0	700.01	0	702.51	0	711.39	763.11	765.03	0	690.48	715.98	700.13	708.38	0	715.02	0	720.94	0	0	0	0	743.56	690.63	766.15	0	0	0	0	0	690.01	690.72	752.99	0	748.17	730.38	719.92	766.19
2.7799e+13	776.56	0	0	720.77	0	818.77	0	0	747.07	0	726.96	0	691.4	702.49	0	704.77	0	713.27	762.2	805.69	0	692.96	793.8	702.42	710.61	0	717.18	0	723.05	0	0	0	0	743.11	693.59	765.36	0	0	0	0	0	692.69	693.82	754.21	0	750.4	730.64	722.01	782.83
2.7845e+13	743.16	0	0	720.6	0	781.74	0	0	749.13	0	726.85	0	691.34	702.31	0	704.68	0	712.63	773.55	797.08	0	692.86	745.27	702.34	710.48	0	717.01	0	722.88	0	0	0	0	744.77	693.3	766.62	0	0	0	0	0	692.51	692.77	753.62	0	763.22	731.18	721.54	791.19
2.7892e+13	733.3	0	0	720.43	0	768.75	0	0	751.61	0	726.74	0	691.27	702.12	0	704.6	0	712.73	774.34	786.72	0	692.78	734.08	702.25	710.35	0	716.84	0	722.7	0	0	0	0	747.09	693	769.17	0	0	0	0	0	692.33	692.13	753.5	0	761.3	732.88	721.18	784.96
2.7938e+13	727.6	0	0	720.25	0	761.38	0	0	751.99	0	726.63	0	691.21	701.94	0	704.51	0	712.98	772.27	779.78	0	692.69	727.94	702.17	710.23	0	716.68	0	722.5	0	0	0	0	747.52	692.71	769.98	0	0	0	0	0	692.16	691.99	753.78	0	758.05	733.4	721.06	779.5
2.7985e+13	723.55	0	0	720.07	0	756.24	0	0	751.34	0	726.52	0	691.15	701.75	0	704.42	0	712.99	769.72	774.64	0	692.6	723.68	702.09	710.1	0	716.51	0	722.3	0	0	0	0	746.96	692.39	769.64	0	0	0	0	0	691.99	691.98	754.04	0	754.99	733.11	721.03	775.07
2.8031e+13	720.35	0	0	719.88	0	752.27	0	0	750.25	0	726.41	0	691.08	701.57	0	704.34	0	712.75	767.2	770.54	0	692.51	720.36	702	709.98	0	716.34	0	722.11	0	0	0	0	745.96	692.08	768.73	0	0	0	0	0	691.82	691.88	754.1	0	752.25	732.39	720.95	771.37
2.8078e+13	717.65	0	0	719.7	0	749.03	0	0	748.98	0	726.3	0	691.02	701.39	0	704.25	0	712.32	764.84	767.13	0	692.42	717.58	701.92	709.85	0	716.16	0	721.93	0	0	0	0	744.78	691.78	767.54	0	0	0	0	0	691.65	691.62	753.95	0	749.8	731.47	720.77	768.22
2.8124e+13	715.28	0	0	719.53	0	746.27	0	0	747.67	0	726.18	0	690.95	701.2	0	704.17	0	711.76	762.66	764.2	0	692.33	715.14	701.83	709.72	0	715.99	0	721.76	0	0	0	0	743.53	691.49	766.24	0	0	0	0	0	691.48	691.15	753.62	0	747.61	730.46	720.5	765.46
2.8171e+13	752.66	0	0	721.62	0	794	0	0	748.14	0	728.1	0	693.34	703.64	0	706.38	0	713.48	770.56	804.28	0	694.76	756.69	704.08	711.91	0	718.12	0	723.85	0	0	0	0	743.99	694.41	766.16	0	0	0	0	0	694.12	694.02	754.67	0	761.73	731.07	722.47	793.28
2.8217e+13	737.57	0	0	721.46	0	774.34	0	0	751.44	0	727.99	0	693.27	703.45	0	706.3	0	713.26	775.38	791.73	0	694.68	738.77	704	711.78	0	717.96	0	723.67	0	0	0	0	746.95	694.13	768.97	0	0	0	0	0	693.94	693.15	754.27	0	763.27	732.85	722.02	788.64
2.8264e+13	730.44	0	0	721.28	0	765.04	0	0	752.68	0	727.88	0	693.21	703.27	0	706.21	0	713.53	774.1	783.46	0	694.59	730.94	703.91	711.65	0	717.79	0	723.48	0	0	0	0	748.17	693.85	770.59	0	0	0	0	0	693.76	692.75	754.43	0	760.21	733.94	721.81	782.65
2.831e+13	725.75	0	0	721.1	0	759.03	0	0	752.4	0	727.77	0	693.14	703.09	0	706.13	0	713.68	771.64	777.59	0	694.5	725.96	703.83	711.53	0	717.62	0	723.28	0	0	0	0	747.96	693.55	770.69	0	0	0	0	0	693.59	692.67	754.75	0	756.99	733.96	721.76	777.75
2.8357e+13	722.19	0	0	720.91	0	754.57	0	0	751.45	0	727.66	0	693.08	702.91	0	706.04	0	713.55	769.06	773.05	0	694.41	722.25	703.75	711.4	0	717.45	0	723.08	0	0	0	0	747.11	693.26	769.99	0	0	0	0	0	693.42	692.61	754.92	0	754.08	733.39	721.72	773.73
2.8403e+13	719.28	0	0	720.73	0	751.02	0	0	750.23	0	727.55	0	693.01	702.72	0	705.96	0	713.2	766.61	769.34	0	694.32	719.24	703.66	711.28	0	717.28	0	722.9	0	0	0	0	745.98	692.94	768.9	0	0	0	0	0	693.25	692.42	754.86	0	751.49	732.53	721.59	770.33
2.845e+13	716.77	0	0	720.56	0	748.04	0	0	748.92	0	727.43	0	692.95	702.54	0	705.87	0	712.69	764.33	766.19	0	694.23	716.66	703.58	711.15	0	717.11	0	722.73	0	0	0	0	744.74	692.64	767.63	0	0	0	0	0	693.08	692.05	754.6	0	749.17	731.54	721.36	767.38
2.8496e+13	773.37	0	0	722.62	0	816.21	0	0	748.22	0	729.32	0	695.29	704.93	0	708.04	0	714.44	764.34	808.03	0	696.61	786.62	705.79	713.29	0	719.2	0	724.79	0	0	690.56	0	744.23	695.5	766.78	0	0	0	0	0	695.67	695.04	755.75	0	753.26	731.71	723.38	786.76
2.8543e+13	743.33	0	0	722.45	0	781.9	0	0	750.67	0	729.21	0	695.22	704.75	0	707.96	0	713.85	775.23	797.73	0	696.53	745.28	705.7	713.17	0	719.04	0	724.62	0	0	690.32	0	746.26	695.22	768.36	0	0	0	0	0	695.5	694.19	755.16	0	764.56	732.53	722.89	792.27
2.8589e+13	733.79	0	0	722.28	0	769.39	0	0	753.04	0	729.1	0	695.15	704.57	0	707.87	0	714.02	775.69	787.66	0	696.44	734.53	705.61	713.04	0	718.87	0	724.44	0	0	690.09	0	748.5	694.93	770.84	0	0	0	0	0	695.32	693.64	755.09	0	762.37	734.23	722.56	786.04
2.8636e+13	728.18	0	0	722.1	0	762.16	0	0	753.31	0	728.99	0	695.08	704.38	0	707.79	0	714.28	773.54	780.84	0	696.35	728.51	705.53	712.92	0	718.71	0	724.24	0	0	0	0	748.83	694.64	771.56	0	0	0	0	0	695.14	693.41	755.4	0	759.07	734.68	722.47	780.62
2.8682e+13	724.17	0	0	721.92	0	757.07	0	0	752.59	0	728.87	0	695.01	704.2	0	707.7	0	714.28	770.95	775.74	0	696.26	724.29	705.44	712.79	0	718.54	0	724.04	0	0	0	0	748.2	694.35	771.16	0	0	0	0	0	694.97	693.33	755.66	0	755.98	734.32	722.45	776.22
2.8729e+13	720.99	0	0	721.74	0	753.13	0	0	751.46	0	728.76	0	694.94	704.02	0	707.61	0	714.02	768.41	771.67	0	696.17	721	705.36	712.67	0	718.37	0	723.85	0	0	0	0	747.15	694.05	770.21	0	0	0	0	0	694.8	693.21	755.7	0	753.23	733.56	722.36	772.54
2.8775e+13	718.31	0	0	721.56	0	749.9	0	0	750.16	0	728.65	0	694.87	703.84	0	707.53	0	713.57	766.04	768.27	0	696.08	718.23	705.27	712.54	0	718.2	0	723.68	0	0	0	0	745.94	693.76	768.99	0	0	0	0	0	694.63	692.92	755.53	0	750.78	732.61	722.18	769.38
2.8822e+13	715.95	0	0	721.39	0	747.15	0	0	748.82	0	728.54	0	694.8	703.66	0	707.44	0	713	763.84	765.34	0	695.99	715.81	705.19	712.41	0	718.03	0	723.51	0	0	0	0	744.67	693.47	767.67	0	0	0	0	0	694.46	692.46	755.18	0	748.57	731.57	721.9	766.62
2.8868e+13	752.24	0	0	723.43	0	793.38	0	0	749.56	0	730.4	0	697.1	706	0	709.57	0	714.62	772.63	804.76	0	698.32	755.89	707.35	714.52	0	720.1	0	725.55	0	0	691.64	0	745.35	696.29	767.76	0	0	0	0	0	697	695.24	756.16	0	763.57	732.27	723.78	794.66
2.8915e+13	737.95	0	0	723.26	0	774.81	0	0	752.91	0	730.29	0	697.03	705.82	0	709.49	0	714.48	776.79	792.53	0	698.23	739.07	707.27	714.39	0	719.93	0	725.37	0	0	691.41	0	748.38	696	770.65	0	0	0	0	0	696.83	694.5	755.8	0	764.38	734.19	723.34	789.65
2.8961e+13	730.98	0	0	723.08	0	765.75	0	0	754.02	0	730.17	0	696.96	705.64	0	709.4	0	714.8	775.35	784.45	0	698.14	731.45	707.18	714.27	0	719.77	0	725.17	0	0	691.17	0	749.49	695.72	772.17	0	0	0	0	0	696.65	694.19	756.01	0	761.21	735.22	723.16	783.72
2.9008e+13	726.35	0	0	722.9	0	759.82	0	0	753.65	0	730.06	0	696.88	705.46	0	709.31	0	714.94	772.85	778.65	0	698.05	726.54	707.1	714.14	0	719.6	0	724.97	0	0	690.94	0	749.2	695.42	772.2	0	0	0	0	0	696.48	694.1	756.34	0	757.97	735.16	723.14	778.86
2.9054e+13	722.83	0	0	722.72	0	755.4	0	0	752.65	0	729.95	0	696.81	705.28	0	709.23	0	714.8	770.25	774.15	0	697.96	722.87	707.01	714.02	0	719.43	0	724.78	0	0	690.69	0	748.29	695.12	771.45	0	0	0	0	0	696.31	694.01	756.49	0	755.04	734.54	723.1	774.86
2.9101e+13	719.94	0	0	722.54	0	751.86	0	0	751.4	0	729.84	0	696.74	705.1	0	709.14	0	714.42	767.78	770.45	0	697.88	719.88	706.93	713.89	0	719.26	0	724.6	0	0	690.45	0	747.12	694.82	770.33	0	0	0	0	0	696.13	693.82	756.41	0	752.44	733.65	722.96	771.47
2.9147e+13	717.44	0	0	722.36	0	748.9	0	0	750.05	0	729.73	0	696.67	704.92	0	709.05	0	713.89	765.49	767.31	0	697.79	717.32	706.84	713.77	0	719.09	0	724.43	0	0	690.22	0	745.86	694.53	769.03	0	0	0	0	0	695.96	693.45	756.13	0	750.11	732.64	722.73	768.52
2.9193e+13	770.72	0	0	724.37	0	813.78	0	0	749.35	0	731.56	0	698.93	707.23	0	711.15	0	715.55	766.54	809.69	0	700.07	781.28	708.97	715.83	0	721.13	0	726.44	0	0	692.96	0	745.32	697.31	768.15	0	0	0	0	0	698.45	696.37	757.21	0	756.1	732.73	724.66	790.08
2.924e+13	743.52	0	0	724.21	0	782.05	0	0	752.15	0	731.45	0	698.86	707.05	0	711.06	0	715.02	776.81	798.34	0	699.98	745.32	708.88	715.71	0	720.96	0	726.27	0	0	692.71	0	747.7	697.03	770.03	0	0	0	0	0	698.28	695.52	756.62	0	765.8	733.83	724.17	793.27
2.9286e+13	734.28	0	0	724.04	0	769.99	0	0	754.4	0	731.33	0	698.78	706.87	0	710.97	0	715.26	776.96	788.54	0	699.89	734.97	708.79	715.58	0	720.8	0	726.09	0	0	692.47	0	749.84	696.75	772.43	0	0	0	0	0	698.12	695.01	756.61	0	763.37	735.5	723.86	787.05
2.9333e+13	728.77	0	0	723.86	0	762.89	0	0	754.57	0	731.22	0	698.71	706.69	0	710.89	0	715.53	774.73	781.84	0	699.8	729.06	708.71	715.46	0	720.63	0	725.88	0	0	692.24	0	750.06	696.47	773.06	0	0	0	0	0	697.94	694.85	756.95	0	760.03	735.88	723.8	781.69
2.9379e+13	724.79	0	0	723.68	0	757.86	0	0	753.78	0	731.11	0	698.64	706.51	0	710.8	0	715.52	772.11	776.8	0	699.71	724.89	708.62	715.33	0	720.47	0	725.68	0	0	691.99	0	749.37	696.18	772.61	0	0	0	0	0	697.77	694.78	757.2	0	756.92	735.47	723.79	777.31
2.9426e+13	721.64	0	0	723.49	0	753.95	0	0	752.61	0	731	0	698.57	706.33	0	710.71	0	715.24	769.56	772.75	0	699.62	721.62	708.54	715.21	0	720.3	0	725.5	0	0	691.75	0	748.28	695.89	771.62	0	0	0	0	0	697.6	694.64	757.23	0	754.16	734.67	723.71	773.64
2.9472e+13	718.97	0	0	723.32	0	750.73	0	0	751.28	0	730.89	0	698.5	706.15	0	710.62	0	714.77	767.17	769.36	0	699.53	718.87	708.45	715.08	0	720.13	0	725.33	0	0	691.51	0	747.04	695.59	770.38	0	0	0	0	0	697.43	694.37	757.03	0	751.7	733.68	723.52	770.49
2.9519e+13	758.9	0	0	725.3	0	805.47	0	690.06	750.51	0	732.69	0	700.72	708.41	0	712.68	0	716.52	764.18	770.38	0	701.77	957.26	710.54	717.12	0	722.13	0	727.32	0	0	694.21	691.08	746.47	698.31	769.52	0	0	0	0	0	699.86	697.39	758.23	0	748.45	733.83	725.52	766.02
2.9565e+13	751.92	0	0	725.13	0	792.84	0	0	750.96	0	732.58	0	700.64	708.24	0	712.59	0	715.73	774.57	805.18	0	701.68	755.22	710.45	716.99	0	721.97	0	727.16	0	0	693.98	690.98	746.69	698.03	769.32	0	0	0	0	0	699.7	696.66	757.58	0	765.25	733.44	725.03	795.9
2.9612e+13	738.33	0	0	724.97	0	775.25	0	0	754.3	0	732.46	0	700.57	708.06	0	712.51	0	715.68	778.11	793.29	0	701.59	739.37	710.36	716.87	0	721.8	0	726.98	0	0	693.74	690.87	749.74	697.76	772.25	0	0	0	0	0	699.53	695.93	757.26	0	765.41	735.47	724.6	790.6
2.9658e+13	731.51	0	0	724.79	0	766.41	0	0	755.28	0	732.35	0	700.5	707.88	0	712.42	0	716.04	776.53	785.38	0	701.5	731.95	710.28	716.74	0	721.64	0	726.78	0	0	693.51	690.77	750.73	697.47	773.67	0	0	0	0	0	699.36	695.63	757.51	0	762.16	736.43	724.45	784.73
2.9705e+13	726.94	0	0	724.61	0	760.56	0	0	754.83	0	732.24	0	700.43	707.7	0	712.33	0	716.17	773.99	779.66	0	701.41	727.11	710.19	716.61	0	721.47	0	726.57	0	0	693.27	690.66	750.36	697.19	773.63	0	0	0	0	0	699.19	695.53	757.84	0	758.89	736.31	724.45	779.92
2.9751e+13	723.45	0	0	724.43	0	756.18	0	0	753.79	0	732.13	0	700.36	707.53	0	712.24	0	716.01	771.37	775.19	0	701.32	723.47	710.1	716.49	0	721.31	0	726.38	0	0	693.04	690.55	749.41	696.9	772.84	0	0	0	0	0	699.02	695.42	757.98	0	755.95	735.64	724.41	775.93
2.9798e+13	720.57	0	0	724.25	0	752.66	0	0	752.5	0	732.02	0	700.29	707.35	0	712.16	0	715.62	768.89	771.51	0	701.23	720.5	710.02	716.36	0	721.14	0	726.21	0	0	692.79	690.44	748.2	696.62	771.69	0	0	0	0	0	698.85	695.21	757.88	0	753.34	734.71	724.27	772.55
2.9844e+13	718.09	0	0	724.08	0	749.7	0	0	751.13	0	731.9	0	700.22	707.17	0	712.07	0	715.07	766.59	768.38	0	701.14	717.95	709.93	716.24	0	720.97	0	726.05	0	0	692.55	690.34	746.91	696.34	770.37	0	0	0	0	0	698.68	694.85	757.59	0	751	733.67	724.02	769.61
2.9891e+13	768.48	0	0	726.04	0	811.58	0	691.35	750.46	0	733.68	0	702.39	709.39	0	714.09	0	716.63	768.75	810.87	0	703.34	777.17	711.98	718.24	0	722.95	0	728.01	0	0	695.2	692.78	746.38	699.02	769.48	0	0	0	0	0	701.07	697.66	758.59	690.12	758.82	733.72	725.88	792.87
2.9937e+13	743.69	0	0	725.88	0	782.19	0	691.16	753.58	0	733.57	0	702.32	709.22	0	714	0	716.16	778.27	798.92	0	703.25	745.36	711.89	718.11	0	722.78	0	727.84	0	0	694.97	692.67	749.09	698.75	771.63	0	0	0	0	0	700.9	696.94	758.02	0	766.95	735.09	725.38	794.2
2.9984e+13	734.74	0	0	725.71	0	770.55	0	690.96	755.68	0	733.46	0	702.25	709.04	0	713.91	0	716.47	778.15	789.38	0	703.16	735.38	711.81	717.99	0	722.62	0	727.65	0	0	694.73	692.57	751.1	698.47	773.94	0	0	0	0	0	700.74	696.48	758.06	0	764.31	736.73	725.11	788.01
3.003e+13	729.33	0	0	725.53	0	763.58	0	690.77	755.75	0	733.35	0	702.18	708.86	0	713.82	0	716.75	775.85	782.79	0	703.07	729.59	711.72	717.86	0	722.46	0	727.45	0	0	694.5	692.46	751.23	698.19	774.49	690.04	0	0	0	0	700.57	696.29	758.42	0	760.93	737.03	725.07	782.7
3.0077e+13	725.4	0	0	725.34	0	758.6	0	690.59	754.91	0	733.23	0	702.1	708.69	0	713.74	0	716.72	773.21	777.81	0	702.98	725.47	711.63	717.74	0	722.29	0	727.25	0	0	694.27	692.35	750.48	697.9	773.98	0	0	0	0	0	700.4	696.18	758.67	0	757.81	736.56	725.07	778.35
3.0123e+13	722.26	0	0	725.16	0	754.71	0	690.4	753.7	0	733.12	0	702.03	708.51	0	713.65	0	716.42	770.64	773.78	0	702.89	722.22	711.54	717.61	0	722.12	0	727.07	0	0	694.03	692.24	749.35	697.61	772.96	0	0	0	0	0	700.24	695.99	758.68	0	755.04	735.72	724.99	774.7
3.017e+13	719.61	0	0	724.99	0	751.51	0	690.21	752.34	0	733.01	0	701.96	708.33	0	713.56	0	715.93	768.25	770.41	0	702.8	719.49	711.46	717.49	0	721.95	0	726.9	0	0	693.8	692.14	748.08	697.33	771.69	0	0	0	0	0	700.07	695.69	758.46	0	752.57	734.71	724.79	771.56
3.0216e+13	786.99	0	0	726.92	0	825.06	0	692.81	751.48	0	734.76	0	704.09	710.52	0	715.55	0	717.59	765.21	783.42	0	704.95	901.61	713.47	719.46	0	723.9	0	728.85	0	0	696.39	694.53	747.42	699.97	770.77	0	0	0	0	0	702.4	698.6	759.59	691.3	749.4	734.77	726.72	769.36
3.0263e+13	751.65	0	0	726.76	0	792.36	0	692.61	752.33	0	734.65	0	704.02	710.34	0	715.46	0	716.81	776.37	805.57	0	704.86	754.64	713.38	719.33	0	723.74	0	728.68	0	0	696.16	694.43	748	699.7	770.84	0	0	0	0	0	702.24	697.86	758.93	691.04	766.77	734.6	726.21	797.01
3.0309e+13	738.71	0	0	726.59	0	775.65	0	692.42	755.63	0	734.54	0	703.95	710.17	0	715.37	0	716.86	779.34	794	0	704.77	739.67	713.3	719.21	0	723.58	0	728.5	0	0	695.93	694.32	751.05	699.44	773.79	0	0	0	0	0	702.07	697.28	758.65	690.78	766.38	736.7	725.8	791.5
3.0356e+13	732.03	0	0	726.42	0	767.03	0	692.24	756.48	0	734.42	0	703.87	709.99	0	715.28	0	717.24	777.64	786.26	0	704.68	732.43	713.21	719.08	0	723.42	0	728.3	0	0	695.7	694.21	751.91	699.16	775.1	690.19	0	0	0	0	701.91	697.03	758.94	690.53	763.04	737.58	725.69	785.69
3.0402e+13	727.51	0	0	726.23	0	761.26	0	692.05	755.96	0	734.31	0	703.8	709.82	0	715.19	0	717.37	775.06	780.62	0	704.59	727.65	713.12	718.96	0	723.25	0	728.1	0	0	695.47	694.11	751.47	698.88	775	690.36	0	0	0	0	701.74	696.9	759.28	690.27	759.75	737.4	725.7	780.92
3.0449e+13	724.05	0	0	726.05	0	756.92	0	691.86	754.86	0	734.2	0	703.73	709.64	0	715.1	0	717.18	772.43	776.19	0	704.5	724.05	713.03	718.83	0	723.09	0	727.91	0	0	695.24	694	750.46	698.6	774.17	0	0	0	0	0	701.58	696.73	759.4	690.02	756.81	736.68	725.66	776.96
3.0495e+13	721.19	0	0	725.87	0	753.41	0	691.68	753.54	0	734.09	0	703.66	709.47	0	715.01	0	716.76	769.94	772.53	0	704.41	721.1	712.95	718.71	0	722.92	0	727.74	0	0	695.01	693.9	749.23	698.32	772.99	0	0	0	0	0	701.41	696.47	759.29	0	754.19	735.73	725.52	773.59
3.0542e+13	718.72	0	0	725.71	0	750.46	0	691.48	752.15	0	733.97	0	703.59	709.29	0	714.93	0	716.2	767.63	769.4	0	704.32	718.56	712.86	718.58	0	722.75	0	727.58	0	0	694.77	693.79	747.92	698.04	771.65	0	0	0	0	0	701.24	696.08	758.97	0	751.84	734.66	725.26	770.65
3.0588e+13	766.61	0	0	727.62	0	809.6	0	694.04	751.56	0	735.7	0	705.68	711.44	0	716.88	0	717.66	770.93	811.72	0	706.43	773.93	714.84	720.52	0	724.67	0	729.5	0	0	697.32	696.13	747.44	700.65	770.78	0	0	0	0	0	703.54	698.77	759.91	692.19	761.35	734.69	727.05	795.24
3.0635e+13	743.87	0	0	727.46	0	782.32	0	693.85	754.95	0	735.59	0	705.6	711.27	0	716.79	0	717.27	779.64	799.46	0	706.34	745.41	714.75	720.39	0	724.51	0	729.33	0	0	697.1	696.02	750.42	700.38	773.17	0	0	0	0	0	703.37	698.05	759.36	691.93	768.01	736.32	726.55	795.07
3.0681e+13	735.18	0	0	727.29	0	771.07	0	693.66	756.91	0	735.48	0	705.53	711.09	0	716.7	0	717.64	779.26	790.18	0	706.25	735.78	714.66	720.27	0	724.35	0	729.14	0	0	696.87	695.92	752.31	700.1	775.38	690.15	0	0	0	0	703.21	697.67	759.44	691.67	765.19	737.9	726.3	788.91
3.0728e+13	729.85	0	0	727.11	0	764.23	0	693.48	756.88	0	735.36	0	705.46	710.92	0	716.61	0	717.92	776.91	783.7	0	706.16	730.09	714.57	720.14	0	724.19	0	728.93	0	0	696.64	695.81	752.34	699.83	775.85	690.76	0	0	0	0	703.04	697.53	759.82	691.42	761.78	738.12	726.3	783.66
3.0774e+13	725.96	0	0	726.92	0	759.3	0	693.29	755.98	0	735.25	0	705.38	710.74	0	716.52	0	717.87	774.25	778.76	0	706.07	726.01	714.48	720.02	0	724.02	0	728.74	0	0	696.41	695.71	751.53	699.55	775.29	690.52	0	0	0	0	702.88	697.41	760.06	691.17	758.65	737.6	726.3	779.35
3.0821e+13	722.84	0	0	726.74	0	755.44	0	693.1	754.73	0	735.14	0	705.31	710.57	0	716.43	0	717.54	771.67	774.77	0	705.97	722.78	714.4	719.89	0	723.86	0	728.56	0	0	696.18	695.6	750.37	699.27	774.24	0	0	0	0	0	702.72	697.21	760.06	690.91	755.87	736.72	726.21	775.71
3.0867e+13	720.2	0	0	726.57	0	752.24	0	692.92	753.35	0	735.02	0	705.24	710.4	0	716.34	0	717.03	769.27	771.4	0	705.88	720.07	714.31	719.77	0	723.69	0	728.4	0	0	695.95	695.5	749.07	698.99	772.95	0	0	0	0	0	702.55	696.89	759.82	690.66	753.39	735.68	726	772.57
3.0913e+13	795.91	0	0	728.46	0	831.09	0	695.41	752.41	0	736.73	0	707.29	712.51	0	718.26	0	718.58	766.28	794.4	0	707.96	867.6	716.25	721.67	0	725.58	0	730.3	0	0	698.45	697.78	748.33	701.56	771.96	0	0	0	0	0	704.8	699.68	760.88	693.34	750.65	735.65	727.87	774.21
3.096e+13	751.39	0	0	728.3	0	791.92	0	695.23	753.67	0	736.62	0	707.21	712.34	0	718.17	0	717.83	778.05	805.91	0	707.87	754.13	716.17	721.55	0	725.42	0	730.14	0	0	698.23	697.68	749.28	701.3	772.33	0	0	0	0	0	704.64	698.93	760.21	693.09	768.16	735.73	727.35	798.02
3.1006e+13	739.03	0	0	728.14	0	776.02	0	695.04	756.89	0	736.5	0	707.14	712.16	0	718.08	0	717.97	780.5	794.68	0	707.78	739.93	716.08	721.42	0	725.26	0	729.95	0	0	698	697.57	752.29	701.03	775.25	690.04	0	0	0	0	704.47	698.38	759.99	692.83	767.28	737.89	726.95	792.35
3.1053e+13	732.5	0	0	727.96	0	767.6	0	694.86	757.62	0	736.39	0	707.07	711.99	0	717.99	0	718.37	778.69	787.1	0	707.69	732.86	715.99	721.3	0	725.1	0	729.75	0	0	697.77	697.47	753.04	700.76	776.46	691.07	0	0	0	0	704.31	698.16	760.31	692.57	763.88	738.68	726.87	786.61
3.1099e+13	728.03	0	0	727.78	0	761.92	0	694.67	757.02	0	736.28	0	706.99	711.82	0	717.9	0	718.48	776.08	781.54	0	707.59	728.16	715.9	721.18	0	724.94	0	729.55	0	0	697.55	697.36	752.52	700.48	776.3	691.29	0	0	0	0	704.15	698.05	760.65	692.3	760.57	738.43	726.9	781.88
3.1146e+13	724.6	0	0	727.59	0	757.61	0	694.49	755.88	0	736.17	0	706.92	711.65	0	717.82	0	718.27	773.44	777.14	0	707.5	724.58	715.81	721.05	0	724.77	0	729.36	0	0	697.32	697.26	751.47	700.19	775.43	690.6	0	0	0	0	703.98	697.9	760.76	692.04	757.62	737.68	726.87	777.94
3.1192e+13	721.76	0	0	727.42	0	754.13	0	694.3	754.54	0	736.05	0	706.84	711.47	0	717.73	0	717.83	770.94	773.5	0	707.41	721.65	715.72	720.93	0	724.61	0	729.2	0	0	697.09	697.15	750.21	699.92	774.23	0	0	0	0	0	703.82	697.64	760.62	691.79	754.99	736.69	726.71	774.58
3.1239e+13	719.3	0	0	727.25	0	751.19	0	694.11	753.12	0	735.94	0	706.77	711.3	0	717.64	0	717.25	768.62	770.38	0	707.32	719.13	715.63	720.8	0	724.44	0	729.04	0	0	696.87	697.05	748.87	699.64	772.87	0	0	0	0	0	703.66	697.26	760.29	691.53	752.65	735.6	726.44	771.64
3.1285e+13	765.02	0	0	729.12	0	807.84	0	696.56	752.66	0	737.62	0	708.79	713.38	0	719.52	0	718.62	773.04	812.33	0	709.36	771.3	717.55	722.68	0	726.31	0	730.92	0	691.35	699.32	699.29	748.49	702.18	772.05	0	0	0	0	0	705.87	699.87	761.16	694.18	763.69	735.63	728.16	797.24
3.1332e+13	744.02	0	0	728.96	0	782.44	0	696.38	756.26	0	737.51	0	708.71	713.21	0	719.43	0	718.31	780.92	799.97	0	709.27	745.45	717.46	722.55	0	726.16	0	730.75	0	691.26	699.1	699.18	751.7	701.92	774.66	0	0	0	0	0	705.7	699.2	760.63	693.93	768.99	737.5	727.66	795.88
3.1378e+13	735.59	0	0	728.79	0	771.56	0	696.2	758.07	0	737.4	0	708.64	713.04	0	719.34	0	718.74	780.32	790.92	0	709.17	736.15	717.37	722.43	0	726	0	730.55	0	691.18	698.88	699.08	753.45	701.65	776.76	691.16	0	0	0	0	705.54	698.86	760.77	693.68	766.02	739.01	727.45	789.77
3.1425e+13	730.35	0	0	728.61	0	764.83	0	696.02	757.95	0	737.28	0	708.56	712.86	0	719.25	0	719.01	777.91	784.56	0	709.08	730.55	717.28	722.3	0	725.83	0	730.35	0	691.09	698.65	698.97	753.4	701.38	777.14	691.85	0	0	0	0	705.38	698.73	761.16	693.43	762.58	739.16	727.46	784.57
3.1471e+13	726.49	0	0	728.43	0	759.96	0	695.83	756.99	0	737.17	0	708.49	712.69	0	719.16	0	718.94	775.23	779.67	0	708.99	726.52	717.19	722.18	0	725.67	0	730.15	0	691.01	698.43	698.87	752.53	701.11	776.54	691.6	0	0	0	0	705.22	698.6	761.39	693.18	759.44	738.59	727.48	780.29
3.1518e+13	723.4	0	0	728.25	0	756.13	0	695.65	755.71	0	737.06	0	708.41	712.52	0	719.07	0	718.6	772.65	775.7	0	708.9	723.32	717.1	722.06	0	725.5	0	729.98	0	690.93	698.2	698.76	751.33	700.83	775.46	690.5	0	0	0	0	705.05	698.39	761.37	692.93	756.66	737.67	727.38	776.67
3.1564e+13	720.78	0	0	728.08	0	752.94	0	695.46	754.3	0	736.94	0	708.34	712.35	0	718.98	0	718.07	770.24	772.35	0	708.81	720.63	717.01	721.93	0	725.34	0	729.82	0	690.84	697.98	698.66	750.01	700.56	774.15	0	0	0	0	0	704.89	698.06	761.12	692.66	754.18	736.61	727.16	773.54
3.1611e+13	796.26	0	0	729.93	0	832.06	0	697.86	753.3	690.78	738.6	0	710.32	714.4	0	720.84	0	719.53	767.46	802.38	0	710.81	843.36	718.89	723.78	0	727.18	0	731.68	690.78	693.13	700.39	700.85	749.2	703.05	773.09	0	0	0	0	0	707.06	700.77	762.11	695.26	752.34	736.5	728.95	779.54
3.1657e+13	751.2	0	0	729.77	0	791.54	0	697.68	754.98	690.63	738.49	0	710.24	714.23	0	720.75	0	718.81	779.62	806.22	0	710.72	753.69	718.8	723.65	0	727.03	0	731.52	690.63	693.04	700.17	700.75	750.54	702.79	773.76	0	0	0	0	0	706.9	700.07	761.44	695.01	769.42	736.85	728.42	798.93
3.1704e+13	739.36	0	0	729.6	0	776.37	0	697.5	758.09	690.49	738.38	0	710.17	714.06	0	720.66	0	719.04	781.6	795.3	0	710.62	740.2	718.72	723.53	0	726.87	0	731.34	690.49	692.96	699.95	700.64	753.47	702.53	776.65	691.05	0	0	0	0	706.74	699.62	761.27	694.75	768.12	739.02	728.05	793.15
3.175e+13	732.96	0	0	729.43	0	768.15	0	697.32	758.69	690.35	738.26	0	710.09	713.88	0	720.57	0	719.46	779.68	787.88	0	710.53	733.29	718.63	723.4	0	726.71	0	731.13	690.35	692.88	699.73	700.54	754.1	702.25	777.76	692.26	0	0	0	0	706.58	699.44	761.62	694.5	764.66	739.73	728	787.47
3.1797e+13	728.55	0	0	729.24	0	762.54	0	697.14	758.03	690.21	738.15	0	710.02	713.71	0	720.48	0	719.55	777.05	782.39	0	710.44	728.65	718.54	723.28	0	726.54	0	730.93	690.21	692.79	699.5	700.43	753.52	701.98	777.54	692.4	0	0	0	0	706.42	699.32	761.95	694.25	761.34	739.42	728.05	782.78
3.1843e+13	725.14	0	0	729.06	0	758.27	0	696.95	756.85	690.07	738.04	0	709.94	713.54	0	720.39	0	719.32	774.39	778.04	0	710.35	725.1	718.45	723.16	0	726.38	0	730.75	690.07	692.7	699.28	700.33	752.43	701.71	776.63	691.72	0	0	0	0	706.25	699.13	762.05	694	758.39	738.62	728.01	778.87
3.189e+13	722.32	0	0	728.89	0	754.8	0	696.77	755.48	0	737.92	0	709.87	713.37	0	720.3	0	718.86	771.89	774.41	0	710.26	722.19	718.36	723.03	0	726.21	0	730.58	0	692.62	699.06	700.22	751.13	701.44	775.41	690.19	0	0	0	0	706.09	698.85	761.9	693.75	755.76	737.6	727.84	775.52
3.1936e+13	719.87	0	0	728.73	0	751.87	0	696.59	754.04	0	737.81	0	709.8	713.2	0	720.21	0	718.26	769.57	771.3	0	710.16	719.69	718.27	722.91	0	726.05	0	730.43	0	692.53	698.84	700.12	749.77	701.18	774.03	0	0	0	0	0	705.93	698.44	761.54	693.51	753.41	736.49	727.56	772.59
3.1983e+13	763.68	0	0	730.56	691.26	806.27	0	698.94	753.76	692.21	739.45	0	711.74	715.22	0	722.04	0	719.55	775.07	812.75	0	712.13	769.14	720.12	724.73	0	727.87	0	732.27	692.21	694.77	701.21	702.27	749.54	703.65	773.31	0	0	0	0	0	708.06	700.95	762.35	696.06	765.8	736.56	729.21	798.95
3.2029e+13	744.18	0	0	730.4	691.16	782.55	0	698.76	757.51	692.06	739.34	0	711.66	715.05	0	721.95	0	719.34	782.12	800.43	0	712.04	745.51	720.03	724.6	0	727.72	0	732.1	692.06	694.69	700.99	702.17	752.92	703.39	776.08	690.61	0	0	0	0	707.9	700.35	761.86	695.81	769.9	738.64	728.72	796.63
3.2076e+13	735.99	0	0	730.23	691.06	772.01	0	698.58	759.17	691.92	739.22	0	711.59	714.88	0	721.85	0	719.81	781.32	791.61	0	711.94	736.5	719.94	724.48	0	727.56	0	731.9	691.92	694.6	700.77	702.06	754.54	703.12	778.07	692.36	0	0	0	0	707.74	700.12	762.04	695.57	766.8	740.08	728.54	790.57
3.2122e+13	730.83	0	0	730.04	690.96	765.4	0	698.4	758.96	691.78	739.11	0	711.51	714.71	0	721.76	0	720.08	778.86	785.35	0	711.85	731.01	719.85	724.35	0	727.4	0	731.69	691.78	694.52	700.55	701.96	754.4	702.85	778.37	692.95	0	0	0	0	707.58	700.02	762.44	695.32	763.33	740.15	728.58	785.43
3.2169e+13	727.01	0	0	729.86	690.86	760.59	0	698.22	757.95	691.64	739	0	711.44	714.54	0	721.67	0	719.99	776.17	780.52	0	711.76	727.02	719.76	724.23	0	727.23	0	731.5	691.64	694.43	700.33	701.85	753.48	702.57	777.73	692.64	0	0	0	0	707.42	699.87	762.66	695.06	760.19	739.52	728.6	781.18
3.2215e+13	723.94	0	0	729.68	690.76	756.77	0	698.04	756.64	691.5	738.88	0	711.36	714.37	0	721.58	0	719.62	773.58	776.57	0	711.67	723.84	719.67	724.11	0	727.07	0	731.33	691.5	694.34	700.11	701.75	752.24	702.3	776.62	691.54	0	0	0	0	707.26	699.62	762.62	694.81	757.4	738.58	728.49	777.58
3.2262e+13	721.33	0	0	729.52	690.65	753.61	0	697.86	755.21	691.36	738.77	0	711.29	714.2	0	721.49	0	719.07	771.16	773.23	0	711.58	721.16	719.58	723.98	0	726.9	0	731.18	691.36	694.26	699.89	701.64	750.9	702.03	775.29	0	0	0	0	0	707.1	699.25	762.35	694.56	754.92	737.49	728.26	774.46
3.2308e+13	793.34	691.42	0	731.32	692.96	830.79	0	700.17	754.14	693.75	740.39	0	713.2	716.19	0	723.29	0	720.45	768.82	807.96	0	713.51	825.39	721.4	725.78	0	728.71	0	733.01	693.75	696.46	702.23	703.75	750.02	704.47	774.17	0	0	0	0	0	709.2	701.85	763.28	697.07	754.46	737.3	729.99	784.63
3.2355e+13	751.01	691.26	0	731.17	692.86	791.19	0	699.99	756.25	693.61	740.27	0	713.12	716.02	0	723.2	0	719.78	781.08	806.49	0	713.41	753.3	721.31	725.65	0	728.55	0	732.84	693.61	696.37	702.01	703.65	751.77	704.22	775.16	690.06	0	0	0	0	709.04	701.14	762.61	696.82	770.57	737.95	729.45	799.75
3.2401e+13	739.66	691.09	0	731	692.76	776.68	0	699.81	759.23	693.46	740.16	0	713.05	715.85	0	723.11	0	720.09	782.63	795.87	0	713.32	740.44	721.22	725.53	0	728.39	0	732.65	693.46	696.29	701.79	703.54	754.59	703.96	777.99	692.08	0	0	0	0	708.88	700.75	762.49	696.58	768.9	740.11	729.11	793.88
3.2448e+13	733.4	690.93	0	730.83	692.66	768.65	0	699.64	759.72	693.31	740.05	0	712.97	715.68	0	723.02	0	720.52	780.62	788.6	0	713.23	733.69	721.13	725.4	0	728.23	0	732.45	693.31	696.2	701.57	703.44	755.11	703.7	778.99	693.2	0	0	0	0	708.72	700.64	762.87	696.33	765.4	740.73	729.09	788.27
3.2494e+13	729.04	690.78	0	730.64	692.56	763.12	0	699.46	758.99	693.17	739.94	0	712.89	715.51	0	722.93	0	720.59	777.97	783.18	0	713.14	729.11	721.04	725.28	0	728.07	0	732.25	693.17	696.11	701.36	703.33	754.46	703.43	778.71	693.3	0	0	0	0	708.56	700.53	763.2	696.09	762.07	740.36	729.14	783.62
3.2541e+13	725.66	690.63	0	730.46	692.46	758.89	0	699.28	757.77	693.03	739.82	0	712.82	715.34	0	722.83	0	720.34	775.3	778.86	0	713.04	725.6	720.95	725.16	0	727.9	0	732.07	693.03	696.03	701.14	703.23	753.33	703.16	777.78	692.6	0	0	0	0	708.4	700.34	763.28	695.85	759.11	739.52	729.1	779.74
3.2587e+13	722.86	690.48	0	730.29	692.35	755.44	0	699.1	756.37	692.89	739.71	0	712.74	715.17	0	722.74	0	719.86	772.79	775.26	0	712.95	722.71	720.86	725.03	0	727.74	0	731.91	692.89	695.94	700.92	703.12	752.01	702.89	776.53	691.1	0	0	0	0	708.24	700.03	763.11	695.61	756.48	738.47	728.93	776.4
3.2633e+13	720.42	690.33	0	730.13	692.25	752.52	0	698.92	754.92	692.75	739.59	0	712.67	715	0	722.65	0	719.24	770.47	772.16	0	712.86	720.22	720.77	724.91	0	727.57	0	731.76	692.75	695.86	700.7	703.02	750.64	702.62	775.14	0	0	0	0	0	708.08	699.61	762.74	695.36	754.13	737.34	728.63	773.48
3.268e+13	762.53	692.75	0	731.92	694.52	804.87	0	701.19	754.86	695.1	741.19	0	714.55	716.96	0	724.42	0	720.46	777	813.04	0	714.76	767.34	722.56	726.68	0	729.36	0	733.56	695.1	698.01	703	705.09	750.59	705.03	774.54	0	0	0	0	0	710.14	702.01	763.49	697.83	767.72	737.49	730.22	800.4
3.2726e+13	744.34	692.6	0	731.76	694.41	782.65	0	701.01	758.71	694.96	741.08	0	714.47	716.79	0	724.33	0	720.35	783.25	800.84	0	714.67	745.57	722.47	726.55	0	729.2	0	733.39	694.96	697.92	702.78	704.98	754.09	704.78	777.43	691.46	0	0	0	0	709.99	701.42	763.03	697.58	770.74	739.75	729.74	797.32
3.2773e+13	736.37	692.44	0	731.59	694.31	772.43	0	700.83	760.22	694.81	740.96	0	714.39	716.63	0	724.24	0	720.86	782.26	792.24	0	714.57	736.84	722.38	726.43	0	729.05	0	733.18	694.81	697.84	702.57	704.88	755.58	704.52	779.32	693.17	0	0	0	0	709.83	701.22	763.26	697.34	767.52	741.1	729.6	791.31
3.2819e+13	731.28	692.28	0	731.41	694.21	765.94	0	700.66	759.92	694.67	740.85	0	714.31	716.46	0	724.15	0	721.12	779.76	786.08	0	714.48	731.44	722.29	726.3	0	728.89	0	732.98	694.67	697.75	702.35	704.77	755.35	704.25	779.54	693.67	0	0	0	0	709.67	701.13	763.67	697.09	764.04	741.09	729.66	786.23
3.2866e+13	727.5	692.12	0	731.22	694.11	761.17	0	700.48	758.87	694.52	740.74	0	714.24	716.29	0	724.06	0	721	777.06	781.3	0	714.39	727.49	722.2	726.18	0	728.72	0	732.79	694.52	697.67	702.14	704.67	754.38	703.98	778.86	693.4	0	0	0	0	709.51	700.97	763.87	696.85	760.9	740.42	729.67	782.01
3.2912e+13	724.45	691.97	0	731.05	694.01	757.39	0	700.3	757.52	694.38	740.62	0	714.16	716.12	0	723.97	0	720.6	774.46	777.39	0	714.29	724.34	722.11	726.06	0	728.56	0	732.62	694.38	697.58	701.92	704.57	753.11	703.72	777.72	692.27	0	0	0	0	709.35	700.71	763.81	696.6	758.11	739.44	729.56	778.43
3.2959e+13	721.86	691.82	0	730.88	693.91	754.23	0	700.12	756.07	694.24	740.51	0	714.09	715.95	0	723.88	0	720.03	772.04	774.06	0	714.2	721.68	722.02	725.93	0	728.39	0	732.47	694.24	697.49	701.7	704.46	751.75	703.46	776.38	690.32	0	0	0	0	709.19	700.34	763.53	696.36	755.62	738.33	729.32	775.32
3.3005e+13	789.46	694.2	0	732.66	696.13	828.52	0	702.35	754.96	696.54	742.09	0	715.93	717.89	0	725.62	0	721.32	770.37	811.83	0	716.07	812.07	723.78	727.68	0	730.15	0	734.26	696.54	699.61	703.97	706.49	750.82	705.84	775.2	0	0	0	0	0	711.22	702.83	764.4	698.79	756.91	738.07	730.99	789.13
3.3052e+13	750.84	694.05	0	732.5	696.02	790.87	0	702.17	757.48	696.4	741.97	0	715.86	717.72	0	725.53	0	720.71	782.45	806.72	0	715.98	752.95	723.69	727.55	0	730	0	734.1	696.4	699.52	703.75	706.39	752.96	705.59	776.5	690.7	0	0	0	0	711.06	702.14	763.73	698.55	771.62	739.02	730.44	800.48
3.3098e+13	739.94	693.9	0	732.34	695.92	776.98	0	702	760.32	696.26	741.86	0	715.78	717.55	0	725.43	0	721.1	783.6	796.39	0	715.88	740.67	723.6	727.43	0	729.84	0	733.91	696.26	699.43	703.54	706.28	755.67	705.33	779.25	692.95	0	0	0	0	710.91	701.79	763.67	698.32	769.64	741.16	730.13	794.56
3.3145e+13	733.8	693.74	0	732.16	695.82	769.13	0	701.82	760.69	696.12	741.75	0	715.7	717.38	0	725.34	0	721.54	781.51	789.27	0	715.79	734.07	723.51	727.3	0	729.69	0	733.7	696.12	699.35	703.32	706.18	756.07	705.07	780.16	693.94	0	0	0	0	710.75	701.68	764.07	698.08	766.09	741.69	730.14	789.01
3.3191e+13	729.49	693.59	0	731.97	695.72	763.67	0	701.65	759.9	695.98	741.64	0	715.62	717.21	0	725.25	0	721.58	778.84	783.93	0	715.7	729.55	723.42	727.18	0	729.52	0	733.5	695.98	699.26	703.11	706.07	755.36	704.8	779.83	694.02	0	0	0	0	710.59	701.57	764.39	697.84	762.76	741.26	730.2	784.41
3.3238e+13	726.14	693.43	0	731.79	695.62	759.47	0	701.47	758.65	695.84	741.52	0	715.55	717.05	0	725.16	0	721.3	776.17	779.64	0	715.6	726.07	723.33	727.06	0	729.36	0	733.33	695.84	699.17	702.9	705.97	754.19	704.53	778.86	693.4	0	0	0	0	710.43	701.35	764.46	697.6	759.8	740.38	730.15	780.55
3.3284e+13	723.35	693.28	0	731.63	695.52	756.04	0	701.3	757.22	695.69	741.4	0	715.47	716.88	0	725.07	0	720.8	773.65	776.06	0	715.51	723.2	723.24	726.93	0	729.19	0	733.17	695.69	699.09	702.68	705.87	752.85	704.27	777.59	691.85	0	0	0	0	710.28	701.03	764.27	697.35	757.17	739.31	729.97	777.23
3.3331e+13	720.92	693.13	0	731.47	695.42	753.14	0	701.12	755.75	695.55	741.29	0	715.39	716.71	0	724.98	0	720.16	771.32	772.97	0	715.42	720.72	723.15	726.81	0	729.03	0	733.02	695.55	699	702.47	705.76	751.45	704.01	776.18	0	0	0	0	0	710.12	700.59	763.88	697.11	754.81	738.15	729.66	774.31
3.3377e+13	761.5	695.45	0	733.22	697.59	803.62	0	703.31	755.97	697.8	742.85	0	717.21	718.62	0	726.69	0	721.31	778.81	813.23	0	717.25	765.78	724.89	728.53	0	730.78	0	734.79	697.8	701.07	704.7	707.76	751.65	706.37	775.74	690.17	0	0	0	0	712.12	702.91	764.58	699.5	769.44	738.41	731.19	801.64
3.3424e+13	744.45	695.3	0	733.06	697.49	782.73	0	703.13	759.85	697.66	742.74	0	717.13	718.45	0	726.6	0	721.3	784.31	801.22	0	717.16	745.61	724.79	728.4	0	730.62	0	734.61	697.66	700.98	704.48	707.65	755.22	706.12	778.73	692.48	0	0	0	0	711.96	702.39	764.16	699.26	771.52	740.81	730.72	797.95
3.347e+13	736.7	695.15	0	732.89	697.38	772.82	0	702.96	761.21	697.53	742.62	0	717.05	718.29	0	726.51	0	721.84	783.15	792.83	0	717.07	737.14	724.7	728.28	0	730.47	0	734.41	697.53	700.9	704.27	707.55	756.56	705.87	780.5	694.04	0	0	0	0	711.8	702.24	764.43	699.02	768.21	742.07	730.61	791.99
3.3517e+13	731.69	695	0	732.71	697.28	766.44	0	702.78	760.83	697.39	742.51	0	716.98	718.12	0	726.42	0	722.08	780.61	786.78	0	716.97	731.83	724.61	728.16	0	730.31	0	734.2	697.39	700.81	704.06	707.44	756.25	705.6	780.65	694.5	0	0	0	0	711.65	702.16	764.84	698.78	764.71	741.99	730.69	786.97
3.3563e+13	727.95	694.85	0	732.53	697.18	761.73	0	702.61	759.73	697.25	742.4	0	716.9	717.95	0	726.33	0	721.94	777.9	782.05	0	716.88	727.92	724.52	728.03	0	730.14	0	734.02	697.25	700.72	703.85	707.34	755.24	705.33	779.92	694.19	0	0	0	0	711.49	701.99	765.03	698.55	761.57	741.27	730.7	782.79
3.361e+13	724.92	694.7	0	732.35	697.08	757.97	0	702.43	758.36	697.11	742.28	0	716.82	717.79	0	726.23	0	721.52	775.3	778.16	0	716.79	724.8	724.43	727.91	0	729.98	0	733.86	697.11	700.64	703.63	707.23	753.94	705.06	778.76	693.13	0	0	0	0	711.33	701.71	764.95	698.31	758.78	740.26	730.58	779.23
3.3656e+13	722.34	694.54	0	732.19	696.98	754.83	0	702.26	756.89	696.97	742.17	0	716.74	717.62	0	726.14	0	720.93	772.88	774.85	0	716.69	722.15	724.34	727.79	0	729.81	0	733.71	696.97	700.55	703.42	707.13	752.55	704.8	777.4	691.2	0	0	0	0	711.18	701.32	764.65	698.08	756.29	739.13	730.33	776.13
3.3703e+13	785.56	696.82	0	733.93	699.11	825.87	0	704.41	755.76	699.17	743.71	0	718.53	719.5	0	727.83	0	722.14	772.07	814.5	0	718.5	802.19	726.05	729.48	0	731.54	0	735.47	699.17	702.58	705.62	709.09	751.6	707.13	776.19	690.71	0	0	0	0	713.14	703.71	765.47	700.43	759.52	738.81	731.93	792.99
3.3749e+13	750.68	696.67	0	733.77	699.01	790.57	0	704.24	758.67	699.03	743.59	0	718.45	719.33	0	727.74	0	721.59	783.72	806.92	0	718.41	752.62	725.96	729.36	0	731.38	0	735.3	699.03	702.5	705.41	708.98	754.12	706.88	777.79	691.81	0	0	0	0	712.98	703.05	764.81	700.2	772.59	740.07	731.38	801.15
3.3796e+13	740.19	696.52	0	733.61	698.91	777.25	0	704.06	761.36	698.89	743.48	0	718.38	719.17	0	727.65	0	722.06	784.51	796.88	0	718.31	740.87	725.87	729.23	0	731.23	0	735.11	698.89	702.41	705.2	708.88	756.69	706.63	780.45	693.96	0	0	0	0	712.83	702.78	764.8	699.96	770.32	742.15	731.1	795.19
3.3842e+13	734.17	696.37	0	733.43	698.8	769.57	0	703.89	761.61	698.75	743.37	0	718.3	719	0	727.56	0	722.49	782.35	789.91	0	718.22	734.41	725.78	729.11	0	731.07	0	734.9	698.75	702.32	704.99	708.77	756.99	706.37	781.27	694.85	0	0	0	0	712.67	702.72	765.22	699.72	766.75	742.59	731.14	789.71
3.3889e+13	729.92	696.22	0	733.24	698.7	764.19	0	703.72	760.76	698.62	743.26	0	718.22	718.84	0	727.46	0	722.51	779.66	784.63	0	718.13	729.95	725.68	728.99	0	730.91	0	734.7	698.62	702.24	704.77	708.67	756.22	706.1	780.88	694.86	0	0	0	0	712.52	702.61	765.53	699.48	763.42	742.11	731.21	785.15
3.3935e+13	726.59	696.07	0	733.07	698.6	760.03	0	703.54	759.48	698.48	743.14	0	718.14	718.67	0	727.37	0	722.21	776.98	780.39	0	718.03	726.51	725.59	728.86	0	730.74	0	734.53	698.48	702.15	704.56	708.57	755.01	705.84	779.88	694.25	0	0	0	0	712.36	702.38	765.58	699.24	760.45	741.19	731.16	781.32
3.3982e+13	723.82	695.92	0	732.9	698.5	756.62	0	703.37	758.03	698.34	743.02	0	718.06	718.5	0	727.28	0	721.68	774.47	776.82	0	717.94	723.66	725.5	728.74	0	730.58	0	734.38	698.34	702.06	704.35	708.46	753.65	705.59	778.6	692.75	0	0	0	0	712.21	702.03	765.37	699	757.82	740.1	730.96	778.01
3.4028e+13	721.41	695.77	0	732.74	698.4	753.72	0	703.2	756.54	698.2	742.91	0	717.98	718.34	0	727.19	0	721.03	772.13	773.75	0	717.85	721.19	725.41	728.62	0	730.42	0	734.23	698.2	701.98	704.14	708.36	752.23	705.33	777.18	690.42	0	0	0	0	712.05	701.58	764.96	698.77	755.47	738.92	730.64	775.11
3.4075e+13	760.62	698	0	734.47	700.49	802.5	0	705.31	757.07	700.36	744.43	0	719.74	720.2	0	728.85	0	722.13	780.51	813.36	0	719.62	764.44	727.1	730.29	0	732.13	0	735.97	700.36	703.97	706.31	710.28	752.7	707.63	776.92	691.36	0	0	0	0	713.98	703.8	765.61	701.09	770.99	739.33	732.1	802.71
3.4121e+13	744.58	697.85	0	734.31	700.39	782.81	0	705.14	760.95	700.22	744.32	0	719.66	720.03	0	728.76	0	722.23	785.3	801.58	0	719.53	745.65	727	730.17	0	731.97	0	735.79	700.22	703.88	706.1	710.18	756.29	707.38	779.96	693.63	0	0	0	0	713.83	703.34	765.24	700.86	772.25	741.84	731.65	798.54
3.4168e+13	737.03	697.7	0	734.13	700.29	773.18	0	704.97	762.16	700.08	744.21	0	719.59	719.86	0	728.67	0	722.79	783.98	793.39	0	719.44	737.43	726.91	730.04	0	731.82	0	735.58	700.08	703.79	705.89	710.07	757.5	707.12	781.61	695	0	0	0	0	713.67	703.25	765.55	700.63	768.85	742.99	731.58	792.64
3.4214e+13	732.09	697.56	0	733.95	700.18	766.91	0	704.8	761.7	699.95	744.09	0	719.51	719.7	0	728.58	0	723.01	781.42	787.43	0	719.34	732.2	726.82	729.92	0	731.66	0	735.37	699.95	703.71	705.68	709.97	757.11	706.86	781.7	695.36	0	0	0	0	713.52	703.19	765.96	700.4	765.35	742.85	731.67	787.67
3.426e+13	728.38	697.41	0	733.77	700.08	762.25	0	704.62	760.56	699.81	743.98	0	719.43	719.53	0	728.48	0	722.84	778.7	782.76	0	719.25	728.34	726.73	729.8	0	731.49	0	735.19	699.81	703.62	705.47	709.86	756.05	706.59	780.93	695.04	0	0	0	0	713.36	703.02	766.14	700.17	762.2	742.08	731.69	783.52
3.4307e+13	725.37	697.26	0	733.6	699.98	758.52	0	704.45	759.16	699.67	743.86	0	719.35	719.37	0	728.39	0	722.4	776.1	778.9	0	719.16	725.24	726.64	729.67	0	731.33	0	735.03	699.67	703.53	705.26	709.76	754.73	706.34	779.75	694.13	0	0	0	0	713.21	702.72	766.04	699.93	759.41	741.04	731.56	779.98
3.4353e+13	722.8	697.11	0	733.44	699.88	755.39	0	704.28	757.67	699.54	743.75	0	719.27	719.2	0	728.3	0	721.79	773.67	775.61	0	719.06	722.61	726.55	729.55	0	731.17	0	734.89	699.54	703.45	705.05	709.66	753.32	706.09	778.38	692.2	0	0	0	0	713.06	702.31	765.72	699.69	756.93	739.89	731.29	776.9
3.44e+13	782.02	699.29	0	735.14	701.93	823.19	0	706.36	756.55	701.65	745.25	0	721	721.04	0	729.94	0	722.92	773.88	816.32	0	720.81	794.79	728.21	731.2	691.21	732.86	0	736.62	701.65	705.4	707.19	711.55	752.36	708.36	777.15	692	0	0	0	0	714.96	704.6	766.48	701.98	762.15	739.53	732.84	796.24
3.4446e+13	750.53	699.15	0	734.99	701.83	790.3	0	706.19	759.82	701.52	745.14	0	720.92	720.87	0	729.85	0	722.46	784.9	807.12	0	720.72	752.33	728.11	731.08	691.04	732.7	0	736.45	701.52	705.32	706.98	711.44	755.24	708.12	779.03	693.13	0	0	0	0	714.81	703.95	765.84	701.75	773.47	741.09	732.28	801.75
3.4493e+13	740.42	699	0	734.82	701.73	777.5	0	706.02	762.34	701.38	745.03	0	720.85	720.71	0	729.76	0	722.99	785.37	797.35	0	720.62	741.05	728.02	730.96	690.87	732.55	0	736.25	701.38	705.23	706.77	711.34	757.66	707.87	781.6	695	0	0	0	0	714.65	703.74	765.89	701.51	770.97	743.1	732.04	795.78
3.4539e+13	734.52	698.85	0	734.64	701.63	769.98	0	705.85	762.49	701.24	744.91	0	720.77	720.54	0	729.66	0	723.41	783.14	790.5	0	720.53	734.74	727.93	730.83	690.68	732.39	0	736.04	701.24	705.14	706.56	711.23	757.86	707.61	782.32	695.77	0	0	0	0	714.5	703.71	766.32	701.28	767.37	743.46	732.1	790.37
3.4586e+13	730.32	698.71	0	734.46	701.53	764.67	0	705.68	761.59	701.11	744.8	0	720.69	720.38	0	729.57	0	723.41	780.43	785.3	0	720.44	730.33	727.84	730.71	690.51	732.23	0	735.85	701.11	705.05	706.36	711.13	757.03	707.34	781.88	695.74	0	0	0	0	714.34	703.61	766.62	701.04	764.03	742.92	732.17	785.86
3.4632e+13	727.02	698.56	0	734.28	701.42	760.55	0	705.51	760.27	700.97	744.69	0	720.61	720.21	0	729.48	0	723.08	777.76	781.09	0	720.34	726.92	727.75	730.59	690.33	732.06	0	735.68	700.97	704.97	706.15	711.03	755.79	707.08	780.86	695.1	0	0	0	0	714.19	703.38	766.65	700.81	761.07	741.97	732.12	782.05
3.4679e+13	724.26	698.41	0	734.12	701.32	757.16	0	705.34	758.8	700.83	744.57	0	720.53	720.05	0	729.38	0	722.53	775.24	777.55	0	720.25	724.09	727.65	730.46	690.16	731.9	0	735.53	700.83	704.88	705.94	710.92	754.4	706.82	779.55	693.86	0	0	0	0	714.04	703.02	766.43	700.58	758.44	740.85	731.91	778.76
3.4725e+13	727.47	700.55	0	735.8	703.33	765.3	0	707.38	757.63	702.91	746.06	0	722.23	721.86	0	731	0	723.77	771.91	771.53	0	721.97	1083.5	729.29	732.09	692.53	733.57	0	737.25	702.91	706.8	708.05	712.78	753.43	709.06	778.4	694.15	0	0	0	0	715.91	705.41	767.33	702.84	754.84	740.54	733.55	773.58
3.4772e+13	759.76	700.41	0	735.65	703.23	801.46	0	707.21	758.17	702.78	745.94	0	722.15	721.7	0	730.91	0	722.92	782.09	813.43	0	721.88	763.2	729.2	731.97	692.34	733.42	0	737.09	702.78	706.71	707.84	712.68	753.75	708.83	778.07	692.71	0	0	0	0	715.76	704.69	766.6	702.61	772.37	740.24	732.98	803.64
3.4818e+13	744.64	700.26	0	735.49	703.13	782.86	0	707.04	761.98	702.64	745.83	0	722.07	721.53	0	730.82	0	723.12	786.23	801.91	0	721.78	745.64	729.11	731.85	692.16	733.26	0	736.91	702.64	706.63	707.63	712.57	757.32	708.58	781.13	694.77	0	0	0	0	715.61	704.26	766.28	702.38	772.91	742.81	732.55	799.08
3.4865e+13	737.29	700.11	0	735.32	703.03	773.51	0	706.87	763.05	702.5	745.72	0	722	721.37	0	730.72	0	723.7	784.77	793.92	0	721.69	737.66	729.01	731.72	691.99	733.11	0	736.7	702.5	706.54	707.42	712.47	758.38	708.33	782.68	696.01	0	0	0	0	715.45	704.21	766.63	702.15	769.44	743.87	732.51	793.25
3.4911e+13	732.44	699.97	0	735.14	702.93	767.34	0	706.7	762.52	702.37	745.6	0	721.92	721.2	0	730.63	0	723.89	782.17	788.05	0	721.59	732.52	728.92	731.6	691.82	732.95	0	736.49	702.37	706.45	707.22	712.36	757.92	708.07	782.69	696.32	0	0	0	0	715.3	704.17	767.03	701.92	765.94	743.65	732.62	788.34
3.4958e+13	728.77	699.82	0	734.96	702.83	762.73	0	706.53	761.34	702.23	745.49	0	721.84	721.04	0	730.54	0	723.7	779.45	783.42	0	721.5	728.71	728.83	731.48	691.64	732.78	0	736.31	702.23	706.37	707.01	712.26	756.82	707.81	781.89	695.95	0	0	0	0	715.15	703.99	767.19	701.69	762.79	742.85	732.63	784.22
3.5004e+13	725.78	699.68	0	734.79	702.73	759.03	0	706.36	759.91	702.1	745.37	0	721.76	720.88	0	730.45	0	723.23	776.84	779.6	0	721.41	725.63	728.74	731.35	691.45	732.62	0	736.16	702.1	706.28	706.81	712.16	755.47	707.56	780.69	695.02	0	0	0	0	714.99	703.69	767.08	701.45	760.01	741.78	732.49	780.7
3.5051e+13	723.23	699.53	0	734.63	702.63	755.92	0	706.2	758.41	701.96	745.26	0	721.68	720.71	0	730.35	0	722.61	774.42	776.32	0	721.31	723.02	728.65	731.23	691.28	732.46	0	736.02	701.96	706.19	706.6	712.05	754.05	707.31	779.3	693.36	0	0	0	0	714.84	703.27	766.74	701.22	757.52	740.6	732.2	777.63
3.5097e+13	778.81	701.63	0	736.3	704.6	820.6	0	708.21	757.34	704	746.73	0	723.36	722.5	0	731.95	0	723.66	775.72	817.55	0	723.01	788.98	730.26	732.84	693.61	734.11	0	737.72	704	708.08	708.68	713.88	753.12	709.53	778.08	693.31	0	0	0	0	716.69	705.49	767.45	703.45	764.67	740.22	733.69	798.96
3.5144e+13	750.34	701.49	0	736.15	704.49	790.02	0	708.04	760.91	703.86	746.62	0	723.28	722.34	0	731.86	0	723.29	786	807.28	0	722.91	752	730.17	732.72	693.44	733.96	0	737.54	703.86	707.99	708.47	713.78	756.31	709.29	780.22	694.41	0	0	0	0	716.54	704.87	766.83	703.22	774.25	742.07	733.14	802.3
3.519e+13	740.61	701.34	0	735.98	704.39	777.71	0	707.87	763.26	703.73	746.5	0	723.2	722.17	0	731.76	0	723.87	786.17	797.78	0	722.82	741.19	730.07	732.6	693.26	733.81	0	737.34	703.73	707.9	708.27	713.67	758.58	709.04	782.68	696.09	0	0	0	0	716.39	704.71	766.92	702.99	771.55	743.99	732.93	796.34
3.5237e+13	734.83	701.2	0	735.8	704.29	770.35	0	707.7	763.31	703.59	746.39	0	723.12	722.01	0	731.67	0	724.28	783.88	791.06	0	722.73	735.01	729.98	732.47	693.08	733.65	0	737.13	703.59	707.82	708.06	713.57	758.67	708.78	783.32	696.77	0	0	0	0	716.23	704.71	767.37	702.76	767.93	744.26	733.02	790.98
3.5283e+13	730.68	701.05	0	735.62	704.19	765.11	0	707.53	762.35	703.46	746.28	0	723.04	721.85	0	731.58	0	724.26	781.16	785.93	0	722.63	730.67	729.89	732.35	692.91	733.49	0	736.94	703.46	707.73	707.86	713.46	757.79	708.52	782.83	696.67	0	0	0	0	716.08	704.6	767.66	702.54	764.6	743.67	733.09	786.52
3.533e+13	727.41	700.91	0	735.44	704.09	761.03	0	707.37	761.01	703.32	746.16	0	722.96	721.69	0	731.48	0	723.9	778.48	781.76	0	722.54	727.29	729.8	732.23	692.74	733.33	0	736.78	703.32	707.64	707.65	713.36	756.52	708.27	781.78	696	0	0	0	0	715.93	704.35	767.67	702.31	761.64	742.69	733.02	782.74
3.5376e+13	724.68	700.76	0	735.28	703.99	757.66	0	707.2	759.52	703.19	746.04	0	722.88	721.52	0	731.39	0	723.34	775.97	778.24	0	722.44	724.48	729.7	732.1	692.57	733.16	0	736.63	703.19	707.55	707.45	713.26	755.11	708.02	780.46	694.78	0	0	0	0	715.77	703.98	767.43	702.08	759.02	741.54	732.8	779.47
3.5423e+13	775.22	702.82	0	736.94	705.93	816.86	0	709.18	758.29	705.19	747.5	0	724.53	723.29	0	732.96	0	724.5	772.6	781.21	0	724.12	947.65	731.3	733.69	694.84	734.8	0	738.32	705.19	709.41	709.5	715.06	754.07	710.21	779.25	695.25	0	0	0	0	717.6	706.29	768.28	704.28	755.4	741.17	734.38	774.97
3.5469e+13	759.06	702.68	0	736.79	705.83	800.54	0	709.01	759.24	705.06	747.38	0	724.45	723.13	0	732.87	0	723.68	783.56	813.48	0	724.02	762.16	731.2	733.57	694.66	734.65	0	738.16	705.06	709.32	709.29	714.95	754.77	709.98	779.19	693.96	0	0	0	0	717.45	705.57	767.55	704.05	773.6	741.13	733.8	804.45
3.5516e+13	744.74	702.53	0	736.63	705.73	782.91	0	708.84	762.97	704.92	747.27	0	724.37	722.96	0	732.78	0	723.98	787.09	802.23	0	723.93	745.66	731.11	733.45	694.49	734.5	0	737.97	704.92	709.23	709.09	714.85	758.28	709.73	782.25	695.72	0	0	0	0	717.3	705.22	767.28	703.82	773.53	743.74	733.4	799.59
3.5562e+13	737.58	702.39	0	736.45	705.63	773.81	0	708.68	763.89	704.79	747.16	0	724.29	722.8	0	732.68	0	724.57	785.51	794.41	0	723.83	737.9	731.02	733.32	694.32	734.34	0	737.76	704.79	709.14	708.88	714.74	759.21	709.48	783.69	696.84	0	0	0	0	717.14	705.21	767.65	703.59	770	744.69	733.4	793.82
3.5609e+13	732.79	702.25	0	736.27	705.53	767.75	0	708.51	763.29	704.66	747.05	0	724.21	722.64	0	732.59	0	724.74	782.88	788.63	0	723.74	732.85	730.92	733.2	694.15	734.18	0	737.56	704.66	709.06	708.68	714.64	758.68	709.22	783.64	697.05	0	0	0	0	716.99	705.16	768.05	703.36	766.49	744.41	733.51	788.96
3.5655e+13	729.16	702.1	0	736.09	705.43	763.19	0	708.34	762.07	704.52	746.93	0	724.13	722.48	0	732.5	0	724.52	780.16	784.06	0	723.64	729.08	730.83	733.08	693.97	734.02	0	737.38	704.52	708.97	708.48	714.53	757.54	708.96	782.81	696.65	0	0	0	0	716.84	704.97	768.2	703.13	763.35	743.57	733.52	784.88
3.5702e+13	726.2	701.96	0	735.92	705.33	759.51	0	708.18	760.62	704.39	746.81	0	724.05	722.31	0	732.4	0	724.04	777.55	780.26	0	723.55	726.03	730.74	732.96	693.8	733.85	0	737.23	704.39	708.88	708.28	714.43	756.17	708.71	781.59	695.69	0	0	0	0	716.69	704.64	768.07	702.91	760.57	742.47	733.37	781.39
3.5748e+13	723.66	701.81	0	735.77	705.23	756.42	0	708.01	759.11	704.25	746.7	0	723.97	722.15	0	732.31	0	723.4	775.13	777	0	723.45	723.43	730.65	732.83	693.63	733.69	0	737.09	704.25	708.79	708.07	714.33	754.73	708.47	780.19	694.13	0	0	0	0	716.54	704.2	767.71	702.68	758.09	741.28	733.07	778.33
3.5795e+13	776.16	703.84	0	737.41	707.12	818.23	0	709.96	758.14	706.22	748.14	0	725.59	723.9	0	733.86	0	724.38	777.56	818.36	0	725.1	784.51	732.22	734.41	695.86	735.32	690.16	738.76	706.22	710.62	710.1	716.1	753.88	710.65	778.99	694.13	0	0	690.12	0	718.34	706.31	768.37	704.85	767.03	740.91	734.5	801.22
3.5841e+13	750.22	703.7	0	737.26	707.02	789.78	0	709.79	761.97	706.09	748.02	0	725.51	723.73	0	733.77	0	724.11	787.02	807.44	0	725.01	751.75	732.12	734.28	695.69	735.17	0	738.59	706.09	710.53	709.89	715.99	757.33	710.42	781.37	695.18	0	0	0	0	718.18	705.73	767.77	704.63	774.99	743.02	733.95	802.81
3.5888e+13	740.82	703.55	0	737.09	706.92	777.91	0	709.63	764.14	705.95	747.91	0	725.43	723.57	0	733.68	0	724.74	786.92	798.18	0	724.91	741.35	732.03	734.16	695.52	735.01	0	738.38	705.95	710.44	709.69	715.89	759.45	710.17	783.72	696.77	0	0	0	0	718.03	705.62	767.92	704.41	772.1	744.85	733.79	796.86
3.5934e+13	735.14	703.41	0	736.91	706.82	770.71	0	709.46	764.09	705.82	747.8	0	725.35	723.41	0	733.58	0	725.14	784.58	791.6	0	724.82	735.3	731.94	734.04	695.35	734.86	0	738.17	705.82	710.35	709.49	715.78	759.44	709.91	784.27	697.36	0	0	0	0	717.88	705.63	768.37	704.18	768.47	745.04	733.9	791.57
3.598e+13	731.04	703.27	0	736.72	706.72	765.54	0	709.3	763.09	705.69	747.69	0	725.27	723.25	0	733.49	0	725.08	781.85	786.53	0	724.72	731.02	731.84	733.91	695.18	734.69	0	737.98	705.69	710.26	709.29	715.68	758.51	709.65	783.74	697.22	0	0	0	0	717.73	705.52	768.65	703.95	765.14	744.39	733.97	787.15
3.6027e+13	727.8	703.13	0	736.55	706.62	761.49	0	709.13	761.71	705.55	747.57	0	725.19	723.09	0	733.39	0	724.7	779.17	782.4	0	724.63	727.67	731.75	733.79	695.01	734.53	0	737.82	705.55	710.18	709.08	715.58	757.22	709.4	782.67	696.54	0	0	0	0	717.58	705.24	768.64	703.72	762.19	743.38	733.89	783.4
3.6073e+13	725.08	702.98	0	736.39	706.52	758.14	0	708.97	760.21	705.42	747.45	0	725.11	722.93	0	733.3	0	724.12	776.66	778.9	0	724.53	724.88	731.66	733.67	694.84	734.37	0	737.68	705.42	710.09	708.88	715.47	755.79	709.15	781.33	695.3	0	0	0	0	717.43	704.84	768.38	703.49	759.57	742.22	733.66	780.14
3.612e+13	797.41	704.97	0	738.02	708.39	831.91	0	710.89	758.92	707.35	748.88	0	726.71	724.65	0	734.83	0	725.21	773.29	793.41	0	726.16	899.22	733.21	735.22	697.03	735.97	691.33	739.34	707.35	711.88	710.88	717.21	754.69	711.31	780.07	695.74	0	0	691	0	719.2	707.05	769.18	705.63	756.13	741.78	735.19	778.41
3.6166e+13	758.42	704.83	0	737.87	708.29	799.7	0	710.72	760.29	707.22	748.76	0	726.63	724.49	0	734.74	0	724.42	784.93	813.49	0	726.06	761.24	733.11	735.1	696.86	735.82	691.14	739.18	707.22	711.79	710.68	717.11	755.79	711.07	780.29	694.76	0	0	690.76	0	719.05	706.33	768.45	705.41	774.71	742.02	734.6	805.16
3.6213e+13	744.82	704.69	0	737.71	708.19	782.96	0	710.56	763.9	707.09	748.65	0	726.55	724.33	0	734.64	0	724.82	787.9	802.52	0	725.97	745.68	733.02	734.97	696.69	735.67	690.95	738.99	707.09	711.7	710.48	717.01	759.21	710.84	783.33	696.55	0	0	690.53	0	718.9	706.02	768.24	705.19	774.11	744.63	734.23	800.07
3.6259e+13	737.83	704.55	0	737.53	708.09	774.1	0	710.39	764.69	706.96	748.54	0	726.47	724.17	0	734.55	0	725.41	786.2	794.88	0	725.87	738.12	732.93	734.85	696.52	735.52	690.76	738.78	706.96	711.62	710.27	716.9	760.01	710.59	784.65	697.6	0	0	690.3	0	718.75	706.05	768.64	704.97	770.53	745.49	734.26	794.36
3.6306e+13	733.11	704.4	0	737.35	707.99	768.13	0	710.23	764.03	706.82	748.42	0	726.39	724.01	0	734.46	0	725.56	783.56	789.19	0	725.78	733.15	732.83	734.73	696.35	735.36	690.58	738.58	706.82	711.53	710.07	716.8	759.41	710.33	784.55	697.75	0	0	690.07	0	718.6	706.01	769.03	704.75	767.01	745.14	734.38	789.56
3.6352e+13	729.51	704.26	0	737.17	707.89	763.62	0	710.06	762.77	706.69	748.31	0	726.31	723.84	0	734.36	0	725.31	780.83	784.66	0	725.68	729.42	732.74	734.61	696.18	735.19	690.38	738.41	706.69	711.44	709.87	716.69	758.23	710.07	783.68	697.32	0	0	0	0	718.45	705.82	769.16	704.53	763.88	744.26	734.38	785.52
3.6399e+13	726.57	704.12	0	737	707.79	759.97	0	709.9	761.3	706.56	748.19	0	726.23	723.68	0	734.27	0	724.8	778.23	780.89	0	725.59	726.4	732.65	734.48	696.01	735.03	690.19	738.26	706.56	711.35	709.67	716.59	756.84	709.83	782.44	696.38	0	0	0	0	718.3	705.47	769.01	704.3	761.1	743.14	734.22	782.04
3.6445e+13	724.05	703.98	0	736.85	707.69	756.9	0	709.73	759.77	706.42	748.07	0	726.15	723.52	0	734.17	0	724.14	775.8	777.66	0	725.49	723.81	732.55	734.36	695.84	734.87	690.01	738.12	706.42	711.26	709.47	716.49	755.39	709.59	781.03	694.87	0	0	0	0	718.15	705.02	768.63	704.08	758.62	741.93	733.91	778.99
3.6492e+13	773.85	705.93	0	738.47	709.52	816.07	0	711.63	758.96	708.33	749.48	0	727.73	725.23	0	735.69	0	725.06	779.36	818.87	0	727.09	780.89	734.08	735.9	698	736.46	692.3	739.76	708.33	713.02	711.45	718.2	754.66	711.72	779.9	695.1	0	0	691.65	0	719.9	707.05	769.25	706.19	769.21	741.59	735.28	803.12
3.6538e+13	750.09	705.79	0	738.31	709.42	789.55	0	711.46	762.98	708.19	749.37	0	727.65	725.07	0	735.59	0	724.89	787.97	807.59	0	727	751.51	733.99	735.77	697.83	736.31	692.11	739.59	708.19	712.94	711.24	718.1	758.32	711.49	782.48	696.21	0	0	691.41	0	719.75	706.5	768.68	705.96	775.66	743.95	734.75	803.27
3.6585e+13	741	705.65	0	738.14	709.32	778.09	0	711.3	764.98	708.06	749.26	0	727.56	724.9	0	735.5	0	725.57	787.63	798.56	0	726.9	741.49	733.89	735.65	697.66	736.16	691.92	739.38	708.06	712.85	711.04	717.99	760.28	711.24	784.71	697.71	0	0	691.17	0	719.6	706.44	768.88	705.74	772.62	745.68	734.62	797.35
3.6631e+13	735.43	705.51	0	737.96	709.22	771.04	0	711.14	764.84	707.93	749.14	0	727.48	724.74	0	735.4	0	725.94	785.25	792.1	0	726.81	735.56	733.8	735.53	697.49	736	691.72	739.17	707.93	712.76	710.84	717.89	760.18	710.99	785.18	698.19	0	0	690.93	0	719.45	706.48	769.33	705.52	768.98	745.78	734.75	792.13
3.6678e+13	731.38	705.37	0	737.78	709.12	765.94	0	710.97	763.79	707.8	749.03	0	727.4	724.58	0	735.31	0	725.86	782.51	787.09	0	726.71	731.33	733.71	735.4	697.32	735.84	691.53	738.98	707.8	712.67	710.65	717.79	759.21	710.73	784.61	697.98	0	0	690.7	0	719.3	706.37	769.6	705.29	765.65	745.09	734.82	787.75
3.6724e+13	728.16	705.23	0	737.61	709.02	761.92	0	710.81	762.39	707.67	748.91	0	727.32	724.42	0	735.22	0	725.45	779.83	783	0	726.62	728.01	733.61	735.28	697.16	735.68	691.34	738.83	707.67	712.58	710.45	717.68	757.88	710.48	783.51	697.3	0	0	690.47	0	719.15	706.09	769.57	705.07	762.71	744.05	734.73	784.03
3.6771e+13	725.46	705.09	0	737.45	708.92	758.6	0	710.64	760.87	707.53	748.8	0	727.24	724.26	0	735.12	0	724.85	777.31	779.53	0	726.52	725.24	733.52	735.16	696.99	735.52	691.15	738.69	707.53	712.5	710.25	717.58	756.44	710.24	782.16	696.06	0	0	690.24	0	719	705.68	769.3	704.85	760.09	742.86	734.49	780.79
3.6817e+13	803.23	707.01	0	739.05	710.72	836.46	0	712.51	759.53	709.4	750.19	0	728.8	725.95	0	736.62	0	725.87	774.05	803.03	0	728.1	868.48	735.03	736.68	699.1	737.09	693.42	740.32	709.4	714.23	712.2	719.27	755.29	712.35	780.85	696.5	0	690.01	692.64	0	720.73	707.81	770.05	706.94	757.3	742.37	735.96	783.06
3.6864e+13	757.85	706.87	0	738.91	710.62	798.93	0	712.35	761.33	709.27	750.08	0	728.72	725.79	0	736.52	0	725.14	786.2	813.49	0	728	760.42	734.93	736.55	698.93	736.94	693.24	740.16	709.27	714.14	712	719.16	756.79	712.12	781.37	695.8	0	0	692.34	0	720.58	707.1	769.31	706.72	775.72	742.91	735.36	805.79
3.691e+13	744.89	706.73	0	738.74	710.52	782.99	0	712.19	764.8	709.14	749.96	0	728.63	725.63	0	736.43	0	725.63	788.66	802.79	0	727.91	745.69	734.84	736.43	698.77	736.79	693.05	739.97	709.14	714.05	711.8	719.06	760.09	711.88	784.36	697.54	0	0	692.08	0	720.43	706.84	769.16	706.5	774.64	745.5	735.02	800.51
3.6957e+13	738.07	706.59	0	738.56	710.42	774.36	0	712.02	765.46	709.01	749.85	0	728.55	725.47	0	736.33	0	726.21	786.86	795.31	0	727.81	738.33	734.74	736.31	698.6	736.64	692.86	739.76	709.01	713.96	711.6	718.95	760.77	711.63	785.58	698.42	0	0	691.82	0	720.28	706.89	769.58	706.28	771.02	746.24	735.08	794.87
3.7003e+13	733.42	706.45	0	738.38	710.32	768.49	0	711.86	764.73	708.88	749.74	0	728.47	725.31	0	736.24	0	726.33	784.2	789.71	0	727.72	733.44	734.65	736.18	698.44	736.48	692.68	739.56	708.88	713.87	711.4	718.85	760.1	711.38	785.41	698.46	0	0	691.57	0	720.13	706.86	769.96	706.06	767.51	745.84	735.21	790.12
3.705e+13	729.86	706.31	0	738.2	710.22	764.03	0	711.7	763.44	708.75	749.62	0	728.39	725.15	0	736.14	0	726.06	781.47	785.24	0	727.62	729.75	734.56	736.06	698.27	736.32	692.49	739.39	708.75	713.79	711.2	718.75	758.9	711.13	784.51	697.98	0	0	691.33	0	719.98	706.66	770.08	705.84	764.39	744.92	735.2	786.11
3.7096e+13	726.94	706.17	0	738.04	710.12	760.41	0	711.53	761.95	708.61	749.5	0	728.31	724.99	0	736.05	0	725.53	778.87	781.5	0	727.53	726.75	734.46	735.94	698.1	736.15	692.29	739.24	708.61	713.7	711	718.64	757.48	710.88	783.26	697.08	0	0	691.09	0	719.84	706.3	769.91	705.61	761.61	743.78	735.03	782.66
3.7143e+13	724.43	706.03	0	737.89	710.02	757.35	0	711.37	760.41	708.48	749.39	0	728.22	724.83	0	735.95	0	724.85	776.44	778.28	0	727.43	724.18	734.37	735.82	697.94	736	692.1	739.11	708.48	713.61	710.81	718.54	756.01	710.65	781.84	695.53	0	0	690.86	0	719.69	705.83	769.52	705.39	759.14	742.55	734.71	779.63
3.7189e+13	771.87	707.92	0	739.48	711.79	814.11	0	713.21	759.8	710.32	750.77	0	729.76	726.5	0	737.43	0	725.71	781.1	819.18	0	728.99	777.91	735.86	737.32	700.01	737.56	694.34	740.72	710.32	715.31	712.73	720.2	755.46	712.74	780.8	695.88	0	690.63	693.24	0	721.39	707.78	770.09	707.45	771.17	742.29	736.03	804.7
3.7236e+13	749.97	707.78	0	739.33	711.69	789.33	0	713.05	763.95	710.19	750.66	0	729.68	726.34	0	737.33	0	725.66	788.87	807.72	0	728.89	751.29	735.76	737.2	699.85	737.41	694.15	740.54	710.19	715.23	712.53	720.1	759.28	712.51	783.54	697.15	0	690.4	693.01	0	721.24	707.27	769.56	707.23	776.28	744.84	735.51	803.7
3.7282e+13	741.16	707.64	0	739.16	711.59	778.26	0	712.89	765.78	710.06	750.54	0	729.6	726.18	0	737.24	0	726.36	788.31	798.92	0	728.8	741.62	735.67	737.07	699.68	737.26	693.96	740.33	710.06	715.14	712.34	720	761.07	712.27	785.66	698.51	0	690.17	692.78	0	721.1	707.25	769.8	707.02	773.11	746.46	735.42	797.81
3.7329e+13	735.69	707.5	0	738.97	711.49	771.35	0	712.73	765.55	709.93	750.43	0	729.51	726.02	0	737.14	0	726.71	785.87	792.57	0	728.7	735.8	735.58	736.95	699.52	737.1	693.77	740.12	709.93	715.05	712.14	719.89	760.89	712.01	786.05	698.86	0	0	692.52	0	720.95	707.29	770.26	706.8	769.46	746.49	735.56	792.65
3.7375e+13	731.68	707.36	0	738.79	711.39	766.31	0	712.56	764.46	709.8	750.32	0	729.43	725.86	0	737.05	0	726.6	783.13	787.63	0	728.61	731.63	735.48	736.83	699.35	736.94	693.58	739.94	709.8	714.96	711.94	719.79	759.87	711.76	785.43	698.6	0	0	692.24	0	720.8	707.17	770.51	706.59	766.14	745.75	735.63	788.32
3.7422e+13	728.49	707.22	0	738.62	711.3	762.33	0	712.4	763.03	709.67	750.2	0	729.35	725.7	0	736.95	0	726.17	780.45	783.57	0	728.51	728.34	735.39	736.71	699.19	736.78	693.4	739.79	709.67	714.87	711.75	719.68	758.52	711.51	784.31	697.9	0	0	691.98	0	720.65	706.88	770.46	706.37	763.2	744.68	735.53	784.62
3.7468e+13	725.81	707.08	0	738.47	711.2	759.03	0	712.24	761.49	709.54	750.08	0	729.27	725.54	0	736.86	0	725.55	777.94	780.13	0	728.42	725.59	735.29	736.58	699.02	736.62	693.21	739.65	709.54	714.78	711.55	719.58	757.06	711.28	782.95	696.74	0	0	691.73	0	720.5	706.45	770.17	706.15	760.59	743.48	735.27	781.4
3.7515e+13	802.52	708.94	0	740.04	712.94	836.83	0	714.06	760.11	711.35	751.45	0	730.78	727.19	690.11	738.32	0	726.5	774.99	809.92	0	729.95	846.19	736.76	738.07	701.06	738.16	695.4	741.26	711.35	716.46	713.45	721.22	755.86	713.35	781.6	697.13	0	691.49	694.08	0	722.19	708.5	770.87	708.18	758.97	742.92	736.69	787.92
3.7561e+13	757.3	708.8	0	739.9	712.84	798.23	0	713.9	762.35	711.22	751.33	0	730.7	727.03	0	738.22	0	725.83	787.38	813.47	0	729.85	759.66	736.67	737.94	700.9	738.02	695.22	741.1	711.22	716.37	713.26	721.12	757.77	713.12	782.42	696.75	0	691.25	693.84	0	722.04	707.8	770.15	707.96	776.62	743.78	736.09	806.34
3.7608e+13	744.94	708.66	0	739.73	712.74	783.02	0	713.73	765.66	711.09	751.22	0	730.62	726.87	0	738.12	0	726.4	789.38	803.04	0	729.76	745.68	736.57	737.82	700.73	737.87	695.03	740.9	711.09	716.28	713.06	721.01	760.94	712.89	785.34	698.43	0	691.01	693.6	0	721.89	707.6	770.04	707.74	775.15	746.32	735.79	800.93
3.7654e+13	738.27	708.52	0	739.55	712.64	774.61	0	713.57	766.19	710.96	751.11	0	730.53	726.71	0	738.03	0	726.98	787.49	795.73	0	729.66	738.51	736.48	737.7	700.57	737.72	694.85	740.69	710.96	716.19	712.86	720.91	761.49	712.64	786.46	699.16	0	690.78	693.37	0	721.74	707.68	770.48	707.52	771.49	746.97	735.88	795.36
3.77e+13	733.69	708.38	0	739.37	712.54	768.83	0	713.41	765.4	710.83	750.99	0	730.45	726.55	0	737.93	0	727.07	784.8	790.21	0	729.57	733.7	736.39	737.58	700.41	737.55	694.67	740.49	710.83	716.11	712.67	720.8	760.77	712.38	786.23	699.13	0	690.55	693.14	0	721.59	707.65	770.86	707.31	767.98	746.51	736.01	790.66
3.7747e+13	730.16	708.25	0	739.19	712.44	764.41	0	713.25	764.08	710.7	750.88	0	730.37	726.4	0	737.84	0	726.76	782.07	785.78	0	729.47	730.05	736.29	737.45	700.24	737.39	694.48	740.33	710.7	716.02	712.47	720.7	759.53	712.13	785.31	698.61	0	690.33	692.91	0	721.45	707.43	770.95	707.09	764.86	745.55	735.99	786.68
3.7793e+13	727.26	708.11	0	739.04	712.34	760.82	0	713.09	762.57	710.57	750.76	0	730.29	726.24	0	737.74	0	726.21	779.47	782.07	0	729.38	727.07	736.2	737.33	700.08	737.23	694.3	740.19	710.57	715.93	712.28	720.6	758.09	711.89	784.04	697.7	0	690.1	692.68	0	721.3	707.06	770.77	706.87	762.1	744.39	735.81	783.25
3.784e+13	724.77	707.97	0	738.89	712.24	757.78	0	712.93	761.02	710.44	750.64	0	730.2	726.08	0	737.65	0	725.52	777.05	778.87	0	729.28	724.52	736.1	737.21	699.92	737.07	694.11	740.05	710.44	715.84	712.08	720.49	756.61	711.66	782.61	696.23	0	0	692.4	0	721.15	706.58	770.37	706.66	759.62	743.15	735.47	780.23
3.7886e+13	770.12	709.8	0	740.45	713.95	812.34	0	714.72	760.65	712.22	752	0	731.7	727.71	690.36	739.09	0	726.33	782.76	819.33	0	730.8	775.38	737.56	738.68	701.92	738.61	696.26	741.64	712.22	717.49	713.96	722.11	756.27	713.72	781.69	696.74	0	692.14	694.7	0	722.82	708.46	770.89	708.67	772.94	742.98	736.74	806.03
3.7933e+13	749.84	709.66	0	740.3	713.85	789.12	0	714.56	764.88	712.09	751.89	0	731.62	727.55	0	738.99	0	726.39	789.7	807.84	0	730.7	751.06	737.46	738.55	701.76	738.46	696.08	741.46	712.09	717.4	713.77	722	760.19	713.49	784.56	698.14	0	691.88	694.44	0	722.67	707.99	770.4	708.45	776.85	745.71	736.24	804.1
3.7979e+13	741.3	709.52	0	740.13	713.75	778.42	0	714.4	766.54	711.96	751.77	0	731.53	727.39	0	738.9	0	727.12	788.94	799.26	0	730.6	741.72	737.37	738.43	701.6	738.31	695.89	741.25	711.96	717.31	713.57	721.9	761.83	713.24	786.56	699.32	0	691.64	694.2	0	722.52	708.02	770.68	708.24	773.57	747.21	736.19	798.25
3.8026e+13	735.93	709.39	0	739.94	713.66	771.64	0	714.24	766.23	711.83	751.66	0	731.45	727.23	0	738.8	0	727.44	786.47	793.02	0	730.51	736.02	737.27	738.31	701.43	738.16	695.71	741.04	711.83	717.22	713.38	721.8	761.56	712.99	786.87	699.6	0	691.4	693.96	0	722.37	708.08	771.14	708.02	769.91	747.16	736.34	793.15
3.8072e+13	731.97	709.25	0	739.76	713.56	766.67	0	714.08	765.09	711.7	751.55	0	731.37	727.08	0	738.71	0	727.3	783.72	788.14	0	730.41	731.91	737.18	738.19	701.27	737.99	695.53	740.86	711.7	717.14	713.18	721.69	760.49	712.74	786.22	699.28	0	691.16	693.72	0	722.23	707.95	771.37	707.8	766.6	746.38	736.41	788.86
3.8119e+13	728.81	709.11	0	739.59	713.46	762.72	0	713.92	763.64	711.57	751.43	0	731.28	726.92	0	738.61	0	726.85	781.04	784.12	0	730.32	728.64	737.08	738.07	701.11	737.83	695.34	740.71	711.57	717.05	712.99	721.59	759.12	712.5	785.08	698.55	0	690.93	693.49	0	722.08	707.64	771.31	707.59	763.67	745.28	736.3	785.19
3.8165e+13	726.14	708.97	0	739.44	713.36	759.44	0	713.76	762.09	711.44	751.31	0	731.2	726.76	0	738.52	0	726.21	778.53	780.69	0	730.22	725.91	736.99	737.94	700.95	737.67	695.16	740.58	711.44	716.96	712.79	721.49	757.65	712.27	783.71	697.41	0	690.7	693.26	0	721.93	707.21	771	707.37	761.06	744.06	736.03	781.98
3.8212e+13	799.32	710.77	0	740.99	715.04	835.3	0	715.53	760.67	713.2	752.65	0	732.68	728.38	691.02	739.94	0	727.1	776.12	814.73	690.58	731.72	829.43	738.42	739.4	702.92	739.19	697.27	742.17	713.2	718.58	714.65	723.08	756.4	714.3	782.32	697.8	0	693.03	695.54	0	723.58	709.18	771.66	709.36	761.06	743.45	737.4	792.44
3.8258e+13	756.81	710.64	0	740.85	714.94	797.58	0	715.37	763.33	713.07	752.54	0	732.59	728.22	690.56	739.84	0	726.5	788.48	813.44	690.36	731.62	758.97	738.33	739.27	702.76	739.05	697.09	742	713.07	718.5	714.46	722.98	758.73	714.08	783.44	697.77	0	692.81	695.31	0	723.43	708.5	770.94	709.14	777.44	744.64	736.79	806.84
3.8305e+13	744.99	710.5	0	740.68	714.84	783.04	0	715.21	766.47	712.94	752.42	0	732.51	728.06	0	739.75	0	727.15	790.06	803.28	690.15	731.52	745.68	738.23	739.15	702.6	738.9	696.91	741.8	712.94	718.41	714.26	722.87	761.75	713.84	786.28	699.33	0	692.56	695.07	0	723.28	708.36	770.9	708.93	775.61	747.11	736.52	801.32
3.8351e+13	738.48	710.36	0	740.5	714.75	774.83	0	715.05	766.88	712.81	752.31	0	732.43	727.9	0	739.65	0	727.71	788.07	796.11	0	731.43	738.69	738.14	739.03	702.44	738.74	696.73	741.58	712.81	718.32	714.07	722.77	762.18	713.59	787.3	699.97	0	692.28	694.81	0	723.13	708.46	771.36	708.72	771.93	747.66	736.64	795.81
3.8398e+13	733.96	710.23	0	740.32	714.65	769.14	0	714.89	766.03	712.68	752.2	0	732.34	727.74	0	739.56	0	727.77	785.38	790.68	0	731.33	733.95	738.04	738.91	702.28	738.58	696.55	741.39	712.68	718.23	713.88	722.66	761.4	713.34	787.02	699.89	0	692.03	694.56	0	722.99	708.43	771.72	708.5	768.43	747.14	736.78	791.16
3.8444e+13	730.47	710.09	0	740.14	714.55	764.77	0	714.73	764.69	712.55	752.08	0	732.26	727.59	0	739.46	0	727.44	782.65	786.3	0	731.24	730.34	737.95	738.78	702.12	738.42	696.37	741.23	712.55	718.14	713.68	722.56	760.13	713.09	786.07	699.33	0	691.78	694.32	0	722.84	708.21	771.8	708.29	765.32	746.15	736.75	787.22
3.8491e+13	727.59	709.95	0	739.99	714.45	761.21	0	714.57	763.16	712.42	751.96	0	732.18	727.43	0	739.37	0	726.87	780.05	782.61	0	731.14	727.38	737.85	738.66	701.95	738.26	696.19	741.09	712.42	718.05	713.49	722.46	758.68	712.86	784.78	698.39	0	691.54	694.08	0	722.69	707.82	771.59	708.07	762.56	744.96	736.55	783.81
3.8537e+13	725.11	709.81	0	739.84	714.35	758.18	0	714.41	761.59	712.29	751.85	0	732.09	727.27	0	739.27	0	726.16	777.63	779.43	0	731.05	724.85	737.76	738.54	701.79	738.11	696	740.96	712.29	717.96	713.3	722.35	757.18	712.63	783.34	697.01	0	691.3	693.84	0	722.55	707.33	771.18	707.86	760.09	743.71	736.2	780.81
3.8584e+13	768.62	711.59	0	741.38	716.01	810.73	0	716.16	761.52	714.02	753.18	0	733.55	728.87	691.27	740.68	0	726.94	784.32	819.37	691.21	732.52	773.25	739.18	739.98	703.73	739.62	698.08	742.52	714.02	719.56	715.13	723.92	757.1	714.65	782.57	697.72	0	693.61	696.09	0	724.17	709.15	771.66	709.82	774.52	743.69	737.42	807.15
3.863e+13	749.73	711.45	0	741.23	715.91	788.92	0	716	765.77	713.89	753.06	0	733.46	728.71	690.76	740.58	0	727.11	790.48	807.94	690.99	732.42	750.87	739.08	739.85	703.57	739.47	697.9	742.34	713.89	719.47	714.94	723.82	761.07	714.42	785.54	699.2	0	693.38	695.86	0	724.03	708.73	771.22	709.61	777.38	746.54	736.94	804.46
3.8677e+13	741.45	711.32	0	741.05	715.81	778.56	0	715.84	767.27	713.76	752.95	0	733.38	728.55	690.22	740.48	0	727.86	789.54	799.57	690.77	732.33	741.83	738.99	739.73	703.41	739.32	697.72	742.12	713.76	719.39	714.75	723.72	762.55	714.18	787.43	700.27	0	693.15	695.63	0	723.88	708.81	771.53	709.4	774	747.93	736.93	798.66
3.8723e+13	736.17	711.18	0	740.87	715.71	771.91	0	715.68	766.87	713.64	752.84	0	733.3	728.4	0	740.39	0	728.15	787.03	793.44	690.56	732.23	736.25	738.89	739.61	703.25	739.16	697.54	741.92	713.64	719.3	714.55	723.61	762.2	713.93	787.66	700.46	0	692.92	695.4	0	723.73	708.88	771.99	709.18	770.34	747.8	737.1	793.62
3.877e+13	732.27	711.04	0	740.69	715.61	767	0	715.53	765.69	713.51	752.72	0	733.21	728.24	0	740.29	0	727.99	784.28	788.62	690.34	732.14	732.18	738.8	739.49	703.09	739	697.36	741.74	713.51	719.21	714.36	723.51	761.09	713.68	786.97	700.09	0	692.69	695.17	0	723.59	708.75	772.21	708.97	767.04	746.98	737.15	789.37
3.8816e+13	729.13	710.91	0	740.53	715.51	763.09	0	715.37	764.22	713.38	752.6	0	733.13	728.08	0	740.2	0	727.51	781.61	784.64	690.13	732.04	728.95	738.7	739.37	702.94	738.84	697.19	741.6	713.38	719.12	714.17	723.41	759.7	713.44	785.81	699.32	0	692.43	694.92	0	723.44	708.43	772.13	708.76	764.11	745.85	737.03	785.72
3.8863e+13	726.48	710.77	0	740.38	715.41	759.83	0	715.21	762.66	713.25	752.49	0	733.05	727.93	0	740.1	0	726.85	779.1	781.23	0	731.95	726.23	738.61	739.24	702.78	738.68	697.01	741.47	713.25	719.03	713.98	723.3	758.21	713.21	784.43	698.19	0	692.17	694.67	0	723.3	707.98	771.8	708.54	761.51	744.62	736.75	782.54
3.8909e+13	795.36	712.52	0	741.91	717.05	832.91	0	716.93	761.23	714.95	753.8	0	734.48	729.51	691.95	741.49	0	727.68	777.45	818.05	692.11	733.4	816.8	740.01	740.67	704.68	740.18	699.05	743.03	714.95	720.61	715.8	724.85	756.94	715.21	783.01	698.63	0	694.42	696.88	0	724.9	709.89	772.42	710.49	763.42	743.97	738.07	796.4
3.8956e+13	756.39	712.38	0	741.76	716.95	796.98	0	716.78	764.29	714.83	753.69	0	734.4	729.35	691.51	741.39	0	727.17	789.5	813.4	691.87	733.31	758.37	739.91	740.54	704.53	740.03	698.87	742.86	714.83	720.52	715.6	724.75	759.66	714.99	784.42	698.83	0	694.18	696.64	0	724.76	709.23	771.71	710.28	778.17	745.48	737.46	807.27
3.9002e+13	745.07	712.25	0	741.59	716.85	783.05	0	716.62	767.24	714.7	753.58	0	734.32	729.19	690.98	741.3	0	727.89	790.69	803.5	691.63	733.21	745.69	739.82	740.42	704.37	739.88	698.69	742.66	714.7	720.43	715.41	724.64	762.51	714.75	787.18	700.26	0	693.95	696.41	0	724.61	709.15	771.72	710.06	776.05	747.86	737.24	801.68
3.9049e+13	738.69	712.11	0	741.41	716.75	775.04	0	716.46	767.54	714.57	753.46	0	734.23	729.04	690.51	741.2	0	728.44	788.63	796.48	691.41	733.11	738.87	739.72	740.3	704.21	739.73	698.52	742.44	714.57	720.34	715.22	724.54	762.84	714.5	788.1	700.79	0	693.72	696.17	0	724.46	709.28	772.19	709.85	772.34	748.31	737.38	796.24
3.9095e+13	734.24	711.98	0	741.23	716.65	769.44	0	716.3	766.64	714.44	753.35	0	734.15	728.88	690.17	741.11	0	728.47	785.92	791.12	691.18	733.02	734.21	739.63	740.18	704.05	739.57	698.34	742.25	714.44	720.25	715.03	724.44	762	714.25	787.77	700.63	0	693.49	695.94	0	724.32	709.24	772.54	709.64	768.85	747.74	737.51	791.64
3.9142e+13	730.78	711.84	0	741.06	716.55	765.11	0	716.14	765.27	714.31	753.23	0	734.06	728.73	0	741.01	0	728.11	783.19	786.78	690.96	732.92	730.63	739.53	740.05	703.89	739.41	698.16	742.09	714.31	720.16	714.84	724.33	760.7	714.01	786.79	700.03	0	693.26	695.72	0	724.17	709.01	772.6	709.43	765.74	746.72	737.48	787.73
3.9188e+13	727.92	711.7	0	740.9	716.45	761.58	0	715.99	763.72	714.19	753.11	0	733.98	728.57	0	740.91	0	727.52	780.6	783.13	690.75	732.83	727.7	739.44	739.93	703.73	739.25	697.98	741.96	714.19	720.07	714.65	724.23	759.23	713.78	785.49	699.07	0	693.04	695.49	0	724.03	708.61	772.38	709.21	762.99	745.52	737.26	784.34
3.9235e+13	725.46	711.57	0	740.76	716.35	758.57	0	715.83	762.15	714.06	753	0	733.9	728.41	0	740.82	0	726.8	778.19	779.96	690.53	732.73	725.18	739.34	739.81	703.57	739.1	697.8	741.83	714.06	719.98	714.45	724.13	757.72	713.56	784.04	697.71	0	692.81	695.26	0	723.88	708.1	771.95	709	760.52	744.25	736.9	781.35
3.9281e+13	767.33	713.29	0	742.28	717.96	809.27	0	717.53	762.4	715.74	754.3	0	735.31	729.98	692.2	742.19	0	727.54	785.79	819.34	692.79	734.17	771.42	740.72	741.22	705.45	740.58	699.81	743.37	715.74	721.54	716.25	725.65	757.93	715.54	783.45	698.56	0	695.02	697.43	0	725.47	709.85	772.39	710.93	775.92	744.41	738.08	808.1
3.9328e+13	749.66	713.16	0	742.12	717.86	788.73	0	717.38	766.62	715.61	754.19	0	735.23	729.82	691.7	742.1	0	727.84	791.21	808.04	692.57	734.07	750.7	740.63	741.1	705.3	740.44	699.64	743.18	715.61	721.45	716.06	725.55	761.91	715.32	786.48	700.03	0	694.77	697.19	0	725.32	709.49	772	710.72	777.86	747.34	737.62	804.8
3.9374e+13	741.62	713.02	0	741.94	717.76	778.68	0	717.22	767.96	715.48	754.08	0	735.15	729.67	691.19	742	0	728.59	790.1	799.86	692.31	733.97	741.95	740.53	740.97	705.14	740.29	699.46	742.96	715.48	721.36	715.87	725.45	763.23	715.08	788.25	701	0	694.53	696.95	0	725.18	709.6	772.35	710.51	774.4	748.61	737.65	799.04
3.942e+13	736.42	712.89	0	741.76	717.66	772.16	0	717.06	767.48	715.35	753.96	0	735.06	729.51	690.79	741.9	0	728.86	787.56	793.83	692.06	733.88	736.47	740.44	740.85	704.98	740.13	699.28	742.76	715.35	721.27	715.68	725.34	762.8	714.83	788.42	701.11	0	694.29	696.72	0	725.03	709.67	772.8	710.3	770.74	748.41	737.82	794.06
3.9467e+13	732.56	712.75	0	741.58	717.57	767.31	0	716.9	766.27	715.23	753.85	0	734.98	729.35	690.51	741.81	0	728.66	784.81	789.07	691.82	733.78	732.45	740.34	740.73	704.82	739.97	699.11	742.59	715.23	721.18	715.49	725.24	761.66	714.58	787.69	700.69	0	694.05	696.48	0	724.89	709.52	773	710.09	767.45	747.55	737.88	789.85
3.9513e+13	729.45	712.62	0	741.42	717.47	763.44	0	716.75	764.78	715.1	753.73	0	734.89	729.2	690.28	741.71	0	728.16	782.14	785.12	691.59	733.69	729.25	740.25	740.61	704.67	739.81	698.93	742.45	715.1	721.09	715.3	725.14	760.25	714.35	786.51	699.9	0	693.82	696.25	0	724.74	709.19	772.91	709.87	764.53	746.41	737.74	786.23
3.956e+13	726.81	712.48	0	741.27	717.37	760.2	0	716.59	763.2	714.97	753.61	0	734.81	729.04	690.04	741.62	0	727.49	779.64	781.74	691.37	733.59	726.55	740.15	740.49	704.51	739.65	698.76	742.32	714.97	721	715.11	725.03	758.74	714.12	785.12	698.76	0	693.59	696.03	0	724.6	708.73	772.57	709.66	761.94	745.15	737.44	783.06
3.9606e+13	791.38	714.18	0	742.78	718.95	830.21	0	718.27	761.78	716.63	754.91	0	736.21	730.59	692.87	742.97	0	728.25	778.91	820.3	693.6	735.01	807.26	741.52	741.88	706.36	741.12	700.73	743.86	716.63	722.53	716.89	726.54	757.48	716.09	783.68	699.19	0	695.8	698.18	0	726.17	710.55	773.14	711.57	765.88	744.47	738.72	799.77
3.9653e+13	756.01	714.04	0	742.63	718.85	796.42	0	718.12	765.21	716.5	754.79	0	736.12	730.44	692.41	742.88	0	727.84	790.45	813.35	693.38	734.91	757.82	741.42	741.76	706.2	740.98	700.56	743.69	716.5	722.44	716.7	726.44	760.57	715.87	785.38	699.67	0	695.57	697.96	0	726.02	709.92	772.45	711.36	778.84	746.31	738.11	807.66
3.9699e+13	745.13	713.91	0	742.47	718.76	783.06	0	717.96	767.98	716.37	754.68	0	736.04	730.28	691.88	742.78	0	728.61	791.29	803.69	693.16	734.82	745.71	741.33	741.64	706.05	740.83	700.38	743.48	716.37	722.35	716.51	726.33	763.25	715.64	788.04	701.05	0	695.35	697.73	0	725.88	709.89	772.52	711.15	776.45	748.59	737.93	802.02
3.9746e+13	738.89	713.78	0	742.28	718.66	775.23	0	717.8	768.17	716.25	754.57	0	735.95	730.13	691.42	742.68	0	729.14	789.16	796.81	692.95	734.72	739.05	741.23	741.51	705.89	740.68	700.21	743.26	716.25	722.26	716.32	726.23	763.46	715.39	788.86	701.49	0	695.11	697.5	0	725.73	710.03	772.99	710.94	772.72	748.95	738.1	796.64
3.9792e+13	734.5	713.64	0	742.1	718.56	769.71	0	717.65	767.21	716.12	754.45	0	735.87	729.97	691.09	742.59	0	729.14	786.44	791.53	692.73	734.63	734.45	741.14	741.39	705.74	740.52	700.03	743.08	716.12	722.18	716.13	726.13	762.57	715.14	788.49	701.26	0	694.87	697.26	0	725.59	709.99	773.33	710.73	769.24	748.32	738.23	792.09
3.9839e+13	731.08	713.51	0	741.93	718.46	765.43	0	717.49	765.82	715.99	754.34	0	735.79	729.82	690.85	742.49	0	728.76	783.71	787.24	692.5	734.53	730.91	741.04	741.27	705.58	740.35	699.86	742.92	715.99	722.09	715.94	726.02	761.24	714.9	787.48	700.63	0	694.63	697.02	0	725.44	709.74	773.37	710.52	766.15	747.27	738.18	788.21
3.9885e+13	728.24	713.37	0	741.78	718.36	761.92	0	717.34	764.26	715.87	754.22	0	735.7	729.66	690.62	742.4	0	728.15	781.13	783.61	692.25	734.43	728	740.95	741.15	705.42	740.2	699.68	742.79	715.87	722	715.75	725.92	759.76	714.68	786.17	699.66	0	694.39	696.79	0	725.3	709.33	773.14	710.31	763.4	746.05	737.95	784.85
3.9932e+13	725.79	713.24	0	741.63	718.26	758.93	0	717.18	762.67	715.74	754.1	0	735.62	729.5	690.35	742.3	0	727.41	778.71	780.46	692.01	734.34	725.49	740.85	741.03	705.27	740.04	699.51	742.66	715.74	721.91	715.56	725.82	758.24	714.46	784.71	698.31	0	694.15	696.56	0	725.16	708.81	772.69	710.1	760.94	744.77	737.58	781.87
3.9978e+13	766.18	714.91	0	743.13	719.82	807.95	0	718.84	763.28	717.37	755.38	0	737	731.04	693.12	743.64	0	728.14	787.16	819.24	694.2	735.74	769.83	742.2	742.41	707.09	741.51	701.46	744.18	717.37	723.42	717.33	727.3	758.78	716.41	784.32	699.37	0	696.33	698.69	0	726.71	710.5	773.1	711.99	777.17	745.14	738.71	808.9
4.0025e+13	749.58	714.78	0	742.97	719.72	788.55	0	718.69	767.43	717.24	755.27	0	736.92	730.89	692.58	743.54	0	728.54	791.9	808.12	693.97	735.64	750.54	742.11	742.28	706.93	741.36	701.28	743.99	717.24	723.33	717.14	727.2	762.71	716.19	787.38	700.9	0	696.1	698.46	0	726.57	710.2	772.76	711.78	778.31	748.12	738.28	805.1
4.0071e+13	741.76	714.64	0	742.8	719.63	778.8	0	718.53	768.61	717.12	755.16	0	736.83	730.73	692.08	743.45	0	729.3	790.64	800.12	693.75	735.55	742.06	742.01	742.16	706.78	741.21	701.11	743.77	717.12	723.24	716.95	727.1	763.88	715.95	789.04	701.77	0	695.88	698.24	0	726.42	710.34	773.14	711.57	774.77	749.28	738.35	799.39
4.0118e+13	736.66	714.51	0	742.61	719.53	772.39	0	718.38	768.07	716.99	755.04	0	736.75	730.58	691.69	743.35	0	729.54	788.07	794.2	693.53	735.45	736.68	741.92	742.04	706.62	741.05	700.94	743.56	716.99	723.15	716.76	726.99	763.38	715.7	789.14	701.78	0	695.65	698.01	0	726.28	710.41	773.58	711.36	771.12	749.01	738.53	794.47
4.0164e+13	732.83	714.38	0	742.43	719.43	767.6	0	718.22	766.82	716.86	754.93	0	736.66	730.42	691.4	743.26	0	729.31	785.31	789.49	693.32	735.35	732.71	741.82	741.92	706.47	740.89	700.76	743.4	716.86	723.06	716.57	726.89	762.21	715.46	788.38	701.3	0	695.43	697.79	0	726.13	710.25	773.77	711.15	767.84	748.11	738.57	790.3
4.0211e+13	729.75	714.24	0	742.28	719.33	763.76	0	718.06	765.31	716.74	754.81	0	736.58	730.27	691.18	743.16	0	728.79	782.65	785.58	693.1	735.26	729.53	741.73	741.8	706.31	740.73	700.59	743.26	716.74	722.97	716.38	726.79	760.77	715.23	787.18	700.51	0	695.2	697.56	0	725.99	709.91	773.66	710.95	764.93	746.94	738.43	786.71
4.0257e+13	727.13	714.11	0	742.13	719.23	760.55	0	717.91	763.72	716.61	754.69	0	736.49	730.11	690.94	743.06	0	728.1	780.15	782.22	692.89	735.16	726.85	741.63	741.68	706.16	740.58	700.42	743.13	716.61	722.88	716.19	726.68	759.25	715.01	785.78	699.36	0	694.96	697.33	0	725.84	709.43	773.3	710.74	762.34	745.67	738.12	783.56
4.0304e+13	787.7	715.76	0	743.62	720.77	827.49	0	719.55	762.35	718.22	755.96	0	737.86	731.63	693.79	744.39	0	728.8	780.47	821.8	695.04	736.55	799.94	742.97	743.04	707.95	742.03	702.34	744.65	718.22	724.37	717.94	728.15	758.03	716.94	784.34	699.81	0	697.09	699.42	0	727.38	711.19	773.83	712.6	768.31	744.98	739.34	802.59
4.035e+13	755.65	715.63	0	743.47	720.67	795.89	0	719.4	766.11	718.1	755.85	0	737.77	731.48	693.32	744.29	0	728.5	791.33	813.28	694.81	736.45	757.32	742.87	742.92	707.8	741.88	702.16	744.48	718.1	724.28	717.75	728.05	761.44	716.73	786.31	700.56	0	696.86	699.19	0	727.24	710.59	773.17	712.4	779.44	747.12	738.75	808
4.0397e+13	745.19	715.49	0	743.3	720.57	783.06	0	719.24	768.69	717.97	755.74	0	737.69	731.32	692.78	744.2	0	729.32	791.85	803.87	694.58	736.36	745.72	742.78	742.8	707.65	741.74	701.99	744.27	717.97	724.19	717.56	727.95	763.95	716.49	788.86	701.86	0	696.63	698.96	0	727.09	710.61	773.28	712.19	776.83	749.29	738.61	802.33
4.0443e+13	739.08	715.36	0	743.12	720.47	775.41	0	719.09	768.77	717.84	755.63	0	737.6	731.17	692.32	744.1	0	729.82	789.66	797.12	694.35	736.26	739.21	742.68	742.68	707.49	741.58	701.82	744.06	717.84	724.1	717.38	727.84	764.06	716.25	789.6	702.18	0	696.4	698.74	0	726.95	710.76	773.77	711.98	773.09	749.56	738.79	797.01
4.049e+13	734.75	715.23	0	742.94	720.37	769.97	0	718.93	767.76	717.72	755.51	0	737.52	731.01	691.98	744	0	729.79	786.93	791.91	694.12	736.16	734.68	742.58	742.56	707.34	741.42	701.64	743.87	717.72	724.01	717.19	727.74	763.12	716	789.17	701.87	0	696.18	698.51	0	726.8	710.72	774.09	711.78	769.62	748.88	738.92	792.51
4.0536e+13	731.36	715.09	0	742.77	720.28	765.74	0	718.78	766.34	717.59	755.39	0	737.43	730.86	691.73	743.91	0	729.38	784.2	787.66	693.9	736.07	731.18	742.49	742.44	707.18	741.26	701.47	743.72	717.59	723.92	717	727.64	761.76	715.77	788.14	701.2	0	695.95	698.29	0	726.66	710.45	774.11	711.57	766.53	747.8	738.86	788.67
4.0583e+13	728.54	714.96	0	742.62	720.18	762.25	0	718.62	764.77	717.47	755.27	0	737.35	730.7	691.5	743.81	0	728.76	781.62	784.06	693.68	735.97	728.28	742.39	742.31	707.03	741.1	701.3	743.59	717.47	723.83	716.81	727.53	760.27	715.54	786.82	700.25	0	695.73	698.07	0	726.52	710.02	773.86	711.36	763.8	746.56	738.62	785.32
4.0629e+13	742.2	716.59	0	744.09	721.7	784.5	0	720.25	763.3	719.05	756.53	0	738.7	732.21	694.38	745.12	0	729.59	778.06	778.52	695.82	737.34	1042.9	743.72	743.67	708.8	742.54	703.19	745.11	719.05	725.3	718.54	728.98	758.97	717.46	785.46	700.97	0	697.84	700.14	0	728.04	711.88	774.55	713.21	759.93	745.9	739.96	779.93
4.0676e+13	765.14	716.46	0	743.95	721.6	806.73	0	720.09	764.16	718.93	756.42	0	738.61	732.06	694.01	745.03	0	728.72	788.44	819.1	695.6	737.24	768.42	743.62	743.55	708.65	742.39	703.02	744.96	718.93	725.21	718.35	728.88	759.63	717.25	785.18	700.16	0	697.62	699.92	0	727.9	711.12	773.78	713	778.28	745.88	739.32	809.57
4.0722e+13	749.49	716.32	0	743.8	721.5	788.37	0	719.94	768.2	718.8	756.31	0	738.53	731.9	693.5	744.93	0	729.23	792.54	808.17	695.39	737.15	750.39	743.52	743.42	708.49	742.25	702.85	744.76	718.8	725.12	718.17	728.78	763.48	717.03	788.25	701.72	0	697.39	699.69	0	727.75	710.87	773.49	712.8	778.73	748.87	738.93	805.38
4.0769e+13	741.88	716.19	0	743.62	721.4	778.9	0	719.78	769.24	718.68	756.19	0	738.44	731.75	692.99	744.83	0	729.98	791.14	800.36	695.18	737.05	742.16	743.43	743.3	708.34	742.1	702.68	744.55	718.68	725.03	717.98	728.67	764.51	716.79	789.79	702.46	0	697.16	699.46	0	727.61	711.05	773.9	712.59	775.13	749.91	739.03	799.72
4.0815e+13	736.86	716.06	0	743.43	721.3	772.6	0	719.63	768.62	718.55	756.08	0	738.36	731.6	692.57	744.74	0	730.18	788.55	794.53	694.96	736.95	736.87	743.33	743.18	708.19	741.94	702.51	744.34	718.55	724.94	717.8	728.57	763.94	716.54	789.82	702.38	0	696.93	699.23	0	727.46	711.11	774.34	712.39	771.48	749.58	739.21	794.85
4.0862e+13	733.08	715.93	0	743.26	721.2	767.88	0	719.48	767.34	718.43	755.96	0	738.27	731.44	692.29	744.64	0	729.93	785.79	789.88	694.73	736.86	732.95	743.24	743.06	708.03	741.78	702.34	744.18	718.43	724.85	717.61	728.47	762.73	716.3	789.03	701.85	0	696.7	699.01	0	727.32	710.94	774.5	712.18	768.21	748.64	739.25	790.72
4.0908e+13	730.02	715.79	0	743.1	721.1	764.07	0	719.32	765.81	718.3	755.85	0	738.19	731.29	692.04	744.55	0	729.38	783.13	786	694.5	736.76	729.8	743.14	742.94	707.88	741.62	702.17	744.05	718.3	724.76	717.42	728.36	761.27	716.07	787.82	701.04	0	696.47	698.78	0	727.18	710.58	774.37	711.98	765.31	747.45	739.09	787.16
4.0955e+13	727.42	715.66	0	742.96	721	760.88	0	719.17	764.22	718.18	755.73	0	738.1	731.13	691.8	744.45	0	728.68	780.64	782.67	694.27	736.66	727.13	743.05	742.82	707.73	741.47	702	743.92	718.18	724.67	717.24	728.26	759.74	715.86	786.4	699.92	0	696.25	698.56	0	727.04	710.09	774	711.77	762.73	746.17	738.76	784.03
4.1001e+13	784.4	717.27	0	744.43	722.5	824.9	0	720.77	762.95	719.74	756.98	0	739.43	732.63	694.6	745.75	0	729.33	782.06	822.76	696.37	738.02	794.2	744.35	744.16	709.47	742.9	703.86	745.42	719.74	726.12	718.95	729.69	758.6	717.77	784.99	700.38	0	698.34	700.61	0	728.54	711.78	774.49	713.6	770.61	745.49	739.94	804.93
4.1048e+13	755.3	717.14	0	744.28	722.4	795.4	0	720.62	766.97	719.62	756.86	0	739.35	732.48	694.18	745.65	0	729.14	792.15	813.2	696.15	737.92	756.84	744.26	744.04	709.32	742.75	703.69	745.24	719.62	726.03	718.76	729.59	762.29	717.55	787.2	701.39	0	698.12	700.39	0	728.4	711.21	773.86	713.39	779.99	747.91	739.36	808.3
4.1094e+13	745.22	717	0	744.11	722.3	783.05	0	720.47	769.36	719.49	756.75	0	739.26	732.32	693.67	745.55	0	730	792.38	804.02	695.94	737.82	745.71	744.16	743.91	709.17	742.61	703.52	745.03	719.49	725.94	718.58	729.49	764.62	717.32	789.64	702.62	0	697.9	700.17	0	728.25	711.29	774.02	713.19	777.18	749.96	739.26	802.61
4.114e+13	739.24	716.87	0	743.92	722.21	775.57	0	720.31	769.34	719.37	756.64	0	739.18	732.17	693.2	745.46	0	730.47	790.13	797.4	695.73	737.73	739.35	744.06	743.79	709.02	742.45	703.35	744.82	719.37	725.85	718.39	729.38	764.63	717.07	790.29	702.84	0	697.67	699.95	0	728.11	711.45	774.51	712.99	773.43	750.14	739.46	797.35
4.1187e+13	734.97	716.74	0	743.74	722.11	770.21	0	720.16	768.29	719.24	756.52	0	739.09	732.02	692.85	745.36	0	730.4	787.39	792.26	695.51	737.63	734.89	743.97	743.67	708.86	742.29	703.18	744.64	719.24	725.76	718.21	729.28	763.64	716.83	789.82	702.48	0	697.45	699.72	0	727.97	711.39	774.82	712.78	769.97	749.42	739.59	792.9
4.1233e+13	731.6	716.61	0	743.58	722.01	766.02	0	720.01	766.84	719.12	756.41	0	739.01	731.86	692.59	745.26	0	729.97	784.67	788.06	695.3	737.54	731.42	743.87	743.55	708.71	742.13	703.01	744.49	719.12	725.67	718.02	729.18	762.26	716.6	788.77	701.77	0	697.22	699.5	0	727.83	711.11	774.82	712.58	766.9	748.31	739.51	789.09
4.128e+13	728.8	716.48	0	743.43	721.91	762.56	0	719.86	765.26	718.99	756.29	0	738.92	731.71	692.35	745.17	0	729.33	782.1	784.49	695.09	737.44	728.54	743.78	743.43	708.56	741.98	702.84	744.37	718.99	725.58	717.83	729.07	760.75	716.38	787.43	700.81	0	696.99	699.27	0	727.68	710.68	774.56	712.37	764.17	747.06	739.26	785.77
4.1326e+13	787.26	718.06	0	744.89	723.39	824.67	0	721.44	763.74	720.54	757.53	0	740.24	733.19	695.17	746.45	0	730.1	778.51	789.23	697.15	738.78	939.57	745.07	744.76	710.28	743.39	704.67	745.87	720.54	727.01	719.53	730.49	759.41	718.27	786.03	701.47	0	699.05	701.3	0	729.17	712.47	775.2	714.19	760.32	746.34	740.55	781.43
4.1373e+13	764.19	717.93	0	744.75	723.29	805.62	0	721.29	765.04	720.41	757.41	0	740.15	733.04	694.8	746.36	0	729.28	789.63	818.93	696.92	738.68	767.16	744.97	744.64	710.13	743.25	704.51	745.71	720.41	726.92	719.34	730.38	760.47	718.06	786.03	700.97	0	698.83	701.08	0	729.03	711.71	774.43	713.98	779.26	746.62	739.91	810.13
4.1419e+13	749.4	717.8	0	744.59	723.19	788.19	0	721.14	768.94	720.29	757.3	0	740.07	732.88	694.34	746.26	0	729.89	793.14	808.22	696.7	738.58	750.23	744.88	744.52	709.98	743.1	704.34	745.51	720.29	726.83	719.16	730.28	764.21	717.83	789.07	702.55	0	698.6	700.86	0	728.89	711.53	774.2	713.78	779.11	749.59	739.55	805.63
4.1466e+13	741.99	717.67	0	744.41	723.09	778.99	0	720.98	769.84	720.16	757.19	0	739.98	732.73	693.86	746.16	0	730.63	791.61	800.58	696.49	738.49	742.24	744.78	744.39	709.83	742.95	704.17	745.29	720.16	726.74	718.97	730.18	765.1	717.59	790.5	703.17	0	698.38	700.64	0	728.75	711.73	774.63	713.58	775.46	750.52	739.68	800.02
4.1512e+13	737.05	717.53	0	744.22	722.99	772.81	0	720.83	769.15	720.04	757.07	0	739.9	732.58	693.44	746.06	0	730.8	789	794.84	696.27	738.39	737.04	744.69	744.27	709.68	742.8	704.01	745.09	720.04	726.65	718.79	730.07	764.47	717.35	790.48	703.02	0	698.16	700.42	0	728.6	711.79	775.06	713.37	771.82	750.12	739.87	795.21
4.1559e+13	733.31	717.4	0	744.05	722.89	768.13	0	720.68	767.84	719.92	756.96	0	739.81	732.42	693.15	745.97	0	730.52	786.24	790.25	696.06	738.29	733.17	744.59	744.15	709.53	742.64	703.84	744.93	719.92	726.56	718.61	729.97	763.22	717.11	789.65	702.45	0	697.94	700.2	0	728.46	711.61	775.21	713.17	768.56	749.14	739.9	791.12
4.1605e+13	730.28	717.27	0	743.89	722.8	764.36	0	720.53	766.3	719.79	756.84	0	739.72	732.27	692.9	745.87	0	729.95	783.59	786.4	695.84	738.2	730.04	744.49	744.03	709.37	742.48	703.67	744.8	719.79	726.47	718.42	729.87	761.75	716.89	788.42	701.6	0	697.72	699.98	0	728.32	711.24	775.06	712.97	765.67	747.93	739.72	787.58
4.1652e+13	727.69	717.14	0	743.75	722.7	761.19	0	720.38	764.69	719.67	756.72	0	739.64	732.12	692.64	745.77	0	729.23	781.1	783.09	695.63	738.1	727.4	744.4	743.91	709.22	742.33	703.5	744.68	719.67	726.38	718.24	729.77	760.21	716.67	787	700.47	0	697.5	699.75	0	728.18	710.73	774.68	712.76	763.1	746.64	739.39	784.47
4.1698e+13	781.52	718.71	0	745.2	724.16	822.48	0	721.95	763.57	721.19	757.95	0	740.94	733.59	695.38	747.05	0	729.83	783.65	823.34	697.68	739.42	789.59	745.68	745.23	710.92	743.73	705.31	746.16	721.19	727.79	719.92	731.16	759.19	718.56	785.64	700.98	0	699.53	701.75	0	729.65	712.36	775.13	714.56	772.73	746.01	740.52	806.86
4.1745e+13	754.97	718.58	0	745.05	724.06	794.94	0	721.79	767.8	721.07	757.84	0	740.85	733.43	694.97	746.95	0	729.76	792.92	813.12	697.47	739.33	756.4	745.58	745.11	710.77	743.59	705.14	745.98	721.07	727.7	719.73	731.06	763.11	718.34	788.06	702.23	0	699.31	701.53	0	729.51	711.84	774.53	714.35	780.49	748.68	739.95	808.56
4.1791e+13	745.26	718.44	0	744.88	723.96	783.04	0	721.64	770	720.95	757.72	0	740.77	733.28	694.49	746.85	0	730.65	792.88	804.16	697.25	739.23	745.71	745.49	744.98	710.62	743.45	704.97	745.76	720.95	727.61	719.55	730.96	765.25	718.11	790.39	703.36	0	699.09	701.31	0	729.37	711.96	774.73	714.15	777.51	750.61	739.9	802.87
4.1838e+13	739.4	718.31	0	744.7	723.86	775.72	0	721.49	769.88	720.82	757.61	0	740.68	733.13	694.05	746.76	0	731.1	790.58	797.66	697.03	739.13	739.48	745.39	744.86	710.47	743.29	704.81	745.55	720.82	727.52	719.36	730.85	765.17	717.86	790.95	703.49	0	698.86	701.09	0	729.22	712.12	775.22	713.95	773.75	750.7	740.11	797.67
4.1884e+13	735.18	718.18	0	744.52	723.76	770.44	0	721.34	768.79	720.7	757.5	0	740.6	732.98	693.72	746.66	0	731	787.83	792.59	696.82	739.04	735.08	745.29	744.74	710.32	743.13	704.64	745.37	720.7	727.43	719.18	730.75	764.14	717.62	790.44	703.08	0	698.64	700.87	0	729.08	712.06	775.52	713.75	770.31	749.93	740.23	793.27
4.1931e+13	731.85	718.05	0	744.35	723.66	766.29	0	721.19	767.32	720.57	757.38	0	740.51	732.82	693.44	746.56	0	730.54	785.12	788.43	696.6	738.94	731.65	745.2	744.62	710.17	742.97	704.47	745.23	720.57	727.34	719	730.65	762.74	717.39	789.37	702.34	0	698.42	700.66	0	728.94	711.77	775.5	713.55	767.25	748.8	740.14	789.49
4.1977e+13	729.07	717.92	0	744.21	723.56	762.86	0	721.03	765.73	720.45	757.26	0	740.43	732.67	693.2	746.47	0	729.88	782.55	784.89	696.38	738.84	728.8	745.1	744.5	710.02	742.82	704.31	745.11	720.45	727.25	718.81	730.54	761.21	717.18	788.02	701.35	0	698.21	700.44	0	728.8	711.32	775.22	713.34	764.53	747.52	739.88	786.19
4.2024e+13	804.31	719.47	0	745.65	725	836.62	0	722.59	764.17	721.96	758.48	0	741.71	734.13	695.95	747.72	0	730.59	778.98	800.5	698.4	740.15	896.46	746.37	745.81	711.7	744.21	706.09	746.59	721.96	728.65	720.48	731.93	759.83	719.04	786.58	701.95	0	700.22	702.42	0	730.26	713.04	775.82	715.12	760.98	746.76	741.12	784.92
4.207e+13	763.35	719.34	0	745.51	724.9	804.6	0	722.44	765.9	721.83	758.36	0	741.63	733.97	695.57	747.63	0	729.83	790.73	818.74	698.19	740.06	766.03	746.27	745.68	711.55	744.07	705.93	746.43	721.83	728.56	720.29	731.82	761.31	718.83	786.85	701.78	0	700	702.2	0	730.12	712.3	775.06	714.92	780.14	747.36	740.48	810.61
4.2117e+13	749.31	719.21	0	745.35	724.8	788.02	0	722.29	769.65	721.71	758.25	0	741.54	733.82	695.11	747.53	0	730.54	793.7	808.26	697.98	739.96	750.08	746.18	745.56	711.4	743.93	705.76	746.23	721.71	728.47	720.11	731.72	764.91	718.61	789.86	703.37	0	699.78	701.98	0	729.98	712.18	774.88	714.72	779.46	750.28	740.16	805.85
4.2163e+13	742.1	719.08	0	745.17	724.71	779.07	0	722.13	770.4	721.59	758.14	0	741.45	733.67	694.65	747.43	0	731.26	792.06	800.78	697.77	739.86	742.31	746.08	745.44	711.25	743.78	705.6	746.01	721.59	728.38	719.93	731.62	765.67	718.37	791.18	703.9	0	699.56	701.76	0	729.84	712.4	775.33	714.52	775.77	751.09	740.32	800.3
4.221e+13	737.24	718.94	0	744.98	724.61	772.99	0	721.98	769.66	721.46	758.03	0	741.37	733.52	694.28	747.34	0	731.4	789.43	795.13	697.56	739.77	737.21	745.98	745.32	711.1	743.62	705.43	745.81	721.46	728.29	719.75	731.51	764.97	718.12	791.1	703.69	0	699.34	701.54	0	729.69	712.45	775.75	714.32	772.14	750.63	740.51	795.54
4.2256e+13	733.54	718.81	0	744.81	724.51	768.38	0	721.83	768.32	721.34	757.91	0	741.28	733.37	693.99	747.24	0	731.09	786.67	790.59	697.35	739.67	733.38	745.89	745.2	710.95	743.46	705.27	745.66	721.34	728.2	719.56	731.41	763.7	717.89	790.24	703.07	0	699.12	701.32	0	729.55	712.26	775.88	714.12	768.89	749.63	740.52	791.49
4.2303e+13	730.53	718.68	0	744.66	724.41	764.64	0	721.68	766.76	721.21	757.79	0	741.2	733.21	693.75	747.14	0	730.5	784.02	786.78	697.14	739.57	730.28	745.79	745.08	710.8	743.3	705.1	745.53	721.21	728.11	719.38	731.31	762.21	717.67	789	702.18	0	698.9	701.1	0	729.41	711.88	775.72	713.92	766.02	748.4	740.33	787.98
4.2349e+13	727.96	718.55	0	744.52	724.31	761.48	0	721.53	765.14	721.09	757.67	0	741.11	733.06	693.48	747.04	0	729.76	781.54	783.49	696.92	739.48	727.65	745.69	744.96	710.65	743.15	704.93	745.41	721.09	728.02	719.2	731.2	760.66	717.46	787.57	701.04	0	698.68	700.89	0	729.27	711.36	775.32	713.71	763.45	747.09	739.98	784.89
4.2396e+13	779.02	720.08	0	745.95	725.73	820.25	0	723.07	764.22	722.58	758.88	0	742.38	734.51	696.17	748.29	0	730.32	785.2	823.65	698.91	740.77	785.81	746.95	746.25	712.3	744.54	706.69	746.87	722.58	729.39	720.85	732.57	759.81	719.32	786.29	701.65	0	700.67	702.85	0	730.72	712.93	775.73	715.48	774.66	746.54	741.07	808.46
4.2442e+13	754.68	719.95	0	745.8	725.63	794.5	0	722.92	768.59	722.46	758.77	0	742.3	734.35	695.74	748.19	0	730.38	793.63	813.03	698.7	740.67	755.99	746.85	746.13	712.16	744.4	706.53	746.69	722.46	729.3	720.66	732.47	763.89	719.1	788.89	703.11	0	700.45	702.63	0	730.58	712.46	775.17	715.28	780.94	749.42	740.52	808.79
4.2489e+13	745.3	719.82	0	745.63	725.54	783.02	0	722.77	770.61	722.33	758.66	0	742.21	734.2	695.27	748.1	0	731.29	793.35	804.29	698.49	740.58	745.7	746.76	746.01	712.01	744.25	706.36	746.47	722.33	729.21	720.48	732.36	765.86	718.87	791.1	704.15	0	700.24	702.41	0	730.43	712.63	775.42	715.08	777.82	751.22	740.51	803.11
4.2535e+13	739.55	719.69	0	745.44	725.44	775.86	0	722.61	770.4	722.21	758.55	0	742.12	734.05	694.85	748	0	731.7	791	797.9	698.28	740.48	739.61	746.66	745.89	711.86	744.1	706.2	746.26	722.21	729.12	720.3	732.26	765.69	718.62	791.58	704.2	0	700.02	702.2	0	730.29	712.8	775.91	714.88	774.06	751.23	740.74	797.97
4.2582e+13	735.39	719.56	0	745.26	725.34	770.65	0	722.46	769.27	722.09	758.43	0	742.04	733.9	694.53	747.9	0	731.57	788.25	792.9	698.07	740.38	735.27	746.56	745.77	711.71	743.94	706.04	746.08	722.09	729.03	720.12	732.16	764.61	718.38	791.03	703.73	0	699.8	701.98	0	730.15	712.72	776.19	714.68	770.62	750.41	740.85	793.61
4.2628e+13	732.09	719.43	0	745.1	725.24	766.55	0	722.31	767.78	721.96	758.31	0	741.95	733.75	694.28	747.81	0	731.09	785.54	788.78	697.86	740.29	731.87	746.47	745.65	711.56	743.78	705.87	745.95	721.96	728.94	719.94	732.05	763.19	718.16	789.93	702.96	0	699.58	701.76	0	730.01	712.42	776.16	714.48	767.58	749.26	740.75	789.86
4.2675e+13	729.33	719.3	0	744.96	725.14	763.14	0	722.16	766.17	721.84	758.19	0	741.86	733.59	694.04	747.71	0	730.41	782.97	785.27	697.65	740.19	729.04	746.37	745.53	711.41	743.62	705.71	745.83	721.84	728.85	719.75	731.95	761.65	717.95	788.57	701.94	0	699.36	701.55	0	729.87	711.95	775.86	714.28	764.86	747.97	740.47	786.58
4.2721e+13	808.16	720.81	0	746.38	726.54	840.08	0	723.69	764.58	723.31	759.39	0	743.12	735.03	696.74	748.94	0	731.07	779.57	809.1	699.61	741.47	868.2	747.61	746.81	713.05	745	707.45	747.29	723.31	730.21	721.39	733.3	760.23	719.79	787.1	702.48	0	701.33	703.48	0	731.3	713.62	776.42	716.02	762.15	747.16	741.67	789.35
4.2768e+13	762.59	720.68	0	746.24	726.45	803.65	0	723.54	766.75	723.19	759.28	0	743.04	734.88	696.36	748.85	0	730.39	791.76	818.54	699.41	741.37	765.03	747.51	746.69	712.9	744.86	707.29	747.13	723.19	730.12	721.21	733.2	762.13	719.58	787.66	702.65	0	701.11	703.27	0	731.16	712.89	775.66	715.82	780.92	748.09	741.02	811.02
4.2814e+13	749.25	720.55	0	746.08	726.35	787.85	0	723.39	770.33	723.07	759.17	0	742.95	734.72	695.9	748.75	0	731.18	794.23	808.29	699.19	741.28	749.95	747.42	746.57	712.75	744.72	707.12	746.92	723.07	730.03	721.02	733.1	765.58	719.36	790.61	704.23	0	700.9	703.05	0	731.02	712.83	775.55	715.62	779.78	750.95	740.75	806.05
4.286e+13	742.21	720.42	0	745.9	726.25	779.14	0	723.24	770.95	722.94	759.06	0	742.86	734.57	695.45	748.65	0	731.88	792.48	800.97	698.98	741.18	742.39	747.32	746.45	712.6	744.57	706.96	746.7	722.94	729.94	720.84	732.99	766.21	719.12	791.83	704.66	0	700.68	702.84	0	730.88	713.07	776.01	715.43	776.06	751.65	740.93	800.56
4.2907e+13	737.43	720.29	0	745.71	726.15	773.16	0	723.09	770.14	722.82	758.94	0	742.78	734.42	695.08	748.55	0	731.98	789.83	795.4	698.77	741.08	737.37	747.22	746.33	712.46	744.41	706.79	746.51	722.82	729.85	720.66	732.89	765.45	718.87	791.69	704.38	0	700.47	702.62	0	730.74	713.12	776.42	715.23	772.44	751.13	741.12	795.86
4.2953e+13	733.77	720.16	0	745.54	726.05	768.6	0	722.94	768.77	722.7	758.82	0	742.69	734.27	694.81	748.46	0	731.64	787.08	790.91	698.57	740.98	733.59	747.13	746.21	712.31	744.25	706.63	746.36	722.7	729.76	720.48	732.79	764.15	718.64	790.8	703.72	0	700.25	702.41	0	730.6	712.92	776.53	715.03	769.21	750.09	741.12	791.84
4.3e+13	730.78	720.03	0	745.39	725.95	764.9	0	722.79	767.2	722.57	758.71	0	742.6	734.12	694.57	748.36	0	731.04	784.44	787.14	698.36	740.89	730.52	747.03	746.09	712.16	744.09	706.46	746.23	722.57	729.67	720.3	732.68	762.65	718.43	789.54	702.8	0	700.03	702.19	0	730.46	712.52	776.35	714.83	766.34	748.85	740.92	788.36
4.3046e+13	728.23	719.9	0	745.26	725.86	761.76	0	722.64	765.57	722.45	758.59	0	742.52	733.97	694.32	748.26	0	730.28	781.96	783.87	698.15	740.79	727.91	746.94	745.96	712.01	743.94	706.3	746.11	722.45	729.58	720.12	732.58	761.09	718.22	788.11	701.64	0	699.82	701.98	0	730.32	712	775.94	714.63	763.78	747.53	740.56	785.28
4.3093e+13	776.86	721.4	0	746.67	727.24	818.22	690.28	724.14	764.9	723.91	759.78	0	743.76	735.39	696.96	749.48	0	730.81	786.69	823.76	700.09	742.06	782.67	748.16	747.24	713.63	745.31	708.02	747.55	723.91	730.92	721.74	733.92	760.45	720.05	786.94	702.36	0	701.76	703.89	0	731.74	713.51	776.32	716.36	776.4	747.1	741.61	809.78
4.3139e+13	754.42	721.27	0	746.52	727.14	794.09	690.11	723.99	769.35	723.78	759.67	0	743.68	735.24	696.54	749.39	0	731	794.29	812.94	699.89	741.96	755.63	748.07	747.11	713.48	745.17	707.86	747.37	723.78	730.83	721.56	733.81	764.64	719.83	789.68	703.92	0	701.55	703.68	0	731.6	713.1	775.8	716.16	781.35	750.15	741.08	809
4.3186e+13	745.35	721.14	0	746.34	727.04	782.99	0	723.84	771.19	723.66	759.56	0	743.59	735.09	696.07	749.29	0	731.92	793.79	804.4	699.68	741.86	745.71	747.97	746.99	713.33	745.03	707.7	747.15	723.66	730.74	721.38	733.71	766.44	719.6	791.78	704.85	0	701.33	703.46	0	731.46	713.3	776.08	715.97	778.1	751.81	741.11	803.33
4.3232e+13	739.71	721.01	0	746.16	726.94	775.98	0	723.69	770.9	723.54	759.44	0	743.5	734.94	695.66	749.19	0	732.3	791.39	798.13	699.47	741.77	739.75	747.87	746.87	713.18	744.87	707.53	746.94	723.54	730.65	721.2	733.61	766.18	719.36	792.18	704.83	0	701.12	703.25	0	731.32	713.47	776.57	715.77	774.34	751.74	741.35	798.25
4.3279e+13	735.6	720.88	0	745.98	726.85	770.85	0	723.54	769.72	723.42	759.33	0	743.42	734.79	695.34	749.09	0	732.14	788.64	793.2	699.26	741.67	735.47	747.78	746.75	713.04	744.71	707.37	746.77	723.42	730.56	721.02	733.5	765.07	719.12	791.59	704.31	0	700.9	703.04	0	731.18	713.38	776.83	715.57	770.92	750.88	741.45	793.93
4.3325e+13	732.33	720.75	0	745.82	726.75	766.78	0	723.4	768.22	723.29	759.21	0	743.33	734.64	695.09	749	0	731.63	785.93	789.12	699.06	741.57	732.1	747.68	746.63	712.89	744.55	707.21	746.63	723.29	730.47	720.84	733.4	763.63	718.9	790.47	703.51	0	700.69	702.82	0	731.04	713.06	776.78	715.37	767.89	749.71	741.34	790.22
4.3372e+13	729.59	720.62	0	745.68	726.65	763.4	0	723.25	766.6	723.17	759.09	0	743.24	734.48	694.85	748.9	0	730.94	783.38	785.63	698.85	741.48	729.29	747.59	746.51	712.74	744.4	707.05	746.52	723.17	730.38	720.66	733.3	762.08	718.69	789.1	702.48	0	700.48	702.61	0	730.9	712.58	776.47	715.17	765.18	748.4	741.04	786.96
4.3418e+13	806.91	722.1	0	747.09	728.02	839.99	691.14	724.74	764.97	724.61	760.27	0	744.48	735.89	697.52	750.11	0	731.54	780.35	815.2	700.77	742.73	847.51	748.8	747.77	714.34	745.76	708.74	747.96	724.61	731.7	722.26	734.62	760.62	720.51	787.59	702.96	0	702.4	704.51	0	732.3	714.19	777	716.89	763.84	747.55	742.2	793.84
4.3465e+13	761.91	721.97	0	746.95	727.92	802.78	690.96	724.59	767.58	724.49	760.16	0	744.39	735.74	697.14	750.01	0	730.95	792.7	818.33	700.56	742.63	764.13	748.71	747.65	714.19	745.62	708.58	747.8	724.49	731.61	722.08	734.52	762.94	720.3	788.45	703.38	0	702.19	704.29	0	732.16	713.48	776.25	716.69	781.61	748.83	741.55	811.36
4.3511e+13	749.19	721.84	0	746.78	727.82	787.69	690.79	724.44	770.97	724.36	760.05	0	744.3	735.59	696.69	749.91	0	731.81	794.72	808.31	700.36	742.54	749.83	748.61	747.53	714.05	745.48	708.42	747.59	724.36	731.52	721.9	734.41	766.22	720.08	791.33	704.87	0	701.97	704.08	0	732.02	713.48	776.19	716.5	780.08	751.59	741.32	806.24
4.3558e+13	742.32	721.71	0	746.6	727.72	779.2	690.62	724.29	771.46	724.24	759.93	0	744.21	735.44	696.24	749.82	0	732.49	792.88	801.14	700.15	742.44	742.48	748.51	747.41	713.9	745.33	708.26	747.37	724.24	731.43	721.72	734.31	766.73	719.84	792.45	705.22	0	701.76	703.87	0	731.88	713.73	776.67	716.3	776.33	752.18	741.53	800.8
4.3604e+13	737.61	721.58	0	746.42	727.62	773.32	690.45	724.14	770.6	724.12	759.82	0	744.13	735.29	695.88	749.72	0	732.55	790.21	795.66	699.95	742.34	737.54	748.41	747.29	713.75	745.17	708.09	747.18	724.12	731.34	721.55	734.21	765.91	719.6	792.25	704.88	0	701.54	703.66	0	731.74	713.77	777.06	716.1	772.72	751.61	741.72	796.15
4.3651e+13	734	721.45	0	746.25	727.53	768.82	690.28	723.99	769.21	724	759.7	0	744.04	735.14	695.6	749.62	0	732.19	787.46	791.22	699.74	742.24	733.8	748.32	747.17	713.61	745.01	707.93	747.03	724	731.25	721.37	734.1	764.58	719.37	791.34	704.17	0	701.33	703.45	0	731.6	713.55	777.15	715.91	769.51	750.54	741.71	792.17
4.3697e+13	731.03	721.32	0	746.1	727.43	765.14	690.11	723.85	767.62	723.88	759.58	0	743.95	734.99	695.35	749.52	0	731.56	784.83	787.48	699.54	742.15	730.75	748.22	747.05	713.46	744.85	707.77	746.91	723.88	731.16	721.19	734	763.06	719.16	790.07	703.25	0	701.12	703.23	0	731.46	713.13	776.96	715.71	766.65	749.28	741.49	788.71
4.3744e+13	728.49	721.2	0	745.97	727.33	762.03	0	723.7	765.99	723.75	759.47	0	743.87	734.84	695.1	749.43	0	730.79	782.36	784.23	699.33	742.05	728.16	748.13	746.93	713.32	744.7	707.61	746.79	723.75	731.07	721.01	733.9	761.5	718.95	788.62	702.09	0	700.91	703.02	0	731.32	712.59	776.53	715.51	764.1	747.95	741.12	785.66
4.379e+13	774.97	722.65	0	747.36	728.68	816.36	691.85	725.17	765.6	725.18	760.64	0	745.09	736.24	697.7	750.63	0	731.29	788.1	823.74	701.23	743.29	780.01	749.33	748.18	714.89	746.06	709.29	748.21	725.18	732.38	722.6	735.2	761.12	720.76	787.59	702.92	0	702.81	704.9	0	732.72	714.04	776.87	717.21	777.94	747.67	742.13	810.87
4.3837e+13	754.17	722.52	0	747.21	728.58	793.7	691.66	725.03	770.08	725.05	760.53	0	745	736.09	697.29	750.53	0	731.61	794.9	812.84	701.02	743.2	755.28	749.23	748.06	714.74	745.92	709.13	748.02	725.05	732.29	722.42	735.1	765.37	720.55	790.44	704.61	0	702.6	704.69	0	732.58	713.69	776.4	717.02	781.72	750.85	741.63	809.17
4.3883e+13	745.39	722.4	0	747.03	728.48	782.96	691.48	724.88	771.74	724.93	760.42	0	744.91	735.94	696.83	750.43	0	732.53	794.2	804.5	700.82	743.1	745.71	749.14	747.94	714.6	745.77	708.97	747.8	724.93	732.2	722.24	735	766.99	720.31	792.43	705.47	0	702.39	704.48	0	732.44	713.93	776.72	716.82	778.37	752.38	741.7	803.53
4.393e+13	739.86	722.27	0	746.85	728.39	776.09	691.3	724.73	771.37	724.81	760.3	0	744.82	735.79	696.43	750.33	0	732.87	791.77	798.34	700.61	743	739.87	749.04	747.82	714.45	745.62	708.81	747.59	724.81	732.11	722.06	734.89	766.65	720.07	792.76	705.38	0	702.18	704.27	0	732.3	714.09	777.21	716.63	774.61	752.23	741.94	798.51
4.3976e+13	735.8	722.14	0	746.67	728.29	771.03	691.12	724.58	770.16	724.69	760.19	0	744.74	735.64	696.11	750.24	0	732.68	789.01	793.47	700.41	742.9	735.64	748.94	747.7	714.31	745.46	708.65	747.43	724.69	732.02	721.88	734.79	765.5	719.84	792.12	704.81	0	701.96	704.06	0	732.16	713.99	777.45	716.43	771.2	751.34	742.03	794.24
4.4023e+13	732.56	722.01	0	746.52	728.19	767.01	690.95	724.43	768.63	724.57	760.07	0	744.65	735.49	695.85	750.14	0	732.16	786.31	789.43	700.21	742.81	732.31	748.85	747.58	714.16	745.3	708.48	747.3	724.57	731.93	721.71	734.69	764.04	719.62	790.99	703.98	0	701.75	703.84	0	732.02	713.65	777.38	716.23	768.18	750.14	741.9	790.55
4.4069e+13	729.83	721.89	0	746.38	728.09	763.65	690.77	724.29	767.01	724.45	759.95	0	744.56	735.34	695.61	750.04	0	731.44	783.76	785.97	700	742.71	729.52	748.75	747.46	714.02	745.15	708.32	747.18	724.45	731.84	721.53	734.59	762.48	719.42	789.61	702.94	0	701.54	703.63	0	731.88	713.16	777.06	716.04	765.49	748.82	741.6	787.32
4.4116e+13	803.61	723.33	0	747.77	729.43	838.26	692.74	725.75	765.36	725.85	761.11	0	745.77	736.73	698.23	751.23	0	731.99	781.34	819.45	701.88	743.94	831.85	749.94	748.7	715.57	746.49	709.98	748.61	725.85	733.13	723.11	735.88	761	721.21	788.07	703.37	0	703.42	705.49	0	733.27	714.7	777.55	717.73	765.91	747.93	742.72	797.93
4.4162e+13	761.28	723.2	0	747.63	729.33	801.96	692.57	725.6	768.38	725.73	761	0	745.68	736.58	697.86	751.13	0	731.5	793.58	818.11	701.68	743.84	763.3	749.85	748.58	715.43	746.35	709.82	748.44	725.73	733.04	722.93	735.78	763.74	721.01	789.22	704.11	0	703.21	705.28	0	733.13	714.02	776.81	717.53	782.23	749.56	742.07	811.65
4.4209e+13	749.12	723.07	0	747.46	729.23	787.53	692.4	725.45	771.58	725.61	760.89	0	745.59	736.43	697.42	751.03	0	732.42	795.18	808.33	701.47	743.74	749.71	749.75	748.46	715.28	746.21	709.66	748.23	725.61	732.95	722.75	735.67	766.84	720.78	792.02	705.56	0	703	705.07	0	732.99	714.08	776.8	717.34	780.36	752.21	741.89	806.41
4.4255e+13	742.42	722.94	0	747.28	729.13	779.25	692.22	725.31	771.96	725.49	760.78	0	745.51	736.28	696.98	750.94	0	733.07	793.26	801.29	701.27	743.65	742.54	749.65	748.34	715.14	746.06	709.5	748.01	725.49	732.86	722.57	735.57	767.22	720.54	793.04	705.83	0	702.79	704.86	0	732.85	714.34	777.29	717.14	776.58	752.7	742.11	801.03
4.4302e+13	737.78	722.81	0	747.09	729.03	773.47	692.02	725.16	771.04	725.36	760.66	0	745.42	736.13	696.64	750.84	0	733.1	790.57	795.9	701.07	743.55	737.68	749.56	748.22	714.99	745.9	709.34	747.82	725.36	732.77	722.4	735.47	766.36	720.3	792.79	705.42	0	702.58	704.65	0	732.71	714.37	777.67	716.95	772.99	752.07	742.3	796.43
4.4348e+13	734.2	722.69	0	746.93	728.94	769.02	691.82	725.01	769.62	725.24	760.55	0	745.33	735.98	696.35	750.74	0	732.71	787.83	791.51	700.86	743.45	733.98	749.46	748.1	714.85	745.74	709.18	747.68	725.24	732.68	722.22	735.36	765	720.08	791.85	704.69	0	702.37	704.45	0	732.57	714.13	777.75	716.75	769.79	750.97	742.27	792.48
4.4395e+13	731.25	722.56	0	746.78	728.84	765.37	691.63	724.86	768.02	725.12	760.43	0	745.24	735.83	696.1	750.64	0	732.06	785.2	787.8	700.66	743.36	730.96	749.36	747.98	714.71	745.58	709.02	747.56	725.12	732.59	722.04	735.26	763.46	719.87	790.57	703.75	0	702.17	704.24	0	732.43	713.71	777.54	716.56	766.94	749.69	742.05	789.05
4.4441e+13	728.73	722.43	0	746.65	728.74	762.28	691.45	724.72	766.38	725	760.31	0	745.16	735.68	695.85	750.55	0	731.28	782.74	784.57	700.46	743.26	728.39	749.27	747.86	714.56	745.44	708.86	747.44	725	732.5	721.86	735.16	761.89	719.67	789.11	702.6	0	701.96	704.03	0	732.29	713.15	777.1	716.36	764.4	748.35	741.66	786.01
4.4488e+13	773.29	723.86	0	748.03	730.06	814.66	693.39	726.17	766.32	726.39	761.47	0	746.35	737.06	698.4	751.72	0	731.76	789.43	823.62	702.32	744.48	777.71	750.45	749.09	716.1	746.77	710.5	748.85	726.39	733.78	723.43	736.44	761.82	721.45	788.24	703.61	0	703.82	705.87	0	733.66	714.55	777.41	718.03	779.3	748.27	742.63	811.77
4.4534e+13	753.93	723.73	0	747.88	729.96	793.32	693.21	726.02	770.78	726.27	761.35	0	746.26	736.91	697.99	751.62	0	732.2	795.47	812.75	702.11	744.38	754.95	750.35	748.97	715.96	746.64	710.34	748.65	726.27	733.68	723.25	736.33	766.06	721.24	791.18	705.41	0	703.61	705.66	0	733.52	714.27	776.99	717.84	782.06	751.53	742.16	809.33
4.458e+13	745.41	723.6	0	747.7	729.86	782.93	693.04	725.87	772.27	726.15	761.24	0	746.18	736.76	697.56	751.53	0	733.12	794.59	804.59	701.91	744.28	745.7	750.25	748.85	715.81	746.49	710.18	748.43	726.15	733.59	723.07	736.23	767.52	721	793.05	706.17	0	703.4	705.45	0	733.38	714.54	777.34	717.65	778.61	752.92	742.27	803.72
4.4627e+13	739.99	723.48	0	747.51	729.77	776.2	692.87	725.72	771.82	726.03	761.13	0	746.09	736.61	697.17	751.43	0	733.43	792.12	798.54	701.71	744.18	739.98	750.16	748.73	715.67	746.33	710.02	748.23	726.03	733.5	722.9	736.13	767.1	720.76	793.3	705.99	0	703.19	705.24	0	733.24	714.7	777.82	717.45	774.86	752.7	742.51	798.75
4.4673e+13	735.98	723.35	0	747.34	729.67	771.2	692.7	725.58	770.57	725.91	761.01	0	746	736.46	696.87	751.33	0	733.2	789.36	793.73	701.51	744.09	735.81	750.06	748.61	715.52	746.17	709.86	748.06	725.91	733.41	722.72	736.03	765.92	720.53	792.63	705.36	0	702.98	705.04	0	733.11	714.58	778.04	717.26	771.47	751.77	742.59	794.52
4.472e+13	732.77	723.22	0	747.19	729.57	767.22	692.53	725.43	769.03	725.79	760.9	0	745.91	736.31	696.61	751.23	0	732.65	786.67	789.73	701.31	743.99	732.51	749.96	748.49	715.38	746.02	709.71	747.94	725.79	733.32	722.54	735.92	764.44	720.32	791.48	704.5	0	702.78	704.83	0	732.97	714.23	777.96	717.07	768.46	750.55	742.45	790.87
4.4766e+13	730.06	723.09	0	747.05	729.47	763.89	692.36	725.28	767.4	725.66	760.78	0	745.83	736.16	696.36	751.14	0	731.92	784.13	786.29	701.11	743.89	729.74	749.87	748.37	715.24	745.87	709.55	747.82	725.66	733.23	722.36	735.82	762.87	720.11	790.09	703.45	0	702.57	704.62	0	732.83	713.73	777.62	716.87	765.78	749.22	742.13	787.65
4.4813e+13	799.75	724.5	0	748.43	730.78	835.8	694.25	726.72	765.76	727.04	761.92	0	747.01	737.53	698.94	752.3	0	732.42	782.51	822.34	702.94	745.1	820.05	751.04	749.59	716.76	747.19	711.16	749.24	727.04	734.5	723.92	737.09	761.39	721.89	788.53	703.86	0	704.41	706.44	0	734.19	715.22	778.07	718.53	768.2	748.3	743.21	801.49
4.4859e+13	760.74	724.38	0	748.28	730.68	801.21	694.06	726.57	769.17	726.92	761.81	0	746.92	737.38	698.56	752.2	0	732.04	794.38	817.87	702.74	745	762.59	750.94	749.47	716.61	747.06	711.01	749.06	726.92	734.41	723.74	736.98	764.51	721.68	789.97	704.88	0	704.21	706.24	0	734.05	714.57	777.36	718.34	782.79	750.27	742.57	811.88
4.4906e+13	749.09	724.25	0	748.12	730.58	787.37	693.87	726.43	772.17	726.8	761.7	0	746.83	737.23	698.13	752.11	0	733.02	795.61	808.32	702.54	744.9	749.62	750.84	749.35	716.47	746.91	710.85	748.85	726.8	734.31	723.57	736.88	767.43	721.46	792.68	706.25	0	704	706.03	0	733.91	714.69	777.4	718.15	780.62	752.81	742.43	806.55
4.4952e+13	742.53	724.12	0	747.93	730.48	779.29	693.69	726.28	772.43	726.68	761.59	0	746.75	737.08	697.72	752.01	0	733.64	793.6	801.43	702.34	744.8	742.63	750.75	749.23	716.33	746.76	710.69	748.63	726.68	734.22	723.39	736.78	767.7	721.22	793.6	706.41	0	703.79	705.82	0	733.77	714.96	777.9	717.95	776.83	753.19	742.68	801.23
4.4999e+13	737.96	724	0	747.75	730.38	773.61	693.51	726.13	771.46	726.56	761.47	0	746.66	736.93	697.38	751.91	0	733.63	790.91	796.11	702.15	744.71	737.85	750.65	749.11	716.18	746.6	710.53	748.45	726.56	734.13	723.21	736.68	766.78	720.98	793.3	705.94	0	703.58	705.61	0	733.63	714.98	778.26	717.76	773.25	752.52	742.86	796.67
4.5045e+13	734.41	723.87	0	747.59	730.29	769.2	693.34	725.99	770.02	726.44	761.36	0	746.57	736.79	697.11	751.81	0	733.21	788.16	791.77	701.95	744.61	734.18	750.55	748.99	716.04	746.44	710.38	748.31	726.44	734.04	723.04	736.57	765.4	720.76	792.33	705.17	0	703.38	705.41	0	733.5	714.72	778.32	717.57	770.06	751.39	742.82	792.77
4.5092e+13	731.49	723.74	0	747.44	730.19	765.59	693.17	725.84	768.41	726.32	761.24	0	746.48	736.64	696.86	751.72	0	732.55	785.54	788.09	701.75	744.51	731.19	750.46	748.87	715.9	746.29	710.22	748.19	726.32	733.95	722.86	736.47	763.85	720.55	791.04	704.21	0	703.17	705.2	0	733.36	714.28	778.09	717.37	767.22	750.1	742.58	789.36
4.5138e+13	728.98	723.62	0	747.31	730.09	762.52	692.99	725.69	766.76	726.19	761.12	0	746.39	736.49	696.6	751.62	0	731.75	783.09	784.89	701.55	744.42	728.62	750.36	748.75	715.76	746.15	710.06	748.08	726.19	733.86	722.68	736.37	762.27	720.36	789.58	703.06	0	702.96	705	0	733.22	713.71	777.64	717.18	764.69	748.74	742.18	786.34
4.5185e+13	771.89	725.01	0	748.68	731.38	813.1	694.87	727.12	767.06	727.56	762.26	0	747.57	737.84	699.1	752.77	0	732.23	790.67	823.41	703.36	745.61	775.8	751.52	749.96	717.26	747.47	711.66	749.46	727.56	735.11	724.23	737.62	762.53	722.12	788.89	704.23	0	704.79	706.8	0	734.57	715.07	777.92	718.83	780.52	748.89	743.11	812.5
4.5231e+13	753.75	724.89	0	748.52	731.28	792.96	694.7	726.97	771.45	727.43	762.15	0	747.48	737.69	698.69	752.68	0	732.8	795.99	812.62	703.16	745.51	754.7	751.42	749.84	717.12	747.33	711.5	749.26	727.43	735.02	724.05	737.52	766.73	721.9	791.88	706.08	0	704.58	706.6	0	734.43	714.85	777.55	718.64	782.38	752.2	742.68	809.45
4.5278e+13	745.48	724.76	0	748.34	731.18	782.89	694.53	726.83	772.78	727.31	762.04	0	747.39	737.55	698.26	752.58	0	733.71	794.95	804.65	702.97	745.41	745.74	751.33	749.72	716.97	747.18	711.35	749.04	727.31	734.93	723.88	737.41	768.04	721.67	793.63	706.74	0	704.38	706.39	0	734.29	715.14	777.94	718.45	778.85	753.46	742.82	803.87
4.5324e+13	740.14	724.63	0	748.16	731.08	776.29	694.36	726.68	772.25	727.19	761.93	0	747.3	737.4	697.89	752.48	0	733.98	792.44	798.7	702.77	745.32	740.11	751.23	749.6	716.83	747.03	711.19	748.84	727.19	734.84	723.7	737.31	767.54	721.43	793.82	706.5	0	704.17	706.18	0	734.15	715.3	778.41	718.25	775.11	753.17	743.07	798.97
4.5371e+13	736.18	724.51	0	747.98	730.99	771.36	694.18	726.53	770.98	727.07	761.81	0	747.21	737.25	697.6	752.38	0	733.72	789.69	793.95	702.57	745.22	735.99	751.13	749.48	716.69	746.87	711.03	748.68	727.07	734.75	723.53	737.21	766.32	721.2	793.11	705.84	0	703.97	705.98	0	734.02	715.16	778.61	718.06	771.73	752.2	743.14	794.78
4.5417e+13	732.99	724.38	0	747.83	730.89	767.42	694	726.39	769.42	726.95	761.69	0	747.13	737.1	697.35	752.28	0	733.15	787	789.99	702.37	745.12	732.72	751.03	749.36	716.55	746.71	710.88	748.56	726.95	734.66	723.35	737.11	764.83	720.99	791.94	704.96	0	703.76	705.77	0	733.88	714.8	778.51	717.87	768.73	750.96	742.99	791.15
4.5464e+13	730.3	724.25	0	747.7	730.79	764.11	693.81	726.24	767.77	726.83	761.57	0	747.04	736.95	697.1	752.19	0	732.4	784.46	786.58	702.17	745.03	729.97	750.94	749.24	716.4	746.56	710.72	748.44	726.83	734.57	723.17	737	763.25	720.79	790.54	703.9	0	703.56	705.57	0	733.74	714.28	778.16	717.67	766.06	749.62	742.66	787.96
4.551e+13	795.76	725.63	0	749.06	732.07	833.08	695.66	727.65	766.17	728.18	762.7	0	748.2	738.3	699.62	753.33	0	732.85	783.81	824.28	703.97	746.21	810.9	752.09	750.44	717.89	747.87	712.3	749.84	728.18	735.81	724.71	738.24	761.79	722.55	788.98	704.3	0	705.36	707.36	0	735.08	715.71	778.57	719.31	770.55	748.69	743.7	804.48
4.5557e+13	760.22	725.51	0	748.92	731.97	800.5	695.48	727.51	769.93	728.06	762.59	0	748.11	738.15	699.24	753.23	0	732.59	795.12	817.64	703.77	746.11	761.91	751.99	750.32	717.75	747.74	712.14	749.67	728.06	735.71	724.53	738.14	765.26	722.34	790.69	705.62	0	705.16	707.15	0	734.94	715.1	777.88	719.12	783.28	750.99	743.07	812.07
4.5603e+13	749.03	725.38	0	748.75	731.87	787.21	695.31	727.36	772.73	727.94	762.48	0	748.02	738	698.81	753.14	0	733.61	796	808.31	703.57	746.01	749.52	751.89	750.2	717.61	747.59	711.99	749.45	727.94	735.62	724.35	738.04	767.99	722.12	793.3	706.94	0	704.96	706.95	0	734.8	715.28	777.98	718.93	780.86	753.39	742.98	806.67
4.565e+13	742.62	725.26	0	748.56	731.77	779.33	695.14	727.22	772.88	727.82	762.37	0	747.93	737.86	698.42	753.04	0	734.2	793.93	801.55	703.38	745.92	742.7	751.8	750.08	717.47	747.44	711.83	749.23	727.82	735.53	724.18	737.94	768.15	721.88	794.14	707.03	0	704.75	706.74	0	734.66	715.55	778.48	718.74	777.06	753.68	743.24	801.41
4.5696e+13	738.11	725.13	0	748.38	731.67	773.73	694.97	727.07	771.87	727.7	762.25	0	747.84	737.71	698.1	752.94	0	734.15	791.22	796.31	703.18	745.82	737.99	751.7	749.96	717.32	747.28	711.68	749.05	727.7	735.44	724.01	737.83	767.19	721.64	793.78	706.51	0	704.55	706.54	0	734.53	715.55	778.83	718.55	773.49	752.95	743.41	796.91
4.5743e+13	734.6	725	0	748.22	731.58	769.38	694.8	726.93	770.4	727.58	762.14	0	747.76	737.56	697.83	752.84	0	733.71	788.48	792.01	702.98	745.72	734.36	751.6	749.84	717.18	747.13	711.52	748.92	727.58	735.35	723.83	737.73	765.78	721.43	792.79	705.71	0	704.34	706.34	0	734.39	715.29	778.87	718.36	770.31	751.8	743.36	793.04
4.5789e+13	731.7	724.88	0	748.08	731.48	765.8	694.63	726.78	768.78	727.46	762.02	0	747.67	737.41	697.59	752.74	0	733.02	785.87	788.37	702.79	745.62	731.39	751.51	749.72	717.04	746.97	711.37	748.81	727.46	735.26	723.65	737.63	764.22	721.22	791.48	704.73	0	704.14	706.13	0	734.25	714.83	778.63	718.16	767.49	750.49	743.1	789.65
4.5836e+13	729.21	724.75	0	747.95	731.38	762.75	694.46	726.64	767.13	727.34	761.9	0	747.58	737.26	697.33	752.65	0	732.21	783.42	785.19	702.59	745.53	728.84	751.41	749.6	716.9	746.83	711.21	748.69	727.34	735.17	723.48	737.53	762.63	721.03	790.02	703.58	0	703.93	705.93	0	734.11	714.26	778.16	717.97	764.96	749.13	742.69	786.65
4.5882e+13	770.57	726.12	0	749.3	732.64	811.67	696.28	728.03	767.81	728.67	763.02	0	748.73	738.6	699.79	753.78	0	732.69	791.83	823.17	704.37	746.7	774.05	752.55	750.8	718.37	748.14	712.77	750.06	728.67	736.39	725	738.75	763.25	722.77	789.54	704.98	690.43	705.73	707.7	0	735.44	715.57	778.42	719.6	781.58	749.53	743.59	813.1
4.5929e+13	753.54	725.99	0	749.15	732.54	792.62	696.1	727.89	772.1	728.55	762.91	0	748.64	738.46	699.38	753.69	0	733.38	796.48	812.51	704.17	746.6	754.41	752.45	750.68	718.23	748	712.62	749.86	728.55	736.3	724.83	738.65	767.37	722.55	792.55	706.88	690.44	705.52	707.5	0	735.3	715.42	778.1	719.41	782.66	752.84	743.2	809.56
4.5975e+13	745.51	725.87	0	748.97	732.45	782.85	695.93	727.74	773.26	728.43	762.8	0	748.55	738.31	698.96	753.59	0	734.27	795.28	804.71	703.98	746.5	745.73	752.35	750.56	718.09	747.85	712.46	749.63	728.43	736.21	724.65	738.55	768.52	722.32	794.19	707.45	690.45	705.32	707.29	0	735.16	715.74	778.51	719.22	779.07	753.97	743.37	804.02
4.6022e+13	740.27	725.74	0	748.78	732.35	776.37	695.75	727.6	772.67	728.31	762.69	0	748.46	738.16	698.61	753.49	0	734.5	792.75	798.86	703.78	746.4	740.22	752.26	750.44	717.95	747.7	712.31	749.43	728.31	736.12	724.48	738.45	767.96	722.08	794.31	707.13	690.47	705.12	707.09	0	735.03	715.89	778.97	719.03	775.33	753.61	743.62	799.17
4.6068e+13	736.35	725.62	0	748.61	732.25	771.51	695.58	727.45	771.36	728.19	762.57	0	748.38	738.01	698.33	753.39	0	734.21	790	794.17	703.59	746.31	736.15	752.16	750.32	717.81	747.54	712.15	749.28	728.19	736.03	724.3	738.34	766.71	721.86	793.57	706.43	690.49	704.91	706.89	0	734.89	715.74	779.16	718.84	771.97	752.61	743.68	795.02
4.6115e+13	733.19	725.49	0	748.46	732.15	767.6	695.41	727.31	769.78	728.07	762.45	0	748.29	737.87	698.08	753.29	0	733.62	787.31	790.25	703.39	746.21	732.91	752.06	750.2	717.66	747.38	712	749.16	728.07	735.94	724.13	738.24	765.19	721.65	792.38	705.51	690.5	704.71	706.69	0	734.75	715.36	779.04	718.65	768.99	751.35	743.51	791.43
4.6161e+13	730.52	725.37	0	748.33	732.06	764.32	695.24	727.16	768.13	727.95	762.34	0	748.2	737.72	697.83	753.19	0	732.86	784.79	786.86	703.2	746.11	730.18	751.97	750.08	717.52	747.23	711.85	749.05	727.95	735.85	723.95	738.14	763.61	721.45	790.98	704.44	690.52	704.51	706.49	0	734.62	714.84	778.67	718.45	766.33	749.99	743.17	788.26
4.6208e+13	792.04	726.72	690.65	749.68	733.3	830.36	697.03	728.55	766.61	729.27	763.45	0	749.34	739.05	700.32	754.32	0	733.27	785.18	825.53	704.96	747.27	803.77	753.1	751.26	718.98	748.53	713.39	750.43	729.27	737.06	725.46	739.36	762.22	723.19	789.43	704.84	691.59	706.28	708.24	0	735.93	716.21	779.06	720.07	772.83	749.08	744.16	806.99
4.6254e+13	759.72	726.59	690.67	749.53	733.21	799.83	696.86	728.41	770.67	729.15	763.34	0	749.25	738.9	699.94	754.22	0	733.14	795.81	817.41	704.76	747.18	761.28	753	751.14	718.84	748.39	713.24	750.25	729.15	736.97	725.29	739.25	765.99	722.98	791.4	706.44	691.6	706.08	708.04	0	735.79	715.66	778.39	719.88	783.73	751.68	743.55	812.23
4.63e+13	748.98	726.47	690.7	749.36	733.11	787.06	696.7	728.26	773.27	729.03	763.23	0	749.16	738.75	699.51	754.13	0	734.19	796.38	808.29	704.57	747.08	749.42	752.9	751.02	718.7	748.25	713.08	750.03	729.03	736.88	725.12	739.15	768.53	722.76	793.9	707.67	691.62	705.88	707.84	0	735.66	715.88	778.54	719.69	781.08	753.95	743.5	806.79
4.6347e+13	742.71	726.34	690.72	749.17	733.01	779.36	696.53	728.12	773.31	728.91	763.12	0	749.07	738.61	699.13	754.03	0	734.73	794.23	801.66	704.37	746.98	742.76	752.8	750.9	718.56	748.1	712.93	749.81	728.91	736.79	724.94	739.05	768.59	722.52	794.65	707.68	691.63	705.68	707.64	0	735.52	716.16	779.04	719.5	777.27	754.14	743.78	801.58
4.6393e+13	738.27	726.22	690.74	748.99	732.91	773.85	696.36	727.97	772.25	728.79	763	0	748.98	738.46	698.82	753.93	0	734.66	791.52	796.49	704.18	746.88	738.12	752.71	750.79	718.42	747.94	712.77	749.64	728.79	736.69	724.77	738.94	767.58	722.29	794.24	707.11	691.64	705.48	707.43	0	735.38	716.14	779.38	719.31	773.72	753.36	743.94	797.13
4.644e+13	734.79	726.09	690.77	748.84	732.81	769.54	696.19	727.83	770.77	728.68	762.88	0	748.89	738.31	698.56	753.83	0	734.18	788.79	792.24	703.99	746.79	734.54	752.61	750.67	718.28	747.78	712.62	749.51	728.68	736.6	724.6	738.84	766.15	722.07	793.23	706.27	691.65	705.27	707.23	0	735.25	715.86	779.4	719.12	770.56	752.19	743.88	793.29
4.6486e+13	731.92	725.97	690.79	748.7	732.72	765.99	696.01	727.68	769.14	728.56	762.77	0	748.81	738.16	698.32	753.73	0	733.49	786.18	788.63	703.79	746.69	731.59	752.51	750.55	718.14	747.63	712.47	749.4	728.56	736.51	724.42	738.74	764.58	721.87	791.91	705.26	691.66	705.07	707.03	0	735.11	715.39	779.14	718.93	767.75	750.86	743.61	789.93
4.6533e+13	756.69	727.31	691.78	750.04	733.95	799.17	697.78	729.06	767.46	729.86	763.87	0	749.93	739.48	700.83	754.85	690.38	734.02	782.47	784.16	705.53	747.84	1014.2	753.63	751.72	719.58	748.92	714	750.79	729.86	737.71	725.92	739.94	763.07	723.6	790.43	705.74	692.74	706.83	708.77	690.44	736.42	716.88	779.68	720.53	763.69	749.94	744.73	784.44
4.6579e+13	769.4	727.18	691.8	749.91	733.85	810.36	697.61	728.92	768.56	729.74	763.76	0	749.84	739.34	700.48	754.75	690.4	733.16	792.9	822.89	705.34	747.74	772.51	753.54	751.6	719.44	748.78	713.84	750.63	729.74	737.62	725.75	739.84	763.98	723.4	790.19	705.74	692.75	706.63	708.57	690.45	736.28	716.09	778.89	720.34	782.52	750.17	744.04	813.6
4.6626e+13	753.36	727.06	691.82	749.75	733.76	792.29	697.44	728.77	772.71	729.62	763.65	0	749.76	739.19	700.07	754.65	690.42	733.95	796.94	812.4	705.15	747.64	754.15	753.44	751.48	719.3	748.64	713.69	750.43	729.62	737.53	725.57	739.74	767.99	723.19	793.2	707.66	692.76	706.43	708.37	690.47	736.14	716.01	778.63	720.15	782.92	753.45	743.7	809.65
4.6672e+13	745.55	726.93	691.84	749.57	733.66	782.81	697.27	728.63	773.73	729.5	763.54	0	749.67	739.04	699.66	754.56	690.45	734.83	795.6	804.77	704.95	747.55	745.73	753.34	751.36	719.16	748.5	713.54	750.2	729.5	737.44	725.4	739.64	768.99	722.95	794.73	708.14	692.77	706.23	708.17	690.48	736.01	716.35	779.07	719.96	779.27	754.46	743.9	804.16
4.6719e+13	740.4	726.81	691.86	749.38	733.56	776.45	697.1	728.48	773.06	729.39	763.42	0	749.58	738.9	699.32	754.46	690.47	735.02	793.04	799.01	704.76	747.45	740.32	753.24	751.24	719.02	748.34	713.38	750.01	729.39	737.35	725.23	739.53	768.36	722.71	794.78	707.77	692.77	706.03	707.97	690.5	735.87	716.49	779.52	719.78	775.55	754.03	744.15	799.36
4.6765e+13	736.53	726.68	691.88	749.21	733.46	771.65	696.94	728.34	771.72	729.27	763.31	0	749.49	738.75	699.05	754.36	690.49	734.7	790.29	794.38	704.57	747.35	736.31	753.15	751.13	718.88	748.18	713.23	749.86	729.27	737.26	725.06	739.43	767.07	722.49	794.01	707.02	692.78	705.83	707.77	690.52	735.73	716.32	779.69	719.59	772.2	753	744.19	795.26
4.6812e+13	733.4	726.56	691.9	749.07	733.36	767.78	696.77	728.2	770.13	729.15	763.19	0	749.4	738.6	698.8	754.26	690.51	734.09	787.61	790.49	704.38	747.25	733.09	753.05	751.01	718.74	748.03	713.08	749.74	729.15	737.16	724.88	739.33	765.55	722.29	792.81	706.07	692.79	705.63	707.57	690.53	735.6	715.93	779.55	719.4	769.23	751.72	744.01	791.69
4.6858e+13	730.75	726.43	691.92	748.94	733.27	764.52	696.6	728.05	768.47	729.03	763.07	0	749.31	738.45	698.56	754.16	690.54	733.31	785.09	787.13	704.18	747.16	730.38	752.95	750.89	718.6	747.88	712.93	749.63	729.03	737.07	724.71	739.23	763.95	722.09	791.39	704.98	692.8	705.43	707.37	690.55	735.46	715.39	779.17	719.21	766.58	750.36	743.65	788.54
4.6905e+13	788.71	727.76	692.91	750.27	734.49	827.77	698.34	729.42	767.09	730.32	764.17	0	750.43	739.77	701.01	755.27	691.52	733.68	786.59	826.3	705.91	748.3	798.11	754.06	752.05	720.02	749.16	714.44	751	730.32	738.26	726.2	740.42	762.67	723.81	789.88	705.43	693.87	707.17	709.1	691.58	736.76	716.71	779.52	720.8	774.97	749.49	744.61	809.06
4.6951e+13	759.28	727.63	692.92	750.12	734.39	799.2	698.18	729.27	771.38	730.2	764.06	0	750.34	739.62	700.63	755.17	691.54	733.68	796.45	817.18	705.72	748.2	760.7	753.97	751.93	719.89	749.03	714.29	750.81	730.2	738.17	726.03	740.32	766.7	723.61	792.08	707.27	693.88	706.97	708.9	691.6	736.62	716.22	778.89	720.61	784.12	752.36	744.02	812.37
4.6998e+13	748.94	727.51	692.94	749.95	734.29	786.91	698.01	729.13	773.78	730.08	763.95	0	750.25	739.47	700.21	755.07	691.56	734.76	796.73	808.27	705.52	748.1	749.34	753.87	751.81	719.75	748.89	714.13	750.59	730.08	738.08	725.85	740.22	769.04	723.38	794.48	708.41	693.89	706.77	708.7	691.61	736.48	716.49	779.08	720.42	781.28	754.48	744.02	806.89
4.7044e+13	742.81	727.38	692.96	749.77	734.2	779.38	697.84	728.98	773.72	729.97	763.84	0	750.16	739.33	699.84	754.98	691.57	735.26	794.52	801.76	705.33	748	742.82	753.77	751.7	719.61	748.73	713.98	750.38	729.97	737.99	725.68	740.11	769	723.14	795.13	708.34	693.89	706.57	708.5	691.62	736.35	716.76	779.59	720.24	777.47	754.58	744.31	801.74
4.7091e+13	738.42	727.26	692.97	749.59	734.1	773.95	697.67	728.84	772.62	729.85	763.72	0	750.07	739.18	699.54	754.88	691.59	735.15	791.81	796.66	705.14	747.91	738.26	753.67	751.58	719.47	748.58	713.83	750.21	729.85	737.89	725.51	740.01	767.95	722.91	794.69	707.71	693.9	706.37	708.3	691.63	736.21	716.73	779.9	720.05	773.93	753.76	744.46	797.33
4.7137e+13	734.98	727.14	692.99	749.43	734	769.7	697.5	728.7	771.12	729.73	763.6	0	749.99	739.04	699.29	754.78	691.61	734.66	789.08	792.46	704.95	747.81	734.71	753.58	751.46	719.33	748.42	713.68	750.08	729.73	737.8	725.34	739.91	766.5	722.7	793.65	706.83	693.9	706.17	708.1	691.65	736.07	716.44	779.9	719.86	770.79	752.56	744.38	793.53
4.7184e+13	732.13	727.01	693.01	749.3	733.9	766.18	697.33	728.56	769.47	729.61	763.49	0	749.9	738.89	699.05	754.68	691.63	733.94	786.48	788.88	704.76	747.71	731.79	753.48	751.34	719.19	748.27	713.53	749.97	729.61	737.71	725.16	739.81	764.92	722.51	792.32	705.8	693.91	705.98	707.9	691.66	735.94	715.96	779.63	719.67	767.99	751.22	744.1	790.2
4.723e+13	796.44	728.32	694	750.62	735.11	830.4	699.06	729.91	767.77	730.89	764.58	690.54	751	740.19	701.52	755.78	692.62	734.42	782.76	795.26	706.47	748.84	932.66	754.58	752.5	720.6	749.54	715.02	751.35	730.89	738.89	726.64	740.99	763.37	724.21	790.81	706.2	694.98	707.7	709.61	692.69	737.22	717.39	780.14	721.25	763.99	750.26	745.18	786.14
4.7277e+13	768.35	728.2	694.01	750.49	735.01	809.15	698.89	729.76	769.3	730.77	764.46	690.45	750.91	740.04	701.17	755.68	692.63	733.64	793.9	822.6	706.28	748.74	771.14	754.49	752.38	720.46	749.41	714.87	751.19	730.77	738.8	726.47	740.89	764.71	724.02	790.83	706.51	694.98	707.5	709.41	692.7	737.09	716.61	779.35	721.06	783.35	750.82	744.49	814
4.7323e+13	753.19	728.08	694.02	750.33	734.92	791.98	698.73	729.62	773.29	730.65	764.35	690.35	750.83	739.9	700.76	755.58	692.65	734.53	797.37	812.29	706.09	748.65	753.91	754.39	752.26	720.32	749.27	714.72	750.98	730.65	738.7	726.3	740.78	768.57	723.8	793.82	708.41	694.98	707.31	709.21	692.71	736.95	716.6	779.15	720.87	783.15	754.04	744.19	809.74
[truncated: 451 more columns]
