# Supplementary material for: Determining the current size and state of subvolcanic magma reservoirs
Source: Nat Commun. 2020 Nov 5;11:5477. doi: 10.1038/s41467-020-19084-2 (PMC7644707; doi:10.1038/s41467-020-19084-2)
Supplement: Supplementary file 5 — Supplementary Data 2 [file 41467_2020_19084_MOESM5_ESM.zip › Supplementary data/Tt15_st_Bl_rad10_0.0075.txt]

4.6486e+10	0	0	0	0	0	0	0	0	0	0	0	0	0	0	0	0	0	0	0	0	0	0	0	0	0	0	0	0	0	0	0	0	0	0	0	0	0	0	0	0	0	0	0	0	0	0	0	0	0
9.2973e+10	0	0	0	0	0	0	0	0	0	0	0	0	0	0	0	0	0	0	0	0	0	0	0	0	0	0	0	0	0	0	0	0	0	0	0	0	0	0	0	0	0	0	0	0	0	0	0	0	0
1.3946e+11	0	0	0	0	0	0	0	0	0	0	0	0	0	0	0	0	0	0	0	0	0	0	0	0	0	0	0	0	0	0	0	0	0	0	0	0	0	0	0	0	0	0	0	0	0	0	0	0	0
1.8595e+11	0	0	0	0	0	0	0	0	0	0	0	0	0	0	0	0	0	0	0	0	0	0	0	0	0	0	0	0	0	0	0	0	0	0	0	0	0	0	0	0	0	0	0	0	0	0	0	0	0
2.3243e+11	0	0	0	0	0	0	0	0	0	0	0	0	0	0	0	0	0	0	0	0	0	0	0	0	0	0	0	0	0	0	0	0	0	0	0	0	0	0	0	0	0	0	0	0	0	0	0	0	0
2.7892e+11	0	0	0	0	0	0	0	0	0	0	0	0	0	0	0	0	0	0	0	0	0	0	0	0	0	0	0	0	0	0	0	0	0	0	0	0	0	0	0	0	0	0	0	0	0	0	0	0	0
3.2541e+11	0	0	0	0	0	0	0	0	0	0	0	0	0	0	0	0	0	0	0	0	0	0	0	0	0	0	0	0	0	0	0	0	0	0	0	0	0	0	0	0	0	691.15	0	0	0	0	0	0	0
3.7189e+11	0	0	0	0	0	0	0	0	0	0	0	0	0	0	0	0	0	0	0	0	0	0	0	0	0	0	0	0	0	0	0	0	0	0	0	0	0	0	0	0	0	0	0	0	0	0	0	0	0
4.1838e+11	0	0	0	0	0	0	0	0	0	0	0	0	0	0	0	0	0	0	0	0	0	0	0	0	0	0	0	0	0	0	0	0	0	0	0	0	0	0	0	0	0	0	0	0	0	0	0	0	0
4.6486e+11	0	0	0	0	0	0	0	0	0	0	0	0	0	0	0	0	0	0	0	0	0	0	0	0	0	0	0	0	0	0	0	0	0	0	0	0	0	0	0	0	0	0	0	0	0	0	0	0	0
5.1135e+11	0	0	0	0	0	0	0	0	0	0	0	0	0	0	0	0	0	0	0	0	0	0	0	0	0	0	0	0	0	0	0	0	0	0	0	0	0	0	0	0	0	0	0	0	0	0	0	0	0
5.5784e+11	0	0	0	0	0	0	0	0	0	0	0	0	0	0	0	0	0	0	0	0	0	0	0	0	0	0	0	0	0	0	0	0	0	0	0	0	0	0	0	0	0	0	0	0	0	0	0	0	0
6.0432e+11	0	0	0	0	0	0	0	0	0	0	0	0	0	0	0	0	0	0	0	0	0	0	0	0	0	0	0	0	0	0	0	0	0	0	0	0	0	0	0	0	0	0	0	0	0	0	0	0	0
6.5081e+11	0	0	0	0	0	0	0	0	0	0	0	0	0	0	0	0	0	0	0	0	0	0	0	0	0	0	0	0	0	0	0	0	0	0	0	0	0	0	0	0	0	0	0	0	0	0	0	0	0
6.973e+11	0	0	0	0	0	0	0	0	0	0	0	0	0	0	0	0	0	0	0	0	0	0	0	0	0	0	0	0	0	0	0	0	0	0	0	0	0	0	0	0	0	0	0	0	0	0	0	0	0
7.4378e+11	0	0	0	0	0	0	0	0	0	0	0	0	0	0	0	0	0	0	0	0	0	0	0	0	0	0	0	0	0	0	0	0	0	0	0	0	0	0	0	0	0	0	0	0	0	0	0	0	0
7.9027e+11	0	0	0	0	0	0	0	0	0	0	0	0	0	0	0	0	0	0	0	0	0	0	0	0	0	0	0	0	0	0	0	0	0	0	0	0	0	0	0	0	0	0	0	0	0	0	0	0	0
8.3676e+11	0	0	0	0	0	0	0	0	0	0	0	0	0	0	0	0	0	0	0	0	0	0	0	0	0	0	0	0	0	0	0	0	0	0	0	0	0	0	0	0	0	0	0	0	0	0	0	0	0
8.8324e+11	0	0	0	0	0	0	0	0	0	0	0	0	0	0	0	0	0	0	0	0	0	0	0	0	0	0	0	0	0	0	0	0	0	0	0	0	0	0	0	0	0	0	0	0	0	0	0	0	0
9.2973e+11	0	0	0	0	0	0	0	0	0	0	0	0	0	0	0	0	0	0	0	0	0	0	0	0	0	0	0	0	0	0	0	0	0	0	0	0	0	0	0	0	0	0	0	0	0	0	0	0	0
9.7622e+11	0	0	0	0	0	0	0	0	0	0	0	0	0	0	0	0	0	0	0	0	0	0	0	0	0	0	0	0	0	0	0	0	0	0	0	0	0	0	0	0	0	0	0	0	0	0	0	0	0
1.0227e+12	0	0	0	0	0	0	0	0	0	0	0	0	0	0	0	0	0	0	0	0	0	0	0	0	0	0	0	0	0	0	0	0	0	0	0	0	0	0	0	0	0	0	0	0	0	0	0	0	0
1.0692e+12	0	0	0	0	0	0	0	0	0	0	0	0	0	0	0	0	0	0	0	0	0	0	0	0	0	0	0	0	0	0	0	0	0	0	0	0	0	0	0	0	0	0	0	0	0	0	0	0	0
1.1157e+12	0	0	0	0	0	0	0	0	0	0	0	0	0	0	0	0	0	0	0	0	0	0	0	0	0	0	0	0	0	0	0	0	0	0	0	0	0	0	0	0	0	0	0	0	0	0	0	0	0
1.1622e+12	0	0	0	0	0	0	0	0	0	0	0	0	0	0	0	0	0	0	0	0	0	0	0	0	0	0	0	0	0	0	0	0	0	0	0	0	0	0	0	0	0	0	0	0	0	0	0	0	0
1.2086e+12	0	0	0	0	0	0	0	0	0	0	0	0	0	0	0	0	0	0	0	0	0	0	0	0	0	0	0	0	0	0	0	0	0	0	0	0	0	0	0	0	0	0	0	0	0	0	0	0	0
1.2551e+12	0	0	0	0	0	0	0	0	0	0	0	0	0	0	0	0	0	0	0	0	0	0	0	0	0	0	0	0	0	0	0	0	0	0	0	0	0	0	0	0	0	0	0	0	0	0	0	0	0
1.3016e+12	0	0	0	0	0	0	0	0	0	0	0	0	0	0	0	0	0	0	0	0	0	0	0	0	0	0	0	0	0	0	0	0	0	0	0	0	0	0	0	0	0	0	0	0	0	0	0	0	0
1.3481e+12	0	0	0	0	0	0	0	0	0	0	0	0	0	0	0	0	0	0	0	0	0	0	0	0	0	0	0	0	0	0	0	0	0	0	0	0	0	0	0	0	0	0	0	0	0	0	0	0	0
1.3946e+12	0	0	0	0	0	0	0	0	0	0	0	0	0	0	0	0	0	0	0	0	0	0	0	0	0	0	0	0	0	0	0	0	0	0	0	0	0	0	0	0	0	0	0	0	0	0	0	0	0
1.4411e+12	0	0	0	0	0	0	0	0	0	0	0	0	0	0	0	0	0	0	0	0	0	0	0	0	0	0	0	0	0	0	0	0	0	0	0	0	0	0	0	0	0	0	0	0	0	0	0	0	0
1.4876e+12	0	0	0	0	0	0	0	0	0	0	0	0	0	0	0	0	0	0	0	0	0	0	0	0	0	0	0	0	0	0	0	0	0	0	0	0	0	0	0	0	0	0	0	0	0	0	0	0	0
1.5341e+12	0	0	0	0	0	0	0	0	0	0	0	0	0	0	0	0	0	0	0	0	0	0	0	0	0	0	0	0	0	0	0	0	0	0	0	0	0	0	0	0	0	0	0	0	0	0	0	0	0
1.5805e+12	0	0	0	0	0	0	0	0	0	0	0	0	0	0	0	0	0	0	0	0	0	0	0	0	0	0	0	0	0	0	0	0	0	0	0	0	0	0	0	0	0	886.94	0	0	0	0	0	0	0
1.627e+12	0	0	0	0	0	0	0	0	0	0	0	0	0	0	0	0	0	0	0	0	0	0	0	0	0	0	0	0	0	0	0	0	0	0	0	0	0	0	0	0	0	0	0	0	0	0	0	0	0
1.6735e+12	0	0	0	0	0	0	0	0	0	0	0	0	0	0	0	0	0	0	0	0	0	0	0	0	0	0	0	0	0	0	0	0	0	0	0	0	0	0	0	0	0	0	0	0	0	0	0	0	0
1.72e+12	0	0	0	0	0	0	0	0	0	0	0	0	0	0	0	0	0	0	0	0	0	0	0	0	0	0	0	0	0	0	0	0	0	0	0	0	0	0	0	0	0	0	0	0	0	0	0	0	0
1.7665e+12	0	0	0	0	0	0	0	0	0	0	0	0	0	0	0	0	0	0	0	0	0	0	0	0	0	0	0	0	0	0	0	0	0	0	0	0	0	0	0	0	0	0	0	0	0	0	0	0	0
1.813e+12	0	0	0	0	0	0	0	0	0	0	0	0	0	0	0	0	0	0	0	0	0	0	0	0	0	0	0	0	0	0	0	0	0	0	0	0	0	0	0	0	0	0	0	0	0	0	0	0	0
1.8595e+12	0	0	0	0	0	0	0	0	0	0	0	0	0	0	0	0	0	0	0	0	0	0	0	0	0	0	0	0	0	0	0	0	0	0	0	0	0	0	0	0	0	0	0	0	0	0	0	0	0
1.9059e+12	0	0	0	0	0	0	0	0	0	0	0	0	0	0	0	0	0	0	0	0	0	0	0	0	0	0	0	0	0	0	0	0	0	0	0	0	0	0	0	0	0	701.98	0	0	0	0	0	0	0
1.9524e+12	0	0	0	0	0	0	0	0	0	0	0	0	0	0	0	0	0	0	0	0	0	0	0	0	0	0	0	0	0	0	0	0	0	0	0	0	0	0	0	0	0	0	0	0	0	0	0	0	0
1.9989e+12	0	0	0	0	0	0	0	0	0	0	0	0	0	0	0	0	0	0	0	0	0	0	0	0	0	0	0	0	0	0	0	0	0	0	0	0	0	0	0	0	0	0	0	0	0	0	0	0	0
2.0454e+12	0	0	0	0	0	0	0	0	0	0	0	0	0	0	0	0	0	0	0	0	0	0	0	0	0	0	0	0	0	0	0	0	0	0	0	0	0	0	0	0	0	0	0	0	0	0	0	0	0
2.0919e+12	0	0	0	0	0	0	0	0	0	0	0	0	0	0	0	0	0	0	0	0	0	0	0	0	0	0	0	0	0	0	0	0	0	0	0	0	0	0	0	0	0	0	0	0	0	0	0	0	0
2.1384e+12	0	0	0	0	0	0	0	0	0	0	0	0	0	0	0	0	0	0	0	0	0	0	0	0	0	0	0	0	0	0	0	0	0	0	0	0	0	0	0	0	0	0	0	0	0	0	0	0	0
2.1849e+12	0	0	0	0	0	0	0	0	0	0	0	0	0	0	0	0	0	0	0	0	0	0	0	0	0	0	0	0	0	0	0	0	0	0	0	0	0	0	0	0	0	0	0	0	0	0	0	0	0
2.2313e+12	0	0	0	0	0	0	0	0	0	0	0	0	0	0	0	0	0	0	0	0	0	0	0	0	0	0	0	0	0	0	0	0	0	0	0	0	0	0	0	0	0	0	0	0	0	0	0	0	0
2.2778e+12	0	0	0	0	0	0	0	0	0	0	0	0	0	0	0	0	0	0	0	0	0	0	0	0	0	0	0	0	0	0	0	0	0	0	0	0	0	0	0	0	0	0	0	0	0	0	0	0	0
2.3243e+12	0	0	0	0	0	0	0	0	0	0	0	0	0	0	0	0	0	0	0	0	0	0	0	0	0	0	0	0	0	0	0	0	0	0	0	0	0	0	0	0	0	0	0	0	0	0	0	0	0
2.3708e+12	0	0	0	0	0	0	0	0	0	0	0	0	0	0	0	0	0	0	0	0	0	0	0	0	0	0	0	0	0	0	0	0	0	0	0	0	0	0	0	0	0	0	0	0	0	0	0	0	0
2.4173e+12	0	0	0	0	0	0	0	0	0	0	0	0	0	0	0	0	0	0	0	0	0	0	0	0	0	0	0	0	0	0	0	0	0	0	0	0	0	0	0	0	0	0	0	0	0	0	0	0	0
2.4638e+12	0	0	0	0	0	0	0	0	0	0	0	0	0	0	0	0	0	0	0	0	0	0	0	0	0	0	0	0	0	0	0	0	0	0	0	0	0	0	0	0	0	0	0	0	0	0	0	0	0
2.5103e+12	0	0	0	0	0	0	0	0	0	0	0	0	0	0	0	0	0	0	0	0	0	0	0	0	0	0	0	0	0	0	0	0	0	0	0	0	0	0	0	0	0	0	0	0	0	0	0	0	0
2.5568e+12	0	0	0	0	0	0	0	0	0	0	0	0	0	0	0	0	0	0	0	0	0	0	0	0	0	0	0	0	0	0	0	0	0	0	0	0	0	0	0	0	0	0	0	0	0	0	0	0	0
2.6032e+12	0	0	0	0	0	0	0	0	0	0	0	0	0	0	0	0	0	0	0	0	0	0	0	0	0	0	0	0	0	0	0	0	0	0	0	0	0	0	0	0	0	0	0	0	0	0	0	0	0
2.6497e+12	0	0	0	0	0	0	0	0	0	0	0	0	0	0	0	0	0	0	0	0	0	0	0	0	0	0	0	0	0	0	0	0	0	0	0	0	0	0	0	0	0	0	0	0	0	0	0	0	0
2.6962e+12	0	0	0	0	0	0	0	0	0	0	0	0	0	0	0	0	0	0	0	0	0	0	0	0	0	0	0	0	0	0	0	0	0	0	0	0	0	0	0	0	0	0	0	0	0	0	0	0	0
2.7427e+12	0	0	0	0	0	0	0	0	0	0	0	0	0	0	0	0	0	0	0	0	0	0	0	0	0	0	0	0	0	0	0	0	0	0	0	0	0	0	0	0	0	0	0	0	0	0	0	0	0
2.7892e+12	0	0	0	0	0	0	0	0	0	0	0	0	0	0	0	0	0	0	0	0	0	0	0	0	0	0	0	0	0	0	0	0	0	0	0	0	0	0	0	0	0	0	0	0	0	0	0	0	0
2.8357e+12	0	0	0	0	0	0	0	0	0	0	0	0	0	0	0	0	0	0	0	0	0	0	0	0	0	0	0	0	0	0	0	0	0	0	0	0	0	0	0	0	0	0	0	0	0	0	0	0	0
2.8822e+12	0	0	0	0	0	0	0	0	0	0	0	0	0	0	0	0	0	0	0	0	0	0	0	0	0	0	0	0	0	0	0	0	0	0	0	0	0	0	0	0	0	0	0	0	0	0	0	0	0
2.9286e+12	0	0	0	0	0	0	0	0	0	0	0	0	0	0	0	0	0	0	0	0	0	0	0	0	0	0	0	0	0	0	0	0	0	0	0	0	0	0	0	0	0	0	0	0	0	0	0	0	0
2.9751e+12	0	0	0	0	0	0	0	0	0	0	0	0	0	0	0	0	0	0	0	0	0	0	0	0	0	0	0	0	0	0	0	0	0	0	0	0	0	0	0	0	0	0	0	0	0	0	0	0	0
3.0216e+12	0	0	0	0	0	0	0	0	0	0	0	0	0	0	0	0	0	0	0	0	0	0	0	0	0	0	0	0	0	0	0	0	0	0	0	0	0	0	0	0	0	0	0	0	0	0	0	0	0
3.0681e+12	0	0	0	0	0	0	0	0	0	0	0	0	0	0	0	0	0	0	0	0	0	0	0	0	0	0	0	0	0	0	0	0	0	0	0	0	0	0	0	0	0	0	0	0	0	0	0	0	0
3.1146e+12	0	0	0	0	0	0	0	0	0	0	0	0	0	0	0	0	0	0	0	0	0	0	0	0	0	0	0	0	0	0	0	0	0	0	0	0	0	0	0	0	0	0	0	0	0	0	0	0	0
3.1611e+12	0	0	0	0	0	0	0	0	0	0	0	0	0	0	0	0	0	0	0	0	0	0	0	0	0	0	0	0	0	0	0	0	0	0	0	0	0	0	0	0	0	816.53	0	0	0	0	0	0	0
3.2076e+12	0	0	0	0	0	0	0	0	0	0	0	0	0	0	0	0	0	0	0	0	0	0	0	0	0	0	0	0	0	0	0	0	0	0	0	0	0	0	0	0	0	0	0	0	0	0	0	0	0
3.2541e+12	0	0	0	0	0	0	0	0	0	0	0	0	0	0	0	0	0	0	0	0	0	0	0	0	0	0	0	0	0	0	0	0	0	0	0	0	0	0	0	0	0	0	0	0	0	0	0	0	0
3.3005e+12	0	0	0	0	0	0	0	0	0	0	0	0	0	0	0	0	0	0	0	0	0	0	0	0	0	0	0	0	0	0	0	0	0	0	0	0	0	0	0	0	0	0	0	0	0	0	0	0	0
3.347e+12	0	0	0	0	0	0	0	0	0	0	0	0	0	0	0	0	0	0	0	0	0	0	0	0	0	0	0	0	0	0	0	0	0	0	0	0	0	0	0	0	0	0	0	0	0	0	0	0	0
3.3935e+12	0	0	0	0	0	0	0	0	0	0	0	0	0	0	0	0	0	0	0	0	0	0	0	0	0	0	0	0	0	0	0	0	0	0	0	0	0	0	0	0	0	0	0	0	0	0	0	0	0
3.44e+12	0	0	0	0	0	0	0	0	0	0	0	0	0	0	0	0	0	0	0	0	0	0	0	0	0	0	0	0	0	0	0	0	0	0	0	0	0	0	0	0	0	0	0	0	0	0	0	0	0
3.4865e+12	0	0	0	0	0	0	0	0	0	0	0	0	0	0	0	0	0	0	0	0	0	0	0	0	0	0	0	0	0	0	0	0	0	0	0	0	0	0	0	0	0	706.37	0	0	0	0	0	0	0
3.533e+12	0	0	0	0	0	0	0	0	0	0	0	0	0	0	0	0	0	0	0	0	0	0	0	0	0	0	0	0	0	0	0	0	0	0	0	0	0	0	0	0	0	0	0	0	0	0	0	0	0
3.5795e+12	0	0	0	0	0	0	0	0	0	0	0	0	0	0	0	0	0	0	0	0	0	0	0	0	0	0	0	0	0	0	0	0	0	0	0	0	0	0	0	0	0	0	0	0	0	0	0	0	0
3.6259e+12	0	0	0	0	0	0	0	0	0	0	0	0	0	0	0	0	0	0	0	0	0	0	0	0	0	0	0	0	0	0	0	0	0	0	0	0	0	0	0	0	0	0	0	0	0	0	0	0	0
3.6724e+12	0	0	0	0	0	0	0	0	0	0	0	0	0	0	0	0	0	0	0	0	0	0	0	0	0	0	0	0	0	0	0	0	0	0	0	0	0	0	0	0	0	0	0	0	0	0	0	0	0
3.7189e+12	0	0	0	0	0	0	0	0	0	0	0	0	0	0	0	0	0	0	0	0	0	0	0	0	0	0	0	0	0	0	0	0	0	0	0	0	0	0	0	0	0	0	0	0	0	0	0	0	0
3.7654e+12	0	0	0	0	0	0	0	0	0	0	0	0	0	0	0	0	0	0	0	0	0	0	0	0	0	0	0	0	0	0	0	0	0	0	0	0	0	0	0	0	0	0	0	0	0	0	0	0	0
3.8119e+12	0	0	0	0	0	0	0	0	0	0	0	0	0	0	0	0	0	0	0	0	0	0	0	0	0	0	0	0	0	0	0	0	0	0	0	0	0	0	0	0	0	0	0	0	0	0	0	0	0
3.8584e+12	0	0	0	0	0	0	0	0	0	0	0	0	0	0	0	0	0	0	0	0	0	0	0	0	0	0	0	0	0	0	0	0	0	0	0	0	0	0	0	0	0	0	0	0	0	0	0	0	0
3.9049e+12	0	0	0	0	0	0	0	0	0	0	0	0	0	0	0	0	0	0	0	0	0	0	0	0	0	0	0	0	0	0	0	0	0	0	0	0	0	0	0	0	0	0	0	0	0	0	0	0	0
3.9513e+12	0	0	0	0	0	0	0	0	0	0	0	0	0	0	0	0	0	0	0	0	0	0	0	0	0	0	0	0	0	0	0	0	0	0	0	0	0	0	0	0	0	0	0	0	0	0	0	0	0
3.9978e+12	0	0	0	0	0	0	0	0	0	0	0	0	0	0	0	0	0	0	0	0	0	0	0	0	0	0	0	0	0	0	0	0	0	0	0	0	0	0	0	0	0	0	0	0	0	0	0	0	0
4.0443e+12	0	0	0	0	0	0	0	0	0	0	0	0	0	0	0	0	0	0	0	0	0	0	0	0	0	0	0	0	0	0	0	0	0	0	0	0	0	0	0	0	0	0	0	0	0	0	0	0	0
4.0908e+12	0	0	0	0	0	0	0	0	0	0	0	0	0	0	0	0	0	0	0	0	0	0	0	0	0	0	0	0	0	0	0	0	0	0	0	0	0	0	0	0	0	0	0	0	0	0	0	0	0
4.1373e+12	0	0	0	0	0	0	0	0	0	0	0	0	0	0	0	0	0	0	0	0	0	0	0	0	0	0	0	0	0	0	0	0	0	0	0	0	0	0	0	0	0	0	0	0	0	0	0	0	0
4.1838e+12	0	0	0	0	0	0	0	0	0	0	0	0	0	0	0	0	0	0	0	0	0	0	0	0	0	0	0	0	0	0	0	0	0	0	0	0	0	0	0	0	0	0	0	0	0	0	0	0	0
4.2303e+12	0	0	0	0	0	0	0	0	0	0	0	0	0	0	0	0	0	0	0	0	0	0	0	0	0	0	0	0	0	0	0	0	0	0	0	0	0	0	0	0	0	0	0	0	0	0	0	0	0
4.2768e+12	0	0	0	0	0	0	0	0	0	0	0	0	0	0	0	0	0	0	0	0	0	0	0	0	0	0	0	0	0	0	0	0	0	0	0	0	0	0	0	0	0	0	0	0	0	0	0	0	0
4.3232e+12	0	0	0	0	0	0	0	0	0	0	0	0	0	0	0	0	0	0	0	0	0	0	0	0	0	0	0	0	0	0	0	0	0	0	0	0	0	0	0	0	0	0	0	0	0	0	0	0	0
4.3697e+12	0	0	0	0	0	0	0	0	0	0	0	0	0	0	0	0	0	0	0	0	0	0	0	0	0	0	0	0	0	0	0	0	0	0	0	0	0	0	0	0	0	0	0	0	0	0	0	0	0
4.4162e+12	0	0	0	0	0	0	0	0	0	0	0	0	0	0	0	0	0	0	0	0	0	0	0	0	0	0	0	0	0	0	0	0	0	0	0	0	0	0	0	0	0	0	0	0	0	0	0	0	0
4.4627e+12	0	0	0	0	0	0	0	0	0	0	0	0	0	0	0	0	0	0	0	0	0	0	0	0	0	0	0	0	0	0	0	0	0	0	0	0	0	0	0	0	0	0	0	0	0	0	0	0	0
4.5092e+12	0	0	0	0	0	0	0	0	0	0	0	0	0	0	0	0	0	0	0	0	0	0	0	0	0	0	0	0	0	0	0	0	0	0	0	0	0	0	0	0	0	0	0	0	0	0	0	0	0
4.5557e+12	0	0	0	0	0	0	0	0	0	0	0	0	0	0	0	0	0	0	0	0	0	0	0	0	0	0	0	0	0	0	0	0	0	0	0	0	0	0	0	0	0	0	0	0	0	0	0	0	0
4.6022e+12	0	0	0	0	0	0	0	0	0	0	0	0	0	0	0	0	0	0	0	0	0	0	0	0	0	0	0	0	0	0	0	0	0	0	0	0	0	0	0	0	0	0	0	0	0	0	0	0	0
4.6486e+12	0	0	0	0	0	0	0	0	0	0	0	0	0	0	0	0	0	0	0	0	0	0	0	0	0	0	0	0	0	0	0	0	0	0	0	0	0	0	0	0	0	0	0	0	0	0	0	0	0
4.6951e+12	0	0	0	0	0	0	0	0	0	0	0	0	0	0	0	0	0	0	0	0	0	0	0	0	0	0	0	0	0	0	0	0	0	0	0	0	0	0	0	0	0	0	0	0	0	0	0	0	0
4.7416e+12	0	0	0	0	0	0	0	0	0	0	0	0	0	0	0	0	0	0	0	0	0	0	0	0	0	0	0	0	0	0	0	0	0	0	0	0	0	0	0	0	0	775.51	0	0	0	0	0	0	0
4.7881e+12	0	0	0	0	0	0	0	0	0	0	0	0	0	0	0	0	0	0	0	0	0	0	0	0	0	0	0	0	0	0	0	0	0	0	0	0	0	0	0	0	0	0	0	0	0	0	0	0	0
4.8346e+12	0	0	0	0	0	0	0	0	0	0	0	0	0	0	0	0	0	0	0	0	0	0	0	0	0	0	0	0	0	0	0	0	0	0	0	0	0	0	0	0	0	0	0	0	0	0	0	0	0
4.8811e+12	0	0	0	0	0	0	0	0	0	0	0	0	0	0	0	0	0	0	0	0	0	0	0	0	0	0	0	0	0	0	0	0	0	0	0	0	0	0	0	0	0	0	0	0	0	0	0	0	0
4.9276e+12	0	0	0	0	0	0	0	0	0	0	0	0	0	0	0	0	0	0	0	0	0	0	0	0	0	0	0	0	0	0	0	0	0	0	0	0	0	0	0	0	0	0	0	0	0	0	0	0	0
4.974e+12	0	0	0	0	0	0	0	0	0	0	0	0	0	0	0	0	0	0	0	0	0	0	0	0	0	0	0	0	0	0	0	0	0	0	0	0	0	0	0	0	0	0	0	0	0	0	0	0	0
5.0205e+12	0	0	0	0	0	0	0	0	0	0	0	0	0	0	0	0	0	0	0	0	0	0	0	0	0	0	0	0	0	0	0	0	0	0	0	0	0	0	0	0	0	0	0	0	0	0	0	0	0
5.067e+12	0	0	0	0	0	0	0	0	0	0	0	0	0	0	0	0	0	0	0	0	0	0	0	0	0	0	0	0	0	0	0	0	0	0	0	0	0	0	0	0	0	709.65	0	0	0	0	0	0	0
5.1135e+12	0	0	0	0	0	0	0	0	0	0	0	0	0	0	0	0	0	0	0	0	0	0	0	0	0	0	0	0	0	0	0	0	0	0	0	0	0	0	0	0	0	0	0	0	0	0	0	0	0
5.16e+12	0	0	0	0	0	0	0	0	0	0	0	0	0	0	0	0	0	0	0	0	0	0	0	0	0	0	0	0	0	0	0	0	0	0	0	0	0	0	0	0	0	0	0	0	0	0	0	0	0
5.2065e+12	0	0	0	0	0	0	0	0	0	0	0	0	0	0	0	0	0	0	0	0	0	0	0	0	0	0	0	0	0	0	0	0	0	0	0	0	0	0	0	0	0	0	0	0	0	0	0	0	0
5.253e+12	0	0	0	0	0	0	0	0	0	0	0	0	0	0	0	0	0	0	0	0	0	0	0	0	0	0	0	0	0	0	0	0	0	0	0	0	0	0	0	0	0	0	0	0	0	0	0	0	0
5.2995e+12	0	0	0	0	0	0	0	0	0	0	0	0	0	0	0	0	0	0	0	0	0	0	0	0	0	0	0	0	0	0	0	0	0	0	0	0	0	0	0	0	0	0	0	0	0	0	0	0	0
5.3459e+12	0	0	0	0	0	0	0	0	0	0	0	0	0	0	0	0	0	0	0	0	0	0	0	0	0	0	0	0	0	0	0	0	0	0	0	0	0	0	0	0	0	0	0	0	0	0	0	0	0
5.3924e+12	0	0	0	0	0	0	0	0	0	0	0	0	0	0	0	0	0	0	0	0	0	0	0	0	0	0	0	0	0	0	0	0	0	0	0	0	0	0	0	0	0	690.69	0	0	0	0	0	0	0
5.4389e+12	0	0	0	0	0	0	0	0	0	0	0	0	0	0	0	0	0	0	0	0	0	0	0	0	0	0	0	0	0	0	0	0	0	0	0	0	0	0	0	0	0	0	0	0	0	0	0	0	0
5.4854e+12	0	0	0	0	0	0	0	0	0	0	0	0	0	0	0	0	0	0	0	0	0	0	0	0	0	0	0	0	0	0	0	0	0	0	0	0	0	0	0	0	0	0	0	0	0	0	0	0	0
5.5319e+12	0	0	0	0	0	0	0	0	0	0	0	0	0	0	0	0	0	0	0	0	0	0	0	0	0	0	0	0	0	0	0	0	0	0	0	0	0	0	0	0	0	0	0	0	0	0	0	0	0
5.5784e+12	0	0	0	0	0	0	0	0	0	0	0	0	0	0	0	0	0	0	0	0	0	0	0	0	0	0	0	0	0	0	0	0	0	0	0	0	0	0	0	0	0	0	0	0	0	0	0	0	0
5.6249e+12	0	0	0	0	0	0	0	0	0	0	0	0	0	0	0	0	0	0	0	0	0	0	0	0	0	0	0	0	0	0	0	0	0	0	0	0	0	0	0	0	0	0	0	0	0	0	0	0	0
5.6713e+12	0	0	0	0	0	0	0	0	0	0	0	0	0	0	0	0	0	0	0	0	0	0	0	0	0	0	0	0	0	0	0	0	0	0	0	0	0	0	0	0	0	0	0	0	0	0	0	0	0
5.7178e+12	0	0	0	0	0	0	0	0	0	0	0	0	0	0	0	0	0	0	0	0	0	0	0	0	0	0	0	0	0	0	0	0	0	0	0	0	0	0	0	0	0	0	0	0	0	0	0	0	0
5.7643e+12	0	0	0	0	0	0	0	0	0	0	0	0	0	0	0	0	0	0	0	0	0	0	0	0	0	0	0	0	0	0	0	0	0	0	0	0	0	0	0	0	0	0	0	0	0	0	0	0	0
5.8108e+12	0	0	0	0	0	0	0	0	0	0	0	0	0	0	0	0	0	0	0	0	0	0	0	0	0	0	0	0	0	0	0	0	0	0	0	0	0	0	0	0	0	0	0	0	0	0	0	0	0
5.8573e+12	0	0	0	0	0	0	0	0	0	0	0	0	0	0	0	0	0	0	0	0	0	0	0	0	0	0	0	0	0	0	0	0	0	0	0	0	0	0	0	0	0	0	0	0	0	0	0	0	0
5.9038e+12	0	0	0	0	0	0	0	0	0	0	0	0	0	0	0	0	0	0	0	0	0	0	0	0	0	0	0	0	0	0	0	0	0	0	0	0	0	0	0	0	0	0	0	0	0	0	0	0	0
5.9503e+12	0	0	0	0	0	0	0	0	0	0	0	0	0	0	0	0	0	0	0	0	0	0	0	0	0	0	0	0	0	0	0	0	0	0	0	0	0	0	0	0	0	0	0	0	0	0	0	0	0
5.9967e+12	0	0	0	0	0	0	0	0	0	0	0	0	0	0	0	0	0	0	0	0	0	0	0	0	0	0	0	0	0	0	0	0	0	0	0	0	0	0	0	0	0	0	0	0	0	0	0	0	0
6.0432e+12	0	0	0	0	0	0	0	0	0	0	0	0	0	0	0	0	0	0	0	0	0	0	0	0	0	0	0	0	0	0	0	0	0	0	0	0	0	0	0	0	0	0	0	0	0	0	0	0	0
6.0897e+12	0	0	0	0	0	0	0	0	0	0	0	0	0	0	0	0	0	0	0	0	0	0	0	0	0	0	0	0	0	0	0	0	0	0	0	0	0	0	0	0	0	0	0	0	0	0	0	0	0
6.1362e+12	0	0	0	0	0	0	0	0	0	0	0	0	0	0	0	0	0	0	0	0	0	0	0	0	0	0	0	0	0	0	0	0	0	0	0	0	0	0	0	0	0	0	0	0	0	0	0	0	0
6.1827e+12	0	0	0	0	0	0	0	0	0	0	0	0	0	0	0	0	0	0	0	0	0	0	0	0	0	0	0	0	0	0	0	0	0	0	0	0	0	0	0	0	0	0	0	0	0	0	0	0	0
6.2292e+12	0	0	0	0	0	0	0	0	0	0	0	0	0	0	0	0	0	0	0	0	0	0	0	0	0	0	0	0	0	0	0	0	0	0	0	0	0	0	0	0	0	0	0	0	0	0	0	0	0
6.2757e+12	0	0	0	0	0	0	0	0	0	0	0	0	0	0	0	0	0	0	0	0	0	0	0	0	0	0	0	0	0	0	0	0	0	0	0	0	0	0	0	0	0	0	0	0	0	0	0	0	0
6.3222e+12	0	0	0	0	0	0	0	0	0	0	0	0	0	0	0	0	0	0	0	0	0	0	0	0	0	0	0	0	0	0	0	0	0	0	0	0	0	0	0	0	0	757.59	0	0	0	0	0	0	0
6.3686e+12	0	0	0	0	0	0	0	0	0	0	0	0	0	0	0	0	0	0	0	0	0	0	0	0	0	0	0	0	0	0	0	0	0	0	0	0	0	0	0	0	0	0	0	0	0	0	0	0	0
6.4151e+12	0	0	0	0	0	0	0	0	0	0	0	0	0	0	0	0	0	0	0	0	0	0	0	0	0	0	0	0	0	0	0	0	0	0	0	0	0	0	0	0	0	0	0	0	0	0	0	0	0
6.4616e+12	0	0	0	0	0	0	0	0	0	0	0	0	0	0	0	0	0	0	0	0	0	0	0	0	0	0	0	0	0	0	0	0	0	0	0	0	0	0	0	0	0	0	0	0	0	0	0	0	0
6.5081e+12	0	0	0	0	0	0	0	0	0	0	0	0	0	0	0	0	0	0	0	0	0	0	0	0	0	0	0	0	0	0	0	0	0	0	0	0	0	0	0	0	0	0	0	0	0	0	0	0	0
6.5546e+12	0	0	0	0	0	0	0	0	0	0	0	0	0	0	0	0	0	0	0	0	0	0	0	0	0	0	0	0	0	0	0	0	0	0	0	0	0	0	0	0	0	0	0	0	0	0	0	0	0
6.6011e+12	0	0	0	0	0	0	0	0	0	0	0	0	0	0	0	0	0	0	0	0	0	0	0	0	0	0	0	0	0	0	0	0	0	0	0	0	0	0	0	0	0	0	0	0	0	0	0	0	0
6.6476e+12	0	0	0	0	0	0	0	0	0	0	0	0	0	0	0	0	0	0	0	0	0	0	0	0	0	0	0	0	0	0	0	0	0	0	0	0	0	0	0	0	0	714.13	0	0	0	0	0	0	0
6.694e+12	0	0	0	0	0	0	0	0	0	0	0	0	0	0	0	0	0	0	0	0	0	0	0	0	0	0	0	0	0	0	0	0	0	0	0	0	0	0	0	0	0	0	0	0	0	0	0	0	0
6.7405e+12	0	0	0	0	0	0	0	0	0	0	0	0	0	0	0	0	0	0	0	0	0	0	0	0	0	0	0	0	0	0	0	0	0	0	0	0	0	0	0	0	0	0	0	0	0	0	0	0	0
6.787e+12	0	0	0	0	0	0	0	0	0	0	0	0	0	0	0	0	0	0	0	0	0	0	0	0	0	0	0	0	0	0	0	0	0	0	0	0	0	0	0	0	0	0	0	0	0	0	0	0	0
6.8335e+12	0	0	0	0	0	0	0	0	0	0	0	0	0	0	0	0	0	0	0	0	0	0	0	0	0	0	0	0	0	0	0	0	0	0	0	0	0	0	0	0	0	0	0	0	0	0	0	0	0
6.88e+12	0	0	0	0	0	0	0	0	0	0	0	0	0	0	0	0	0	0	0	0	0	0	0	0	0	0	0	0	0	0	0	0	0	0	0	0	0	0	0	0	0	0	0	0	0	0	0	0	0
6.9265e+12	0	0	0	0	0	0	0	0	0	0	0	0	0	0	0	0	0	0	0	0	0	0	0	0	0	0	0	0	0	0	0	0	0	0	0	0	0	0	0	0	0	0	0	0	0	0	0	0	0
6.973e+12	0	0	0	0	0	0	0	0	0	0	0	0	0	0	0	0	0	0	0	0	0	0	0	0	0	0	0	0	0	0	0	0	0	0	0	0	0	0	0	0	0	698.1	0	0	0	0	0	0	0
7.0195e+12	0	0	0	0	0	0	0	0	0	0	0	0	0	0	0	0	0	0	0	0	0	0	0	0	0	0	0	0	0	0	0	0	0	0	0	0	0	0	0	0	0	0	0	0	0	0	0	0	0
7.0659e+12	0	0	0	0	0	0	0	0	0	0	0	0	0	0	0	0	0	0	0	0	0	0	0	0	0	0	0	0	0	0	0	0	0	0	0	0	0	0	0	0	0	0	0	0	0	0	0	0	0
7.1124e+12	0	0	0	0	0	0	0	0	0	0	0	0	0	0	0	0	0	0	0	0	0	0	0	0	0	0	0	0	0	0	0	0	0	0	0	0	0	0	0	0	0	0	0	0	0	0	0	0	0
7.1589e+12	0	0	0	0	0	0	0	0	0	0	0	0	0	0	0	0	0	0	0	0	0	0	0	0	0	0	0	0	0	0	0	0	0	0	0	0	0	0	0	0	0	0	0	0	0	0	0	0	0
7.2054e+12	0	0	0	0	0	0	0	0	0	0	0	0	0	0	0	0	0	0	0	0	0	0	0	0	0	0	0	0	0	0	0	0	0	0	0	0	0	0	0	0	0	0	0	0	0	0	0	0	0
7.2519e+12	0	0	0	0	0	0	0	0	0	0	0	0	0	0	0	0	0	0	0	0	0	0	0	0	0	0	0	0	0	0	0	0	0	0	0	0	0	0	0	0	0	0	0	0	0	0	0	0	0
7.2984e+12	0	0	0	0	0	0	0	0	0	0	0	0	0	0	0	0	0	0	0	0	0	0	0	0	0	0	0	0	0	0	0	0	0	0	0	0	0	0	0	0	0	0	0	0	0	0	0	0	0
7.3449e+12	0	0	0	0	0	0	0	0	0	0	0	0	0	0	0	0	0	0	0	0	0	0	0	0	0	0	0	0	0	0	0	0	0	0	0	0	0	0	0	0	0	0	0	0	0	0	0	0	0
7.3913e+12	0	0	0	0	0	0	0	0	0	0	0	0	0	0	0	0	0	0	0	0	0	0	0	0	0	0	0	0	0	0	0	0	0	0	0	0	0	0	0	0	0	0	0	0	0	0	0	0	0
7.4378e+12	0	0	0	0	0	0	0	0	0	0	0	0	0	0	0	0	0	0	0	0	0	0	0	0	0	0	0	0	0	0	0	0	0	0	0	0	0	0	0	0	0	0	0	0	0	0	0	0	0
7.4843e+12	0	0	0	0	0	0	0	0	0	0	0	0	0	0	0	0	0	0	0	0	0	0	0	0	0	0	0	0	0	0	0	0	0	0	0	0	0	0	0	0	0	0	0	0	0	0	0	0	0
7.5308e+12	0	0	0	0	0	0	0	0	0	0	0	0	0	0	0	0	0	0	0	0	0	0	0	0	0	0	0	0	0	0	0	0	0	0	0	0	0	0	0	0	0	0	0	0	0	0	0	0	0
7.5773e+12	0	0	0	0	0	0	0	0	0	0	0	0	0	0	0	0	0	0	0	0	0	0	0	0	0	0	0	0	0	0	0	0	0	0	0	0	0	0	0	0	0	936.8	0	0	0	0	0	0	0
7.6238e+12	0	0	0	0	0	0	0	0	0	0	0	0	0	0	0	0	0	0	0	0	0	0	0	0	0	0	0	0	0	0	0	0	0	0	0	0	0	0	0	0	0	0	0	0	0	0	0	0	0
7.6703e+12	0	0	0	0	0	0	0	0	0	0	0	0	0	0	0	0	0	0	0	0	0	0	0	0	0	0	0	0	0	0	0	0	0	0	0	0	0	0	0	0	0	0	0	0	0	0	0	0	0
7.7167e+12	0	0	0	0	0	0	0	0	0	0	0	0	0	0	0	0	0	0	0	0	0	0	0	0	0	0	0	0	0	0	0	0	0	0	0	0	0	0	0	0	0	0	0	0	0	0	0	0	0
7.7632e+12	0	0	0	0	0	0	0	0	0	0	0	0	0	0	0	0	0	0	0	0	0	0	0	0	0	0	0	0	0	0	0	0	0	0	0	0	0	0	0	0	0	0	0	0	0	0	0	0	0
7.8097e+12	0	0	0	0	0	0	0	0	0	0	0	0	0	0	0	0	0	0	0	0	0	0	0	0	0	0	0	0	0	0	0	0	0	0	0	0	0	0	0	0	0	0	0	0	0	0	0	0	0
7.8562e+12	0	0	0	0	0	0	0	0	0	0	0	0	0	0	0	0	0	0	0	0	0	0	0	0	0	0	0	0	0	0	0	0	0	0	0	0	0	0	0	0	0	0	0	0	0	0	0	0	0
7.9027e+12	0	0	0	0	0	0	0	0	0	0	0	0	0	0	0	0	0	0	0	0	0	0	0	0	0	0	0	0	0	0	0	0	0	0	0	0	0	0	0	0	0	745.62	0	0	0	0	0	0	0
7.9492e+12	0	0	0	0	0	0	0	0	0	0	0	0	0	0	0	0	0	0	0	0	0	0	0	0	0	0	0	0	0	0	0	0	0	0	0	0	0	0	0	0	0	0	0	0	0	0	0	0	0
7.9957e+12	0	0	0	0	0	0	0	0	0	0	0	0	0	0	0	0	0	0	0	0	0	0	0	0	0	0	0	0	0	0	0	0	0	0	0	0	0	0	0	0	0	0	0	0	0	0	0	0	0
8.0422e+12	0	0	0	0	0	0	0	0	0	0	0	0	0	0	0	0	0	0	0	0	0	0	0	0	0	0	0	0	0	0	0	0	0	0	0	0	0	0	0	0	0	0	0	0	0	0	0	0	0
8.0886e+12	0	0	0	0	0	0	0	0	0	0	0	0	0	0	0	0	0	0	0	0	0	0	0	0	0	0	0	0	0	0	0	0	0	0	0	0	0	0	0	0	0	0	0	0	0	0	0	0	0
8.1351e+12	0	0	0	0	0	0	0	0	0	0	0	0	0	0	0	0	0	0	0	0	0	0	0	0	0	0	0	0	0	0	0	0	0	0	0	0	0	0	0	0	0	0	0	0	0	0	0	0	0
8.1816e+12	0	0	0	0	0	0	0	0	0	0	0	0	0	0	0	0	0	0	0	0	0	0	0	0	0	0	0	0	0	0	0	0	0	0	0	0	0	0	0	0	0	0	0	0	0	0	0	0	0
8.2281e+12	0	0	0	0	0	0	0	0	0	0	0	0	0	0	0	0	0	0	0	0	0	0	0	0	0	0	0	0	0	0	0	0	0	0	0	0	0	0	0	0	0	715.86	0	0	0	0	0	0	0
8.2746e+12	0	0	0	0	0	0	0	0	0	0	0	0	0	0	0	0	0	0	0	0	0	0	0	0	0	0	0	0	0	0	0	0	0	0	0	0	0	0	0	0	0	0	0	0	0	0	0	0	0
8.3211e+12	0	0	0	0	0	0	0	0	0	0	0	0	0	0	0	0	0	0	0	0	0	0	0	0	0	0	0	0	0	0	0	0	0	0	0	0	0	0	0	0	0	0	0	0	0	0	0	0	0
8.3676e+12	0	0	0	0	0	0	0	0	0	0	0	0	0	0	0	0	0	0	0	0	0	0	0	0	0	0	0	0	0	0	0	0	0	0	0	0	0	0	0	0	0	0	0	0	0	0	0	0	0
8.414e+12	0	0	0	0	0	0	0	0	0	0	0	0	0	0	0	0	0	0	0	0	0	0	0	0	0	0	0	0	0	0	0	0	0	0	0	0	0	0	0	0	0	0	0	0	0	0	0	0	0
8.4605e+12	0	0	0	0	0	0	0	0	0	0	0	0	0	0	0	0	0	0	0	0	0	0	0	0	0	0	0	0	0	0	0	0	0	0	0	0	0	0	0	0	0	0	0	0	0	0	0	0	0
8.507e+12	0	0	0	0	0	0	0	0	0	0	0	0	0	0	0	0	0	0	0	0	0	0	0	0	0	0	0	0	0	0	0	0	0	0	0	0	0	0	0	0	0	0	0	0	0	0	0	0	0
8.5535e+12	0	0	690.17	0	0	0	0	0	0	0	0	0	0	0	0	0	0	0	0	0	0	0	0	0	0	0	0	0	0	0	0	0	0	0	0	0	0	0	0	0	0	703.89	0	0	0	0	0	0	0
8.6e+12	0	0	691.23	0	0	0	0	0	0	0	0	0	0	0	0	0	0	0	0	0	0	0	0	0	0	0	0	0	0	0	0	0	0	0	0	0	0	0	0	0	0	0	0	0	0	0	0	0	0
8.6465e+12	0	0	692.6	0	0	0	0	0	0	0	0	0	0	0	0	0	0	0	0	0	0	0	0	0	0	0	0	0	0	0	0	0	0	0	0	0	0	0	0	0	0	0	0	0	0	0	0	0	0
8.693e+12	0	0	693.08	0	0	0	0	0	0	0	0	0	0	0	0	0	0	0	0	0	0	0	0	0	0	0	0	0	0	0	0	0	0	0	0	0	0	0	0	0	0	0	0	0	0	0	0	0	0
8.7394e+12	0	0	692.87	0	0	0	0	0	0	0	0	0	0	0	0	0	0	0	0	0	0	0	0	0	0	0	0	0	0	0	0	0	0	0	0	0	0	0	0	0	0	0	0	0	0	0	0	0	0
8.7859e+12	0	0	692.24	0	0	0	0	0	0	0	0	0	0	0	0	0	0	0	0	0	0	0	0	0	0	0	0	0	0	0	0	0	0	0	0	0	0	0	0	0	0	0	0	0	0	0	0	0	0
8.8324e+12	0	0	691.36	0	0	0	0	0	0	0	0	0	0	0	0	0	0	0	0	0	0	0	0	0	0	0	0	0	0	0	0	0	0	0	0	0	0	0	0	0	0	0	0	0	0	0	0	0	0
8.8789e+12	0	0	694.69	0	0	0	0	0	0	0	0	0	0	0	0	0	0	0	0	0	0	0	0	0	0	0	0	0	0	0	0	0	0	0	0	0	0	0	0	0	0	697.09	0	0	0	0	0	0	0
8.9254e+12	0	0	696.06	0	0	0	0	0	0	0	0	0	0	0	0	0	0	0	0	0	0	0	0	0	0	0	0	0	0	0	0	0	0	0	0	0	0	0	0	0	0	0	0	0	0	0	0	0	0
8.9719e+12	0	0	696.82	0	0	0	0	0	0	0	0	0	0	0	0	0	0	0	0	0	0	0	0	0	0	0	0	0	0	0	0	0	0	0	0	0	0	0	0	0	0	0	0	0	0	0	0	0	0
9.0184e+12	0	0	696.79	0	0	0	0	0	0	0	0	0	0	0	0	0	0	0	0	0	0	0	0	0	0	0	0	0	0	0	0	0	0	0	0	0	0	0	0	0	0	0	0	0	0	0	0	0	0
9.0649e+12	0	0	696.3	0	0	0	0	0	0	0	0	0	0	0	0	0	0	0	0	0	0	0	0	0	0	0	0	0	0	0	0	0	0	0	0	0	0	0	0	0	0	0	0	0	0	0	0	0	0
9.1113e+12	0	0	695.55	0	0	0	0	0	0	0	0	0	0	0	0	0	0	0	0	0	0	0	0	0	0	0	0	0	0	0	0	0	0	0	0	0	0	0	0	0	0	0	0	0	0	0	0	0	0
9.1578e+12	0	0	698.09	0	0	0	0	0	0	0	0	0	0	0	0	0	0	0	0	0	0	0	0	0	0	0	0	0	0	0	0	0	0	0	0	0	0	0	0	0	0	875.65	0	0	0	0	0	0	0
9.2043e+12	0	0	698.12	0	0	0	0	0	0	0	0	0	0	0	0	0	0	0	0	0	0	0	0	0	0	0	0	0	0	0	0	0	0	0	0	0	0	0	0	0	0	691.2	0	0	0	0	0	0	0
9.2508e+12	0	0	699.65	0	0	0	0	0	0	0	0	0	0	0	0	0	0	0	0	0	0	0	0	0	0	0	0	0	0	0	0	0	0	0	0	0	0	0	0	0	0	0	0	0	0	0	0	0	0
9.2973e+12	0	0	700.12	0	0	0	0	0	0	0	0	0	0	0	0	0	0	0	0	0	0	0	0	0	0	0	0	0	0	0	0	0	0	0	0	0	0	0	0	0	0	0	0	0	0	0	0	0	0
9.3438e+12	0	0	699.83	0	0	0	0	0	0	0	0	0	0	0	0	0	0	0	0	0	0	0	0	0	0	0	0	0	0	0	0	0	0	0	0	0	0	0	0	0	0	0	0	0	0	0	0	0	0
9.3903e+12	0	0	699.14	0	0	0	0	0	0	0	0	0	0	0	0	0	0	0	0	0	0	0	0	0	0	0	0	0	0	0	0	0	0	0	0	0	0	0	0	0	0	0	0	0	0	0	0	0	0
9.4367e+12	0	0	698.26	0	0	0	0	0	0	0	0	0	0	0	0	0	0	0	0	0	0	0	0	0	0	0	0	0	0	0	0	0	0	0	0	0	0	0	0	0	0	0	0	0	0	0	0	0	0
9.4832e+12	0	0	700.33	0	0	0	0	0	0	0	0	0	0	0	0	0	0	0	0	0	0	0	0	0	0	0	0	0	0	0	0	0	0	0	0	0	0	0	0	0	0	738.9	0	0	0	0	0	0	0
9.5297e+12	0	0	701.29	0	0	0	0	0	0	0	0	0	0	0	0	0	0	0	0	0	0	0	0	0	0	0	0	0	0	0	0	0	0	0	0	0	0	0	0	0	0	0	0	0	0	0	0	0	0
9.5762e+12	0	0	702.8	0	0	0	0	0	0	0	0	0	0	0	0	0	0	0	0	0	0	0	0	0	0	0	0	0	0	0	0	0	0	0	0	0	0	0	0	0	0	0	0	0	0	0	0	0	0
9.6227e+12	0	0	703.01	0	0	0	0	0	0	0	0	0	0	0	0	0	0	0	0	0	0	0	0	0	0	0	0	0	0	0	0	0	0	0	0	0	0	0	0	0	0	0	0	0	0	0	0	0	0
9.6692e+12	0	0	702.51	0	0	0	0	0	0	0	0	0	0	0	0	0	0	0	0	0	0	0	0	0	0	0	0	0	0	0	0	0	0	0	0	0	0	0	0	0	0	0	0	0	0	0	0	0	0
9.7157e+12	0	0	701.71	0	0	0	0	0	0	0	0	0	0	0	0	0	0	0	0	0	0	0	0	0	0	0	0	0	0	0	0	0	0	0	0	0	0	0	0	0	0	0	0	0	0	0	0	0	0
9.7622e+12	0	0	700.77	0	0	0	0	0	0	0	0	0	0	0	0	0	0	0	0	0	0	0	0	0	0	0	0	0	0	0	0	0	0	0	0	0	0	0	0	0	0	0	0	0	0	0	0	0	0
9.8086e+12	0	0	702.65	0	0	0	0	0	0	0	0	0	0	0	0	0	0	0	0	0	0	0	0	0	0	0	0	0	0	0	0	0	0	0	0	0	0	0	0	0	0	716.92	0	0	0	0	0	0	0
9.8551e+12	0	0	704.51	0	0	0	0	0	0	0	0	0	0	0	0	0	0	0	0	0	0	0	0	0	0	0	0	0	0	0	0	0	0	0	0	0	0	0	0	0	0	0	0	0	0	0	0	0	0
9.9016e+12	0	0	705.81	0	0	0	0	0	0	0	0	0	0	0	0	0	0	0	0	0	0	0	0	0	0	0	0	0	0	0	0	0	0	0	0	0	0	0	0	0	0	0	0	0	0	0	0	0	0
9.9481e+12	0	0	705.77	0	0	0	0	0	0	0	0	0	0	0	0	0	0	0	0	0	0	0	0	0	0	0	0	0	0	0	0	0	0	0	0	0	0	0	0	0	0	0	0	0	0	0	0	0	0
9.9946e+12	0	0	705.11	0	0	0	0	0	0	0	0	0	0	0	0	0	0	0	0	0	0	0	0	0	0	0	0	0	0	0	0	0	0	0	0	0	0	0	0	0	0	0	0	0	0	0	0	0	0
1.0041e+13	0	0	704.2	0	0	0	0	0	0	0	0	0	0	0	0	0	0	0	0	0	0	0	0	0	0	0	0	0	0	0	0	0	0	0	0	0	0	0	0	0	0	0	0	0	0	0	0	0	0
1.0088e+13	0	0	703.18	0	0	0	0	0	0	0	0	0	0	0	0	0	0	0	0	0	0	0	0	0	0	0	0	0	0	0	0	0	0	0	0	0	0	0	0	0	0	0	0	0	0	0	0	0	0
1.0134e+13	0	0	705.26	0	0	0	0	0	0	0	0	0	0	0	0	0	0	0	0	0	0	0	0	0	0	0	0	0	0	0	0	0	0	0	0	0	0	0	0	0	0	708.01	0	0	0	0	0	0	0
1.0181e+13	0	0	707.69	0	0	0	0	0	0	0	0	0	0	0	0	0	0	0	0	0	0	0	0	0	0	0	0	0	0	0	0	0	0	0	0	0	0	0	0	0	0	0	0	0	0	0	0	0	0
1.0227e+13	0	0	708.65	0	0	0	0	0	0	0	0	0	0	0	0	0	0	0	0	0	0	0	0	0	0	0	0	0	0	0	0	0	0	0	0	0	0	0	0	0	0	0	0	0	0	0	0	0	0
1.0274e+13	0	0	708.37	0	0	0	0	0	0	0	0	0	0	0	0	0	0	0	0	0	0	0	0	0	0	0	0	0	0	0	0	0	0	0	0	0	0	0	0	0	0	0	0	0	0	0	0	0	0
1.032e+13	0	0	707.57	0	0	0	0	0	0	0	0	0	0	0	0	0	0	0	0	0	0	0	0	0	0	0	0	0	0	0	0	0	0	0	0	0	0	0	0	0	0	0	0	0	0	0	0	0	0
1.0366e+13	0	0	706.57	0	0	0	0	0	0	0	0	0	0	0	0	0	0	0	0	0	0	0	0	0	0	0	0	0	0	0	0	0	0	0	0	0	0	0	0	0	0	0	0	0	0	0	0	0	0
1.0413e+13	0	0	705.48	0	0	0	0	0	0	0	0	0	0	0	0	0	0	0	0	0	0	0	0	0	0	0	0	0	0	0	0	0	0	0	0	0	0	0	0	0	0	0	0	0	0	0	0	0	0
1.0459e+13	0	0	708.21	0	0	0	0	0	0	0	0	0	0	0	0	0	0	0	0	0	0	0	0	0	0	0	0	0	0	0	0	0	0	0	0	0	0	0	0	0	0	701.92	0	0	0	0	0	0	0
1.0506e+13	0	0	710.77	0	0	0	0	0	0	0	0	0	0	0	0	0	0	0	0	0	0	0	0	0	0	0	0	0	0	0	0	0	0	0	0	0	0	0	0	0	0	0	0	0	0	0	0	0	0
1.0552e+13	0	0	711.35	0	0	0	0	0	0	0	0	0	0	0	0	0	0	0	0	0	0	0	0	0	0	0	0	0	0	0	0	0	0	0	0	0	0	0	0	0	0	0	0	0	0	0	0	0	0
1.0599e+13	0	0	710.85	0	0	0	0	0	0	0	0	0	0	0	0	0	0	0	0	0	0	0	0	0	0	0	0	0	0	0	0	0	0	0	0	0	0	0	0	0	0	0	0	0	0	0	0	0	0
1.0645e+13	0	0	709.92	0	0	0	0	0	0	0	0	0	0	0	0	0	0	0	0	0	0	0	0	0	0	0	0	0	0	0	0	0	0	0	0	0	0	0	0	0	0	0	0	0	0	0	0	0	0
1.0692e+13	0	0	708.83	0	0	0	0	0	0	0	0	0	0	0	0	0	0	0	0	0	0	0	0	0	0	0	0	0	0	0	0	0	0	0	0	0	0	0	0	0	0	0	0	0	0	0	0	0	0
1.0738e+13	0	0	709.92	0	0	0	0	0	0	0	0	0	0	0	0	0	0	0	0	0	0	0	0	0	0	0	0	0	0	0	0	692.67	0	0	0	0	0	0	0	0	0	826.79	0	0	0	0	0	0	0
1.0785e+13	0	0	711.41	0	0	0	0	0	0	0	0	0	0	0	0	0	0	0	0	0	0	0	0	0	0	0	0	0	0	0	0	692.42	0	0	0	0	0	0	0	0	0	698.49	0	0	0	0	0	0	0
1.0831e+13	0	0	713.7	0	0	0	0	0	0	0	0	0	0	0	0	0	0	0	0	0	0	0	0	0	0	0	0	0	0	0	0	692.14	0	0	0	0	0	0	0	0	0	0	0	0	0	0	0	0	0
1.0878e+13	0	0	713.91	0	0	0	0	0	0	0	0	0	0	0	0	0	0	0	0	0	0	0	0	0	0	0	0	0	0	0	0	691.91	0	0	0	0	0	0	0	0	0	0	0	0	0	0	0	0	0
1.0924e+13	0	0	713.21	0	0	0	0	0	0	0	0	0	0	0	0	0	0	0	0	0	0	0	0	0	0	0	0	0	0	0	0	691.79	0	0	0	0	0	0	0	0	0	0	0	0	0	0	0	0	0
1.0971e+13	0	0	712.17	0	0	0	0	0	0	0	0	0	0	0	0	0	0	0	0	0	0	0	0	0	0	0	0	0	0	0	0	691.71	0	0	0	0	0	0	0	0	0	0	0	0	0	0	0	0	0
1.1017e+13	0	0	711.01	0	0	0	0	0	0	0	0	0	0	0	0	0	0	0	0	0	0	0	0	0	0	0	0	0	0	0	0	691.63	0	0	0	0	0	0	0	0	0	0	0	0	0	0	0	0	0
1.1064e+13	0	0	711.9	0	0	0	0	0	0	0	0	0	0	0	0	0	0	0	0	0	0	0	0	0	0	0	0	0	0	0	0	695.68	0	0	0	0	0	0	0	0	0	735.46	0	0	0	0	0	0	0
1.111e+13	0	0	714.67	0	0	0	0	0	0	0	0	0	0	0	0	0	0	0	0	0	0	0	0	0	0	0	0	0	0	0	0	695.41	0	0	0	0	0	0	0	0	0	694.47	0	0	0	0	0	0	0
1.1157e+13	0	0	716.47	0	0	0	0	0	0	0	0	0	0	0	0	0	0	0	0	0	0	0	0	0	0	0	0	0	0	0	0	695.14	0	0	0	0	0	0	0	0	0	0	0	0	0	0	0	0	0
1.1203e+13	0	0	716.33	0	0	0	0	0	0	0	0	0	0	0	0	0	0	0	0	0	0	0	0	0	0	0	0	0	0	0	0	694.97	0	0	0	0	0	0	0	0	0	0	0	0	0	0	0	0	0
1.125e+13	0	0	715.45	0	0	0	0	0	0	0	0	0	0	0	0	0	0	0	0	0	0	0	0	0	0	0	0	0	0	0	0	694.87	0	0	0	0	0	0	0	0	0	0	0	0	0	0	0	0	0
1.1296e+13	0	0	714.31	0	0	0	0	0	0	0	0	0	0	0	0	0	0	0	0	0	0	0	0	0	0	0	0	0	0	0	0	694.78	0	0	0	0	0	0	0	0	0	0	0	0	0	0	0	0	0
1.1343e+13	0	0	713.09	0	0	0	0	0	0	0	0	0	0	0	0	0	0	0	0	0	0	0	0	0	0	0	0	0	0	0	0	694.68	0	0	0	0	0	0	0	0	0	0	0	0	0	0	0	0	0
1.1389e+13	0	0	714.23	690.99	0	0	0	0	0	0	0	0	0	0	0	0	0	0	0	0	0	0	0	0	0	0	0	0	0	0	0	698.54	0	0	0	0	0	0	0	0	0	718.82	0	0	0	0	0	0	0
1.1436e+13	0	0	717.83	690.89	0	0	0	0	0	0	0	0	0	0	0	0	0	0	0	0	0	0	0	0	0	0	0	0	0	0	0	698.24	0	0	0	0	0	0	0	0	0	691.03	0	0	0	0	0	0	0
1.1482e+13	0	0	719.06	690.77	0	0	0	0	0	0	0	0	0	0	0	0	0	0	0	0	0	0	0	0	0	0	0	0	0	0	0	697.99	0	0	0	0	0	0	0	0	0	0	0	0	0	0	0	0	0
1.1529e+13	0	0	718.61	690.63	0	0	0	0	0	0	0	0	0	0	0	0	0	0	0	0	0	0	0	0	0	0	0	0	0	0	0	697.85	0	0	0	0	0	0	0	0	0	0	0	0	0	0	0	0	0
1.1575e+13	0	0	717.58	690.51	0	0	0	0	0	0	0	0	0	0	0	0	0	0	0	0	0	0	0	0	0	0	0	0	0	0	0	697.78	0	0	0	0	0	0	0	0	0	0	0	0	0	0	0	0	0
1.1622e+13	0	0	716.35	690.4	0	0	0	0	0	0	0	0	0	0	0	0	0	0	0	0	0	0	0	0	0	0	0	0	0	0	0	697.71	0	0	0	0	0	0	0	0	0	0	0	0	0	0	0	0	0
1.1668e+13	0	0	715.07	690.32	0	0	0	0	0	0	0	0	0	0	0	0	0	0	0	0	0	0	0	0	0	0	0	0	0	0	0	697.58	0	0	0	0	0	0	0	0	0	0	0	0	0	0	0	0	0
1.1715e+13	0	0	717.09	694.17	0	0	0	0	691.28	0	0	0	0	0	0	0	0	0	0	0	0	0	0	0	0	0	0	0	0	0	0	701.27	0	0	0	0	0	0	0	0	0	711.15	0	0	0	0	692.13	0	0
1.1761e+13	0	0	720.82	694.05	0	0	0	0	690.62	0	0	0	0	0	0	0	0	0	0	0	0	0	0	0	0	0	0	0	0	0	0	700.95	0	0	0	0	0	0	0	0	0	0	0	0	0	0	692.06	0	0
1.1808e+13	0	0	721.48	693.91	0	0	0	0	690.34	0	0	0	0	0	0	0	0	0	0	0	0	0	0	0	0	0	0	0	0	0	0	700.74	0	0	0	0	0	0	0	0	0	0	0	0	0	0	691.96	0	0
1.1854e+13	0	0	720.77	693.77	0	0	0	0	690.28	0	0	0	0	0	0	0	0	0	0	0	0	0	0	0	0	0	0	0	0	0	0	700.65	0	0	0	0	0	0	0	0	0	0	0	0	0	0	691.86	0	0
1.1901e+13	0	0	719.59	693.65	0	0	0	0	690.19	0	0	0	0	0	0	0	0	0	0	0	0	0	0	0	0	0	0	0	0	0	0	700.61	0	0	0	0	0	0	0	0	0	0	0	0	0	0	691.76	0	0
1.1947e+13	0	0	718.28	693.55	0	0	0	0	0	0	0	0	0	0	0	0	0	0	0	0	0	0	0	0	0	0	0	0	0	0	0	700.53	0	0	0	0	0	0	0	0	0	0	0	0	0	0	691.67	0	0
1.1993e+13	0	0	716.95	693.46	0	0	0	0	0	0	0	0	0	0	0	0	0	0	0	0	0	0	0	0	0	0	0	0	0	0	0	700.38	0	0	0	0	0	0	0	0	0	0	0	0	0	0	691.6	0	0
1.204e+13	0	0	720.35	697.2	0	0	0	0	693.54	0	0	0	0	0	0	0	0	0	0	0	0	0	0	0	0	0	0	0	0	0	0	703.89	0	0	0	0	0	0	0	0	0	705.95	0	0	0	0	695.33	0	0
1.2086e+13	0	0	723.59	697.08	0	0	0	0	693.02	0	0	0	0	0	0	0	0	0	0	0	0	0	0	0	0	0	0	0	0	0	0	703.57	0	0	0	0	0	0	0	0	0	0	0	0	0	0	695.24	0	0
1.2133e+13	0	0	723.75	696.93	0	0	0	0	692.82	0	0	0	0	0	0	0	0	0	0	0	0	0	0	0	0	0	0	0	0	0	0	703.4	0	0	0	0	0	0	0	0	0	0	0	0	0	0	695.13	0	0
1.2179e+13	0	0	722.8	696.79	0	0	0	0	692.75	0	0	0	0	0	0	0	0	0	0	0	0	0	0	0	0	0	0	0	0	0	0	703.36	0	0	0	0	0	0	0	0	0	0	0	0	0	0	695.03	0	0
1.2226e+13	0	0	721.51	696.69	0	0	0	0	692.63	0	0	0	0	0	0	0	0	0	0	0	0	0	0	0	0	0	0	0	0	0	0	703.32	0	0	0	0	0	0	0	0	0	0	0	0	0	0	694.93	0	0
1.2272e+13	0	0	720.13	696.59	0	0	0	0	692.38	0	0	0	0	0	0	0	0	0	0	0	0	0	0	0	0	0	0	0	0	0	0	703.23	0	0	0	0	0	0	0	0	0	0	0	0	0	0	694.85	0	0
1.2319e+13	0	0	720.25	700.25	0	0	0	0	696.35	0	0	0	0	0	0	0	0	0	0	0	0	0	0	0	0	0	0	0	0	0	0	706.75	0	0	0	0	0	0	0	0	0	789.92	0	692.04	0	0	698.47	0	0
1.2365e+13	0	0	723.69	700.14	0	0	0	0	695.73	0	0	0	0	0	0	0	0	0	0	0	0	0	0	0	0	0	0	0	0	0	0	706.4	0	0	0	0	0	0	0	0	0	702.84	0	691.84	0	0	698.39	0	0
1.2412e+13	0	0	726.13	699.99	0	0	0	0	695.32	0	0	0	0	0	0	0	0	0	0	0	0	0	0	0	0	0	0	0	0	0	0	706.09	0	0	0	0	0	0	0	0	0	0	0	691.61	0	0	698.29	0	0
1.2458e+13	0	0	725.86	699.84	0	0	0	0	695.2	0	0	0	0	0	0	0	0	0	0	0	0	0	0	0	0	0	0	0	0	0	0	705.98	0	0	0	0	0	0	0	0	0	0	0	691.35	0	0	698.18	0	0
1.2505e+13	0	0	724.72	699.72	0	0	0	0	695.12	0	0	0	0	0	0	0	0	0	0	0	0	0	0	0	0	0	0	0	0	0	0	705.97	0	0	0	0	0	0	0	0	0	0	0	691.13	0	0	698.07	0	0
1.2551e+13	0	0	723.33	699.62	0	0	0	0	694.96	0	0	0	0	0	0	0	0	0	0	0	0	0	0	0	0	0	0	0	0	0	0	705.94	0	0	0	0	0	0	0	0	0	0	0	690.94	0	0	697.97	0	0
1.2598e+13	0	0	721.9	699.54	0	0	0	0	694.67	0	0	0	0	0	0	0	0	0	0	0	0	0	0	0	0	0	0	0	0	0	0	705.83	0	0	0	0	0	0	0	0	0	0	0	690.76	0	0	697.89	0	0
1.2644e+13	0	0	722.1	703.09	0	0	0	0	698.4	0	0	0	0	0	0	0	0	0	0	0	0	0	0	0	0	0	0	0	0	0	0	709.18	0	0	0	0	0	0	0	0	0	733.85	0	694.73	0	0	701.43	0	0
1.2691e+13	0	0	726.89	702.96	0	0	0	0	697.8	0	0	0	0	0	0	0	0	0	0	0	0	0	0	0	0	0	0	0	0	0	0	708.8	0	0	0	0	0	0	0	0	0	699.69	0	694.51	0	0	701.34	0	0
1.2737e+13	0	0	728.48	702.81	0	0	0	0	697.53	0	0	0	0	0	0	0	0	0	0	0	0	0	0	0	0	0	0	0	0	0	0	708.54	0	0	0	0	0	0	0	0	0	0	0	694.27	0	0	701.22	0	0
1.2784e+13	0	0	727.84	702.65	0	0	0	0	697.48	0	0	0	0	0	0	0	0	0	0	0	0	0	0	0	0	0	0	0	0	0	0	708.49	0	0	0	0	0	0	0	0	0	0	0	694.02	0	0	701.1	0	0
1.283e+13	0	0	726.54	702.54	0	0	0	0	697.4	0	0	0	0	0	0	0	0	0	0	0	0	0	0	0	0	0	0	0	0	0	0	708.5	0	0	0	0	0	0	0	0	0	0	0	693.8	0	0	700.99	0	0
1.2877e+13	0	0	725.07	702.45	0	0	0	0	697.19	0	0	0	0	0	0	0	0	0	0	0	0	0	0	0	0	0	0	0	0	0	0	708.46	0	0	0	0	0	0	0	0	0	0	0	693.62	0	0	700.9	0	0
1.2923e+13	0	0	723.59	702.37	0	0	0	0	696.85	0	0	0	0	0	0	0	0	0	0	0	0	0	0	0	0	0	0	0	0	0	0	708.33	0	0	0	0	0	0	0	0	0	0	0	693.45	0	0	700.82	0	0
1.297e+13	0	0	724.7	705.83	0	0	0	0	700.36	0	0	0	0	0	0	0	0	0	0	0	0	0	0	0	0	0	0	0	0	0	0	711.51	0	0	0	0	0	0	0	0	0	721.43	0	697.3	0	0	704.27	0	0
1.3016e+13	0	0	729.84	705.68	0	0	0	0	699.81	0	0	0	0	0	0	0	0	0	0	0	0	0	0	0	0	0	0	0	0	0	0	711.11	0	0	0	0	0	0	0	0	0	697.71	0	697.07	0	0	704.17	0	0
1.3063e+13	0	0	730.65	705.51	0	0	0	0	699.67	0	0	0	0	0	0	0	0	0	0	0	0	0	0	0	0	0	0	0	0	0	0	710.92	0	0	0	0	0	0	0	0	0	0	0	696.82	0	0	704.04	0	0
1.3109e+13	0	0	729.7	705.37	0	0	0	0	699.67	0	0	0	0	0	0	0	0	0	0	0	0	0	0	0	0	0	0	0	0	0	0	710.93	0	0	0	0	0	0	0	0	0	0	0	696.58	0	0	703.91	0	0
1.3156e+13	0	0	728.27	705.26	0	0	0	0	699.56	0	0	0	0	0	0	0	0	0	0	0	0	0	0	0	0	0	0	0	0	0	0	710.95	0	0	0	0	0	0	0	0	0	0	0	696.39	0	0	703.81	0	0
1.3202e+13	0	0	726.73	705.19	0	0	0	0	699.32	0	0	0	0	0	0	0	0	0	0	0	0	0	0	0	0	0	0	0	0	0	0	710.9	0	0	0	0	0	0	0	0	0	0	0	696.22	0	0	703.73	0	0
1.3249e+13	0	0	725.21	705.11	0	0	0	0	698.94	0	0	0	0	0	0	0	0	0	0	0	0	0	0	0	0	0	0	0	0	0	0	710.73	0	0	0	0	0	0	0	0	0	0	0	696.06	0	0	703.65	0	0
1.3295e+13	0	0	728	708.46	0	0	0	0	702.23	0	0	0	0	0	0	0	0	0	0	0	0	0	0	0	0	0	0	0	0	0	0	713.75	0	0	0	0	0	0	0	0	0	713.59	0	699.77	0	0	707.01	0	0
1.3342e+13	0	0	732.49	708.3	0	0	0	0	701.77	0	0	0	0	0	0	0	0	0	0	0	0	0	0	0	0	0	0	0	0	0	0	713.36	0	0	0	0	0	0	0	0	0	694.8	0	699.52	0	0	706.9	0	0
1.3388e+13	0	0	732.65	708.12	0	0	0	0	701.75	0	0	0	0	0	0	0	0	0	0	0	0	0	0	0	0	0	0	0	0	0	0	713.25	0	0	0	0	0	0	0	0	0	0	0	699.27	0	0	706.76	0	0
1.3435e+13	0	0	731.45	707.98	0	0	0	0	701.77	0	0	0	0	0	0	0	0	0	0	0	0	0	0	0	0	0	0	0	0	0	0	713.3	0	0	0	0	0	0	0	0	0	0	0	699.05	0	0	706.63	0	0
1.3481e+13	0	0	729.91	707.89	0	0	0	0	701.64	0	0	0	0	0	0	0	0	0	0	0	0	0	0	0	0	0	0	0	0	0	0	713.33	0	0	0	0	0	0	0	0	0	0	0	698.87	0	0	706.54	0	0
1.3528e+13	0	0	728.31	707.82	0	0	0	0	701.36	0	0	0	0	0	0	0	0	0	0	0	0	0	0	0	0	0	0	0	0	0	0	713.24	0	0	0	0	0	0	0	0	0	0	0	698.71	0	0	706.46	0	0
1.3574e+13	0	0	727.85	711.13	0	0	0	0	704.72	0	0	0	0	0	0	0	0	0	0	0	0	0	0	0	0	0	0	0	0	0	0	716.33	691.53	0	0	0	0	0	0	0	0	968.91	0	702.35	0	0	709.76	0	0
1.3621e+13	0	0	731.52	711	0	0	0	0	704.02	0	0	0	0	0	0	0	0	0	0	0	0	0	0	0	0	0	0	0	0	0	0	715.89	691.36	0	0	0	0	0	0	0	0	709.49	0	702.13	0	0	709.66	0	0
1.3667e+13	0	0	734.87	710.81	0	0	0	0	703.71	0	0	0	0	0	0	0	0	0	0	0	0	0	0	0	0	0	0	0	0	0	0	715.55	691.18	0	0	0	0	0	0	0	0	693.07	0	701.87	0	0	709.53	0	0
1.3713e+13	0	0	734.49	710.64	0	0	0	0	703.77	0	0	0	0	0	0	0	0	0	0	0	0	0	0	0	0	0	0	0	0	0	0	715.53	690.99	0	0	0	0	0	0	0	0	0	0	701.62	0	0	709.39	0	0
1.376e+13	0	0	733.09	710.51	0	0	0	0	703.8	0	0	0	0	0	0	0	0	0	0	0	0	0	0	0	0	0	0	0	0	0	0	715.61	690.78	0	0	0	0	0	0	0	0	0	0	701.42	0	0	709.27	0	0
1.3806e+13	0	0	731.46	710.44	0	0	0	0	703.64	0	0	0	0	0	0	0	0	0	0	0	0	0	0	0	0	0	0	0	0	0	0	715.62	690.57	0	0	0	0	0	0	0	0	0	0	701.26	0	0	709.18	0	0
1.3853e+13	0	0	729.81	710.37	0	0	0	0	703.3	0	0	0	0	0	0	0	0	0	0	0	0	0	0	0	0	0	0	0	0	0	0	715.5	690.38	0	0	0	0	0	0	0	0	0	0	701.11	0	0	709.11	0	0
1.3899e+13	0	0	729.21	713.6	0	0	0	0	706.45	0	0	0	0	0	0	0	0	0	0	0	0	0	0	0	0	0	0	0	0	0	0	718.43	694.14	0	0	0	0	0	0	0	0	767.16	0	704.64	0	0	712.33	0	0
1.3946e+13	0	0	734.84	713.44	0	0	0	0	705.78	0	0	0	0	0	0	0	0	0	0	0	0	0	0	0	0	0	0	0	0	0	0	717.96	693.96	0	0	0	0	0	0	0	0	705.46	0	704.4	0	0	712.22	0	0
1.3992e+13	0	0	736.99	713.24	0	0	0	0	705.62	0	0	0	0	0	0	0	0	0	0	0	0	0	0	0	0	0	0	0	0	0	0	717.69	693.76	0	0	0	0	0	0	0	0	0	0	704.13	0	0	712.08	0	0
1.4039e+13	0	0	736.19	713.07	0	0	0	0	705.75	0	0	0	0	0	0	0	0	0	0	0	0	0	0	0	0	0	0	0	0	0	0	717.75	693.56	0	0	0	0	0	0	0	0	0	0	703.88	0	0	711.93	0	0
1.4085e+13	0	0	734.63	712.97	0	0	0	0	705.76	0	0	0	0	0	0	0	0	0	0	0	0	0	0	0	0	0	0	0	0	0	0	717.85	693.36	0	0	0	0	0	0	0	0	0	0	703.7	0	0	711.82	0	0
1.4132e+13	0	0	732.92	712.91	0	0	0	0	705.55	0	0	0	0	0	0	0	0	0	0	0	0	0	0	0	0	0	0	0	0	0	0	717.83	693.16	0	0	0	0	0	0	0	0	0	0	703.56	0	0	711.74	0	0
1.4178e+13	0	0	731.23	712.84	0	0	0	0	705.17	0	0	0	0	0	0	0	0	0	0	0	0	0	0	0	0	0	0	0	0	0	0	717.67	692.98	0	0	0	0	0	0	0	0	0	0	703.41	0	0	711.68	0	0
1.4225e+13	0	0	731.22	715.98	0	0	0	0	708.11	0	0	0	0	0	0	0	0	0	0	0	0	0	0	0	0	0	0	0	0	0	0	720.44	696.63	0	0	0	0	0	0	0	0	733.82	0	706.84	0	0	714.82	0	0
1.4271e+13	0	0	737.8	715.8	0	0	0	0	707.51	0	0	0	0	0	0	0	0	0	0	0	0	0	0	0	0	0	0	0	0	0	0	719.95	696.45	0	0	0	0	0	0	0	0	703.17	0	706.58	0	0	714.7	0	0
1.4318e+13	0	0	738.91	715.58	0	0	0	0	707.51	0	0	0	0	0	0	0	0	0	0	0	0	0	0	0	0	0	0	0	0	0	0	719.8	696.26	0	0	0	0	0	0	0	0	0	0	706.3	0	0	714.54	0	0
1.4364e+13	0	0	737.77	715.43	0	0	0	0	707.67	0	0	0	0	0	0	0	0	0	0	0	0	0	0	0	0	0	0	0	0	0	0	719.92	696.06	0	0	0	0	0	0	0	0	0	0	706.07	0	0	714.39	0	0
1.4411e+13	0	0	736.09	715.35	0	0	0	0	707.63	0	0	0	0	0	0	0	0	0	0	0	0	0	0	0	0	0	0	0	0	0	0	720.01	695.86	0	0	0	0	0	0	0	0	0	0	705.91	0	0	714.29	0	0
1.4457e+13	0	0	734.32	715.3	0	0	0	0	707.38	0	0	0	0	0	0	0	0	0	0	0	0	0	0	0	0	0	0	0	0	0	0	719.96	695.67	0	0	0	0	0	0	0	0	0	0	705.78	0	0	714.23	0	0
1.4504e+13	0	0	732.59	715.24	0	0	0	0	706.95	0	0	0	0	0	0	0	0	0	0	0	0	0	0	0	0	0	0	0	0	0	0	719.76	695.48	0	0	0	0	0	0	0	0	0	0	705.63	0	0	714.17	0	0
1.455e+13	0	0	734.32	718.28	0	0	0	0	709.7	0	0	0	0	0	0	0	0	0	0	0	0	0	0	0	0	0	0	0	0	0	0	722.36	699.04	0	0	0	0	0	0	0	0	723.3	0	708.95	0	0	717.24	0	0
1.4597e+13	0	0	740.4	718.07	0	0	0	0	709.22	0	0	0	0	0	0	0	0	0	0	0	0	0	0	0	0	0	0	0	0	0	0	721.9	698.85	0	0	0	0	0	0	0	0	701.27	0	708.67	0	0	717.09	0	0
1.4643e+13	0	0	740.67	717.86	0	0	0	0	709.36	0	0	0	0	0	0	0	0	0	0	0	0	0	0	0	0	0	0	0	0	0	0	721.87	698.66	0	0	0	0	0	0	0	0	0	0	708.39	0	0	716.92	0	0
1.469e+13	0	0	739.25	717.73	0	0	0	0	709.52	0	0	0	0	0	0	0	0	0	0	0	0	0	0	0	0	0	0	0	0	0	0	722.03	698.46	0	0	0	0	0	0	0	0	0	0	708.19	0	0	716.78	0	0
1.4736e+13	0	0	737.47	717.67	0	0	0	0	709.44	0	0	0	0	0	0	0	0	0	0	0	0	0	0	0	0	0	0	0	0	0	0	722.11	698.25	0	0	0	0	0	0	0	0	0	0	708.05	0	0	716.7	0	0
1.4783e+13	0	0	735.65	717.63	0	0	0	0	709.13	0	0	0	0	0	0	0	0	0	0	0	0	0	0	0	0	0	0	0	0	0	0	722.01	698.06	0	0	0	0	0	0	0	0	0	0	707.92	0	0	716.64	0	0
1.4829e+13	0	0	733.9	717.55	0	0	0	0	708.66	0	0	0	0	0	0	0	0	0	0	0	0	0	0	0	0	0	0	0	0	0	0	721.76	697.88	0	0	0	0	0	0	0	0	0	0	707.77	0	0	716.58	0	0
1.4876e+13	0	0	738.01	720.5	0	0	0	0	711.22	0	0	0	0	0	0	0	0	0	0	0	0	0	0	0	0	0	0	0	0	0	0	724.21	701.35	0	0	0	0	0	0	0	0	716.19	0	710.98	0	0	719.57	0	0
1.4922e+13	0	0	742.67	720.27	0	0	0	0	710.93	0	0	0	0	0	0	0	0	0	0	0	0	0	0	0	0	0	0	0	0	0	0	723.82	701.16	0	0	0	0	0	0	0	0	699.15	0	710.68	0	0	719.4	0	0
1.4969e+13	0	0	742.27	720.07	0	0	0	0	711.17	0	0	0	0	0	0	0	0	0	0	0	0	0	0	0	0	0	0	0	0	0	0	723.9	700.96	0	0	0	0	0	0	0	0	0	0	710.41	0	0	719.23	0	0
1.5015e+13	0	0	740.65	719.96	0	0	0	0	711.3	0	0	0	0	0	0	0	0	0	0	0	0	0	0	0	0	0	0	0	0	0	0	724.09	700.75	0	0	0	0	0	0	0	0	0	0	710.23	0	0	719.1	0	0
1.5062e+13	0	0	738.78	719.92	0	0	0	0	711.16	0	0	0	0	0	0	0	0	0	0	0	0	0	0	0	0	0	0	0	0	0	0	724.13	700.56	0	0	0	0	0	0	0	0	0	0	710.11	0	0	719.04	0	0
1.5108e+13	0	0	736.93	719.88	0	0	0	0	710.8	0	0	0	0	0	0	0	0	0	0	0	0	0	0	0	0	0	0	0	0	0	0	723.99	700.37	0	0	0	0	0	0	0	0	0	0	709.99	0	0	718.99	0	0
1.5155e+13	0	0	735.82	722.84	0	0	0	0	713.48	0	0	0	0	0	0	0	0	0	0	0	0	0	0	0	0	0	0	0	0	0	0	726.57	703.74	0	0	0	0	0	0	0	0	900.55	0	713.2	0	0	721.96	0	0
1.5201e+13	0	0	741.59	722.64	0	0	0	0	712.71	0	0	0	0	0	0	0	0	0	0	0	0	0	0	0	0	0	0	0	0	0	0	726	703.57	0	0	0	0	0	0	0	0	711.67	0	712.93	0	0	721.82	0	0
1.5248e+13	0	0	744.65	722.39	0	0	0	0	712.64	0	0	0	0	0	0	0	0	0	0	0	0	0	0	0	0	0	0	0	0	0	0	725.73	703.38	0	0	0	0	0	0	0	0	697.4	0	712.61	0	0	721.64	0	0
1.5294e+13	0	0	743.75	722.21	0	0	0	0	712.93	0	0	0	0	0	0	0	0	0	0	0	0	0	0	0	0	0	0	0	0	0	0	725.9	703.17	0	0	0	0	0	0	0	0	0	0	712.37	0	0	721.46	0	0
1.5341e+13	0	0	741.96	722.14	0	0	0	0	713.02	0	0	0	0	0	0	0	0	0	0	0	0	0	0	0	0	0	0	0	0	0	0	726.09	702.97	0	0	0	0	0	0	0	0	0	0	712.22	0	0	721.36	0	0
1.5387e+13	0	0	740.03	722.11	0	0	0	0	712.82	0	0	0	0	0	0	0	0	0	0	0	0	0	0	0	0	0	0	0	0	0	0	726.09	702.77	0	0	0	0	0	0	0	0	0	0	712.11	0	0	721.3	0	0
1.5433e+13	0	0	738.14	722.06	0	0	0	0	712.4	0	0	0	0	0	0	0	0	0	0	0	0	0	0	0	0	0	0	0	0	0	0	725.9	702.59	0	0	0	0	0	0	0	0	0	0	711.99	0	0	721.26	0	0
1.548e+13	0	0	737.12	724.94	0	0	0	0	714.89	0	0	0	0	0	690.63	0	0	0	0	0	0	0	0	0	0	0	0	0	0	0	0	728.32	705.89	0	0	0	0	0	0	0	0	758.97	0	715.1	0	0	724.16	0	0
1.5526e+13	0	0	744.73	724.71	0	0	0	0	714.2	0	0	0	0	0	690.56	0	0	0	0	0	0	0	0	0	0	0	0	0	0	0	0	727.73	705.71	0	0	0	0	0	0	0	0	708.72	0	714.8	0	0	724	0	0
1.5573e+13	0	0	746.4	724.45	0	0	0	0	714.34	0	0	0	0	0	690.49	0	0	0	0	0	0	0	0	690.38	0	0	0	0	0	0	0	727.61	705.52	0	0	0	0	0	0	0	0	696.08	0	714.48	0	0	723.8	0	0
1.5619e+13	0	0	745.1	724.3	0	0	0	0	714.64	0	0	0	0	0	690.42	0	0	0	0	0	0	0	0	690.54	0	0	0	0	0	0	0	727.86	705.31	0	0	0	0	0	0	0	0	0	0	714.27	0	0	723.63	0	0
1.5666e+13	0	0	743.19	724.25	0	0	0	0	714.67	0	0	0	0	0	690.35	0	0	0	0	0	0	0	0	0	0	0	0	0	0	0	0	728.02	705.1	0	0	0	0	0	0	0	0	0	0	714.15	0	0	723.55	0	0
1.5712e+13	0	0	741.2	724.23	0	0	0	0	714.4	0	0	0	0	0	690.28	0	0	0	0	0	0	0	0	0	0	0	0	0	0	0	0	727.97	704.91	0	0	0	0	0	0	0	0	0	0	714.05	0	0	723.51	0	0
1.5759e+13	0	0	739.29	724.17	0	0	0	0	713.93	0	0	0	0	0	690.21	0	0	0	0	0	0	0	0	0	0	0	0	0	0	0	0	727.73	704.74	0	0	0	0	0	0	0	0	0	0	713.91	0	0	723.46	0	0
1.5805e+13	0	0	739.58	726.96	0	0	0	0	716.23	0	0	0	0	0	693.46	0	0	0	0	0	0	0	0	0	0	0	0	0	0	0	0	729.99	707.96	0	0	0	0	0	690.2	0	0	734.33	0	716.92	0	0	726.29	0	0
1.5852e+13	0	0	747.37	726.7	0	0	0	0	715.71	0	0	0	0	0	693.39	0	0	0	0	0	0	0	0	690.11	0	0	0	0	0	0	0	729.44	707.78	0	0	0	0	0	690.02	0	0	705.93	0	716.6	0	0	726.1	0	0
1.5898e+13	0	0	747.94	726.45	0	0	0	0	716.01	0	0	0	0	0	693.31	0	0	0	0	0	0	0	0	691.66	0	0	0	0	0	0	0	729.48	707.57	0	0	0	0	0	0	0	0	694.31	0	716.3	0	0	725.89	0	0
1.5945e+13	0	0	746.35	726.33	0	0	0	0	716.29	0	0	0	0	0	693.24	0	0	0	0	0	0	0	0	691.56	0	0	0	0	0	0	0	729.76	707.36	0	0	0	0	0	0	0	0	0	0	716.12	0	0	725.75	0	0
1.5991e+13	0	0	744.34	726.31	0	0	0	0	716.25	0	0	0	0	0	693.16	0	0	0	0	0	0	0	0	690.32	0	0	0	0	0	0	0	729.89	707.16	0	0	0	0	0	0	0	0	0	0	716.02	0	0	725.69	0	0
1.6038e+13	0	0	742.31	726.29	0	0	0	0	715.91	0	0	0	0	0	693.09	0	0	0	0	0	0	0	0	0	0	0	0	0	0	0	0	729.79	706.98	0	0	0	0	0	0	0	0	0	0	715.92	0	0	725.65	0	0
1.6084e+13	0	0	740.38	726.22	0	0	0	0	715.38	0	0	0	0	0	693.02	0	0	0	0	0	0	0	0	0	0	0	0	0	0	0	0	729.48	706.81	0	0	0	0	0	0	0	0	0	0	715.78	0	0	725.6	0	0
1.6131e+13	0	0	743.21	728.91	0	0	0	0	717.52	0	0	0	0	0	696.2	0	0	0	0	0	0	0	0	0	0	0	0	0	0	0	0	731.58	709.95	0	0	0	0	0	692.61	0	0	724.08	0	718.68	0	0	728.35	0	0
1.6177e+13	0	0	749.6	728.62	0	0	0	0	717.23	0	0	0	0	0	696.13	0	0	0	0	0	0	0	0	691.32	0	0	0	0	0	0	0	731.13	709.77	0	0	0	0	0	692.42	0	0	703.6	0	718.34	0	0	728.14	0	0
1.6224e+13	0	0	749.34	728.39	0	0	0	0	717.65	0	0	0	0	0	696.05	0	0	0	0	0	0	0	0	692.72	0	0	0	0	0	0	0	731.32	709.55	0	0	0	0	0	692.23	0	0	692.16	0	718.06	0	0	727.93	0	0
1.627e+13	0	0	747.52	728.32	0	0	0	0	717.88	0	0	0	0	0	695.98	0	0	0	0	0	0	0	0	692.38	0	0	0	0	0	0	0	731.61	709.34	0	0	0	0	0	692.05	0	0	0	0	717.91	0	0	727.81	0	0
1.6317e+13	0	0	745.44	728.32	0	0	0	0	717.76	0	0	0	0	0	695.9	0	0	0	0	0	0	0	0	690.96	0	0	0	0	0	0	0	731.69	709.15	0	0	0	0	0	691.86	0	0	0	0	717.83	0	0	727.77	0	0
1.6363e+13	0	0	743.38	728.3	0	0	0	0	717.36	0	0	0	0	0	695.83	0	0	0	0	0	0	0	0	0	0	0	0	0	0	0	0	731.53	708.97	0	0	0	0	0	691.67	0	0	0	0	717.73	0	0	727.74	0	0
1.641e+13	0	0	741.44	728.21	0	0	0	0	716.78	0	0	0	0	0	695.75	0	0	0	0	0	0	0	0	0	0	0	0	0	0	0	0	731.17	708.81	0	0	0	0	0	691.48	0	0	0	0	717.58	0	0	727.68	0	0
1.6456e+13	0	0	747.07	730.8	0	0	0	0	718.79	0	0	0	0	0	698.87	0	0	0	0	0	0	0	0	0	0	0	0	0	0	0	0	733.13	711.88	0	0	0	0	0	694.94	0	0	718.38	0	720.38	0	0	730.35	0	0
1.6503e+13	0	0	751.49	730.49	0	0	0	0	718.78	0	0	0	0	0	698.79	0	0	0	0	0	0	0	0	692.8	0	0	0	0	0	0	0	732.83	711.69	0	0	0	0	0	694.76	0	0	702.09	0	720.02	0	0	730.11	0	0
1.6549e+13	0	0	750.61	730.3	0	0	0	0	719.25	0	0	0	0	0	698.72	0	0	0	0	0	0	0	0	693.74	0	0	0	0	0	0	0	733.13	711.47	0	0	0	0	0	694.57	0	0	690.51	0	719.78	0	0	729.92	0	0
1.6596e+13	0	0	748.62	730.26	0	0	0	0	719.41	0	0	0	0	0	698.64	0	0	0	0	0	0	0	0	693.22	0	0	0	0	0	0	0	733.41	711.26	0	0	0	0	0	694.38	0	0	0	0	719.67	0	0	729.83	0	0
1.6642e+13	0	0	746.47	730.27	0	0	0	0	719.21	0	0	0	0	0	698.56	0	0	0	0	0	0	0	0	691.7	0	0	0	0	0	0	0	733.43	711.07	0	0	0	0	0	694.19	0	0	0	0	719.6	0	0	729.8	0	0
1.6689e+13	0	0	744.4	730.24	0	0	0	0	718.75	0	0	0	0	0	698.49	0	0	0	0	0	0	0	0	0	0	0	0	0	0	0	0	733.21	710.9	0	0	0	0	0	694	0	0	0	0	719.49	0	0	729.78	0	0
1.6735e+13	0	0	742.78	732.9	0	0	0	0	720.87	0	0	0	0	0	701.54	0	0	0	0	0	0	0	0	0	0	0	0	0	0	0	0	735.33	713.92	0	0	0	0	0	697.37	0	0	854.31	0	722.35	0	0	732.47	0	0
1.6782e+13	0	0	750.51	732.62	0	0	0	0	720.08	0	0	0	0	0	701.46	0	0	0	0	0	0	0	0	691.25	0	0	0	0	0	0	0	734.64	713.74	0	0	0	0	0	697.18	0	0	714.23	0	722.01	0	0	732.28	0	0
1.6828e+13	0	0	753.12	732.31	0	0	0	0	720.32	0	0	0	0	0	701.38	0	0	0	0	0	0	0	0	694.4	0	0	0	0	0	0	0	734.53	713.54	0	0	0	0	0	696.99	0	0	700.75	0	721.65	0	0	732.03	0	0
1.6875e+13	0	0	751.77	732.17	0	0	0	0	720.8	0	0	0	0	0	701.3	0	0	0	0	0	0	0	0	694.92	0	0	0	0	0	0	0	734.91	713.32	0	0	0	0	0	696.81	0	0	0	0	721.45	0	0	731.86	0	0
1.6921e+13	0	0	749.65	732.16	0	0	0	0	720.88	0	0	0	0	0	701.22	0	0	0	0	0	0	0	0	694.19	0	0	0	0	0	0	0	735.15	713.11	0	0	0	0	0	696.62	0	0	0	0	721.37	0	0	731.8	0	0
1.6968e+13	0	0	747.46	732.18	0	0	0	0	720.59	0	0	0	0	0	701.14	0	0	0	0	0	0	0	0	692.66	0	0	0	0	0	0	0	735.11	712.93	0	0	0	0	0	696.43	0	0	0	0	721.31	0	0	731.78	0	0
1.7014e+13	0	0	745.37	732.13	0	0	0	0	720.07	0	0	0	0	0	701.06	0	0	0	0	0	0	0	0	0	0	0	0	0	0	0	0	734.82	712.77	0	0	0	0	0	696.24	0	0	0	0	721.19	0	0	731.75	0	0
1.7061e+13	0	0	744.26	734.69	0	0	0	0	722.02	0	0	0	0	0	704.05	0	0	0	0	0	0	0	0	0	0	0	0	0	0	0	0	736.78	715.73	0	0	0	0	0	699.52	0	0	752.22	0	723.94	0	0	734.37	0	0
1.7107e+13	0	0	753.37	734.38	0	0	0	0	721.4	0	0	0	0	0	703.97	0	0	0	0	0	0	0	0	693.45	0	0	0	0	0	0	0	736.13	715.54	0	0	0	0	0	699.34	0	0	710.38	0	723.58	0	0	734.14	0	0
1.7153e+13	0	0	754.53	734.09	0	0	0	0	721.86	0	0	0	0	0	703.89	0	0	0	0	0	0	0	0	695.8	0	0	0	0	0	0	0	736.23	715.33	0	0	0	0	0	699.16	0	0	699	0	723.24	0	0	733.89	0	0
1.72e+13	0	0	752.84	733.99	0	0	0	0	722.29	0	0	0	0	0	703.81	0	0	0	0	0	0	0	0	695.9	0	0	0	0	0	0	0	736.64	715.1	0	0	0	0	0	698.97	0	0	0	0	723.08	0	0	733.75	0	0
1.7246e+13	0	0	750.62	734.01	0	0	0	0	722.28	0	0	0	0	0	703.72	0	0	0	0	0	0	0	0	694.98	0	0	0	0	0	0	0	736.83	714.9	0	0	0	0	0	698.78	0	0	0	0	723.03	0	0	733.71	0	0
1.7293e+13	0	0	748.4	734.02	0	0	0	0	721.91	0	0	0	0	0	703.64	0	0	0	0	0	0	0	0	693.35	0	0	0	0	0	0	0	736.72	714.73	0	0	0	0	0	698.59	0	0	0	0	722.96	0	0	733.7	0	0
1.7339e+13	0	0	746.3	733.96	0	0	0	0	721.33	0	0	0	0	0	703.56	0	0	0	0	0	0	0	0	690.45	0	0	0	0	0	0	0	736.37	714.58	0	0	0	0	0	698.41	0	0	0	0	722.82	0	0	733.66	0	0
1.7386e+13	0	0	747.34	736.42	0	0	0	0	723.11	0	0	0	0	0	706.49	0	0	0	0	0	0	0	0	690.42	0	0	0	0	0	0	0	738.18	717.47	0	0	0	0	0	701.6	0	0	734.31	0	725.48	0	0	736.2	0	0
1.7432e+13	0	0	755.69	736.08	0	0	0	0	722.77	0	0	0	0	0	706.4	0	0	0	0	0	0	0	0	695.15	0	0	0	0	0	0	0	737.64	717.28	0	0	0	0	0	701.42	0	0	708.08	0	725.09	0	0	735.95	0	0
1.7479e+13	0	0	755.77	735.82	0	0	0	0	723.37	0	0	0	0	0	706.32	0	0	0	0	0	0	0	0	696.83	0	0	0	0	0	0	0	737.91	717.05	0	0	0	0	0	701.24	0	0	697.92	0	724.79	0	0	735.7	0	0
1.7525e+13	0	0	753.82	735.78	0	0	0	0	723.72	0	0	0	0	0	706.23	0	0	0	0	0	0	0	0	696.64	0	0	0	0	0	0	0	738.32	716.83	0	0	0	0	0	701.05	0	0	0	0	724.68	0	0	735.59	0	0
1.7572e+13	0	0	751.53	735.82	0	0	0	0	723.61	0	0	0	0	0	706.15	0	0	0	0	0	0	0	0	695.67	0	0	0	0	0	0	0	738.45	716.64	0	0	0	0	0	700.86	0	0	0	0	724.64	0	0	735.58	0	0
1.7618e+13	0	0	749.29	735.82	0	0	0	0	723.18	0	0	0	0	0	706.07	0	0	0	0	0	0	0	0	693.99	0	0	0	0	0	0	0	738.26	716.48	0	0	0	0	0	700.68	0	0	0	0	724.57	0	0	735.57	0	0
1.7665e+13	0	0	747.19	735.72	0	0	0	0	722.53	0	0	0	0	0	705.98	0	0	0	0	0	0	0	0	691.07	0	0	0	0	0	0	0	737.85	716.33	0	0	0	0	0	700.49	0	0	0	0	724.41	0	0	735.51	0	0
1.7711e+13	0	0	751.33	738.09	0	0	0	0	724.18	0	0	0	0	0	708.85	0	0	0	0	0	0	0	0	692.96	0	0	0	0	0	0	0	739.52	719.16	0	0	0	0	0	703.61	0	0	725.85	0	726.96	0	0	737.97	0	0
1.7758e+13	0	0	757.57	737.73	0	0	0	0	724.17	0	0	0	0	0	708.76	0	0	0	0	0	0	0	0	697.08	0	0	0	0	0	0	0	739.16	718.96	0	0	0	0	0	703.43	0	0	706.37	0	726.56	0	0	737.69	0	0
1.7804e+13	0	0	756.86	737.52	0	0	0	0	724.83	0	0	0	0	0	708.68	0	0	0	0	0	0	0	0	698.09	0	0	0	0	0	0	0	739.57	718.72	0	0	0	0	0	703.24	0	0	697.03	0	726.31	0	0	737.47	0	0
1.7851e+13	0	0	754.72	737.52	0	0	0	0	725.09	0	0	0	0	0	708.59	0	0	0	0	0	0	0	0	697.66	0	0	0	0	0	0	0	739.95	718.5	0	0	0	0	0	703.06	0	0	0	0	726.24	0	0	737.4	0	0
1.7897e+13	0	0	752.39	737.57	0	0	0	0	724.89	0	0	0	0	0	708.51	0	0	0	0	0	0	0	0	696.54	0	0	0	0	0	0	0	740	718.32	0	0	0	0	0	702.87	0	0	0	0	726.21	0	0	737.4	0	0
1.7944e+13	0	0	750.13	737.55	0	0	0	0	724.38	0	0	0	0	0	708.42	0	0	0	0	0	0	0	0	694.86	0	0	0	0	0	0	0	739.75	718.17	0	0	0	0	0	702.68	0	0	0	0	726.12	0	0	737.39	0	0
1.799e+13	0	0	748.03	737.43	0	0	0	0	723.68	0	0	0	0	0	708.33	0	0	0	0	0	0	0	0	691.93	0	0	0	0	0	0	0	739.28	718.02	0	0	0	0	0	702.5	0	0	0	0	725.93	0	0	737.31	0	0
1.8037e+13	0	0	755.15	739.69	0	0	0	0	725.28	0	0	0	0	0	711.14	0	0	0	0	0	0	0	0	695.39	0	0	0	0	0	0	0	740.83	720.8	0	0	0	0	0	705.55	0	0	719.45	0	728.38	0	0	739.68	0	0
1.8083e+13	0	0	759.13	739.33	0	0	0	0	725.6	0	0	0	0	0	711.05	0	0	0	0	0	0	0	0	698.46	0	0	0	0	0	0	0	740.69	720.58	0	0	0	0	0	705.37	0	0	704.22	0	727.99	0	0	739.39	0	0
1.813e+13	0	0	757.84	739.19	0	0	0	0	726.25	0	0	0	0	0	710.96	0	0	0	0	0	0	0	0	698.97	0	0	0	0	0	0	0	741.19	720.34	0	0	0	0	0	705.18	0	0	695.28	0	727.79	0	0	739.2	0	0
1.8176e+13	0	0	755.57	739.23	0	0	0	0	726.4	0	0	0	0	0	710.88	0	0	0	0	0	0	0	0	698.29	0	0	0	0	0	0	0	741.52	720.13	0	0	0	0	0	705	0	0	0	0	727.76	0	0	739.16	0	0
1.8223e+13	0	0	753.19	739.27	0	0	0	0	726.1	0	0	0	0	0	710.79	0	0	0	0	0	0	0	0	697.07	0	0	0	0	0	0	0	741.49	719.96	0	0	0	0	0	704.81	0	0	0	0	727.73	0	0	739.18	0	0
1.8269e+13	0	0	750.93	739.23	0	0	0	0	725.53	0	0	0	0	0	710.7	0	0	0	0	0	0	0	0	695.3	0	0	0	0	0	0	0	741.17	719.81	0	0	0	0	0	704.62	0	0	0	0	727.62	0	0	739.16	0	0
1.8316e+13	0	0	748.95	741.61	0	0	0	0	727.18	0	0	0	0	0	713.45	0	0	0	0	0	0	0	0	695.06	0	0	0	0	0	0	0	742.89	722.57	0	0	0	0	0	707.6	690.69	0	811.96	0	730.17	0	0	741.6	0	691.83
1.8362e+13	0	0	758.32	741.24	0	0	0	0	726.43	0	0	0	0	0	713.36	0	0	0	0	0	0	0	0	697.38	0	0	0	0	0	0	0	742.12	722.38	0	0	0	0	0	707.42	690.62	0	715.11	0	729.75	0	0	741.34	0	690.44
1.8409e+13	0	0	760.43	740.91	0	0	0	0	727.03	0	0	0	0	0	713.27	0	0	0	0	0	0	0	0	699.77	0	0	0	0	0	0	0	742.23	722.14	0	0	0	0	0	707.24	690.55	0	702.56	0	729.38	0	0	741.05	0	0
1.8455e+13	0	0	758.73	740.83	0	0	0	0	727.61	0	0	0	0	0	713.19	0	0	0	0	0	0	0	0	699.82	0	0	0	0	0	0	0	742.77	721.9	0	0	0	0	0	707.06	690.49	0	693.58	0	729.25	0	0	740.9	0	690.06
1.8502e+13	0	0	756.35	740.89	0	0	0	0	727.65	0	0	0	0	0	713.1	0	0	0	0	0	0	0	0	698.98	0	0	0	0	0	0	0	743.03	721.71	0	0	0	0	0	706.87	690.42	0	0	0	729.24	0	0	740.89	0	690.15
1.8548e+13	0	0	753.96	740.93	0	0	0	0	727.26	0	0	0	0	0	713.01	0	0	0	0	0	0	0	0	697.69	0	0	0	0	0	0	0	742.92	721.55	0	0	0	0	0	706.68	690.35	0	0	0	729.2	0	0	740.91	0	0
1.8595e+13	0	0	751.7	740.87	0	0	0	0	726.62	0	0	0	0	0	712.92	0	0	0	0	0	0	0	0	695.86	0	0	0	0	0	0	0	742.53	721.4	0	0	0	0	0	706.5	690.29	0	0	0	729.07	0	0	740.88	0	0
1.8641e+13	0	0	750.84	743.14	0	0	0	0	728.11	0	0	0	0	0	715.62	0	0	0	0	0	0	690.68	0	695.91	0	0	0	0	0	0	0	744.1	724.1	0	0	0	0	0	709.41	693.29	0	749.75	0	731.52	0	0	743.24	0	692.76
1.8688e+13	0	0	760.84	742.75	0	0	0	0	727.65	0	0	0	0	0	715.52	0	0	0	0	0	0	690.51	0	699.48	0	0	0	0	0	0	0	743.44	723.9	0	0	0	0	0	709.23	693.22	0	712.39	0	731.08	0	0	742.95	0	691.48
1.8734e+13	0	0	761.54	742.46	0	0	0	0	728.43	0	0	0	0	0	715.43	0	0	0	0	0	0	690.34	0	701.05	0	0	0	0	0	0	0	743.77	723.66	0	0	0	0	0	709.05	693.15	0	701.56	0	730.75	0	0	742.67	0	691.21
1.8781e+13	0	0	759.54	742.44	0	0	0	0	728.92	0	0	0	0	0	715.34	0	0	0	0	0	0	690.17	0	700.77	0	0	0	0	0	0	0	744.3	723.42	0	0	0	0	0	708.87	693.08	0	692.44	0	730.67	0	0	742.56	0	691.35
1.8827e+13	0	0	757.09	742.52	0	0	0	0	728.83	0	0	0	0	0	715.25	0	0	0	0	0	0	690.01	0	699.78	0	0	0	0	0	0	0	744.48	723.24	0	0	0	0	0	708.68	693.01	0	0	0	730.68	0	0	742.58	0	691.37
1.8873e+13	0	0	754.68	742.54	0	0	0	0	728.36	0	0	0	0	0	715.16	0	0	0	0	0	0	0	0	698.4	0	0	0	0	0	0	0	744.29	723.09	0	0	0	0	0	708.49	692.93	0	0	0	730.63	0	0	742.6	0	691.12
1.892e+13	0	0	752.43	742.45	0	0	0	0	727.67	0	0	0	0	0	715.07	0	0	0	0	0	0	0	0	696.57	0	0	0	0	0	0	0	743.83	722.95	0	0	0	0	0	708.3	692.86	0	0	0	730.47	0	0	742.54	0	690.55
1.8966e+13	0	0	754.47	744.63	0	0	0	0	729.02	0	0	0	0	0	717.72	0	0	0	0	0	0	692.9	0	697.77	0	0	0	0	0	0	0	745.26	725.59	0	0	0	0	0	711.16	695.82	0	734.81	0	732.81	0	0	744.82	0	693.81
1.9013e+13	0	0	762.83	744.21	0	0	0	0	728.94	0	0	0	0	0	717.62	0	0	0	0	0	0	692.73	0	701.47	0	0	0	0	0	0	0	744.79	725.37	0	0	0	0	0	710.98	695.75	0	710.16	0	732.36	0	0	744.5	0	692.7
1.9059e+13	0	0	762.51	743.98	0	0	0	0	729.79	0	0	0	0	0	717.53	0	0	0	0	0	0	692.57	0	702.27	0	0	0	0	0	0	0	745.29	725.12	0	0	0	0	0	710.8	695.67	0	700.55	0	732.09	0	0	744.25	0	692.55
1.9106e+13	0	0	760.29	744.02	0	0	0	0	730.16	0	0	0	0	0	717.44	0	0	0	0	0	0	692.4	0	701.65	0	0	0	0	0	0	0	745.78	724.9	0	0	0	0	0	710.61	695.6	0	691.13	0	732.07	0	0	744.19	0	692.66
1.9152e+13	0	0	757.79	744.1	0	0	0	0	729.96	0	0	0	0	0	717.35	0	0	0	0	0	0	692.23	0	700.51	0	0	0	0	0	0	0	745.87	724.72	0	0	0	0	0	710.43	695.53	0	0	0	732.08	0	0	744.23	0	692.6
1.9199e+13	0	0	755.38	744.1	0	0	0	0	729.41	0	0	0	0	0	717.26	0	0	0	0	0	0	692.05	0	699.06	0	0	0	0	0	0	0	745.6	724.59	0	0	0	0	0	710.24	695.46	0	0	0	732.01	0	0	744.23	0	692.27
1.9245e+13	0	0	753.13	743.98	0	0	0	0	728.66	0	0	0	0	0	717.16	0	0	0	0	0	0	691.87	0	697.23	0	0	0	0	0	0	0	745.09	724.45	0	0	0	0	0	710.05	695.39	0	0	0	731.82	0	0	744.16	0	691.65
1.9292e+13	0	0	758.59	746.05	0	0	0	0	729.93	0	0	0	0	0	719.76	0	0	0	0	0	0	695.06	0	699.71	0	0	0	0	0	0	0	746.39	727.03	0	0	0	0	0	712.85	698.28	0	725.85	0	734.06	0	0	746.35	0	694.8
1.9338e+13	0	0	764.42	745.64	0	0	0	0	730.26	0	0	0	0	0	719.66	0	0	0	0	0	0	694.89	0	702.81	0	0	0	0	0	0	0	746.17	726.8	0	0	0	0	0	712.67	698.21	0	707.89	0	733.61	0	0	746.02	0	693.95
1.9385e+13	0	0	763.36	745.48	0	0	0	0	731.11	0	0	0	0	0	719.57	0	0	0	0	0	0	694.72	0	703.1	0	0	0	0	0	0	0	746.78	726.54	0	0	0	0	0	712.49	698.14	0	699.29	0	733.42	0	0	745.8	0	693.81
1.9431e+13	0	0	760.98	745.56	0	0	0	0	731.34	0	0	0	0	0	719.48	0	0	0	0	0	0	694.56	0	702.27	0	0	0	0	0	0	0	747.21	726.33	0	0	0	0	0	712.31	698.06	0	0	0	733.43	0	0	745.78	0	693.85
1.9478e+13	0	0	758.45	745.64	0	0	0	0	731.04	0	0	0	0	0	719.39	0	0	0	0	0	0	694.38	0	701.04	0	0	0	0	0	0	0	747.21	726.17	0	0	0	0	0	712.12	697.99	0	0	0	733.44	0	0	745.83	0	693.71
1.9524e+13	0	0	756.04	745.62	0	0	0	0	730.41	0	0	0	0	0	719.29	0	0	0	0	0	0	694.21	0	699.54	0	0	0	0	0	0	0	746.86	726.04	0	0	0	0	0	711.93	697.91	0	0	0	733.34	0	0	745.82	0	693.33
1.9571e+13	0	0	753.72	747.84	0	0	0	0	731.82	0	0	0	0	0	721.84	0	0	0	0	0	0	697.31	0	699.85	0	0	0	0	0	0	0	748.38	728.62	0	0	0	0	0	714.66	700.75	0	998.75	0	735.72	0	0	748.12	0	696.76
1.9617e+13	0	0	762.21	747.43	0	0	0	0	730.91	0	0	0	0	0	721.74	0	0	0	0	0	0	697.14	0	701.7	0	0	0	0	0	0	0	747.51	728.43	0	0	0	0	0	714.49	700.68	0	720.61	0	735.26	0	0	747.83	0	695.64
1.9664e+13	0	0	765.7	747.04	0	0	0	0	731.6	0	0	0	0	0	721.65	0	0	0	0	0	0	696.97	0	704.08	0	0	0	0	0	0	0	747.58	728.18	0	0	0	0	0	714.31	700.6	0	706.26	0	734.84	0	0	747.49	0	695.04
1.971e+13	0	0	764.12	746.96	0	0	0	0	732.36	0	0	0	0	0	721.55	0	0	0	0	0	0	696.8	0	703.94	0	0	0	0	0	0	0	748.24	727.92	0	0	0	0	0	714.13	700.53	0	698.3	0	734.72	0	0	747.33	0	695
1.9757e+13	0	0	761.62	747.07	0	0	0	0	732.46	0	0	0	0	0	721.46	0	0	0	0	0	0	696.64	0	702.95	0	0	0	0	0	0	0	748.58	727.73	0	0	0	0	0	713.94	700.45	0	0	0	734.76	0	0	747.34	0	694.98
1.9803e+13	0	0	759.07	747.13	0	0	0	0	732.05	0	0	0	0	0	721.36	0	0	0	0	0	0	696.46	0	701.63	0	0	0	0	0	0	0	748.49	727.58	0	0	0	0	0	713.75	700.38	0	0	0	734.75	0	0	747.39	0	694.78
1.985e+13	0	0	756.66	747.08	0	0	0	0	731.37	0	0	0	0	0	721.27	0	0	0	0	0	0	696.29	0	700.09	0	0	0	0	0	0	0	748.07	727.45	0	0	0	0	0	713.57	700.3	0	0	0	734.63	0	0	747.36	0	694.34
1.9896e+13	0	0	754.51	749.2	0	0	0	0	732.61	0	0	0	0	0	723.77	0	0	0	0	0	0	699.32	0	700.28	0	0	691.62	0	0	0	0	749.44	729.99	0	0	0	0	0	716.25	703.08	0	790.27	0	736.9	0	0	749.58	0	697.61
1.9943e+13	0	0	765.09	748.76	0	0	0	0	731.98	0	0	0	0	0	723.67	0	0	0	0	0	0	699.15	0	703.72	0	0	691.56	0	0	0	0	748.65	729.77	0	0	0	0	0	716.07	703.01	0	716.87	0	736.42	0	0	749.25	0	696.58
1.9989e+13	0	0	766.75	748.42	0	0	0	0	732.91	0	0	0	0	0	723.58	0	0	0	0	0	0	698.98	0	705.25	0	0	691.51	0	0	0	0	749	729.51	0	0	0	0	0	715.9	702.93	0	704.89	0	736.05	0	0	748.93	0	696.16
2.0036e+13	0	0	764.79	748.41	0	0	0	0	733.56	0	0	0	0	0	723.48	0	0	0	0	0	0	698.81	0	704.74	0	0	691.46	0	0	0	0	749.65	729.26	0	0	0	0	0	715.72	702.85	0	697.31	0	736	0	0	748.82	0	696.16
2.0082e+13	0	0	762.22	748.53	0	0	0	0	733.52	0	0	0	0	0	723.38	0	0	0	0	0	0	698.64	0	703.59	0	0	691.41	0	0	0	0	749.89	729.08	0	0	0	0	0	715.53	702.77	0	0	0	736.06	0	0	748.86	0	696.09
2.0129e+13	0	0	759.66	748.58	0	0	0	0	733.02	0	0	0	0	0	723.29	0	0	0	0	0	0	698.47	0	702.19	0	0	691.36	0	0	0	0	749.71	728.95	0	0	0	0	0	715.34	702.7	0	0	0	736.03	0	0	748.9	0	695.81
2.0175e+13	0	0	757.26	748.49	0	0	0	0	732.27	0	0	0	0	0	723.19	0	0	0	0	0	0	698.3	0	700.61	0	0	691.3	0	0	0	0	749.22	728.82	0	0	0	0	0	715.15	702.62	0	0	0	735.87	0	0	748.86	0	695.32
2.0222e+13	0	0	757	750.51	0	0	0	0	733.38	0	690.65	0	0	0	725.64	0	0	0	0	0	0	701.26	0	701.31	0	0	694.14	0	0	0	0	750.46	731.31	0	0	0	0	0	717.79	705.35	0	748.76	0	738.05	0	0	750.99	0	698.41
2.0268e+13	0	0	767.3	750.05	0	0	0	0	733.15	0	690.58	0	0	0	725.55	0	0	0	0	0	0	701.09	0	705.52	0	0	694.09	0	0	0	0	749.85	731.08	0	0	0	0	0	717.61	705.27	0	714.24	0	737.54	0	0	750.64	0	697.54
2.0315e+13	0	0	767.63	749.78	0	0	0	0	734.2	0	690.51	0	0	0	725.45	0	0	0	0	0	0	700.92	0	706.33	0	0	694.04	0	0	690.56	0	750.4	730.8	0	0	0	0	0	717.44	705.19	0	703.91	0	737.25	690.24	0	750.34	0	697.3
2.0361e+13	0	0	765.4	749.84	0	0	0	0	734.69	0	690.44	0	0	0	725.35	0	0	0	0	0	0	700.75	0	705.54	0	0	693.98	0	0	690.49	0	751.01	730.57	0	0	0	0	0	717.25	705.11	0	696.61	0	737.26	690.87	0	750.29	0	697.29
2.0408e+13	0	0	762.77	749.96	0	0	0	0	734.52	0	690.37	0	0	0	725.26	0	0	0	0	0	0	700.58	0	704.26	0	0	693.93	0	0	0	0	751.15	730.41	0	0	0	0	0	717.06	705.03	0	0	0	737.32	690.55	0	750.35	0	697.16
2.0454e+13	0	0	760.21	749.99	0	0	0	0	733.94	0	690.3	0	0	0	725.16	0	0	0	0	0	0	700.41	0	702.8	0	0	693.87	0	0	0	0	750.88	730.28	0	0	0	0	0	716.87	704.95	0	0	0	737.26	0	0	750.38	0	696.83
2.0501e+13	0	0	757.83	749.86	0	0	0	0	733.13	0	690.22	0	0	0	725.06	0	0	0	0	0	0	700.24	0	701.18	0	0	693.82	0	0	0	0	750.33	730.15	0	0	0	0	0	716.69	704.87	0	0	0	737.07	0	0	750.31	0	696.29
2.0547e+13	0	0	761	751.78	0	0	0	0	734.13	0	693.11	0	0	0	727.47	0	0	0	0	0	0	703.13	0	703.16	0	0	696.6	0	0	0	0	751.43	732.59	0	0	0	0	0	719.28	707.55	0	734.21	0	739.14	0	0	752.36	0	699.24
2.0593e+13	0	0	769.01	751.31	0	0	0	0	734.38	0	693.03	0	0	0	727.37	0	0	0	0	0	0	702.96	0	706.94	0	0	696.55	0	0	690.03	0	751.08	732.34	0	0	0	0	0	719.1	707.46	0	711.55	0	738.64	0	0	751.98	0	698.54
2.064e+13	0	0	768.38	751.13	0	0	0	0	735.43	0	692.96	0	0	0	727.27	0	0	0	0	0	0	702.79	0	707.13	0	0	696.49	0	0	691.2	0	751.78	732.06	0	0	0	0	0	718.93	707.38	0	702.55	0	738.44	691.18	0	751.74	0	698.46
2.0686e+13	0	0	765.95	751.24	0	0	0	0	735.76	0	692.89	0	0	0	727.18	0	0	0	0	0	0	702.62	0	706.12	0	0	696.43	0	0	690.9	0	752.31	731.84	0	0	0	0	0	718.74	707.3	0	695.25	0	738.49	691.67	0	751.73	0	698.41
2.0733e+13	0	0	763.29	751.35	0	0	0	0	735.47	0	692.81	0	0	0	727.08	0	0	0	0	0	0	702.45	0	704.75	0	0	696.38	0	0	0	0	752.35	731.7	0	0	0	0	0	718.55	707.22	0	0	0	738.54	691.18	0	751.8	0	698.21
2.0779e+13	0	0	760.74	751.35	0	0	0	0	734.81	0	692.74	0	0	0	726.97	0	0	0	0	0	0	702.29	0	703.24	0	0	696.32	0	0	0	0	752	731.58	0	0	0	0	0	718.36	707.14	0	0	0	738.46	0	0	751.82	0	697.8
2.0826e+13	0	0	758.37	751.18	0	0	0	0	733.96	0	692.67	0	0	0	726.87	0	0	0	0	0	0	702.12	0	701.59	0	0	696.26	0	0	0	0	751.39	731.45	0	0	0	0	0	718.18	707.06	0	0	0	738.23	0	0	751.72	0	697.21
2.0872e+13	0	0	765.03	753	0	0	0	0	734.93	0	695.5	0	0	0	729.24	0	0	0	0	0	0	704.95	0	705.12	0	0	699	0	0	0	0	752.39	733.82	0	0	0	0	0	720.72	709.68	0	726.46	0	740.2	0	0	753.68	0	700.01
2.0919e+13	0	0	770.33	752.56	0	0	0	0	735.64	0	695.42	0	0	0	729.15	0	0	0	0	0	0	704.78	0	708.05	0	0	698.94	0	0	690.85	0	752.36	733.56	0	0	0	0	0	720.55	709.6	0	709.54	0	739.73	690.8	0	753.3	0	699.5
2.0965e+13	0	0	769.02	752.47	0	0	0	0	736.6	0	695.35	0	0	0	729.05	0	0	0	0	0	0	704.61	0	707.78	0	0	698.88	0	0	691.96	0	753.12	733.28	0	0	0	0	0	720.37	709.52	0	701.43	0	739.61	692.2	0	753.11	0	699.48
2.1012e+13	0	0	766.45	752.6	0	0	0	0	736.78	0	695.27	0	0	0	728.95	0	0	0	0	0	0	704.44	0	706.6	0	0	698.82	0	0	691.36	0	753.56	733.09	0	0	0	0	0	720.18	709.44	0	693.85	0	739.69	692.43	0	753.15	0	699.42
2.1058e+13	0	0	763.78	752.71	0	0	0	0	736.37	0	695.2	0	0	0	728.85	0	0	0	0	0	0	704.27	0	705.17	0	0	698.76	0	0	0	0	753.5	732.96	0	0	0	0	0	719.99	709.35	0	0	0	739.72	691.79	0	753.22	0	699.15
2.1105e+13	0	0	761.24	752.66	0	0	0	0	735.64	0	695.13	0	0	0	728.74	0	0	0	0	0	0	704.1	0	703.63	0	0	698.7	0	0	0	0	753.07	732.84	0	0	0	0	0	719.8	709.27	0	0	0	739.61	690.29	0	753.21	0	698.69
2.1151e+13	0	0	758.62	754.66	0	0	0	0	736.69	0	697.91	0	0	0	731.07	0	0	0	0	0	0	706.87	0	703.72	0	0	701.39	0	0	0	0	754.29	735.24	0	0	0	0	0	722.3	711.85	0	920.29	0	741.74	690.87	0	755.31	0	701.68
2.1198e+13	0	0	768.37	754.19	0	0	0	0	735.85	0	697.83	0	0	0	730.97	0	0	0	0	0	0	706.7	0	707.04	0	0	701.32	0	0	0	0	753.37	735.02	0	0	0	0	0	722.13	711.76	0	721.7	0	741.22	690.08	0	754.96	0	700.75
2.1244e+13	0	0	771.38	753.79	0	0	0	0	736.89	0	697.75	0	0	0	730.87	0	0	0	0	0	0	706.53	0	709.05	0	0	701.26	0	0	692.01	0	753.65	734.74	0	0	0	0	0	721.95	711.68	0	708.11	0	740.8	692.07	0	754.59	0	700.47
2.1291e+13	0	0	769.58	753.78	0	0	0	0	737.71	0	697.68	0	0	0	730.77	0	0	0	0	0	0	706.36	0	708.42	0	0	701.2	0	0	692.75	0	754.42	734.48	0	0	0	0	0	721.77	711.59	0	700.61	0	740.77	693.22	0	754.47	0	700.48
2.1337e+13	0	0	766.92	753.94	0	0	0	0	737.73	0	697.6	0	0	0	730.67	0	0	0	0	0	0	706.19	0	707.12	0	0	701.14	0	0	691.87	0	754.75	734.3	0	0	0	0	0	721.58	711.51	0	692.58	0	740.87	693.23	0	754.53	0	700.36
2.1384e+13	0	0	764.23	754.02	0	0	0	0	737.23	0	697.53	0	0	0	730.57	0	0	0	0	0	0	706.02	0	705.63	0	0	701.07	0	0	0	0	754.59	734.18	0	0	0	0	0	721.39	711.43	0	0	0	740.87	692.43	0	754.6	0	700.04
2.143e+13	0	0	761.71	753.94	0	0	0	0	736.43	0	697.45	0	0	0	730.46	0	0	0	0	0	0	705.85	0	704.06	0	0	701.01	0	0	0	0	754.09	734.07	0	0	0	0	0	721.2	711.34	0	0	0	740.72	690.82	0	754.56	0	699.53
2.1477e+13	0	0	759.63	755.84	0	0	0	0	737.34	0	700.17	0	0	0	732.76	0	0	0	0	0	0	708.57	0	704.21	0	0	703.65	0	0	0	0	755.17	736.42	0	0	0	0	0	723.66	713.87	0	777.6	0	742.75	691.26	0	756.58	0	702.36
2.1523e+13	0	0	770.94	755.34	0	0	0	0	736.89	0	700.1	0	0	0	732.65	0	0	0	0	0	0	708.4	0	708.87	0	0	703.59	0	0	690.46	0	754.4	736.18	0	0	0	0	0	723.49	713.78	0	718.16	0	742.2	691.33	0	756.2	0	701.53
2.157e+13	0	0	772.22	755.02	0	0	0	0	738.11	0	700.02	0	0	0	732.55	0	0	0	0	0	0	708.23	0	710	0	0	703.52	0	0	693.14	0	754.95	735.88	0	0	0	0	0	723.31	713.7	0	706.79	0	741.87	693.4	0	755.86	0	701.45
2.1616e+13	0	0	770.07	755.08	0	0	0	0	738.76	0	699.94	0	0	0	732.45	0	0	0	0	0	0	708.06	0	709.08	0	0	703.46	0	0	693.43	0	755.68	735.64	0	0	0	0	0	723.13	713.61	0	699.79	0	741.91	694.17	0	755.8	0	701.48
2.1663e+13	0	0	767.35	755.24	0	0	0	0	738.63	0	699.86	0	0	0	732.35	0	0	0	0	0	0	707.89	0	707.67	0	0	703.39	0	0	692.33	0	755.89	735.48	0	0	0	0	0	722.94	713.53	0	691.38	0	742.01	694.03	0	755.88	0	701.31
2.1709e+13	0	0	764.67	755.29	0	0	0	0	738.03	0	699.79	0	0	0	732.25	0	0	0	0	0	0	707.72	0	706.13	0	0	703.33	0	0	0	0	755.64	735.37	0	0	0	0	0	722.75	713.44	0	0	0	741.98	693.11	0	755.94	0	700.92
2.1756e+13	0	0	762.16	755.17	0	0	0	0	737.18	0	699.71	0	0	0	732.14	0	0	0	0	0	0	707.55	0	704.52	0	0	703.26	0	0	0	0	755.07	735.26	0	0	0	0	0	722.56	713.36	0	0	0	741.79	691.35	0	755.87	0	700.36
2.1802e+13	0	0	762.72	756.97	0	0	0	0	737.96	0	702.38	0	0	0	734.4	0	0	0	0	0	0	710.21	0	705.58	0	0	705.86	0	0	0	0	756.02	737.56	0	0	0	0	0	724.98	715.84	0	746.09	692.14	743.72	691.93	0	757.81	691.82	703.04
2.1849e+13	0	0	772.89	756.46	0	0	0	0	738.02	0	702.3	0	0	0	734.29	0	0	0	0	0	0	710.04	0	710.33	0	0	705.79	0	0	691.74	0	755.5	737.29	0	0	0	0	0	724.81	715.75	0	715.05	692.03	743.17	692.74	0	757.4	691.7	702.38
2.1895e+13	0	0	772.91	756.23	0	0	0	0	739.28	0	702.22	0	0	0	734.19	0	0	0	0	0	0	709.87	0	710.7	0	0	705.72	0	0	693.88	0	756.23	737	0	0	0	0	0	724.64	715.66	0	705.35	691.93	742.94	694.42	0	757.12	691.59	702.43
2.1942e+13	0	0	770.51	756.35	0	0	0	0	739.75	0	702.14	0	0	0	734.09	0	0	0	0	0	0	709.7	0	709.56	0	0	705.66	0	0	693.88	0	756.88	736.78	0	0	0	0	0	724.45	715.58	0	698.71	691.83	743.03	694.95	0	757.11	691.47	702.44
2.1988e+13	0	0	767.75	756.51	0	0	0	0	739.48	0	702.06	0	0	0	733.99	0	0	0	0	0	0	709.54	0	708.07	0	0	705.59	0	0	692.6	0	756.98	736.64	0	0	0	0	0	724.26	715.49	0	0	691.72	743.11	694.64	0	757.2	691.35	702.21
2.2035e+13	0	0	765.08	756.52	0	0	0	0	738.8	0	701.98	0	0	0	733.88	0	0	0	0	0	0	709.37	0	706.49	0	0	705.53	0	0	0	0	756.64	736.54	0	0	0	0	0	724.07	715.4	0	0	691.61	743.05	693.64	0	757.24	691.23	701.77
2.2081e+13	0	0	762.6	756.36	0	0	0	0	737.89	0	701.9	0	0	0	733.77	0	0	0	0	0	0	709.2	0	704.86	0	0	705.46	0	0	0	0	756.01	736.41	0	0	0	0	0	723.88	715.32	0	0	691.51	742.82	691.71	0	757.14	691.11	701.16
2.2128e+13	0	0	766.88	758.07	0	0	0	0	738.6	0	704.52	0	0	0	735.99	0	0	0	0	0	0	711.8	0	707.51	0	0	708.01	0	0	0	0	756.84	738.66	0	0	0	0	0	726.27	717.75	0	733.39	694.37	744.65	692.6	0	758.99	694.01	703.68
2.2174e+13	0	0	774.35	757.57	0	0	0	0	739.21	0	704.44	0	0	0	735.89	0	0	0	0	0	0	711.63	0	711.5	0	0	707.94	0	0	692.97	0	756.64	738.38	0	0	0	0	0	726.1	717.67	0	712.61	694.26	744.13	694.02	0	758.57	693.89	703.24
2.2221e+13	0	0	773.48	757.44	0	0	0	0	740.39	0	704.36	0	0	0	735.79	0	0	0	0	0	0	711.47	0	711.31	0	0	707.87	0	0	694.5	0	757.49	738.09	0	0	0	0	0	725.92	717.58	0	704.14	694.16	744	695.35	0	758.35	693.77	703.35
2.2267e+13	0	0	770.91	757.6	0	0	0	0	740.67	0	704.28	0	0	0	735.68	0	0	0	0	0	0	711.3	0	710	0	0	707.8	0	0	694.27	0	758.03	737.89	0	0	0	0	0	725.73	717.49	0	697.74	694.05	744.12	695.63	0	758.39	693.65	703.32
2.2313e+13	0	0	768.13	757.74	0	0	0	0	740.28	0	704.2	0	0	0	735.58	0	0	0	0	0	0	711.13	0	708.44	0	0	707.74	0	0	692.82	0	758.02	737.77	0	0	0	0	0	725.53	717.4	0	0	693.94	744.19	695.2	0	758.49	693.53	703.03
2.236e+13	0	0	765.47	757.71	0	0	0	0	739.52	0	704.12	0	0	0	735.47	0	0	0	0	0	0	710.96	0	706.83	0	0	707.67	0	0	689.99	0	757.6	737.67	0	0	0	0	0	725.35	717.31	0	0	693.83	744.09	694.12	0	758.5	693.41	702.53
2.2406e+13	0	0	763.01	757.51	0	0	0	0	738.56	0	704.04	0	0	0	735.36	0	0	0	0	0	0	710.79	0	705.18	0	0	707.6	0	0	0	0	756.91	737.53	0	0	0	0	0	725.17	717.22	0	0	693.73	743.81	692.07	0	758.37	693.29	701.88
2.2453e+13	0	0	770.72	759.12	0	0	0	0	739.34	0	706.6	0	0	0	737.54	0	0	0	0	0	0	713.35	0	709.61	0	0	710.1	0	0	690.32	0	757.68	739.73	0	0	0	0	0	727.52	719.62	0	726.83	696.52	745.55	693.62	0	760.14	696.12	704.31
2.2499e+13	0	0	775.47	758.66	0	0	0	0	740.4	0	706.52	0	0	0	737.44	0	0	0	0	0	0	713.18	0	712.42	0	0	710.03	0	0	694.18	0	757.83	739.43	0	0	0	0	0	727.34	719.53	0	710.94	696.42	745.08	695.2	0	759.73	696	704.12
2.2546e+13	0	0	773.96	758.63	0	0	0	0	741.44	0	706.44	0	0	0	737.34	0	0	0	0	0	0	713.01	0	711.8	0	0	709.96	0	0	695.25	0	758.7	739.15	0	0	0	0	0	727.16	719.44	0	703.26	696.31	745.04	696.23	0	759.57	695.88	704.26
2.2592e+13	0	0	771.26	758.82	0	0	0	0	741.54	0	706.36	0	0	0	737.23	0	0	0	0	0	0	712.84	0	710.37	0	0	709.89	0	0	694.77	0	759.13	738.98	0	0	0	0	0	726.97	719.35	0	696.95	696.2	745.19	696.34	0	759.65	695.76	704.17
2.2639e+13	0	0	768.48	758.93	0	0	0	0	741.03	0	706.27	0	0	0	737.12	0	0	0	0	0	0	712.68	0	708.76	0	0	709.82	0	0	693.16	0	759.01	738.87	0	0	0	0	0	726.78	719.26	0	0	696.09	745.22	695.77	0	759.73	695.64	703.81
2.2685e+13	0	0	765.84	758.86	0	0	0	0	740.2	0	706.19	0	0	0	737.01	0	0	0	0	0	0	712.51	0	707.13	0	0	709.75	0	0	690.15	0	758.51	738.77	0	0	0	0	0	726.59	719.17	0	0	695.99	745.08	694.64	0	759.72	695.52	703.25
2.2732e+13	0	0	763	760.67	0	0	0	0	740.94	0	708.72	0	0	0	739.16	0	0	0	0	0	0	715.01	0	706.93	0	0	712.21	0	0	0	0	759.48	741.01	0	0	0	0	0	728.9	721.52	0	869.68	698.72	747.01	695.89	0	761.64	698.29	705.83
2.2778e+13	0	0	773.76	760.14	0	0	0	0	740.23	0	708.63	0	0	0	739.06	0	0	0	0	0	0	714.85	0	711.5	0	0	712.14	0	0	692.03	0	758.55	740.76	0	0	0	0	0	728.73	721.43	0	722.31	698.61	746.42	694.81	0	761.24	698.17	704.96
2.2825e+13	0	0	776.32	759.76	0	0	0	0	741.57	0	708.55	0	0	0	738.95	0	0	0	0	0	0	714.68	0	713.22	0	0	712.07	0	0	695.4	0	759.03	740.45	0	0	0	0	0	728.56	721.34	0	709.48	698.51	746.03	696.38	0	760.86	698.05	704.97
2.2871e+13	0	0	774.35	759.81	0	0	0	0	742.41	0	708.46	0	0	0	738.85	0	0	0	0	0	0	714.51	0	712.28	0	0	712	0	0	696.01	0	759.87	740.19	0	0	0	0	0	728.37	721.25	0	702.42	698.4	746.08	697.18	0	760.78	697.93	705.13
2.2918e+13	0	0	771.58	760	0	0	0	0	742.34	0	708.38	0	0	0	738.74	0	0	0	0	0	0	714.34	0	710.76	0	0	711.93	0	0	695.3	0	760.17	740.04	0	0	0	0	0	728.18	721.16	0	696.07	698.29	746.22	697.09	0	760.87	697.81	704.99
2.2964e+13	0	0	768.8	760.08	0	0	0	0	741.74	0	708.3	0	0	0	738.63	0	0	0	0	0	0	714.17	0	709.12	0	0	711.86	0	0	693.53	0	759.95	739.94	0	0	0	0	0	727.98	721.07	0	0	698.18	746.23	696.39	0	760.95	697.69	704.57
2.3011e+13	0	0	766.19	759.97	0	0	0	0	740.84	0	708.21	0	0	0	738.52	0	0	0	0	0	0	714.01	0	707.48	0	0	711.79	0	0	690.31	0	759.38	739.84	0	0	0	0	0	727.8	720.97	0	0	698.07	746.04	695.15	0	760.9	697.57	703.97
2.3057e+13	0	0	764.45	761.68	0	0	0	0	741.45	0	710.69	0	0	0	740.64	0	0	0	0	0	0	716.47	0	707.6	0	0	714.2	0	0	0	0	760.22	742.03	0	0	0	0	0	730.08	723.29	0	768.25	700.75	747.86	696.24	0	762.74	700.28	706.39
2.3104e+13	0	0	776.04	761.13	0	0	0	0	741.24	0	710.6	0	0	0	740.53	0	0	0	0	0	0	716.3	0	713.18	0	0	714.13	0	0	693.92	0	759.5	741.76	0	0	0	0	0	729.91	723.2	0	719.21	700.64	747.26	696.09	0	762.32	700.16	705.68
2.315e+13	0	0	776.98	760.85	0	0	0	0	742.69	0	710.52	0	0	0	740.43	0	0	0	0	0	0	716.13	0	713.97	0	0	714.06	0	0	696.54	0	760.22	741.44	0	0	0	0	0	729.73	723.1	0	708.41	700.53	746.98	697.59	0	761.98	700.04	705.85
2.3197e+13	0	0	774.7	760.97	0	0	0	0	743.32	0	710.43	0	0	0	740.32	0	0	0	0	0	0	715.96	0	712.78	0	0	713.98	0	0	696.73	0	760.98	741.21	0	0	0	0	0	729.54	723.01	0	701.81	700.42	747.1	698.1	0	761.96	699.92	705.98
2.3243e+13	0	0	771.88	761.15	0	0	0	0	743.1	0	710.35	0	0	0	740.21	0	0	0	0	0	0	715.8	0	711.18	0	0	713.91	0	0	695.85	0	761.16	741.08	0	0	0	0	0	729.35	722.92	0	695.32	700.31	747.23	697.84	0	762.07	699.79	705.78
2.329e+13	0	0	769.1	761.19	0	0	0	0	742.4	0	710.26	0	0	0	740.1	0	0	0	0	0	0	715.63	0	709.51	0	0	713.84	0	0	694.03	0	760.85	740.99	0	0	0	0	0	729.16	722.83	0	0	700.21	747.19	697.04	0	762.13	699.67	705.32
2.3336e+13	0	0	766.51	761.04	0	0	0	0	741.45	0	710.18	0	0	0	739.99	0	0	0	0	0	0	715.46	0	707.85	0	0	713.77	0	0	690.6	0	760.21	740.87	0	0	0	0	0	728.98	722.73	0	0	700.1	746.96	695.7	0	762.05	699.55	704.69
2.3383e+13	0	691.41	768.01	762.66	0	0	0	0	741.95	0	712.61	0	0	0	742.07	0	0	0	0	0	0	717.88	0	709.34	0	0	716.14	0	0	690.34	0	760.92	743.01	0	0	0	0	0	731.22	725.01	0	745.17	702.72	748.68	696.81	0	763.81	702.21	706.97
2.3429e+13	0	691.23	777.73	762.11	0	0	0	0	742.35	0	712.52	0	0	0	741.97	0	0	0	0	0	0	717.71	0	714.52	0	0	716.06	0	0	695.45	0	760.51	742.72	0	0	0	0	0	731.05	724.91	0	716.5	702.61	748.1	697.38	0	763.36	702.08	706.5
2.3476e+13	0	691.05	777.51	761.93	0	0	0	0	743.75	0	712.44	0	0	0	741.86	0	0	0	0	0	0	717.54	0	714.57	0	0	715.99	0	0	697.3	0	761.39	742.41	0	0	0	0	0	730.87	724.82	0	707.16	702.5	747.93	698.62	0	763.1	701.96	706.77
2.3522e+13	0	690.88	774.99	762.1	0	0	0	0	744.16	0	712.35	0	0	0	741.76	0	0	0	0	0	0	717.37	0	713.19	0	0	715.92	0	0	697.22	0	762.04	742.2	0	0	0	0	0	730.68	724.73	0	700.93	702.39	748.09	698.87	0	763.13	701.84	706.83
2.3569e+13	0	690.7	772.14	762.27	0	0	0	0	743.8	0	712.26	0	0	0	741.65	0	0	0	0	0	0	717.21	0	711.52	0	0	715.84	0	0	696.18	0	762.1	742.09	0	0	0	0	0	730.49	724.63	0	693.95	702.28	748.2	698.44	0	763.24	701.72	706.55
2.3615e+13	0	690.53	769.39	762.27	0	0	0	0	743.02	0	712.18	0	0	0	741.53	0	0	0	0	0	0	717.04	0	709.83	0	0	715.77	0	0	694.24	0	761.7	742	0	0	0	0	0	730.3	724.54	0	0	702.17	748.12	697.54	0	763.27	701.6	706.03
2.3662e+13	0	690.36	766.82	762.08	0	0	0	0	742.02	0	712.09	0	0	0	741.42	0	0	0	0	0	0	716.87	0	708.15	0	0	715.69	0	0	690.58	0	761	741.88	0	0	0	0	0	730.12	724.45	0	0	702.06	747.85	696.09	0	763.16	701.48	705.36
2.3708e+13	0	693.28	772.14	763.6	0	0	0	0	742.52	0	714.48	0	0	0	743.47	0	0	0	0	0	0	719.25	0	711.58	0	0	718.02	0	0	692.09	0	761.62	743.97	690.06	0	0	0	0	732.34	726.68	0	733.61	704.63	749.47	697.4	0	764.84	704.08	707.53
2.3755e+13	0	693.1	778.98	763.08	0	0	0	0	743.48	0	714.39	0	0	0	743.37	0	0	0	0	0	0	719.08	0	715.5	0	0	717.95	0	0	696.7	0	761.58	743.65	0	0	0	0	0	732.17	726.59	0	713.94	704.52	748.93	698.52	0	764.39	703.95	707.33
2.3801e+13	0	692.92	777.92	763.01	0	0	0	0	744.74	0	714.3	0	0	0	743.26	0	0	0	0	0	0	718.91	0	715	0	0	717.87	0	0	697.91	0	762.52	743.35	0	0	0	0	0	731.98	726.49	0	705.8	704.41	748.88	699.46	0	764.2	703.83	707.64
2.3848e+13	0	692.74	775.25	763.21	0	0	0	0	744.95	0	714.21	0	0	0	743.15	0	0	0	0	0	0	718.74	0	713.47	0	0	717.8	0	0	697.57	0	763.06	743.18	0	0	0	0	0	731.79	726.4	0	699.86	704.3	749.06	699.47	0	764.27	703.71	707.63
2.3894e+13	0	692.56	772.39	763.35	0	0	0	0	744.46	0	714.13	0	0	0	743.04	0	0	0	0	0	0	718.58	0	711.76	0	0	717.72	0	0	696.38	0	763	743.08	0	0	0	0	0	731.59	726.3	0	692.46	704.19	749.14	698.92	0	764.38	703.59	707.27
2.3941e+13	0	692.39	769.66	763.31	0	0	0	0	743.61	0	714.04	0	0	0	742.93	0	0	0	0	0	0	718.41	0	710.05	0	0	717.65	0	0	694.27	0	762.51	742.99	0	0	0	0	0	731.41	726.21	0	0	704.08	749.01	697.94	0	764.39	703.47	706.69
2.3987e+13	0	692.21	767.12	763.08	0	0	0	0	742.57	0	713.95	0	0	0	742.81	0	0	0	0	0	0	718.24	0	708.36	0	0	717.57	0	0	690.45	0	761.76	742.86	0	0	0	0	0	731.23	726.11	0	0	703.97	748.7	696.4	0	764.24	703.35	705.96
2.4033e+13	0	695.07	775.7	764.51	0	0	0	0	743.23	0	716.3	0	0	0	744.84	0	0	0	0	0	0	720.58	0	713.66	0	0	719.86	0	0	694.01	0	762.35	744.89	691.67	0	0	0	0	733.42	728.31	0	726.8	706.49	750.23	698.14	0	765.83	705.89	708.07
2.408e+13	0	694.9	779.92	764.06	0	0	0	0	744.61	0	716.21	0	0	0	744.73	0	0	0	0	0	0	720.41	0	716.22	0	0	719.79	0	0	697.64	0	762.68	744.56	691.44	0	0	0	0	733.25	728.22	0	711.94	706.38	749.78	699.48	0	765.41	705.77	708.12
2.4126e+13	0	694.73	778.26	764.08	0	0	0	0	745.66	0	716.12	0	0	0	744.63	0	0	0	0	0	0	720.24	0	715.32	0	0	719.71	0	0	698.38	0	763.61	744.28	691.21	0	0	0	0	733.06	728.12	0	704.65	706.27	749.82	700.13	0	765.29	705.65	708.42
2.4173e+13	0	694.55	775.48	764.29	0	0	0	0	745.69	0	716.03	0	0	0	744.52	0	0	0	0	0	0	720.07	0	713.7	0	0	719.63	0	0	697.83	0	764.02	744.13	690.98	0	0	0	0	732.86	728.02	0	698.88	706.16	750.01	699.98	0	765.4	705.52	708.34
2.4219e+13	0	694.38	772.62	764.41	0	0	0	0	745.09	0	715.94	0	0	0	744.4	0	0	0	0	0	0	719.91	0	711.96	0	0	719.56	0	0	696.49	0	763.85	744.05	690.76	0	0	0	0	732.67	727.93	0	691.07	706.04	750.05	699.32	0	765.49	705.4	707.92
2.4266e+13	0	694.2	769.91	764.32	0	0	0	0	744.17	0	715.85	0	0	0	744.29	0	0	0	0	0	0	719.74	0	710.24	0	0	719.48	0	0	694.18	0	763.29	743.95	690.54	0	0	0	0	732.49	727.83	0	0	705.93	749.88	698.27	0	765.46	705.28	707.29
2.4312e+13	0	696.99	766.96	765.96	0	0	0	0	744.64	0	718.16	0	0	0	746.28	0	0	0	0	0	0	722.03	0	709.76	0	0	721.73	0	0	692.32	0	764.05	746.06	693.48	0	0	0	0	734.64	730	0	830.21	708.4	751.61	699.53	0	767.24	707.77	709.48
2.4359e+13	0	696.82	778.45	765.39	0	0	0	0	744.11	0	718.07	0	0	0	746.17	0	0	0	0	0	0	721.87	0	715.42	0	0	721.66	0	0	695.67	0	763.14	745.78	693.26	0	0	0	0	734.48	729.9	0	722.56	708.29	750.97	699.02	0	766.8	707.65	708.66
2.4405e+13	0	696.64	780.61	765.03	0	0	0	0	745.7	0	717.98	0	0	0	746.07	0	0	0	0	0	0	721.7	0	716.79	0	0	721.58	0	0	698.51	0	763.78	745.44	693.02	0	0	0	0	734.3	729.8	0	710.49	708.18	750.63	700.35	0	766.42	707.53	708.89
2.4452e+13	0	696.47	778.53	765.14	0	0	0	0	746.52	0	717.88	0	0	0	745.96	0	0	0	0	0	0	721.53	0	715.6	0	0	721.5	0	0	698.89	0	764.65	745.19	692.79	0	0	0	0	734.11	729.71	0	703.8	708.07	750.75	700.78	0	766.37	707.41	709.14
2.4498e+13	0	696.3	775.68	765.35	0	0	0	0	746.37	0	717.79	0	0	0	745.85	0	0	0	0	0	0	721.37	0	713.91	0	0	721.42	0	0	698.16	0	764.93	745.07	692.57	0	0	0	0	733.91	729.61	0	698.09	707.96	750.93	700.49	0	766.49	707.28	708.98
2.4545e+13	0	696.12	772.83	765.43	0	0	0	0	745.67	0	717.7	0	0	0	745.73	0	0	0	0	0	0	721.2	0	712.15	0	0	721.34	0	0	696.69	0	764.66	744.99	692.35	0	0	0	0	733.72	729.51	0	690.04	707.84	750.92	699.73	0	766.57	707.16	708.5
2.4591e+13	0	695.95	770.15	765.3	0	0	0	0	744.69	0	717.61	0	0	0	745.61	0	0	0	0	0	0	721.03	0	710.43	0	0	721.26	0	0	694.24	0	764.03	744.89	692.12	0	0	0	0	733.54	729.42	0	0	707.73	750.7	698.61	0	766.51	707.04	707.84
2.4638e+13	0	698.68	768.99	766.84	0	0	0	0	745.05	0	719.88	0	0	0	747.58	0	0	0	0	0	0	723.29	0	710.66	0	0	723.48	0	0	692.97	0	764.66	746.94	695.01	0	0	0	0	735.67	731.55	0	761.12	710.16	752.34	699.73	0	768.2	709.48	709.89
2.4684e+13	0	698.51	780.48	766.26	0	0	0	0	745.12	0	719.79	0	0	0	747.47	0	0	0	0	0	0	723.12	0	716.85	0	0	723.4	0	0	697.32	0	764.02	746.64	694.78	0	0	0	0	735.5	731.45	0	719.6	710.04	751.7	700.08	0	767.74	709.36	709.31
2.4731e+13	0	698.33	781.13	766.01	0	0	0	0	746.74	0	719.7	0	0	0	747.37	0	0	0	0	0	0	722.95	0	717.3	0	0	723.32	0	0	699.46	0	764.88	746.31	694.56	0	0	0	0	735.32	731.35	0	709.39	709.93	751.48	701.27	0	767.42	709.24	709.68
2.4777e+13	0	698.16	778.76	766.18	0	0	0	0	747.32	0	719.61	0	0	0	747.26	0	0	0	0	0	0	722.79	0	715.9	0	0	723.24	0	0	699.47	0	765.65	746.09	694.33	0	0	0	0	735.13	731.25	0	703.15	709.82	751.66	701.5	0	767.44	709.12	709.85
2.4824e+13	0	697.98	775.87	766.38	0	0	0	0	747.01	0	719.52	0	0	0	747.14	0	0	0	0	0	0	722.62	0	714.15	0	0	723.16	0	0	698.58	0	765.8	745.98	694.11	0	0	0	0	734.93	731.16	0	697.44	709.71	751.82	701.06	0	767.56	708.99	709.61
2.487e+13	0	697.81	773.03	766.41	0	0	0	0	746.22	0	719.42	0	0	0	747.02	0	0	0	0	0	0	722.45	0	712.38	0	0	723.08	0	0	697	0	765.43	745.91	693.89	0	0	0	0	734.74	731.06	0	0	709.59	751.76	700.21	0	767.62	708.87	709.08
2.4917e+13	0	697.64	770.37	766.24	0	0	0	0	745.19	0	719.33	0	0	0	746.91	0	0	0	0	0	0	722.29	0	710.66	0	0	723	0	0	694.45	0	764.73	745.8	693.66	0	0	0	0	734.56	730.96	0	0	709.48	751.5	699.01	0	767.52	708.75	708.37
2.4963e+13	0	700.31	772.85	767.69	0	0	0	0	745.47	0	721.56	0	0	0	748.85	0	0	0	0	0	0	724.51	0	712.71	0	0	725.19	0	0	694.6	0	765.25	747.8	696.48	0	0	0	0	736.67	733.06	0	743.3	711.86	753.04	700.21	0	769.13	711.15	710.32
2.501e+13	0	700.14	781.96	767.12	0	0	0	0	746.21	0	721.47	0	0	0	748.74	0	0	0	0	0	0	724.34	0	718.02	0	0	725.1	0	0	698.98	0	764.97	747.47	696.26	0	0	0	0	736.5	732.96	0	717.44	711.75	752.43	701.28	0	768.66	711.02	710.03
2.5056e+13	0	699.97	781.53	766.99	0	0	0	0	747.7	0	721.37	0	0	0	748.63	0	0	0	0	0	0	724.17	0	717.79	0	0	725.02	0	0	700.42	0	765.94	747.15	696.04	0	0	0	0	736.32	732.86	0	708.52	711.63	752.35	702.26	0	768.42	710.9	710.48
2.5103e+13	0	699.79	778.94	767.2	0	0	0	0	748.05	0	721.28	0	0	0	748.52	0	0	0	0	0	0	724.01	0	716.23	0	0	724.94	0	0	700.12	0	766.6	746.97	695.81	0	0	0	0	736.12	732.76	0	702.64	711.52	752.56	702.26	0	768.48	710.78	710.58
2.5149e+13	0	699.62	776.03	767.37	0	0	0	0	747.6	0	721.19	0	0	0	748.4	0	0	0	0	0	0	723.84	0	714.44	0	0	724.86	0	0	699.08	0	766.62	746.88	695.59	0	0	0	0	735.92	732.66	0	696.92	711.41	752.67	701.69	0	768.6	710.65	710.26
2.5196e+13	0	699.45	773.21	767.36	0	0	0	0	746.73	0	721.1	0	0	0	748.28	0	0	0	0	0	0	723.67	0	712.66	0	0	724.78	0	0	697.41	0	766.16	746.81	695.37	0	0	0	0	735.73	732.56	0	0	711.29	752.57	700.75	0	768.63	710.53	709.67
2.5242e+13	0	699.27	770.59	767.15	0	0	0	0	745.65	0	721.01	0	0	0	748.17	0	0	0	0	0	0	723.51	0	710.93	0	0	724.7	0	0	694.77	0	765.41	746.68	695.15	0	0	0	0	735.56	732.46	0	0	711.18	752.27	699.48	0	768.5	710.41	708.93
2.5289e+13	0	701.89	776.83	768.5	0	0	0	0	746.01	0	723.2	0	0	0	750.08	0	0	0	0	0	0	725.69	0	715.2	0	0	726.85	0	0	696.34	0	765.85	748.62	697.91	0	0	0	0	737.64	734.53	0	733.82	713.51	753.71	701.01	0	770.03	712.76	710.81
2.5335e+13	0	701.72	783.04	767.99	0	0	0	0	747.3	0	723.1	0	0	0	749.98	0	0	0	0	0	0	725.53	0	718.94	0	0	726.76	0	0	700.21	0	765.97	748.28	697.69	0	0	0	0	737.47	734.43	0	715.36	713.4	753.18	702.4	0	769.57	712.64	710.83
2.5382e+13	0	701.55	781.83	767.96	0	0	0	0	748.59	0	723.01	0	0	0	749.87	0	0	0	0	0	0	725.36	0	718.19	0	0	726.68	0	0	701.06	0	766.97	747.98	697.47	0	0	0	0	737.28	734.33	0	707.48	713.29	753.2	703.1	0	769.41	712.51	711.28
2.5428e+13	0	701.38	779.09	768.19	0	0	0	0	748.72	0	722.92	0	0	0	749.75	0	0	0	0	0	0	725.19	0	716.51	0	0	726.6	0	0	700.54	0	767.5	747.83	697.25	0	0	0	0	737.08	734.23	0	701.88	713.17	753.43	702.89	0	769.5	712.39	711.29
2.5475e+13	0	701.21	776.17	768.34	0	0	0	0	748.15	0	722.82	0	0	0	749.63	0	0	0	0	0	0	725.03	0	714.68	0	0	726.52	0	0	699.38	0	767.4	747.76	697.03	0	0	0	0	736.89	734.13	0	696.07	713.06	753.5	702.2	0	769.62	712.26	710.9
2.5521e+13	0	701.03	773.38	768.28	0	0	0	0	747.21	0	722.73	0	0	0	749.51	0	0	0	0	0	0	724.86	0	712.9	0	0	726.43	0	0	697.65	0	766.86	747.68	696.81	0	0	0	0	736.7	734.03	0	0	712.95	753.35	701.2	0	769.61	712.14	710.27
2.5568e+13	0	703.59	770.2	769.88	0	0	0	0	747.58	0	724.88	0	0	0	751.4	0	0	0	0	0	0	727.01	0	712.22	0	0	728.55	0	0	697	0	767.57	749.7	699.51	0	0	0	0	738.75	736.06	0	1032.5	715.24	755.02	702.54	0	771.33	714.45	712.29
2.5614e+13	0	703.42	780.11	769.29	0	0	0	0	746.72	0	724.79	0	0	0	751.29	0	0	0	0	0	0	726.85	0	717.4	0	0	728.46	0	0	698.16	0	766.51	749.42	699.29	0	0	0	0	738.59	735.96	0	727.95	715.12	754.36	701.93	0	770.9	714.33	711.36
2.5661e+13	0	703.25	783.82	768.86	0	0	0	0	748.37	0	724.69	0	0	0	751.18	0	0	0	0	0	0	726.68	0	719.6	0	0	728.38	0	0	701.25	0	766.99	749.07	699.07	0	0	0	0	738.42	735.86	0	713.62	715.01	753.94	703.39	0	770.47	714.2	711.64
2.5707e+13	0	703.08	782.06	768.93	0	0	0	0	749.41	0	724.6	0	0	0	751.07	0	0	0	0	0	0	726.51	0	718.47	0	0	728.3	0	0	701.6	0	767.96	748.8	698.85	0	0	0	0	738.22	735.76	0	706.53	714.9	754.06	703.79	0	770.38	714.08	712.04
2.5753e+13	0	702.91	779.22	769.16	0	0	0	0	749.35	0	724.51	0	0	0	750.96	0	0	0	0	0	0	726.35	0	716.7	0	0	728.21	0	0	700.89	0	768.34	748.68	698.64	0	0	0	0	738.02	735.66	0	701.16	714.78	754.27	703.41	0	770.5	713.96	711.95
2.58e+13	0	702.74	776.31	769.27	0	0	0	0	748.66	0	724.41	0	0	0	750.83	0	0	0	0	0	0	726.18	0	714.85	0	0	728.13	0	0	699.64	0	768.14	748.61	698.41	0	0	0	0	737.83	735.56	0	695.16	714.67	754.3	702.63	0	770.6	713.83	711.49
2.5846e+13	0	702.57	773.54	769.17	0	0	0	0	747.66	0	724.32	0	0	0	750.71	0	0	0	0	0	0	726.01	0	713.07	0	0	728.05	0	0	697.83	0	767.52	748.52	698.2	0	0	0	0	737.65	735.46	0	0	714.55	754.1	701.58	0	770.56	713.71	710.81
2.5893e+13	0	705.07	770.66	770.67	0	0	0	0	747.91	0	726.44	0	0	0	752.58	0	0	0	0	0	0	728.14	0	712.44	0	0	730.13	0	0	696.98	0	768.1	750.5	700.84	0	0	0	0	739.68	737.46	0	806.49	716.8	755.67	702.73	0	772.2	715.98	712.69
2.5939e+13	0	704.9	782.59	770.06	0	0	0	0	747.61	0	726.34	0	0	0	752.47	0	0	0	0	0	0	727.97	0	719.1	0	0	730.04	0	0	699.96	0	767.24	750.2	700.63	0	0	0	0	739.51	737.36	0	723.61	716.69	754.99	702.96	0	771.74	715.85	711.97
2.5986e+13	0	704.73	784.38	769.74	0	0	0	0	749.39	0	726.25	0	0	0	752.36	0	0	0	0	0	0	727.8	0	720.11	0	0	729.96	0	0	702.15	0	768.02	749.84	700.41	0	0	0	0	739.33	737.26	0	712.01	716.57	754.71	704.28	0	771.37	715.73	712.43
2.6032e+13	0	704.56	782.22	769.88	0	0	0	0	750.16	0	726.15	0	0	0	752.25	0	0	0	0	0	0	727.64	0	718.72	0	0	729.87	0	0	702.12	0	768.9	749.61	700.19	0	0	0	0	739.14	737.16	0	705.54	716.46	754.9	704.44	0	771.35	715.6	712.75
2.6079e+13	0	704.39	779.33	770.1	0	0	0	0	749.93	0	726.06	0	0	0	752.13	0	0	0	0	0	0	727.47	0	716.88	0	0	729.79	0	0	701.23	0	769.15	749.51	699.98	0	0	0	0	738.94	737.06	0	700.3	716.35	755.09	703.92	0	771.48	715.48	712.56
2.6125e+13	0	704.22	776.42	770.17	0	0	0	0	749.14	0	725.96	0	0	0	752.01	0	0	0	0	0	0	727.3	0	715.03	0	0	729.71	0	0	699.85	0	768.84	749.45	699.76	0	0	0	0	738.75	736.95	0	693.75	716.23	755.07	703.04	0	771.56	715.36	712.03
2.6172e+13	0	704.06	773.69	770.02	0	0	0	0	748.09	0	725.86	0	0	0	751.89	0	0	0	0	0	0	727.14	0	713.24	0	0	729.62	0	0	697.9	0	768.15	749.35	699.54	0	0	0	0	738.57	736.85	0	0	716.12	754.82	701.92	0	771.49	715.23	711.31
2.6218e+13	0	706.51	773.27	771.43	0	0	0	0	748.23	0	727.95	0	0	0	753.73	0	0	0	0	0	0	729.23	0	713.79	0	0	731.67	0	0	697.42	0	768.61	751.27	702.14	0	0	0	0	740.58	738.83	0	756.83	718.33	756.29	702.97	0	773.04	717.46	713.06
2.6265e+13	0	706.34	784.39	770.83	0	0	0	0	748.62	0	727.85	0	0	0	753.62	0	0	0	0	0	0	729.06	0	720.4	0	0	731.58	0	0	701.3	0	768.07	750.94	701.92	0	0	0	0	740.41	738.72	0	720.27	718.21	755.63	703.97	0	772.56	717.34	712.64
2.6311e+13	0	706.17	784.79	770.62	0	0	0	0	750.34	0	727.76	0	0	0	753.51	0	0	0	0	0	0	728.89	0	720.5	0	0	731.5	0	0	702.74	0	769.02	750.6	701.71	0	0	0	0	740.23	738.62	0	710.52	718.1	755.49	705.03	0	772.26	717.21	713.2
2.6358e+13	0	706	782.35	770.81	0	0	0	0	750.86	0	727.66	0	0	0	753.39	0	0	0	0	0	0	728.73	0	718.91	0	0	731.41	0	0	702.43	0	769.8	750.4	701.49	0	0	0	0	740.03	738.52	0	704.56	717.98	755.72	704.96	0	772.3	717.09	713.42
2.6404e+13	0	705.83	779.41	771.02	0	0	0	0	750.46	0	727.57	0	0	0	753.27	0	0	0	0	0	0	728.56	0	717.03	0	0	731.33	0	0	701.41	0	769.91	750.32	701.28	0	0	0	0	739.83	738.42	0	699.39	717.87	755.88	704.31	0	772.44	716.96	713.14
2.6451e+13	0	705.67	776.53	771.04	0	0	0	0	749.59	0	727.47	0	0	0	753.15	0	0	0	0	0	0	728.4	0	715.16	0	0	731.24	0	0	699.92	0	769.5	750.26	701.06	0	0	0	0	739.64	738.31	0	692.44	717.75	755.81	703.36	0	772.48	716.84	712.54
2.6497e+13	0	705.5	773.83	770.85	0	0	0	0	748.49	0	727.37	0	0	0	753.03	0	0	0	0	0	0	728.23	0	713.37	0	0	731.16	0	0	697.86	0	768.75	750.15	700.85	0	0	0	0	739.47	738.21	0	0	717.64	755.52	702.17	0	772.38	716.71	711.77
2.6544e+13	0	707.91	777.25	772.16	0	0	0	0	748.61	0	729.43	0	0	0	754.85	0	0	0	0	0	0	730.29	0	716.14	0	0	733.17	0	0	698.52	0	769.11	752.02	703.39	0	0	0	0	741.46	740.16	0	741.45	719.81	756.89	703.37	0	773.86	718.9	713.43
2.659e+13	0	707.74	785.69	771.59	0	0	0	0	749.68	0	729.33	0	0	0	754.74	0	0	0	0	0	0	730.12	0	721.32	0	0	733.08	0	0	702.41	0	768.96	751.67	703.18	0	0	0	0	741.29	740.05	0	717.99	719.69	756.28	704.9	0	773.38	718.78	713.34
2.6637e+13	0	707.57	785.08	771.5	0	0	0	0	751.21	0	729.23	0	0	0	754.63	0	0	0	0	0	0	729.96	0	720.78	0	0	733	0	0	703.31	0	770	751.35	702.97	0	0	0	0	741.1	739.95	0	709.47	719.58	756.27	705.68	0	773.15	718.65	713.92
2.6683e+13	0	707.4	782.44	771.73	0	0	0	0	751.49	0	729.13	0	0	0	754.51	0	0	0	0	0	0	729.79	0	719.05	0	0	732.91	0	0	702.77	0	770.64	751.19	702.75	0	0	0	0	740.9	739.85	0	703.87	719.46	756.52	705.43	0	773.23	718.53	714.03
2.673e+13	0	707.23	779.48	771.9	0	0	0	0	750.96	0	729.04	0	0	0	754.39	0	0	0	0	0	0	729.63	0	717.14	0	0	732.82	0	0	701.65	0	770.62	751.12	702.54	0	0	0	0	740.7	739.74	0	698.7	719.35	756.64	704.69	0	773.36	718.4	713.66
2.6776e+13	0	707.07	776.63	771.88	0	0	0	0	750.01	0	728.94	0	0	0	754.26	0	0	0	0	0	0	729.46	0	715.28	0	0	732.74	0	0	700.08	0	770.13	751.05	702.33	0	0	0	0	740.51	739.64	0	691.59	719.23	756.52	703.68	0	773.38	718.28	713.01
2.6823e+13	0	706.9	773.96	771.64	0	0	0	0	748.87	0	728.84	0	0	0	754.14	0	0	0	0	0	0	729.29	0	713.5	0	0	732.65	0	0	697.92	0	769.33	750.92	702.11	0	0	0	0	740.35	739.54	0	0	719.12	756.18	702.44	0	773.24	718.15	712.21
2.6869e+13	0	709.26	781.02	772.87	0	0	0	0	749.14	0	730.86	0	0	0	755.94	0	0	0	0	0	0	731.33	0	718.63	0	0	734.64	0	0	700.22	0	769.64	752.74	704.61	0	0	0	0	742.31	741.46	0	733.43	721.25	757.46	704.11	0	774.64	720.31	713.83
2.6916e+13	0	709.09	786.61	772.36	0	0	0	0	750.73	0	730.77	0	0	0	755.83	0	0	0	0	0	0	731.16	0	722.03	0	0	734.55	0	0	703.51	0	769.9	752.38	704.4	0	0	0	0	742.14	741.35	0	716.22	721.14	756.95	705.84	0	774.18	720.18	714.07
2.6962e+13	0	708.93	785.28	772.37	0	0	0	0	752.01	0	730.67	0	0	0	755.72	0	0	0	0	0	0	730.99	0	721.02	0	0	734.46	0	0	703.91	0	770.94	752.08	704.18	0	0	0	0	741.95	741.25	0	708.61	721.02	757.05	706.34	0	774.04	720.06	714.61
2.7009e+13	0	708.76	782.5	772.62	0	0	0	0	752.07	0	730.57	0	0	0	755.6	0	0	0	0	0	0	730.83	0	719.2	0	0	734.37	0	0	703.16	0	771.44	751.96	703.97	0	0	0	0	741.74	741.14	0	703.28	720.9	757.3	705.94	0	774.15	719.93	714.61
2.7055e+13	0	708.59	779.54	772.76	0	0	0	0	751.42	0	730.47	0	0	0	755.48	0	0	0	0	0	0	730.66	0	717.27	0	0	734.29	0	0	701.93	0	771.3	751.9	703.76	0	0	0	0	741.55	741.04	0	698.03	720.79	757.38	705.1	0	774.27	719.8	714.17
2.7102e+13	0	708.42	776.71	772.69	0	0	0	0	750.4	0	730.37	0	0	0	755.35	0	0	0	0	0	0	730.5	0	715.42	0	0	734.2	0	0	700.28	0	770.72	751.82	703.55	0	0	0	0	741.37	740.94	0	690.79	720.67	757.2	704.03	0	774.26	719.68	713.47
2.7148e+13	0	710.74	773.38	774.16	0	0	0	0	750.57	0	732.37	0	0	0	757.12	0	0	0	0	0	0	732.5	0	714.47	0	0	736.16	0	0	699.84	0	771.27	753.74	706	0	0	0	0	743.31	742.83	0	935.99	722.77	758.72	705.11	0	775.86	721.8	715.2
2.7195e+13	0	710.58	784.02	773.55	0	0	0	0	749.87	0	732.27	0	0	0	757.01	0	0	0	0	0	0	732.33	0	720.77	0	0	736.07	0	0	702.03	0	770.23	753.44	705.79	0	0	0	0	743.15	742.72	0	728.56	722.66	758.02	705.11	0	775.41	721.67	714.33
2.7241e+13	0	710.41	787.25	773.14	0	0	0	0	751.75	0	732.17	0	0	0	756.9	0	0	0	0	0	0	732.17	0	722.61	0	0	735.98	0	0	704.54	0	770.85	753.07	705.58	0	0	0	0	742.97	742.62	0	714.91	722.54	757.64	706.78	0	774.99	721.55	714.83
2.7288e+13	0	710.24	785.4	773.24	0	0	0	0	752.75	0	732.07	0	0	0	756.79	0	0	0	0	0	0	732	0	721.28	0	0	735.89	0	0	704.52	0	771.83	752.81	705.37	0	0	0	0	742.77	742.51	0	707.99	722.42	757.83	707.02	0	774.92	721.42	715.29
2.7334e+13	0	710.08	782.54	773.49	0	0	0	0	752.61	0	731.97	0	0	0	756.67	0	0	0	0	0	0	731.84	0	719.38	0	0	735.8	0	0	703.6	0	772.19	752.71	705.16	0	0	0	0	742.57	742.41	0	702.88	722.31	758.06	706.46	0	775.05	721.3	715.18
2.7381e+13	0	709.91	779.59	773.59	0	0	0	0	751.85	0	731.87	0	0	0	756.54	0	0	0	0	0	0	731.67	0	717.45	0	0	735.71	0	0	702.28	0	771.94	752.66	704.95	0	0	0	0	742.37	742.3	0	697.6	722.19	758.08	705.55	0	775.15	721.17	714.67
2.7427e+13	0	709.74	776.79	773.47	0	0	0	0	750.77	0	731.77	0	0	0	756.42	0	0	0	0	0	0	731.51	0	715.59	0	0	735.63	0	0	700.57	0	771.29	752.57	704.74	0	0	0	0	742.2	742.2	0	690.35	722.07	757.86	704.43	0	775.1	721.04	713.93
2.7473e+13	0	712.02	774.17	774.85	0	0	0	0	750.83	0	733.73	0	0	0	758.17	0	0	0	0	0	0	733.48	0	714.97	0	0	737.55	0	0	700.1	0	771.72	754.44	707.14	0	0	0	0	744.12	744.07	0	790.46	724.14	759.28	705.37	0	776.63	723.13	715.55
2.752e+13	0	711.85	786.23	774.23	0	0	0	0	750.78	0	733.63	0	0	0	758.06	0	0	0	0	0	0	733.32	0	722.43	0	0	737.46	0	0	703.57	0	770.92	754.11	706.93	0	0	0	0	743.96	743.96	0	724.7	724.03	758.57	706.26	0	776.15	723	714.95
2.7566e+13	0	711.69	787.7	773.93	0	0	0	0	752.7	0	733.53	0	0	0	757.95	0	0	0	0	0	0	733.15	0	723.07	0	0	737.37	0	0	705.3	0	771.8	753.75	706.73	0	0	0	0	743.78	743.85	0	713.53	723.91	758.35	707.63	0	775.79	722.88	715.61
2.7613e+13	0	711.52	785.48	774.1	0	0	0	0	753.42	0	733.43	0	0	0	757.83	0	0	0	0	0	0	732.99	0	721.48	0	0	737.29	0	0	704.94	0	772.68	753.53	706.52	0	0	0	0	743.57	743.75	0	707.24	723.79	758.59	707.6	0	775.79	722.75	715.96
2.7659e+13	0	711.35	782.56	774.33	0	0	0	0	753.1	0	733.34	0	0	0	757.71	0	0	0	0	0	0	732.82	0	719.53	0	0	737.2	0	0	703.9	0	772.89	753.46	706.31	0	0	0	0	743.37	743.64	0	702.33	723.67	758.79	706.91	0	775.93	722.62	715.74
2.7706e+13	0	711.19	779.62	774.39	0	0	0	0	752.24	0	733.24	0	0	0	757.58	0	0	0	0	0	0	732.65	0	717.59	0	0	737.11	0	0	702.51	0	772.54	753.41	706.1	0	0	0	0	743.18	743.54	0	697.02	723.56	758.76	705.92	0	776	722.5	715.16
2.7752e+13	0	711.02	776.85	774.22	0	0	0	0	751.12	0	733.14	0	0	0	757.46	0	0	0	0	0	0	732.49	0	715.74	0	0	737.02	0	0	700.78	0	771.82	753.3	705.89	0	0	0	0	743.01	743.43	0	0	723.44	758.48	704.76	0	775.92	722.37	714.38
2.7799e+13	0	713.26	777.27	775.51	0	0	0	0	751.09	0	735.07	0	0	0	759.19	0	0	0	0	0	0	734.44	0	716.84	0	0	738.92	0	0	700.95	0	772.14	755.12	708.26	0	0	0	0	744.92	745.27	0	754.6	725.48	759.81	705.73	0	777.36	724.42	715.88
2.7845e+13	0	713.09	787.83	774.9	0	0	0	0	751.79	0	734.97	0	0	0	759.08	0	0	0	0	0	0	734.27	0	723.62	0	0	738.83	0	0	705	0	771.7	754.76	708.05	0	0	0	0	744.75	745.17	0	721.68	725.36	759.14	707.36	0	776.87	724.3	715.65
2.7892e+13	0	712.93	788.01	774.72	0	0	0	0	753.58	0	734.87	0	0	0	758.97	0	0	0	0	0	0	734.11	0	723.39	0	0	738.74	0	0	705.97	0	772.72	754.42	707.84	0	0	0	0	744.56	745.06	0	712.2	725.24	759.06	708.38	0	776.59	724.17	716.37
2.7938e+13	0	712.76	785.52	774.94	0	0	0	0	754.03	0	734.77	0	0	0	758.85	0	0	0	0	0	0	733.94	0	721.63	0	0	738.65	0	0	705.34	0	773.48	754.24	707.63	0	0	0	0	744.36	744.95	0	706.41	725.12	759.34	708.12	0	776.64	724.04	716.59
2.7985e+13	0	712.6	782.56	775.14	0	0	0	0	753.56	0	734.67	0	0	0	758.72	0	0	0	0	0	0	733.78	0	719.64	0	0	738.56	0	0	704.18	0	773.56	754.18	707.43	0	0	0	0	744.16	744.85	0	701.62	725	759.5	707.32	0	776.78	723.92	716.27
2.8031e+13	0	712.43	779.65	775.16	0	0	0	0	752.61	0	734.57	0	0	0	758.6	0	0	0	0	0	0	733.61	0	717.7	0	0	738.47	0	0	702.72	0	773.11	754.13	707.22	0	0	0	0	743.97	744.74	0	696.24	724.89	759.41	706.27	0	776.82	723.79	715.62
2.8078e+13	0	712.27	776.91	774.95	0	0	0	0	751.45	0	734.47	0	0	0	758.47	0	0	0	0	0	0	733.45	0	715.86	0	0	738.37	0	0	700.91	0	772.33	754.01	707.01	0	0	0	0	743.81	744.63	0	0	724.77	759.09	705.07	0	776.71	723.67	714.8
2.8124e+13	0	714.47	781.24	776.14	0	0	0	0	751.44	0	736.37	0	0	0	760.19	0	0	0	0	0	0	735.37	0	719.54	0	0	740.25	0	0	702.39	0	772.56	755.77	709.34	0	690.51	0	0	745.7	746.45	0	740.87	726.77	760.32	706.35	0	778.08	725.69	716.23
2.8171e+13	0	714.3	788.96	775.58	0	0	0	0	752.83	0	736.27	0	0	0	760.08	0	0	0	0	0	0	735.21	0	724.45	0	0	740.16	0	0	706.11	0	772.54	755.4	709.13	0	690.31	0	0	745.52	746.34	0	719.25	726.66	759.73	708.36	0	777.59	725.56	716.38
2.8217e+13	0	714.14	788.2	775.52	0	0	0	0	754.38	0	736.17	0	0	0	759.96	0	0	0	0	0	0	735.04	0	723.62	0	0	740.07	0	0	706.5	0	773.62	755.08	708.92	0	690.12	0	0	745.33	746.24	0	711	726.54	759.78	709.03	0	777.39	725.43	717.07
2.8264e+13	0	713.97	785.53	775.76	0	0	0	0	754.58	0	736.07	0	0	0	759.84	0	0	0	0	0	0	734.88	0	721.73	0	0	739.97	0	0	705.67	0	774.23	754.94	708.72	0	0	0	0	745.12	746.13	0	705.61	726.42	760.06	708.59	0	777.48	725.3	717.17
2.831e+13	0	713.81	782.55	775.94	0	0	0	0	753.97	0	735.97	0	0	0	759.71	0	0	0	0	0	0	734.71	0	719.73	0	0	739.88	0	0	704.42	0	774.18	754.9	708.51	0	0	0	0	744.93	746.02	0	700.9	726.3	760.18	707.69	0	777.61	725.18	716.76
2.8357e+13	0	713.64	779.67	775.9	0	0	0	0	752.96	0	735.86	0	0	0	759.59	0	0	0	0	0	0	734.55	0	717.79	0	0	739.79	0	0	702.89	0	773.65	754.83	708.31	0	0	0	0	744.75	745.91	0	695.31	726.18	760.04	706.58	0	777.62	725.05	716.06
2.8403e+13	0	713.48	776.96	775.64	0	0	0	0	751.75	0	735.76	0	0	0	759.47	0	0	0	0	0	0	734.38	0	715.96	0	0	739.7	0	0	701.01	0	772.81	754.7	708.1	0	0	0	0	744.58	745.81	0	0	726.06	759.66	705.34	0	777.47	724.92	715.2
2.845e+13	0	715.64	784.75	776.76	0	0	0	0	752	0	737.64	0	0	0	761.16	0	0	0	0	0	0	736.28	0	722.08	0	0	741.55	0	0	704.1	0	773.02	756.4	710.39	0	691.97	0	0	746.45	747.6	0	733.63	728.04	760.81	707.24	0	778.77	726.91	716.65
2.8496e+13	0	715.48	789.75	776.27	0	0	0	0	753.85	0	737.54	0	0	0	761.05	0	0	0	0	0	0	736.12	0	725.04	0	0	741.46	0	0	707.02	0	773.41	756.02	710.18	0	691.75	0	0	746.28	747.49	0	717.47	727.92	760.34	709.26	0	778.31	726.79	717.13
2.8543e+13	0	715.31	788.31	776.31	0	0	0	0	755.1	0	737.44	0	0	0	760.93	0	0	0	0	0	0	735.95	0	723.79	0	0	741.36	0	0	706.97	0	774.47	755.74	709.98	0	691.55	0	0	746.08	747.38	0	710.09	727.8	760.49	709.61	0	778.19	726.66	717.74
2.8589e+13	0	715.15	785.51	776.56	0	0	0	0	755.09	0	737.34	0	0	0	760.81	0	0	0	0	0	0	735.79	0	721.82	0	0	741.27	0	0	705.98	0	774.94	755.63	709.77	0	691.35	0	0	745.87	747.28	0	704.99	727.68	760.77	709.01	0	778.31	726.53	717.71
2.8636e+13	0	714.98	782.54	776.7	0	0	0	0	754.35	0	737.23	0	0	0	760.68	0	0	0	0	0	0	735.62	0	719.81	0	0	741.18	0	0	704.64	0	774.77	755.59	709.57	0	691.15	0	0	745.68	747.17	0	700.29	727.56	760.83	708.04	0	778.42	726.41	717.22
2.8682e+13	0	714.82	779.68	776.62	0	0	0	0	753.28	0	737.13	0	0	0	760.56	0	0	0	0	0	0	735.46	0	717.89	0	0	741.09	0	0	703.04	0	774.16	755.52	709.36	0	690.96	0	0	745.5	747.06	0	694.35	727.45	760.63	706.89	0	778.4	726.28	716.47
2.8729e+13	0	716.95	776.25	777.98	0	0	0	0	753.27	0	738.98	0	0	0	762.23	0	0	0	0	0	0	737.34	0	716.72	0	0	742.91	0	0	702.67	0	774.58	757.34	711.61	0	693.57	0	0	747.35	748.83	0	886.72	729.39	762.03	707.71	0	779.9	728.24	717.95
2.8775e+13	0	716.78	787.48	777.36	0	0	0	0	752.76	0	738.88	0	0	0	762.11	0	0	0	0	0	0	737.17	0	724.08	0	0	742.82	0	0	705.76	0	773.58	757.01	711.41	0	693.37	0	0	747.19	748.72	0	728.75	729.27	761.29	708.31	0	779.43	728.11	717.16
2.8822e+13	0	716.62	790.28	776.97	0	0	0	0	754.81	0	738.78	0	0	0	762	0	0	0	0	0	0	737	0	725.48	0	0	742.72	0	0	707.76	0	774.3	756.63	711.2	0	693.17	0	0	747.01	748.62	0	715.86	729.15	760.96	710.08	0	779.02	727.98	717.88
2.8868e+13	0	716.45	788.37	777.1	0	0	0	0	755.76	0	738.68	0	0	0	761.88	0	0	0	0	0	0	736.84	0	723.92	0	0	742.63	0	0	707.35	0	775.28	756.39	711	0	692.97	0	0	746.81	748.51	0	709.19	729.03	761.2	710.13	0	778.98	727.86	718.37
2.8915e+13	0	716.29	785.48	777.35	0	0	0	0	755.54	0	738.57	0	0	0	761.76	0	0	0	0	0	0	736.68	0	721.9	0	0	742.54	0	0	706.22	0	775.6	756.31	710.8	0	692.77	0	0	746.6	748.4	0	704.3	728.91	761.45	709.4	0	779.11	727.73	718.22
2.8961e+13	0	716.13	782.51	777.44	0	0	0	0	754.71	0	738.47	0	0	0	761.63	0	0	0	0	0	0	736.51	0	719.89	0	0	742.44	0	0	704.8	0	775.32	756.28	710.59	0	692.56	0	0	746.41	748.29	0	699.58	728.79	761.46	708.35	0	779.21	727.6	717.66
2.9008e+13	0	715.96	779.68	777.31	0	0	0	0	753.57	0	738.37	0	0	0	761.5	0	0	0	0	0	0	736.34	0	717.97	0	0	742.35	0	0	703.14	0	774.64	756.19	710.39	0	692.36	0	0	746.24	748.18	0	693.28	728.68	761.21	707.15	0	779.15	727.47	716.86
2.9054e+13	0	718.06	777.54	778.58	0	0	0	0	753.45	0	740.2	0	0	0	763.15	0	0	0	0	0	0	738.2	0	717.5	0	0	744.15	0	0	702.86	0	774.94	757.96	712.6	0	694.93	0	0	748.07	749.93	0	780.08	730.59	762.5	707.85	0	780.58	729.41	718.22
2.9101e+13	0	717.89	789.46	777.95	0	0	0	0	753.69	0	740.09	0	0	0	763.04	0	0	0	0	0	0	738.04	0	725.52	0	0	744.06	0	0	707.13	0	774.23	757.6	712.4	0	694.73	0	0	747.91	749.82	0	725.33	730.47	761.78	709.38	0	780.08	729.28	717.78
2.9147e+13	0	717.73	790.64	777.69	0	0	0	0	755.69	0	739.99	0	0	0	762.93	0	0	0	0	0	0	737.87	0	725.78	0	0	743.96	0	0	708.34	0	775.18	757.24	712.2	0	694.53	0	0	747.72	749.71	0	714.57	730.35	761.61	710.77	0	779.74	729.15	718.61
2.9193e+13	0	717.56	788.37	777.87	0	0	0	0	756.35	0	739.88	0	0	0	762.81	0	0	0	0	0	0	737.71	0	724.02	0	0	743.87	0	0	707.67	0	776.05	757.04	712	0	694.33	0	0	747.52	749.6	0	708.45	730.23	761.9	710.57	0	779.76	729.02	718.96
2.924e+13	0	717.4	785.43	778.1	0	0	0	0	755.96	0	739.78	0	0	0	762.68	0	0	0	0	0	0	737.54	0	721.96	0	0	743.77	0	0	706.44	0	776.23	756.98	711.79	0	694.13	0	0	747.31	749.49	0	703.74	730.11	762.11	709.73	0	779.9	728.89	718.7
2.9286e+13	0	717.24	782.48	778.15	0	0	0	0	755.03	0	739.68	0	0	0	762.55	0	0	0	0	0	0	737.38	0	719.94	0	0	743.68	0	0	704.97	0	775.85	756.94	711.59	0	693.94	0	0	747.13	749.38	0	698.97	730	762.06	708.63	0	779.97	728.77	718.06
2.9333e+13	0	717.07	779.69	777.97	0	0	0	0	753.85	0	739.57	0	0	0	762.43	0	0	0	0	0	0	737.21	0	718.04	0	0	743.59	0	0	703.25	0	775.1	756.83	711.39	0	693.74	0	0	746.96	749.28	0	692.54	729.88	761.75	707.39	0	779.87	728.64	717.22
2.9379e+13	0	719.14	780.98	779.16	0	0	0	0	753.67	0	741.38	0	0	0	764.06	0	0	0	0	0	0	739.05	0	719.84	0	0	745.36	0	0	703.95	0	775.29	758.55	713.57	0	696.25	0	0	748.78	751	0	752.84	731.77	762.95	708.24	0	781.22	730.54	718.49
2.9426e+13	0	718.97	790.88	778.55	0	0	0	0	754.69	0	741.27	0	0	0	763.95	0	0	0	0	0	0	738.88	0	726.53	0	0	745.27	0	0	708.37	0	774.96	758.18	713.37	0	696.05	0	0	748.61	750.89	0	722.79	731.65	762.29	710.44	0	780.73	730.41	718.46
2.9472e+13	0	718.81	790.86	778.4	0	0	0	0	756.5	0	741.17	0	0	0	763.84	0	0	0	0	0	0	738.72	0	726	0	0	745.17	0	0	708.91	0	776.03	757.83	713.17	0	695.86	0	0	748.42	750.78	0	713.51	731.53	762.27	711.41	0	780.46	730.29	719.3
2.9519e+13	0	718.65	788.34	778.63	0	0	0	0	756.88	0	741.06	0	0	0	763.71	0	0	0	0	0	0	738.55	0	724.09	0	0	745.08	0	0	708	0	776.77	757.68	712.97	0	695.66	0	0	748.21	750.67	0	707.82	731.41	762.58	711.01	0	780.53	730.16	719.51
2.9565e+13	0	718.48	785.37	778.83	0	0	0	0	756.34	0	740.96	0	0	0	763.58	0	0	0	0	0	0	738.39	0	722.01	0	0	744.98	0	0	706.67	0	776.81	757.64	712.77	0	695.46	0	0	748.01	750.56	0	703.25	731.29	762.74	710.06	0	780.66	730.03	719.14
2.9612e+13	0	718.32	782.44	778.84	0	0	0	0	755.33	0	740.86	0	0	0	763.46	0	0	0	0	0	0	738.22	0	720.01	0	0	744.89	0	0	705.15	0	776.34	757.59	712.56	0	695.26	0	0	747.83	750.45	0	698.39	731.17	762.63	708.91	0	780.7	729.9	718.44
2.9658e+13	0	718.16	779.68	778.61	0	0	0	0	754.11	0	740.75	0	0	0	763.33	0	0	0	0	0	0	738.06	0	718.12	0	0	744.79	0	0	703.39	0	775.53	757.46	712.36	0	695.07	0	0	747.67	750.34	0	691.89	731.05	762.28	707.64	0	780.57	729.78	717.57
2.9705e+13	0	720.19	784.84	779.71	0	0	0	0	754.03	0	742.53	0	0	0	764.95	0	0	0	0	0	0	739.87	0	722.76	0	0	746.54	0	0	705.59	0	775.65	759.13	714.51	0	697.53	0	0	749.47	752.05	0	740.45	732.91	763.39	709	0	781.85	731.65	718.8
2.9751e+13	0	720.03	791.87	779.15	0	0	0	0	755.7	0	742.43	0	0	0	764.84	0	0	0	0	0	0	739.71	0	727.24	0	0	746.45	0	0	709.18	0	775.75	758.74	714.31	0	697.33	0	0	749.3	751.94	0	720.37	732.79	762.82	711.38	0	781.36	731.52	719.19
2.9798e+13	0	719.86	790.98	779.13	0	0	0	0	757.23	0	742.32	0	0	0	764.72	0	0	0	0	0	0	739.54	0	726.14	0	0	746.35	0	0	709.22	0	776.85	758.43	714.11	0	697.14	0	0	749.1	751.83	0	712.33	732.67	762.93	711.93	0	781.18	731.4	719.96
2.9844e+13	0	719.7	788.29	779.38	0	0	0	0	757.36	0	742.22	0	0	0	764.6	0	0	0	0	0	0	739.38	0	724.12	0	0	746.26	0	0	708.16	0	777.44	758.31	713.91	0	696.94	0	0	748.89	751.72	0	707.06	732.55	763.24	711.34	0	781.28	731.27	720.02
2.9891e+13	0	719.54	785.3	779.54	0	0	0	0	756.68	0	742.11	0	0	0	764.47	0	0	0	0	0	0	739.21	0	722.03	0	0	746.16	0	0	706.77	0	777.36	758.28	713.71	0	696.75	0	0	748.69	751.61	0	702.59	732.43	763.35	710.31	0	781.41	731.14	719.56
2.9937e+13	0	719.38	782.39	779.5	0	0	0	0	755.6	0	742.01	0	0	0	764.34	0	0	0	0	0	0	739.05	0	720.03	0	0	746.07	0	0	705.21	0	776.8	758.22	713.51	0	696.55	0	0	748.52	751.5	0	697.61	732.31	763.18	709.12	0	781.41	731.01	718.8
2.9984e+13	0	719.21	779.67	779.23	0	0	0	0	754.35	0	741.9	0	0	0	764.21	0	0	0	0	0	0	738.88	0	718.15	0	0	745.97	0	0	703.41	0	775.94	758.07	713.31	0	696.36	0	0	748.36	751.39	0	691.03	732.19	762.78	707.82	0	781.25	730.88	717.89
3.003e+13	0	721.21	788.1	780.24	0	0	0	0	754.61	0	743.66	0	0	0	765.82	0	0	0	0	0	0	740.68	0	725.22	0	0	747.7	0	0	707.28	0	776.08	759.68	715.43	0	698.77	0	0	750.15	753.07	0	733.92	734.02	763.81	709.96	0	782.45	732.73	719.2
3.0077e+13	0	721.05	792.54	779.78	0	0	0	0	756.67	0	743.55	0	0	0	765.7	0	0	0	0	0	0	740.51	0	727.69	0	0	747.6	0	0	709.91	0	776.58	759.29	715.23	0	698.58	0	0	749.97	752.96	0	718.62	733.9	763.38	712.17	0	782	732.61	719.91
3.0123e+13	0	720.89	791.02	779.84	0	0	0	0	757.88	0	743.45	0	0	0	765.59	0	0	0	0	0	0	740.35	0	726.21	0	0	747.5	0	0	709.54	0	777.64	759.02	715.03	0	698.38	0	0	749.76	752.85	0	711.43	733.78	763.59	712.39	0	781.9	732.48	720.56
3.017e+13	0	720.73	788.21	780.1	0	0	0	0	757.79	0	743.34	0	0	0	765.46	0	0	0	0	0	0	740.18	0	724.13	0	0	747.41	0	0	708.35	0	778.07	758.93	714.83	0	698.19	0	0	749.55	752.74	0	706.45	733.66	763.87	711.64	0	782.02	732.35	720.48
3.0216e+13	0	720.57	785.22	780.23	0	0	0	0	756.99	0	743.23	0	0	0	765.33	0	0	0	0	0	0	740.02	0	722.04	0	0	747.31	0	0	706.9	0	777.88	758.9	714.63	0	698	0	0	749.36	752.63	0	702.03	733.54	763.93	710.55	0	782.13	732.22	719.94
3.0263e+13	0	720.4	782.35	780.13	0	0	0	0	755.86	0	743.13	0	0	0	765.2	0	0	0	0	0	0	739.85	0	720.05	0	0	747.22	0	0	705.3	0	777.24	758.83	714.43	0	697.8	0	0	749.19	752.52	0	696.96	733.42	763.71	709.32	0	782.1	732.09	719.13
3.0309e+13	0	722.37	778.91	781.4	0	0	0	0	755.69	0	744.86	0	0	0	766.78	0	0	0	0	0	0	741.63	0	718.76	0	0	748.92	0	0	704.87	0	777.55	760.56	716.52	0	700.17	0	0	750.96	754.18	0	846.49	735.23	764.99	709.91	0	783.52	733.92	720.39
3.0356e+13	0	722.21	790.56	780.77	0	0	0	0	755.41	0	744.76	0	0	0	766.67	0	0	0	0	0	0	741.46	0	727.04	0	0	748.83	0	0	708.78	0	776.59	760.22	716.32	0	699.98	0	0	750.8	754.07	0	729.03	735.11	764.23	711.06	0	783.04	733.79	719.71
3.0402e+13	0	722.05	792.98	780.41	0	0	0	0	757.58	0	744.65	0	0	0	766.55	0	0	0	0	0	0	741.3	0	727.97	0	0	748.73	0	0	710.44	0	777.4	759.83	716.13	0	699.79	0	0	750.62	753.96	0	716.89	734.99	763.96	712.85	0	782.64	733.66	720.62
3.0449e+13	0	721.89	791.01	780.56	0	0	0	0	758.47	0	744.54	0	0	0	766.43	0	0	0	0	0	0	741.14	0	726.23	0	0	748.63	0	0	709.76	0	778.37	759.6	715.93	0	699.59	0	0	750.41	753.85	0	710.44	734.87	764.24	712.76	0	782.61	733.53	721.11
3.0495e+13	0	721.73	788.11	780.8	0	0	0	0	758.18	0	744.44	0	0	0	766.3	0	0	0	0	0	0	740.97	0	724.1	0	0	748.53	0	0	708.47	0	778.67	759.54	715.73	0	699.4	0	0	750.2	753.73	0	705.74	734.75	764.49	711.9	0	782.75	733.4	720.91
3.0542e+13	0	721.57	785.13	780.89	0	0	0	0	757.28	0	744.33	0	0	0	766.17	0	0	0	0	0	0	740.81	0	722.01	0	0	748.44	0	0	706.98	0	778.36	759.51	715.53	0	699.21	0	0	750.02	753.62	0	701.36	734.63	764.48	710.75	0	782.83	733.27	720.28
3.0588e+13	0	721.4	782.29	780.74	0	0	0	0	756.09	0	744.23	0	0	0	766.04	0	0	0	0	0	0	740.64	0	720.05	0	0	748.34	0	0	705.35	0	777.65	759.42	715.33	0	699.02	0	0	749.85	753.51	0	696.25	734.51	764.21	709.49	0	782.77	733.15	719.43
3.0635e+13	0	723.35	780.77	781.93	0	0	0	0	755.82	0	745.94	0	0	0	767.61	0	0	0	0	0	0	742.39	0	719.96	0	0	750.03	0	0	705.3	0	777.84	761.11	717.39	0	701.34	0	0	751.61	755.16	0	770.47	736.29	765.39	710.03	0	784.11	734.95	720.57
3.0681e+13	0	723.19	792.35	781.29	0	0	0	0	756.35	0	745.83	0	0	0	767.5	0	0	0	0	0	0	742.23	0	728.25	0	0	749.93	0	0	710.06	0	777.21	760.73	717.19	0	701.15	0	0	751.44	755.05	0	725.83	736.17	764.66	712.11	0	783.61	734.82	720.32
3.0728e+13	0	723.02	793.25	781.06	0	0	0	0	758.4	0	745.72	0	0	0	767.38	0	0	0	0	0	0	742.07	0	728.14	0	0	749.83	0	0	710.91	0	778.22	760.37	717	0	700.96	0	0	751.25	754.93	0	715.58	736.05	764.55	713.45	0	783.29	734.69	721.28
3.0774e+13	0	722.86	790.95	781.26	0	0	0	0	758.99	0	745.62	0	0	0	767.26	0	0	0	0	0	0	741.9	0	726.21	0	0	749.73	0	0	709.99	0	779.07	760.19	716.8	0	700.77	0	0	751.04	754.82	0	709.65	735.93	764.87	713.11	0	783.31	734.56	721.61
3.0821e+13	0	722.7	788	781.48	0	0	0	0	758.52	0	745.51	0	0	0	767.13	0	0	0	0	0	0	741.74	0	724.07	0	0	749.63	0	0	708.62	0	779.22	760.15	716.6	0	700.58	0	0	750.84	754.71	0	705.12	735.81	765.08	712.15	0	783.45	734.43	721.29
3.0867e+13	0	722.54	785.04	781.52	0	0	0	0	757.53	0	745.4	0	0	0	767	0	0	0	0	0	0	741.57	0	721.99	0	0	749.54	0	0	707.09	0	778.81	760.11	716.41	0	700.39	0	0	750.66	754.6	0	700.72	735.69	765.02	710.96	0	783.51	734.3	720.6
3.0913e+13	0	722.38	782.23	781.33	0	0	0	0	756.3	0	745.3	0	0	0	766.87	0	0	0	0	0	0	741.41	0	720.04	0	0	749.44	0	0	705.41	0	778.03	760	716.21	0	700.2	0	0	750.5	754.49	0	695.4	735.57	764.69	709.67	0	783.41	734.17	719.72
3.096e+13	0	724.3	784.41	782.43	0	0	0	0	756.01	0	746.99	0	0	0	768.42	0	0	0	0	0	0	743.14	0	722.7	0	0	751.1	0	0	706.62	0	778.13	761.63	718.24	690.52	702.48	0	690.35	752.24	756.11	0	749.85	737.33	765.78	710.49	0	784.68	735.95	720.78
3.1006e+13	0	724.14	793.6	781.82	0	0	0	0	757.34	0	746.88	0	0	0	768.31	0	0	0	0	0	0	742.98	0	729.07	0	0	751.01	0	0	711.07	0	777.91	761.24	718.04	690.3	702.29	0	690.24	752.07	756	0	723.37	737.21	765.12	713.09	0	784.18	735.82	720.99
3.1053e+13	0	723.97	793.4	781.71	0	0	0	0	759.14	0	746.77	0	0	0	768.19	0	0	0	0	0	0	742.82	0	728.24	0	0	750.91	0	0	711.29	0	779.01	760.9	717.85	690.08	702.1	0	690.13	751.87	755.89	0	714.51	737.09	765.16	713.97	0	783.93	735.69	721.91
3.1099e+13	0	723.81	790.86	781.95	0	0	0	0	759.45	0	746.66	0	0	0	768.07	0	0	0	0	0	0	742.65	0	726.19	0	0	750.81	0	0	710.2	0	779.72	760.77	717.65	0	701.91	0	690.02	751.66	755.77	0	709	736.97	765.49	713.43	0	784.01	735.56	722.08
3.1146e+13	0	723.65	787.88	782.14	0	0	0	0	758.83	0	746.56	0	0	0	767.93	0	0	0	0	0	0	742.49	0	724.03	0	0	750.71	0	0	708.77	0	779.73	760.74	717.46	0	701.72	0	0	751.46	755.66	0	704.63	736.84	765.65	712.39	0	784.14	735.44	721.66
3.1192e+13	0	723.49	784.95	782.13	0	0	0	0	757.77	0	746.45	0	0	0	767.8	0	0	0	0	0	0	742.32	0	721.98	0	0	750.61	0	0	707.21	0	779.23	760.69	717.26	0	701.53	0	0	751.29	755.55	0	700.23	736.72	765.52	711.16	0	784.17	735.31	720.91
3.1239e+13	0	723.33	782.17	781.9	0	0	0	0	756.5	0	746.34	0	0	0	767.68	0	0	0	0	0	0	742.16	0	720.05	0	0	750.51	0	0	705.49	0	778.4	760.56	717.07	0	701.34	0	0	751.13	755.44	0	694.67	736.6	765.15	709.85	0	784.04	735.18	719.99
3.1285e+13	0	725.22	788.1	782.91	0	0	0	0	756.39	0	748.01	690.52	0	0	769.21	0	0	0	0	0	0	743.88	0	725.66	0	0	752.16	0	0	708.46	0	778.44	762.14	719.07	691.69	703.58	0	692.02	752.86	757.05	0	739.91	738.34	766.15	711.35	0	785.23	736.93	721.06
3.1332e+13	0	725.06	794.46	782.37	0	0	0	0	758.31	0	747.9	690.37	0	0	769.1	0	0	0	0	0	0	743.71	0	729.63	0	0	752.06	0	0	711.94	0	778.66	761.73	718.87	691.48	703.39	0	691.91	752.68	756.93	0	721.22	738.22	765.61	714	0	784.75	736.8	721.69
3.1378e+13	0	724.9	793.45	782.36	0	0	0	0	759.8	0	747.8	690.22	0	0	768.98	0	0	0	0	0	0	743.55	0	728.3	0	0	751.96	0	0	711.67	0	779.77	761.44	718.68	691.27	703.21	0	691.79	752.48	756.82	0	713.42	738.1	765.77	714.46	0	784.58	736.67	722.5
3.1425e+13	0	724.74	790.75	782.62	0	0	0	0	759.86	0	747.69	690.08	0	0	768.85	0	0	0	0	0	0	743.39	0	726.17	0	0	751.86	0	0	710.42	0	780.32	761.34	718.48	691.06	703.02	0	691.68	752.27	756.71	0	708.29	737.98	766.09	713.75	0	784.69	736.54	722.52
3.1471e+13	0	724.58	787.76	782.78	0	0	0	0	759.11	0	747.58	0	0	0	768.72	0	0	0	0	0	0	743.22	0	724.01	0	0	751.76	0	0	708.93	0	780.22	761.32	718.29	690.85	702.83	0	691.57	752.07	756.59	0	704.03	737.85	766.19	712.63	0	784.81	736.42	722
3.1518e+13	0	724.42	784.85	782.72	0	0	0	0	757.98	0	747.47	0	0	0	768.59	0	0	0	0	0	0	743.06	0	721.97	0	0	751.66	0	0	707.32	0	779.63	761.26	718.09	690.64	702.65	0	691.46	751.9	756.48	0	699.6	737.73	766.01	711.37	0	784.81	736.29	721.2
3.1564e+13	691	726.29	781.25	784	0	0	0	0	757.78	0	749.12	692.18	0	0	770.11	691.42	0	0	0	0	0	744.76	0	720.48	0	0	753.29	0	0	706.88	0	779.96	762.96	720.07	693.1	704.84	0	693.77	753.61	758.07	0	1080.2	739.45	767.28	711.84	0	786.22	738.02	722.37
3.1611e+13	690.82	726.13	791.09	783.37	0	0	0	0	757.01	0	749.01	692.03	0	0	769.99	691.34	0	0	0	0	0	744.59	0	728.02	0	0	753.19	0	0	710.25	0	778.83	762.62	719.88	692.89	704.66	0	693.66	753.46	757.96	0	734.07	739.33	766.51	712.46	0	785.76	737.89	721.47
3.1657e+13	690.64	725.96	795.03	782.93	0	0	0	0	759.23	0	748.91	691.88	0	0	769.88	691.27	0	0	0	0	0	744.43	0	729.99	0	0	753.09	0	0	712.6	0	779.43	762.22	719.68	692.68	704.47	0	693.55	753.28	757.84	0	719.57	739.21	766.12	714.78	0	785.32	737.76	722.4
3.1704e+13	690.46	725.8	793.43	783.02	0	0	0	0	760.39	0	748.8	691.74	0	0	769.76	691.2	0	0	0	0	0	744.27	0	728.32	0	0	752.99	0	0	711.95	0	780.48	761.97	719.49	692.45	704.28	0	693.43	753.07	757.73	0	712.56	739.09	766.38	714.88	0	785.23	737.63	723.05
3.175e+13	690.28	725.64	790.61	783.27	0	0	0	0	760.22	0	748.69	691.59	0	0	769.63	691.13	0	0	0	0	0	744.11	0	726.14	0	0	752.89	0	0	710.59	0	780.89	761.9	719.29	692.23	704.1	0	693.31	752.86	757.62	0	707.7	738.96	766.67	714.03	0	785.36	737.5	722.93
3.1797e+13	690.1	725.48	787.62	783.39	0	0	0	0	759.36	0	748.58	691.44	0	0	769.49	691.06	0	0	0	0	0	743.94	0	723.99	0	0	752.79	0	0	709.04	0	780.66	761.88	719.1	692.01	703.91	0	693.2	752.67	757.5	0	703.51	738.84	766.71	712.85	0	785.46	737.37	722.33
3.1843e+13	0	725.32	784.74	783.28	0	0	0	0	758.17	0	748.47	691.29	0	0	769.36	690.99	0	0	0	0	0	743.77	0	721.97	0	0	752.69	0	0	707.4	0	780	761.8	718.91	691.79	703.73	0	693.08	752.51	757.39	0	698.98	738.72	766.47	711.55	0	785.43	737.24	721.48
3.189e+13	692.33	727.17	781.46	784.47	0	0	0	0	757.86	0	750.1	693.65	0	0	770.87	693.18	0	0	0	0	0	745.46	0	720.66	0	0	754.29	0	690.5	706.9	0	780.21	763.46	720.86	694.22	705.89	0	695.35	754.21	758.96	0	821.82	740.42	767.65	711.9	0	786.76	738.96	722.53
3.1936e+13	692.15	727.01	793.33	783.83	0	0	0	0	757.84	0	749.99	693.5	0	0	770.75	693.11	0	0	0	0	0	745.29	0	729.68	0	0	754.19	0	690.25	711.78	0	779.33	763.1	720.67	694.01	705.7	0	695.24	754.05	758.85	0	729.91	740.29	766.88	713.63	0	786.28	738.83	722.02
3.1983e+13	691.97	726.85	795.38	783.51	0	0	0	0	760.08	0	749.88	693.36	0	0	770.63	693.04	0	0	0	0	0	745.13	0	730.21	0	0	754.09	0	0	713.1	0	780.21	762.7	720.47	693.8	705.52	0	695.12	753.86	758.73	0	718.05	740.17	766.66	715.45	0	785.9	738.7	723.08
3.2029e+13	691.78	726.69	793.36	783.66	0	0	0	0	760.9	0	749.78	693.21	0	0	770.51	692.96	0	0	0	0	0	744.97	0	728.31	0	0	753.99	0	0	712.16	0	781.15	762.5	720.28	693.59	705.33	0	695.01	753.65	758.62	0	711.68	740.05	766.97	715.24	0	785.88	738.57	723.56
3.2076e+13	691.6	726.53	790.47	783.91	0	0	0	0	760.54	0	749.67	693.07	0	0	770.38	692.89	0	0	0	0	0	744.81	0	726.1	0	0	753.89	0	0	710.69	0	781.42	762.45	720.09	693.38	705.15	0	694.9	753.44	758.51	0	707.06	739.93	767.23	714.26	0	786.01	738.44	723.31
3.2122e+13	691.42	726.37	787.49	783.98	0	0	0	0	759.59	0	749.56	692.92	0	0	770.25	692.82	0	0	0	0	0	744.64	0	723.96	0	0	753.79	0	0	709.1	0	781.08	762.43	719.89	693.17	704.96	0	694.79	753.26	758.39	0	702.91	739.8	767.21	713.02	0	786.09	738.31	722.64
3.2169e+13	691.24	726.21	784.64	783.83	0	0	0	0	758.35	0	749.45	692.77	0	0	770.12	692.75	0	0	0	0	0	744.47	0	721.95	0	0	753.69	0	0	707.43	0	780.35	762.34	719.7	692.97	704.78	0	694.67	753.1	758.28	0	698.24	739.68	766.91	711.7	0	786.02	738.18	721.74
3.2215e+13	693.62	728.03	783.86	784.93	0	0	0	0	757.95	0	751.06	695.08	0	0	771.61	694.89	0	0	0	0	0	746.14	0	722.46	0	0	755.28	0	691.37	707.64	0	780.45	763.94	721.63	695.34	706.9	0	696.89	754.78	759.84	0	766.51	741.36	767.99	712.1	0	787.29	739.87	722.69
3.2262e+13	693.44	727.87	794.92	784.3	0	0	0	0	758.78	0	750.95	694.94	0	0	771.49	694.82	0	0	0	0	0	745.98	0	730.77	0	0	755.18	0	691.12	712.92	0	779.92	763.55	721.44	695.13	706.72	0	696.77	754.62	759.72	0	726.78	741.24	767.27	714.71	0	786.79	739.74	722.66
3.2308e+13	693.27	727.71	795.58	784.09	0	0	0	0	760.84	0	750.84	694.79	0	0	771.38	694.74	0	0	0	0	0	745.82	0	730.32	0	0	755.08	0	690.88	713.44	0	780.96	763.19	721.24	694.92	706.54	0	696.66	754.42	759.61	0	716.75	741.11	767.22	715.98	0	786.48	739.61	723.73
3.2355e+13	693.09	727.55	793.25	784.3	0	0	0	0	761.36	0	750.73	694.64	0	0	771.25	694.67	0	0	0	0	0	745.66	0	728.26	0	0	754.98	0	690.63	712.29	0	781.78	763.03	721.05	694.7	706.35	0	696.54	754.21	759.49	0	710.91	740.99	767.56	715.52	0	786.51	739.48	724.03
3.2401e+13	692.91	727.39	790.31	784.52	0	0	0	0	760.83	0	750.62	694.5	0	0	771.12	694.6	0	0	0	0	0	745.49	0	726.04	0	0	754.87	0	690.39	710.77	0	781.91	763	720.86	694.49	706.17	0	696.43	754.01	759.38	0	706.49	740.87	767.76	714.45	0	786.65	739.35	723.66
3.2448e+13	692.73	727.23	787.34	784.55	0	0	0	0	759.78	0	750.51	694.35	0	0	770.99	694.53	0	0	0	0	0	745.33	0	723.91	0	0	754.77	0	690.14	709.15	0	781.47	762.97	720.67	694.27	705.99	0	696.32	753.83	759.26	0	702.36	740.75	767.68	713.17	0	786.71	739.22	722.92
3.2494e+13	692.55	727.07	784.53	784.35	0	0	0	0	758.51	0	750.4	694.2	0	0	770.86	694.46	0	0	0	0	0	745.16	0	721.92	0	0	754.67	0	0	707.45	0	780.68	762.85	720.47	694.06	705.81	0	696.2	753.67	759.15	0	697.6	740.62	767.33	711.82	0	786.6	739.09	721.98
3.2541e+13	694.88	728.86	787.56	785.37	0	0	0	0	758.14	0	752	696.47	0	0	772.34	696.56	0	0	0	0	0	746.81	0	725.55	0	0	756.24	0	692.28	709.29	0	780.69	764.4	722.38	696.39	707.89	0	698.38	755.35	760.69	0	749.27	742.28	768.32	712.69	0	787.79	740.76	722.88
3.2587e+13	694.7	728.71	796.03	784.77	0	0	0	0	759.75	0	751.89	696.32	0	0	772.22	696.49	0	0	0	0	0	746.65	0	731.46	0	0	756.14	0	692.02	713.86	0	780.58	764	722.19	696.19	707.71	0	698.27	755.18	760.57	0	724.45	742.16	767.69	715.67	0	787.3	740.63	723.34
3.2633e+13	694.52	728.55	795.66	784.69	0	0	0	0	761.52	0	751.78	696.18	0	0	772.1	696.41	0	0	0	0	0	746.49	0	730.36	0	0	756.04	0	691.76	713.77	0	781.69	763.67	721.99	695.98	707.53	0	698.16	754.98	760.46	0	715.73	742.03	767.78	716.45	0	787.07	740.5	724.32
3.268e+13	694.34	728.39	793.11	784.93	0	0	0	0	761.76	0	751.67	696.03	0	0	771.98	696.34	0	0	0	0	0	746.33	0	728.2	0	0	755.94	0	691.5	712.45	0	782.37	763.55	721.8	695.78	707.35	0	698.04	754.76	760.34	0	710.29	741.91	768.12	715.79	0	787.14	740.37	724.45
3.2726e+13	694.16	728.23	790.14	785.11	0	0	0	0	761.08	0	751.56	695.89	0	0	771.84	696.27	0	0	0	0	0	746.16	0	725.97	0	0	755.84	0	691.26	710.88	0	782.36	763.53	721.61	695.57	707.17	0	697.93	754.56	760.23	0	706	741.79	768.27	714.64	0	787.28	740.24	723.98
3.2773e+13	693.98	728.07	787.2	785.09	0	0	0	0	759.96	0	751.45	695.74	0	0	771.71	696.19	0	0	0	0	0	745.99	0	723.86	0	0	755.73	0	691.01	709.23	0	781.84	763.49	721.42	695.37	706.98	0	697.81	754.39	760.12	0	701.85	741.67	768.13	713.33	0	787.3	740.11	723.18
3.2819e+13	693.81	727.91	784.42	784.85	0	0	0	0	758.65	0	751.34	695.6	0	0	771.58	696.12	0	0	0	0	0	745.83	0	721.9	0	0	755.63	0	690.77	707.51	0	780.98	763.35	721.23	695.17	706.8	0	697.7	754.24	760	0	697.03	741.54	767.73	711.96	0	787.16	739.98	722.21
3.2866e+13	696.1	729.68	791.04	785.79	0	0	0	0	758.56	0	752.91	697.82	0	0	773.05	698.18	0	0	0	0	0	747.47	0	728.51	0	0	757.18	0	693.21	711.21	0	780.97	764.85	723.11	697.45	708.86	0	699.83	755.9	761.52	0	739.72	743.18	768.64	713.69	0	788.28	741.63	723.18
3.2912e+13	695.92	729.53	796.77	785.27	0	0	0	0	760.69	0	752.8	697.67	0	0	772.93	698.11	0	0	0	0	0	747.3	0	731.9	0	0	757.08	0	692.96	714.43	0	781.29	764.44	722.92	697.25	708.68	0	699.72	755.72	761.41	0	722.13	743.06	768.13	716.5	0	787.8	741.5	724.05
3.2959e+13	695.74	729.37	795.66	785.29	0	0	0	0	762.12	0	752.69	697.53	0	0	772.81	698.04	0	0	0	0	0	747.14	0	730.35	0	0	756.98	0	692.69	713.89	0	782.39	764.15	722.73	697.04	708.5	0	699.6	755.52	761.29	0	714.53	742.93	768.34	716.82	0	787.65	741.37	724.87
3.3005e+13	695.57	729.21	792.95	785.54	0	0	0	0	762.11	0	752.58	697.38	0	0	772.68	697.96	0	0	0	0	0	746.98	0	728.11	0	0	756.88	0	692.41	712.47	0	782.92	764.07	722.54	696.83	708.32	0	699.49	755.3	761.18	0	709.48	742.81	768.67	715.98	0	787.76	741.24	724.84
3.3052e+13	695.39	729.05	789.97	785.69	0	0	0	0	761.3	0	752.47	697.24	0	0	772.55	697.89	0	0	0	0	0	746.82	0	725.88	0	0	756.78	0	692.14	710.86	0	782.78	764.06	722.35	696.62	708.14	0	699.38	755.11	761.06	0	705.35	742.69	768.76	714.76	0	787.88	741.11	724.27
3.3098e+13	695.21	728.89	787.05	785.62	0	0	0	0	760.12	0	752.36	697.09	0	0	772.42	697.82	0	0	0	0	0	746.65	0	723.79	0	0	756.67	0	691.88	709.2	0	782.18	764	722.16	696.41	707.95	0	699.27	754.95	760.95	0	701.18	742.56	768.56	713.43	0	787.87	740.98	723.42
3.3145e+13	697.45	730.64	783.38	786.83	0	0	0	0	759.79	0	753.92	699.27	0	0	773.86	699.84	0	0	0	0	0	748.27	0	722.13	0	0	758.21	0	694.29	708.61	0	782.42	765.63	724.02	698.66	709.98	0	701.36	756.59	762.46	690.97	948.95	744.18	769.74	713.68	0	789.21	742.62	724.4
3.3191e+13	697.28	730.48	793.79	786.2	0	0	0	0	759.22	0	753.81	699.12	0	0	773.75	699.77	0	0	0	0	0	748.11	0	730.66	0	0	758.11	0	694.04	712.82	0	781.34	765.28	723.83	698.45	709.8	0	701.24	756.44	762.34	690.94	733.61	744.06	768.95	714.81	0	788.75	742.48	723.61
3.3238e+13	697.1	730.33	797.25	785.78	0	0	0	0	761.56	0	753.7	698.98	0	0	773.63	699.69	0	0	0	0	0	747.94	0	732.11	0	0	758	0	693.79	714.81	0	782.01	764.87	723.64	698.25	709.62	0	701.13	756.25	762.22	690.92	720.11	743.94	768.61	717.12	0	788.32	742.35	724.72
3.3284e+13	696.93	730.17	795.59	785.88	0	0	0	0	762.64	0	753.58	698.84	0	0	773.51	699.62	0	0	0	0	0	747.78	0	730.25	0	0	757.9	0	693.55	713.94	0	783.05	764.63	723.45	698.05	709.44	0	701.02	756.04	762.11	690.89	713.39	743.81	768.9	717.07	0	788.24	742.22	725.36
3.3331e+13	696.75	730.01	792.77	786.13	0	0	0	0	762.41	0	753.47	698.69	0	0	773.38	699.54	0	0	0	0	0	747.62	0	727.97	0	0	757.8	0	693.3	712.44	0	783.42	764.58	723.26	697.85	709.26	0	700.9	755.83	761.99	690.86	708.68	743.69	769.2	716.1	0	788.37	742.09	725.18
3.3377e+13	696.58	729.85	789.79	786.24	0	0	0	0	761.5	0	753.36	698.55	0	0	773.24	699.47	0	0	0	0	0	747.46	0	725.76	0	0	757.69	0	693.06	710.82	0	783.17	764.57	723.07	697.65	709.08	0	700.79	755.65	761.88	690.84	704.66	743.56	769.22	714.84	0	788.47	741.96	724.52
3.3424e+13	696.4	729.69	786.9	786.12	0	0	0	0	760.27	0	753.25	698.41	0	0	773.11	699.39	0	0	0	0	0	747.29	0	723.69	0	0	757.59	0	692.79	709.15	0	782.49	764.49	722.88	697.45	708.9	0	700.68	755.49	761.76	690.81	700.46	743.44	768.96	713.48	0	788.42	741.83	723.62
3.347e+13	698.6	731.42	783.94	787.24	0	0	0	0	759.83	0	754.79	700.54	0	0	774.54	701.38	690.86	0	0	0	0	748.9	0	722.53	0	0	759.11	0	695.13	708.64	0	782.62	766.07	724.72	699.65	710.89	0	702.73	757.13	763.26	692.73	797.86	745.04	770.05	713.64	0	789.69	743.45	724.49
3.3517e+13	698.43	731.27	795.81	786.6	0	0	0	0	760.07	0	754.68	700.39	0	0	774.43	701.31	690.68	0	0	0	0	748.73	0	732.04	0	0	759.01	0	694.88	714.09	0	781.81	765.69	724.53	699.45	710.71	0	702.61	756.97	763.14	692.7	729.8	744.92	769.28	715.9	0	789.21	743.32	724.15
3.3563e+13	698.25	731.11	797.53	786.3	0	0	0	0	762.35	0	754.57	700.25	0	0	774.31	701.23	690.49	0	0	0	0	748.57	0	732.17	0	0	758.9	0	694.62	715.09	0	782.74	765.3	724.34	699.25	710.54	0	702.5	756.77	763.02	692.67	718.66	744.8	769.11	717.62	0	788.84	743.19	725.34
3.361e+13	698.08	730.95	795.47	786.47	0	0	0	0	763.1	0	754.46	700.11	0	0	774.19	701.15	690.3	0	0	0	0	748.41	0	730.11	0	0	758.8	0	694.37	713.99	0	783.66	765.11	724.15	699.04	710.36	0	702.39	756.56	762.91	692.64	712.53	744.67	769.45	717.28	0	788.83	743.06	725.78
3.3656e+13	697.91	730.79	792.58	786.71	0	0	0	0	762.68	0	754.35	699.97	0	0	774.05	701.08	690.11	0	0	0	0	748.25	0	727.82	0	0	758.7	0	694.12	712.44	0	783.89	765.08	723.96	698.84	710.18	0	702.27	756.35	762.79	692.61	708.05	744.55	769.7	716.21	0	788.96	742.92	725.47
3.3703e+13	697.73	730.63	789.6	786.77	0	0	0	0	761.67	0	754.24	699.83	0	0	773.92	701	0	0	0	0	0	748.08	0	725.63	0	0	758.59	0	693.88	710.8	0	783.54	765.06	723.77	698.63	710	0	702.16	756.17	762.68	692.58	704.09	744.42	769.67	714.91	0	789.04	742.79	724.74
3.3749e+13	697.56	730.48	786.75	786.61	0	0	0	0	760.39	0	754.13	699.68	0	0	773.79	700.93	0	0	0	0	0	747.91	0	723.59	0	0	758.49	0	693.64	709.11	0	782.79	764.96	723.58	698.43	709.82	0	702.05	756.02	762.56	692.56	699.85	744.3	769.35	713.54	0	788.96	742.66	723.8
3.3796e+13	699.72	732.19	786.78	787.64	0	0	0	0	759.89	0	755.65	701.77	0	0	775.21	702.88	692.04	0	0	0	0	749.51	0	724.87	0	0	759.99	0	695.96	709.68	0	782.81	766.5	725.4	700.6	711.78	0	704.06	757.65	764.04	694.45	760.51	745.88	770.34	713.87	0	790.16	744.26	724.58
3.3842e+13	699.55	732.03	797.23	787.02	0	0	0	0	761.01	0	755.54	701.63	0	0	775.1	702.81	691.84	0	0	0	0	749.35	0	732.92	0	0	759.89	0	695.72	715.1	0	782.37	766.1	725.21	700.4	711.61	0	703.95	757.48	763.92	694.41	726.92	745.76	769.63	716.9	0	789.66	744.13	724.77
3.3889e+13	699.37	731.87	797.67	786.84	0	0	0	0	763.06	0	755.43	701.49	0	0	774.98	702.73	691.65	0	0	0	0	749.18	0	732.16	0	0	759.78	0	695.46	715.35	0	783.44	765.74	725.02	700.2	711.43	0	703.84	757.28	763.8	694.38	717.43	745.63	769.63	718.05	0	789.37	744	725.91
3.3935e+13	699.2	731.71	795.32	787.05	0	0	0	0	763.5	0	755.31	701.35	0	0	774.85	702.65	691.47	0	0	0	0	749.02	0	729.98	0	0	759.68	0	695.21	714.07	0	784.23	765.59	724.83	700	711.25	0	703.72	757.06	763.69	694.35	711.79	745.51	769.99	717.48	0	789.41	743.87	726.17
3.3982e+13	699.03	731.56	792.38	787.26	0	0	0	0	762.91	0	755.2	701.21	0	0	774.72	702.58	691.28	0	0	0	0	748.86	0	727.69	0	0	759.58	0	694.95	712.47	0	784.33	765.58	724.64	699.81	711.07	0	703.61	756.86	763.57	694.32	707.5	745.39	770.18	716.33	0	789.54	743.74	725.74
3.4028e+13	698.86	731.4	789.42	787.28	0	0	0	0	761.82	0	755.09	701.06	0	0	774.58	702.5	691.1	0	0	0	0	748.69	0	725.52	0	0	759.47	0	694.7	710.81	0	783.88	765.55	724.45	699.61	710.9	0	703.5	756.69	763.46	694.29	703.57	745.26	770.09	714.99	0	789.59	743.61	724.94
3.4075e+13	698.68	731.24	786.6	787.07	0	0	0	0	760.5	0	754.98	700.92	0	0	774.45	702.42	690.91	0	0	0	0	748.53	0	723.5	0	0	759.37	0	694.45	709.11	0	783.06	765.43	724.27	699.42	710.72	0	703.38	756.54	763.34	694.26	699.24	745.14	769.72	713.61	0	789.48	743.48	723.97
3.4121e+13	700.8	732.93	790.45	788.03	0	0	0	0	760.1	0	756.49	702.97	0	0	775.87	704.35	693.2	0	0	0	0	750.11	0	728.14	0	0	760.86	0	696.74	711.54	0	783	766.91	726.06	701.55	712.65	0	705.36	758.15	764.8	696.12	746.73	746.71	770.62	714.59	0	790.6	745.06	724.73
3.4168e+13	700.63	732.78	798.21	787.45	0	0	0	0	761.95	0	756.38	702.83	0	0	775.75	704.27	693.01	0	0	0	0	749.95	0	733.45	0	0	760.75	0	696.5	715.89	0	783	766.49	725.88	701.35	712.48	0	705.25	757.98	764.69	696.09	724.69	746.58	770.01	717.79	0	790.11	744.93	725.43
3.4214e+13	700.46	732.62	797.7	787.38	0	0	0	0	763.68	0	756.26	702.69	0	0	775.63	704.19	692.83	0	0	0	0	749.78	0	732.11	0	0	760.65	0	696.26	715.58	0	784.12	766.17	725.69	701.15	712.3	0	705.13	757.77	764.57	696.06	716.4	746.46	770.15	718.43	0	789.9	744.8	726.44
3.426e+13	700.29	732.46	795.13	787.62	0	0	0	0	763.84	0	756.15	702.55	0	0	775.5	704.11	692.65	0	0	0	0	749.62	0	729.84	0	0	760.54	0	696.02	714.16	0	784.77	766.07	725.5	700.94	712.12	0	705.02	757.56	764.45	696.02	711.15	746.33	770.51	717.67	0	789.98	744.66	726.52
3.4307e+13	700.12	732.3	792.17	787.8	0	0	0	0	763.11	0	756.04	702.41	0	0	775.37	704.04	692.46	0	0	0	0	749.46	0	727.56	0	0	760.44	0	695.77	712.52	0	784.73	766.06	725.31	700.74	711.95	0	704.91	757.36	764.34	695.99	707.01	746.21	770.64	716.45	0	790.11	744.53	725.99
3.4353e+13	699.95	732.15	789.23	787.77	0	0	0	0	761.95	0	755.93	702.27	0	0	775.23	703.96	692.27	0	0	0	0	749.29	0	725.41	0	0	760.33	0	695.52	710.85	0	784.19	766.02	725.13	700.54	711.77	0	704.8	757.2	764.22	695.96	703.11	746.08	770.48	715.09	0	790.12	744.4	725.14
3.44e+13	699.78	731.99	786.45	787.52	0	0	0	0	760.6	0	755.82	702.13	0	0	775.1	703.88	692.08	0	0	0	0	749.13	0	723.43	0	0	760.23	0	695.27	709.12	0	783.32	765.87	724.94	700.35	711.6	0	704.68	757.05	764.1	695.93	698.7	745.96	770.07	713.69	0	789.97	744.27	724.13
3.4446e+13	701.86	733.66	793.71	788.39	0	0	0	0	760.56	0	757.31	704.14	0	0	776.51	705.77	694.32	0	0	0	0	750.69	0	730.96	0	0	761.7	0	697.52	713.54	0	783.26	767.3	726.72	702.44	713.5	0	706.62	758.65	765.55	697.76	739.33	747.51	770.89	715.69	0	791.03	745.84	725.03
3.4493e+13	701.69	733.51	798.85	787.89	0	0	0	0	762.85	0	757.2	704	0	0	776.39	705.69	694.13	0	0	0	0	750.53	0	733.77	0	0	761.6	0	697.27	716.51	0	783.67	766.88	726.53	702.25	713.33	0	706.51	758.47	765.43	697.73	722.9	747.38	770.43	718.57	0	790.57	745.7	726.11
3.4539e+13	701.52	733.35	797.64	787.93	0	0	0	0	764.22	0	757.08	703.86	0	0	776.27	705.61	693.94	0	0	0	0	750.37	0	732.03	0	0	761.49	0	697.03	715.77	0	784.76	766.61	726.34	702.05	713.15	0	706.4	758.26	765.32	697.69	715.52	747.26	770.67	718.77	0	790.43	745.57	726.93
3.4586e+13	701.35	733.19	794.93	788.18	0	0	0	0	764.14	0	756.97	703.72	0	0	776.14	705.54	693.76	0	0	0	0	750.21	0	729.72	0	0	761.39	0	696.78	714.25	0	785.26	766.54	726.15	701.86	712.98	0	706.29	758.04	765.2	697.66	710.59	747.13	771.01	717.85	0	790.54	745.44	726.84
3.4632e+13	701.18	733.03	791.95	788.32	0	0	0	0	763.28	0	756.86	703.58	0	0	776	705.46	693.57	0	0	0	0	750.05	0	727.45	0	0	761.28	0	696.54	712.58	0	785.1	766.54	725.97	701.67	712.8	0	706.17	757.86	765.08	697.62	706.57	747.01	771.08	716.58	0	790.65	745.31	726.22
3.4679e+13	701.01	732.88	789.04	788.24	0	0	0	0	762.06	0	756.75	703.44	0	0	775.87	705.38	693.39	0	0	0	0	749.88	0	725.33	0	0	761.18	0	696.3	710.89	0	784.48	766.47	725.78	701.48	712.63	0	706.06	757.69	764.97	697.59	702.67	746.89	770.86	715.2	0	790.63	745.18	725.32
3.4725e+13	703.06	734.53	785.33	789.38	0	0	0	0	761.61	0	758.22	705.42	0	0	777.25	707.24	695.59	691.56	0	0	0	751.43	0	723.55	0	0	762.63	0	698.52	710.16	0	784.65	768.05	727.54	703.54	714.51	0	707.97	759.29	766.4	699.4	894.47	748.42	771.96	715.27	0	791.91	746.73	726.14
3.4772e+13	702.89	734.38	796.22	788.75	0	0	0	0	761.26	0	758.11	705.28	0	0	777.13	707.16	695.41	691.45	0	0	0	751.27	0	732.95	0	0	762.53	0	698.28	715.28	0	783.61	767.68	727.35	703.34	714.33	0	707.86	759.13	766.29	699.36	734.29	748.29	771.16	716.94	0	791.45	746.6	725.49
3.4818e+13	702.72	734.22	799.25	788.36	0	0	0	0	763.68	0	758	705.14	0	0	777.01	707.08	695.23	691.33	0	0	0	751.11	0	733.94	0	0	762.42	0	698.04	716.99	0	784.36	767.27	727.17	703.14	714.16	0	707.74	758.94	766.17	699.32	721.19	748.17	770.87	719.23	0	791.03	746.47	726.77
3.4865e+13	702.55	734.06	797.53	788.47	0	0	0	0	764.69	0	757.88	705	0	0	776.89	707	695.05	691.21	0	0	0	750.95	0	731.94	0	0	762.32	0	697.79	715.93	0	785.37	767.05	726.98	702.94	713.98	0	707.63	758.73	766.05	699.29	714.54	748.04	771.19	719.08	0	790.96	746.33	727.38
3.4911e+13	702.38	733.9	794.71	788.72	0	0	0	0	764.39	0	757.77	704.86	0	0	776.76	706.92	694.87	691.09	0	0	0	750.78	0	729.6	0	0	762.21	0	697.55	714.32	0	785.71	767.01	726.79	702.75	713.81	0	707.52	758.52	765.93	699.25	709.88	747.92	771.49	718.03	0	791.09	746.2	727.15
3.4958e+13	702.21	733.75	791.73	788.82	0	0	0	0	763.43	0	757.66	704.72	0	0	776.62	706.84	694.68	690.98	0	0	0	750.62	0	727.34	0	0	762.11	0	697.3	712.61	0	785.44	767	726.61	702.55	713.63	0	707.4	758.34	765.82	699.21	705.96	747.8	771.5	716.7	0	791.18	746.07	726.45
3.5004e+13	702.05	733.59	788.85	788.69	0	0	0	0	762.15	0	757.55	704.58	0	0	776.49	706.77	694.5	690.87	0	0	0	750.45	0	725.25	0	0	762	0	697.06	710.89	0	784.75	766.92	726.42	702.36	713.46	0	707.29	758.18	765.7	699.18	702.02	747.67	771.22	715.29	0	791.13	745.94	725.51
3.5051e+13	704.06	735.23	786.37	789.75	0	0	0	690.66	761.61	0	759.01	706.53	0	0	777.86	708.59	696.65	692.99	0	0	0	751.99	0	724.46	0	0	763.44	0	699.25	710.48	0	784.8	768.44	728.17	704.39	715.31	0	709.17	759.77	767.12	700.96	787.43	749.19	772.22	715.31	0	792.34	747.47	726.22
3.5097e+13	703.89	735.07	798.04	789.11	0	0	0	690.51	762.12	0	758.9	706.39	0	0	777.75	708.51	696.47	692.88	0	0	0	751.83	0	734.22	0	0	763.34	0	699.01	716.55	0	784.06	768.04	727.98	704.2	715.14	0	709.05	759.61	767	700.92	730.67	749.06	771.45	718.11	0	791.85	747.34	726.09
3.5144e+13	703.72	734.92	799.47	788.83	0	0	0	690.35	764.42	0	758.78	706.25	0	0	777.63	708.43	696.28	692.77	0	0	0	751.67	0	733.99	0	0	763.23	0	698.77	717.27	0	785.04	767.66	727.79	704.01	714.96	0	708.94	759.41	766.88	700.88	719.78	748.94	771.34	719.74	0	791.5	747.21	727.39
3.519e+13	703.55	734.76	797.37	789.01	0	0	0	690.2	765.09	0	758.67	706.11	0	0	777.5	708.35	696.1	692.65	0	0	0	751.51	0	731.81	0	0	763.12	0	698.54	715.99	0	785.93	767.49	727.61	703.82	714.79	0	708.83	759.19	766.77	700.85	713.72	748.81	771.7	719.29	0	791.49	747.08	727.79
3.5237e+13	703.39	734.6	794.48	789.24	0	0	0	690.05	764.61	0	758.56	705.97	0	0	777.37	708.27	695.92	692.54	0	0	0	751.35	0	729.46	0	0	763.02	0	698.3	714.31	0	786.13	767.47	727.42	703.63	714.62	0	708.72	758.99	766.65	700.81	709.29	748.69	771.94	718.14	0	791.63	746.95	727.43
3.5283e+13	703.22	734.45	791.51	789.29	0	0	0	0	763.55	0	758.44	705.83	0	0	777.23	708.19	695.74	692.42	0	0	0	751.18	0	727.22	0	0	762.91	0	698.05	712.59	0	785.76	767.45	727.23	703.43	714.44	0	708.6	758.81	766.53	700.77	705.45	748.56	771.89	716.78	0	791.69	746.82	726.65
3.533e+13	703.05	734.29	788.66	789.12	0	0	0	0	762.23	0	758.33	705.7	0	0	777.1	708.12	695.56	692.31	0	0	0	751.02	0	725.15	0	0	762.81	0	697.81	710.87	0	784.99	767.34	727.05	703.24	714.27	0	708.49	758.66	766.41	700.73	701.47	748.44	771.56	715.35	0	791.61	746.69	725.67
3.5376e+13	705.03	735.91	789.53	790.1	0	0	0	691.93	761.66	0	759.78	707.61	0	0	778.46	709.91	697.68	694.39	0	0	0	752.54	0	727.37	0	0	764.23	0	699.97	711.93	0	784.94	768.81	728.77	705.24	716.1	0	710.34	760.23	767.82	702.49	758.67	749.94	772.47	715.7	0	792.75	748.2	726.31
3.5423e+13	704.87	735.75	799.32	789.48	0	0	0	691.78	763.05	0	759.66	707.47	0	0	778.35	709.83	697.5	694.27	0	0	0	752.38	0	734.98	0	0	764.13	0	699.73	717.51	0	784.61	768.4	728.59	705.04	715.93	0	710.22	760.07	767.7	702.45	727.97	749.82	771.77	719.14	0	792.25	748.07	726.75
3.5469e+13	704.7	735.6	799.54	789.32	0	0	0	691.61	765.07	0	759.55	707.33	0	0	778.23	709.75	697.32	694.16	0	0	0	752.22	0	733.95	0	0	764.02	0	699.49	717.49	0	785.69	768.05	728.4	704.85	715.75	0	710.11	759.86	767.59	702.41	718.63	749.69	771.82	720.16	0	791.97	747.94	727.95
3.5516e+13	704.53	735.44	797.17	789.54	0	0	0	691.46	765.43	0	759.44	707.19	0	0	778.1	709.67	697.14	694.05	0	0	0	752.06	0	731.66	0	0	763.91	0	699.25	716.05	0	786.45	767.92	728.22	704.65	715.58	0	710	759.65	767.47	702.37	713.03	749.56	772.19	719.48	0	792.02	747.81	728.16
3.5562e+13	704.37	735.29	794.24	789.74	0	0	0	691.31	764.79	0	759.32	707.05	0	0	777.96	709.59	696.96	693.93	0	0	0	751.9	0	729.31	0	0	763.81	0	699.02	714.33	0	786.52	767.92	728.03	704.46	715.41	0	709.88	759.45	767.35	702.33	708.79	749.44	772.38	718.25	0	792.15	747.68	727.68
3.5609e+13	704.2	735.13	791.29	789.75	0	0	0	691.16	763.66	0	759.21	706.92	0	0	777.83	709.51	696.79	693.82	0	0	0	751.73	0	727.1	0	0	763.7	0	698.78	712.6	0	786.05	767.88	727.85	704.27	715.24	0	709.77	759.28	767.23	702.29	704.99	749.31	772.26	716.85	0	792.19	747.54	726.84
3.5655e+13	704.04	734.97	788.47	789.54	0	0	0	691.01	762.3	0	759.1	706.78	0	0	777.7	709.43	696.61	693.7	0	0	0	751.57	0	725.06	0	0	763.6	0	698.54	710.87	0	785.22	767.76	727.66	704.08	715.06	0	709.66	759.13	767.12	702.25	700.98	749.19	771.88	715.42	0	792.07	747.41	725.83
3.5702e+13	705.98	736.58	793.1	790.43	0	0	0	693.16	761.9	0	760.53	708.66	0	0	779.05	711.2	698.69	695.75	0	0	0	753.08	0	730.77	0	0	765.01	0	700.67	714.05	0	785.11	769.17	729.37	706.05	716.87	0	711.47	760.69	768.51	703.98	746.57	750.68	772.7	716.61	0	793.14	748.91	726.5
3.5748e+13	705.82	736.42	800.18	789.86	0	0	0	693.01	763.97	0	760.42	708.52	0	0	778.93	711.12	698.51	695.63	0	0	0	752.92	0	735.43	0	0	764.9	0	700.43	718.23	0	785.21	768.75	729.18	705.87	716.7	0	711.36	760.52	768.39	703.94	725.66	750.55	772.12	720.02	0	792.65	748.78	727.44
3.5795e+13	705.65	736.26	799.52	789.82	0	0	0	692.86	765.63	0	760.3	708.38	0	0	778.81	711.04	698.32	695.52	0	0	0	752.76	0	733.87	0	0	764.79	0	700.2	717.65	0	786.32	768.44	729	705.68	716.53	0	711.25	760.31	768.27	703.9	717.49	750.43	772.31	720.52	0	792.46	748.65	728.46
3.5841e+13	705.49	736.11	796.95	790.06	0	0	0	692.71	765.73	0	760.19	708.25	0	0	778.68	710.95	698.14	695.4	0	0	0	752.6	0	731.51	0	0	764.69	0	699.96	716.07	0	786.93	768.36	728.81	705.49	716.35	0	711.14	760.09	768.16	703.85	712.28	750.3	772.67	719.65	0	792.54	748.52	728.49
3.5888e+13	705.32	735.95	793.99	790.23	0	0	0	692.56	764.94	0	760.07	708.11	0	0	778.55	710.87	697.96	695.29	0	0	0	752.44	0	729.17	0	0	764.58	0	699.72	714.32	0	786.87	768.36	728.63	705.3	716.18	0	711.02	759.9	768.04	703.81	708.2	750.17	772.79	718.34	0	792.66	748.39	727.9
3.5934e+13	705.16	735.8	791.07	790.19	0	0	0	692.41	763.74	0	759.96	707.97	0	0	778.41	710.79	697.78	695.17	0	0	0	752.27	0	726.99	0	0	764.48	0	699.49	712.57	0	786.31	768.31	728.45	705.1	716.01	0	710.91	759.73	767.92	703.77	704.43	750.05	772.62	716.92	0	792.67	748.26	727.01
3.598e+13	704.99	735.64	788.28	789.93	0	0	0	692.26	762.36	0	759.85	707.83	0	0	778.28	710.71	697.61	695.06	0	0	0	752.1	0	724.97	0	0	764.37	0	699.25	710.82	0	785.43	768.16	728.26	704.91	715.84	0	710.8	759.59	767.8	703.73	700.38	749.92	772.18	715.47	0	792.51	748.13	725.97
3.6027e+13	706.91	737.23	796.13	790.75	0	0	0	694.37	762.4	0	761.27	709.68	0	0	779.63	712.45	699.65	697.06	0	0	0	753.61	0	733.42	0	0	765.77	0	701.35	716.03	0	785.34	769.52	729.95	706.85	717.62	0	712.58	761.14	769.18	705.44	739.68	751.4	772.93	717.82	0	793.52	749.61	726.84
3.6073e+13	706.74	737.07	800.73	790.27	0	0	0	694.22	764.83	0	761.15	709.55	0	0	779.51	712.37	699.48	696.95	0	0	0	753.45	0	735.66	0	0	765.66	0	701.12	718.7	0	785.84	769.1	729.77	706.66	717.45	0	712.47	760.95	769.06	705.39	723.84	751.27	772.51	720.72	0	793.06	749.48	728.12
3.612e+13	706.58	736.92	799.42	790.32	0	0	0	694.07	766.12	0	761.04	709.41	0	0	779.39	712.29	699.3	696.84	0	0	0	753.29	0	733.74	0	0	765.55	0	700.88	717.74	0	786.92	768.84	729.58	706.47	717.28	0	712.36	760.74	768.95	705.35	716.55	751.15	772.79	720.78	0	792.94	749.35	728.92
3.6166e+13	706.41	736.76	796.71	790.56	0	0	0	693.92	765.98	0	760.92	709.27	0	0	779.25	712.21	699.13	696.72	0	0	0	753.13	0	731.34	0	0	765.45	0	700.65	716.07	0	787.38	768.79	729.4	706.28	717.11	0	712.25	760.53	768.83	705.31	711.66	751.02	773.12	719.76	0	793.05	749.22	728.78
3.6213e+13	706.25	736.61	793.74	790.7	0	0	0	693.76	765.07	0	760.81	709.13	0	0	779.12	712.13	698.95	696.61	0	0	0	752.96	0	729.02	0	0	765.34	0	700.41	714.3	0	787.2	768.79	729.21	706.1	716.94	0	712.13	760.34	768.71	705.26	707.7	750.89	773.19	718.41	0	793.15	749.09	728.11
3.6259e+13	706.09	736.45	790.84	790.61	0	0	0	693.62	763.81	0	760.69	709	0	0	778.98	712.05	698.78	696.49	0	0	0	752.8	0	726.86	0	0	765.23	0	700.18	712.54	0	786.56	768.72	729.03	705.91	716.76	0	712.02	760.18	768.59	705.22	703.94	750.77	772.95	716.97	0	793.13	748.95	727.17
3.6306e+13	707.97	738.02	787.16	791.69	0	0	0	695.69	763.26	0	762.1	710.82	0	0	780.31	713.76	700.79	698.46	0	0	0	754.29	0	725.03	0	0	766.62	0	702.25	711.68	0	786.66	770.23	730.71	707.83	718.53	0	713.78	761.73	769.96	706.9	858.34	752.23	773.98	716.85	0	794.34	750.43	727.83
3.6352e+13	707.81	737.87	798.42	791.06	0	0	0	695.54	763.15	0	761.99	710.68	0	0	780.19	713.68	700.61	698.35	0	0	0	754.13	0	735.19	0	0	766.51	0	702.02	717.65	0	785.68	769.85	730.52	707.64	718.36	0	713.66	761.57	769.84	706.86	735.11	752.1	773.17	719.08	0	793.88	750.29	727.35
3.6399e+13	707.65	737.71	801.05	790.69	0	0	0	695.39	765.61	0	761.87	710.54	0	0	780.07	713.59	700.43	698.23	0	0	0	753.97	0	735.73	0	0	766.4	0	701.79	719.05	0	786.49	769.44	730.34	707.45	718.18	0	713.55	761.38	769.72	706.81	722.32	751.98	772.93	721.29	0	793.48	750.16	728.76
3.6445e+13	707.48	737.56	799.27	790.82	0	0	0	695.24	766.54	0	761.76	710.41	0	0	779.95	713.51	700.26	698.12	0	0	0	753.81	0	733.59	0	0	766.29	0	701.55	717.81	0	787.47	769.24	730.15	707.26	718.01	0	713.44	761.16	769.6	706.77	715.74	751.85	773.27	721.01	0	793.42	750.03	729.33
3.6492e+13	707.32	737.4	796.46	791.06	0	0	0	695.09	766.19	0	761.64	710.27	0	0	779.81	713.43	700.08	698	0	0	0	753.64	0	731.18	0	0	766.19	0	701.32	716.08	0	787.79	769.21	729.97	707.07	717.84	0	713.33	760.96	769.49	706.72	711.11	751.72	773.56	719.87	0	793.55	749.9	729.04
3.6538e+13	707.16	737.24	793.49	791.14	0	0	0	694.94	765.18	0	761.53	710.13	0	0	779.68	713.35	699.9	697.89	0	0	0	753.48	0	728.88	0	0	766.08	0	701.09	714.3	0	787.5	769.2	729.79	706.88	717.67	0	713.22	760.78	769.37	706.68	707.25	751.6	773.56	718.48	0	793.63	749.77	728.29
3.6585e+13	706.99	737.09	790.62	791.01	0	0	0	694.79	763.87	0	761.41	710	0	0	779.54	713.27	699.72	697.78	0	0	0	753.31	0	726.75	0	0	765.97	0	700.86	712.54	0	786.78	769.12	729.6	706.69	717.5	0	713.1	760.62	769.25	706.64	703.49	751.47	773.26	717.02	0	793.57	749.64	727.31
3.6631e+13	708.85	738.65	788.75	792.01	0	0	0	696.82	763.23	0	762.81	711.79	0	0	780.86	714.95	701.7	699.71	0	0	0	754.79	0	726.55	0	0	767.34	690.58	702.9	712.35	0	786.77	770.58	731.26	708.58	719.24	0	714.83	762.16	770.61	708.29	777.37	752.92	774.2	716.95	0	794.72	751.09	727.87
3.6678e+13	708.69	738.49	800.06	791.38	0	0	0	696.68	764.02	0	762.69	711.65	0	0	780.74	714.87	701.53	699.59	0	0	0	754.63	0	736.29	0	0	767.24	690.41	702.67	718.74	0	786.12	770.18	731.08	708.4	719.07	0	714.72	762	770.49	708.25	730.73	752.79	773.43	720.24	0	794.24	750.96	727.97
3.6724e+13	708.53	738.34	801.2	791.13	0	0	0	696.53	766.3	0	762.58	711.52	0	0	780.62	714.79	701.36	699.48	0	0	0	754.47	0	735.7	0	0	767.13	690.24	702.44	719.12	0	787.12	769.79	730.9	708.21	718.9	0	714.61	761.8	770.37	708.2	720.37	752.67	773.37	721.71	0	793.9	750.83	729.35
3.6771e+13	708.36	738.18	799.07	791.31	0	0	0	696.38	766.9	0	762.46	711.38	0	0	780.5	714.71	701.18	699.37	0	0	0	754.31	0	733.39	0	0	767.02	690.07	702.21	717.67	0	787.99	769.64	730.71	708.02	718.73	0	714.49	761.58	770.25	708.15	714.49	752.54	773.74	721.13	0	793.91	750.7	729.7
3.6817e+13	708.2	738.03	796.19	791.53	0	0	0	696.23	766.36	0	762.35	711.25	0	0	780.36	714.62	701.01	699.25	0	0	0	754.15	0	730.97	0	0	766.91	0	701.98	715.9	0	788.16	769.63	730.53	707.84	718.56	0	714.38	761.38	770.13	708.11	710.18	752.41	773.98	719.88	0	794.03	750.57	729.28
3.6864e+13	708.04	737.87	793.24	791.57	0	0	0	696.08	765.26	0	762.23	711.11	0	0	780.22	714.54	700.84	699.14	0	0	0	753.98	0	728.69	0	0	766.81	0	701.75	714.12	0	787.77	769.61	730.35	707.65	718.39	0	714.27	761.21	770.01	708.06	706.44	752.29	773.91	718.45	0	794.09	750.44	728.45
3.691e+13	707.88	737.72	790.39	791.4	0	0	0	695.94	763.91	0	762.12	710.97	0	0	780.09	714.46	700.67	699.03	0	0	0	753.82	0	726.59	0	0	766.7	0	701.52	712.36	0	786.99	769.5	730.17	707.47	718.22	0	714.16	761.06	769.89	708.02	702.68	752.16	773.56	716.98	0	794	750.3	727.43
3.6957e+13	709.71	739.26	792.09	792.31	0	0	0	697.93	763.29	0	763.5	712.74	0	0	781.4	716.12	702.61	700.92	0	0	0	755.29	0	729.84	0	0	768.06	691.63	703.54	713.98	0	786.88	770.91	731.81	709.33	719.94	0	715.86	762.58	771.24	709.65	755.04	753.59	774.4	717.4	0	795.08	751.75	727.94
3.7003e+13	709.55	739.1	801.2	791.71	0	0	0	697.78	764.94	0	763.38	712.6	0	0	781.28	716.04	702.44	700.81	0	0	0	755.13	0	736.84	0	0	767.95	691.46	703.31	719.38	0	786.64	770.49	731.63	709.14	719.77	0	715.75	762.41	771.12	709.6	727.94	753.47	773.72	721.11	0	794.6	751.62	728.63
3.705e+13	709.39	738.95	801.23	791.58	0	0	0	697.63	766.9	0	763.27	712.47	0	0	781.16	715.95	702.26	700.69	0	0	0	754.97	0	735.54	0	0	767.84	691.29	703.08	719.1	0	787.74	770.15	731.44	708.96	719.6	0	715.64	762.21	771	709.55	719.05	753.34	773.82	721.96	0	794.33	751.48	729.85
3.7096e+13	709.23	738.79	798.84	791.79	0	0	0	697.49	767.2	0	763.15	712.33	0	0	781.03	715.87	702.09	700.58	0	0	0	754.81	0	733.14	0	0	767.73	691.12	702.85	717.53	0	788.46	770.04	731.26	708.77	719.44	0	715.52	761.99	770.88	709.51	713.64	753.21	774.2	721.16	0	794.38	751.35	730
3.7143e+13	709.06	738.64	795.92	791.99	0	0	0	697.34	766.51	0	763.04	712.2	0	0	780.9	715.79	701.91	700.47	0	0	0	754.64	0	730.73	0	0	767.62	690.95	702.62	715.75	0	788.5	770.04	731.08	708.58	719.27	0	715.41	761.79	770.76	709.46	709.51	753.09	774.37	719.85	0	794.51	751.22	729.45
3.7189e+13	708.9	738.48	792.98	791.99	0	0	0	697.19	765.33	0	762.92	712.06	0	0	780.76	715.7	701.74	700.35	0	0	0	754.48	0	728.48	0	0	767.52	690.78	702.39	713.97	0	788.02	770.01	730.9	708.4	719.1	0	715.3	761.63	770.64	709.41	705.83	752.96	774.24	718.4	0	794.54	751.09	728.57
3.7236e+13	708.74	738.33	790.17	791.76	0	0	0	697.05	763.95	0	762.81	711.93	0	0	780.63	715.62	701.57	700.24	0	0	0	754.31	0	726.41	0	0	767.41	690.62	702.16	712.22	0	787.18	769.88	730.72	708.21	718.93	0	715.19	761.48	770.52	709.37	702.02	752.84	773.84	716.93	0	794.42	750.96	727.51
3.7282e+13	710.54	739.86	795.52	792.6	0	0	0	699	763.57	0	764.17	713.67	0	690.71	781.93	717.26	703.48	702.1	0	0	0	755.77	0	733.12	0	0	768.75	692.72	704.16	716.05	0	787.02	771.23	732.34	710.05	720.63	0	716.87	763	771.86	710.98	744.73	754.25	774.6	718.36	0	795.43	752.39	728.11
3.7329e+13	710.38	739.7	801.95	792.06	0	0	0	698.86	765.83	0	764.06	713.53	0	690.71	781.81	717.17	703.31	701.99	0	0	0	755.61	0	737.1	0	0	768.65	692.55	703.94	719.84	0	787.22	770.8	732.16	709.87	720.46	0	716.75	762.82	771.74	710.93	725.72	754.13	774.05	721.81	0	794.96	752.26	729.28
3.7375e+13	710.22	739.55	801.16	792.03	0	0	0	698.71	767.43	0	763.94	713.39	0	690.71	781.69	717.09	703.14	701.87	0	0	0	755.45	0	735.33	0	0	768.54	692.39	703.71	719.08	0	788.32	770.51	731.98	709.69	720.29	0	716.64	762.61	771.62	710.88	717.92	754	774.27	722.15	0	794.77	752.12	730.28
3.7422e+13	710.06	739.39	798.59	792.27	0	0	0	698.57	767.45	0	763.83	713.26	0	690.71	781.56	717.01	702.97	701.76	0	0	0	755.29	0	732.88	0	0	768.43	692.21	703.48	717.42	0	788.9	770.44	731.8	709.5	720.12	0	716.53	762.39	771.5	710.83	712.88	753.87	774.63	721.19	0	794.86	751.99	730.24
3.7468e+13	709.9	739.24	795.64	792.43	0	0	0	698.42	766.62	0	763.71	713.12	0	690.72	781.42	716.92	702.8	701.65	0	0	0	755.13	0	730.5	0	0	768.32	692.02	703.25	715.62	0	788.82	770.44	731.62	709.32	719.95	0	716.42	762.2	771.38	710.78	708.91	753.75	774.75	719.82	0	794.97	751.86	729.6
3.7515e+13	709.74	739.08	792.72	792.38	0	0	0	698.28	765.38	0	763.6	712.99	0	690.72	781.29	716.84	702.64	701.54	0	0	0	754.96	0	728.28	0	0	768.21	691.84	703.03	713.85	0	788.24	770.39	731.43	709.13	719.79	0	716.31	762.04	771.26	710.73	705.27	753.62	774.56	718.36	0	794.97	751.73	728.66
3.7561e+13	709.59	738.93	789.95	792.12	0	0	0	698.13	763.97	0	763.48	712.86	0	690.72	781.16	716.76	702.46	701.43	0	0	0	754.8	0	726.24	0	0	768.1	691.66	702.8	712.1	0	787.35	770.24	731.25	708.95	719.62	0	716.19	761.9	771.14	710.68	701.42	753.5	774.1	716.88	0	794.81	751.6	727.58
3.7608e+13	711.36	740.44	798.32	792.88	0	0	0	700.05	764.13	0	764.84	714.57	0	692.22	782.45	718.37	704.35	703.25	0	0	0	756.25	0	735.5	0	0	769.44	693.72	704.77	717.9	0	787.25	771.54	732.87	710.76	721.3	0	717.85	763.4	772.47	712.27	738.6	754.9	774.79	719.58	0	795.76	753.02	728.46
3.7654e+13	711.2	740.29	802.42	792.43	0	0	0	699.91	766.65	0	764.72	714.43	0	692.22	782.33	718.28	704.17	703.14	0	0	0	756.09	0	737.18	0	0	769.33	693.55	704.55	720.17	0	787.82	771.11	732.69	710.58	721.13	0	717.73	763.21	772.35	712.22	723.95	754.78	774.42	722.38	0	795.32	752.88	729.9
3.77e+13	711.04	740.13	801.03	792.49	0	0	0	699.76	767.87	0	764.6	714.3	0	692.22	782.21	718.2	704	703.03	0	0	0	755.93	0	735.1	0	0	769.22	693.38	704.32	719.06	0	788.87	770.87	732.5	710.4	720.96	0	717.62	763	772.23	712.17	716.98	754.65	774.73	722.31	0	795.21	752.75	730.66
3.7747e+13	710.88	739.98	798.32	792.73	0	0	0	699.62	767.66	0	764.49	714.16	0	692.22	782.08	718.11	703.83	702.91	0	0	0	755.77	0	732.64	0	0	769.11	693.21	704.09	717.33	0	789.3	770.83	732.32	710.21	720.79	0	717.51	762.78	772.11	712.12	712.25	754.52	775.05	721.21	0	795.32	752.62	730.45
3.7793e+13	710.72	739.82	795.36	792.85	0	0	0	699.47	766.71	0	764.37	714.03	0	692.22	781.94	718.03	703.66	702.8	0	0	0	755.61	0	730.27	0	0	769	693.05	703.87	715.53	0	789.1	770.83	732.14	710.03	720.63	0	717.4	762.6	771.99	712.07	708.4	754.4	775.1	719.81	0	795.42	752.49	729.73
3.784e+13	710.57	739.67	792.47	792.76	0	0	0	699.33	765.42	0	764.26	713.9	0	692.21	781.8	717.95	703.49	702.69	0	0	0	755.44	0	728.09	0	0	768.89	692.88	703.64	713.77	0	788.45	770.77	731.96	709.85	720.46	0	717.29	762.45	771.87	712.02	704.79	754.27	774.85	718.33	0	795.39	752.36	728.74
3.7886e+13	712.32	741.17	788.94	793.78	0	0	0	701.22	764.77	0	765.6	715.58	0	693.71	783.08	719.54	705.35	704.48	0	0	691.19	756.88	0	726.34	0	0	770.22	694.91	705.59	712.85	0	788.49	772.23	733.56	711.64	722.12	0	718.92	763.95	773.18	713.59	828.81	755.66	775.81	718.07	0	796.55	753.76	729.26
3.7933e+13	712.16	741.01	800.41	793.16	0	0	0	701.07	764.9	0	765.49	715.45	0	693.7	782.96	719.45	705.18	704.37	0	0	691.22	756.72	0	737.01	0	0	770.11	694.75	705.37	719.36	0	787.58	771.83	733.38	711.46	721.95	0	718.8	763.79	773.06	713.53	734.36	755.54	775	720.81	0	796.09	753.63	728.97
3.7979e+13	712	740.86	802.67	792.81	0	0	0	700.93	767.38	0	765.37	715.32	0	693.7	782.84	719.37	705.01	704.26	0	0	691.25	756.56	0	737.14	0	0	770	694.58	705.14	720.41	0	788.43	771.43	733.2	711.27	721.78	0	718.69	763.6	772.94	713.48	722.43	755.41	774.81	722.86	0	795.7	753.5	730.47
3.8026e+13	711.84	740.7	800.84	792.95	0	0	0	700.78	768.24	0	765.25	715.18	0	693.69	782.72	719.28	704.84	704.15	0	0	691.28	756.4	0	734.87	0	0	769.89	694.42	704.92	719.06	0	789.38	771.24	733.02	711.09	721.62	0	718.58	763.38	772.82	713.43	716.12	755.28	775.17	722.45	0	795.65	753.37	731
3.8072e+13	711.68	740.55	798.03	793.18	0	0	0	700.64	767.83	0	765.14	715.05	0	693.69	782.58	719.2	704.67	704.03	0	0	691.32	756.24	0	732.4	0	0	769.78	694.25	704.69	717.27	0	789.67	771.22	732.84	710.91	721.45	0	718.47	763.17	772.7	713.38	711.64	755.16	775.45	721.25	0	795.77	753.23	730.65
3.8119e+13	711.53	740.4	795.08	793.26	0	0	0	700.5	766.78	0	765.02	714.91	0	693.68	782.44	719.11	704.51	703.92	0	0	691.35	756.07	0	730.07	0	0	769.67	694.07	704.47	715.47	0	789.36	771.22	732.66	710.73	721.28	0	718.35	763	772.58	713.33	707.9	755.03	775.44	719.81	0	795.85	753.1	729.84
3.8165e+13	711.37	740.24	792.21	793.12	0	0	0	700.35	765.44	0	764.9	714.78	0	693.68	782.31	719.03	704.34	703.81	0	0	691.39	755.91	0	727.92	0	0	769.56	693.89	704.25	713.7	0	788.63	771.13	732.48	710.55	721.12	0	718.24	762.85	772.46	713.28	704.29	754.9	775.13	718.33	0	795.79	752.97	728.82
3.8212e+13	713.1	741.73	791.06	794.06	0	0	0	702.21	764.72	0	766.24	716.45	0	695.16	783.58	720.59	706.17	705.58	0	0	692.62	757.33	0	728.48	0	0	770.87	695.88	706.17	713.84	690.66	788.56	772.53	734.06	712.32	722.76	0	719.85	764.34	773.77	714.82	771.75	756.28	775.99	718.21	0	796.88	754.36	729.25
3.8258e+13	712.94	741.58	801.89	793.44	0	0	0	702.07	765.78	0	766.12	716.31	0	695.15	783.46	720.51	706	705.46	0	0	692.65	757.17	0	737.91	0	0	770.76	695.7	705.95	720.41	690.69	788	772.12	733.88	712.13	722.59	0	719.74	764.18	773.64	714.77	731.2	756.16	775.24	721.91	0	796.4	754.23	729.59
3.8305e+13	712.78	741.42	802.77	793.21	0	0	0	701.92	768.03	0	766	716.18	0	695.15	783.34	720.42	705.83	705.35	0	0	692.68	757.01	0	737.04	0	0	770.65	695.53	705.73	720.57	690.71	789.03	771.75	733.7	711.95	722.43	0	719.62	763.97	773.52	714.72	721.15	756.03	775.22	723.24	0	796.08	754.1	731
3.8351e+13	712.62	741.27	800.61	793.4	0	0	0	701.78	768.55	0	765.89	716.04	0	695.14	783.21	720.34	705.66	705.24	0	0	692.7	756.85	0	734.64	0	0	770.54	695.37	705.5	719.03	690.74	789.86	771.61	733.52	711.77	722.26	0	719.51	763.75	773.4	714.66	715.36	755.9	775.61	722.57	0	796.09	753.97	731.3
3.8398e+13	712.47	741.11	797.74	793.61	0	0	0	701.64	767.96	0	765.77	715.91	0	695.13	783.08	720.25	705.49	705.13	0	0	692.74	756.69	0	732.18	0	0	770.43	695.2	705.28	717.22	690.76	790	771.6	733.34	711.59	722.09	0	719.4	763.55	773.28	714.61	711.1	755.78	775.83	721.28	0	796.22	753.83	730.82
3.8444e+13	712.31	740.96	794.79	793.64	0	0	0	701.49	766.82	0	765.66	715.78	0	695.12	782.94	720.17	705.32	705.02	0	0	692.77	756.53	0	729.88	0	0	770.32	695.04	705.06	715.41	690.79	789.59	771.59	733.16	711.41	721.93	0	719.29	763.39	773.16	714.56	707.44	755.65	775.75	719.81	0	796.27	753.7	729.95
3.8491e+13	712.15	740.8	791.96	793.46	0	0	0	701.35	765.44	0	765.54	715.64	0	695.12	782.81	720.09	705.15	704.91	0	0	692.8	756.36	0	727.76	0	0	770.22	694.88	704.84	713.64	690.81	788.8	771.47	732.98	711.23	721.76	0	719.18	763.24	773.04	714.51	703.84	755.52	775.39	718.32	0	796.17	753.57	728.9
3.8537e+13	713.86	742.28	794.48	794.32	0	0	0	703.18	764.79	0	766.86	717.29	0	696.58	784.07	721.63	706.96	706.64	690.44	0	694.03	757.78	0	732.09	0	0	771.52	696.83	706.74	715.93	692.09	788.64	772.83	734.56	712.98	723.39	0	720.76	764.72	774.34	716.03	753.84	756.89	776.16	718.92	0	797.21	754.95	729.32
3.8584e+13	713.7	742.13	802.89	793.74	0	0	0	703.04	766.68	0	766.74	717.15	0	696.57	783.95	721.54	706.79	706.53	690.28	0	694.06	757.62	0	738.4	0	0	771.41	696.67	706.52	721.17	692.11	788.51	772.4	734.38	712.8	723.22	0	720.65	764.55	774.21	715.98	728.77	756.76	775.51	722.83	0	796.72	754.82	730.26
3.863e+13	713.54	741.97	802.75	793.62	0	0	0	702.89	768.58	0	766.63	717.02	0	696.56	783.83	721.46	706.62	706.42	690.12	0	694.08	757.46	0	736.88	0	0	771.3	696.51	706.3	720.68	692.13	789.6	772.07	734.2	712.62	723.05	0	720.54	764.34	774.09	715.92	720.06	756.64	775.64	723.55	0	796.48	754.69	731.48
3.8677e+13	713.39	741.82	800.35	793.84	0	0	0	702.75	768.81	0	766.51	716.89	0	696.55	783.7	721.37	706.46	706.3	0	0	694.11	757.3	0	734.42	0	0	771.19	696.35	706.08	719.02	692.15	790.29	771.97	734.02	712.44	722.89	0	720.42	764.12	773.97	715.87	714.7	756.51	776.03	722.67	0	796.53	754.56	731.57
3.8723e+13	713.23	741.66	797.44	794.02	0	0	0	702.61	768.06	0	766.39	716.75	0	696.54	783.56	721.29	706.29	706.19	0	0	694.13	757.14	0	731.97	0	0	771.08	696.18	705.85	717.18	692.17	790.31	771.98	733.84	712.26	722.72	0	720.31	763.93	773.85	715.81	710.61	756.38	776.19	721.31	0	796.65	754.42	730.98
3.877e+13	713.07	741.51	794.51	794.02	0	0	0	702.47	766.85	0	766.28	716.62	0	696.53	783.42	721.2	706.13	706.08	0	0	694.16	756.97	0	729.7	0	0	770.97	696	705.63	715.36	692.2	789.8	771.95	733.66	712.08	722.56	0	720.2	763.77	773.73	715.76	707.01	756.26	776.05	719.83	0	796.67	754.29	730.06
3.8816e+13	712.92	741.36	791.7	793.79	0	0	0	702.32	765.44	0	766.16	716.49	0	696.52	783.29	721.12	705.96	705.97	0	0	694.19	756.81	0	727.62	0	0	770.86	695.83	705.41	713.59	692.22	788.96	771.81	733.48	711.9	722.39	0	720.09	763.62	773.61	715.71	703.39	756.13	775.63	718.33	0	796.54	754.16	728.98
3.8863e+13	714.6	742.82	797.73	794.57	0	0	690.54	704.12	765.12	0	767.47	718.11	0	697.98	784.55	722.64	707.74	707.68	691.39	0	695.42	758.22	0	735.32	0	0	772.14	697.75	707.3	718.21	693.5	788.77	773.11	735.04	713.63	724	0	721.65	765.09	774.89	717.21	744.78	757.49	776.32	720.11	0	797.51	755.53	729.56
3.8909e+13	714.44	742.66	803.55	794.05	0	0	690.35	703.98	767.53	0	767.35	717.97	0	697.96	784.43	722.55	707.57	707.56	691.22	0	695.44	758.06	0	738.64	0	0	772.03	697.58	707.08	721.69	693.52	789.06	772.68	734.86	713.45	723.83	0	721.54	764.91	774.77	717.15	726.7	757.36	775.82	723.59	0	797.05	755.4	730.93
3.8956e+13	714.29	742.51	802.65	794.04	0	0	690.16	703.84	769.05	0	767.24	717.84	0	697.95	784.3	722.47	707.4	707.45	691.06	0	695.47	757.9	0	736.7	0	0	771.92	697.42	706.86	720.74	693.53	790.14	772.4	734.68	713.27	723.67	0	721.43	764.7	774.65	717.1	719.02	757.23	776.07	723.8	0	796.88	755.26	731.91
3.9002e+13	714.13	742.36	800.06	794.28	0	0	0	703.7	769.01	0	767.12	717.71	0	697.93	784.17	722.38	707.24	707.34	690.9	0	695.49	757.74	0	734.19	0	0	771.81	697.25	706.64	718.98	693.55	790.69	772.34	734.5	713.09	723.5	0	721.32	764.48	774.53	717.04	714.02	757.11	776.43	722.75	0	796.96	755.13	731.82
3.9049e+13	713.97	742.2	797.13	794.43	0	0	0	703.55	768.14	0	767	717.58	0	697.92	784.04	722.3	707.07	707.23	690.73	0	695.51	757.58	0	731.77	0	0	771.7	697.09	706.42	717.12	693.57	790.58	772.34	734.32	712.91	723.34	0	721.2	764.3	774.41	716.99	710.08	756.98	776.53	721.34	0	797.07	755	731.13
3.9095e+13	713.82	742.05	794.22	794.37	0	0	0	703.41	766.87	0	766.89	717.44	0	697.91	783.9	722.21	706.91	707.12	690.57	0	695.53	757.41	0	729.53	0	0	771.59	696.93	706.2	715.3	693.59	789.99	772.29	734.14	712.73	723.17	0	721.09	764.14	774.29	716.93	706.54	756.85	776.32	719.83	0	797.06	754.87	730.15
3.9142e+13	715.48	743.5	790.39	795.43	0	0	691.58	705.18	766.23	0	768.19	719.04	0	699.35	785.14	723.71	708.66	708.8	692.58	0	696.77	758.81	0	727.42	0	0	772.87	698.82	708.06	714.23	694.87	790.09	773.75	735.69	714.44	724.76	0	722.64	765.61	775.56	718.42	966.44	758.2	777.31	719.5	0	798.24	756.23	730.65
3.9188e+13	715.32	743.35	800.31	794.82	0	0	691.39	705.04	765.73	0	768.07	718.91	0	699.34	785.02	723.63	708.49	708.69	692.41	0	696.79	758.65	0	737.53	0	0	772.76	698.66	707.84	720.1	694.88	788.99	773.38	735.51	714.26	724.6	0	722.52	765.46	775.44	718.36	739.14	758.07	776.49	721.46	0	797.81	756.1	729.98
3.9235e+13	715.17	743.19	803.94	794.39	0	0	691.2	704.9	768.31	0	767.95	718.78	0	699.32	784.9	723.54	708.33	708.58	692.25	0	696.81	758.49	0	738.69	0	0	772.65	698.5	707.62	722.02	694.89	789.63	772.95	735.33	714.08	724.43	0	722.41	765.27	775.32	718.3	725	757.94	776.16	724.18	0	797.38	755.96	731.57
3.9281e+13	715.01	743.04	802.47	794.46	0	0	691.02	704.76	769.45	0	767.83	718.64	0	699.3	784.77	723.45	708.16	708.46	692.06	0	696.82	758.33	0	736.48	0	0	772.54	698.34	707.4	720.75	694.91	790.65	772.73	735.15	713.9	724.27	0	722.3	765.05	775.2	718.25	718.12	757.82	776.49	723.98	0	797.28	755.83	732.29
3.9328e+13	714.86	742.88	799.77	794.7	0	0	690.83	704.62	769.18	0	767.72	718.51	0	699.29	784.64	723.37	708	708.35	691.87	0	696.84	758.17	0	733.96	0	0	772.43	698.18	707.18	718.93	694.92	791.05	772.7	734.97	713.72	724.1	0	722.19	764.84	775.08	718.19	713.42	757.69	776.81	722.81	0	797.38	755.7	732.03
3.9374e+13	714.7	742.73	796.82	794.81	0	0	690.65	704.48	768.19	0	767.6	718.38	0	699.27	784.5	723.28	707.84	708.24	691.69	0	696.86	758.01	0	731.57	0	0	772.32	698.01	706.96	717.06	694.93	790.83	772.7	734.79	713.55	723.94	0	722.08	764.66	774.96	718.14	709.62	757.56	776.85	721.35	0	797.48	755.56	731.26
3.942e+13	714.55	742.58	793.94	794.71	0	0	690.47	704.34	766.87	0	767.48	718.25	0	699.26	784.37	723.2	707.67	708.13	691.52	0	696.88	757.84	0	729.36	0	0	772.21	697.84	706.75	715.25	694.95	790.16	772.63	734.62	713.37	723.78	0	721.96	764.51	774.84	718.08	706.11	757.44	776.58	719.83	0	797.44	755.43	730.24
3.9467e+13	716.19	744.02	790.73	795.68	0	0	692.46	706.08	766.13	0	768.77	719.82	0	700.69	785.6	724.68	709.4	709.79	693.49	0	698.12	759.23	0	727.89	0	0	773.48	699.7	708.59	714.39	696.23	790.15	774.04	736.15	715.06	725.35	0	723.49	765.97	776.1	719.54	810.46	758.77	777.48	719.45	0	798.55	756.78	730.64
3.9513e+13	716.04	743.86	802.21	795.06	0	0	692.26	705.94	766.53	0	768.65	719.69	0	700.67	785.48	724.59	709.23	709.67	693.32	0	698.13	759.07	0	738.89	0	0	773.37	699.53	708.37	721.51	696.24	789.31	773.64	735.97	714.88	725.19	0	723.37	765.81	775.98	719.49	735.15	758.64	776.67	722.75	0	798.09	756.65	730.57
3.956e+13	715.88	743.71	804.14	794.74	0	0	692.06	705.8	769	0	768.54	719.56	0	700.65	785.36	724.5	709.07	709.56	693.16	0	698.15	758.91	0	738.64	0	0	773.25	699.37	708.15	722.25	696.25	790.2	773.24	735.79	714.7	725.02	0	723.26	765.62	775.86	719.43	723.51	758.52	776.53	724.65	0	797.72	756.52	732.15
3.9606e+13	715.73	743.55	802.25	794.88	0	0	691.87	705.66	769.78	0	768.42	719.43	0	700.63	785.23	724.42	708.91	709.45	692.99	0	698.16	758.76	0	736.26	0	0	773.14	699.21	707.94	720.74	696.26	791.12	773.06	735.61	714.52	724.86	0	723.15	765.4	775.74	719.37	717.24	758.39	776.91	724.13	0	797.68	756.38	732.63
3.9653e+13	715.57	743.4	799.45	795.11	0	0	691.68	705.52	769.31	0	768.3	719.3	0	700.61	785.1	724.33	708.74	709.34	692.83	0	698.18	758.59	0	733.74	0	0	773.03	699.05	707.72	718.87	696.27	791.38	773.05	735.44	714.35	724.69	0	723.04	765.19	775.62	719.32	712.78	758.26	777.18	722.85	0	797.8	756.25	732.22
3.9699e+13	715.42	743.25	796.51	795.18	0	0	691.49	705.38	768.22	0	768.18	719.16	0	700.59	784.96	724.24	708.58	709.23	692.67	0	698.19	758.43	0	731.37	0	0	772.92	698.89	707.5	716.99	696.28	791.05	773.05	735.26	714.17	724.53	0	722.93	765.02	775.5	719.26	709.07	758.13	777.15	721.36	0	797.87	756.12	731.38
3.9746e+13	715.26	743.1	793.66	795.03	0	0	691.3	705.24	766.85	0	768.07	719.03	0	700.58	784.82	724.16	708.42	709.12	692.51	0	698.2	758.26	0	729.2	0	0	772.81	698.73	707.28	715.17	696.29	790.32	772.95	735.08	713.99	724.37	0	722.82	764.87	775.37	719.2	705.57	758.01	776.82	719.83	0	797.8	755.99	730.32
3.9792e+13	716.88	744.52	793.28	795.93	0	0	693.28	706.95	766.07	0	769.35	720.59	0	701.99	786.05	725.62	710.12	710.75	694.44	0	699.44	759.64	0	730.72	0	0	774.07	700.56	709.11	715.81	697.57	790.19	774.31	736.6	715.66	725.92	0	724.32	766.33	776.63	720.64	768.21	759.33	777.63	719.75	0	798.85	757.32	730.65
3.9839e+13	716.73	744.37	803.54	795.31	0	0	693.1	706.81	767.4	0	769.23	720.46	0	701.97	785.93	725.53	709.96	710.64	694.27	0	699.45	759.49	0	739.66	0	0	773.96	700.4	708.89	722.45	697.57	789.72	773.89	736.43	715.48	725.76	0	724.21	766.16	776.51	720.59	731.98	759.2	776.89	723.83	0	798.37	757.19	731.24
3.9885e+13	716.57	744.21	804.19	795.11	0	0	692.92	706.67	769.6	0	769.11	720.33	0	701.95	785.81	725.44	709.8	710.53	694.1	0	699.46	759.33	0	738.5	0	0	773.85	700.24	708.68	722.33	697.58	790.76	773.53	736.25	715.31	725.6	0	724.09	765.96	776.38	720.53	722.13	759.08	776.92	725	0	798.07	757.06	732.68
3.9932e+13	716.42	744.06	801.99	795.3	0	0	692.73	706.54	770.05	0	768.99	720.19	0	701.93	785.68	725.36	709.63	710.42	693.92	0	699.47	759.17	0	736.01	0	0	773.74	700.08	708.46	720.66	697.58	791.56	773.4	736.07	715.13	725.43	0	723.98	765.74	776.26	720.47	716.39	758.95	777.31	724.22	0	798.08	756.93	732.92
3.9978e+13	716.27	743.91	799.13	795.5	0	0	692.55	706.4	769.41	0	768.88	720.06	0	701.91	785.54	725.27	709.47	710.3	693.75	0	699.48	759.01	0	733.5	0	0	773.62	699.91	708.24	718.76	697.59	791.68	773.4	735.89	714.95	725.27	0	723.87	765.54	776.14	720.41	712.15	758.82	777.53	722.85	0	798.2	756.79	732.39
4.0025e+13	716.11	743.76	796.2	795.53	0	0	692.35	706.26	768.24	0	768.76	719.93	0	701.89	785.4	725.18	709.31	710.19	693.58	0	699.5	758.84	0	731.17	0	0	773.51	699.75	708.03	716.88	697.6	791.25	773.39	735.71	714.78	725.11	0	723.76	765.37	776.02	720.35	708.54	758.69	777.43	721.33	0	798.25	756.66	731.48
4.0071e+13	715.96	743.6	793.38	795.34	0	0	692.16	706.12	766.83	0	768.64	719.8	0	701.87	785.27	725.1	709.15	710.08	693.41	0	699.51	758.68	0	729.03	0	0	773.4	699.59	707.81	715.07	697.6	790.45	773.27	735.54	714.6	724.94	0	723.65	765.23	775.9	720.3	705.05	758.57	777.05	719.8	0	798.15	756.53	730.39
4.0118e+13	717.56	745.02	796.7	796.15	0	0	694.09	707.81	766.18	0	769.91	721.34	0	703.27	786.49	726.54	710.83	711.69	695.32	0	700.74	760.05	0	734.49	0	0	774.65	701.39	709.62	718.11	698.87	790.25	774.57	737.05	716.25	726.49	0	725.13	766.67	777.14	721.72	752.93	759.88	777.76	720.64	0	799.13	757.86	730.75
4.0164e+13	717.41	744.86	804.43	795.58	0	0	693.9	707.67	768.28	0	769.79	721.21	0	703.24	786.37	726.45	710.67	711.58	695.15	0	700.75	759.89	0	740.03	0	0	774.54	701.23	709.4	723.06	698.88	790.21	774.14	736.87	716.08	726.32	0	725.02	766.5	777.02	721.66	729.53	759.75	777.14	724.69	0	798.66	757.72	731.93
4.0211e+13	717.25	744.71	804.13	795.49	0	0	693.72	707.53	770.11	0	769.67	721.08	0	703.22	786.25	726.37	710.5	711.47	694.99	0	700.76	759.73	0	738.3	0	0	774.43	701.07	709.19	722.35	698.88	791.3	773.82	736.69	715.9	726.16	0	724.91	766.29	776.9	721.6	720.98	759.62	777.31	725.24	0	798.43	757.59	733.14
4.0257e+13	717.1	744.56	801.71	795.71	0	0	693.54	707.39	770.27	0	769.55	720.94	0	703.2	786.12	726.28	710.34	711.36	694.83	0	700.76	759.57	0	735.75	0	0	774.32	700.91	708.97	720.57	698.88	791.96	773.74	736.51	715.72	726	0	724.79	766.07	776.78	721.54	715.66	759.5	777.7	724.26	0	798.48	757.46	733.17
4.0304e+13	716.95	744.41	798.81	795.88	0	0	693.35	707.25	769.48	0	769.44	720.81	0	703.17	785.98	726.19	710.18	711.24	694.67	0	700.77	759.41	0	733.26	0	0	774.2	700.75	708.76	718.65	698.88	791.95	773.75	736.34	715.55	725.83	0	724.68	765.88	776.66	721.48	711.6	759.37	777.85	722.84	0	798.6	757.33	732.52
4.035e+13	716.79	744.25	795.89	795.86	0	0	693.17	707.11	768.24	0	769.32	720.68	0	703.15	785.84	726.1	710.02	711.13	694.51	0	700.78	759.25	0	730.96	0	0	774.09	700.59	708.54	716.78	698.89	791.43	773.71	736.16	715.37	725.67	0	724.57	765.72	776.54	721.43	708.07	759.24	777.69	721.3	0	798.62	757.19	731.56
4.0397e+13	716.64	744.1	793.1	795.63	0	0	692.99	706.98	766.8	0	769.2	720.55	0	703.13	785.71	726.02	709.86	711.02	694.35	0	700.78	759.08	0	728.86	0	0	773.98	700.44	708.33	714.98	698.89	790.57	773.57	735.98	715.2	725.51	0	724.46	765.58	776.42	721.37	704.58	759.12	777.26	719.77	0	798.48	757.06	730.44
4.0443e+13	718.22	745.5	799.76	796.37	0	0	694.9	708.64	766.58	0	770.46	722.07	0	704.51	786.93	727.44	711.52	712.6	696.2	0	702.02	760.45	0	737.51	0	0	775.22	702.21	710.12	720.38	700.16	790.37	774.82	737.48	716.83	727.04	0	725.92	767.01	777.65	722.77	744.83	760.42	777.9	721.94	0	799.4	758.38	731.03
4.049e+13	718.07	745.35	805	795.87	0	0	694.71	708.5	769.1	0	770.34	721.94	0	704.49	786.81	727.35	711.36	712.49	696.03	0	702.02	760.29	0	740.17	0	0	775.11	702.05	709.9	723.48	700.16	790.74	774.39	737.31	716.66	726.87	0	725.81	766.83	777.53	722.71	727.56	760.29	777.44	725.37	0	798.95	758.24	732.59
4.0536e+13	717.92	745.2	803.99	795.87	0	0	694.53	708.36	770.55	0	770.22	721.81	0	704.46	786.68	727.27	711.2	712.38	695.87	0	702.02	760.13	0	738.07	0	0	775	701.89	709.69	722.35	700.16	791.81	774.12	737.13	716.48	726.71	0	725.7	766.61	777.41	722.65	719.99	760.16	777.71	725.43	0	798.79	758.11	733.53
4.0583e+13	717.77	745.04	801.4	796.1	0	0	694.34	708.23	770.45	0	770.11	721.68	0	704.44	786.55	727.18	711.04	712.27	695.7	0	702.03	759.97	0	735.49	0	0	774.88	701.73	709.47	720.49	700.16	792.32	774.07	736.95	716.31	726.55	0	725.59	766.4	777.28	722.59	715.02	760.04	778.07	724.3	0	798.88	757.98	733.38
4.0629e+13	717.61	744.89	798.48	796.24	0	0	694.15	708.09	769.53	0	769.99	721.55	0	704.41	786.41	727.09	710.88	712.16	695.54	0	702.03	759.81	0	733.03	0	0	774.77	701.57	709.26	718.56	700.16	792.19	774.08	736.77	716.13	726.39	0	725.48	766.21	777.16	722.53	711.12	759.91	778.16	722.83	0	798.98	757.85	732.64
4.0676e+13	717.46	744.74	795.58	796.18	0	0	693.96	707.95	768.23	0	769.87	721.42	0	704.39	786.27	727	710.71	712.05	695.37	0	702.03	759.64	0	730.77	0	0	774.66	701.41	709.05	716.7	700.16	791.59	774.03	736.6	715.96	726.23	0	725.37	766.06	777.04	722.47	707.64	759.78	777.94	721.28	0	798.97	757.71	731.63
4.0722e+13	719.03	746.13	791.73	797.19	0	0	695.85	709.59	767.51	0	771.12	722.92	0	705.76	787.47	728.41	712.36	713.61	697.21	0	703.27	761	0	728.57	0	0	775.89	703.16	710.82	715.5	701.42	791.63	775.44	738.09	717.57	727.74	0	726.81	767.49	778.27	723.86	907.35	761.07	778.87	720.81	0	800.1	759.02	732
4.0769e+13	718.87	745.98	802.13	796.58	0	0	695.67	709.45	767.24	0	771	722.79	0	705.73	787.35	728.32	712.2	713.5	697.05	0	703.27	760.84	0	739.49	0	0	775.78	703	710.61	722.2	701.42	790.58	775.06	737.91	717.4	727.58	0	726.7	767.34	778.15	723.8	739.57	760.95	778.04	723.34	0	799.66	758.89	731.51
4.0815e+13	718.72	745.83	805.32	796.18	0	0	695.49	709.32	769.85	0	770.88	722.66	0	705.7	787.23	728.23	712.03	713.39	696.89	0	703.27	760.68	0	740.16	0	0	775.67	702.84	710.39	723.76	701.41	791.28	774.64	737.73	717.22	727.41	0	726.59	767.15	778.02	723.74	725.88	760.82	777.76	725.92	0	799.25	758.76	733.21
4.0862e+13	718.57	745.67	803.78	796.26	0	0	695.3	709.18	770.91	0	770.76	722.53	0	705.68	787.11	728.14	711.87	713.28	696.73	0	703.27	760.52	0	737.82	0	0	775.55	702.69	710.18	722.33	701.41	792.28	774.43	737.56	717.05	727.25	0	726.48	766.93	777.9	723.68	719.06	760.69	778.11	725.59	0	799.16	758.62	733.88
4.0908e+13	718.42	745.52	801.08	796.49	0	0	695.12	709.04	770.58	0	770.65	722.4	0	705.65	786.97	728.06	711.71	713.17	696.57	0	703.27	760.36	0	735.24	0	0	775.44	702.53	709.97	720.41	701.4	792.65	774.4	737.38	716.88	727.09	0	726.37	766.72	777.78	723.62	714.39	760.56	778.43	724.33	0	799.27	758.49	733.57
4.0955e+13	718.27	745.37	798.15	796.59	0	0	694.94	708.9	769.56	0	770.53	722.26	0	705.62	786.83	727.97	711.55	713.06	696.41	0	703.27	760.2	0	732.81	0	0	775.33	702.37	709.75	718.48	701.4	792.4	774.41	737.2	716.7	726.93	0	726.25	766.54	777.66	723.56	710.62	760.43	778.45	722.82	0	799.35	758.36	732.74
4.1001e+13	718.11	745.22	795.27	796.48	0	0	694.76	708.77	768.2	0	770.41	722.13	0	705.6	786.7	727.88	711.4	712.95	696.25	0	703.27	760.03	0	730.58	0	0	775.22	702.22	709.54	716.62	701.4	791.73	774.33	737.03	716.53	726.77	0	726.14	766.4	777.54	723.49	707.17	760.31	778.16	721.26	0	799.31	758.23	731.69
4.1048e+13	719.66	746.6	792.52	797.42	0	0	696.61	710.38	767.4	0	771.65	723.62	0	706.95	787.89	729.27	713.02	714.48	698.05	0	704.49	761.38	0	729.6	690.18	0	776.44	703.94	711.3	715.91	702.65	791.66	775.7	738.51	718.13	728.27	0	727.57	767.82	778.76	724.87	796.1	761.59	779	720.79	0	800.38	759.52	731.97
4.1094e+13	719.51	746.45	803.85	796.8	0	0	696.42	710.25	768.05	0	771.53	723.49	0	706.92	787.77	729.18	712.86	714.37	697.88	0	704.49	761.22	0	740.65	0	0	776.32	703.78	711.09	723.39	702.65	790.9	775.29	738.33	717.95	728.1	0	727.46	767.66	778.63	724.8	735	761.46	778.21	724.59	0	799.92	759.39	732.14
4.114e+13	719.36	746.29	805.47	796.5	0	0	696.24	710.11	770.5	0	771.41	723.36	0	706.89	787.65	729.09	712.7	714.26	697.72	0	704.49	761.06	0	740.04	0	0	776.21	703.62	710.87	723.76	702.64	791.83	774.89	738.15	717.78	727.94	0	727.35	767.46	778.51	724.74	723.9	761.34	778.11	726.29	0	799.56	759.26	733.78
4.1187e+13	719.2	746.14	803.53	796.65	0	0	696.06	709.98	771.2	0	771.29	723.23	0	706.86	787.52	729	712.54	714.15	697.56	0	704.48	760.9	0	737.54	0	0	776.1	703.46	710.66	722.11	702.63	792.72	774.74	737.98	717.61	727.78	0	727.24	767.24	778.39	724.68	717.8	761.21	778.5	725.63	0	799.53	759.12	734.19
4.1233e+13	719.05	745.99	800.74	796.87	0	0	695.88	709.84	770.68	0	771.18	723.1	0	706.84	787.38	728.92	712.38	714.04	697.4	0	704.48	760.74	0	734.96	0	0	775.99	703.31	710.45	720.15	702.63	792.94	774.73	737.8	717.43	727.62	0	727.13	767.04	778.27	724.62	713.44	761.08	778.76	724.26	0	799.64	758.99	733.72
4.128e+13	718.9	745.84	797.81	796.93	0	0	695.7	709.7	769.56	0	771.06	722.97	0	706.81	787.25	728.83	712.22	713.93	697.24	0	704.48	760.58	0	732.56	0	0	775.88	703.15	710.24	718.23	702.62	792.6	774.73	737.62	717.26	727.46	0	727.01	766.87	778.15	724.56	709.81	760.95	778.72	722.72	0	799.71	758.86	732.83
4.1326e+13	718.75	745.69	794.97	796.77	0	0	695.52	709.57	768.17	0	770.94	722.84	0	706.78	787.11	728.74	712.06	713.82	697.08	0	704.48	760.41	0	730.36	0	0	775.76	703	710.03	716.38	702.61	791.85	774.63	737.45	717.09	727.3	0	726.9	766.73	778.02	724.49	706.42	760.82	778.38	721.15	0	799.63	758.73	731.74
4.1373e+13	720.28	747.06	795.4	797.63	0	0	697.35	711.16	767.34	0	772.17	724.3	0	708.12	788.3	730.11	713.66	715.34	698.86	0	705.7	761.75	0	732.95	690.73	0	776.97	704.69	711.77	717.58	703.86	791.68	775.94	738.92	718.67	728.78	0	728.32	768.14	779.23	725.85	763.84	762.1	779.12	721.15	0	800.64	760.01	731.96
4.1419e+13	720.13	746.91	805.04	797.02	0	0	697.17	711.03	768.93	0	772.05	724.17	0	708.09	788.18	730.02	713.5	715.23	698.7	0	705.69	761.6	0	741.2	690.49	0	776.86	704.54	711.56	724.01	703.85	791.31	775.51	738.74	718.5	728.62	0	728.21	767.98	779.11	725.78	731.87	761.97	778.41	725.5	0	800.17	759.88	732.81
4.1466e+13	719.98	746.75	805.47	796.84	0	0	696.99	710.89	771.06	0	771.93	724.04	0	708.06	788.06	729.93	713.34	715.12	698.54	0	705.68	761.44	0	739.78	690.25	0	776.75	704.38	711.35	723.63	703.84	792.35	775.16	738.56	718.33	728.46	0	728.09	767.77	778.99	725.72	722.44	761.84	778.48	726.47	0	799.88	759.75	734.24
4.1512e+13	719.83	746.6	803.25	797.03	0	0	696.81	710.75	771.44	0	771.81	723.91	0	708.03	787.93	729.85	713.19	715.01	698.38	0	705.68	761.28	0	737.2	690.02	0	776.64	704.23	711.14	721.85	703.83	793.12	775.05	738.39	718.15	728.3	0	727.98	767.55	778.87	725.66	716.85	761.71	778.87	725.57	0	799.9	759.61	734.42
4.1559e+13	719.68	746.45	800.4	797.23	0	0	696.63	710.62	770.75	0	771.7	723.78	0	707.99	787.79	729.76	713.03	714.9	698.22	0	705.67	761.12	0	734.64	0	0	776.52	704.07	710.93	719.89	703.82	793.21	775.06	738.21	717.98	728.14	0	727.87	767.35	778.74	725.6	712.71	761.59	779.08	724.14	0	800.01	759.48	733.82
4.1605e+13	719.53	746.3	797.48	797.24	0	0	696.45	710.48	769.55	0	771.58	723.65	0	707.96	787.65	729.67	712.87	714.79	698.06	0	705.67	760.95	0	732.28	0	0	776.41	703.92	710.72	717.99	703.82	792.77	775.04	738.04	717.81	727.98	0	727.76	767.19	778.62	725.53	709.18	761.46	778.97	722.58	0	800.05	759.35	732.87
4.1652e+13	719.38	746.15	794.66	797.05	0	0	696.27	710.35	768.12	0	771.46	723.52	0	707.93	787.52	729.58	712.71	714.68	697.9	0	705.66	760.79	0	730.11	0	0	776.3	703.76	710.51	716.16	703.81	791.96	774.91	737.86	717.64	727.82	0	727.65	767.05	778.5	725.47	705.8	761.33	778.57	721.01	0	799.95	759.22	731.74
4.1698e+13	720.89	747.51	798.75	797.82	691.12	690.01	698.07	711.92	767.51	0	772.68	724.97	0	709.26	788.7	730.94	714.29	716.17	699.65	0	706.87	762.12	0	736.65	691.29	0	777.5	705.43	712.23	719.91	705.05	791.72	776.17	739.32	719.2	729.29	0	729.04	768.46	779.7	726.81	750.8	762.6	779.23	722.13	0	800.89	760.5	732.05
4.1745e+13	720.74	747.36	805.83	797.26	691.02	0	697.89	711.78	769.78	0	772.56	724.84	0	709.23	788.58	730.85	714.13	716.06	699.49	0	706.86	761.96	0	741.4	691.04	0	777.39	705.28	712.02	724.39	705.03	791.78	775.73	739.14	719.03	729.13	0	728.93	768.28	779.58	726.74	729.38	762.47	778.65	726.2	0	800.42	760.36	733.46
4.1791e+13	720.59	747.2	805.37	797.19	690.93	0	697.71	711.65	771.54	0	772.44	724.71	0	709.19	788.46	730.76	713.98	715.95	699.33	0	706.85	761.81	0	739.47	690.79	0	777.27	705.12	711.81	723.48	705.02	792.86	775.43	738.97	718.86	728.97	0	728.82	768.07	779.45	726.68	721.17	762.34	778.85	726.57	0	800.21	760.23	734.63
4.1838e+13	720.44	747.05	802.94	797.41	690.83	0	697.53	711.51	771.63	0	772.32	724.58	0	709.16	788.32	730.67	713.82	715.84	699.17	0	706.85	761.65	0	736.85	690.55	0	777.16	704.97	711.6	721.61	705.01	793.48	775.36	738.79	718.69	728.81	0	728.71	767.85	779.33	726.62	716	762.21	779.23	725.5	0	800.27	760.1	734.59
4.1884e+13	720.29	746.9	800.05	797.57	690.74	0	697.35	711.38	770.8	0	772.2	724.45	0	709.13	788.19	730.58	713.66	715.73	699.02	0	706.84	761.49	0	734.32	690.31	0	777.05	704.82	711.39	719.66	705	793.45	775.37	738.62	718.52	728.65	0	728.6	767.66	779.21	726.55	712.05	762.08	779.38	724.01	0	800.37	759.96	733.89
4.1931e+13	720.14	746.75	797.15	797.55	690.65	0	697.18	711.24	769.53	0	772.09	724.33	0	709.1	788.05	730.49	713.5	715.62	698.86	0	706.83	761.32	0	731.99	690.08	0	776.94	704.66	711.19	717.77	704.99	792.92	775.33	738.44	718.35	728.49	0	728.49	767.51	779.09	726.49	708.59	761.96	779.2	722.44	0	800.39	759.83	732.88
4.1977e+13	719.99	746.6	794.36	797.31	690.55	0	697	711.11	768.07	0	771.97	724.2	0	709.06	787.92	730.4	713.35	715.51	698.7	0	706.82	761.16	0	729.87	0	0	776.82	704.51	710.98	715.95	704.97	792.05	775.19	738.27	718.17	728.33	0	728.37	767.37	778.97	726.43	705.21	761.83	778.76	720.88	0	800.25	759.7	731.73
4.2024e+13	721.48	747.95	801.61	798.01	692.25	690.81	698.77	712.66	767.96	0	773.18	725.63	0	710.37	789.09	731.74	714.91	716.99	700.43	0	708.03	762.48	0	739.35	691.81	0	778.01	706.16	712.68	721.98	706.2	791.83	776.39	739.71	719.72	729.79	0	729.76	768.77	780.16	727.75	743.46	763.08	779.34	723.43	0	801.13	760.97	732.35
4.207e+13	721.33	747.8	806.32	797.53	692.16	690.64	698.59	712.53	770.57	0	773.06	725.5	0	710.34	788.97	731.65	714.75	716.88	700.27	0	708.01	762.33	0	741.39	691.57	0	777.9	706	712.48	724.6	706.19	792.28	775.96	739.54	719.55	729.63	0	729.64	768.58	780.04	727.68	727.39	762.95	778.93	726.72	0	800.69	760.83	734.06
4.2117e+13	721.18	747.64	805.2	797.55	692.06	690.47	698.42	712.39	771.93	0	772.94	725.37	0	710.3	788.85	731.56	714.6	716.77	700.11	0	708	762.17	0	739.14	691.34	0	777.79	705.85	712.27	723.32	706.17	793.33	775.71	739.36	719.38	729.47	0	729.53	768.36	779.91	727.62	720.11	762.83	779.23	726.63	0	800.54	760.7	734.95
4.2163e+13	721.03	747.49	802.61	797.77	691.97	690.29	698.24	712.26	771.77	0	772.82	725.24	0	710.27	788.71	731.47	714.44	716.66	699.95	0	707.99	762.01	0	736.5	691.1	0	777.68	705.7	712.06	721.41	706.16	793.81	775.67	739.19	719.21	729.31	0	729.42	768.15	779.79	727.55	715.28	762.7	779.58	725.42	0	800.63	760.57	734.72
4.221e+13	720.88	747.34	799.7	797.91	691.87	690.12	698.06	712.12	770.82	0	772.7	725.11	0	710.24	788.58	731.38	714.28	716.55	699.8	0	707.98	761.85	0	734.01	690.85	0	777.56	705.54	711.85	719.45	706.14	793.66	775.68	739.01	719.04	729.15	0	729.31	767.97	779.67	727.49	711.47	762.57	779.65	723.9	0	800.72	760.44	733.93
4.2256e+13	720.74	747.19	796.82	797.83	691.78	0	697.89	711.99	769.49	0	772.58	724.98	0	710.2	788.44	731.29	714.13	716.44	699.64	0	707.97	761.68	0	731.72	690.61	0	777.45	705.39	711.65	717.58	706.13	793.05	775.62	738.84	718.87	728.99	0	729.2	767.82	779.55	727.43	708.07	762.44	779.42	722.32	0	800.71	760.3	732.88
4.2303e+13	722.22	748.53	792.99	798.8	693.44	691.77	699.64	713.52	768.7	0	773.79	726.4	0	711.5	789.6	732.62	715.67	717.89	701.34	0	709.17	763	0	729.52	692.59	0	778.63	707.02	713.34	716.29	707.36	793.04	776.99	740.28	720.41	730.43	0	730.56	769.22	780.73	728.73	868.74	763.69	780.3	721.71	0	801.79	761.56	733.13
4.2349e+13	722.07	748.38	803.78	798.19	693.35	691.6	699.46	713.39	768.66	0	773.67	726.27	0	711.46	789.48	732.53	715.52	717.78	701.18	0	709.15	762.84	0	741.02	692.36	0	778.52	706.86	713.13	723.54	707.34	792.05	776.6	740.1	720.24	730.27	0	730.45	769.07	780.61	728.66	738.59	763.56	779.47	724.75	0	801.36	761.43	732.83
4.2396e+13	721.92	748.23	806.58	797.81	693.25	691.43	699.29	713.25	771.28	0	773.55	726.14	0	711.43	789.36	732.44	715.36	717.67	701.02	0	709.14	762.68	0	741.25	692.11	0	778.41	706.71	712.92	724.72	707.32	792.8	776.19	739.93	720.07	730.12	0	730.34	768.87	780.49	728.6	725.73	763.43	779.24	727.12	0	800.96	761.3	734.61
4.2442e+13	721.77	748.08	804.97	797.91	693.15	691.26	699.11	713.12	772.25	0	773.43	726.01	0	711.39	789.23	732.35	715.2	717.56	700.87	0	709.12	762.52	0	738.8	691.86	0	778.29	706.56	712.72	723.18	707.3	793.77	775.99	739.75	719.9	729.96	0	730.23	768.65	780.36	728.53	719.17	763.3	779.6	726.66	0	800.88	761.16	735.21
4.2489e+13	721.62	747.92	802.26	798.13	693.05	691.09	698.93	712.98	771.87	0	773.31	725.88	0	711.35	789.1	732.26	715.05	717.46	700.71	0	709.11	762.36	0	736.17	691.62	0	778.18	706.41	712.51	721.22	707.28	794.11	775.98	739.58	719.73	729.8	0	730.12	768.45	780.24	728.47	714.63	763.18	779.91	725.34	0	800.98	761.03	734.83
4.2535e+13	721.47	747.77	799.35	798.22	692.95	690.92	698.76	712.85	770.81	0	773.19	725.75	0	711.32	788.96	732.17	714.89	717.35	700.56	0	709.1	762.2	0	733.72	691.39	0	778.07	706.25	712.3	719.28	707.27	793.85	775.98	739.41	719.56	729.64	0	730.01	768.27	780.12	728.4	710.95	763.05	779.91	723.79	0	801.06	760.9	733.97
4.2582e+13	721.32	747.62	796.49	798.11	692.85	690.75	698.58	712.72	769.44	0	773.07	725.63	0	711.28	788.82	732.08	714.74	717.24	700.4	0	709.08	762.04	0	731.47	691.15	0	777.95	706.1	712.1	717.42	707.25	793.16	775.9	739.23	719.39	729.48	0	729.89	768.13	780	728.34	707.59	762.92	779.62	722.21	0	801.01	760.77	732.88
4.2628e+13	722.79	748.96	794.32	798.99	694.5	692.57	700.31	714.23	768.56	0	774.27	727.03	0	712.57	789.98	733.39	716.27	718.67	702.08	0	710.28	763.34	0	731.18	693.1	0	779.13	707.71	713.77	717.01	708.47	793.04	777.22	740.66	720.91	730.91	0	731.25	769.52	781.17	729.63	785.97	764.16	780.4	721.71	0	802.04	762.02	733.04
4.2675e+13	722.64	748.8	805.34	798.38	694.4	692.39	700.14	714.09	769.48	0	774.15	726.9	0	712.53	789.86	733.3	716.11	718.56	701.92	0	710.26	763.19	0	741.94	692.86	0	779.02	707.56	713.57	724.6	708.45	792.36	776.81	740.48	720.74	730.75	0	731.13	769.36	781.05	729.56	734.98	764.03	779.62	725.9	0	801.58	761.89	733.45
4.2721e+13	722.49	748.65	806.67	798.11	694.3	692.22	699.96	713.96	771.89	0	774.03	726.77	0	712.49	789.74	733.21	715.95	718.45	701.76	0	710.24	763.03	0	741.03	692.62	0	778.9	707.4	713.36	724.75	708.43	793.32	776.42	740.31	720.57	730.59	0	731.02	769.16	780.93	729.5	724.28	763.9	779.57	727.42	0	801.24	761.75	735.1
4.2768e+13	722.34	748.5	804.7	798.27	694.21	692.05	699.79	713.83	772.51	0	773.91	726.64	0	712.45	789.61	733.12	715.8	718.34	701.61	0	710.22	762.87	0	738.46	692.39	0	778.79	707.25	713.15	723.03	708.41	794.17	776.28	740.14	720.4	730.44	0	730.91	768.94	780.8	729.43	718.29	763.77	779.96	726.67	0	801.22	761.62	735.44
4.2814e+13	722.19	748.35	801.91	798.47	694.11	691.87	699.61	713.69	771.94	0	773.79	726.51	0	712.41	789.47	733.03	715.64	718.23	701.45	0	710.21	762.71	0	735.85	692.15	0	778.68	707.1	712.95	721.05	708.39	794.37	776.28	739.96	720.23	730.28	0	730.8	768.74	780.68	729.36	713.99	763.64	780.22	725.27	0	801.33	761.49	734.92
4.286e+13	722.04	748.2	799	798.52	694.02	691.69	699.44	713.56	770.79	0	773.67	726.38	0	712.38	789.33	732.94	715.49	718.13	701.3	0	710.19	762.55	0	733.44	691.9	0	778.56	706.95	712.74	719.11	708.37	794.01	776.27	739.79	720.06	730.12	0	730.69	768.57	780.56	729.3	710.42	763.52	780.16	723.7	0	801.38	761.35	733.99
4.2907e+13	721.89	748.05	796.16	798.36	693.92	691.52	699.27	713.43	769.37	0	773.55	726.26	0	712.34	789.2	732.85	715.33	718.02	701.14	0	710.18	762.38	0	731.23	691.66	0	778.45	706.8	712.54	717.26	708.35	793.25	776.17	739.62	719.89	729.96	0	730.58	768.43	780.44	729.23	707.09	763.39	779.8	722.11	0	801.31	761.22	732.87
4.2953e+13	723.34	749.37	797.41	799.18	695.54	693.33	700.97	714.92	768.52	0	774.74	727.64	0	713.61	790.35	734.15	716.85	719.43	702.8	0	711.36	763.69	690.5	734.94	693.62	0	779.61	708.38	714.2	719.14	709.55	793.04	777.44	741.03	721.4	731.38	0	731.91	769.81	781.61	730.51	761.12	764.62	780.5	722.3	0	802.27	762.46	733.02
4.3e+13	723.2	749.22	806.41	798.58	695.44	693.16	700.8	714.79	770.34	0	774.62	727.52	0	713.57	790.23	734.06	716.69	719.32	702.64	0	711.34	763.53	690.5	742.4	693.38	0	779.5	708.23	713.99	725.28	709.53	792.76	777	740.86	721.23	731.22	0	731.8	769.64	781.48	730.44	732.17	764.49	779.81	726.82	0	801.8	762.33	734.11
4.3046e+13	723.05	749.07	806.64	798.43	695.35	692.99	700.62	714.65	772.4	0	774.5	727.39	0	713.53	790.11	733.97	716.54	719.22	702.49	0	711.32	763.37	690.49	740.77	693.13	0	779.39	708.08	713.79	724.71	709.51	793.82	776.66	740.68	721.06	731.06	0	731.69	769.44	781.36	730.37	723	764.36	779.92	727.62	0	801.53	762.2	735.53
4.3093e+13	722.9	748.92	804.39	798.62	695.25	692.82	700.45	714.52	772.71	0	774.38	727.26	0	713.49	789.98	733.87	716.38	719.11	702.33	0	711.3	763.21	690.49	738.13	692.89	0	779.27	707.93	713.58	722.87	709.49	794.54	776.56	740.51	720.89	730.91	0	731.58	769.22	781.24	730.31	717.49	764.23	780.31	726.65	0	801.56	762.06	735.64
4.3139e+13	722.75	748.77	801.55	798.8	695.16	692.65	700.28	714.39	771.98	0	774.26	727.13	0	713.45	789.84	733.78	716.23	719	702.18	0	711.28	763.05	690.49	735.55	692.65	0	779.16	707.78	713.38	720.87	709.46	794.61	776.58	740.34	720.73	730.75	0	731.47	769.02	781.11	730.24	713.4	764.1	780.51	725.18	0	801.67	761.93	735
4.3186e+13	722.6	748.62	798.64	798.81	695.07	692.48	700.1	714.26	770.75	0	774.14	727	0	713.41	789.7	733.69	716.07	718.89	702.03	0	711.26	762.89	690.49	733.17	692.42	0	779.05	707.63	713.17	718.95	709.44	794.15	776.55	740.16	720.56	730.59	0	731.36	768.86	780.99	730.17	709.91	763.98	780.38	723.6	0	801.7	761.8	734.01
4.3232e+13	722.46	748.47	795.84	798.61	694.97	692.3	699.93	714.12	769.3	0	774.02	726.87	0	713.37	789.57	733.6	715.92	718.78	701.87	0	711.25	762.73	690.49	731	692.19	0	778.93	707.48	712.97	717.11	709.42	793.34	776.42	739.99	720.39	730.43	0	731.24	768.72	780.87	730.11	706.6	763.85	779.97	722.02	0	801.59	761.67	732.86
4.3279e+13	723.89	749.78	800.64	799.34	696.56	694.07	701.61	715.6	768.74	0	775.2	728.25	0	714.63	790.71	734.89	717.41	720.18	703.5	0	712.42	764.02	691.66	738.55	694.1	0	780.09	709.05	714.62	721.64	710.62	793.07	777.64	741.4	721.88	731.84	0	732.57	770.1	782.03	731.37	750.02	765.07	780.59	723.5	690.09	802.49	762.9	733.16
4.3325e+13	723.74	749.63	807.11	798.8	696.46	693.9	701.44	715.47	771.17	0	775.08	728.12	0	714.58	790.59	734.79	717.26	720.07	703.35	0	712.4	763.86	691.65	742.55	693.87	0	779.98	708.9	714.41	725.7	710.59	793.22	777.2	741.23	721.71	731.68	0	732.45	769.92	781.91	731.3	729.93	764.94	780.04	727.53	690.13	802.03	762.77	734.77
4.3372e+13	723.6	749.48	806.51	798.75	696.36	693.73	701.27	715.33	772.84	0	774.96	727.99	0	714.54	790.47	734.7	717.11	719.96	703.19	0	712.38	763.71	691.65	740.46	693.63	0	779.86	708.75	714.21	724.63	710.57	794.29	776.91	741.05	721.55	731.52	0	732.34	769.71	781.78	731.23	721.89	764.81	780.27	727.76	690.18	801.83	762.64	735.89
4.3418e+13	723.45	749.33	804.06	798.96	696.26	693.56	701.1	715.2	772.86	0	774.84	727.86	0	714.5	790.34	734.61	716.95	719.85	703.04	0	712.36	763.55	691.64	737.8	693.4	0	779.75	708.6	714.01	722.71	710.54	794.88	776.85	740.88	721.38	731.37	0	732.23	769.49	781.66	731.16	716.77	764.68	780.65	726.62	690.22	801.89	762.5	735.79
4.3465e+13	723.3	749.18	801.18	799.12	696.17	693.39	700.93	715.07	771.99	0	774.72	727.73	0	714.46	790.2	734.52	716.8	719.74	702.89	0	712.34	763.39	691.64	735.25	693.15	0	779.64	708.45	713.8	720.71	710.52	794.82	776.87	740.71	721.21	731.21	0	732.12	769.31	781.54	731.1	712.85	764.56	780.78	725.1	690.26	801.99	762.37	735.05
4.3511e+13	723.15	749.03	798.29	799.09	696.07	693.23	700.76	714.94	770.7	0	774.6	727.61	0	714.42	790.06	734.43	716.64	719.63	702.74	0	712.32	763.22	691.63	732.91	692.91	0	779.52	708.3	713.6	718.8	710.5	794.27	776.83	740.53	721.04	731.05	0	732.01	769.15	781.42	731.03	709.45	764.43	780.59	723.51	690.31	802	762.24	734.01
4.3558e+13	723.01	748.88	795.52	798.84	695.97	693.06	700.58	714.8	769.21	0	774.49	727.48	0	714.38	789.93	734.34	716.49	719.52	702.58	0	712.3	763.06	691.63	730.77	692.68	0	779.41	708.15	713.39	716.97	710.47	793.4	776.67	740.36	720.88	730.89	0	731.9	769.02	781.29	730.96	706.16	764.3	780.13	721.93	690.35	801.86	762.1	732.84
4.3604e+13	724.43	750.18	803.31	799.5	697.53	694.81	702.24	716.26	769.25	0	775.66	728.84	0	715.62	791.07	735.61	717.97	720.91	704.19	690.2	713.46	764.35	692.8	741.04	694.59	0	780.56	709.69	715.03	723.73	711.66	793.19	777.84	741.76	722.35	732.29	0	733.21	770.38	782.45	732.21	743.44	765.51	780.67	724.94	691.11	802.7	763.33	733.53
4.3651e+13	724.28	750.03	807.52	799.05	697.44	694.64	702.07	716.13	771.92	0	775.54	728.71	0	715.58	790.95	735.52	717.82	720.8	704.04	690.21	713.44	764.19	692.79	742.51	694.35	0	780.44	709.54	714.82	725.95	711.63	793.7	777.4	741.59	722.19	732.13	0	733.09	770.19	782.32	732.14	728.08	765.38	780.3	728.08	691.15	802.27	763.2	735.38
4.3697e+13	724.13	749.88	806.3	799.08	697.34	694.47	701.9	716	773.19	0	775.42	728.58	0	715.54	790.82	735.43	717.66	720.69	703.89	690.23	713.42	764.04	692.78	740.15	694.11	0	780.33	709.39	714.62	724.54	711.61	794.73	777.17	741.41	722.02	731.98	0	732.98	769.97	782.2	732.07	720.91	765.25	780.62	727.86	691.19	802.14	763.06	736.2
4.3744e+13	723.99	749.73	803.71	799.3	697.24	694.3	701.73	715.87	772.97	0	775.3	728.45	0	715.49	790.69	735.33	717.51	720.58	703.73	690.24	713.39	763.88	692.77	737.47	693.88	0	780.22	709.25	714.42	722.56	711.58	795.18	777.14	741.24	721.85	731.82	0	732.87	769.76	782.08	732	716.12	765.13	780.97	726.58	691.23	802.22	762.93	735.93
4.379e+13	723.84	749.58	800.81	799.42	697.15	694.13	701.56	715.73	771.98	0	775.18	728.33	0	715.45	790.55	735.24	717.36	720.47	703.58	690.26	713.37	763.72	692.76	734.96	693.65	0	780.1	709.1	714.21	720.57	711.55	795	777.15	741.07	721.69	731.66	0	732.76	769.59	781.95	731.93	712.35	765	781.03	725.03	691.27	802.31	762.8	735.1
4.3837e+13	723.69	749.43	797.94	799.34	697.05	693.96	701.39	715.6	770.63	0	775.06	728.2	0	715.41	790.42	735.15	717.2	720.36	703.43	690.28	713.35	763.55	692.76	732.66	693.42	0	779.99	708.95	714.01	718.67	711.53	794.38	777.09	740.9	721.52	731.5	0	732.65	769.44	781.83	731.87	709	764.87	780.78	723.42	691.31	802.29	762.67	734.02
4.3883e+13	725.1	750.73	794.26	800.27	698.59	695.68	703.03	717.04	769.77	0	776.22	729.54	690.22	716.64	791.54	736.41	718.67	721.73	705.02	691.28	714.51	764.83	693.93	730.61	695.29	0	781.13	710.47	715.63	717.38	712.71	794.33	778.42	742.29	722.99	732.89	0	733.95	770.81	782.98	733.1	841.25	766.07	781.61	722.73	692.09	803.34	763.88	734.17
4.393e+13	724.96	750.57	805.3	799.66	698.5	695.52	702.86	716.91	769.97	0	776.1	729.42	690.2	716.59	791.42	736.32	718.52	721.62	704.87	691.29	714.48	764.67	693.91	742.53	695.05	0	781.02	710.33	715.43	725.24	712.68	793.4	778.02	742.11	722.82	732.73	0	733.83	770.65	782.85	733.03	738.91	765.95	780.78	726.3	692.12	802.9	763.75	734.1
4.3976e+13	724.81	750.42	807.72	799.31	698.4	695.35	702.69	716.78	772.58	0	775.98	729.29	690.18	716.55	791.3	736.22	718.36	721.51	704.71	691.31	714.46	764.52	693.9	742.37	694.82	0	780.9	710.18	715.23	726.08	712.65	794.2	777.61	741.94	722.65	732.58	0	733.72	770.46	782.73	732.96	726.49	765.82	780.6	728.49	692.15	802.52	763.62	735.93
4.4023e+13	724.66	750.27	806.05	799.41	698.31	695.18	702.52	716.65	773.47	0	775.86	729.16	690.16	716.51	791.17	736.13	718.21	721.4	704.56	691.32	714.43	764.36	693.89	739.83	694.59	0	780.79	710.03	715.02	724.43	712.62	795.14	777.43	741.77	722.48	732.42	0	733.61	770.24	782.61	732.89	720.02	765.69	780.97	727.92	692.19	802.45	763.48	736.47
4.4069e+13	724.52	750.12	803.34	799.63	698.21	695.02	702.35	716.52	773.04	0	775.74	729.03	690.14	716.46	791.04	736.04	718.06	721.29	704.41	691.33	714.41	764.2	693.88	737.16	694.36	0	780.67	709.88	714.82	722.42	712.59	795.44	777.42	741.6	722.32	732.26	0	733.5	770.03	782.48	732.82	715.51	765.56	781.27	726.54	692.22	802.55	763.35	736.04
4.4116e+13	724.37	749.97	800.44	799.71	698.12	694.85	702.18	716.38	771.95	0	775.62	728.9	690.13	716.42	790.9	735.95	717.91	721.18	704.26	691.34	714.39	764.04	693.87	734.69	694.12	0	780.56	709.73	714.62	720.43	712.57	795.16	777.42	741.42	722.15	732.11	0	733.39	769.86	782.36	732.75	711.87	765.43	781.26	724.95	692.25	802.62	763.22	735.14
4.4162e+13	724.22	749.82	797.59	799.59	698.03	694.68	702.02	716.25	770.55	0	775.5	728.78	690.11	716.37	790.76	735.86	717.75	721.08	704.11	691.35	714.36	763.87	693.86	732.43	693.89	0	780.45	709.59	714.42	718.55	712.54	794.47	777.34	741.25	721.99	731.95	0	733.28	769.72	782.24	732.68	708.58	765.3	780.95	723.35	692.29	802.57	763.09	734.02
4.4209e+13	725.62	751.11	796.11	800.44	699.54	696.38	703.63	717.68	769.62	0	776.66	730.11	691.34	717.59	791.88	737.1	719.2	722.43	705.68	692.37	715.51	765.15	695.02	733.05	695.75	0	781.58	711.09	716.02	718.6	713.71	794.31	778.62	742.63	723.44	733.33	0	734.56	771.08	783.38	733.9	779.61	766.5	781.69	722.88	693.09	803.55	764.3	734.1
4.4255e+13	725.47	750.96	806.71	799.83	699.44	696.21	703.46	717.55	770.8	0	776.54	729.98	691.32	717.55	791.76	737.01	719.05	722.32	705.52	692.37	715.48	764.99	695.01	743.34	695.52	0	781.47	710.95	715.82	726.25	713.68	793.71	778.2	742.46	723.27	733.17	0	734.45	770.92	783.25	733.83	735.55	766.37	780.92	727.46	693.12	803.1	764.16	734.76
4.4302e+13	725.32	750.81	807.77	799.59	699.35	696.05	703.3	717.41	773.15	0	776.42	729.85	691.3	717.5	791.64	736.92	718.9	722.21	705.37	692.38	715.46	764.84	694.99	742.15	695.28	0	781.35	710.8	715.62	726.13	713.65	794.69	777.82	742.29	723.11	733.01	0	734.34	770.71	783.13	733.76	725.13	766.24	780.91	728.79	693.15	802.77	764.03	736.42
4.4348e+13	725.18	750.66	805.75	799.74	699.25	695.88	703.13	717.28	773.7	0	776.3	729.73	691.28	717.45	791.51	736.82	718.75	722.1	705.22	692.39	715.43	764.68	694.98	739.5	695.05	0	781.24	710.65	715.42	724.31	713.62	795.51	777.69	742.12	722.94	732.85	0	734.22	770.49	783.01	733.69	719.21	766.11	781.31	727.95	693.18	802.76	763.9	736.7
4.4395e+13	725.03	750.51	802.97	799.94	699.15	695.71	702.96	717.15	773.08	0	776.18	729.6	691.26	717.41	791.38	736.73	718.59	721.99	705.07	692.4	715.41	764.52	694.96	736.86	694.82	0	781.12	710.5	715.22	722.28	713.59	795.68	777.7	741.94	722.78	732.7	0	734.11	770.3	782.88	733.62	714.94	765.99	781.55	726.49	693.21	802.86	763.76	736.13
4.4441e+13	724.89	750.36	800.07	799.99	699.05	695.55	702.79	717.02	771.9	0	776.06	729.47	691.24	717.36	791.24	736.64	718.44	721.88	704.92	692.41	715.38	764.35	694.95	734.43	694.59	0	781.01	710.36	715.02	720.3	713.56	795.3	777.69	741.77	722.61	732.54	0	734	770.13	782.76	733.55	711.41	765.86	781.48	724.88	693.24	802.91	763.63	735.17
4.4488e+13	724.74	750.21	797.25	799.82	698.96	695.38	702.63	716.89	770.46	0	775.94	729.35	691.22	717.32	791.1	736.55	718.29	721.77	704.77	692.42	715.36	764.19	694.94	732.21	694.36	0	780.89	710.21	714.82	718.43	713.53	794.54	777.58	741.6	722.44	732.39	0	733.89	769.99	782.64	733.48	708.16	765.73	781.11	723.28	693.27	802.83	763.5	734.02
4.4534e+13	726.12	751.49	799.3	800.59	700.45	697.06	704.22	718.3	769.62	0	777.08	730.67	692.44	718.52	792.22	737.78	719.73	723.11	706.32	693.43	716.49	765.46	696.09	737.1	696.2	0	782.02	711.7	716.41	721.11	714.69	794.29	778.81	742.97	723.89	733.75	0	735.16	771.35	783.77	734.69	759.6	766.92	781.76	723.73	694.09	803.76	764.7	734.12
4.458e+13	725.98	751.34	807.66	800.01	700.35	696.89	704.06	718.17	771.65	0	776.96	730.54	692.42	718.48	792.1	737.69	719.58	723	706.17	693.44	716.47	765.3	696.08	743.71	695.97	0	781.91	711.55	716.21	726.91	714.65	794.1	778.37	742.8	723.72	733.59	0	735.05	771.18	783.65	734.62	732.96	766.79	781.1	728.38	694.11	803.3	764.57	735.47
4.4627e+13	725.83	751.19	807.7	799.88	700.25	696.73	703.89	718.04	773.63	0	776.84	730.41	692.39	718.43	791.98	737.59	719.42	722.89	706.02	693.44	716.44	765.15	696.06	741.88	695.74	0	781.79	711.41	716.01	726.13	714.62	795.16	778.04	742.63	723.55	733.44	0	734.94	770.97	783.52	734.55	723.97	766.66	781.24	729.01	694.14	803.04	764.44	736.85
4.4673e+13	725.69	751.04	805.42	800.07	700.16	696.56	703.72	717.91	773.87	0	776.72	730.28	692.37	718.38	791.85	737.5	719.27	722.78	705.87	693.45	716.41	764.99	696.04	739.19	695.51	0	781.68	711.26	715.81	724.2	714.59	795.85	777.95	742.46	723.39	733.28	0	734.82	770.75	783.4	734.48	718.5	766.53	781.64	727.96	694.16	803.07	764.3	736.9
4.472e+13	725.54	750.89	802.59	800.25	700.06	696.4	703.56	717.78	773.1	0	776.6	730.16	692.34	718.34	791.71	737.41	719.12	722.67	705.72	693.45	716.38	764.83	696.02	736.57	695.28	0	781.56	711.11	715.61	722.15	714.56	795.89	777.97	742.29	723.22	733.13	0	734.71	770.56	783.28	734.41	714.43	766.4	781.81	726.44	694.19	803.17	764.17	736.21
4.4766e+13	725.39	750.74	799.7	800.25	699.97	696.24	703.39	717.65	771.84	0	776.48	730.03	692.32	718.29	791.57	737.32	718.97	722.56	705.57	693.46	716.36	764.66	696.01	734.18	695.05	0	781.45	710.97	715.41	720.19	714.53	795.42	777.95	742.11	723.06	732.97	0	734.6	770.4	783.15	734.34	710.99	766.27	781.68	724.82	694.22	803.2	764.04	735.19
4.4813e+13	725.25	750.59	796.91	800.04	699.87	696.07	703.22	717.52	770.37	0	776.36	729.9	692.3	718.24	791.44	737.23	718.82	722.46	705.42	693.46	716.33	764.5	695.99	732	694.82	0	781.33	710.82	715.21	718.33	714.5	794.6	777.81	741.94	722.89	732.81	0	734.49	770.26	783.03	734.27	707.76	766.15	781.26	723.22	694.24	803.08	763.9	734.02
4.4859e+13	726.62	751.86	802.39	800.73	701.34	697.72	704.8	718.91	769.9	0	777.5	731.21	693.52	719.43	792.55	738.44	720.24	723.78	706.95	694.48	717.46	765.76	697.14	740.57	696.65	0	782.45	712.29	716.79	723.71	715.65	794.31	778.99	743.31	724.32	734.17	0	735.75	771.61	784.15	735.46	749.8	767.33	781.82	725.14	695.08	803.95	765.1	734.35
4.4906e+13	726.47	751.71	808.26	800.21	701.25	697.56	704.64	718.78	772.45	0	777.38	731.08	693.49	719.39	792.43	738.35	720.09	723.67	706.8	694.48	717.43	765.61	697.12	743.83	696.42	0	782.34	712.15	716.59	727.31	715.61	794.55	778.55	743.14	724.16	734.01	0	735.64	771.43	784.03	735.39	730.75	767.2	781.31	729.09	695.1	803.5	764.97	736.15
4.4952e+13	726.33	751.56	807.53	800.18	701.15	697.4	704.47	718.65	774.03	0	777.26	730.96	693.46	719.34	792.3	738.26	719.94	723.56	706.65	694.48	717.4	765.45	697.1	741.59	696.19	0	782.22	712	716.39	726.06	715.58	795.6	778.27	742.96	723.99	733.86	0	735.53	771.21	783.91	735.32	722.83	767.07	781.57	729.17	695.12	803.31	764.83	737.22
4.4999e+13	726.18	751.41	805.07	800.39	701.06	697.23	704.3	718.52	773.99	0	777.14	730.83	693.43	719.29	792.17	738.17	719.79	723.45	706.5	694.48	717.37	765.29	697.08	738.87	695.96	0	782.11	711.86	716.19	724.05	715.55	796.16	778.22	742.79	723.83	733.7	0	735.41	771	783.78	735.25	717.75	766.94	781.95	727.95	695.14	803.38	764.7	737.06
4.5045e+13	726.04	751.26	802.21	800.54	700.96	697.07	704.14	718.39	773.09	0	777.02	730.7	693.41	719.24	792.03	738.07	719.64	723.34	706.36	694.48	717.34	765.13	697.06	736.29	695.73	0	781.99	711.71	715.99	722	715.51	796.08	778.24	742.62	723.66	733.54	0	735.3	770.81	783.66	735.18	713.84	766.81	782.06	726.38	695.17	803.47	764.57	736.28
4.5092e+13	725.89	751.11	799.33	800.49	700.86	696.91	703.97	718.26	771.77	0	776.9	730.57	693.38	719.2	791.9	737.98	719.49	723.23	706.21	694.49	717.32	764.97	697.05	733.94	695.51	0	781.88	711.56	715.79	720.04	715.48	795.52	778.19	742.45	723.5	733.39	0	735.19	770.66	783.54	735.1	710.47	766.68	781.86	724.74	695.19	803.47	764.43	735.21
4.5138e+13	727.25	752.38	795.42	801.46	702.31	698.54	705.53	719.63	770.94	0	778.04	731.87	694.59	720.38	793	739.19	720.89	724.54	707.72	695.51	718.44	766.22	698.19	731.51	697.31	0	782.99	713.02	717.36	718.57	716.62	795.54	779.54	743.81	724.92	734.73	0	736.44	772.01	784.66	736.29	985.64	767.86	782.73	724	696.04	804.54	765.62	735.36
4.5185e+13	727.1	752.23	804.86	800.87	702.22	698.37	705.37	719.5	770.46	0	777.92	731.74	694.56	720.33	792.87	739.09	720.74	724.43	707.57	695.5	718.41	766.06	698.17	742.82	697.08	0	782.88	712.88	717.16	725.68	716.59	794.43	779.16	743.64	724.75	734.58	0	736.33	771.86	784.53	736.21	743.62	767.73	781.89	726.64	696.06	804.13	765.49	734.82
4.5231e+13	726.96	752.08	808.61	800.44	702.12	698.21	705.2	719.37	773.17	0	777.79	731.62	694.53	720.28	792.75	739	720.59	724.32	707.42	695.5	718.38	765.91	698.15	743.75	696.86	0	782.76	712.73	716.96	727.48	716.55	795.01	778.73	743.46	724.59	734.42	0	736.21	771.67	784.41	736.14	728.86	767.6	781.57	729.6	696.08	803.71	765.36	736.77
4.5278e+13	726.81	751.93	807.31	800.48	702.02	698.05	705.04	719.24	774.35	0	777.67	731.49	694.5	720.23	792.63	738.91	720.44	724.21	707.27	695.5	718.35	765.75	698.12	741.27	696.63	0	782.65	712.58	716.76	725.91	716.52	796.01	778.51	743.29	724.42	734.27	0	736.1	771.45	784.28	736.07	721.79	767.47	781.91	729.24	696.1	803.59	765.22	737.53
4.5324e+13	726.67	751.78	804.7	800.7	701.93	697.89	704.87	719.11	774.08	0	777.55	731.36	694.48	720.18	792.49	738.82	720.29	724.1	707.12	695.5	718.32	765.59	698.1	738.54	696.4	0	782.53	712.44	716.56	723.85	716.48	796.43	778.48	743.12	724.26	734.11	0	735.99	771.24	784.16	736	717.03	767.34	782.24	727.89	696.12	803.68	765.09	737.2
4.5371e+13	726.52	751.63	801.82	800.81	701.83	697.72	704.71	718.98	773.06	0	777.43	731.24	694.45	720.13	792.36	738.72	720.14	723.99	706.98	695.5	718.29	765.43	698.08	736	696.18	0	782.42	712.29	716.36	721.81	716.45	796.24	778.5	742.95	724.09	733.96	0	735.88	771.07	784.04	735.93	713.28	767.22	782.29	726.28	696.14	803.76	764.96	736.32
4.5417e+13	726.38	751.48	798.96	800.72	701.73	697.56	704.54	718.86	771.68	0	777.31	731.11	694.42	720.08	792.22	738.63	719.99	723.89	706.83	695.5	718.26	765.27	698.06	733.69	695.95	0	782.3	712.15	716.17	719.87	716.42	795.6	778.43	742.78	723.93	733.8	0	735.77	770.92	783.92	735.86	709.98	767.09	782.02	724.64	696.16	803.73	764.82	735.21
4.5464e+13	727.73	752.73	795.57	801.61	703.16	699.17	706.09	720.22	770.76	690.86	778.44	732.39	695.62	721.25	793.31	739.83	721.39	725.18	708.32	696.52	719.37	766.52	699.2	731.97	697.74	0	783.41	713.59	717.72	718.68	717.54	795.51	779.73	744.13	725.34	735.14	0	737	772.26	785.03	737.03	821.15	768.25	782.8	723.86	697.01	804.75	766.01	735.27
4.551e+13	727.58	752.58	806.68	801.01	703.07	699.01	705.92	720.09	771.22	690.74	778.32	732.27	695.59	721.2	793.19	739.73	721.24	725.07	708.17	696.51	719.34	766.36	699.17	744.09	697.52	0	783.29	713.45	717.52	727.02	717.51	794.65	779.32	743.96	725.17	734.98	0	736.89	772.11	784.9	736.95	739.33	768.13	781.99	727.97	697.03	804.31	765.87	735.44
4.5557e+13	727.44	752.43	808.76	800.68	702.97	698.85	705.76	719.96	773.8	690.62	778.2	732.14	695.56	721.15	793.07	739.64	721.09	724.96	708.03	696.51	719.31	766.2	699.15	743.56	697.29	0	783.18	713.3	717.33	727.53	717.47	795.49	778.92	743.79	725.01	734.82	0	736.78	771.91	784.78	736.88	727.28	768	781.85	729.95	697.05	803.94	765.74	737.31
4.5603e+13	727.29	752.28	807.03	800.79	702.87	698.69	705.59	719.83	774.61	690.51	778.08	732.01	695.52	721.1	792.94	739.55	720.94	724.85	707.88	696.5	719.27	766.05	699.12	740.92	697.07	0	783.06	713.16	717.13	725.75	717.44	796.39	778.75	743.61	724.84	734.67	0	736.67	771.69	784.65	736.81	720.88	767.87	782.23	729.25	697.06	803.88	765.61	737.79
4.565e+13	727.15	752.13	804.32	801	702.78	698.52	705.43	719.7	774.13	690.39	777.96	731.89	695.49	721.05	792.81	739.45	720.79	724.74	707.73	696.5	719.24	765.89	699.1	738.21	696.84	0	782.95	713.01	716.93	723.67	717.4	796.67	778.75	743.44	724.68	734.51	0	736.56	771.49	784.53	736.73	716.39	767.74	782.52	727.81	697.08	803.98	765.47	737.29
4.5696e+13	727	751.98	801.43	801.07	702.68	698.37	705.27	719.57	773.01	690.27	777.84	731.76	695.46	721	792.67	739.36	720.64	724.63	707.59	696.49	719.21	765.73	699.08	735.72	696.62	0	782.83	712.87	716.73	721.63	717.37	796.37	778.75	743.27	724.52	734.36	0	736.45	771.32	784.41	736.66	712.76	767.61	782.5	726.18	697.1	804.04	765.34	736.35
4.5743e+13	726.86	751.84	798.6	800.94	702.59	698.2	705.1	719.44	771.59	690.15	777.72	731.63	695.43	720.95	792.53	739.27	720.49	724.53	707.44	696.49	719.18	765.56	699.05	733.44	696.39	0	782.72	712.72	716.54	719.71	717.34	795.66	778.66	743.1	724.35	734.21	0	736.33	771.18	784.29	736.59	709.51	767.48	782.18	724.54	697.12	803.98	765.21	735.2
4.5789e+13	728.19	753.09	797.87	801.75	703.99	699.79	706.63	720.79	770.62	691.73	778.84	732.91	696.62	722.1	793.62	740.45	721.87	725.8	708.91	697.51	720.28	766.8	700.18	735.13	698.17	0	783.82	714.15	718.08	720.35	718.45	795.46	779.91	744.45	725.75	735.53	0	737.56	772.51	785.39	737.75	774.86	768.64	782.87	724.17	697.98	804.94	766.38	735.2
4.5836e+13	728.05	752.94	807.95	801.16	703.9	699.63	706.47	720.66	772.05	691.61	778.72	732.78	696.59	722.05	793.5	740.36	721.72	725.7	708.77	697.5	720.25	766.65	700.16	744.74	697.94	0	783.7	714	717.88	727.87	718.41	794.96	779.48	744.27	725.58	735.37	0	737.45	772.35	785.27	737.67	736.05	768.51	782.12	729.06	697.99	804.48	766.25	736.14
4.5882e+13	727.9	752.79	808.77	800.94	703.8	699.47	706.3	720.53	774.34	691.48	778.59	732.65	696.56	722	793.38	740.26	721.57	725.59	708.62	697.49	720.22	766.49	700.13	743.29	697.72	0	783.59	713.86	717.69	727.49	718.38	795.95	779.11	744.1	725.42	735.22	0	737.33	772.15	785.14	737.6	725.88	768.38	782.15	730.18	698.01	804.17	766.12	737.78
4.5929e+13	727.76	752.64	806.71	801.1	703.71	699.31	706.14	720.4	774.81	691.37	778.47	732.53	696.52	721.95	793.25	740.17	721.42	725.48	708.47	697.48	720.19	766.34	700.1	740.57	697.5	0	783.47	713.72	717.49	725.56	718.34	796.74	778.99	743.93	725.26	735.06	0	737.22	771.93	785.02	737.53	720.02	768.25	782.55	729.23	698.02	804.17	765.98	737.99
4.5975e+13	727.62	752.49	803.93	801.29	703.61	699.15	705.98	720.27	774.15	691.25	778.35	732.4	696.49	721.9	793.12	740.08	721.27	725.37	708.33	697.48	720.15	766.18	700.08	737.89	697.28	0	783.35	713.57	717.29	723.47	718.31	796.88	779	743.76	725.09	734.91	0	737.11	771.73	784.9	737.45	715.76	768.13	782.78	727.71	698.04	804.27	765.85	737.37
4.6022e+13	727.47	752.34	801.05	801.32	703.51	698.99	705.81	720.14	772.94	691.13	778.23	732.27	696.46	721.85	792.98	739.98	721.12	725.26	708.18	697.47	720.12	766.01	700.05	735.43	697.05	0	783.24	713.43	717.1	721.45	718.27	796.49	778.99	743.59	724.93	734.76	0	737	771.57	784.77	737.38	712.25	768	782.69	726.07	698.06	804.31	765.72	736.36
4.6068e+13	727.33	752.19	798.24	801.15	703.42	698.83	705.65	720.02	771.49	691.01	778.11	732.15	696.43	721.8	792.84	739.89	720.98	725.15	708.04	697.47	720.09	765.85	700.03	733.19	696.83	0	783.13	713.28	716.9	719.54	718.24	795.71	778.88	743.42	724.77	734.6	0	736.89	771.43	784.65	737.31	709.04	767.87	782.32	724.43	698.07	804.22	765.58	735.18
4.6115e+13	728.65	753.43	801.08	801.89	704.81	700.4	707.16	721.35	770.67	692.59	779.23	733.41	697.61	722.94	793.93	741.06	722.34	726.42	709.49	698.48	721.18	767.09	701.15	739.26	698.59	0	784.22	714.69	718.44	723.04	719.34	795.43	780.07	744.76	726.15	735.92	0	738.1	772.76	785.75	738.46	758.12	769.02	782.92	725.21	698.94	805.12	766.75	735.26
4.6161e+13	728.51	753.28	808.8	801.32	704.71	700.24	707	721.22	772.89	692.47	779.1	733.28	697.57	722.89	793.81	740.97	722.19	726.31	709.35	698.47	721.15	766.93	701.12	745	698.36	0	784.1	714.55	718.24	728.38	719.3	795.34	779.63	744.58	725.99	735.76	0	737.99	772.59	785.62	738.38	733.45	768.89	782.29	729.88	698.95	804.66	766.62	736.84
4.6208e+13	728.36	753.13	808.66	801.21	704.61	700.08	706.84	721.09	774.79	692.35	778.98	733.15	697.54	722.84	793.69	740.87	722.05	726.2	709.2	698.46	721.11	766.78	701.09	742.97	698.14	0	783.99	714.41	718.04	727.39	719.26	796.39	779.32	744.41	725.83	735.61	0	737.88	772.37	785.5	738.31	724.64	768.76	782.46	730.33	698.96	804.42	766.48	738.17
4.6254e+13	728.22	752.98	806.36	801.4	704.52	699.92	706.67	720.96	774.96	692.23	778.86	733.03	697.5	722.78	793.56	740.78	721.9	726.09	709.05	698.45	721.08	766.62	701.06	740.21	697.92	0	783.87	714.26	717.85	725.37	719.23	797.05	779.24	744.24	725.66	735.45	0	737.77	772.16	785.38	738.23	719.23	768.63	782.86	729.19	698.98	804.45	766.35	738.15
4.63e+13	728.08	752.83	803.54	801.57	704.42	699.76	706.51	720.83	774.15	692.12	778.74	732.9	697.47	722.73	793.42	740.69	721.75	725.98	708.91	698.44	721.05	766.46	701.03	737.57	697.7	0	783.75	714.12	717.65	723.27	719.19	797.07	779.26	744.07	725.5	735.3	0	737.65	771.97	785.25	738.16	715.18	768.51	783.02	727.61	698.99	804.55	766.22	737.42
4.6347e+13	727.93	752.68	800.66	801.56	704.33	699.61	706.35	720.71	772.87	692	778.62	732.78	697.43	722.68	793.28	740.59	721.6	725.88	708.76	698.43	721.02	766.3	701.01	735.15	697.48	0	783.64	713.98	717.46	721.27	719.15	796.58	779.23	743.91	725.34	735.15	0	737.54	771.82	785.13	738.09	711.76	768.38	782.87	725.95	699.01	804.57	766.08	736.35
4.6393e+13	727.79	752.53	797.88	801.34	704.23	699.45	706.19	720.58	771.38	691.87	778.5	732.65	697.4	722.63	793.15	740.5	721.45	725.77	708.62	698.43	720.99	766.13	700.98	732.95	697.26	0	783.52	713.84	717.26	719.38	719.12	795.75	779.09	743.74	725.18	734.99	0	737.43	771.68	785	738.01	708.58	768.25	782.44	724.32	699.02	804.45	765.95	735.15
4.644e+13	729.1	753.77	804	802.01	705.6	700.99	707.68	721.9	771.02	693.42	779.61	733.9	698.57	723.76	794.23	741.66	722.81	727.02	710.06	699.44	722.06	767.37	702.09	742.45	699	0	784.61	715.23	718.78	725.54	720.21	795.46	780.23	745.06	726.55	736.3	690.52	738.63	773	786.1	739.15	749.36	769.39	782.97	726.69	699.89	805.28	767.11	735.54
4.6486e+13	728.96	753.62	809.32	801.51	705.5	700.84	707.52	721.77	773.66	693.3	779.49	733.77	698.53	723.71	794.11	741.57	722.66	726.91	709.91	699.43	722.03	767.21	702.06	745.01	698.78	0	784.49	715.09	718.59	728.66	720.17	795.77	779.79	744.89	726.39	736.14	690.38	738.52	772.82	785.97	739.07	731.33	769.27	782.5	730.5	699.9	804.84	766.98	737.49
4.6533e+13	728.81	753.47	808.47	801.49	705.41	700.68	707.36	721.64	775.15	693.18	779.36	733.65	698.5	723.65	793.99	741.47	722.51	726.8	709.77	699.41	721.99	767.06	702.03	742.63	698.56	0	784.38	714.94	718.39	727.26	720.14	796.81	779.53	744.72	726.22	735.99	690.24	738.41	772.6	785.85	739	723.56	769.14	782.78	730.42	699.91	804.67	766.85	738.5
4.6579e+13	728.67	753.32	805.99	801.69	705.31	700.52	707.2	721.51	775.06	693.06	779.24	733.52	698.46	723.6	793.85	741.38	722.36	726.69	709.62	699.4	721.96	766.9	702	739.86	698.34	0	784.26	714.8	718.2	725.18	720.1	797.33	779.49	744.55	726.06	735.83	690.1	738.3	772.39	785.73	738.93	718.53	769.01	783.15	729.12	699.92	804.73	766.71	738.28
4.6626e+13	728.53	753.17	803.14	801.83	705.22	700.36	707.04	721.39	774.12	692.94	779.12	733.4	698.42	723.55	793.72	741.28	722.22	726.59	709.48	699.39	721.93	766.74	701.97	737.25	698.12	0	784.15	714.66	718	723.09	720.06	797.23	779.51	744.38	725.9	735.68	0	738.19	772.21	785.6	738.85	714.65	768.88	783.25	727.51	699.93	804.83	766.58	737.45
4.6672e+13	728.38	753.02	800.28	801.78	705.12	700.21	706.88	721.26	772.78	692.83	779	733.27	698.39	723.5	793.58	741.19	722.07	726.48	709.34	699.38	721.9	766.57	701.94	734.88	697.9	0	784.03	714.52	717.81	721.11	720.02	796.66	779.46	744.21	725.74	735.53	0	738.08	772.06	785.48	738.78	711.32	768.75	783.03	725.84	699.95	804.82	766.45	736.34
4.6719e+13	729.68	754.25	796.35	802.71	706.47	701.74	708.35	722.56	771.89	694.36	780.1	734.51	699.55	724.62	794.65	742.34	723.41	727.72	710.76	700.39	722.96	767.8	703.05	732.39	699.62	690.39	785.11	715.9	719.32	719.54	721.11	796.64	780.77	745.53	727.1	736.82	691.41	739.27	773.38	786.57	739.9	919.5	769.89	783.86	724.99	700.82	805.85	767.6	736.4
4.6765e+13	729.54	754.1	806.28	802.12	706.38	701.58	708.19	722.44	771.64	694.24	779.98	734.38	699.51	724.56	794.53	742.25	723.27	727.61	710.61	700.38	722.93	767.64	703.02	744.42	699.4	690.38	784.99	715.75	719.13	727.38	721.07	795.58	780.38	745.36	726.94	736.67	691.27	739.16	773.23	786.44	739.83	743.23	769.76	783.02	728.21	700.83	805.44	767.47	736.05
4.6812e+13	729.4	753.95	809.61	801.71	706.28	701.42	708.03	722.31	774.35	694.12	779.86	734.26	699.47	724.51	794.4	742.15	723.12	727.5	710.47	700.36	722.89	767.49	702.98	744.87	699.19	690.36	784.88	715.61	718.93	728.72	721.03	796.22	779.96	745.19	726.78	736.52	691.14	739.04	773.04	786.32	739.75	729.15	769.63	782.74	730.94	700.84	805.04	767.33	738.09
4.6858e+13	729.25	753.8	808.22	801.77	706.18	701.26	707.87	722.18	775.45	694	779.74	734.13	699.43	724.46	794.28	742.06	722.97	727.39	710.33	700.35	722.86	767.33	702.95	742.27	698.97	690.35	784.76	715.47	718.74	727.01	720.99	797.2	779.75	745.02	726.62	736.36	690.99	738.93	772.82	786.19	739.68	722.24	769.5	783.1	730.43	700.85	804.93	767.2	738.78
4.6905e+13	729.11	753.65	805.61	801.98	706.09	701.11	707.71	722.05	775.12	693.88	779.62	734.01	699.4	724.4	794.14	741.96	722.82	727.28	710.18	700.34	722.83	767.17	702.92	739.5	698.75	690.34	784.65	715.33	718.55	724.88	720.95	797.58	779.73	744.85	726.46	736.21	690.85	738.82	772.61	786.07	739.6	717.56	769.37	783.42	729.01	700.86	805.01	767.07	738.38
4.6951e+13	728.97	753.51	802.74	802.08	705.99	700.95	707.55	721.92	774.07	693.76	779.5	733.88	699.36	724.35	794.01	741.87	722.67	727.17	710.04	700.32	722.79	767.01	702.89	736.93	698.53	690.33	784.53	715.19	718.35	722.8	720.91	797.37	779.75	744.68	726.29	736.06	690.72	738.71	772.44	785.95	739.53	713.86	769.24	783.46	727.35	700.87	805.09	766.94	737.46
4.6998e+13	728.83	753.36	799.9	801.99	705.9	700.8	707.39	721.8	772.67	693.65	779.38	733.76	699.32	724.3	793.87	741.78	722.53	727.07	709.89	700.31	722.76	766.85	702.86	734.59	698.31	690.32	784.42	715.04	718.16	720.83	720.88	796.72	779.68	744.52	726.13	735.9	690.58	738.6	772.3	785.82	739.45	710.61	769.12	783.18	725.68	700.88	805.06	766.8	736.32
4.7044e+13	730.12	754.58	796.93	802.84	707.23	702.31	708.85	723.09	771.7	695.15	780.47	734.98	700.47	725.41	794.94	742.92	723.86	728.29	711.3	701.32	723.81	768.07	703.96	733.44	700.02	691.37	785.49	716.41	719.66	719.85	721.95	796.59	780.94	745.83	727.49	737.19	692.16	739.78	773.61	786.9	740.57	805.75	770.25	783.92	724.84	701.75	806.03	767.95	736.28
4.7091e+13	729.97	754.43	807.94	802.24	707.13	702.15	708.69	722.96	772.41	695.03	780.35	734.86	700.43	725.35	794.81	742.82	723.71	728.18	711.16	701.3	723.78	767.91	703.92	745.45	699.8	691.35	785.37	716.27	719.47	728.43	721.91	795.8	780.53	745.66	727.32	737.04	692.02	739.67	773.46	786.78	740.49	739.13	770.12	783.11	729.42	701.76	805.6	767.82	736.7
4.7137e+13	729.83	754.28	809.71	801.94	707.04	701.99	708.54	722.84	774.95	694.91	780.23	734.73	700.39	725.3	794.69	742.73	723.57	728.08	711.02	701.29	723.74	767.76	703.89	744.58	699.59	691.34	785.26	716.13	719.27	728.62	721.87	796.67	780.13	745.49	727.16	736.88	691.88	739.56	773.26	786.65	740.42	727.57	769.99	783.02	731.16	701.77	805.24	767.68	738.58
4.7184e+13	729.69	754.13	807.92	802.06	706.94	701.84	708.38	722.71	775.68	694.79	780.11	734.61	700.35	725.24	794.57	742.63	723.42	727.97	710.87	701.27	723.71	767.6	703.86	741.85	699.37	691.32	785.14	715.99	719.08	726.74	721.83	797.55	779.97	745.32	727	736.73	691.74	739.44	773.04	786.53	740.34	721.3	769.86	783.41	730.35	701.78	805.19	767.55	738.98
4.723e+13	729.55	753.98	805.21	802.26	706.84	701.68	708.22	722.58	775.15	694.68	779.98	734.48	700.31	725.19	794.43	742.54	723.27	727.86	710.73	701.25	723.68	767.44	703.82	739.11	699.15	691.31	785.02	715.84	718.89	724.61	721.79	797.8	779.98	745.15	726.84	736.58	691.6	739.33	772.84	786.41	740.27	716.89	769.73	783.68	728.85	701.79	805.29	767.42	738.43
4.7277e+13	729.4	753.83	802.34	802.32	706.75	701.53	708.06	722.45	774	694.56	779.86	734.36	700.27	725.13	794.29	742.45	723.12	727.75	710.59	701.24	723.64	767.28	703.79	736.59	698.94	691.29	784.91	715.7	718.69	722.55	721.75	797.48	779.98	744.98	726.68	736.42	691.46	739.22	772.67	786.28	740.19	713.31	769.6	783.65	727.18	701.8	805.35	767.28	737.44
4.7323e+13	729.26	753.69	799.52	802.19	706.65	701.37	707.9	722.33	772.56	694.44	779.74	734.23	700.23	725.08	794.16	742.35	722.98	727.64	710.44	701.23	723.61	767.12	703.76	734.3	698.72	691.28	784.79	715.56	718.5	720.61	721.71	796.77	779.89	744.81	726.52	736.27	691.32	739.11	772.53	786.16	740.12	710.12	769.48	783.31	725.51	701.81	805.28	767.15	736.26
[truncated: 451 more columns]
