# Supplementary material for: Determining the current size and state of subvolcanic magma reservoirs
Source: Nat Commun. 2020 Nov 5;11:5477. doi: 10.1038/s41467-020-19084-2 (PMC7644707; doi:10.1038/s41467-020-19084-2)
Supplement: Supplementary file 5 — Supplementary Data 2 [file 41467_2020_19084_MOESM5_ESM.zip › Supplementary data/Tt15_st_Bl_rad10_0.0079.txt]

4.5566e+10	0	0	0	0	0	0	0	0	0	0	0	0	0	0	0	0	0	0	0	0	0	0	0	0	0	0	0	0	0	0	0	0	0	0	0	0	0	0	0	0	0	0	0	0	0	0	0	0	0
9.1132e+10	0	0	0	0	0	0	0	0	0	0	0	0	0	0	0	0	0	0	0	0	0	0	0	0	0	0	0	0	0	0	0	0	0	0	0	0	0	0	0	0	0	0	0	0	0	0	0	0	0
1.367e+11	0	0	0	0	0	0	0	0	0	0	0	0	0	0	0	0	0	0	0	0	0	0	0	0	0	0	0	0	0	0	0	0	0	0	0	0	0	0	0	0	0	0	0	0	0	0	0	0	0
1.8226e+11	0	0	0	0	0	0	0	0	0	0	0	0	0	0	0	0	0	0	0	0	0	0	0	0	0	0	0	0	0	0	0	0	0	0	0	0	0	0	0	0	0	0	0	0	0	0	0	0	0
2.2783e+11	0	0	0	0	0	0	0	0	0	0	0	0	0	0	0	0	0	0	0	0	0	0	0	0	0	0	0	0	0	0	0	0	0	0	0	0	0	0	0	0	0	0	0	0	0	0	0	0	0
2.734e+11	0	0	0	0	0	0	0	0	0	0	0	0	0	0	0	0	0	0	0	0	0	0	0	0	0	0	0	0	0	0	0	0	0	0	0	0	0	0	0	0	0	0	0	0	0	0	0	0	0
3.1896e+11	0	0	0	0	0	0	0	0	0	0	0	0	0	0	0	0	0	0	0	0	0	0	0	0	0	0	0	0	0	0	0	0	0	0	0	0	0	0	0	0	0	0	0	0	0	0	0	0	0
3.6453e+11	0	0	0	0	0	0	0	0	0	0	0	0	0	0	0	0	0	0	0	0	0	0	0	0	0	0	0	0	0	0	0	0	0	0	0	0	0	0	0	0	0	0	0	0	0	0	0	0	0
4.1009e+11	0	0	0	0	0	0	0	0	0	0	0	0	0	0	0	0	0	0	0	0	0	0	0	0	0	0	0	0	0	0	0	0	0	0	0	0	0	0	0	0	0	0	0	0	0	0	0	0	0
4.5566e+11	0	0	0	0	0	0	0	0	0	0	0	0	0	0	0	0	0	0	0	0	0	0	0	0	0	0	0	0	0	0	0	0	0	0	0	0	0	0	0	0	0	0	0	0	0	0	0	0	0
5.0123e+11	0	0	0	0	0	0	0	0	0	0	0	0	0	0	0	0	0	0	0	0	0	0	0	0	0	0	0	0	0	0	0	0	0	0	0	0	0	0	0	0	0	0	0	0	0	0	0	0	0
5.4679e+11	0	0	0	0	0	0	0	0	0	0	0	0	0	0	0	0	0	0	0	0	0	0	0	0	0	0	0	0	0	0	0	0	0	0	0	0	0	0	0	0	0	0	0	0	0	0	0	0	0
5.9236e+11	0	0	0	0	0	0	0	0	0	0	0	0	0	0	0	0	0	0	0	0	0	0	0	0	0	0	0	0	0	0	0	0	0	0	0	0	0	0	0	0	0	0	0	0	0	0	0	0	0
6.3792e+11	0	0	0	0	0	0	0	0	0	0	0	0	0	0	0	0	0	0	0	0	0	0	0	0	0	0	0	0	0	0	0	0	0	0	0	0	0	0	0	0	0	0	0	0	0	0	0	0	0
6.8349e+11	0	0	0	0	0	0	0	0	0	0	0	0	0	0	0	0	0	0	0	0	0	0	0	0	0	0	0	0	0	0	0	0	0	0	0	0	0	0	0	0	0	0	0	0	0	0	0	0	0
7.2905e+11	0	0	0	0	0	0	0	0	0	0	0	0	0	0	0	0	0	0	0	0	0	0	0	0	0	0	0	0	0	0	0	0	0	0	0	0	0	0	0	0	0	0	0	0	0	0	0	0	0
7.7462e+11	0	0	0	0	0	0	0	0	0	0	0	0	0	0	0	0	0	0	0	0	0	0	0	0	0	0	0	0	0	0	0	0	0	0	0	0	0	0	0	0	0	0	0	0	0	0	0	0	0
8.2019e+11	0	0	0	0	0	0	0	0	0	0	0	0	0	0	0	0	0	0	0	0	0	0	0	0	0	0	0	0	0	0	0	0	0	0	0	0	0	0	0	0	0	0	0	0	0	0	0	0	0
8.6575e+11	0	0	0	0	0	0	0	0	0	0	0	0	0	0	0	0	0	0	0	0	0	0	0	0	0	0	0	0	0	0	0	0	0	0	0	0	0	0	0	0	0	0	0	0	0	0	0	0	0
9.1132e+11	0	0	0	0	0	0	0	0	0	0	0	0	0	0	0	0	0	0	0	0	0	0	0	0	0	0	0	0	0	0	0	0	0	0	0	0	694.42	0	0	0	0	0	0	0	0	0	0	0	0
9.5688e+11	0	0	0	0	0	0	0	0	0	0	0	0	0	0	0	0	0	0	0	0	0	0	0	0	0	0	0	0	0	0	0	0	0	0	0	0	0	0	0	0	0	0	0	0	0	0	0	0	0
1.0025e+12	0	0	0	0	0	0	0	0	0	0	0	0	0	0	0	0	0	0	0	0	0	0	0	0	0	0	0	0	0	0	0	0	0	0	0	0	0	0	0	0	0	0	0	0	0	0	0	0	0
1.048e+12	0	0	0	0	0	0	0	0	0	0	0	0	0	0	0	0	0	0	0	0	0	0	0	0	0	0	0	0	0	0	0	0	0	0	0	0	0	0	0	0	0	0	0	0	0	0	0	0	0
1.0936e+12	0	0	0	0	0	0	0	0	0	0	0	0	0	0	0	0	0	0	0	0	0	0	0	0	0	0	0	0	0	0	0	0	0	0	0	0	0	0	0	0	0	0	0	0	0	0	0	0	0
1.1391e+12	0	0	0	0	0	0	0	0	0	0	0	0	0	0	0	0	0	0	0	0	0	0	0	0	0	0	0	0	0	0	0	0	0	0	0	0	0	0	0	0	0	0	0	0	0	0	0	0	0
1.1847e+12	0	0	0	0	0	0	0	0	0	0	0	0	0	0	0	0	0	0	0	0	0	0	0	0	0	0	0	0	0	0	0	0	0	0	0	0	0	0	0	0	0	0	0	0	0	0	0	0	0
1.2303e+12	0	0	0	0	0	0	0	0	0	0	0	0	0	0	0	0	0	0	0	0	0	0	0	0	0	0	0	0	0	0	0	0	0	0	0	0	0	0	0	0	0	0	0	0	0	0	0	0	0
1.2758e+12	0	0	0	0	0	0	0	0	0	0	0	0	0	0	0	0	0	0	0	0	0	0	0	0	0	0	0	0	0	0	0	0	0	0	0	0	0	0	0	0	0	0	0	0	0	0	0	0	0
1.3214e+12	0	0	0	0	0	0	0	0	0	0	0	0	0	0	0	0	0	0	0	0	0	0	0	0	0	0	0	0	0	0	0	0	0	0	0	0	0	0	0	0	0	0	0	0	0	0	0	0	0
1.367e+12	0	0	0	0	0	0	0	0	0	0	0	0	0	0	0	0	0	0	0	0	0	0	0	0	0	0	0	0	0	0	0	0	0	0	0	0	0	0	0	0	0	0	0	0	0	0	0	0	0
1.4125e+12	0	0	0	0	0	0	0	0	0	0	0	0	0	0	0	0	0	0	0	0	0	0	0	0	0	0	0	0	0	0	0	0	0	0	0	0	0	0	0	0	0	0	0	0	0	0	0	0	0
1.4581e+12	0	0	0	0	0	0	0	0	0	0	0	0	0	0	0	0	0	0	0	0	0	0	0	0	0	0	0	0	0	0	0	0	0	0	0	0	0	0	0	0	0	0	0	0	0	0	0	0	0
1.5037e+12	0	0	0	0	0	0	0	0	0	0	0	0	0	0	0	0	0	0	0	0	0	0	0	0	0	0	0	0	0	0	0	0	0	0	0	0	801.57	0	0	0	0	0	0	0	0	0	0	0	0
1.5492e+12	0	0	0	0	0	0	0	0	0	0	0	0	0	0	0	0	0	0	0	0	0	0	0	0	0	0	0	0	0	0	0	0	0	0	0	0	0	0	0	0	0	0	0	0	0	0	0	0	0
1.5948e+12	0	0	0	0	0	0	0	0	0	0	0	0	0	0	0	0	0	0	0	0	0	0	0	0	0	0	0	0	0	0	0	0	0	0	0	0	0	0	0	0	0	0	0	0	0	0	0	0	0
1.6404e+12	0	0	0	0	0	0	0	0	0	0	0	0	0	0	0	0	0	0	0	0	0	0	0	0	0	0	0	0	0	0	0	0	0	0	0	0	0	0	0	0	0	0	0	0	0	0	0	0	0
1.6859e+12	0	0	0	0	0	0	0	0	0	0	0	0	0	0	0	0	0	0	0	0	0	0	0	0	0	0	0	0	0	0	0	0	0	0	0	0	0	0	0	0	0	0	0	0	0	0	0	0	0
1.7315e+12	0	0	0	0	0	0	0	0	0	0	0	0	0	0	0	0	0	0	0	0	0	0	0	0	0	0	0	0	0	0	0	0	0	0	0	0	0	0	0	0	0	0	0	0	0	0	0	0	0
1.7771e+12	0	0	0	0	0	0	0	0	0	0	0	0	0	0	0	0	0	0	0	0	0	0	0	0	0	0	0	0	0	0	0	0	0	0	0	0	0	0	0	0	0	0	0	0	0	0	0	0	0
1.8226e+12	0	0	0	0	0	0	0	0	0	0	0	0	0	0	0	0	0	0	0	0	0	0	0	0	0	0	0	0	0	0	0	0	0	0	0	0	0	0	0	0	0	0	0	0	0	0	0	0	0
1.8682e+12	0	0	0	0	0	0	0	0	0	0	0	0	0	0	0	0	0	0	0	0	0	0	0	0	0	0	0	0	0	0	0	0	0	0	0	0	0	0	0	0	0	0	0	0	0	0	0	0	0
1.9138e+12	0	0	0	0	0	0	0	0	0	0	0	0	0	0	0	0	0	0	0	0	0	0	0	0	0	0	0	0	0	0	0	0	0	0	0	0	0	0	0	0	0	0	0	0	0	0	0	0	0
1.9593e+12	0	0	0	0	0	0	0	0	0	0	0	0	0	0	0	0	0	0	0	0	0	0	0	0	0	0	0	0	0	0	0	0	0	0	0	0	0	0	0	0	0	0	0	0	0	0	0	0	0
2.0049e+12	0	0	0	0	0	0	0	0	0	0	0	0	0	0	0	0	0	0	0	0	0	0	0	0	0	0	0	0	0	0	0	0	0	0	0	0	0	0	0	0	0	0	0	0	0	0	0	0	0
2.0505e+12	0	0	0	0	0	0	0	0	0	0	0	0	0	0	0	0	0	0	0	0	0	0	0	0	0	0	0	0	0	0	0	0	0	0	0	0	0	0	0	0	0	0	0	0	0	0	0	0	0
2.096e+12	0	0	0	0	0	0	0	0	0	0	0	0	0	0	0	0	0	0	0	0	0	0	0	0	0	0	0	0	0	0	0	0	0	0	0	0	0	0	0	0	0	0	0	0	0	0	0	0	0
2.1416e+12	0	0	0	0	0	0	0	0	0	0	0	0	0	0	0	0	0	0	0	0	0	0	0	0	0	0	0	0	0	0	0	0	0	0	0	0	0	0	0	0	0	0	0	0	0	0	0	0	0
2.1872e+12	0	0	0	0	0	0	0	0	0	0	0	0	0	0	0	0	0	0	0	0	0	0	0	0	0	0	0	0	0	0	0	0	0	0	0	0	0	0	0	0	0	0	0	0	0	0	0	0	0
2.2327e+12	0	0	0	0	0	0	0	0	0	0	0	0	0	0	0	0	0	0	0	0	0	0	0	0	0	0	0	0	0	0	0	0	0	0	0	0	0	0	0	0	0	0	0	0	0	0	0	0	0
2.2783e+12	0	0	0	0	0	0	0	0	0	0	0	0	0	0	0	0	0	0	0	0	0	0	0	0	0	0	0	0	0	0	0	0	0	0	0	0	0	0	0	0	0	0	0	0	0	0	0	0	0
2.3239e+12	0	0	0	0	0	0	0	0	0	0	0	0	0	0	0	0	0	0	0	0	0	0	0	0	0	0	0	0	0	0	0	0	0	0	0	0	0	0	0	0	0	0	0	0	0	0	0	0	0
2.3694e+12	0	0	0	0	0	0	0	0	0	0	0	0	0	0	0	0	0	0	0	0	0	0	0	0	0	0	0	0	0	0	0	0	0	0	0	0	0	0	0	0	0	0	0	0	0	0	0	0	0
2.415e+12	0	0	0	0	0	0	0	0	0	0	0	0	0	0	0	0	0	0	0	0	0	0	0	0	0	0	0	0	0	0	0	0	0	0	0	0	702.32	0	0	0	0	0	0	0	0	0	0	0	0
2.4606e+12	0	0	0	0	0	0	0	0	0	0	0	0	0	0	0	0	0	0	0	0	0	0	0	0	0	0	0	0	0	0	0	0	0	0	0	0	0	0	0	0	0	0	0	0	0	0	0	0	0
2.5061e+12	0	0	0	0	0	0	0	0	0	0	0	0	0	0	0	0	0	0	0	0	0	0	0	0	0	0	0	0	0	0	0	0	0	0	0	0	0	0	0	0	0	0	0	0	0	0	0	0	0
2.5517e+12	0	0	0	0	0	0	0	0	0	0	0	0	0	0	0	0	0	0	0	0	0	0	0	0	0	0	0	0	0	0	0	0	0	0	0	0	0	0	0	0	0	0	0	0	0	0	0	0	0
2.5973e+12	0	0	0	0	0	0	0	0	0	0	0	0	0	0	0	0	0	0	0	0	0	0	0	0	0	0	0	0	0	0	0	0	0	0	0	0	0	0	0	0	0	0	0	0	0	0	0	0	0
2.6428e+12	0	0	0	0	0	0	0	0	0	0	0	0	0	0	0	0	0	0	0	0	0	0	0	0	0	0	0	0	0	0	0	0	0	0	0	0	0	0	0	0	0	0	0	0	0	0	0	0	0
2.6884e+12	0	0	0	0	0	0	0	0	0	0	0	0	0	0	0	0	0	0	0	0	0	0	0	0	0	0	0	0	0	0	0	0	0	0	0	0	0	0	0	0	0	0	0	0	0	0	0	0	0
2.734e+12	0	0	0	0	0	0	0	0	0	0	0	0	0	0	0	0	0	0	0	0	0	0	0	0	0	0	0	0	0	0	0	0	0	0	0	0	0	0	0	0	0	0	0	0	0	0	0	0	0
2.7795e+12	0	0	0	0	0	0	0	0	0	0	0	0	0	0	0	0	0	0	0	0	0	0	0	0	0	0	0	0	0	0	0	0	0	0	0	0	0	0	0	0	0	0	0	0	0	0	0	0	0
2.8251e+12	0	0	0	0	0	0	0	0	0	0	0	0	0	0	0	0	0	0	0	0	0	0	0	0	0	0	0	0	0	0	0	0	0	0	0	0	0	0	0	0	0	0	0	0	0	0	0	0	0
2.8707e+12	0	0	0	0	0	0	0	0	0	0	0	0	0	0	0	0	0	0	0	0	0	0	0	0	0	0	0	0	0	0	0	0	0	0	0	0	0	0	0	0	0	0	0	0	0	0	0	0	0
2.9162e+12	0	0	0	0	0	0	0	0	0	0	0	0	0	0	0	0	0	0	0	0	0	0	0	0	0	0	0	0	0	0	0	0	0	0	0	0	0	0	0	0	0	0	0	0	0	0	0	0	0
2.9618e+12	0	0	0	0	0	0	0	0	0	0	0	0	0	0	0	0	0	0	0	0	0	0	0	0	0	0	0	0	0	0	0	0	0	0	0	0	0	0	0	0	0	0	0	0	0	0	0	0	0
3.0074e+12	0	0	0	0	0	0	0	0	0	0	0	0	0	0	0	0	0	0	0	0	0	0	0	0	0	0	0	0	0	0	0	0	0	0	0	0	748.91	0	0	0	0	0	0	0	0	689.9	0	0	0
3.0529e+12	0	0	0	0	0	0	0	0	0	0	0	0	0	0	0	0	0	0	0	0	0	0	0	0	0	0	0	0	0	0	0	0	0	0	0	0	0	0	0	0	0	0	0	0	0	0	0	0	0
3.0985e+12	0	0	0	0	0	0	0	0	0	0	0	0	0	0	0	0	0	0	0	0	0	0	0	0	0	0	0	0	0	0	0	0	0	0	0	0	0	0	0	0	0	0	0	0	0	0	0	0	0
3.144e+12	0	0	0	0	0	0	0	0	0	0	0	0	0	0	0	0	0	0	0	0	0	0	0	0	0	0	0	0	0	0	0	0	0	0	0	0	0	0	0	0	0	0	0	0	0	0	0	0	0
3.1896e+12	0	0	0	0	0	0	0	0	0	0	0	0	0	0	0	0	0	0	0	0	0	0	0	0	0	0	0	0	0	0	0	0	0	0	0	0	0	0	0	0	0	0	0	0	0	0	0	0	0
3.2352e+12	0	0	0	0	0	0	0	0	0	0	0	0	0	0	0	0	0	0	0	0	0	0	0	0	0	0	0	0	0	0	0	0	0	0	0	0	0	0	0	0	0	0	0	0	0	0	0	0	0
3.2807e+12	0	0	0	0	0	0	0	0	0	0	0	0	0	0	0	0	0	0	0	0	0	0	0	0	0	0	0	0	0	0	0	0	0	0	0	0	0	0	0	0	0	0	0	0	0	0	0	0	0
3.3263e+12	0	0	0	0	0	0	0	0	0	0	0	0	0	0	0	0	0	0	0	0	0	0	0	0	0	0	0	0	0	0	0	0	0	0	0	0	689.85	0	0	0	0	0	0	0	0	0	0	0	0
3.3719e+12	0	0	0	0	0	0	0	0	0	0	0	0	0	0	0	0	0	0	0	0	0	0	0	0	0	0	0	0	0	0	0	0	0	0	0	0	0	0	0	0	0	0	0	0	0	0	0	0	0
3.4174e+12	0	0	0	0	0	0	0	0	0	0	0	0	0	0	0	0	0	0	0	0	0	0	0	0	0	0	0	0	0	0	0	0	0	0	0	0	0	0	0	0	0	0	0	0	0	0	0	0	0
3.463e+12	0	0	0	0	0	0	0	0	0	0	0	0	0	0	0	0	0	0	0	0	0	0	0	0	0	0	0	0	0	0	0	0	0	0	0	0	0	0	0	0	0	0	0	0	0	0	0	0	0
3.5086e+12	0	0	0	0	0	0	0	0	0	0	0	0	0	0	0	0	0	0	0	0	0	0	0	0	0	0	0	0	0	0	0	0	0	0	0	0	0	0	0	0	0	0	0	0	0	0	0	0	0
3.5541e+12	0	0	0	0	0	0	0	0	0	0	0	0	0	0	0	0	0	0	0	0	0	0	0	0	0	0	0	0	0	0	0	0	0	0	0	0	0	0	0	0	0	0	0	0	0	0	0	0	0
3.5997e+12	0	0	0	0	0	0	0	0	0	0	0	0	0	0	0	0	0	0	0	0	0	0	0	0	0	0	0	0	0	0	0	0	0	0	0	0	932.48	0	0	0	0	0	0	0	0	0	0	0	0
3.6453e+12	0	0	0	0	0	0	0	0	0	0	0	0	0	0	0	0	0	0	0	0	0	0	0	0	0	0	0	0	0	0	0	0	0	0	0	0	0	0	0	0	0	0	0	0	0	0	0	0	0
3.6908e+12	0	0	0	0	0	0	0	0	0	0	0	0	0	0	0	0	0	0	0	0	0	0	0	0	0	0	0	0	0	0	0	0	0	0	0	0	0	0	0	0	0	0	0	0	0	0	0	0	0
3.7364e+12	0	0	0	0	0	0	0	0	0	0	0	0	0	0	0	0	0	0	0	0	0	0	0	0	0	0	0	0	0	0	0	0	0	0	0	0	0	0	0	0	0	0	0	0	0	0	0	0	0
3.782e+12	0	0	0	0	0	0	0	0	0	0	0	0	0	0	0	0	0	0	0	0	0	0	0	0	0	0	0	0	0	0	0	0	0	0	0	0	0	0	0	0	0	0	0	0	0	0	0	0	0
3.8275e+12	0	0	0	0	0	0	0	0	0	0	0	0	0	0	0	0	0	0	0	0	0	0	0	0	0	0	0	0	0	0	0	0	0	0	0	0	0	0	0	0	0	0	0	0	0	0	0	0	0
3.8731e+12	0	0	0	0	0	0	0	0	0	0	0	0	0	0	0	0	0	0	0	0	0	0	0	0	0	0	0	0	0	0	0	0	0	0	0	0	0	0	0	0	0	0	0	0	0	0	0	0	0
3.9187e+12	0	0	0	0	0	0	693.32	0	0	0	0	0	0	0	0	0	0	0	693.29	0	0	0	0	0	0	0	0	0	0	0	0	0	0	0	0	0	711.62	0	0	0	0	0	0	0	0	695.72	0	0	0
3.9642e+12	0	0	0	0	0	0	0	0	0	0	0	0	0	0	0	0	0	0	0	0	0	0	0	0	0	0	0	0	0	0	0	0	0	0	0	0	0	0	0	0	0	0	0	0	0	0	0	0	0
4.0098e+12	0	0	0	0	0	0	0	0	0	0	0	0	0	0	0	0	0	0	0	0	0	0	0	0	0	0	0	0	0	0	0	0	0	0	0	0	0	0	0	0	0	0	0	0	0	0	0	0	0
4.0554e+12	0	0	0	0	0	0	0	0	0	0	0	0	0	0	0	0	0	0	0	0	0	0	0	0	0	0	0	0	0	0	0	0	0	0	0	0	0	0	0	0	0	0	0	0	0	0	0	0	0
4.1009e+12	0	0	0	0	0	0	0	0	0	0	0	0	0	0	0	0	0	0	0	0	0	0	0	0	0	0	0	0	0	0	0	0	0	0	0	0	0	0	0	0	0	0	0	0	0	0	0	0	0
4.1465e+12	0	0	0	0	0	0	0	0	0	0	0	0	0	0	0	0	0	0	0	0	0	0	0	0	0	0	0	0	0	0	0	0	0	0	0	0	0	0	0	0	0	0	0	0	0	0	0	0	0
4.1921e+12	0	0	0	0	0	0	0	0	0	0	0	0	0	0	0	0	0	0	0	0	0	0	0	0	0	0	0	0	0	0	0	0	0	0	0	0	0	0	0	0	0	0	0	0	0	0	0	0	0
4.2376e+12	0	0	0	0	0	0	0	0	0	0	0	0	0	0	0	0	0	0	0	0	0	0	0	0	0	0	0	0	0	0	0	0	0	0	0	0	0	0	0	0	0	0	0	0	0	690.48	0	0	0
4.2832e+12	0	0	0	0	0	0	0	0	0	0	0	0	0	0	0	0	0	0	0	0	0	0	0	0	0	0	0	0	0	0	0	0	0	0	0	0	0	0	0	0	0	0	0	0	0	0	0	0	0
4.3288e+12	0	0	0	0	0	0	0	0	0	0	0	0	0	0	0	0	0	0	0	0	0	0	0	0	0	0	0	0	0	0	0	0	0	0	0	0	0	0	0	0	0	0	0	0	0	0	0	0	0
4.3743e+12	0	0	0	0	0	0	0	0	0	0	0	0	0	0	0	0	0	0	0	0	0	0	0	0	0	0	0	0	0	0	0	0	0	0	0	0	0	0	0	0	0	0	0	0	0	0	0	0	0
4.4199e+12	0	0	0	0	0	0	0	0	0	0	0	0	0	0	0	0	0	0	0	0	0	0	0	0	0	0	0	0	0	0	0	0	0	0	0	0	0	0	0	0	0	0	0	0	0	0	0	0	0
4.4655e+12	0	0	0	0	0	0	0	0	0	0	0	0	0	0	0	0	0	0	0	0	0	0	0	0	0	0	0	0	0	0	0	0	0	0	0	0	0	0	0	0	0	0	0	0	0	0	0	0	0
4.511e+12	0	0	0	0	0	0	705.09	0	0	0	0	0	0	0	0	0	0	0	704.07	0	0	0	0	0	0	0	0	0	0	0	0	0	0	0	0	0	735.2	0	0	0	0	0	0	0	0	708.51	0	0	0
4.5566e+12	0	0	0	0	0	0	0	0	0	0	0	0	0	0	0	0	0	0	0	0	0	0	0	0	0	0	0	0	0	0	0	0	0	0	0	0	0	0	0	0	0	0	0	0	0	0	0	0	0
4.6022e+12	0	0	0	0	0	0	0	0	0	0	0	0	0	0	0	0	0	0	0	0	0	0	0	0	0	0	0	0	0	0	0	0	0	0	0	0	0	0	0	0	0	0	0	0	0	0	0	0	0
4.6477e+12	0	0	0	0	0	0	0	0	0	0	0	0	0	0	0	0	0	0	0	0	0	0	0	0	0	0	0	0	0	0	0	0	0	0	0	0	0	0	0	0	0	0	0	0	0	0	0	0	0
4.6933e+12	0	0	0	0	0	0	0	0	0	0	0	0	0	0	0	0	0	0	0	0	0	0	0	0	0	0	0	0	0	0	0	0	0	0	0	0	0	0	0	0	0	0	0	0	0	0	0	0	0
4.7389e+12	0	0	0	0	0	0	0	0	0	0	0	0	0	0	0	0	0	0	0	0	0	0	0	0	0	0	0	0	0	0	0	0	0	0	0	0	0	0	0	0	0	0	0	0	0	0	0	0	0
4.7844e+12	0	0	0	0	0	0	0	0	0	0	0	0	0	0	0	0	0	0	0	0	0	0	0	0	0	0	0	0	0	0	0	0	0	0	0	0	0	0	0	0	0	0	0	0	0	0	0	0	0
4.83e+12	0	0	0	0	0	0	696.64	0	0	0	0	0	0	0	0	0	0	0	698.85	0	0	0	0	0	0	0	0	0	0	0	0	0	0	0	0	0	703.93	0	0	0	0	0	0	0	0	700.24	0	0	0
4.8756e+12	0	0	0	0	0	0	0	0	0	0	0	0	0	0	0	0	0	0	0	0	0	0	0	0	0	0	0	0	0	0	0	0	0	0	0	0	0	0	0	0	0	0	0	0	0	0	0	0	0
4.9211e+12	0	0	0	0	0	0	0	0	0	0	0	0	0	0	0	0	0	0	0	0	0	0	0	0	0	0	0	0	0	0	0	0	0	0	0	0	0	0	0	0	0	0	0	0	0	0	0	0	0
4.9667e+12	0	0	0	0	0	0	0	0	0	0	0	0	0	0	0	0	0	0	0	0	0	0	0	0	0	0	0	0	0	0	0	0	0	0	0	0	0	0	0	0	0	0	0	0	0	0	0	0	0
5.0123e+12	0	0	0	0	0	0	0	0	0	0	0	0	0	0	0	0	0	0	0	0	0	0	0	0	0	0	0	0	0	0	0	0	0	0	0	0	0	0	0	0	0	0	0	0	0	0	0	0	0
5.0578e+12	0	0	0	0	0	0	0	0	0	0	0	0	0	0	0	0	0	0	0	0	0	0	0	0	0	0	0	0	0	0	0	0	0	0	0	0	0	0	0	0	0	0	0	0	0	0	0	0	0
5.1034e+12	0	0	0	0	0	0	707.2	0	0	0	0	0	0	0	0	0	0	0	712.73	0	0	0	0	0	0	0	0	0	0	0	0	0	0	0	0	0	822.07	0	0	0	0	0	0	0	0	709.55	0	0	0
5.1489e+12	0	0	0	0	0	0	692.32	0	0	0	0	0	0	0	0	0	0	0	694.86	0	0	0	0	0	0	0	0	0	0	0	0	0	0	0	0	0	692.45	0	0	0	0	0	0	0	0	696.42	0	0	0
5.1945e+12	0	0	0	0	0	0	0	0	0	0	0	0	0	0	0	0	0	0	0	0	0	0	0	0	0	0	0	0	0	0	0	0	0	0	0	0	0	0	0	0	0	0	0	0	0	0	0	0	0
5.2401e+12	0	0	0	0	0	0	0	0	0	0	0	0	0	0	0	0	0	0	0	0	0	0	0	0	0	0	0	0	0	0	0	0	0	0	0	0	0	0	0	0	0	0	0	0	0	0	0	0	0
5.2856e+12	0	0	0	0	0	0	0	0	0	0	0	0	0	0	0	0	0	0	0	0	0	0	0	0	0	0	0	0	0	0	0	0	0	0	0	0	0	0	0	0	0	0	0	0	0	0	0	0	0
5.3312e+12	0	0	0	0	0	0	0	0	0	0	0	0	0	0	0	0	0	0	0	0	0	0	0	0	0	0	0	0	0	0	0	0	0	0	0	0	0	0	0	0	0	0	0	0	0	0	0	0	0
5.3768e+12	0	0	0	0	0	0	0	0	0	0	0	0	0	0	0	0	0	0	0	0	0	0	0	0	0	0	0	0	0	0	0	0	0	0	0	0	0	0	0	0	0	0	0	0	0	0	0	0	0
5.4223e+12	0	0	0	0	0	0	708.44	0	0	0	0	0	0	0	0	0	0	0	708.74	0	0	0	0	0	0	0	0	0	0	0	0	0	0	0	0	0	715.76	0	0	0	0	0	0	0	0	713.7	0	0	0
5.4679e+12	0	0	0	0	0	0	690.76	0	0	0	0	0	0	0	0	0	0	0	692.68	0	0	0	0	0	0	0	0	0	0	0	0	0	0	0	0	0	0	0	0	0	0	0	0	0	0	696.2	0	0	0
5.5135e+12	0	0	0	0	0	0	0	0	0	0	0	0	0	0	0	0	0	0	0	0	0	0	0	0	0	0	0	0	0	0	0	0	0	0	0	0	0	0	0	0	0	0	0	0	0	0	0	0	0
5.559e+12	0	0	0	0	0	0	0	0	0	0	0	0	0	0	0	0	0	0	0	0	0	0	0	0	0	0	0	0	0	0	0	0	0	0	0	0	0	0	0	0	0	0	0	0	0	0	0	0	0
5.6046e+12	0	0	0	0	0	0	0	0	0	0	0	0	0	0	0	0	0	0	0	0	0	0	0	0	0	0	0	0	0	0	0	0	0	0	0	0	0	0	0	0	0	0	0	0	0	0	0	0	0
5.6502e+12	0	0	0	0	0	0	0	0	0	0	0	0	0	0	0	0	0	0	0	0	0	0	0	0	0	0	0	0	0	0	0	0	0	0	0	0	0	0	0	0	0	0	0	0	0	0	0	0	0
5.6957e+12	0	0	0	0	0	0	0	0	0	0	0	0	0	0	0	0	0	0	0	0	0	0	0	0	0	0	0	0	0	0	0	0	0	0	0	0	0	0	0	0	0	0	0	0	0	0	0	0	0
5.7413e+12	0	0	0	0	0	0	701.01	0	0	0	0	0	0	0	0	0	0	0	705.21	0	0	0	0	0	0	0	0	0	0	0	0	0	0	0	0	0	702.72	0	0	0	0	0	0	0	0	707.64	0	0	0
5.7869e+12	0	0	0	0	0	0	0	0	0	0	0	0	0	0	0	0	0	0	692.44	0	0	0	0	0	0	0	0	0	0	0	0	0	0	0	0	0	0	0	0	0	0	0	0	0	0	696.09	0	0	0
5.8324e+12	0	0	0	0	0	0	0	0	0	0	0	0	0	0	0	0	0	0	0	0	0	0	0	0	0	0	0	0	0	0	0	0	0	0	0	0	0	0	0	0	0	0	0	0	0	0	0	0	0
5.878e+12	0	0	0	0	0	0	0	0	0	0	0	0	0	0	0	0	0	0	0	0	0	0	0	0	0	0	0	0	0	0	0	0	0	0	0	0	0	0	0	0	0	0	0	0	0	0	0	0	0
5.9236e+12	0	0	0	0	0	0	0	0	0	0	0	0	0	0	0	0	0	0	0	0	0	0	0	0	0	0	0	0	0	0	0	0	0	0	0	0	0	0	0	0	0	0	0	0	0	0	0	0	0
5.9691e+12	0	0	0	0	0	0	0	0	0	0	0	0	0	0	0	0	0	0	0	0	0	0	0	0	0	0	0	0	0	0	0	0	0	0	0	0	0	0	0	0	0	0	0	0	0	0	0	0	0
6.0147e+12	0	0	0	0	0	0	721.26	0	0	0	0	0	0	0	0	0	0	0	721.07	0	0	0	0	0	0	0	0	0	0	0	0	0	0	0	0	0	732.15	0	0	0	0	0	0	0	0	729.54	0	0	0
6.0603e+12	0	0	0	0	0	0	699.52	0	0	0	0	0	0	0	0	0	0	0	701.52	0	0	0	0	0	0	0	0	0	0	0	0	0	0	0	0	0	696.74	0	0	0	0	0	0	0	0	706.03	0	0	0
6.1058e+12	0	0	0	0	0	0	0	0	0	0	0	0	0	0	0	0	0	0	691.72	0	0	0	0	0	0	0	0	0	0	0	0	0	0	0	0	0	0	0	0	0	0	0	0	0	0	697.45	0	0	0
6.1514e+12	0	0	0	0	0	0	0	0	0	0	0	0	0	0	0	0	0	0	0	0	0	0	0	0	0	0	0	0	0	0	0	0	0	0	0	0	0	0	0	0	0	0	0	0	0	689.91	0	0	0
6.197e+12	0	0	0	0	0	0	0	0	0	0	0	0	0	0	0	0	0	0	0	0	0	0	0	0	0	0	0	0	0	0	0	0	0	0	0	0	0	0	0	0	0	0	0	0	0	0	0	0	0
6.2425e+12	0	0	0	0	0	0	0	0	0	0	0	0	0	0	0	0	0	0	0	0	0	0	0	0	0	0	0	0	0	0	0	0	0	0	0	0	0	0	0	0	0	0	0	0	0	0	0	0	0
6.2881e+12	0	0	0	0	0	0	0	0	0	0	0	0	0	0	0	0	0	0	0	0	0	0	0	0	0	0	0	0	0	0	0	0	0	0	0	0	0	0	0	0	0	0	0	0	0	0	0	0	0
6.3337e+12	0	0	0	0	0	0	710.17	0	0	0	0	0	0	0	0	0	0	0	713.83	0	0	0	0	0	0	0	0	0	0	0	0	0	0	0	0	0	711.35	0	0	0	0	0	0	0	0	715.7	0	0	0
6.3792e+12	0	0	0	0	0	0	697.1	0	0	0	0	0	0	0	0	0	0	0	700.71	0	0	0	0	0	0	0	0	0	0	0	0	0	0	0	0	0	692.16	0	0	0	0	0	0	0	0	703.66	0	0	0
6.4248e+12	0	0	0	0	0	0	0	0	0	0	0	0	0	0	0	0	0	0	693.1	0	0	0	0	0	0	0	0	0	0	0	0	0	0	0	0	0	0	0	0	0	0	0	0	0	0	697.06	0	0	0
6.4704e+12	0	0	0	0	0	0	0	0	0	0	0	0	0	0	0	0	0	0	0	0	0	0	0	0	0	0	0	0	0	0	0	0	0	0	0	0	0	0	0	0	0	0	0	0	0	691.04	0	0	0
6.5159e+12	0	0	0	0	0	0	0	0	0	0	0	0	0	0	0	0	0	0	0	0	0	0	0	0	0	0	0	0	0	0	0	0	0	0	0	0	0	0	0	0	0	0	0	0	0	0	0	0	0
6.5615e+12	0	0	0	0	0	0	0	0	0	0	0	0	0	0	0	0	0	0	0	0	0	0	0	0	0	0	0	0	0	0	0	0	0	0	0	0	0	0	0	0	0	0	0	0	0	0	0	0	0
6.6071e+12	0	0	0	0	0	0	733.85	0	0	0	0	0	0	0	0	0	0	0	731.62	0	0	0	0	0	0	0	0	0	0	0	0	0	0	0	0	0	768.25	0	0	0	0	0	0	0	0	746.7	0	0	0
6.6526e+12	0	0	0	0	0	0	706.74	0	0	0	0	0	0	0	0	0	0	0	709.05	0	0	0	0	0	0	0	0	0	0	0	0	0	0	0	0	0	704.88	0	0	0	0	0	0	691.31	0	714.28	0	0	0
6.6982e+12	0	0	0	0	0	0	697.35	0	0	0	0	0	0	0	0	0	0	0	700.2	0	0	0	0	0	0	0	0	0	0	0	0	0	0	0	0	0	0	0	0	0	0	0	0	0	0	705.07	0	0	0
6.7438e+12	0	0	0	0	0	0	0	0	0	0	0	0	0	0	0	0	0	0	694.05	0	0	0	0	0	0	0	0	0	0	0	0	0	0	0	0	0	0	0	0	0	0	0	0	0	0	699.36	0	0	0
6.7893e+12	0	0	0	0	0	0	0	0	0	0	0	0	0	0	0	0	0	0	0	0	0	0	0	0	0	0	0	0	0	0	0	0	0	0	0	0	0	0	0	0	0	0	0	0	0	694.61	0	0	0
6.8349e+12	0	0	0	0	0	0	0	0	0	0	0	0	0	0	0	0	0	0	0	0	0	0	0	0	0	0	0	0	0	0	0	0	0	0	0	0	0	0	0	0	0	0	0	0	0	0	0	0	0
6.8805e+12	0	0	0	0	0	0	0	0	0	0	0	0	0	0	0	0	0	0	0	0	0	0	0	0	0	0	0	0	0	0	0	0	0	0	0	0	0	0	0	0	0	0	0	0	0	0	0	0	0
6.926e+12	0	0	0	0	0	0	720.18	0	0	0	0	0	0	0	0	0	0	0	722.77	0	0	0	0	0	0	0	0	0	0	0	0	0	0	0	0	0	722.15	0	0	0	0	0	0	694.83	0	727.76	0	0	0
6.9716e+12	0	0	0	0	0	0	704.89	0	0	0	0	0	0	0	0	0	0	0	707.54	0	0	0	0	0	0	0	0	0	0	0	0	0	0	0	0	0	700.56	0	0	0	0	0	0	693.97	0	712.21	0	0	0
7.0172e+12	0	0	0	0	0	0	697.42	0	0	0	0	0	0	0	0	0	0	0	700.37	0	0	0	0	0	0	0	0	0	0	0	0	0	0	0	0	0	0	0	0	0	0	0	0	0	0	705.35	0	0	0
7.0627e+12	0	0	0	0	0	0	690.48	0	0	0	0	0	0	0	0	0	0	0	694.94	0	0	0	0	0	0	0	0	0	0	0	0	0	0	0	0	0	0	0	0	0	0	0	0	0	0	700.71	0	0	0
7.1083e+12	0	0	0	0	0	0	0	0	0	0	0	0	0	0	0	0	0	0	0	0	0	0	0	0	0	0	0	0	0	0	0	0	0	0	0	0	0	0	0	0	0	0	0	0	0	696.78	0	0	0
7.1539e+12	0	0	0	0	0	0	0	0	0	0	0	0	0	0	0	0	0	0	0	0	0	0	0	0	0	0	0	0	0	0	0	0	0	0	0	0	0	0	0	0	0	0	0	0	0	692.7	0	0	0
7.1994e+12	0	0	0	0	0	0	720.63	0	0	0	0	0	0	0	0	0	0	0	734.44	0	0	0	0	0	0	0	0	0	0	0	0	0	0	0	0	0	901	0	0	0	0	0	0	0	0	742.52	0	0	0
7.245e+12	0	0	0	0	0	0	713.38	0	0	0	0	0	0	0	0	0	0	0	719.15	0	0	0	0	0	0	0	0	0	0	0	0	0	0	0	0	0	712.04	0	0	0	0	0	0	698.11	0	724.35	0	0	0
7.2905e+12	0	0	0	0	0	0	703.64	0	0	0	0	0	0	0	0	0	691.44	0	708.19	0	0	0	0	0	0	0	0	0	0	0	0	0	0	0	0	0	698.2	0	0	0	0	0	0	695.26	0	713.33	0	0	0
7.3361e+12	0	0	0	0	0	0	697.49	0	0	0	0	0	0	0	0	0	691.91	0	702.11	0	0	0	0	0	0	0	0	0	0	0	0	0	0	0	0	0	0	0	0	0	0	0	0	691.2	0	707.37	0	0	0
7.3817e+12	0	0	0	0	0	0	691.9	0	0	0	0	0	0	0	0	0	691.33	0	697.44	0	0	0	0	0	0	0	0	0	0	0	0	0	0	0	0	0	0	0	0	0	0	0	0	0	0	703.12	0	0	0
7.4272e+12	0	0	0	0	0	0	0	0	0	0	0	0	0	0	0	0	690.24	0	692.79	0	0	0	0	0	0	0	0	0	0	0	0	0	0	0	0	0	0	0	0	0	0	0	0	0	0	699.56	0	0	0
7.4728e+12	0	0	0	0	0	0	0	0	0	0	0	0	0	0	0	0	0	0	0	0	0	0	0	0	0	0	0	0	0	0	0	0	0	0	0	0	0	0	0	0	0	0	0	0	0	696.23	0	0	0
7.5184e+12	0	0	0	0	0	0	733.94	0	0	0	0	0	0	0	0	0	690.82	0	734.65	0	0	0	0	0	0	0	0	0	0	0	0	0	0	0	0	0	736.89	0	0	0	0	0	0	697.66	0	742.92	0	0	0
7.5639e+12	0	0	0	0	0	0	712.43	0	0	0	0	0	0	0	0	0	695.34	0	714.51	0	0	0	0	0	0	0	0	0	0	0	0	0	0	0	0	0	707.48	0	0	0	0	0	0	700.07	0	721.53	0	0	0
7.6095e+12	0	0	0	0	0	0	704.35	0	0	0	0	0	0	0	0	0	697.21	0	707.03	0	0	0	0	0	0	0	0	0	0	0	0	0	0	0	0	0	696.85	0	0	0	0	0	0	696.33	0	713.68	0	0	0
7.6551e+12	0	0	0	0	0	0	698.95	0	0	0	0	0	0	0	0	0	696.93	0	702.2	0	0	0	0	0	0	0	0	0	0	0	0	0	0	0	0	0	0	0	0	0	0	0	0	692.42	0	708.66	0	0	0
7.7006e+12	0	0	0	0	0	0	694.16	0	0	0	0	0	0	0	0	0	696.01	0	698.21	0	0	0	0	0	0	0	0	0	0	0	0	0	0	0	0	0	0	0	0	0	0	0	0	0	0	704.83	0	0	0
7.7462e+12	0	0	0	0	0	0	0	0	0	0	0	0	0	0	0	0	694.78	0	694.33	0	0	0	0	0	0	0	0	0	0	0	0	0	0	0	0	0	0	0	0	0	0	0	0	0	0	701.63	0	0	0
7.7918e+12	0	0	0	0	0	0	0	0	0	0	0	0	0	0	0	0	693.2	0	0	0	0	0	0	0	0	0	0	0	0	0	0	0	0	0	0	0	0	0	0	0	0	0	0	0	0	698.66	0	0	0
7.8373e+12	0	0	0	0	0	0	722.42	0	0	0	0	0	0	0	0	0	698.06	0	728.32	0	0	690.64	0	0	0	0	0	0	0	0	0	0	0	0	0	0	720.1	0	0	0	0	0	0	705.64	0	731.79	0	0	0
7.8829e+12	0	0	0	0	0	0	710.41	0	0	0	0	0	0	0	0	0	700.92	0	715.22	0	0	692.76	0	0	0	0	0	0	0	0	0	0	0	0	0	0	704.2	0	0	0	0	0	0	701.93	0	719.44	0	0	0
7.9285e+12	0	0	0	0	0	0	704.22	0	0	0	0	0	0	0	0	0	701.1	0	708.7	0	0	691.87	0	0	0	0	0	0	0	0	0	0	0	0	0	0	695.78	0	0	0	0	0	0	698.12	0	713.22	0	0	0
7.974e+12	0	0	0	0	0	0	699.65	0	0	0	0	0	0	0	0	0	700.3	0	704.19	0	0	0	0	0	0	0	0	0	0	0	0	0	0	0	0	0	0	0	0	0	0	0	0	694.54	0	708.88	0	0	0
8.0196e+12	0	0	0	0	0	0	695.53	0	0	0	0	0	0	0	0	0	699.12	0	700.5	0	0	0	0	0	0	0	0	0	0	0	0	0	0	0	0	0	0	0	0	0	0	0	0	0	0	705.43	0	0	0
8.0652e+12	0	0	0	0	0	0	690.05	0	0	0	0	0	0	0	0	0	697.77	0	697.1	0	0	0	0	0	0	0	0	0	0	0	0	0	0	0	0	0	0	0	0	0	0	0	0	0	0	702.49	0	0	0
8.1107e+12	0	0	0	0	0	0	749.11	0	0	0	0	0	0	0	0	0	699.34	0	754.02	0	0	0	0	0	0	0	0	0	0	0	0	0	0	0	0	0	756.48	0	0	0	0	0	0	700.13	0	758.6	0	0	0
8.1563e+12	0	0	0	0	0	0	718.8	0	0	0	0	0	0	691.2	0	0	703.46	0	724.39	0	0	694.53	0	0	0	0	0	0	0	0	0	0	0	0	0	0	713.6	0	0	0	0	0	0	706.51	0	727.56	0	0	0
8.2019e+12	0	0	0	0	0	0	710.13	0	0	0	0	0	0	693.29	0	0	704.63	0	715.35	0	0	695.45	0	0	0	0	0	0	0	0	0	0	0	0	0	0	702.68	0	0	0	0	0	0	702.62	0	718.71	0	0	0
8.2474e+12	0	0	0	0	0	0	704.86	0	0	0	0	0	0	693.45	0	0	703.95	0	709.83	0	0	694.05	0	0	0	0	0	0	0	0	0	0	0	0	0	0	695.49	0	0	0	0	0	0	699.18	0	713.45	0	0	0
8.293e+12	0	0	0	0	0	0	700.81	0	0	0	0	0	0	692.63	0	0	702.75	0	705.69	0	0	691.99	0	0	0	0	0	0	0	0	0	0	0	0	0	0	0	0	0	0	0	0	0	695.99	0	709.6	0	0	0
8.3386e+12	0	0	0	0	0	0	697.16	0	0	0	0	0	0	691.33	0	0	701.4	0	702.28	0	0	0	0	0	0	0	0	0	0	0	0	0	0	0	0	0	0	0	0	0	0	0	0	692.45	0	706.42	0	0	0
8.3841e+12	0	0	0	0	0	0	693.16	0	0	0	0	0	0	0	0	0	700.01	0	699.13	0	0	0	0	0	0	0	0	0	0	0	0	0	0	0	0	0	0	0	0	0	0	0	0	0	0	703.67	0	0	0
8.4297e+12	0	0	0	0	0	0	734.43	0	0	0	0	0	0	692.98	0	0	703.69	0	736.57	0	0	693.8	0	0	0	0	0	0	0	0	0	0	0	0	0	0	730.49	0	0	0	0	0	0	710.51	0	741.44	0	0	0
8.4753e+12	0	0	0	0	0	0	718.15	0	0	0	0	0	0	696.64	0	0	707.39	0	721.44	0	0	698.58	0	0	0	0	0	0	0	0	0	0	0	0	0	0	710.72	0	0	0	0	0	0	707.54	0	725.65	0	0	0
8.5208e+12	0	0	0	0	0	0	710.91	0	0	0	0	0	0	697.39	0	0	707.45	0	714.48	0	0	697.93	0	0	0	0	0	0	690.04	0	0	0	0	0	0	0	702.13	0	0	0	0	0	0	703.77	0	718.62	0	0	0
8.5664e+12	0	0	0	0	0	0	706.08	0	0	0	0	0	0	696.82	0	0	706.37	0	709.78	0	0	696.29	0	0	0	0	0	0	690.14	0	0	0	0	0	0	0	695.84	0	0	0	0	0	0	700.53	0	714.01	0	0	0
8.612e+12	0	0	0	0	0	0	702.27	0	0	0	0	0	0	695.72	0	0	704.99	0	706.08	0	0	694.25	0	0	0	0	0	0	0	0	0	0	0	0	0	0	0	0	0	0	0	0	0	697.56	0	710.51	0	0	0
8.6575e+12	0	0	0	0	0	0	698.84	0	0	0	0	0	0	694.31	0	0	703.56	0	702.95	0	0	691.89	0	0	0	0	0	0	0	0	0	0	0	0	0	0	0	0	0	0	0	0	0	694.56	0	707.56	0	0	0
8.7031e+12	0	0	0	0	0	0	758.41	0	0	0	0	0	0	695.94	0	0	704.19	0	766.17	0	0	690.37	0	0	0	0	0	0	691.88	0	0	0	0	0	0	0	823.45	0	0	0	0	0	0	700.24	0	775.74	0	0	0
8.7487e+12	0	0	0	0	0	0	727.16	0	0	0	0	0	0	698.78	0	0	708.93	0	729.51	0	0	701.27	0	0	0	0	0	0	691.46	0	0	0	0	0	0	0	720.7	0	0	0	0	0	0	714.04	0	735.32	0	0	0
8.7942e+12	0	0	0	0	0	0	716.89	0	0	0	0	0	0	700.64	0	0	710.69	0	719.49	0	0	701.88	0	0	0	0	0	0	692.89	0	0	0	0	0	0	0	708.42	0	0	0	0	0	0	709.04	0	724.65	0	0	0
8.8398e+12	0	0	0	0	0	0	710.96	0	0	0	0	0	0	700.41	0	0	709.97	0	713.83	0	0	700.4	0	0	0	0	0	0	693.57	0	0	0	0	0	0	0	701.56	0	0	0	0	0	0	705.17	0	718.8	0	0	0
8.8854e+12	0	0	0	0	0	0	706.63	0	0	0	0	0	0	699.42	0	0	708.61	0	709.72	0	0	698.5	0	0	0	0	0	0	693.41	0	0	0	0	0	0	0	696.05	0	0	0	0	0	0	701.98	0	714.69	0	0	0
8.9309e+12	0	0	0	0	0	0	703.1	0	0	0	0	0	0	698.13	0	0	707.12	0	706.37	0	0	696.48	0	0	0	0	0	0	692.74	0	0	0	0	0	0	0	0	0	0	0	0	0	0	699.12	0	711.46	0	0	0
8.9765e+12	0	0	0	0	0	0	699.89	0	0	0	0	0	0	696.7	0	0	705.64	0	703.49	0	0	694.31	0	0	0	0	0	0	691.76	0	0	0	0	0	0	0	0	0	0	0	0	0	0	696.33	0	708.73	0	0	0
9.0221e+12	0	0	0	0	0	0	741.97	0	0	0	0	0	0	699.31	0	0	708.21	0	745.88	0	0	700.5	0	0	0	0	0	0	694.7	0	0	0	0	0	0	0	741.19	0	0	0	0	0	0	718.6	0	753.69	0	0	0
9.0676e+12	0	0	0	0	0	0	723.15	0	0	0	0	0	0	703.1	0	0	713.25	0	726.33	0	0	705.57	0	0	0	0	0	0	695.61	0	0	0	0	0	0	0	716.22	0	0	0	0	0	0	714.77	0	732.4	0	0	0
9.1132e+12	0	0	0	0	0	0	715.55	0	0	0	0	0	0	703.57	0	0	713.43	0	718.64	0	0	704.38	0	0	0	0	0	0	696.55	0	0	0	0	0	0	0	707.32	0	0	0	0	0	0	709.98	0	724.28	0	0	0
9.1588e+12	0	0	0	0	0	0	710.57	0	0	0	0	0	0	702.71	0	0	712.22	0	713.75	0	0	702.39	0	0	0	0	0	0	696.61	0	0	0	0	0	0	0	701.5	0	0	0	0	0	0	706.25	0	719.25	0	0	0
9.2043e+12	0	0	0	0	0	0	706.72	0	0	0	0	0	0	701.45	0	0	710.69	0	710.05	0	0	700.32	0	0	0	0	0	0	696.11	0	0	0	0	0	0	0	696.51	0	0	0	0	0	0	703.15	0	715.52	0	0	0
9.2499e+12	0	0	0	0	0	0	703.5	0	0	0	0	0	0	700.06	0	0	709.13	0	706.94	0	0	698.27	0	0	0	0	0	0	695.28	0	0	0	0	0	0	0	690.62	0	0	0	0	0	0	700.38	0	712.51	0	0	0
9.2954e+12	0	0	0	0	0	0	714.66	0	0	0	0	0	0	701.1	0	0	709.25	0	719.95	0	0	697.72	0	0	0	0	0	0	697.97	0	0	0	0	0	0	0	1003.2	0	0	0	0	0	0	697.35	0	728.14	0	0	0
9.341e+12	0	0	0	0	0	0	732.27	0	0	0	0	0	0	703.94	0	0	714.13	0	736.65	0	0	707.49	0	0	0	0	0	0	697.65	0	0	0	0	0	0	0	728.49	0	0	0	0	0	0	720.41	0	744	0	0	0
9.3866e+12	0	0	0	0	0	0	720.79	0	0	0	0	0	0	706.3	0	0	716.62	0	724.52	0	0	708.1	0	0	0	0	0	0	699.1	0	0	0	0	0	0	0	714.02	0	0	0	0	0	0	714.88	0	730.9	0	0	0
9.4321e+12	0	0	0	0	0	0	714.7	0	0	0	0	0	0	705.89	0	0	715.82	0	718.24	0	0	706.13	0	0	0	0	0	0	699.55	0	0	0	0	0	0	0	706.79	0	0	0	0	0	0	710.49	0	724.32	0	0	0
9.4777e+12	0	0	0	0	0	0	710.39	0	0	0	0	0	0	704.68	0	0	714.31	0	713.92	0	0	703.93	0	0	0	0	0	0	699.21	0	0	0	0	0	0	0	701.62	0	0	0	0	0	0	706.99	0	719.89	0	0	0
9.5233e+12	0	0	0	0	0	0	706.91	0	0	0	0	0	0	703.27	0	0	712.67	0	710.54	0	0	701.81	0	0	0	0	0	0	698.48	0	0	0	0	0	0	0	697.01	0	0	0	0	0	0	704.03	0	716.46	0	0	0
9.5688e+12	0	0	0	0	0	0	703.92	0	0	0	0	0	0	701.8	0	0	711.06	0	707.64	0	0	699.76	0	0	0	0	0	0	697.54	0	0	0	0	0	0	0	691.79	0	0	0	0	0	0	701.37	0	713.61	0	0	0
9.6144e+12	0	0	0	0	0	0	753.96	0	0	0	0	0	0	703.27	0	0	712.29	0	760.04	0	0	703.75	0	0	0	0	0	0	699.8	0	0	0	0	0	0	0	760.33	0	0	0	0	0	0	721.29	0	769.86	0	0	0
9.66e+12	0	0	0	0	0	0	728.04	0	0	0	0	0	0	708.13	0	0	718.95	0	732.35	0	0	711	0	0	0	0	0	0	701.05	0	0	0	0	0	0	0	722.56	0	0	0	0	0	0	719.87	0	739.61	0	0	0
9.7055e+12	0	0	0	0	0	0	719.56	0	0	0	0	0	0	708.88	0	0	719.31	0	723.47	0	0	709.62	0	0	0	0	0	0	702.23	0	0	0	0	0	0	0	712.36	0	0	0	0	0	0	714.7	0	730.16	0	0	0
9.7511e+12	0	0	0	0	0	0	714.37	0	0	0	0	0	0	707.9	0	0	717.94	0	718.15	0	0	707.35	0	0	0	0	0	0	702.2	0	0	0	0	0	0	0	706.21	0	0	0	0	0	0	710.73	0	724.6	0	0	0
9.7967e+12	0	0	0	0	0	0	710.51	0	0	0	0	0	0	706.49	0	0	716.25	0	714.26	0	0	705.11	0	0	0	0	0	0	701.58	0	0	0	0	0	0	0	701.53	0	0	0	0	0	0	707.49	0	720.61	0	0	0
9.8422e+12	0	0	0	0	0	0	707.3	0	0	0	0	0	0	704.98	0	0	714.54	0	711.14	0	0	702.99	0	0	0	0	0	0	700.68	0	0	0	0	0	0	0	697.24	0	0	0	0	0	0	704.7	0	717.43	0	0	0
9.8878e+12	0	0	0	0	0	0	704.49	0	0	0	0	0	0	703.47	0	0	712.9	0	708.42	0	0	700.98	0	0	0	0	0	0	699.64	0	0	0	0	0	0	0	692.4	0	0	0	0	0	0	702.17	0	714.73	0	0	0
9.9334e+12	0	0	0	0	0	0	739.88	0	0	0	0	0	0	708.07	0	0	718.85	0	745.1	0	0	711.55	0	0	0	0	0	0	702.38	0	0	0	0	0	0	0	737.06	0	0	0	0	0	0	725.26	0	753.7	0	0	0
9.9789e+12	0	0	0	0	0	0	725.61	0	0	0	691.5	0	0	711.39	0	0	722.41	0	729.99	0	0	712.92	0	0	0	0	0	0	704.37	0	0	0	0	0	0	0	719.24	0	0	0	0	0	0	719.3	0	737.32	0	0	0
1.0025e+13	0	0	0	0	0	0	718.82	0	0	0	692.4	0	0	711.03	0	0	721.54	0	722.94	0	0	710.78	0	0	0	0	0	0	704.98	0	0	0	0	0	0	0	711.24	0	0	0	0	0	0	714.65	0	729.85	0	0	0
1.007e+13	0	0	0	0	0	0	714.28	0	0	0	691.88	0	0	709.69	0	0	719.85	0	718.29	0	0	708.41	0	0	0	0	0	0	704.57	0	0	0	0	0	0	0	705.86	0	0	0	0	0	0	711.02	0	724.98	0	0	0
1.0116e+13	0	0	0	0	0	0	710.76	0	0	0	690.51	0	0	708.14	0	0	718.04	0	714.74	0	0	706.17	0	0	0	0	0	0	703.73	0	0	0	0	0	0	0	701.57	0	0	0	0	0	0	708	0	721.33	0	0	0
1.0161e+13	0	0	0	0	0	0	707.77	0	0	0	0	0	0	706.57	0	0	716.3	0	711.81	0	0	704.09	0	0	0	0	0	0	702.7	0	0	0	0	0	0	0	697.55	0	0	0	0	0	0	705.35	0	718.37	0	0	0
1.0207e+13	0	0	0	0	0	0	772.31	0	0	0	0	0	0	707.03	0	0	716.2	0	779.27	0	0	705.31	0	0	0	0	0	0	704.42	0	0	0	0	0	0	693.44	793.12	0	0	0	0	0	0	720.17	0	789.72	0	0	0
1.0252e+13	0	0	0	0	0	0	734.06	0	0	0	692.19	0	0	712.74	0	0	724.33	0	739.04	0	0	715.52	0	0	0	0	0	0	705.73	0	0	0	0	0	0	693.36	727.89	0	0	0	0	0	0	724.69	0	747.28	0	0	0
1.0298e+13	0	0	0	0	0	0	724.12	0	0	0	694.53	0	0	713.9	0	0	725	0	728.59	0	0	714.21	0	0	0	0	0	0	707.37	0	0	0	0	0	0	693.24	716.5	0	0	0	0	0	0	718.94	0	736.06	0	0	0
1.0343e+13	0	0	0	0	0	0	718.44	0	0	0	694.61	0	0	712.86	0	0	723.47	0	722.73	0	0	711.75	0	0	0	0	0	0	707.42	0	0	0	0	0	0	693.11	710.03	0	0	0	0	0	0	714.71	0	729.82	0	0	0
1.0389e+13	0	0	0	0	0	0	714.38	0	0	0	693.68	0	0	711.31	0	0	721.58	0	718.58	0	0	709.36	0	0	0	0	0	0	706.71	0	0	0	0	0	0	693.02	705.31	0	0	0	0	0	0	711.36	0	725.48	0	0	0
1.0435e+13	0	0	0	0	0	0	711.13	0	0	0	692.23	0	0	709.67	0	0	719.71	0	715.29	0	0	707.15	0	0	0	0	0	0	705.71	0	0	0	0	0	0	692.96	701.38	0	0	0	0	0	0	708.51	0	722.1	0	0	0
1.048e+13	0	0	0	0	0	0	708.32	0	0	0	690.06	0	0	708.07	0	0	717.94	0	712.52	0	0	705.1	0	0	0	0	0	0	704.58	0	0	0	0	0	0	692.92	697.62	0	0	0	0	0	0	705.99	0	719.31	0	0	0
1.0526e+13	0	0	0	0	0	0	749.21	0	0	0	692.43	0	0	711.63	0	0	722.78	0	755.29	0	0	714.83	0	0	0	0	0	0	706.63	0	0	0	0	0	0	696.85	743.87	0	0	0	0	0	0	730.69	0	765.18	0	0	0
1.0571e+13	0	0	0	0	0	0	730.87	0	0	0	696.11	0	0	716.2	0	0	727.97	0	735.77	0	0	717.47	0	0	0	0	0	0	709.13	0	0	0	0	0	0	696.74	722.75	0	0	0	0	0	0	723.91	0	743.95	0	0	0
1.0617e+13	0	0	0	0	0	0	723.19	0	0	0	697	0	0	715.92	0	0	727.07	0	727.78	0	0	715.16	0	0	0	0	0	0	710	0	0	0	0	0	0	696.61	714.46	0	0	0	0	0	0	718.73	0	735.36	0	0	0
1.0662e+13	0	0	0	0	0	0	718.28	0	0	0	696.44	0	0	714.48	0	0	725.17	0	722.73	0	0	712.61	0	0	0	0	0	0	709.59	0	0	0	0	0	0	696.5	709.04	0	0	0	0	0	0	714.86	0	729.99	0	0	0
1.0708e+13	0	0	0	0	0	0	714.58	0	0	0	695.3	0	0	712.79	0	0	723.17	0	718.96	0	0	710.23	0	0	0	0	0	0	708.66	0	0	0	0	0	0	696.43	704.84	0	0	0	0	0	0	711.73	0	726.06	0	0	0
1.0754e+13	0	0	0	0	0	0	711.55	0	0	0	693.73	0	0	711.11	0	0	721.27	0	715.88	0	0	708.07	0	0	0	0	0	0	707.53	0	0	0	0	0	0	696.38	701.22	0	0	0	0	0	0	709.04	0	722.92	0	0	0
1.0799e+13	0	0	0	0	0	0	774.8	0	0	0	695.04	0	0	710.94	0	0	720.34	0	782.81	0	0	706.95	0	0	0	0	0	0	708.83	0	0	0	0	0	0	700.22	875.96	0	0	0	0	0	0	711.77	0	794.34	0	0	0
1.0845e+13	0	0	0	0	0	0	740.74	0	0	0	697.04	0	0	716.95	0	0	729.24	0	746.27	0	0	719.81	0	0	0	0	0	0	709.98	0	0	0	0	0	0	700.12	732.4	0	0	0	0	0	0	729.96	0	755.47	0	0	0
1.089e+13	0	0	0	0	0	0	728.9	0	0	0	699.17	0	0	718.71	0	0	730.49	0	733.83	0	0	718.65	0	0	0	0	0	0	712.14	0	0	0	0	0	0	699.98	719.8	0	0	0	0	0	0	723.34	0	741.99	0	0	0
1.0936e+13	0	0	0	0	0	0	722.62	0	0	0	699.05	0	0	717.6	0	0	728.79	0	727.32	0	0	715.99	0	0	0	0	0	0	712.29	0	0	0	0	0	0	699.84	713.2	0	0	0	0	0	0	718.7	0	735.02	0	0	0
1.0981e+13	0	0	0	0	0	0	718.28	0	0	0	698.1	0	0	715.91	0	0	726.7	0	722.85	0	0	713.43	0	0	0	0	0	0	711.53	0	0	0	0	0	0	699.76	708.49	0	0	0	0	0	0	715.14	0	730.32	0	0	0
1.1027e+13	0	0	0	0	0	0	714.88	0	0	0	696.78	0	0	714.16	0	0	724.65	0	719.38	0	0	711.1	0	0	0	0	0	0	710.44	0	0	0	0	0	0	699.71	704.67	0	0	0	0	0	0	712.2	0	726.73	0	0	0
1.1073e+13	0	0	0	0	0	0	712.02	0	0	0	695.2	0	0	712.44	0	0	722.74	0	716.49	0	0	708.99	0	0	0	0	0	0	709.23	0	0	0	0	0	0	699.67	701.29	0	0	0	0	0	0	709.64	0	723.78	0	0	0
1.1118e+13	0	0	0	0	0	0	761.13	0	0	0	697.17	0	0	714.58	0	0	725.77	0	767.98	0	0	716.87	0	0	0	0	0	0	710.57	0	0	0	0	0	0	703.38	754.81	0	0	0	0	0	0	735.71	0	779.21	0	0	0
1.1164e+13	0	0	0	0	0	0	736.42	0	0	0	700.57	0	0	720.74	0	0	733.22	0	741.79	0	0	721.98	0	0	0	0	0	0	713.51	0	0	0	0	0	0	703.24	726.55	0	0	0	0	0	0	728.83	0	750.75	0	0	0
1.1209e+13	0	0	0	0	0	0	727.65	0	0	0	701.26	0	0	720.61	0	0	732.38	0	732.62	0	0	719.5	0	0	0	0	0	0	714.7	0	0	0	0	0	0	703.08	717.56	0	0	0	0	0	0	722.98	0	740.87	0	0	0
1.1255e+13	0	0	0	0	0	0	722.32	0	0	0	700.54	0	0	719.04	0	0	730.28	0	727.06	0	0	716.73	0	0	0	0	0	0	714.3	0	0	0	0	0	0	702.97	712.09	0	0	0	0	0	0	718.78	0	734.99	0	0	0
1.13e+13	0	0	0	0	0	0	718.39	0	0	0	699.33	0	0	717.22	0	0	728.1	0	723.03	0	0	714.21	0	0	0	0	0	0	713.3	0	0	0	0	0	0	702.91	707.92	0	0	0	0	0	0	715.46	0	730.77	0	0	0
1.1346e+13	0	0	0	0	0	0	715.22	0	0	0	697.91	0	0	715.42	0	0	726.04	0	719.83	0	0	711.93	0	0	0	0	0	0	712.08	0	0	0	0	0	0	702.88	704.42	0	0	0	0	0	0	712.68	0	727.44	0	0	0
1.1391e+13	0	0	0	0	0	0	712.52	0	0	0	696.32	0	0	713.7	0	0	724.14	0	717.11	0	0	709.86	0	0	0	0	0	0	710.81	0	0	0	0	0	0	702.83	701.24	0	0	0	0	0	0	710.23	0	724.67	0	0	0
1.1437e+13	0	0	0	0	0	0	748.21	0	0	0	700.88	0	0	720.63	0	0	733.54	0	754.32	0	0	723.82	0	0	0	0	0	0	713.8	0	0	0	0	0	0	706.4	738.18	0	0	0	0	0	0	735.55	0	764.59	0	0	0
1.1483e+13	0	0	0	0	0	0	733.83	0	0	0	703.33	0	0	723.28	0	0	735.76	0	739.16	0	0	723.06	0	0	0	0	0	0	716.59	0	0	0	0	0	0	706.23	723.2	0	0	0	0	0	0	727.9	0	748.09	0	0	0
1.1528e+13	0	0	0	0	0	0	726.85	0	0	0	703.07	0	0	722.13	0	0	733.92	0	731.83	0	0	720.16	0	0	0	0	0	0	716.88	0	0	0	0	0	0	706.07	716.17	0	0	0	0	0	0	722.75	0	740.25	0	0	0
1.1574e+13	0	0	0	0	0	0	722.17	0	0	0	701.97	0	0	720.31	0	0	731.63	0	726.97	0	0	717.4	0	0	0	0	0	0	716.08	0	0	0	0	0	0	706	711.45	0	0	0	0	0	0	718.92	0	735.1	0	0	0
1.1619e+13	0	0	0	0	0	0	718.57	0	0	0	700.58	0	0	718.42	0	0	729.41	0	723.29	0	0	714.94	0	0	0	0	0	0	714.9	0	0	0	0	0	0	705.96	707.66	0	0	0	0	0	0	715.81	0	731.24	0	0	0
1.1665e+13	0	0	0	0	0	0	715.6	0	0	0	699.07	0	0	716.6	0	0	727.36	0	720.3	0	0	712.72	0	0	0	0	0	0	713.6	0	0	0	0	0	0	705.94	704.39	0	0	0	0	0	0	713.17	0	728.12	0	0	0
1.171e+13	0	0	0	0	0	0	777.07	0	0	0	700.3	0	0	717.11	0	0	728.11	0	784.58	0	0	717.26	0	0	0	0	0	0	714.35	0	0	0	0	0	0	709.45	776.03	0	0	0	0	0	0	738.04	0	796.31	0	0	0
1.1756e+13	0	0	0	0	0	0	742.28	0	0	0	704.45	0	0	724.95	0	0	738.2	0	748.14	0	0	726.35	0	0	0	0	0	0	717.53	0	0	0	0	0	0	709.29	731.3	0	0	0	0	0	0	733.85	0	757.98	0	0	0
1.1802e+13	0	0	0	0	0	0	732.16	0	0	0	705.36	0	0	725.1	0	0	737.55	0	737.46	0	0	723.73	0	0	0	0	0	0	719.13	0	0	0	0	0	0	709.1	721.04	0	0	0	0	0	0	727.23	0	746.45	0	0	0
1.1847e+13	0	0	0	0	0	0	726.31	0	0	0	704.51	0	0	723.41	0	0	735.25	0	731.33	0	0	720.73	0	0	0	0	0	0	718.75	0	0	0	0	0	0	708.98	715.23	0	0	0	0	0	0	722.65	0	739.9	0	0	0
1.1893e+13	0	0	0	0	0	0	722.12	0	0	0	703.16	0	0	721.45	0	0	732.86	0	727	0	0	718.04	0	0	0	0	0	0	717.67	0	0	0	0	0	0	708.94	711.03	0	0	0	0	0	0	719.12	0	735.3	0	0	0
1.1938e+13	0	0	0	0	0	0	718.8	0	0	0	701.67	0	0	719.52	0	0	730.64	0	723.61	0	0	715.64	0	0	0	0	0	0	716.37	0	0	0	0	0	0	708.93	707.54	0	0	0	0	0	0	716.2	0	731.74	0	0	0
1.1984e+13	0	0	0	0	0	0	716	0	0	0	700.13	0	0	717.7	0	0	728.6	0	720.8	0	0	713.48	0	0	0	0	0	0	715.01	0	0	0	0	0	0	708.89	704.46	0	0	0	0	0	0	713.67	0	728.81	0	0	0
1.2029e+13	0	0	0	0	0	0	756.85	0	0	0	703.86	0	0	723.64	0	0	737.03	0	763.64	0	0	727.23	0	0	0	0	0	0	717.22	0	0	0	0	0	0	712.26	746.42	0	0	0	0	0	0	741.31	0	774.93	0	0	0
1.2075e+13	0	0	0	0	0	0	738.92	0	0	0	707.17	0	0	727.65	0	0	740.85	0	744.63	0	0	727.4	0	0	0	0	0	0	720.76	0	0	0	0	0	0	712.06	727.41	0	0	0	0	0	0	732.52	0	754.28	0	0	0
1.2121e+13	0	0	0	0	0	0	731.05	0	0	0	706.98	0	0	726.5	0	0	738.92	0	736.35	0	0	724.25	0	0	0	0	0	0	721.24	0	0	0	0	0	0	711.89	719.58	0	0	0	0	0	0	726.8	0	745.38	0	0	0
1.2166e+13	0	0	0	0	0	0	725.97	0	0	0	705.75	0	0	724.52	0	0	736.41	0	731.07	0	0	721.28	0	0	0	0	0	0	720.39	0	0	0	0	0	0	711.82	714.59	0	0	0	0	0	0	722.67	0	739.74	0	0	0
1.2212e+13	0	0	0	0	0	0	722.17	0	0	0	704.26	0	0	722.49	0	0	734	0	727.16	0	0	718.66	0	0	0	0	0	0	719.12	0	0	0	0	0	0	711.81	710.78	0	0	0	0	0	0	719.38	0	735.6	0	0	0
1.2257e+13	0	0	0	0	0	0	719.08	0	0	0	702.7	0	0	720.55	0	0	731.79	0	724	0	0	716.33	0	0	0	0	0	0	717.73	0	0	0	0	0	0	711.79	707.52	0	0	0	0	0	0	716.61	0	732.3	0	0	0
1.2303e+13	0	0	0	0	0	0	794	0	0	0	703.3	0	0	719.79	0	0	730.56	0	800.92	0	0	716.57	693.1	0	0	0	0	0	718.06	0	0	0	0	0	0	715.14	825.78	0	0	0	0	0	0	732.14	0	811.38	0	0	0
1.2348e+13	0	0	0	0	0	0	748.64	0	0	0	707.76	0	0	728.81	0	0	742.74	0	754.95	0	0	730.59	693.04	0	0	0	0	0	721.17	0	0	0	0	0	0	714.95	736.96	0	0	0	0	0	0	739.08	0	765.6	0	0	0
1.2394e+13	0	0	0	0	0	0	736.75	0	0	0	709.17	0	0	729.43	0	0	742.52	0	742.39	0	0	727.93	692.98	0	0	0	0	0	723.34	0	0	0	0	0	0	714.73	724.88	0	0	0	0	0	0	731.54	0	751.99	0	0	0
1.2439e+13	0	0	0	0	0	0	730.26	0	0	0	708.29	0	0	727.63	0	0	740.04	0	735.62	0	0	724.68	692.92	0	0	0	0	0	723	0	0	0	0	0	0	714.6	718.53	0	0	0	0	0	0	726.52	0	744.73	0	0	0
1.2485e+13	0	0	0	0	0	0	725.77	0	0	0	706.83	0	0	725.51	0	0	737.44	0	730.97	0	0	721.78	692.85	0	0	0	0	0	721.85	0	0	0	0	0	0	714.58	714.12	0	0	0	0	0	0	722.73	0	739.77	0	0	0
1.2531e+13	0	0	0	0	0	0	722.28	0	0	0	705.24	0	0	723.45	0	0	735.05	0	727.38	0	0	719.24	692.79	0	0	0	0	0	720.45	0	0	0	0	0	0	714.58	710.61	0	0	0	0	0	0	719.65	0	735.98	0	0	0
1.2576e+13	0	0	0	0	0	0	719.39	0	0	0	703.65	0	0	721.52	0	0	732.87	0	724.42	0	0	716.98	692.72	0	0	0	0	0	718.99	0	0	0	0	0	0	714.55	707.56	0	0	0	0	0	0	717.02	0	732.89	0	0	0
1.2622e+13	0	0	0	0	0	0	767.43	0	0	0	706.3	0	0	725.85	0	0	739.34	0	774.85	0	0	729.56	696.24	0	0	0	0	0	720.31	0	0	0	0	0	0	717.76	757.38	0	0	691.75	0	0	0	747.01	0	787.12	0	0	0
1.2667e+13	0	0	0	0	0	0	744.21	0	0	0	710.7	0	0	731.8	0	0	745.65	0	750.28	0	0	731.66	696.18	0	0	0	0	0	724.64	0	0	0	0	0	0	717.52	731.98	0	0	691.66	0	0	0	737.22	0	760.68	0	0	0
1.2713e+13	0	0	0	0	0	0	735.25	0	0	0	710.72	0	0	730.71	0	0	743.72	0	740.89	0	0	728.26	696.12	0	0	0	0	0	725.39	0	0	0	0	0	0	717.32	723.16	0	0	691.57	0	0	0	730.83	0	750.54	0	0	0
1.2758e+13	0	0	0	0	0	0	729.72	0	0	0	709.42	0	0	728.59	0	0	741	0	735.14	0	0	725.05	696.05	0	0	0	0	0	724.51	0	0	0	0	0	0	717.27	717.8	0	0	691.47	0	0	0	726.34	0	744.38	0	0	0
1.2804e+13	0	0	0	0	0	0	725.68	0	0	0	707.82	0	0	726.4	0	0	738.4	0	730.95	0	0	722.26	695.98	0	0	0	0	0	723.15	0	0	0	0	0	0	717.28	713.82	0	0	691.38	0	0	0	722.85	0	739.93	0	0	0
1.285e+13	0	0	0	0	0	0	722.45	0	0	0	706.18	0	0	724.34	0	0	736.04	0	727.62	0	0	719.8	695.91	0	0	0	0	0	721.66	0	0	0	0	0	0	717.28	710.56	0	0	691.28	0	0	0	719.95	0	736.44	0	0	0
1.2895e+13	0	0	0	0	0	0	771.1	0	0	0	706.42	0	0	723.04	0	0	734.01	0	780.03	691.8	0	717.52	699.35	0	0	0	0	0	721.71	0	0	0	0	0	0	720.49	940.84	0	0	694.86	0	0	0	718.74	0	793.42	0	0	0
1.2941e+13	0	0	0	0	0	0	755.62	0	0	0	710.67	0	0	732.19	0	0	746.72	0	762.37	691.73	0	734.56	699.28	0	0	0	0	0	724.39	0	0	0	0	0	0	720.27	743.43	0	0	694.77	0	0	0	744.47	0	774.01	0	0	0
1.2986e+13	0	0	0	0	0	0	741.4	0	0	0	712.79	0	0	733.59	0	0	747.31	0	747.37	691.67	0	732.04	699.21	0	0	0	0	0	727.3	0	0	0	0	0	0	720.01	728.93	0	0	694.67	0	0	0	735.85	0	757.71	0	0	0
1.3032e+13	0	0	0	0	0	0	734.2	0	0	0	711.96	0	0	731.7	0	0	744.67	0	739.85	691.61	0	728.51	699.15	0	0	0	0	0	727.06	0	0	0	0	0	0	719.88	721.95	0	0	694.58	0	0	0	730.32	0	749.6	0	0	0
1.3077e+13	0	0	0	0	0	0	729.36	0	0	0	710.42	0	0	729.42	0	0	741.87	0	734.81	691.56	0	725.4	699.07	0	0	0	0	0	725.83	0	0	0	0	0	0	719.89	717.25	0	0	694.48	0	0	0	726.25	0	744.22	0	0	0
1.3123e+13	0	0	0	0	0	0	725.68	0	0	0	708.73	0	0	727.22	0	0	739.3	0	730.99	691.5	0	722.71	699	0	0	0	0	0	724.33	0	0	0	0	0	0	719.91	713.61	0	0	694.37	0	0	0	723	0	740.16	0	0	0
1.3169e+13	0	0	0	0	0	0	722.65	0	0	0	707.06	0	0	725.18	0	0	736.99	0	727.88	691.43	0	720.34	698.93	0	0	0	0	0	722.79	0	0	0	0	0	0	719.89	710.55	0	0	694.27	0	0	0	720.26	0	736.89	0	0	0
1.3214e+13	0	0	0	0	0	0	780.96	0	0	0	708.47	0	0	727.28	0	0	740.51	0	788.8	694.89	0	730.02	702.28	0	0	0	0	0	723.21	0	0	0	0	0	0	722.95	773.9	0	0	697.76	0	0	0	751.62	0	801.41	0	0	0
1.326e+13	0	0	0	0	0	0	749.73	0	0	0	714	0	0	735.67	0	0	750.21	0	756.17	694.82	0	735.82	702.21	0	0	0	0	0	728.19	0	0	0	0	0	0	722.67	736.96	0	0	697.67	0	0	0	742.02	0	767.41	0	0	0
1.3305e+13	0	0	0	0	0	0	739.48	0	0	0	714.3	0	0	734.77	0	0	748.4	0	745.4	694.76	0	732.19	702.14	0	0	0	0	0	729.33	0	0	0	0	0	0	722.45	726.87	0	0	697.57	0	0	0	734.84	0	755.75	0	0	0
1.3351e+13	0	0	0	0	0	0	733.45	0	0	0	712.97	0	0	732.5	0	0	745.48	0	739.09	694.7	0	728.72	702.07	0	0	0	0	0	728.45	0	0	0	0	0	0	722.41	721.04	0	0	697.47	0	0	0	729.95	0	748.96	0	0	0
1.3396e+13	0	0	0	0	0	0	729.13	0	0	0	711.27	0	0	730.17	0	0	742.68	0	734.59	694.63	0	725.74	701.99	0	0	0	0	0	727	0	0	0	0	0	0	722.45	716.84	0	0	697.36	0	0	0	726.23	0	744.15	0	0	0
1.3442e+13	0	0	0	0	0	0	725.73	0	0	0	709.54	0	0	727.98	0	0	740.16	0	731.08	694.57	0	723.16	701.91	0	0	0	0	0	725.41	0	0	0	0	0	0	722.47	713.46	0	0	697.26	0	0	0	723.18	0	740.41	0	0	0
1.3488e+13	0	0	0	0	0	0	722.88	0	0	0	707.86	0	0	725.96	0	0	737.89	0	728.16	694.5	0	720.87	701.84	0	0	0	0	0	723.83	0	0	0	0	0	0	722.4	710.58	0	0	697.16	0	0	0	720.58	0	737.34	0	0	0
1.3533e+13	0	0	0	0	0	0	763.48	0	0	0	713.12	0	0	734.9	0	0	749.94	0	770.74	697.87	0	738.09	705.12	0	0	0	0	0	727.17	0	0	0	0	0	0	725.3	751.04	0	690.51	700.56	0	0	0	750.07	0	783.21	0	0	0
1.3579e+13	0	0	0	0	0	0	746.14	0	0	0	716.16	0	0	737.55	0	0	751.94	0	752.43	697.8	0	736.08	705.05	0	0	0	0	0	731.01	0	0	0	0	0	0	725	733.15	0	0	700.46	0	0	0	740.19	0	763.45	0	0	0
1.3624e+13	0	0	0	0	0	0	738.12	0	0	0	715.39	0	0	735.61	0	0	749.18	0	744.01	697.74	0	732.26	704.97	0	0	0	0	0	730.92	0	0	0	0	0	0	724.86	725.37	0	0	700.36	0	0	0	734.08	0	754.36	0	0	0
1.367e+13	0	0	0	0	0	0	732.91	0	0	0	713.77	0	0	733.18	0	0	746.18	0	738.55	697.67	0	728.92	704.89	0	0	0	0	0	729.64	0	0	0	0	0	0	724.89	720.33	0	0	700.25	0	0	0	729.69	0	748.51	0	0	0
1.3715e+13	0	0	0	0	0	0	728.99	0	0	0	711.99	0	0	730.84	0	0	743.42	0	734.48	697.6	0	726.07	704.81	0	0	0	0	0	728.04	0	0	0	0	0	0	724.95	716.51	0	0	700.15	0	0	0	726.25	0	744.17	0	0	0
1.3761e+13	0	0	0	0	0	0	725.82	0	0	0	710.24	0	0	728.68	0	0	740.95	0	731.22	697.53	0	723.58	704.73	0	0	0	0	0	726.4	0	0	0	0	0	0	724.93	713.36	0	0	700.04	0	0	0	723.38	0	740.7	0	0	0
1.3806e+13	0	0	0	0	0	690.43	797.32	0	0	0	710.45	0	0	728.42	0	0	741.05	0	804.7	700.82	0	728.06	707.93	0	0	0	0	0	726.13	0	0	0	0	0	0	727.85	804.22	0	692.87	703.36	0	0	0	751.21	0	816.23	0	0	0
1.3852e+13	0	0	0	0	0	690.4	755.57	0	0	0	716.86	0	0	739.21	0	0	754.36	0	762.42	700.75	0	739.84	707.86	0	0	0	0	0	731.37	0	0	0	0	0	0	727.53	742.33	0	692.05	703.26	0	0	0	746.93	0	774.38	0	0	0
1.3898e+13	0	0	0	0	0	690.37	743.74	0	0	0	717.58	0	0	738.66	0	0	752.89	0	749.94	700.68	0	736.03	707.79	0	0	0	0	0	733.06	0	0	0	0	0	0	727.28	730.59	0	691.44	703.16	0	0	0	738.82	0	760.88	0	0	0
1.3943e+13	0	0	0	0	0	690.34	737.12	0	0	0	716.24	0	0	736.27	0	0	749.79	0	743	700.61	0	732.29	707.71	0	0	0	0	0	732.2	0	0	0	0	0	0	727.25	724.21	0	691.22	703.05	0	0	0	733.49	0	753.41	0	0	0
1.3989e+13	0	0	0	0	0	690.31	732.5	0	0	0	714.47	0	0	733.78	0	0	746.8	0	738.18	700.54	0	729.11	707.62	0	0	0	0	0	730.67	0	0	0	0	0	0	727.32	719.76	0	691.09	702.94	0	0	0	729.52	0	748.24	0	0	0
1.4034e+13	0	0	0	0	0	690.28	728.91	0	0	0	712.66	0	0	731.46	0	0	744.11	0	734.46	700.47	0	726.38	707.53	0	0	0	0	0	728.98	0	0	0	0	0	0	727.35	716.26	0	690.87	702.83	0	0	0	726.31	0	744.27	0	0	0
1.408e+13	0	0	0	0	0	690.25	725.94	0	0	0	710.9	0	0	729.33	0	0	741.7	0	731.4	700.39	0	723.98	707.46	0	0	0	0	0	727.31	0	0	0	0	0	0	727.29	713.3	0	690.5	702.73	0	0	0	723.59	0	741.04	0	0	0
1.4125e+13	0	0	0	0	0	693.51	772.75	0	0	0	714.96	0	0	736.73	0	0	751.98	0	780.51	703.61	0	740.77	710.59	0	0	0	0	0	729.5	0	0	0	0	0	0	730.04	760.5	0	694.39	705.97	0	0	0	755.76	0	793.62	0	0	0
1.4171e+13	0	0	0	0	0	693.48	751.02	0	0	0	719.26	0	0	741.31	0	0	756.28	0	757.65	703.54	0	740.01	710.52	0	0	0	0	0	734.45	0	0	0	0	0	0	729.69	737.53	0	693.63	705.87	0	0	0	744.55	0	769.36	0	0	0
1.4217e+13	0	0	0	0	0	693.44	742.02	0	0	0	718.63	0	0	739.38	0	0	753.5	0	748.18	703.47	0	735.9	710.44	0	0	0	0	0	734.6	0	0	0	0	0	0	729.55	728.76	0	693.24	705.76	0	0	0	737.77	0	759.12	0	0	0
1.4262e+13	0	0	0	0	0	693.4	736.36	0	0	0	716.95	0	0	736.8	0	0	750.3	0	742.26	703.39	0	732.32	710.35	0	0	0	0	0	733.27	0	0	0	0	0	0	729.6	723.33	0	693.07	705.65	0	0	0	733.05	0	752.76	0	0	0
1.4308e+13	0	0	0	0	0	693.37	732.2	0	0	0	715.09	0	0	734.31	0	0	747.37	0	737.93	703.31	0	729.3	710.26	0	0	0	0	0	731.58	0	0	0	0	0	0	729.68	719.33	0	692.89	705.54	0	0	0	729.4	0	748.12	0	0	0
1.4353e+13	0	0	0	0	0	693.33	728.87	0	0	0	713.26	0	0	732.03	0	0	744.75	0	734.49	703.24	0	726.68	710.17	0	0	0	0	0	729.84	0	0	0	0	0	0	729.68	716.08	0	692.6	705.43	0	0	0	726.39	0	744.46	0	0	0
1.4399e+13	0	0	0	0	0	696.54	806.68	0	0	0	712.77	690.38	0	730.29	690.21	0	742.48	0	813.27	706.39	0	725.54	713.24	0	0	0	0	0	729.2	0	0	0	0	0	0	732.48	867.52	0	696.51	708.59	0	0	0	738.73	0	823.52	0	0	0
1.4444e+13	0	0	0	0	0	696.5	761.93	0	0	0	719.41	690.26	0	742.32	0	0	757.98	0	769.19	706.31	0	743.63	713.16	0	0	0	0	0	734.12	0	0	0	0	0	0	732.13	748.32	0	695.78	708.49	0	0	0	751.97	0	781.94	0	0	0
1.449e+13	0	0	0	0	0	696.46	748.03	0	0	0	720.74	690.15	0	742.4	0	0	757.2	0	754.53	706.23	0	739.78	713.09	0	0	0	0	0	736.58	0	0	0	0	0	0	731.83	734.39	0	695.24	708.39	0	0	0	742.78	0	766.15	0	0	0
1.4536e+13	0	0	0	0	0	696.41	740.74	0	0	0	719.4	690.04	0	739.9	0	0	753.95	0	746.88	706.16	0	735.75	713	0	0	0	0	0	735.78	0	0	0	0	0	0	731.81	727.37	0	694.99	708.27	0	0	0	736.97	0	757.89	0	0	0
1.4581e+13	0	0	0	0	0	696.37	735.77	0	0	0	717.55	0	0	737.25	0	0	750.77	0	741.7	706.08	0	732.36	712.9	0	0	0	0	0	734.17	0	0	0	0	0	0	731.92	722.64	0	694.83	708.16	0	0	0	732.71	0	752.33	0	0	0
1.4627e+13	0	0	0	0	0	696.33	731.98	0	0	0	715.65	0	0	734.8	0	0	747.91	0	737.76	706	0	729.48	712.81	0	0	0	0	0	732.39	0	0	0	0	0	0	731.97	718.99	0	694.59	708.04	0	0	0	729.33	0	748.11	0	0	0
1.4672e+13	0	0	0	0	0	696.29	728.88	0	0	0	713.83	0	0	732.56	0	0	745.37	0	734.55	705.92	0	726.97	712.73	0	0	0	0	0	730.63	0	0	0	0	0	0	731.91	715.96	0	694.21	707.93	0	0	0	726.49	0	744.7	0	0	0
1.4718e+13	0	0	0	0	0	699.44	784.18	0	0	0	716.32	693.12	0	737.51	692.48	0	752.67	0	792.24	709	0	741.84	715.73	0	0	0	0	0	731.51	0	0	0	0	0	0	734.54	773.51	0	697.9	711.03	0	0	0	761.06	0	805.5	0	0	0
1.4763e+13	0	0	0	0	0	699.39	756.11	0	0	0	722.18	693	0	744.84	692.25	0	760.38	0	763.07	708.92	0	743.84	715.66	0	0	0	0	0	737.59	0	0	0	0	0	0	734.15	742.17	0	697.24	710.93	0	0	0	748.97	0	775.54	0	0	0
1.4809e+13	0	0	0	0	0	699.35	745.91	0	0	0	721.76	692.88	0	743.02	692.01	0	757.71	0	752.34	708.84	0	739.45	715.57	0	0	0	0	0	738.09	0	0	0	0	0	0	733.98	732.18	0	696.91	710.82	0	0	0	741.43	0	763.95	0	0	0
1.4854e+13	0	0	0	0	0	699.3	739.75	0	0	0	720.03	692.76	0	740.29	691.77	0	754.32	0	745.9	708.76	0	735.63	715.47	0	0	0	0	0	736.74	0	0	0	0	0	0	734.06	726.31	0	696.73	710.7	0	0	0	736.34	0	757	0	0	0
1.49e+13	0	0	0	0	0	699.26	735.32	0	0	0	718.09	692.64	0	737.65	691.51	0	751.21	0	741.28	708.68	0	732.42	715.37	0	0	0	0	0	734.96	0	0	0	0	0	0	734.18	722.1	0	696.54	710.58	0	0	0	732.46	0	752.04	0	0	0
1.4946e+13	0	0	0	0	0	699.22	731.83	0	0	0	716.18	692.52	0	735.25	691.25	0	748.44	0	737.65	708.6	0	729.67	715.28	0	0	0	0	0	733.13	0	0	0	0	0	0	734.18	718.74	0	696.23	710.46	0	0	0	729.29	0	748.15	0	0	0
1.4991e+13	0	0	0	0	0	702.31	735.9	0	0	0	715.44	695.89	0	733.14	694.91	0	745.62	0	742.66	711.61	0	726.6	718.23	0	0	0	0	0	732.28	0	0	0	0	0	0	736.88	1082.6	0	699.95	713.49	0	0	0	724.83	0	754.86	0	0	0
1.5037e+13	0	0	0	0	0	702.26	769.02	0	0	0	721.56	695.76	0	744.85	694.68	0	760.94	0	776.68	711.53	0	747.09	718.15	0	0	0	0	0	736.4	0	0	0	0	0	0	736.49	755.19	0	699.24	713.39	0	0	0	757.19	0	790.1	0	0	0
1.5082e+13	0	0	0	0	0	702.21	752.41	0	0	0	723.79	695.64	0	745.98	694.45	0	761.37	0	759.19	711.45	0	743.46	718.07	0	0	0	0	0	739.88	0	0	0	0	0	0	736.15	738.33	0	698.73	713.28	0	0	0	746.76	0	771.48	0	0	0
1.5128e+13	0	0	0	0	0	702.16	744.33	0	0	0	722.47	695.52	0	743.41	694.21	0	758.02	0	750.72	711.37	0	739.13	717.98	0	0	0	0	0	739.21	0	0	0	0	0	0	736.13	730.54	0	698.54	713.16	0	0	0	740.39	0	762.33	0	0	0
1.5173e+13	0	0	0	0	0	702.11	738.99	0	0	0	720.53	695.4	0	740.61	693.96	0	754.65	0	745.14	711.29	0	735.52	717.87	0	0	0	0	0	737.53	0	0	0	0	0	0	736.27	725.48	0	698.39	713.04	0	0	0	735.84	0	756.32	0	0	0
1.5219e+13	0	0	0	0	0	702.06	734.97	0	0	0	718.55	695.28	0	738.01	693.7	0	751.63	0	740.95	711.2	0	732.48	717.77	0	0	0	0	0	735.65	0	0	0	0	0	0	736.36	721.67	0	698.14	712.92	0	0	0	732.26	0	751.82	0	0	0
1.5265e+13	0	0	0	0	0	702.01	731.73	0	0	0	716.65	695.16	0	735.66	693.46	0	748.95	0	737.58	711.11	0	729.85	717.69	0	0	0	0	0	733.8	0	0	0	0	0	0	736.3	718.54	0	697.77	712.8	0	0	0	729.29	0	748.21	0	0	0
1.531e+13	0	0	0	0	0	705.04	798.22	0	0	0	717.4	698.44	0	737.44	697.02	0	752.15	0	805.98	714.07	0	740.26	720.58	0	0	0	0	0	733.49	0	0	0	0	0	0	738.81	794.28	0	701.23	715.77	0	0	690.26	764.1	0	818.39	0	0	0
1.5356e+13	0	0	0	0	0	704.99	761.49	0	0	0	724.87	698.31	0	748.08	696.79	0	764.16	0	768.78	713.99	0	747.57	720.5	0	0	0	0	0	740.39	0	0	0	0	0	0	738.37	747.16	0	700.54	715.67	0	0	0	753.51	0	781.89	0	0	0
1.5401e+13	0	0	0	0	0	704.93	749.82	0	0	0	724.78	698.19	0	746.53	696.55	0	761.79	0	756.51	713.9	0	742.95	720.41	0	0	0	0	0	741.41	0	0	0	0	0	0	738.17	735.68	0	700.25	715.56	0	0	0	745.09	0	768.7	0	0	0
1.5447e+13	0	0	0	0	0	704.88	743.11	0	0	0	723	698.07	0	743.66	696.31	0	758.24	0	749.48	713.82	0	738.85	720.31	0	0	0	0	0	740.07	0	0	0	0	0	0	738.27	729.29	0	700.15	715.43	0	0	0	739.56	0	761.12	0	0	0
1.5492e+13	0	0	0	0	0	704.83	738.39	0	0	0	720.97	697.94	0	740.88	696.07	0	754.95	0	744.54	713.73	0	735.44	720.2	0	0	0	0	0	738.2	0	0	0	0	0	0	738.42	724.82	0	699.98	715.31	0	0	0	735.43	0	755.8	0	0	0
1.5538e+13	0	0	0	0	0	704.78	734.71	0	0	0	718.98	697.82	0	738.34	695.82	0	752.02	0	740.71	713.64	0	732.55	720.1	0	0	0	0	0	736.27	0	0	0	0	0	0	738.44	721.32	0	699.66	715.18	0	0	0	732.11	0	751.69	0	0	0
1.5584e+13	0	0	0	0	0	704.73	731.67	0	0	0	717.1	697.7	0	736.05	695.59	0	749.42	0	737.55	713.55	0	730.03	720.02	0	0	0	0	0	734.41	0	0	0	0	0	0	738.31	718.38	0	699.22	715.07	0	0	0	729.31	0	748.32	0	0	0
1.5629e+13	0	0	0	0	0	707.69	777.2	0	0	0	723.17	700.89	0	746.57	699.05	0	762.92	0	785.2	716.45	0	749.96	722.86	0	0	0	0	0	738.17	0	0	0	0	0	0	740.63	763.47	0	702.44	717.99	0	0	692.25	762.6	0	798.99	0	0	0
1.5675e+13	0	0	0	0	0	707.64	756.91	0	0	0	726.67	700.77	0	749.39	698.82	0	765.32	0	763.99	716.37	0	747.07	722.78	0	0	0	0	0	742.94	0	0	0	0	0	0	740.23	742.42	0	701.92	717.88	0	0	691.97	750.79	0	776.88	0	0	0
1.572e+13	0	0	0	0	0	707.58	747.91	0	0	0	725.43	700.64	0	746.8	698.58	0	761.95	0	754.54	716.28	0	742.45	722.67	0	0	0	0	0	742.48	0	0	0	0	0	0	740.2	733.74	0	701.8	717.76	0	0	691.66	743.78	0	766.71	0	0	0
1.5766e+13	0	0	0	0	0	707.53	742.16	0	0	0	723.41	700.52	0	743.85	698.33	0	758.4	0	748.52	716.19	0	738.59	722.56	0	0	0	0	0	740.75	0	0	0	0	0	0	740.38	728.3	0	701.7	717.63	0	0	691.35	738.89	0	760.22	0	0	0
1.5811e+13	0	0	0	0	0	707.47	737.9	0	0	0	721.34	700.4	0	741.11	698.09	0	755.21	0	744.07	716.1	0	735.38	722.46	0	0	0	0	0	738.78	0	0	0	0	0	0	740.49	724.28	0	701.47	717.5	0	0	691.05	735.11	0	755.44	0	0	0
1.5857e+13	0	0	0	0	0	707.42	734.5	0	0	0	719.36	700.27	0	738.65	697.85	0	752.39	0	740.53	716	0	732.63	722.37	0	0	0	0	0	736.83	0	0	0	0	0	0	740.44	721.03	0	701.09	717.38	0	0	690.77	732	0	751.64	0	0	0
1.5903e+13	0	0	0	0	0	710.33	812.22	0	0	0	718.69	703.39	0	737.49	701.22	0	751.41	0	818.99	718.84	0	735.91	725.15	0	0	0	0	0	735.76	0	0	0	0	0	0	742.85	833.29	0	704.34	720.23	0	0	694.44	759.18	0	829.88	0	0	0
1.5948e+13	0	0	0	0	0	710.27	767.28	0	0	0	727.25	703.26	0	750.97	701	0	767.45	0	774.92	718.76	0	751.17	725.07	0	0	0	0	0	742.8	0	0	0	0	0	0	742.38	752.64	0	703.61	720.13	0	0	694.18	758.2	0	788.61	0	0	0
1.5994e+13	0	0	0	0	0	710.21	753.78	0	0	0	727.67	703.14	0	749.91	700.77	0	765.68	0	760.74	718.67	0	746.38	724.98	0	0	0	0	0	744.55	0	0	0	0	0	0	742.12	739.25	0	703.33	720.01	0	0	693.89	748.74	0	773.53	0	0	0
1.6039e+13	0	0	0	0	0	710.15	746.44	0	0	0	725.85	703.01	0	746.93	700.52	0	762.01	0	753.04	718.58	0	741.99	724.86	0	0	0	0	0	743.25	0	0	0	0	0	0	742.24	732.26	0	703.3	719.88	0	0	693.58	742.74	0	765.24	0	0	0
1.6085e+13	0	0	0	0	0	710.09	741.39	0	0	0	723.73	702.89	0	743.99	700.28	0	758.54	0	747.75	718.49	0	738.38	724.75	0	0	0	0	0	741.31	0	0	0	0	0	0	742.43	727.5	0	703.16	719.75	0	0	693.28	738.34	0	759.54	0	0	0
1.613e+13	0	0	0	0	0	710.03	737.51	0	0	0	721.65	702.76	0	741.33	700.03	0	755.47	0	743.7	718.39	0	735.34	724.65	0	0	0	0	0	739.29	0	0	0	0	0	0	742.48	723.82	0	702.85	719.62	0	0	692.98	734.85	0	755.19	0	0	0
1.6176e+13	0	0	0	0	0	709.98	734.34	0	0	0	719.69	702.63	0	738.93	699.8	0	752.74	0	740.4	718.3	0	732.71	724.57	0	0	0	0	0	737.34	0	0	0	0	0	0	742.35	720.79	0	702.4	719.51	0	0	692.71	731.92	0	751.66	0	0	0
1.6221e+13	0	0	0	0	0	712.83	786.93	0	0	0	724.1	705.68	0	747.2	703.09	0	763.62	0	795.13	721.08	0	751.69	727.3	0	0	0	0	0	739.5	0	0	0	0	0	0	744.56	774.17	0	705.41	722.31	0	0	696.29	767.96	0	808.91	0	0	0
1.6267e+13	0	0	0	0	0	712.77	761.59	0	0	0	729.34	705.55	0	752.61	702.87	0	768.99	0	768.97	721	0	750.62	727.22	0	0	0	0	0	745.75	0	0	0	0	0	0	744.1	746.73	0	704.83	722.2	0	0	696.02	754.88	0	782.49	0	0	0
1.6313e+13	0	0	0	0	0	712.71	751.5	0	0	0	728.24	705.43	0	750.09	702.64	0	765.74	0	758.38	720.91	0	745.69	727.11	0	0	0	0	0	745.6	0	0	0	0	0	0	744.05	736.96	0	704.76	722.08	0	0	695.73	747.15	0	771.14	0	0	0
1.6358e+13	0	0	0	0	0	712.65	745.28	0	0	0	726.14	705.3	0	746.99	702.39	0	762.03	0	751.86	720.81	0	741.59	726.98	0	0	0	0	0	743.84	0	0	0	0	0	0	744.26	731.08	0	704.74	721.94	0	0	695.43	741.89	0	764.13	0	0	0
1.6404e+13	0	0	0	0	0	712.58	740.77	0	0	0	723.98	705.17	0	744.11	702.15	0	758.68	0	747.14	720.71	0	738.19	726.87	0	0	0	0	0	741.79	0	0	0	0	0	0	744.41	726.82	0	704.53	721.81	0	0	695.13	737.89	0	759.04	0	0	0
1.6449e+13	0	0	0	0	0	712.52	737.19	0	0	0	721.92	705.04	0	741.52	701.91	0	755.72	0	743.41	720.61	0	735.31	726.78	0	0	0	0	0	739.75	0	0	0	0	0	0	744.38	723.43	0	704.15	721.69	0	0	694.85	734.63	0	755.04	0	0	0
1.6495e+13	0	0	0	0	0	715.33	808.41	0	0	0	720.65	708.02	0	739.01	705.12	0	752.55	0	815.18	723.34	0	732.62	729.47	0	0	0	0	0	738.38	0	0	0	0	0	0	746.71	911.27	0	707.22	724.43	0	0	698.32	740.26	0	825.95	0	0	0
1.654e+13	0	0	0	0	0	715.26	773.62	0	0	0	729.19	707.89	0	753.34	704.9	0	770.14	0	781.59	723.26	0	754.48	729.39	0	0	0	0	0	744.75	0	0	0	0	0	0	746.2	758.75	0	706.44	724.33	0	0	698.06	763.02	0	795.79	0	0	0
1.6586e+13	0	0	0	0	0	715.2	757.79	0	0	0	730.37	707.76	0	753.15	704.67	0	769.41	0	765.02	723.17	0	749.73	729.29	0	0	0	0	0	747.49	0	0	0	0	0	0	745.88	742.88	0	706.13	724.21	0	0	697.78	752.38	0	778.44	0	0	0
1.6632e+13	0	0	0	0	0	715.13	749.73	0	0	0	728.55	707.64	0	750.08	704.43	0	765.67	0	756.56	723.07	0	745.04	729.17	0	0	0	0	0	746.3	0	0	0	0	0	0	746.01	735.18	0	706.17	724.07	0	0	697.49	745.86	0	769.36	0	0	0
1.6677e+13	0	0	0	0	0	715.07	744.32	0	0	0	726.34	707.51	0	746.99	704.19	0	762.04	0	750.9	722.97	0	741.22	729.04	0	0	0	0	0	744.29	0	0	0	0	0	0	746.23	730.09	0	706.09	723.93	0	0	697.2	741.17	0	763.26	0	0	0
1.6723e+13	0	0	0	0	0	715	740.23	0	0	0	724.17	707.38	0	744.2	703.95	0	758.81	0	746.62	722.87	0	738.02	728.94	0	0	0	0	0	742.18	0	0	0	0	0	0	746.31	726.23	0	705.81	723.8	0	0	696.91	737.49	0	758.65	0	0	0
1.6768e+13	0	0	0	0	0	714.94	736.91	0	0	0	722.15	707.25	0	741.69	703.72	0	755.96	0	743.16	722.77	0	735.28	728.86	0	0	0	0	0	740.15	0	0	0	0	0	0	746.19	723.08	0	705.34	723.69	0	0	696.63	734.44	0	754.93	0	0	0
1.6814e+13	0	0	0	0	0	717.69	798.63	0	0	0	724.4	710.16	0	746.62	706.86	0	762.9	0	806.65	725.45	0	751.21	731.51	0	0	0	0	0	740.58	0	0	0	0	0	0	748.32	789.39	0	708.17	726.39	0	0	700.03	772.24	0	819.82	0	0	0
1.6859e+13	0	0	0	0	0	717.62	766.47	0	0	0	731.75	710.03	0	755.56	706.64	0	772.37	0	774.16	725.37	0	754.04	731.42	0	0	0	0	0	748.22	0	0	0	0	0	0	747.8	751.25	0	707.53	726.28	0	0	699.76	759.02	0	788.25	0	0	0
1.6905e+13	0	0	0	0	0	717.55	755.07	0	0	0	730.9	709.9	0	753.24	706.4	0	769.4	0	762.2	725.28	0	748.84	731.3	0	0	0	0	0	748.54	0	0	0	0	0	0	747.71	740.16	0	707.48	726.15	0	0	699.48	750.46	0	775.56	0	0	0
1.6951e+13	0	0	0	0	0	717.49	748.34	0	0	0	728.74	709.77	0	750.01	706.16	0	765.56	0	755.14	725.17	0	744.48	731.17	0	0	0	0	0	746.79	0	0	0	0	0	0	747.94	733.78	0	707.53	726	0	0	699.18	744.81	0	767.97	0	0	0
1.6996e+13	0	0	0	0	0	717.42	743.54	0	0	0	726.49	709.64	0	746.99	705.92	0	762.05	0	750.11	725.07	0	740.9	731.05	0	0	0	0	0	744.66	0	0	0	0	0	0	748.13	729.27	0	707.37	725.86	0	0	698.89	740.57	0	762.56	0	0	0
1.7042e+13	0	0	0	0	0	717.35	739.78	0	0	0	724.35	709.51	0	744.28	705.69	0	758.95	0	746.2	724.96	0	737.88	730.96	0	0	0	0	0	742.53	0	0	0	0	0	0	748.12	725.74	0	707	725.74	0	0	698.61	737.16	0	758.33	0	0	0
1.7087e+13	0	0	0	0	0	717.29	736.68	0	0	0	722.36	709.38	0	741.86	705.46	0	756.21	0	742.97	724.87	0	735.26	730.88	0	0	0	0	0	740.51	0	0	0	0	0	0	747.9	722.78	0	706.47	725.63	0	0	698.35	734.28	0	754.85	0	0	0
1.7133e+13	0	0	0	0	0	719.98	780.81	0	0	0	730.6	712.23	0	755.01	708.54	0	772.06	0	789.04	727.51	0	757.37	733.48	0	0	0	0	0	746.15	0	0	0	0	0	0	749.84	765.96	0	709.09	728.28	0	0	701.66	768.03	0	803.47	0	0	0
1.7178e+13	0	0	0	0	0	719.91	761.91	0	0	0	732.94	712.1	0	756.23	708.31	0	772.97	0	769.41	727.42	0	753.02	733.37	0	0	0	0	0	750.21	0	0	0	0	0	0	749.45	746.64	0	708.74	728.16	0	0	701.39	756.06	0	783.37	0	0	0
1.7224e+13	0	0	0	0	0	719.85	753.01	0	0	0	731.16	711.97	0	753.13	708.07	0	769.23	0	760.07	727.32	0	748.03	733.24	0	0	0	0	0	749.21	0	0	0	0	0	0	749.57	738.1	0	708.83	728.02	0	0	701.1	748.94	0	773.4	0	0	0
1.7269e+13	0	0	0	0	0	719.78	747.21	0	0	0	728.86	711.84	0	749.9	707.82	0	765.45	0	753.99	727.21	0	743.98	733.11	0	0	0	0	0	747.15	0	0	0	0	0	0	749.83	732.64	0	708.82	727.87	0	0	700.81	743.94	0	766.86	0	0	0
1.7315e+13	0	0	0	0	0	719.71	742.88	0	0	0	726.61	711.7	0	746.97	707.58	0	762.08	0	749.47	727.1	0	740.62	733	0	0	0	0	0	744.96	0	0	0	0	0	0	749.94	728.58	0	708.57	727.74	0	0	700.53	740.06	0	761.99	0	0	0
1.7361e+13	0	0	0	0	0	719.64	739.4	0	0	0	724.5	711.57	0	744.36	707.36	0	759.1	0	745.84	727	0	737.76	732.92	0	0	0	0	0	742.84	0	0	0	0	0	0	749.83	725.31	0	708.12	727.62	0	0	700.26	736.87	0	758.08	0	0	0
1.7406e+13	0	0	0	0	0	722.29	812.07	0	0	0	724.55	714.36	0	745.32	710.37	0	761.13	0	819.3	729.59	0	747.47	735.48	0	0	0	0	0	741.86	0	0	0	0	0	0	751.88	814.98	0	710.79	730.23	0	0	703.49	772.7	0	831.13	0	0	0
1.7452e+13	0	0	0	0	0	722.21	771.76	0	0	0	733.95	714.23	0	758.24	710.15	0	775.38	0	779.72	729.5	0	757.41	735.39	0	0	0	0	0	750.37	0	0	0	0	0	0	751.32	756.27	0	710.07	730.12	0	0	703.23	763.36	0	794.23	0	0	0
1.7497e+13	0	0	0	0	0	722.14	758.73	0	0	0	733.5	714.1	0	756.31	709.92	0	772.95	0	766.09	729.4	0	751.98	735.27	0	0	0	0	0	751.36	0	0	0	0	0	0	751.16	743.47	0	710.03	729.98	0	0	702.95	753.82	0	779.96	0	0	0
1.7543e+13	0	0	0	0	0	722.07	751.4	0	0	0	731.3	713.97	0	752.96	709.67	0	769.01	0	758.41	729.3	0	747.33	735.13	0	0	0	0	0	749.65	0	0	0	0	0	0	751.42	736.51	0	710.15	729.83	0	0	702.66	747.72	0	771.74	0	0	0
1.7588e+13	0	0	0	0	0	722	746.29	0	0	0	728.95	713.83	0	749.79	709.42	0	765.35	0	753.06	729.18	0	743.56	735	0	0	0	0	0	747.44	0	0	0	0	0	0	751.64	731.72	0	710.05	729.69	0	0	702.37	743.22	0	765.98	0	0	0
1.7634e+13	0	0	0	0	0	721.93	742.33	0	0	0	726.72	713.7	0	746.96	709.19	0	762.11	0	748.93	729.08	0	740.39	734.91	0	0	0	0	0	745.22	0	0	0	0	0	0	751.65	728.02	0	709.69	729.56	0	0	702.1	739.64	0	761.54	0	0	0
1.768e+13	0	0	0	0	0	721.85	739.1	0	0	0	724.66	713.56	0	744.44	708.98	0	759.24	0	745.55	728.98	0	737.66	734.83	0	0	0	0	0	743.12	0	0	0	0	0	0	751.45	724.96	0	709.16	729.45	0	0	701.84	736.64	0	757.9	0	0	0
1.7725e+13	0	0	0	0	0	724.46	789.24	0	0	0	731.41	716.3	0	755.76	711.93	0	772.93	0	797.56	731.53	0	759.51	737.35	0	0	0	0	0	747.04	0	0	0	0	0	0	753.3	775.05	0	711.63	732.02	0	0	705.01	773.19	0	811.84	0	0	0
1.7771e+13	0	0	0	0	0	724.38	766.24	0	0	0	735.43	716.16	0	759.19	711.7	0	776.3	0	773.99	731.43	0	756.32	737.24	0	0	0	0	0	752.74	0	0	0	0	0	0	752.84	750.65	0	711.2	731.9	0	0	704.74	759.86	0	788.42	0	0	0
1.7816e+13	0	0	0	0	0	724.31	756.33	0	0	0	733.74	716.03	0	756.12	711.46	0	772.68	0	763.61	731.33	0	751.01	737.1	0	0	0	0	0	752.02	0	0	0	0	0	0	752.93	741.1	0	711.35	731.75	0	0	704.45	752.05	0	777.45	0	0	0
1.7862e+13	0	0	0	0	0	724.24	750.09	0	0	0	731.35	715.9	0	752.75	711.21	0	768.77	0	757.07	731.22	0	746.71	736.96	0	0	0	0	0	749.94	0	0	0	0	0	0	753.23	735.22	0	711.41	731.59	0	0	704.16	746.69	0	770.44	0	0	0
1.7907e+13	0	0	0	0	0	724.16	745.51	0	0	0	729	715.76	0	749.68	710.97	0	765.25	0	752.28	731.1	0	743.18	736.85	0	0	0	0	0	747.66	0	0	0	0	0	0	753.37	730.93	0	711.19	731.45	0	0	703.88	742.6	0	765.28	0	0	0
1.7953e+13	0	0	0	0	0	724.09	741.87	0	0	0	726.81	715.63	0	746.95	710.75	0	762.14	0	748.47	731	0	740.19	736.76	0	0	0	0	0	745.45	0	0	0	0	0	0	753.28	727.53	0	710.75	731.34	0	0	703.62	739.27	0	761.18	0	0	0
1.7999e+13	0	0	0	0	0	726.64	821.74	0	0	0	725.39	718.31	0	744.81	713.64	0	759.85	0	828	733.5	0	741.3	739.24	0	0	0	0	0	743.73	0	0	0	0	692.42	0	755.28	862.4	0	713.31	733.86	0	0	706.72	762.13	0	838.49	0	0	0
1.8044e+13	0	0	0	0	0	726.56	777.53	0	0	0	735.85	718.17	0	760.51	713.43	0	777.87	0	785.72	733.41	0	760.6	739.15	0	0	0	0	0	752.1	0	0	0	0	692.32	0	754.67	761.87	0	712.51	733.75	0	0	706.47	767.87	0	800.52	0	0	0
1.809e+13	0	0	0	0	0	726.49	762.46	0	0	0	736.03	718.04	0	759.27	713.2	0	776.31	0	770.06	733.31	0	755.09	739.02	0	0	0	0	0	754.01	0	0	0	0	692.22	0	754.44	746.87	0	712.45	733.61	0	0	706.19	757.22	0	784.43	0	0	0
1.8135e+13	0	0	0	0	0	726.42	754.45	0	0	0	733.79	717.91	0	755.84	712.95	0	772.34	0	761.67	733.2	0	750.15	738.88	0	0	0	0	0	752.4	0	0	0	0	692.13	0	754.7	739.25	0	712.64	733.45	0	0	705.9	750.61	0	775.52	0	0	0
1.8181e+13	0	0	0	0	0	726.34	749	0	0	0	731.35	717.77	0	752.53	712.7	0	768.53	0	755.96	733.08	0	746.16	738.74	0	0	0	0	0	750.13	0	0	0	0	692.03	0	754.97	734.14	0	712.59	733.3	0	0	705.62	745.83	0	769.39	0	0	0
1.8226e+13	0	0	0	0	0	726.26	744.84	0	0	0	729.03	717.63	0	749.57	712.48	0	765.16	0	751.61	732.97	0	742.84	738.65	0	0	0	0	0	747.83	0	0	0	0	691.94	0	755.01	730.26	0	712.27	733.17	0	0	705.35	742.06	0	764.71	0	0	0
1.8272e+13	0	0	0	0	0	726.18	741.46	0	0	0	726.89	717.49	0	746.94	712.26	0	762.18	0	748.08	732.86	0	740	738.57	0	0	0	0	0	745.64	0	0	0	0	691.84	0	754.82	727.09	0	711.74	733.07	0	0	705.09	738.94	0	760.91	0	0	0
1.8318e+13	0	0	0	0	0	728.69	799.18	0	0	0	731.44	720.12	0	755.28	715.1	0	772.49	0	807.33	735.33	0	760.11	741.01	0	0	0	0	0	747.52	0	0	0	0	694.82	0	756.62	787.17	0	714.07	735.55	0	0	708.14	777.89	0	821.08	0	0	0
1.8363e+13	0	0	0	0	0	728.62	770.77	0	0	0	737.74	719.99	0	761.93	714.88	0	779.34	0	778.76	735.24	0	759.54	740.9	0	0	0	0	0	755	0	0	0	0	694.72	0	756.07	754.88	0	713.55	735.43	0	0	707.87	763.74	0	793.63	0	0	0
1.8409e+13	0	0	0	0	0	728.54	759.67	0	0	0	736.23	719.86	0	759.02	714.64	0	775.99	0	767.17	735.13	0	753.94	740.75	0	0	0	0	0	754.69	0	0	0	0	694.62	0	756.12	744.12	0	713.74	735.27	0	0	707.59	755.15	0	781.52	0	0	0
1.8454e+13	0	0	0	0	0	728.46	752.93	0	0	0	733.76	719.72	0	755.51	714.39	0	771.98	0	760.11	735.01	0	749.38	740.61	0	0	0	0	0	752.61	0	0	0	0	694.52	0	756.45	737.77	0	713.87	735.11	0	0	707.3	749.41	0	774	0	0	0
1.85e+13	0	0	0	0	0	728.38	748.08	0	0	0	731.32	719.58	0	752.31	714.15	0	768.32	0	755.03	734.89	0	745.67	740.49	0	0	0	0	0	750.26	0	0	0	0	694.42	0	756.63	733.24	0	713.7	734.97	0	0	707.02	745.08	0	768.55	0	0	0
1.8545e+13	0	0	0	0	0	728.3	744.26	0	0	0	729.05	719.44	0	749.46	713.93	0	765.09	0	751.04	734.78	0	742.54	740.4	0	0	0	0	0	747.96	0	0	0	0	694.32	0	756.57	729.68	0	713.27	734.85	0	0	706.77	741.59	0	764.25	0	0	0
1.8591e+13	0	0	0	0	0	730.77	791.18	0	0	0	727.21	722.02	0	746.4	716.72	0	761.33	0	799.25	737.2	0	738.73	742.81	0	0	0	0	0	746.05	0	0	0	0	697.24	0	758.53	975.32	0	715.72	737.3	0	0	709.75	739.33	0	812.35	0	0	0
1.8636e+13	0	0	0	0	0	730.69	783.94	0	0	0	737.32	721.88	0	762.2	716.51	0	779.71	0	792.3	737.11	0	763.49	742.72	0	0	0	0	0	753.33	0	0	0	0	697.14	0	757.89	768.32	0	714.85	737.19	0	0	709.5	772.54	0	807.25	0	0	0
1.8682e+13	0	0	0	0	0	730.61	766.29	0	0	0	738.46	721.75	0	762.11	716.28	0	779.51	0	774.12	737.01	0	758.16	742.59	0	0	0	0	0	756.49	0	0	0	0	697.04	0	757.57	750.4	0	714.74	737.05	0	0	709.23	760.65	0	788.98	0	0	0
1.8728e+13	0	0	0	0	0	730.53	757.5	0	0	0	736.23	721.62	0	758.63	716.03	0	775.56	0	764.93	736.89	0	752.92	742.43	0	0	0	0	0	755.04	0	0	0	0	696.94	0	757.83	742	0	715	736.88	0	0	708.94	753.47	0	779.3	0	0	0
1.8773e+13	0	0	0	0	0	730.45	751.67	0	0	0	733.68	721.48	0	755.18	715.78	0	771.64	0	758.83	736.77	0	748.7	742.29	0	0	0	0	0	752.72	0	0	0	0	696.84	0	758.13	736.54	0	715.01	736.72	0	0	708.66	748.39	0	772.78	0	0	0
1.8819e+13	0	0	0	0	0	730.37	747.29	0	0	0	731.27	721.34	0	752.1	715.56	0	768.13	0	754.24	736.65	0	745.23	742.19	0	0	0	0	0	750.34	0	0	0	0	696.74	0	758.22	732.46	0	714.71	736.59	0	0	708.39	744.43	0	767.85	0	0	0
1.8864e+13	0	0	0	0	0	730.29	743.76	0	0	0	729.05	721.2	0	749.36	715.35	0	765.04	0	750.55	736.55	0	742.27	742.12	0	0	0	0	0	748.08	0	0	0	0	696.64	0	758.04	729.17	0	714.18	736.48	0	0	708.15	741.18	0	763.87	0	0	0
1.891e+13	0	0	0	0	0	732.71	810.84	0	0	0	730.86	723.73	0	753.57	718.09	0	770.68	0	818.41	738.93	0	757.99	744.49	0	0	0	0	0	747.92	0	0	0	0	699.49	0	759.79	805.23	0	716.39	738.89	0	0	711.08	780.72	0	831.14	0	0	0
1.8955e+13	0	0	0	0	0	732.63	775.58	0	0	0	739.85	723.59	0	764.41	717.87	0	782.07	0	783.79	738.84	0	762.69	744.38	0	0	0	0	0	756.94	0	0	0	0	699.38	0	759.18	759.47	0	715.76	738.77	0	0	710.82	767.74	0	799.01	0	0	0
1.9001e+13	0	0	0	0	0	732.55	763.04	0	0	0	738.64	723.46	0	761.82	717.63	0	779.19	0	770.76	738.73	0	756.84	744.23	0	0	0	0	0	757.24	0	0	0	0	699.28	0	759.16	747.2	0	715.97	738.61	0	0	710.54	758.25	0	785.61	0	0	0
1.9047e+13	0	0	0	0	0	732.47	755.76	0	0	0	736.1	723.32	0	758.2	717.37	0	775.11	0	763.14	738.61	0	752.01	744.07	0	0	0	0	0	755.19	0	0	0	0	699.18	0	759.51	740.31	0	716.17	738.44	0	0	710.25	752.09	0	777.54	0	0	0
1.9092e+13	0	0	0	0	0	732.39	750.61	0	0	0	733.56	723.18	0	754.86	717.14	0	771.32	0	757.75	738.48	0	748.1	743.95	0	0	0	0	0	752.77	0	0	0	0	699.08	0	759.74	735.51	0	716.04	738.29	0	0	709.97	747.52	0	771.76	0	0	0
1.9138e+13	0	0	0	0	0	732.3	746.61	0	0	0	731.2	723.04	0	751.9	716.92	0	767.97	0	753.56	738.37	0	744.84	743.86	0	0	0	0	0	750.4	0	0	0	0	698.97	0	759.71	731.78	0	715.63	738.17	0	0	709.72	743.87	0	767.26	0	0	0
1.9183e+13	0	0	0	0	0	732.22	743.32	0	0	0	729.04	722.89	0	749.27	716.72	0	765	0	750.12	738.27	0	742.03	743.79	0	0	0	0	0	748.17	0	0	0	0	698.87	0	759.43	728.7	0	715.02	738.07	0	0	709.48	740.81	0	763.55	0	0	0
1.9229e+13	0	0	0	0	0	734.61	791.23	0	0	0	738.13	725.38	0	763.09	719.41	691.6	780.72	0	799.65	740.62	0	765.81	746.12	0	0	0	0	0	754.01	690.34	0	0	0	701.66	0	760.98	776.08	0	717.04	740.44	0	0	712.36	777.34	0	814.46	0	0	0
1.9274e+13	0	0	0	0	0	734.53	770.25	0	0	0	740.74	725.25	0	764.81	719.18	691.48	782.52	0	778.3	740.52	0	761.2	745.98	0	0	0	0	0	758.78	690.15	0	0	0	701.56	0	760.56	754.08	0	716.85	740.3	0	0	712.09	764.15	0	793.57	0	0	0
1.932e+13	0	0	0	0	0	734.45	760.56	0	0	0	738.55	725.11	0	761.35	718.93	691.36	778.7	0	768.19	740.4	0	755.65	745.82	0	0	0	0	0	757.57	0	0	0	0	701.45	0	760.79	744.77	0	717.17	740.12	0	0	711.8	756.33	0	783.03	0	0	0
1.9366e+13	0	0	0	0	0	734.36	754.32	0	0	0	735.92	724.97	0	757.77	718.68	691.24	774.67	0	761.66	740.27	0	751.2	745.67	0	0	0	0	0	755.23	0	0	0	0	701.35	0	761.13	738.91	0	717.25	739.96	0	0	711.51	750.92	0	776.09	0	0	0
1.9411e+13	0	0	0	0	0	734.27	749.7	0	0	0	733.42	724.83	0	754.56	718.45	691.12	771.04	0	756.83	740.15	0	747.56	745.56	0	0	0	0	0	752.77	0	0	0	0	701.24	0	761.25	734.61	0	716.98	739.82	0	0	711.25	746.76	0	770.9	0	0	0
1.9457e+13	0	0	0	0	0	734.18	746.01	0	0	0	731.12	724.68	0	751.71	718.25	690.99	767.83	0	752.97	740.04	0	744.48	745.49	0	0	0	0	0	750.43	0	0	0	0	701.14	0	761.11	731.18	0	716.46	739.72	0	0	711.01	743.36	0	766.74	0	0	0
1.9502e+13	0	0	0	0	0	736.53	822.72	0	0	0	730.38	727.13	0	751.48	720.9	693.93	768.16	0	829.38	742.36	0	752.17	747.8	0	0	0	0	0	748.79	692.44	0	0	0	703.88	0	762.83	835.9	0	718.58	742.06	0	0	713.84	777.67	0	840.73	0	0	0
1.9548e+13	0	0	0	0	0	736.45	780.78	0	0	0	741.66	726.99	0	766.55	720.69	693.8	784.39	0	789.17	742.26	0	765.7	747.69	0	0	0	0	0	758.51	692.25	0	0	0	703.77	0	762.16	764.52	0	717.83	741.94	0	0	713.59	771.89	0	804.57	0	0	0
1.9593e+13	0	0	0	0	0	736.37	766.48	0	0	0	740.94	726.86	0	764.52	720.44	693.67	782.26	0	774.41	742.15	0	759.7	747.53	0	0	0	0	0	759.64	692.06	0	0	0	703.66	0	762.05	750.35	0	718.04	741.77	0	0	713.31	761.38	0	789.67	0	0	0
1.9639e+13	0	0	0	0	0	736.28	758.58	0	0	0	738.36	726.72	0	760.82	720.19	693.55	778.15	0	766.15	742.02	0	754.59	747.36	0	0	0	0	0	757.68	691.87	0	0	0	703.56	0	762.4	742.84	0	718.32	741.6	0	0	713.01	754.75	0	781	0	0	0
1.9684e+13	0	0	0	0	0	736.2	753.11	0	0	0	735.72	726.57	0	757.35	719.95	693.43	774.25	0	760.42	741.89	0	750.48	747.23	0	0	0	0	0	755.2	691.66	0	0	0	703.45	0	762.67	737.74	0	718.25	741.44	0	0	712.74	749.91	0	774.9	0	0	0
1.973e+13	0	0	0	0	0	736.1	748.91	0	0	0	733.27	726.43	0	754.27	719.73	693.3	770.78	0	756.03	741.77	0	747.07	747.14	0	0	0	0	0	752.75	691.46	0	0	0	703.34	0	762.68	733.84	0	717.86	741.32	0	0	712.49	746.08	0	770.17	0	0	0
1.9776e+13	0	0	0	0	0	736.01	745.48	0	0	0	731.04	726.28	0	751.54	719.54	693.18	767.71	0	752.44	741.67	0	744.15	747.07	0	0	0	0	0	750.44	691.26	0	0	0	703.24	0	762.42	730.64	0	717.25	741.22	0	0	712.26	742.9	0	766.31	0	0	0
1.9821e+13	0	0	0	0	0	738.33	799.71	0	0	0	738.16	728.69	0	762.9	722.14	696.05	780.64	0	807.98	743.96	0	767.07	749.34	0	0	0	0	0	754.16	694.3	0	0	0	705.92	692.06	763.94	786	0	719.16	743.53	0	0	715.04	781.99	0	822.31	0	0	0
1.9867e+13	0	0	0	0	0	738.24	774.4	0	0	0	742.89	728.55	0	767.33	721.92	695.93	785.3	0	782.65	743.86	0	764.19	749.2	0	0	0	0	0	760.82	694.11	0	0	0	705.81	692	763.42	757.97	0	718.85	743.38	0	0	714.77	767.73	0	798.22	0	0	0
1.9912e+13	0	0	0	0	0	738.16	763.64	0	0	0	740.83	728.41	0	763.99	721.66	695.8	781.72	0	771.47	743.73	0	758.34	749.03	0	0	0	0	0	760	693.91	0	0	0	705.7	691.94	763.59	747.57	0	719.24	743.2	0	0	714.48	759.19	0	786.74	0	0	0
1.9958e+13	0	0	0	0	0	738.07	756.95	0	0	0	738.11	728.27	0	760.29	721.41	695.67	777.61	0	764.47	743.59	0	753.65	748.87	0	0	0	0	0	757.66	693.72	0	0	0	705.59	691.88	763.96	741.27	0	719.39	743.03	0	0	714.19	753.41	0	779.35	0	0	0
2.0003e+13	0	0	0	0	0	737.98	752.07	0	0	0	735.51	728.12	0	756.95	721.18	695.54	773.87	0	759.37	743.47	0	749.83	748.76	0	0	0	0	0	755.13	693.52	0	0	0	705.48	691.82	764.13	736.73	0	719.16	742.89	0	0	713.93	749.03	0	773.89	0	0	0
2.0049e+13	0	0	0	0	0	737.89	748.21	0	0	0	733.13	727.98	0	754	720.98	695.42	770.55	0	755.33	743.36	0	746.62	748.69	0	0	0	0	0	752.7	693.33	0	0	0	705.38	691.76	764.02	733.15	0	718.65	742.79	0	0	713.7	745.49	0	769.55	0	0	0
2.0095e+13	0	0	0	0	0	740.16	825.4	0	0	0	731.07	730.34	0	750.98	723.55	698.23	767.08	0	831.44	745.6	0	745.17	750.94	0	0	0	0	0	750.49	696.29	0	0	0	708.01	694.49	765.72	894.3	0	720.69	745.07	0	0	716.44	760.62	0	842	0	0	0
2.014e+13	0	0	0	0	0	740.07	786.5	0	0	0	743.11	730.2	0	768.22	723.34	698.1	786.16	0	795	745.51	0	768.5	750.83	0	0	0	0	0	759.63	696.09	0	0	0	707.9	694.43	765.01	770.27	0	719.83	744.95	0	0	716.19	776.21	0	810.43	0	0	0
2.0186e+13	0	0	0	0	0	739.99	770.02	0	0	0	743.17	730.07	0	767.12	723.1	697.98	785.15	0	778.13	745.4	0	762.54	750.67	0	0	0	0	0	761.89	695.9	0	0	0	707.79	694.36	764.79	753.61	0	720	744.78	0	0	715.91	764.56	0	793.77	0	0	0
2.0231e+13	0	0	0	0	0	739.9	761.4	0	0	0	740.57	729.93	0	763.38	722.84	697.85	781.09	0	769.15	745.26	0	757.13	750.49	0	0	0	0	0	760.07	695.7	0	0	0	707.68	694.3	765.13	745.4	0	720.37	744.59	0	0	715.61	757.39	0	784.44	0	0	0
2.0277e+13	0	0	0	0	0	739.81	755.58	0	0	0	737.83	729.78	0	759.78	722.59	697.72	777.09	0	763.07	745.13	0	752.81	750.35	0	0	0	0	0	757.55	695.5	0	0	0	707.57	694.24	765.45	739.96	0	720.35	744.43	0	0	715.34	752.27	0	777.99	0	0	0
2.0322e+13	0	0	0	0	0	739.72	751.16	0	0	0	735.3	729.63	0	756.58	722.38	697.59	773.51	0	758.45	745	0	749.25	750.26	0	0	0	0	0	755.03	695.31	0	0	0	707.46	694.18	765.5	735.86	0	719.98	744.31	0	0	715.1	748.26	0	773.05	0	0	0
2.0368e+13	0	0	0	0	0	739.62	747.59	0	0	0	732.99	729.48	0	753.74	722.19	697.46	770.33	0	754.72	744.9	0	746.22	750.19	0	0	0	0	0	752.65	695.12	0	0	0	707.35	694.11	765.27	732.54	0	719.37	744.21	0	0	714.87	744.95	0	769.02	0	0	0
2.0414e+13	0	0	0	0	0	741.86	809.66	0	0	0	737.3	731.81	0	761.41	724.72	700.22	779.26	0	817.49	747.12	0	766.38	752.4	0	0	0	0	0	753.96	698.02	0	0	0	709.93	696.79	766.76	799.69	0	721.18	746.46	0	0	717.56	785.75	690.67	830.98	0	0	0
2.0459e+13	0	0	0	0	0	741.78	778.79	0	0	0	744.87	731.67	0	769.64	724.5	700.09	787.77	0	787.21	747.02	0	767.12	752.27	0	0	0	0	0	762.6	697.82	0	0	0	709.81	696.73	766.15	762.17	0	720.73	746.31	0	0	717.3	771.42	690.58	803.02	0	0	0
2.0505e+13	0	0	0	0	0	741.69	766.77	0	0	0	743.03	731.54	0	766.56	724.24	699.96	784.61	0	774.78	746.89	0	761.01	752.09	0	0	0	0	0	762.31	697.62	0	0	0	709.7	696.66	766.25	750.43	0	721.16	746.13	0	0	717.01	762.07	690.5	790.46	0	0	0
2.055e+13	0	0	0	0	0	741.6	759.56	0	0	0	740.24	731.39	0	762.75	723.98	699.83	780.46	0	767.27	746.75	0	756.06	751.92	0	0	0	0	0	760	697.43	0	0	0	709.59	696.6	766.65	743.63	0	721.39	745.95	0	0	716.72	755.89	690.42	782.59	0	0	0
2.0596e+13	0	0	0	0	0	741.5	754.4	0	0	0	737.54	731.24	0	759.29	723.75	699.7	776.61	0	761.87	746.62	0	752.06	751.8	0	0	0	0	0	757.41	697.23	0	0	0	709.48	696.53	766.86	738.82	0	721.21	745.8	0	0	716.46	751.27	690.34	776.85	0	0	0
2.0641e+13	0	0	0	0	0	741.41	750.37	0	0	0	735.07	731.09	0	756.22	723.55	699.57	773.18	0	757.65	746.51	0	748.72	751.72	0	0	0	0	0	754.91	697.04	0	0	0	709.37	696.47	766.79	735.08	0	720.71	745.7	0	0	716.23	747.57	690.25	772.32	0	0	0
2.0687e+13	0	0	0	0	0	741.31	747.03	0	0	0	732.83	730.95	0	753.5	723.36	699.44	770.14	0	754.17	746.41	0	745.85	751.66	0	0	0	0	0	752.58	696.84	0	0	0	709.26	696.4	766.45	731.98	0	720.02	745.6	0	0	716	744.47	690.17	768.57	0	0	0
2.0732e+13	0	0	0	0	0	743.52	792.9	0	0	0	744.02	733.24	0	769.25	725.85	702.14	787.25	0	801.42	748.6	0	770.89	753.81	0	0	0	0	0	760.23	699.68	0	0	0	711.79	699.04	767.76	777.03	0	721.72	747.8	0	0	718.65	780.65	692.93	816.7	0	0	0
2.0778e+13	0	0	0	0	0	743.43	773.67	0	0	0	745.29	733.1	0	769.6	725.61	702.01	787.87	0	781.97	748.48	0	765.35	753.65	0	0	0	0	0	763.97	699.48	0	0	0	711.67	698.97	767.42	757.01	0	721.81	747.63	0	0	718.37	767.79	692.84	797.94	0	0	0
2.0824e+13	0	0	0	0	0	743.34	764.23	0	0	0	742.7	732.96	0	765.87	725.34	701.88	783.93	0	772.17	748.35	0	759.64	753.47	0	0	0	0	0	762.38	699.29	0	0	0	711.56	698.9	767.74	747.96	0	722.26	747.44	0	0	718.07	760.04	692.75	787.88	0	0	0
2.0869e+13	0	0	0	0	0	743.25	758.03	0	0	0	739.87	732.81	0	762.14	725.09	701.75	779.85	0	765.69	748.2	0	755.1	753.32	0	0	0	0	0	759.83	699.09	0	0	0	711.45	698.83	768.09	742.15	0	722.32	747.27	0	0	717.79	754.6	692.67	781.07	0	0	0
2.0915e+13	0	0	0	0	0	743.15	753.38	0	0	0	737.24	732.66	0	758.82	724.88	701.62	776.16	0	760.84	748.08	0	751.38	753.22	0	0	0	0	0	757.24	698.9	0	0	0	711.33	698.76	768.19	737.84	0	721.97	747.14	0	0	717.55	750.4	692.58	775.89	0	0	0
2.096e+13	0	0	0	0	0	743.05	749.66	0	0	0	734.86	732.51	0	755.89	724.69	701.49	772.89	0	756.94	747.97	0	748.23	753.16	0	0	0	0	0	754.78	698.7	0	0	0	711.22	698.7	767.99	734.39	0	721.37	747.05	0	0	717.33	746.95	692.5	771.7	0	0	0
2.1006e+13	0	0	0	0	0	745.22	820.85	0	0	0	735.9	734.77	0	758.81	727.16	704.13	776.65	0	827.94	750.13	0	762.48	755.31	0	0	0	0	0	753.91	701.48	0	0	0	713.71	701.28	769.47	820.7	0	723.1	749.24	0	0	719.94	786.53	695.21	840.25	0	0	0
2.1051e+13	0	0	0	0	0	745.14	783.51	0	0	0	746.61	734.63	0	771.66	726.93	704	789.9	0	792.05	750.03	0	769.96	755.18	0	0	0	0	0	764.05	701.28	0	0	0	713.59	701.21	768.79	766.76	0	722.49	749.1	0	0	719.68	775.24	695.12	808.01	0	0	0
2.1097e+13	0	0	0	690	0	745.05	769.95	0	0	0	745.15	734.49	0	769.04	726.67	703.87	787.37	0	778.15	749.9	0	763.65	755	0	0	0	0	0	764.49	701.09	0	0	0	713.48	701.14	768.79	753.35	0	722.95	748.91	0	0	719.39	764.97	695.03	794.21	0	0	0
2.1143e+13	0	0	0	690.55	0	744.96	762.17	0	0	0	742.3	734.34	0	765.15	726.41	703.73	783.22	0	770.05	749.76	0	758.43	754.82	0	0	0	0	0	762.26	700.89	0	0	0	713.36	701.07	769.2	745.97	0	723.27	748.72	0	0	719.1	758.35	694.94	785.82	0	0	0
2.1188e+13	0	0	0	690.62	0	744.86	756.71	0	0	0	739.5	734.19	0	761.56	726.18	703.6	779.28	0	764.35	749.62	0	754.24	754.7	0	0	0	0	0	759.62	700.7	0	0	0	713.25	701	769.46	740.89	0	723.14	748.57	0	0	718.84	753.48	694.86	779.79	0	0	0
2.1234e+13	0	0	0	689.99	0	744.76	752.49	0	0	0	736.95	734.04	0	758.39	725.98	703.47	775.75	0	759.93	749.5	0	750.76	754.62	0	0	0	0	0	757.05	700.5	0	0	0	713.13	700.93	769.43	736.97	0	722.66	748.46	0	0	718.61	749.61	694.77	775.06	0	0	0
2.1279e+13	0	0	0	0	0	744.66	749.02	0	0	0	734.64	733.89	0	755.57	725.8	703.34	772.61	0	756.31	749.4	0	747.79	754.55	0	0	0	0	0	754.65	700.31	0	0	0	713.02	700.86	769.12	733.76	0	721.97	748.36	0	0	718.39	746.39	694.68	771.16	0	0	0
2.1325e+13	0	0	0	690.03	0	746.8	800.22	0	0	0	744.2	736.12	0	769.38	728.22	705.93	787.46	0	808.61	751.53	0	772.53	756.66	0	0	0	0	0	760.27	703.03	0	0	0	715.46	703.4	770.41	785.37	0	723.54	750.51	0	0	720.96	785.1	697.34	823.52	0	0	0
2.137e+13	0	0	0	690.19	0	746.71	777.49	0	0	0	747.29	735.98	0	771.93	727.98	705.8	790.38	0	785.95	751.42	0	768.12	756.5	0	0	0	0	0	765.84	702.83	0	0	0	715.34	703.33	769.95	760.6	0	723.51	750.34	0	0	720.68	771.1	697.25	802.19	0	0	0
2.1416e+13	0	0	0	691.08	0	746.62	767.09	0	0	0	744.78	735.84	0	768.29	727.71	705.66	786.67	0	775.2	751.28	0	762.13	756.31	0	0	0	0	0	764.58	702.64	0	0	0	715.22	703.26	770.21	750.56	0	724.04	750.14	0	0	720.38	762.69	697.16	791.32	0	0	0
2.1462e+13	0	0	0	691.52	0	746.52	760.46	0	0	0	741.86	735.69	0	764.45	727.46	705.53	782.54	0	768.3	751.13	0	757.36	756.15	0	0	0	0	0	762.04	702.44	0	0	0	715.11	703.19	770.6	744.33	0	724.17	749.97	0	0	720.1	756.91	697.07	784.11	0	0	0
2.1507e+13	0	0	0	691.29	0	746.42	755.57	0	0	0	739.14	735.53	0	761.01	727.24	705.4	778.75	0	763.19	751	0	753.47	756.05	0	0	0	0	0	759.38	702.25	0	0	0	714.99	703.11	770.75	739.79	0	723.87	749.84	0	0	719.86	752.49	696.98	778.69	0	0	0
2.1553e+13	0	0	0	690.41	0	746.32	751.69	0	0	0	736.67	735.38	0	757.98	727.06	705.27	775.38	0	759.12	750.89	0	750.2	755.98	0	0	0	0	0	756.85	702.06	0	0	0	714.88	703.04	770.59	736.2	0	723.28	749.74	0	0	719.64	748.91	696.89	774.34	0	0	0
2.1598e+13	0	0	0	692.29	0	748.43	830.32	0	0	0	735.1	737.57	0	756.38	729.46	707.8	773.88	0	836.55	752.99	0	754.88	758.08	0	0	0	0	0	754.63	704.72	0	0	0	717.27	705.54	772.07	857.62	0	724.95	751.88	0	0	722.19	779.11	699.5	847.65	0	0	0
2.1644e+13	0	0	0	690.72	0	748.34	788.63	0	0	0	748.06	737.43	0	773.3	729.24	707.67	791.61	0	797.25	752.89	0	772.63	757.96	0	0	0	0	0	765.11	704.52	0	0	0	717.16	705.47	771.34	771.91	0	724.18	751.74	0	0	721.93	779.22	699.4	813.22	0	0	0
2.1689e+13	0	0	0	691.39	0	748.25	773.22	0	0	0	747.21	737.29	0	771.43	728.98	707.54	790.01	0	781.58	752.77	0	766.28	757.78	0	0	0	0	0	766.54	704.33	0	0	0	717.04	705.39	771.22	756.37	0	724.63	751.55	0	0	721.64	767.9	699.31	797.97	0	0	0
2.1735e+13	0	0	0	692.17	0	748.15	764.79	0	0	0	744.31	737.14	0	767.5	728.71	707.4	785.91	0	772.84	752.62	0	760.78	757.59	0	0	0	0	0	764.44	704.14	0	0	0	716.92	705.32	771.62	748.34	0	725.05	751.35	0	0	721.34	760.8	699.22	789.01	0	0	0
2.1781e+13	0	0	0	692.32	0	748.05	759	0	0	0	741.42	736.99	0	763.79	728.48	707.27	781.89	0	766.8	752.47	0	756.39	757.45	0	0	0	0	0	761.76	703.94	0	0	0	716.8	705.24	771.93	742.93	0	724.97	751.19	0	0	721.08	755.66	699.13	782.67	0	0	0
2.1826e+13	0	0	0	691.81	0	747.95	754.57	0	0	0	738.78	736.83	0	760.5	728.28	707.14	778.27	0	762.17	752.35	0	752.77	757.37	0	0	0	0	0	759.12	703.75	0	0	0	716.69	705.17	771.95	738.83	0	724.52	751.08	0	0	720.85	751.61	699.04	777.74	0	0	0
2.1872e+13	0	0	0	690.67	0	747.85	750.97	0	0	0	736.4	736.68	0	757.59	728.1	707.01	775.04	0	758.4	752.25	0	749.68	757.31	0	0	0	0	0	756.65	703.56	0	0	0	716.57	705.09	771.67	735.5	0	723.82	750.99	0	0	720.64	748.27	698.95	773.7	0	0	0
2.1917e+13	0	0	0	692.25	0	749.93	808.73	0	0	0	743.45	738.84	0	768.34	730.46	709.49	786.57	0	816.78	754.33	0	772.83	759.37	0	0	0	0	0	759.81	706.16	0	0	0	718.92	707.55	772.95	796.28	0	725.3	753.09	0	0	723.14	789.13	701.5	831.01	0	0	0
2.1963e+13	0	0	0	691.78	0	749.84	781.5	0	0	0	749.15	738.71	0	774.08	730.22	709.36	792.66	0	790.1	754.22	0	770.86	759.22	0	0	0	0	0	767.48	705.97	0	0	0	718.81	707.47	772.37	764.45	0	725.1	752.93	0	0	722.87	774.51	701.41	806.51	0	0	0
2.2008e+13	0	0	0	692.66	0	749.74	769.99	0	0	0	746.8	738.56	0	770.65	729.95	709.23	789.31	0	778.27	754.07	0	764.6	759.02	0	0	0	0	0	766.69	705.78	0	0	0	718.69	707.39	772.57	753.21	0	725.71	752.72	0	0	722.56	765.35	701.32	794.73	0	0	0
2.2054e+13	0	0	0	693.15	0	749.64	762.88	0	0	0	743.8	738.41	0	766.71	729.69	709.09	785.15	0	770.89	753.92	0	759.58	758.85	0	0	0	0	0	764.18	705.58	0	0	0	718.57	707.32	772.98	746.51	0	725.93	752.53	0	0	722.28	759.2	701.22	787.1	0	0	0
2.2099e+13	0	0	0	693.01	0	749.54	757.74	0	0	0	740.98	738.25	0	763.15	729.48	708.96	781.28	0	765.51	753.78	0	755.52	758.74	0	0	0	0	0	761.46	705.39	0	0	0	718.45	707.24	773.18	741.72	0	725.67	752.4	0	0	722.04	754.56	701.13	781.43	0	0	0
2.2145e+13	0	0	0	692.22	0	749.43	753.68	0	0	0	738.43	738.1	0	760.02	729.29	708.82	777.82	0	761.27	753.67	0	752.12	758.67	0	0	0	0	0	758.86	705.2	0	0	0	718.33	707.16	773.06	737.97	0	725.09	752.3	0	0	721.82	750.82	701.03	776.9	0	0	0
2.2191e+13	0	0	0	694.65	0	751.48	819.83	0	0	0	735.91	740.22	0	756.39	731.64	711.27	773.59	0	826.24	755.72	0	748.48	760.73	0	0	0	0	0	756.28	707.76	0	0	0	720.65	709.58	774.55	935.79	0	726.71	754.39	0	0	724.31	755.75	703.55	837.72	0	0	0
2.2236e+13	0	0	0	692.64	0	751.39	794.31	0	0	0	749.06	740.09	0	774.41	731.42	711.13	792.76	0	802.92	755.62	0	775.01	760.61	0	0	0	0	0	765.69	707.56	0	0	0	720.53	709.5	773.79	777.87	0	725.79	754.26	0	0	724.06	783.32	703.45	818.72	0	0	0
2.2282e+13	0	0	0	693.06	0	751.3	776.59	0	0	0	749.17	739.95	0	773.71	731.16	711	792.49	0	785.11	755.5	0	768.88	760.43	0	0	0	0	0	768.44	707.37	0	0	0	720.41	709.42	773.54	759.51	0	726.18	754.07	0	0	723.76	770.9	703.36	801.74	0	0	0
2.2327e+13	0	0	0	693.82	0	751.2	767.42	0	0	0	746.27	739.8	0	769.78	730.89	710.86	788.51	0	775.63	755.34	0	763.1	760.23	0	0	0	0	0	766.54	707.18	0	0	0	720.29	709.34	773.92	750.72	0	726.71	753.86	0	0	723.46	763.25	703.26	792.16	0	0	0
2.2373e+13	0	0	0	694.02	0	751.09	761.27	0	0	0	743.29	739.64	0	765.96	730.65	710.73	784.43	0	769.23	755.19	0	758.5	760.08	0	0	0	0	0	763.85	706.98	0	0	0	720.17	709.26	774.27	744.96	0	726.7	753.69	0	0	723.2	757.81	703.16	785.49	0	0	0
2.2418e+13	0	0	0	693.62	0	750.99	756.63	0	0	0	740.56	739.48	0	762.56	730.45	710.59	780.71	0	764.38	755.07	0	754.73	760	0	0	0	0	0	761.14	706.79	0	0	0	720.05	709.18	774.33	740.66	0	726.28	753.58	0	0	722.97	753.58	703.07	780.36	0	0	0
2.2464e+13	0	0	0	692.57	0	750.88	752.88	0	0	0	738.1	739.33	0	759.56	730.28	710.46	777.4	0	760.46	754.96	0	751.53	759.93	0	0	0	0	0	758.6	706.6	0	0	0	719.93	709.1	774.09	737.2	0	725.59	753.49	0	0	722.77	750.11	702.97	776.16	0	0	0
2.251e+13	0	0	0	694.57	0	752.9	818.58	0	0	0	741.75	741.43	0	765.98	732.58	712.85	784.44	0	826.04	756.99	0	770.76	761.95	0	0	0	0	0	759.14	709.11	0	0	0	722.2	711.48	775.38	811.75	0	727	755.54	0	0	725.21	791.65	705.44	839.28	0	0	0
2.2555e+13	0	0	0	693.56	0	752.81	785.79	0	0	0	750.83	741.29	0	775.99	732.35	712.72	794.65	0	794.48	756.88	0	773.52	761.8	0	0	0	0	0	768.83	708.91	0	0	0	722.08	711.4	774.71	768.63	0	726.61	755.38	0	0	724.94	778.04	705.34	810.96	0	0	0
2.2601e+13	0	0	0	694.27	0	752.72	772.94	0	0	0	748.77	741.15	0	772.93	732.07	712.58	791.84	0	781.38	756.74	0	767.05	761.6	0	0	0	0	0	768.69	708.72	0	0	0	721.96	711.31	774.81	755.92	0	727.27	755.18	0	0	724.63	768.04	705.24	798.13	0	0	0
2.2646e+13	0	0	0	694.71	0	752.62	765.31	0	0	0	745.7	741	0	768.92	731.81	712.45	787.69	0	773.47	756.58	0	761.77	761.42	0	0	0	0	0	766.24	708.53	0	0	0	721.84	711.23	775.24	748.69	0	727.59	754.98	0	0	724.34	761.47	705.15	790.05	0	0	0
2.2692e+13	0	0	0	694.67	0	752.51	759.88	0	0	0	742.78	740.84	0	765.25	731.59	712.31	783.74	0	767.81	756.44	0	757.53	761.3	0	0	0	0	0	763.48	708.34	0	0	0	721.72	711.15	775.48	743.64	0	727.38	754.84	0	0	724.1	756.6	705.05	784.12	0	0	0
2.2737e+13	0	0	0	694.09	0	752.4	755.64	0	0	0	740.15	740.68	0	762	731.41	712.17	780.19	0	763.38	756.32	0	754	761.23	0	0	0	0	0	760.82	708.15	0	0	0	721.6	711.07	775.41	739.72	0	726.81	754.74	0	0	723.89	752.71	704.95	779.41	0	0	0
2.2783e+13	0	0	0	692.77	0	752.3	752.15	0	0	0	737.78	740.53	0	759.13	731.23	712.04	777.01	0	759.73	756.22	0	750.98	761.16	0	0	0	0	0	758.34	707.96	0	0	0	721.48	710.99	775.05	736.5	0	726.04	754.64	0	0	723.68	749.45	704.86	775.5	0	0	0
2.2829e+13	0	0	0	694.66	0	754.29	800.7	0	0	0	749.45	742.61	0	774.8	733.49	714.39	793.21	0	809.2	758.22	0	776.86	763.13	0	0	0	0	0	765.74	710.42	0	0	0	723.72	713.32	776.15	785.01	0	727.36	756.65	0	0	726.07	787.5	707.28	824.65	0	0	0
2.2874e+13	0	0	0	694.64	0	754.2	780.1	0	0	0	751.05	742.47	0	775.87	733.23	714.26	794.79	0	788.75	758.1	0	771.47	762.95	0	0	0	0	0	770.17	710.22	0	0	0	723.59	713.24	775.77	762.83	0	727.65	756.47	0	0	725.78	773.97	707.18	805.56	0	0	0
2.292e+13	0	0	0	695.22	0	754.1	770.07	0	0	0	748.19	742.32	0	772.01	732.95	714.12	791.01	0	778.45	757.94	0	765.41	762.75	0	0	0	0	0	768.56	710.03	0	0	0	723.47	713.16	776.1	753.14	0	728.28	756.25	0	0	725.47	765.71	707.08	795.29	0	0	0
2.2965e+13	0	0	0	695.47	0	754	763.53	0	0	0	745.12	742.16	0	768.09	732.71	713.98	786.89	0	771.65	757.78	0	760.58	762.59	0	0	0	0	0	765.86	709.84	0	0	0	723.35	713.07	776.49	746.99	0	728.35	756.08	0	0	725.2	759.95	706.98	788.28	0	0	0
2.3011e+13	0	0	0	695.23	0	753.88	758.65	0	0	0	742.3	742	0	764.58	732.51	713.85	783.1	0	766.56	757.65	0	756.65	762.5	0	0	0	0	0	763.1	709.65	0	0	0	723.23	712.99	776.6	742.47	0	727.96	755.96	0	0	724.98	755.52	706.88	782.93	0	0	0
2.3056e+13	0	0	0	694.5	0	753.78	754.75	0	0	0	739.76	741.85	0	761.48	732.34	713.71	779.7	0	762.48	757.55	0	753.34	762.43	0	0	0	0	0	760.49	709.46	0	0	0	723.11	712.91	776.4	738.87	0	727.28	755.87	0	0	724.78	751.91	706.78	778.58	0	0	0
2.3102e+13	0	0	0	696.56	0	755.74	829.02	0	0	0	739.8	743.89	0	762.75	734.6	716.02	781.33	0	835.68	759.52	0	765.04	764.41	0	0	0	0	0	758.87	711.88	0	0	0	725.31	715.21	777.7	836.44	0	728.64	757.88	0	0	727.17	789.86	709.16	847.7	0	0	0
2.3147e+13	0	0	0	695.27	0	755.65	790.41	0	0	0	752.26	743.75	0	777.59	734.36	715.89	796.27	0	799.15	759.42	0	776.06	764.27	0	0	0	0	0	769.84	711.68	0	0	0	725.18	715.12	776.97	773.28	0	728.04	757.73	0	0	726.9	781.7	709.06	815.59	0	0	0
2.3193e+13	0	0	0	695.67	0	755.55	775.96	0	0	0	750.67	743.61	0	775.13	734.08	715.75	794.24	0	784.55	759.28	0	769.49	764.07	0	0	0	0	0	770.57	711.49	0	0	0	725.06	715.03	776.95	758.72	0	728.73	757.52	0	0	726.59	770.77	708.96	801.55	0	0	0
2.3239e+13	0	0	0	696.16	0	755.45	767.74	0	0	0	747.55	743.45	0	771.08	733.81	715.61	790.14	0	776.06	759.11	0	763.95	763.87	0	0	0	0	0	768.24	711.3	0	0	0	724.94	714.95	777.37	750.89	0	729.15	757.31	0	0	726.29	763.75	708.86	792.97	0	0	0
2.3284e+13	0	0	0	696.19	0	755.34	762	0	0	0	744.54	743.29	0	767.29	733.59	715.47	786.13	0	770.08	758.96	0	759.51	763.75	0	0	0	0	0	765.44	711.11	0	0	0	724.82	714.86	777.66	745.54	0	729	757.16	0	0	726.05	758.62	708.76	786.77	0	0	0
2.333e+13	0	0	0	695.72	0	755.23	757.57	0	0	0	741.82	743.13	0	763.95	733.41	715.34	782.5	0	765.46	758.84	0	755.85	763.67	0	0	0	0	0	762.72	710.92	0	0	0	724.69	714.78	777.64	741.44	0	728.46	757.06	0	0	725.84	754.56	708.66	781.89	0	0	0
2.3375e+13	0	0	0	694.79	0	755.12	753.95	0	0	0	739.37	742.98	0	760.99	733.24	715.2	779.24	0	761.67	758.75	0	752.72	763.6	0	0	0	0	0	760.17	710.73	0	0	0	724.57	714.69	777.33	738.1	0	727.68	756.97	0	0	725.64	751.18	708.56	777.84	0	0	0
2.3421e+13	0	0	0	696.58	0	757.07	808.04	0	0	0	748.98	745.01	0	774.22	735.46	717.47	792.74	0	816.27	760.7	0	777.79	765.54	0	0	0	0	0	765.24	713.1	0	0	0	726.74	716.95	778.43	794	0	728.89	758.94	0	0	727.98	791.52	710.9	831.16	0	0	0
2.3466e+13	0	0	0	696.17	0	756.97	783.79	0	0	0	752.81	744.87	0	777.87	735.2	717.33	796.88	0	792.54	760.57	0	774.02	765.36	0	0	0	0	0	771.68	712.91	0	0	0	726.61	716.87	777.92	766.37	0	729	758.76	0	0	727.69	777.12	710.79	809.48	0	0	0
2.3512e+13	0	0	0	696.74	0	756.87	772.76	0	0	0	750.06	744.72	0	774.19	734.91	717.2	793.42	0	781.29	760.42	0	767.7	765.15	0	0	0	0	0	770.49	712.72	0	0	0	726.49	716.78	778.18	755.6	0	729.73	758.54	0	0	727.37	768.18	710.69	798.42	0	0	0
2.3558e+13	0	0	0	697.02	0	756.76	765.78	0	0	0	746.9	744.56	0	770.17	734.66	717.06	789.28	0	774.06	760.26	0	762.64	764.98	0	0	0	0	0	767.82	712.53	0	0	0	726.36	716.69	778.6	749.02	0	729.9	758.35	0	0	727.1	762.08	710.59	791.04	0	0	0
2.3603e+13	0	0	0	696.81	0	756.65	760.66	0	0	0	743.98	744.39	0	766.55	734.46	716.92	785.41	0	768.72	760.12	0	758.54	764.88	0	0	0	0	0	765.01	712.34	0	0	0	726.24	716.61	778.76	744.26	0	729.55	758.22	0	0	726.88	757.44	710.49	785.47	0	0	0
2.3649e+13	0	0	0	696.13	0	756.54	756.6	0	0	0	741.36	744.24	0	763.35	734.29	716.78	781.93	0	764.47	760.01	0	755.11	764.82	0	0	0	0	0	762.34	712.15	0	0	0	726.12	716.52	778.61	740.51	0	728.88	758.13	0	0	726.68	753.68	710.39	780.97	0	0	0
2.3694e+13	0	0	0	698.42	0	758.45	834.5	0	0	0	739.03	746.23	0	760.49	736.51	719.02	778.83	0	840.48	761.94	0	756.27	766.76	0	0	0	0	0	759.65	714.49	0	0	0	728.25	718.74	779.93	881.96	0	730.21	760.1	0	0	729.02	777	712.68	851.59	0	0	0
2.374e+13	0	0	0	696.97	0	758.36	795.48	0	0	0	753.33	746.09	0	778.76	736.28	718.88	797.45	0	804.2	761.84	0	778.39	766.62	0	0	0	0	0	770.44	714.29	0	0	0	728.13	718.66	779.16	778.58	0	729.4	759.96	0	0	728.75	785.5	712.58	820.49	0	0	0
2.3785e+13	0	0	0	697.22	0	758.26	779.08	0	0	0	752.5	745.95	0	777.25	736	718.74	796.5	0	787.8	761.7	0	771.91	766.42	0	0	0	0	0	772.31	714.1	0	0	0	728	718.57	779.01	761.64	0	730.07	759.75	0	0	728.44	773.55	712.48	805.02	0	0	0
2.3831e+13	0	0	0	697.72	0	758.16	770.18	0	0	0	749.36	745.79	0	773.19	735.72	718.6	792.51	0	778.65	761.53	0	766.1	766.22	0	0	0	0	0	770.17	713.91	0	0	0	727.88	718.48	779.41	753.11	0	730.61	759.53	0	0	728.14	766.03	712.37	795.89	0	0	0
2.3877e+13	0	0	0	697.77	0	758.04	764.11	0	0	0	746.25	745.63	0	769.3	735.49	718.46	788.45	0	772.34	761.38	0	761.47	766.08	0	0	0	0	0	767.35	713.72	0	0	0	727.75	718.39	779.75	747.43	0	730.53	759.37	0	0	727.89	760.62	712.27	789.4	0	0	0
2.3922e+13	0	0	0	697.34	0	757.93	759.48	0	0	0	743.44	745.47	0	765.85	735.32	718.32	784.74	0	767.51	761.25	0	757.66	766	0	0	0	0	0	764.57	713.53	0	0	0	727.63	718.3	779.78	743.14	0	730.02	759.27	0	0	727.69	756.38	712.17	784.33	0	0	0
2.3968e+13	0	0	0	696.46	0	757.82	755.72	0	0	0	740.93	745.31	0	762.8	735.15	718.19	781.41	0	763.58	761.15	0	754.42	765.93	0	0	0	0	0	761.96	713.34	0	0	0	727.5	718.21	779.5	739.67	0	729.25	759.18	0	0	727.49	752.88	712.07	780.16	0	0	0
2.4013e+13	0	0	690.59	698.4	0	759.71	816.54	0	0	0	747.46	747.29	0	772.4	737.32	720.38	791.16	0	824.31	763.06	0	777.04	767.83	0	0	0	0	0	764.31	715.64	0	0	0	729.6	720.4	780.62	806.02	0	730.38	761.11	0	0	729.79	794.76	714.32	838.4	0	0	0
2.4059e+13	0	0	690.26	697.76	0	759.62	787.68	0	0	0	754.41	747.15	0	779.67	737.06	720.25	798.72	0	796.51	762.94	0	776.51	767.67	0	0	0	0	0	772.95	715.45	0	0	0	729.48	720.31	780	770.18	0	730.28	760.94	0	0	729.5	780.37	714.22	813.5	0	0	0
2.4104e+13	0	0	0	698.28	0	759.52	775.49	0	0	0	751.87	747	0	776.29	736.77	720.11	795.71	0	784.15	762.78	0	769.97	767.45	0	0	0	0	0	772.32	715.26	0	0	0	729.35	720.22	780.17	758.12	0	731.09	760.71	0	0	729.17	770.68	714.11	801.56	0	0	0
2.415e+13	0	0	0	698.56	0	759.41	768.03	0	0	0	748.64	746.83	0	772.2	736.51	719.97	791.59	0	776.45	762.62	0	764.67	767.27	0	0	0	0	0	769.71	715.07	0	0	0	729.22	720.13	780.6	751.05	0	731.36	760.51	0	0	728.89	764.19	714.01	793.78	0	0	0
2.4196e+13	0	0	0	698.37	0	759.29	762.65	0	0	0	745.63	746.67	0	768.47	736.31	719.83	787.66	0	770.85	762.47	0	760.4	767.16	0	0	0	0	0	766.86	714.88	0	0	0	729.1	720.04	780.82	746.04	0	731.07	760.38	0	0	728.67	759.33	713.9	787.98	0	0	0
2.4241e+13	0	0	0	697.74	0	759.18	758.41	0	0	0	742.93	746.51	0	765.18	736.15	719.69	784.11	0	766.43	762.36	0	756.84	767.09	0	0	0	0	0	764.12	714.69	0	0	0	728.97	719.95	780.71	742.13	0	730.42	760.29	0	0	728.48	755.42	713.8	783.32	0	0	0
2.4287e+13	0	0	691.75	700.07	0	761.04	790.87	0	0	0	740.09	748.45	0	761.23	738.32	721.85	779.57	0	799.06	764.25	0	752.16	769	0	0	0	0	0	761.27	716.95	0	0	0	731.04	722.11	782.07	1017.1	0	731.72	762.22	0	0	730.78	750.95	716.02	814	0	0	0
2.4332e+13	0	0	691.42	698.57	0	760.94	801.1	0	0	0	753.9	748.31	0	779.33	738.1	721.71	798.05	0	809.72	764.14	0	780.33	768.87	0	0	0	0	0	770.54	716.75	0	0	0	730.92	722.01	781.29	784.78	0	730.74	762.08	0	0	730.52	789.37	715.91	825.72	0	0	0
2.4378e+13	0	0	691.1	698.65	0	760.85	782.3	0	0	0	754.26	748.17	0	779.24	737.82	721.57	798.59	0	791.13	764.01	0	774.3	768.67	0	0	0	0	0	773.9	716.56	0	0	0	730.79	721.92	780.99	764.7	0	731.33	761.88	0	0	730.2	776.38	715.81	808.51	0	0	0
2.4423e+13	0	0	690.76	699.08	0	760.74	772.64	0	0	0	751.13	748.02	0	775.24	737.53	721.43	794.79	0	781.25	763.84	0	768.23	768.46	0	0	0	0	0	772.01	716.37	0	0	0	730.66	721.83	781.36	755.36	0	731.99	761.66	0	0	729.89	768.31	715.7	798.79	0	0	0
2.4469e+13	0	0	690.41	699.11	0	760.63	766.2	0	0	0	747.93	747.85	0	771.25	737.3	721.29	790.7	0	774.58	763.68	0	763.39	768.31	0	0	0	0	0	769.2	716.18	0	0	0	730.54	721.74	781.73	749.31	0	732	761.48	0	0	729.64	762.6	715.6	792	0	0	0
2.4514e+13	0	0	690.03	698.74	0	760.51	761.36	0	0	0	745.03	747.68	0	767.7	737.12	721.15	786.93	0	769.53	763.55	0	759.43	768.22	0	0	0	0	0	766.36	715.99	0	0	0	730.41	721.65	781.81	744.81	0	731.52	761.37	0	0	729.44	758.17	715.49	786.74	0	0	0
2.456e+13	0	0	0	697.97	0	760.4	757.45	0	0	0	742.44	747.53	0	764.56	736.96	721.01	783.52	0	765.45	763.45	0	756.09	768.16	0	0	0	0	0	763.69	715.81	0	0	0	730.28	721.55	781.58	741.21	0	730.76	761.28	0	0	729.25	754.55	715.39	782.42	0	0	0
2.4606e+13	0	0	692.58	699.92	0	762.24	826.22	0	0	0	745.08	749.45	0	769.31	739.09	723.14	788.41	0	833.31	765.31	0	773.49	770.02	0	0	0	0	0	763.34	718.03	0	0	0	732.32	723.68	782.73	823.63	0	731.84	763.19	0	0	731.5	795.75	717.57	846.35	0	0	0
2.4651e+13	0	0	692.25	699.07	0	762.15	791.87	0	0	0	755.82	749.32	0	781.21	738.84	723	800.27	0	800.73	765.2	0	778.91	769.87	0	0	0	0	0	773.92	717.84	0	0	0	732.19	723.58	782.02	774.4	0	731.49	763.02	0	0	731.21	783.74	717.46	817.69	0	0	0
2.4697e+13	0	0	691.91	699.5	0	762.05	778.29	0	0	0	753.64	749.17	0	778.32	738.54	722.86	797.9	0	787.08	765.04	0	772.23	769.65	0	0	0	0	0	774.04	717.65	0	0	0	732.07	723.49	782.08	760.73	0	732.37	762.79	0	0	730.89	773.21	717.35	804.72	0	0	0
2.4742e+13	0	0	691.56	699.76	0	761.94	770.29	0	0	0	750.35	749	0	774.19	738.27	722.72	793.83	0	778.85	764.87	0	766.68	769.46	0	0	0	0	0	771.54	717.46	0	0	0	731.94	723.4	782.51	753.1	0	732.75	762.58	0	0	730.6	766.3	717.25	796.51	0	0	0
2.4788e+13	0	0	691.21	699.61	0	761.82	764.62	0	0	0	747.25	748.84	0	770.36	738.07	722.58	789.86	0	772.96	764.72	0	762.23	769.34	0	0	0	0	0	768.66	717.27	0	0	0	731.81	723.3	782.77	747.8	0	732.52	762.44	0	0	730.38	761.2	717.14	790.46	0	0	0
2.4833e+13	0	0	690.86	699.09	0	761.7	760.2	0	0	0	744.46	748.67	0	766.97	737.91	722.44	786.24	0	768.36	764.61	0	758.54	769.27	0	0	0	0	0	765.87	717.08	0	0	0	731.68	723.21	782.72	743.72	0	731.89	762.34	0	0	730.19	757.13	717.03	785.64	0	0	0
2.4879e+13	0	0	690.52	698.19	0	761.59	756.58	0	0	0	741.97	748.52	0	763.97	737.74	722.3	782.97	0	764.56	764.51	0	755.39	769.2	0	0	0	0	0	763.27	716.89	0	0	0	731.56	723.12	782.38	740.38	0	731.04	762.25	0	0	730	753.74	716.93	781.62	0	0	0
2.4925e+13	0	0	693.43	699.99	0	763.42	807.5	0	0	0	753.76	750.43	0	779.13	739.82	724.39	797.92	0	815.9	766.35	0	781.63	771.02	0	0	0	0	0	770.11	719.08	0	0	0	733.57	725.21	783.34	792.37	0	732.05	764.11	0	0	732.19	793.23	719.07	831.45	0	0	0
2.497e+13	0	0	693.07	699.91	0	763.32	785.69	0	0	0	755.92	750.29	0	781.11	739.55	724.25	800.53	0	794.59	766.22	0	776.68	770.83	0	0	0	0	0	775.3	718.89	0	0	0	733.44	725.11	782.91	767.96	0	732.5	763.91	0	0	731.88	779.3	718.97	812.09	0	0	0
2.5016e+13	0	0	692.71	700.32	0	763.21	775.14	0	0	0	752.86	750.13	0	777.24	739.25	724.11	796.99	0	783.88	766.05	0	770.36	770.61	0	0	0	0	0	773.78	718.7	0	0	0	733.31	725.02	783.21	757.65	0	733.28	763.68	0	0	731.56	770.61	718.86	801.7	0	0	0
2.5061e+13	0	0	692.35	700.38	0	763.1	768.3	0	0	0	749.58	749.96	0	773.17	739.01	723.97	792.9	0	776.81	765.88	0	765.3	770.45	0	0	0	0	0	771	718.51	0	0	0	733.18	724.92	783.61	751.2	0	733.38	763.5	0	0	731.3	764.57	718.75	794.58	0	0	0
2.5107e+13	0	0	691.99	700.05	0	762.98	763.22	0	0	0	746.59	749.8	0	769.52	738.83	723.83	789.07	0	771.53	765.75	0	761.18	770.35	0	0	0	0	0	768.11	718.32	0	0	0	733.05	724.83	783.75	746.48	0	732.94	763.38	0	0	731.1	759.95	718.64	789.12	0	0	0
2.5152e+13	0	0	691.64	699.37	0	762.86	759.16	0	0	0	743.92	749.64	0	766.29	738.67	723.69	785.59	0	767.3	765.64	0	757.72	770.29	0	0	0	0	0	765.38	718.13	0	0	0	732.92	724.73	783.56	742.74	0	732.19	763.29	0	0	730.92	756.19	718.53	784.66	0	0	0
2.5198e+13	0	0	694.55	701.41	0	764.67	835.39	0	0	0	742.86	751.52	0	765.79	740.77	725.75	785.1	0	841.7	767.47	0	766.04	772.12	0	0	0	0	0	763.08	720.29	0	0	0	734.91	726.79	784.75	853.18	0	733.25	765.16	0	0	733.13	790.71	720.65	853.61	0	0	0
2.5244e+13	0	0	694.23	700.41	0	764.57	796.42	0	0	0	756.94	751.38	0	782.41	740.53	725.61	801.46	0	805.25	767.35	0	781.16	771.97	0	0	0	0	0	774.53	720.1	0	0	0	734.78	726.69	783.99	779.14	0	732.64	765	0	0	732.85	787.25	720.54	822.09	0	0	0
2.5289e+13	0	0	693.89	700.77	0	764.46	781.18	0	0	0	755.36	751.23	0	780.28	740.23	725.47	799.98	0	790.07	767.21	0	774.48	771.76	0	0	0	0	0	775.65	719.91	0	0	0	734.65	726.6	783.92	763.44	0	733.53	764.78	0	0	732.52	775.79	720.43	807.91	0	0	0
2.5335e+13	0	0	693.52	701.06	0	764.35	772.57	0	0	0	752.02	751.07	0	776.13	739.95	725.32	796.02	0	781.26	767.03	0	768.69	771.56	0	0	0	0	0	773.31	719.72	0	0	0	734.52	726.5	784.33	755.17	0	734.05	764.56	0	0	732.22	768.42	720.32	799.22	0	0	0
2.538e+13	0	0	693.16	700.94	0	764.23	766.58	0	0	0	748.82	750.9	0	772.21	739.74	725.18	792	0	775.06	766.88	0	764.05	771.42	0	0	0	0	0	770.41	719.53	0	0	0	734.39	726.41	784.64	749.56	0	733.88	764.4	0	0	731.99	763.06	720.21	792.92	0	0	0
2.5426e+13	0	0	692.77	700.44	0	764.11	761.98	0	0	0	745.96	750.73	0	768.73	739.58	725.04	788.32	0	770.26	766.75	0	760.22	771.35	0	0	0	0	0	767.57	719.34	0	0	0	734.26	726.31	784.64	745.3	0	733.28	764.3	0	0	731.81	758.82	720.1	787.93	0	0	0
2.5471e+13	0	0	692.42	699.61	0	764	758.22	0	0	0	743.39	750.58	0	765.64	739.42	724.9	784.99	0	766.34	766.65	0	756.96	771.28	0	0	0	0	0	764.91	719.15	0	0	0	734.13	726.21	784.34	741.84	0	732.43	764.22	0	0	731.62	755.32	719.99	783.78	0	0	0
2.5517e+13	0	0	695.29	701.39	0	765.79	814.88	0	0	690.36	752.64	752.45	0	777.87	741.47	726.93	796.87	0	822.91	768.46	0	781.77	773.07	0	0	0	0	0	769.16	721.28	0	0	0	736.08	728.24	785.33	802.1	0	733.34	766.05	0	0	733.78	796.75	722.07	837.81	0	0	0
2.5562e+13	0	0	694.96	701.17	0	765.69	789.27	0	0	690.24	757.45	752.3	0	782.81	741.19	726.79	802.27	0	798.23	768.33	0	779.02	772.89	0	0	0	0	0	776.5	721.09	0	0	0	735.95	728.14	784.77	771.47	0	733.57	765.85	0	0	733.47	782.32	721.96	815.77	0	0	0
2.5608e+13	0	0	694.63	701.61	0	765.58	777.69	0	0	690.12	754.54	752.15	0	779.19	740.89	726.65	799.12	0	786.54	768.16	0	772.47	772.67	0	0	0	0	0	775.47	720.9	0	0	0	735.82	728.05	784.99	760	0	734.47	765.62	0	0	733.14	772.94	721.85	804.61	0	0	0
2.5654e+13	0	0	694.29	701.71	0	765.46	770.4	0	0	690	751.18	751.98	0	775.06	740.64	726.51	795.04	0	779.05	767.99	0	767.19	772.49	0	0	0	0	0	772.74	720.71	0	0	0	735.69	727.95	785.41	753.09	0	734.67	765.43	0	0	732.88	766.55	721.74	797.14	0	0	0
2.5699e+13	0	0	693.93	701.41	0	765.34	765.07	0	0	0	748.1	751.81	0	771.3	740.46	726.36	791.16	0	773.52	767.85	0	762.91	772.39	0	0	0	0	0	769.82	720.52	0	0	0	735.56	727.85	785.6	748.13	0	734.28	765.3	0	0	732.68	761.71	721.63	791.47	0	0	0
2.5745e+13	0	0	693.56	700.75	0	765.22	760.85	0	0	0	745.35	751.65	0	767.98	740.3	726.22	787.62	0	769.12	767.74	0	759.33	772.32	0	0	0	0	0	767.03	720.33	0	0	0	735.43	727.75	785.46	744.23	0	733.55	765.21	0	0	732.5	757.8	721.52	786.87	0	0	0
2.579e+13	0	0	696.35	702.84	0	766.98	833.56	0	0	692.2	742.46	753.49	0	764.2	742.37	728.23	783.4	0	839.55	769.53	0	757.14	774.13	0	0	0	0	0	764.03	722.43	0	0	0	737.36	729.75	786.69	912.3	0	734.6	767.05	0	0	734.68	771.38	723.57	851.18	0	0	0
2.5836e+13	0	0	696.02	701.72	0	766.88	801.45	0	0	692.07	757.65	753.35	0	783.14	742.13	728.08	802.2	0	810.19	769.42	0	783.15	773.99	0	0	0	0	0	774.72	722.24	0	0	0	737.23	729.65	785.91	784.61	0	733.74	766.9	0	0	734.4	790.86	723.46	826.79	0	0	0
2.5881e+13	0	0	695.68	702.05	0	766.78	784.18	0	0	691.95	757	753.2	0	782.14	741.83	727.94	801.94	0	793.16	769.27	0	776.72	773.78	0	0	0	0	0	777.13	722.05	0	0	0	737.1	729.56	785.69	766.28	0	734.61	766.68	0	0	734.07	778.43	723.35	811.14	0	0	0
2.5927e+13	0	0	695.34	702.39	0	766.67	774.87	0	0	691.83	753.65	753.04	0	778.04	741.54	727.8	798.13	0	783.68	769.1	0	770.68	773.57	0	0	0	0	0	775.02	721.86	0	0	0	736.97	729.46	786.08	757.27	0	735.25	766.45	0	0	733.76	770.56	723.24	801.93	0	0	0
2.5973e+13	0	0	695	702.28	0	766.55	768.54	0	0	691.71	750.37	752.87	0	774.03	741.33	727.65	794.1	0	777.15	768.94	0	765.84	773.42	0	0	0	0	0	772.12	721.67	0	0	0	736.84	729.36	786.42	751.32	0	735.17	766.28	0	0	733.53	764.91	723.12	795.35	0	0	0
2.6018e+13	0	0	694.65	701.8	0	766.43	763.73	0	0	691.59	747.41	752.7	0	770.45	741.17	727.51	790.36	0	772.15	768.81	0	761.87	773.34	0	0	0	0	0	769.22	721.48	0	0	0	736.71	729.26	786.47	746.86	0	734.6	766.18	0	0	733.35	760.5	723.01	790.19	0	0	0
2.6064e+13	0	0	694.31	700.98	0	766.31	759.83	0	0	691.47	744.78	752.55	0	767.28	741.01	727.37	786.96	0	768.08	768.71	0	758.5	773.27	0	0	0	0	0	766.51	721.29	0	0	0	736.58	729.16	786.22	743.27	0	733.77	766.09	0	0	733.16	756.86	722.9	785.91	0	0	0
2.6109e+13	0	0	697.07	702.75	0	768.05	823.44	0	0	693.89	750.4	754.37	0	775.35	743.03	729.35	794.72	0	830.92	770.47	0	779.91	775.04	0	0	0	0	0	767.89	723.36	0	0	0	738.48	731.13	787.24	815.48	0	734.62	767.9	0	0	735.29	799.08	724.92	844.94	0	0	0
2.6155e+13	0	0	696.74	702.38	0	767.95	793.09	0	0	693.76	758.83	754.23	0	784.31	742.76	729.2	803.76	0	802.06	770.35	0	781.3	774.87	0	0	0	0	0	777.45	723.17	0	0	0	738.35	731.03	786.58	775.31	0	734.58	767.71	0	0	734.99	785.45	724.81	819.58	0	0	0
2.62e+13	0	0	696.39	702.86	0	767.85	780.3	0	0	693.63	756.19	754.07	0	781.08	742.45	729.06	801.15	0	789.26	770.19	0	774.58	774.65	0	0	0	0	0	777.07	722.98	0	0	0	738.22	730.93	786.7	762.43	0	735.57	767.48	0	0	734.65	775.3	724.69	807.54	0	0	0
2.6246e+13	0	0	696.04	703	0	767.73	772.51	0	0	693.5	752.76	753.9	0	776.9	742.19	728.91	797.13	0	781.29	770.01	0	769.07	774.46	0	0	0	0	0	774.43	722.79	0	0	0	738.08	730.83	787.13	755	0	735.9	767.27	0	0	734.37	768.52	724.58	799.68	0	0	0
2.6292e+13	0	0	695.69	702.7	0	767.61	766.91	0	0	693.38	749.59	753.73	0	773.05	742.01	728.77	793.2	0	775.49	769.86	0	764.62	774.34	0	0	0	0	0	771.48	722.6	0	0	0	737.95	730.73	787.36	749.77	0	735.57	767.14	0	0	734.17	763.45	724.47	793.79	0	0	0
2.6337e+13	0	0	695.34	702.06	0	767.49	762.52	0	0	693.25	746.76	753.57	0	769.64	741.86	728.63	789.6	0	770.92	769.75	0	760.91	774.27	0	0	0	0	0	768.64	722.41	0	0	0	737.82	730.63	787.28	745.72	0	734.86	767.04	0	0	734	759.4	724.36	789.04	0	0	0
2.6383e+13	0	0	695.01	701.12	0	767.37	758.9	0	0	693.13	744.23	753.42	0	766.61	741.69	728.49	786.35	0	767.14	769.65	0	757.74	774.2	0	0	0	0	0	766.01	722.23	0	0	0	737.69	730.53	786.91	742.38	0	733.94	766.95	0	0	733.81	756	724.25	785.05	0	0	0
2.6428e+13	0	690.99	697.75	702.91	0	769.1	807.09	0	0	695.51	757.79	755.23	0	783.23	743.66	730.43	802.34	0	815.65	771.4	0	784.66	775.92	0	0	0	0	0	774.41	724.26	0	0	0	739.57	732.47	787.77	791.14	0	734.85	768.71	0	0	735.88	794.52	726.23	831.87	0	0	0
2.6474e+13	0	690.8	697.42	703.21	0	769	787.3	0	0	695.38	758.57	755.08	0	783.9	743.36	730.29	803.75	0	796.35	771.26	0	778.95	775.72	0	0	0	0	0	778.45	724.07	0	0	0	739.44	732.37	787.41	769.29	0	735.6	768.5	0	0	735.55	781.15	726.12	814.43	0	0	0
2.6519e+13	0	690.6	697.08	703.6	0	768.89	777.2	0	0	695.26	755.26	754.92	0	779.9	743.07	730.15	800.18	0	786.13	771.08	0	772.66	775.5	0	0	0	0	0	776.66	723.88	0	0	0	739.3	732.27	787.74	759.41	0	736.39	768.26	0	0	735.22	772.71	726.01	804.63	0	0	0
2.6565e+13	0	690.41	696.73	703.51	0	768.77	770.5	0	0	695.14	751.89	754.75	0	775.81	742.84	730	796.14	0	779.24	770.91	0	767.62	775.34	0	0	0	0	0	773.78	723.7	0	0	0	739.17	732.17	788.12	753.08	0	736.41	768.09	0	0	734.99	766.75	725.89	797.76	0	0	0
2.6611e+13	0	690.2	696.38	703.05	0	768.64	765.47	0	0	695.01	748.85	754.58	0	772.13	742.68	729.86	792.35	0	774.03	770.78	0	763.5	775.25	0	0	0	0	0	770.84	723.51	0	0	0	739.04	732.07	788.22	748.41	0	735.88	767.97	0	0	734.8	762.15	725.78	792.41	0	0	0
2.6656e+13	0	690	696.03	702.3	0	768.53	761.43	0	0	694.88	746.14	754.42	0	768.88	742.53	729.71	788.9	0	769.81	770.67	0	760.02	775.18	0	0	0	0	0	768.07	723.32	0	0	0	738.91	731.97	788.02	744.68	0	735.06	767.89	0	0	734.63	758.39	725.67	788.01	0	0	0
2.6702e+13	0	692.46	698.73	704.09	0	770.23	832.83	0	0	697.21	747.5	756.2	0	771.71	744.52	731.64	791.56	0	839.59	772.41	0	774.81	776.93	0	0	0	0	0	766.82	725.33	0	0	0	740.76	733.88	789.08	835.89	0	735.89	769.67	0	0	736.73	798.17	727.62	852.53	0	0	0
2.6747e+13	0	692.24	698.4	703.54	0	770.13	797.21	0	0	697.09	759.98	756.06	0	785.52	744.26	731.49	804.97	0	806.16	772.29	0	783.47	776.77	0	0	0	0	0	778.08	725.14	0	0	0	740.63	733.78	788.36	779.59	0	735.54	769.49	0	0	736.43	788.69	727.51	823.57	0	0	0
2.6793e+13	0	692.03	698.08	704.08	0	770.02	782.98	0	0	696.96	757.8	755.91	0	782.91	743.95	731.35	803.08	0	792.04	772.13	0	776.69	776.54	0	0	0	0	0	778.56	724.95	0	0	0	740.49	733.68	788.35	764.96	0	736.6	769.26	0	0	736.09	777.71	727.4	810.48	0	0	0
2.6838e+13	0	691.83	697.74	704.24	0	769.9	774.64	0	0	696.83	754.32	755.74	0	778.71	743.67	731.2	799.15	0	783.54	771.95	0	770.93	776.34	0	0	0	0	0	776.07	724.76	0	0	0	740.36	733.58	788.77	756.94	0	737.06	769.04	0	0	735.8	770.5	727.28	802.21	0	0	0
2.6884e+13	0	691.62	697.39	703.95	0	769.78	768.75	0	0	696.71	751.05	755.57	0	774.77	743.48	731.06	795.19	0	777.46	771.8	0	766.31	776.22	0	0	0	0	0	773.1	724.58	0	0	0	740.23	733.48	789.04	751.42	0	736.8	768.89	0	0	735.59	765.19	727.17	796.08	0	0	0
2.6929e+13	0	691.42	697.05	703.34	0	769.66	764.18	0	0	696.58	748.14	755.4	0	771.27	743.33	730.91	791.54	0	772.71	771.68	0	762.47	776.14	0	0	0	0	0	770.21	724.39	0	0	0	740.1	733.37	789.02	747.19	0	736.12	768.8	0	0	735.42	760.97	727.05	791.18	0	0	0
2.6975e+13	0	691.23	696.71	702.46	0	769.54	760.43	0	0	696.46	745.54	755.25	0	768.16	743.17	730.77	788.23	0	768.79	771.58	0	759.2	776.07	0	0	0	0	0	767.52	724.2	0	0	0	739.96	733.27	788.69	743.73	0	735.21	768.71	0	0	735.24	757.46	726.94	787.08	0	0	0
2.7021e+13	0	693.66	699.37	704.13	0	771.23	813.54	0	0	698.74	757.11	757.02	0	782.47	745.12	732.67	801.72	0	821.8	773.29	0	785.38	777.77	0	0	0	0	0	773.57	726.18	0	0	0	741.79	735.16	789.57	799.25	0	735.97	770.45	0	0	737.28	798.05	728.87	837.48	0	0	0
2.7066e+13	0	693.46	699.04	704.31	0	771.13	790.6	0	0	698.62	760.05	756.88	0	785.52	744.83	732.52	805.4	0	799.69	773.15	0	781.15	777.58	0	0	0	0	0	779.59	725.99	0	0	0	741.66	735.06	789.08	772.53	0	736.53	770.24	0	0	736.95	783.95	728.75	817.8	0	0	0
2.7112e+13	0	693.26	698.71	704.73	0	771.02	779.58	0	0	698.49	756.85	756.72	0	781.72	744.52	732.38	802.15	0	788.62	772.98	0	774.64	777.35	0	0	0	0	0	778.22	725.81	0	0	0	741.53	734.95	789.34	761.61	0	737.46	770	0	0	736.62	774.88	728.64	807.33	0	0	0
2.7157e+13	0	693.07	698.37	704.66	0	770.9	772.47	0	0	698.36	753.39	756.54	0	777.56	744.28	732.23	798.13	0	781.33	772.81	0	769.38	777.18	0	0	0	0	0	775.4	725.62	0	0	0	741.39	734.85	789.74	754.86	0	737.58	769.81	0	0	736.37	768.6	728.52	800.14	0	0	0
2.7203e+13	0	692.87	698.03	704.2	0	770.77	767.21	0	0	698.24	750.26	756.37	0	773.79	744.12	732.09	794.29	0	775.88	772.67	0	765.11	777.08	0	0	0	0	0	772.42	725.43	0	0	0	741.26	734.75	789.9	749.96	0	737.11	769.69	0	0	736.19	763.8	728.41	794.61	0	0	0
2.7248e+13	0	692.68	697.69	703.47	0	770.65	763.01	0	0	698.11	747.47	756.21	0	770.45	743.97	731.94	790.79	0	771.52	772.56	0	761.52	777.02	0	0	0	0	0	769.6	725.24	0	0	0	741.13	734.64	789.74	746.08	0	736.3	769.61	0	0	736.02	759.9	728.29	790.07	0	0	0
2.7294e+13	0	695.05	700.31	705.27	0	772.31	839.72	0	0	700.35	745.38	757.96	0	768.29	745.94	733.82	788.41	0	845.8	774.26	0	765.88	778.73	0	0	0	0	0	766.75	727.2	0	0	0	742.94	736.51	790.85	872.3	0	737.12	771.36	0	0	738.1	788.92	730.2	857.79	0	0	0
2.734e+13	0	694.85	699.99	704.5	0	772.21	801.73	0	0	700.23	760.82	757.82	0	786.35	745.69	733.67	805.79	0	810.6	774.15	0	785.44	778.58	0	0	0	0	0	778.35	727.01	0	0	0	742.8	736.4	790.08	784.47	0	736.48	771.2	0	0	737.81	792.05	730.08	827.79	0	0	0
2.7385e+13	0	694.63	699.66	705.03	0	772.11	785.77	0	0	700.1	759.36	757.67	0	784.66	745.37	733.52	804.91	0	794.9	773.99	0	778.79	778.37	0	0	0	0	0	779.94	726.82	0	0	0	742.67	736.3	789.94	767.61	0	737.55	770.97	0	0	737.46	780.18	729.97	813.46	0	0	0
2.7431e+13	0	694.43	699.33	705.23	0	771.99	776.8	0	0	699.97	755.86	757.5	0	780.49	745.09	733.38	801.11	0	785.81	773.81	0	772.8	778.15	0	0	0	0	0	777.65	726.64	0	0	0	742.53	736.2	790.33	758.91	0	738.15	770.74	0	0	737.16	772.5	729.85	804.72	0	0	0
2.7476e+13	0	694.22	698.99	704.97	0	771.86	770.59	0	0	699.85	752.5	757.32	0	776.46	744.89	733.23	797.14	0	779.42	773.65	0	767.98	778.01	0	0	0	0	0	774.69	726.45	0	0	0	742.4	736.09	790.65	753.07	0	737.98	770.58	0	0	736.95	766.92	729.73	798.35	0	0	0
2.7522e+13	0	694.02	698.65	704.37	0	771.74	765.82	0	0	699.72	749.5	757.15	0	772.87	744.74	733.09	793.44	0	774.48	773.52	0	764.01	777.93	0	0	0	0	0	771.75	726.26	0	0	0	742.26	735.99	790.67	748.65	0	737.33	770.48	0	0	736.78	762.54	729.62	793.29	0	0	0
2.7567e+13	0	693.82	698.31	703.53	0	771.62	761.94	0	0	699.59	746.83	757	0	769.68	744.59	732.94	790.07	0	770.43	773.42	0	760.64	777.87	0	0	0	0	0	769.01	726.07	0	0	0	742.13	735.88	790.4	745.07	0	736.42	770.39	0	0	736.6	758.91	729.5	789.07	0	0	0
2.7613e+13	0	696.16	700.91	705.12	0	773.27	821.02	0	0	701.79	755.35	758.74	0	780.59	746.51	734.79	800.15	0	828.83	775.1	0	784.68	779.54	0	0	0	0	0	772.27	728.01	0	0	0	743.92	737.72	791.32	809.9	0	737.09	772.11	0	0	738.63	800.99	731.38	843.77	0	0	0
2.7659e+13	0	695.96	700.59	705.15	0	773.17	794.1	0	0	701.67	761.4	758.59	0	786.96	746.22	734.65	806.84	0	803.2	774.98	0	783.32	779.36	0	0	0	0	0	780.51	727.82	0	0	0	743.78	737.62	790.71	776.05	0	737.39	771.91	0	0	738.3	786.86	731.26	821.28	0	0	0
2.7704e+13	0	695.77	700.26	705.66	0	773.06	782.02	0	0	701.54	758.4	758.43	0	783.48	745.91	734.5	804.04	0	791.15	774.81	0	776.62	779.14	0	0	0	0	0	779.71	727.63	0	0	0	743.65	737.51	790.88	763.89	0	738.44	771.67	0	0	737.96	777.1	731.15	810.04	0	0	0
2.775e+13	0	695.57	699.92	705.64	0	772.94	774.45	0	0	701.41	754.87	758.26	0	779.28	745.66	734.35	800.07	0	783.43	774.63	0	771.14	778.95	0	0	0	0	0	776.97	727.44	0	0	0	743.51	737.41	791.29	756.66	0	738.68	771.47	0	0	737.7	770.45	731.03	802.5	0	0	0
2.7795e+13	0	695.38	699.58	705.22	0	772.81	768.93	0	0	701.28	751.64	758.09	0	775.43	745.49	734.21	796.19	0	777.74	774.48	0	766.71	778.84	0	0	0	0	0	773.97	727.25	0	0	0	743.38	737.3	791.49	751.5	0	738.27	771.34	0	0	737.52	765.43	730.91	796.77	0	0	0
2.7841e+13	0	695.19	699.24	704.51	0	772.68	764.57	0	0	701.16	748.78	757.92	0	772	745.34	734.06	792.63	0	773.21	774.36	0	763	778.77	0	0	0	0	0	771.1	727.07	0	0	0	743.24	737.2	791.38	747.47	0	737.48	771.25	0	0	737.35	761.39	730.8	792.1	0	0	0
2.7886e+13	0	697.48	701.8	706.33	0	774.31	822.2	0	0	703.32	745.56	759.64	0	767.75	747.3	735.89	787.91	0	828.86	776.03	0	758.51	780.46	0	0	0	0	0	767.89	728.98	0	0	0	745.01	739.01	792.54	958.07	0	738.3	772.98	0	0	739.41	763.39	732.65	842.04	0	0	0
2.7932e+13	0	697.28	701.48	705.37	0	774.21	806.76	0	0	703.19	761.18	759.5	0	786.68	747.05	735.74	806.14	0	815.47	775.93	0	787.09	780.33	0	0	0	0	0	778.18	728.79	0	0	0	744.88	738.91	791.77	790.17	0	737.39	772.83	0	0	739.12	795.5	732.53	832.34	0	0	0
2.7977e+13	0	697.08	701.16	705.92	0	774.1	788.67	0	0	703.06	760.85	759.35	0	786.31	746.73	735.6	806.61	0	797.86	775.78	0	780.89	780.12	0	0	0	0	0	781.19	728.6	0	0	0	744.74	738.8	791.49	770.41	0	738.41	772.61	0	0	738.77	782.71	732.41	816.49	0	0	0
2.8023e+13	0	696.87	700.82	706.23	0	773.99	778.99	0	0	702.94	757.35	759.18	0	782.23	746.44	735.45	803.01	0	788.1	775.6	0	774.65	779.9	0	0	0	0	0	779.17	728.41	0	0	0	744.6	738.69	791.83	760.92	0	739.16	772.37	0	0	738.46	774.52	732.3	807.22	0	0	0
2.8069e+13	0	696.66	700.49	706.02	0	773.86	772.43	0	0	702.81	753.91	759	0	778.13	746.23	735.3	799.04	0	781.38	775.43	0	769.65	779.74	0	0	0	0	0	776.23	728.23	0	0	0	744.47	738.59	792.18	754.73	0	739.08	772.2	0	0	738.24	768.66	732.18	800.59	0	0	0
2.8114e+13	0	696.46	700.15	705.45	0	773.73	767.46	0	0	702.68	750.83	758.83	0	774.45	746.08	735.16	795.29	0	776.23	775.3	0	765.53	779.65	0	0	0	0	0	773.26	728.04	0	0	0	744.33	738.48	792.26	750.1	0	738.46	772.09	0	0	738.07	764.09	732.06	795.37	0	0	0
2.816e+13	0	696.26	699.81	704.63	0	773.61	763.43	0	0	702.55	748.08	758.67	0	771.18	745.93	735.01	791.87	0	772.05	775.19	0	762.05	779.59	0	0	0	0	0	770.46	727.85	0	0	0	744.2	738.38	792.03	746.39	0	737.57	772.01	0	0	737.9	760.34	731.94	791.03	0	0	0
2.8205e+13	0	698.52	702.34	706.19	0	775.23	829.61	0	0	704.68	752.47	760.38	0	777.44	747.84	736.82	797.51	0	836.82	776.84	0	781.61	781.24	0	0	0	0	0	770.79	729.74	0	0	690.29	745.95	740.17	792.99	824.98	0	738.2	773.7	0	0	739.91	802.19	733.77	850.79	0	0	0
2.8251e+13	0	698.32	702.03	706.03	0	775.13	797.86	0	0	704.55	762.55	760.24	0	788.18	747.56	736.67	808.03	0	806.94	776.72	0	785.39	781.08	0	0	0	0	0	781.17	729.55	0	0	690.21	745.81	740.06	792.3	779.94	0	738.17	773.52	0	0	739.58	789.88	733.65	824.9	0	0	0
2.8296e+13	0	698.12	701.7	706.64	0	775.02	784.53	0	0	704.42	759.9	760.08	0	785.19	747.23	736.52	805.84	0	793.74	776.56	0	778.59	780.85	0	0	0	0	0	781.11	729.36	0	0	690.13	745.67	739.95	792.36	766.25	0	739.33	773.28	0	0	739.23	779.35	733.54	812.76	0	0	0
2.8342e+13	0	697.93	701.37	706.71	0	774.89	776.45	0	0	704.29	756.31	759.9	0	780.97	746.97	736.37	801.94	0	785.54	776.37	0	772.89	780.65	0	0	0	0	0	778.49	729.18	0	0	690.05	745.54	739.85	792.76	758.47	0	739.71	773.06	0	0	738.96	772.31	733.42	804.85	0	0	0
2.8388e+13	0	697.74	701.03	706.32	0	774.77	770.66	0	0	704.16	752.99	759.73	0	777.03	746.8	736.23	798.05	0	779.58	776.22	0	768.28	780.53	0	0	0	0	0	775.48	728.99	0	0	0	745.4	739.74	793.01	753.04	0	739.36	772.92	0	0	738.77	767.06	733.3	798.91	0	0	0
2.8433e+13	0	697.55	700.7	705.63	0	774.64	766.13	0	0	704.04	750.05	759.56	0	773.52	746.66	736.08	794.44	0	774.88	776.1	0	764.45	780.45	0	0	0	0	0	772.56	728.8	0	0	0	745.27	739.63	792.95	748.84	0	738.6	772.83	0	0	738.62	762.86	733.18	794.1	0	0	0
2.8479e+13	0	697.36	700.37	704.7	0	774.52	762.39	0	0	703.91	747.42	759.41	0	770.4	746.5	735.94	791.14	0	770.98	776	0	761.17	780.38	0	0	0	0	0	769.84	728.61	0	0	0	745.13	739.53	792.61	745.4	0	737.62	772.74	0	0	738.43	759.36	733.06	790.04	0	0	0
2.8524e+13	0	699.57	702.87	706.32	0	776.13	812.44	0	0	705.99	760.87	761.1	0	786.31	748.35	737.72	805.85	0	820.91	777.63	0	788.16	782	0	0	0	0	0	777.51	730.48	0	0	692.05	746.86	741.3	793.4	797.08	0	738.3	774.39	0	0	740.37	798.93	734.87	837.31	0	0	0
2.857e+13	0	699.36	702.55	706.85	0	776.02	791.71	0	0	705.87	762.25	760.95	0	787.85	748.04	737.57	808.16	0	800.94	777.49	0	782.96	781.8	0	0	0	0	0	782.28	730.29	0	0	691.96	746.72	741.19	792.99	773.4	0	739.18	774.18	0	0	740.02	785.32	734.75	819.58	0	0	0
2.8615e+13	0	699.16	702.23	707.27	0	775.91	781.21	0	0	705.74	758.82	760.79	0	783.92	747.73	737.42	804.84	0	790.42	777.31	0	776.51	781.57	0	0	0	0	0	780.63	730.1	0	0	691.88	746.58	741.08	793.27	762.98	0	740.09	773.93	0	0	739.69	776.56	734.63	809.72	0	0	0
2.8661e+13	0	698.96	701.89	707.11	0	775.78	774.28	0	0	705.61	755.29	760.61	0	779.76	747.51	737.28	800.88	0	783.34	777.14	0	771.3	781.4	0	0	0	0	0	777.73	729.92	0	0	691.8	746.45	740.97	793.64	756.39	0	740.11	773.75	0	0	739.46	770.38	734.51	802.81	0	0	0
2.8707e+13	0	698.76	701.56	706.57	0	775.65	769.08	0	0	705.48	752.12	760.44	0	775.99	747.36	737.13	797.1	0	777.98	777	0	767.04	781.31	0	0	0	0	0	774.73	729.73	0	0	691.72	746.31	740.86	793.76	751.54	0	739.55	773.64	0	0	739.3	765.63	734.39	797.41	0	0	0
2.8752e+13	0	698.56	701.23	705.77	0	775.53	764.91	0	0	705.35	749.31	760.28	0	772.65	747.22	736.98	793.63	0	773.65	776.89	0	763.45	781.24	0	0	0	0	0	771.88	729.54	0	0	691.64	746.17	740.76	793.59	747.7	0	738.68	773.55	0	0	739.14	761.74	734.27	792.95	0	0	0
2.8798e+13	0	700.74	703.7	707.33	0	777.11	838.4	0	0	707.4	749.27	761.95	0	773.47	749.1	738.74	794.11	0	844.9	778.51	0	774.9	782.87	0	0	0	0	0	769.79	731.39	0	0	693.85	747.88	742.51	794.6	849.25	0	739.3	775.23	0	0	741.12	798.83	736.05	857.79	0	0	0
2.8843e+13	0	700.54	703.39	706.95	0	777	801.96	0	0	707.27	763.45	761.81	0	789.08	748.83	738.6	808.91	0	810.96	778.39	0	787.33	782.72	0	0	0	0	0	781.51	731.2	0	0	693.76	747.74	742.4	793.86	784.31	0	738.92	775.05	0	0	740.81	793.01	735.93	828.72	0	0	0
2.8889e+13	0	700.35	703.07	707.67	0	776.89	787.12	0	0	707.15	761.36	761.65	0	786.84	748.5	738.45	807.54	0	796.4	778.23	0	780.56	782.49	0	0	0	0	0	782.41	731.01	0	0	693.68	747.61	742.29	793.79	768.71	0	740.15	774.81	0	0	740.45	781.66	735.81	815.5	0	0	0
2.8934e+13	0	700.15	702.74	707.83	0	776.77	778.47	0	0	707.02	757.73	761.48	0	782.63	748.23	738.3	803.77	0	787.66	778.05	0	774.63	782.28	0	0	0	0	0	779.96	730.83	0	0	693.6	747.47	742.18	794.17	760.32	0	740.68	774.59	0	0	740.16	774.18	735.69	807.18	0	0	0
2.898e+13	0	699.96	702.41	707.46	0	776.64	772.38	0	0	706.89	754.33	761.3	0	778.61	748.04	738.15	799.86	0	781.42	777.89	0	769.85	782.15	0	0	0	0	0	776.95	730.64	0	0	693.51	747.33	742.07	794.46	754.58	0	740.41	774.44	0	0	739.97	768.68	735.57	801.02	0	0	0
2.9025e+13	0	699.77	702.08	706.79	0	776.52	767.67	0	0	706.76	751.3	761.13	0	775.02	747.91	738.01	796.2	0	776.54	777.76	0	765.89	782.07	0	0	0	0	0	773.99	730.45	0	0	693.43	747.2	741.96	794.45	750.21	0	739.68	774.34	0	0	739.82	764.33	735.45	796.06	0	0	0
2.9071e+13	0	699.58	701.76	705.89	0	776.39	763.8	0	0	706.63	748.61	760.98	0	771.82	747.75	737.86	792.86	0	772.52	777.66	0	762.51	782	0	0	0	0	0	771.22	730.26	0	0	693.35	747.06	741.85	794.16	746.65	0	738.71	774.25	0	0	739.64	760.71	735.33	791.9	0	0	0
2.9117e+13	690.02	701.72	704.21	707.37	0	777.97	818.99	0	0	708.65	759.62	762.64	0	785	749.59	739.6	804.77	0	827.1	779.27	0	788.25	783.6	0	0	0	0	0	776.32	732.09	0	0	695.52	748.75	743.58	794.99	805.82	0	739.26	775.89	0	0	741.56	802.09	737.09	842.86	0	0	0
2.9162e+13	0	701.52	703.9	707.84	0	777.86	794.94	0	0	708.52	763.56	762.49	0	789.25	749.28	739.45	809.54	0	804.17	779.13	0	785.01	783.41	0	0	0	0	0	783.18	731.9	0	0	695.44	748.61	743.47	794.45	776.63	0	739.9	775.68	0	0	741.22	788.03	736.97	822.76	0	0	0
2.9208e+13	0	701.32	703.57	708.38	0	777.75	783.49	0	0	708.39	760.28	762.33	0	785.58	748.96	739.3	806.6	0	792.79	778.96	0	778.36	783.18	0	0	0	0	0	782.02	731.71	0	0	695.35	748.47	743.36	794.65	765.11	0	740.97	775.44	0	0	740.88	778.63	736.85	812.23	0	0	0
2.9253e+13	0	701.12	703.24	708.27	0	777.62	776.14	0	0	708.26	756.67	762.15	0	781.37	748.73	739.16	802.68	0	785.31	778.78	0	772.94	783	0	0	0	0	0	779.19	731.53	0	0	695.26	748.34	743.25	795.03	758.07	0	741.11	775.24	0	0	740.63	772.12	736.73	805	0	0	0
2.9299e+13	0	700.92	702.91	707.73	0	777.49	770.71	0	0	708.13	753.42	761.97	0	777.52	748.57	739.01	798.87	0	779.72	778.63	0	768.53	782.89	0	0	0	0	0	776.16	731.34	0	0	695.18	748.2	743.14	795.2	752.99	0	740.61	775.12	0	0	740.47	767.16	736.61	799.43	0	0	0
2.9344e+13	0	700.72	702.59	706.94	0	777.36	766.38	0	0	708	750.53	761.81	0	774.09	748.44	738.86	795.35	0	775.24	778.52	0	764.83	782.82	0	0	0	0	0	773.27	731.15	0	0	695.09	748.06	743.03	795.08	749	0	739.75	775.03	0	0	740.31	763.14	736.49	794.84	0	0	0
2.939e+13	691.53	702.83	705.01	708.51	0	778.91	840.99	0	0	709.99	747.62	763.45	0	770.61	750.31	740.58	791.55	0	847.01	780.11	0	765.12	784.43	0	0	0	0	0	770.04	732.96	0	0	697.23	749.73	744.74	796.14	895.81	0	740.39	776.69	0	0	742.28	784.14	738.23	859.3	0	0	0
2.9436e+13	691.38	702.64	704.71	707.86	0	778.81	806.47	0	0	709.86	764	763.31	0	789.58	750.05	740.44	809.4	0	815.34	780	0	789.04	784.29	0	0	0	0	0	781.46	732.77	0	0	697.15	749.59	744.63	795.38	789.36	0	739.68	776.52	0	0	741.98	796.24	738.11	832.8	0	0	0
2.9481e+13	691.24	702.45	704.39	708.65	0	778.7	789.81	0	0	709.73	762.79	763.16	0	788.4	749.72	740.29	809.13	0	799.14	779.84	0	782.53	784.07	0	0	0	0	0	783.59	732.58	0	0	697.06	749.46	744.52	795.17	771.32	0	740.92	776.29	0	0	741.61	784.03	737.99	818.29	0	0	0
2.9527e+13	691.1	702.25	704.07	708.9	0	778.58	780.52	0	0	709.6	759.15	762.99	0	784.26	749.43	740.14	805.53	0	789.81	779.66	0	776.38	783.86	0	0	0	0	0	781.38	732.4	0	0	696.97	749.32	744.41	795.52	762.21	0	741.6	776.06	0	0	741.31	776.07	737.86	809.51	0	0	0
2.9572e+13	690.95	702.06	703.74	708.56	0	778.45	774.11	0	0	709.47	755.66	762.8	0	780.17	749.24	739.99	801.62	0	783.26	779.49	0	771.41	783.71	0	0	0	0	0	778.39	732.21	0	0	696.89	749.18	744.3	795.84	756.14	0	741.43	775.89	0	0	741.11	770.31	737.74	803.1	0	0	0
2.9618e+13	690.81	701.87	703.41	707.88	0	778.32	769.2	0	0	709.34	752.55	762.63	0	776.49	749.1	739.84	797.93	0	778.19	779.36	0	767.32	783.62	0	0	0	0	0	775.39	732.02	0	0	696.8	749.04	744.18	795.88	751.58	0	740.74	775.79	0	0	740.96	765.78	737.62	798	0	0	0
2.9663e+13	690.67	701.68	703.09	706.99	0	778.19	765.21	0	0	709.21	749.79	762.48	0	773.22	748.95	739.69	794.54	0	774.04	779.25	0	763.84	783.55	0	0	0	0	0	772.57	731.83	0	0	696.72	748.9	744.07	795.64	747.89	0	739.79	775.7	0	0	740.79	762.05	737.5	793.73	0	0	0
2.9709e+13	692.88	703.75	705.5	708.37	0	779.73	826.6	0	0	711.16	757.23	764.11	0	782.52	750.78	741.4	802.71	0	834.21	780.84	0	786.65	785.13	0	0	0	0	0	774.74	733.62	0	0	698.82	750.56	745.76	796.51	817.58	0	740.26	777.33	0	0	742.7	804.33	739.22	849.13	0	0	0
2.9755e+13	692.73	703.55	705.19	708.64	0	779.63	798.39	0	0	711.03	764.74	763.97	0	790.45	750.48	741.25	810.72	0	807.59	780.71	0	787	784.95	0	0	0	0	0	783.86	733.43	0	0	698.73	750.42	745.65	795.87	780.19	0	740.58	777.13	0	0	742.36	790.84	739.1	826.07	0	0	0
2.98e+13	692.59	703.35	704.87	709.32	0	779.51	785.84	0	0	710.9	761.72	763.8	0	787.19	750.15	741.1	808.27	0	795.2	780.53	0	780.22	784.72	0	0	0	0	0	783.33	733.25	0	0	698.65	750.28	745.54	795.97	767.33	0	741.79	776.88	0	0	742.01	780.75	738.97	814.75	0	0	0
2.9846e+13	692.45	703.16	704.54	709.27	0	779.39	778.02	0	0	710.77	758.05	763.62	0	782.95	749.9	740.95	804.43	0	787.29	780.35	0	774.59	784.53	0	0	0	0	0	780.62	733.06	0	0	698.56	750.14	745.43	796.36	759.79	0	742.07	776.67	0	0	741.76	773.87	738.85	807.18	0	0	0
2.9891e+13	692.3	702.96	704.22	708.75	0	779.25	772.33	0	0	710.64	754.7	763.45	0	779.02	749.74	740.8	800.59	0	781.45	780.2	0	770.02	784.41	0	0	0	0	0	777.57	732.87	0	0	698.47	750	745.32	796.57	754.45	0	741.64	776.54	0	0	741.59	768.69	738.73	801.41	0	0	0
2.9937e+13	692.15	702.77	703.9	707.97	0	779.13	767.84	0	0	710.51	751.74	763.28	0	775.51	749.61	740.65	797.03	0	776.81	780.08	0	766.2	784.34	0	0	0	0	0	774.63	732.68	0	0	698.38	749.86	745.2	796.5	750.3	0	740.81	776.45	0	0	741.44	764.53	738.61	796.7	0	0	0
2.9982e+13	694.33	704.81	706.27	709.55	0	780.65	775.92	0	0	712.44	748.34	764.89	0	771.09	751.47	742.34	792.2	0	784.9	781.65	0	761.03	785.93	0	0	0	0	0	771.29	734.46	0	0	700.45	751.5	746.88	797.61	1087.5	0	741.46	778.09	0	0	743.39	758.33	740.31	803.57	0	0	0
3.0028e+13	694.18	704.62	705.97	708.64	0	780.54	811.53	0	0	712.3	764.03	764.75	0	789.51	751.21	742.19	809.37	0	820.2	781.54	0	790.34	785.8	0	0	0	0	0	780.97	734.27	0	0	700.36	751.36	746.76	796.85	795.36	0	740.47	777.94	0	0	743.1	799.52	740.18	837.24	0	0	0
3.0074e+13	694.04	704.43	705.66	709.48	0	780.43	792.64	0	0	712.17	764.16	764.6	0	789.87	750.88	742.04	810.6	0	802	781.39	0	784.5	785.59	0	0	0	0	0	784.63	734.08	0	0	700.28	751.22	746.65	796.51	774.11	0	741.62	777.71	0	0	742.74	786.47	740.06	821.14	0	0	0
3.0119e+13	693.89	704.24	705.34	709.85	0	780.31	782.62	0	0	712.04	760.56	764.43	0	785.85	750.58	741.89	807.23	0	791.99	781.21	0	778.13	785.37	0	0	0	0	0	782.75	733.89	0	0	700.19	751.08	746.54	796.81	764.16	0	742.48	777.47	0	0	742.42	778	739.94	811.82	0	0	0
3.0165e+13	693.74	704.04	705.01	709.57	0	780.18	775.85	0	0	711.91	756.99	764.25	0	781.7	750.38	741.74	803.33	0	785.11	781.03	0	772.97	785.2	0	0	0	0	0	779.79	733.7	0	0	700.1	750.95	746.42	797.15	757.72	0	742.4	777.29	0	0	742.21	771.94	739.82	805.16	0	0	0
3.021e+13	693.6	703.85	704.68	708.91	0	780.05	770.74	0	0	711.78	753.79	764.07	0	777.94	750.24	741.59	799.61	0	779.84	780.89	0	768.74	785.11	0	0	0	0	0	776.76	733.52	0	0	700.01	750.81	746.31	797.25	752.95	0	741.76	777.18	0	0	742.06	767.24	739.69	799.9	0	0	0
3.0256e+13	693.45	703.66	704.37	708.03	0	779.92	766.6	0	0	711.65	750.96	763.91	0	774.59	750.1	741.44	796.17	0	775.55	780.78	0	765.15	785.04	0	0	0	0	0	773.9	733.33	0	0	699.92	750.67	746.2	797.05	749.13	0	740.82	777.09	0	0	741.9	763.37	739.57	795.52	0	0	0
3.0301e+13	695.59	705.67	706.73	709.37	0	781.43	835.17	0	0	713.55	753.86	765.52	0	778.85	751.91	743.11	799.67	0	842.13	782.34	0	782.25	786.6	0	0	0	0	0	773.19	735.08	0	0	701.96	752.29	747.85	797.97	834.91	0	741.28	778.7	0	0	743.8	804.09	741.25	856.03	0	0	0
3.0347e+13	695.44	705.47	706.42	709.38	0	781.32	802.12	0	0	713.42	765.72	765.38	0	791.41	751.62	742.96	811.63	0	811.26	782.22	0	788.9	786.44	0	0	0	0	0	784.26	734.89	0	0	701.87	752.15	747.74	797.27	784.17	0	741.23	778.52	0	0	743.47	793.77	741.13	829.54	0	0	0
3.0392e+13	695.3	705.28	706.11	710.16	0	781.21	788.26	0	0	713.29	763.13	765.22	0	788.74	751.29	742.81	809.87	0	797.69	782.05	0	782.09	786.21	0	0	0	0	0	784.56	734.71	0	0	701.78	752.01	747.63	797.25	769.65	0	742.54	778.27	0	0	743.1	782.92	741	817.29	0	0	0
3.0438e+13	695.15	705.09	705.78	710.18	0	781.08	779.92	0	0	713.15	759.41	765.04	0	784.51	751.02	742.66	806.12	0	789.29	781.87	0	776.24	786	0	0	0	0	0	782	734.52	0	0	701.69	751.87	747.51	797.62	761.54	0	742.98	778.05	0	0	742.83	775.64	740.88	809.35	0	0	0
3.0484e+13	695.01	704.89	705.46	709.68	0	780.95	773.96	0	0	713.02	755.97	764.86	0	780.5	750.86	742.51	802.27	0	783.19	781.7	0	771.5	785.87	0	0	0	0	0	778.95	734.33	0	0	701.6	751.73	747.4	797.88	755.92	0	742.62	777.9	0	0	742.66	770.23	740.75	803.37	0	0	0
3.0529e+13	694.86	704.7	705.14	708.9	0	780.82	769.3	0	0	712.89	752.93	764.69	0	776.92	750.73	742.37	798.67	0	778.37	781.58	0	767.55	785.79	0	0	0	0	0	775.97	734.15	0	0	701.51	751.59	747.29	797.85	751.59	0	741.82	777.81	0	0	742.52	765.91	740.63	798.53	0	0	0
3.0575e+13	694.72	704.51	704.83	707.93	0	780.7	765.46	0	0	712.76	750.22	764.54	0	773.72	750.57	742.22	795.36	0	774.38	781.47	0	764.18	785.72	0	0	0	0	0	773.19	733.96	0	0	701.42	751.45	747.17	797.54	748.06	0	740.8	777.72	0	0	742.34	762.31	740.51	794.43	0	0	0
3.062e+13	696.81	706.49	707.17	709.32	0	782.2	817.31	0	0	714.63	763.28	766.13	0	788.69	752.33	743.87	808.68	0	825.67	783.01	0	790.95	787.24	0	0	0	690.62	0	779.97	735.69	0	0	703.42	753.06	748.81	798.29	802.74	0	741.28	779.29	0	0	744.18	802.71	742.17	842.16	0	0	0
3.0666e+13	696.67	706.3	706.86	710.07	0	782.09	795.63	0	0	714.5	765.45	765.98	0	791.22	752.01	743.72	811.92	0	804.99	782.87	0	786.45	787.05	0	0	0	690.46	0	785.52	735.5	0	0	703.33	752.92	748.69	797.81	777.11	0	742.25	779.07	0	0	743.82	789.01	742.04	824.06	0	0	0
3.0711e+13	696.52	706.11	706.54	710.55	0	781.97	784.76	0	0	714.37	761.95	765.81	0	787.41	751.69	743.57	808.86	0	794.21	782.69	0	779.88	786.82	0	0	0	690.29	0	784.06	735.32	0	0	703.24	752.78	748.58	798.04	766.17	0	743.28	778.82	0	0	743.48	779.96	741.92	814.15	0	0	0
3.0757e+13	696.38	705.92	706.21	710.31	0	781.84	777.61	0	0	714.23	758.29	765.63	0	783.21	751.47	743.42	805	0	786.96	782.51	0	774.53	786.64	0	0	0	690.13	0	781.16	735.13	0	0	703.15	752.64	748.46	798.4	759.32	0	743.33	778.63	0	0	743.26	773.59	741.8	807.2	0	0	0
3.0803e+13	696.23	705.72	705.89	709.68	0	781.71	772.27	0	0	714.1	755.01	765.45	0	779.37	751.33	743.27	801.25	0	781.47	782.37	0	770.15	786.54	0	0	0	0	0	778.11	734.94	0	0	703.06	752.5	748.35	798.54	754.32	0	742.74	778.51	0	0	743.11	768.69	741.67	801.77	0	0	0
3.0848e+13	696.09	705.53	705.58	708.81	0	781.58	767.99	0	0	713.97	752.1	765.29	0	775.95	751.2	743.12	797.77	0	777.04	782.25	0	766.46	786.46	0	0	0	0	0	775.2	734.76	0	0	702.97	752.36	748.23	798.39	750.36	0	741.81	778.43	0	0	742.96	764.69	741.55	797.28	0	0	0
3.0894e+13	698.15	707.49	707.89	710.12	0	783.06	842.72	0	0	715.81	750.71	766.87	0	774.83	753	744.75	796.27	0	849.01	783.78	0	773.97	788.01	0	0	0	691.88	0	772.43	736.48	0	0	704.94	753.95	749.85	799.37	864.62	0	742.28	780.02	0	0	744.85	797.53	743.19	861.89	0	0	0
3.0939e+13	698	707.29	707.59	709.81	0	782.95	806.21	0	0	715.68	766.4	766.73	0	792.03	752.72	744.6	812.22	0	815.23	783.66	0	790.63	787.86	0	0	0	691.69	0	784.33	736.29	0	0	704.85	753.81	749.74	798.63	788.69	0	741.84	779.84	0	0	744.53	796.8	743.06	833.24	0	0	0
3.0985e+13	697.85	707.1	707.27	710.7	0	782.83	790.78	0	0	715.55	764.49	766.57	0	790.22	752.38	744.45	811.36	0	800.25	783.5	0	783.95	787.64	0	0	0	691.52	0	785.69	736.1	0	0	704.76	753.66	749.62	798.49	772.09	0	743.21	779.6	0	0	744.16	785.15	742.94	819.86	0	0	0
3.103e+13	697.71	706.91	706.95	710.84	0	782.71	781.86	0	0	715.42	760.74	766.39	0	786.04	752.1	744.3	807.76	0	791.3	783.32	0	777.88	787.42	0	0	0	691.35	0	783.33	735.91	0	0	704.67	753.52	749.51	798.83	763.33	0	743.81	779.37	0	0	743.87	777.43	742.81	811.51	0	0	0
3.1076e+13	697.56	706.72	706.62	710.41	0	782.58	775.59	0	0	715.29	757.22	766.21	0	781.97	751.93	744.15	803.91	0	784.92	783.15	0	772.97	787.28	0	0	0	691.18	0	780.3	735.73	0	0	704.58	753.38	749.39	799.12	757.39	0	743.53	779.21	0	0	743.69	771.77	742.69	805.31	0	0	0
3.1122e+13	697.42	706.53	706.3	709.66	0	782.44	770.75	0	0	715.15	754.09	766.04	0	778.3	751.8	744	800.27	0	779.93	783.02	0	768.9	787.19	0	0	0	691.01	0	777.28	735.54	0	0	704.49	753.24	749.28	799.14	752.88	0	742.77	779.11	0	0	743.55	767.29	742.57	800.33	0	0	0
3.1167e+13	697.27	706.34	705.99	708.71	0	782.32	766.78	0	0	715.02	751.31	765.88	0	775.03	751.65	743.85	796.92	0	775.81	782.91	0	765.43	787.12	0	0	0	690.84	0	774.45	735.35	0	0	704.4	753.1	749.16	798.88	749.23	0	741.76	779.03	0	0	743.38	763.57	742.44	796.13	0	0	0
3.1213e+13	699.3	708.27	708.28	709.95	0	783.79	824	0	0	716.83	761.46	767.46	0	786.86	753.4	745.47	807.15	0	831.95	784.43	0	790.36	788.63	0	0	0	692.97	0	778.49	737.06	0	0	706.34	754.68	750.76	799.67	812.25	0	742.11	780.58	0	0	745.21	805.44	744.06	847.72	0	0	0
3.1258e+13	699.15	708.07	707.98	710.57	0	783.68	798.81	0	0	716.7	766.6	767.31	0	792.42	753.08	745.32	813.07	0	808.14	784.29	0	788.36	788.44	0	0	0	692.8	0	786.21	736.87	0	0	706.24	754.54	750.65	799.09	780.37	0	742.79	780.38	0	0	744.85	791.64	743.94	827.09	0	0	0
3.1304e+13	699.01	707.88	707.66	711.21	0	783.56	786.96	0	0	716.57	763.29	767.14	0	788.93	752.76	745.17	810.43	0	796.47	784.12	0	781.64	788.21	0	0	0	692.64	0	785.3	736.68	0	0	706.15	754.39	750.53	799.23	768.25	0	743.98	780.13	0	0	744.5	781.95	743.81	816.48	0	0	0
3.1349e+13	698.86	707.69	707.33	711.07	0	783.43	779.39	0	0	716.44	759.56	766.96	0	784.7	752.52	745.02	806.63	0	788.82	783.93	0	776.08	788.03	0	0	0	692.48	0	782.5	736.5	0	0	706.06	754.25	750.41	799.59	760.94	0	744.17	779.92	0	0	744.26	775.24	743.69	809.23	0	0	0
3.1395e+13	698.72	707.5	707.01	710.47	0	783.3	773.8	0	0	716.31	756.19	766.78	0	780.78	752.38	744.87	802.85	0	783.11	783.78	0	771.55	787.91	0	0	0	692.31	0	779.43	736.31	0	0	705.97	754.11	750.3	799.78	755.69	0	743.64	779.79	0	0	744.11	770.13	743.56	803.62	0	0	0
3.144e+13	698.57	707.31	706.69	709.62	0	783.17	769.36	0	0	716.18	753.21	766.61	0	777.29	752.25	744.72	799.34	0	778.52	783.66	0	767.74	787.83	0	0	0	692.1	0	776.48	736.12	0	0	705.88	753.97	750.18	799.68	751.58	0	742.74	779.7	0	0	743.97	766	743.44	799.01	0	0	0
3.1486e+13	700.56	709.21	708.96	710.96	0	784.62	836.67	0	0	717.96	749.8	768.17	0	773	754.04	746.32	794.7	0	842.9	785.17	0	764.56	789.36	0	0	0	694.18	0	773.05	737.81	0	0	707.79	755.53	751.77	800.71	928.03	0	743.22	781.28	0	0	745.85	776.28	745.04	855.94	0	0	0
3.1532e+13	700.42	709.02	708.66	710.33	0	784.51	810.76	0	0	717.83	766.63	768.03	0	792.21	753.77	746.17	812.38	0	819.6	785.05	0	792.06	789.22	0	0	0	694	0	784	737.62	0	0	707.69	755.39	751.65	799.96	793.94	0	742.43	781.12	0	0	745.54	799.92	744.92	837.23	0	0	0
3.1577e+13	700.27	708.83	708.35	711.3	0	784.4	793.42	0	0	717.7	765.78	767.87	0	791.63	753.43	746.02	812.75	0	802.9	784.9	0	785.81	789.01	0	0	0	693.82	0	786.69	737.43	0	0	707.6	755.25	751.53	799.68	774.68	0	743.78	780.89	0	0	745.16	787.44	744.79	822.49	0	0	0
3.1623e+13	700.13	708.64	708.02	711.59	0	784.27	783.83	0	0	717.57	762.04	767.7	0	787.54	753.14	745.87	809.34	0	793.35	784.71	0	779.53	788.79	0	0	0	693.64	0	784.62	737.25	0	0	707.51	755.11	751.42	799.99	765.15	0	744.56	780.65	0	0	744.85	779.24	744.67	813.66	0	0	0
3.1668e+13	699.98	708.45	707.7	711.21	0	784.14	777.24	0	0	717.43	758.43	767.51	0	783.41	752.95	745.72	805.51	0	786.66	784.54	0	774.44	788.63	0	0	0	693.47	0	781.61	737.06	0	0	707.41	754.97	751.3	800.3	758.87	0	744.39	780.47	0	0	744.67	773.31	744.54	807.23	0	0	0
3.1714e+13	699.84	708.26	707.38	710.48	0	784.01	772.19	0	0	717.3	755.22	767.34	0	779.66	752.82	745.57	801.84	0	781.48	784.4	0	770.23	788.53	0	0	0	693.3	0	778.57	736.87	0	0	707.32	754.83	751.18	800.37	754.16	0	743.67	780.37	0	0	744.53	768.65	744.41	802.1	0	0	0
3.1759e+13	699.69	708.07	707.07	709.55	0	783.88	768.09	0	0	717.17	752.37	767.18	0	776.32	752.68	745.42	798.44	0	777.23	784.29	0	766.66	788.46	0	0	0	693.14	0	775.69	736.69	0	0	707.23	754.68	751.07	800.16	750.38	0	742.67	780.28	0	0	744.37	764.82	744.29	797.8	0	0	0
3.1805e+13	701.65	709.95	709.32	710.71	0	785.32	831.76	0	0	718.93	758.44	768.73	0	783.82	754.43	747	804.65	0	839.16	785.79	0	787.75	789.96	0	0	0	695.19	0	776.73	738.36	0	0	709.11	756.23	752.63	801	825.4	0	742.98	781.82	0	0	746.19	806.82	745.88	854.01	0	0	0
3.1851e+13	701.5	709.76	709.02	711.09	0	785.21	802.23	0	0	718.8	767.58	768.58	0	793.4	754.12	746.85	813.99	0	811.5	785.66	0	790.19	789.78	0	0	0	695.02	0	786.66	738.17	0	0	709.02	756.09	752.52	800.34	783.98	0	743.28	781.63	0	0	745.84	794.37	745.75	830.27	0	0	0
3.1896e+13	701.36	709.57	708.7	711.9	0	785.09	789.23	0	0	718.67	764.6	768.42	0	790.4	753.78	746.7	811.92	0	798.79	785.49	0	783.39	789.56	0	0	0	694.86	0	786.46	737.98	0	0	708.92	755.95	752.4	800.37	770.41	0	744.62	781.38	0	0	745.47	783.98	745.62	818.84	0	0	0
3.1942e+13	701.21	709.38	708.38	711.86	0	784.97	781.18	0	0	718.54	760.82	768.23	0	786.16	753.53	746.55	808.2	0	790.7	785.3	0	777.63	789.36	0	0	0	694.69	0	783.79	737.8	0	0	708.83	755.8	752.28	800.73	762.57	0	744.95	781.16	0	0	745.22	776.9	745.5	811.24	0	0	0
3.1987e+13	701.07	709.19	708.05	711.3	0	784.83	775.34	0	0	718.4	757.36	768.05	0	782.18	753.38	746.4	804.42	0	784.74	785.14	0	772.93	789.23	0	0	0	694.53	0	780.72	737.61	0	0	708.73	755.66	752.17	800.96	757.06	0	744.5	781.02	0	0	745.07	771.58	745.37	805.45	0	0	0
3.2033e+13	700.92	709	707.74	710.47	0	784.7	770.73	0	0	718.27	754.3	767.88	0	778.6	753.25	746.25	800.86	0	780	785.01	0	769.01	789.15	0	0	0	694.34	0	777.73	737.42	0	0	708.64	755.52	752.05	800.9	752.78	0	743.63	780.93	0	0	744.93	767.3	745.25	800.71	0	0	0
3.2078e+13	700.78	708.81	707.44	709.47	0	784.57	766.92	0	0	718.14	751.58	767.73	0	775.41	753.1	746.1	797.59	0	776.04	784.91	0	765.65	789.07	0	0	0	694.15	0	774.94	737.24	0	0	708.55	755.38	751.93	800.58	749.27	0	742.56	780.84	0	0	744.74	763.71	745.12	796.67	0	0	0
3.2124e+13	702.7	710.66	709.67	710.91	0	786.01	815.89	0	0	719.88	766.25	769.27	0	791.76	754.78	747.67	812	0	824.48	786.39	0	793	790.53	0	0	0	696.17	0	783.2	738.89	0	0	710.4	756.91	753.48	801.26	800.26	0	743.05	782.34	0	690.39	746.5	803.02	746.69	841.62	0	0	0
3.217e+13	702.56	710.47	709.36	711.91	0	785.9	796.19	0	0	719.74	767	769.12	0	792.93	754.44	747.52	814.01	0	805.67	786.24	0	787.66	790.32	0	0	0	695.99	0	787.56	738.71	0	0	710.3	756.77	753.36	800.85	777.44	0	744.29	782.12	0	690.3	746.12	789.81	746.56	825.18	0	0	0
3.2215e+13	702.41	710.28	709.04	712.35	0	785.77	785.84	0	0	719.61	763.33	768.94	0	789.01	754.13	747.36	810.87	0	795.43	786.06	0	781.18	790.1	0	0	0	695.82	0	785.84	738.52	0	0	710.21	756.63	753.25	801.1	767.03	0	745.25	781.87	0	690.2	745.79	781.08	746.44	815.82	0	0	0
3.2261e+13	702.27	710.09	708.72	712.04	0	785.64	778.89	0	0	719.48	759.64	768.76	0	784.83	753.93	747.21	807.06	0	788.4	785.88	0	775.9	789.93	0	0	0	695.64	0	782.9	738.33	0	0	710.11	756.48	753.13	801.43	760.37	0	745.2	781.68	0	690.11	745.59	774.85	746.31	809.13	0	0	0
3.2306e+13	702.12	709.9	708.4	711.34	0	785.51	773.64	0	0	719.35	756.34	768.58	0	781.01	753.8	747.06	803.37	0	783.02	785.73	0	771.55	789.82	0	0	0	695.47	0	779.83	738.15	0	0	710.02	756.34	753.01	801.54	755.44	0	744.53	781.57	0	690.02	745.46	770.01	746.18	803.85	0	0	0
3.2352e+13	701.98	709.72	708.1	710.42	0	785.38	769.4	0	0	719.21	753.42	768.42	0	777.59	753.67	746.91	799.93	0	778.64	785.62	0	767.88	789.75	0	0	0	695.31	0	776.91	737.96	0	0	709.93	756.2	752.89	801.38	751.52	0	743.55	781.48	0	0	745.3	766.05	746.06	799.44	0	0	0
3.2397e+13	703.87	711.54	710.31	711.57	0	786.79	840.13	0	0	720.93	754.7	769.94	0	779.76	755.4	748.47	801.32	0	846.86	787.09	0	781.9	791.23	0	0	0	697.29	0	775.24	739.6	0	0	711.75	757.72	754.43	802.27	845.78	0	743.86	783.01	0	691.97	747.12	804.71	747.61	860.64	0	0	0
3.2443e+13	703.73	711.36	710.01	711.64	0	786.68	805.95	0	0	720.8	768.34	769.8	0	794.11	755.1	748.32	814.65	0	815.13	786.96	0	791.9	791.07	0	0	0	697.12	0	786.82	739.41	0	0	711.66	757.58	754.31	801.56	788.04	0	743.75	782.83	0	691.87	746.78	797.21	747.49	833.63	0	0	0
3.2489e+13	703.58	711.17	709.7	712.61	0	786.56	791.59	0	0	720.66	765.88	769.64	0	791.8	754.76	748.17	813.33	0	801.18	786.8	0	785.15	790.85	0	0	0	696.96	0	787.52	739.23	0	0	711.56	757.43	754.19	801.48	772.68	0	745.19	782.59	0	691.78	746.4	786.07	747.36	821.22	0	0	0
3.2534e+13	703.44	710.98	709.38	712.69	0	786.44	783	0	0	720.53	762.06	769.46	0	787.6	754.49	748.01	809.73	0	792.6	786.61	0	779.17	790.64	0	0	0	696.79	0	785.04	739.04	0	0	711.46	757.29	754.07	801.82	764.25	0	745.69	782.36	0	691.68	746.13	778.58	747.23	813.25	0	0	0
3.258e+13	703.29	710.79	709.05	712.17	0	786.3	776.88	0	0	720.4	758.52	769.27	0	783.55	754.33	747.86	805.94	0	786.38	786.45	0	774.32	790.5	0	0	0	696.62	0	781.98	738.86	0	0	711.37	757.15	753.96	802.08	758.44	0	745.33	782.21	0	691.59	745.97	773.02	747.1	807.26	0	0	0
3.2625e+13	703.15	710.6	708.75	711.36	0	786.17	772.1	0	0	720.27	755.38	769.1	0	779.9	754.21	747.71	802.36	0	781.46	786.32	0	770.27	790.41	0	0	0	696.44	0	778.95	738.67	0	0	711.27	757	753.84	802.07	753.99	0	744.49	782.11	0	691.49	745.84	768.59	746.98	802.39	0	0	0
3.2671e+13	703.01	710.41	708.45	710.37	0	786.04	768.17	0	0	720.13	752.59	768.95	0	776.64	754.06	747.56	799.04	0	777.39	786.21	0	766.82	790.33	0	0	0	696.27	0	776.12	738.48	0	0	711.18	756.86	753.72	801.79	750.37	0	743.43	782.02	0	691.4	745.66	764.89	746.85	798.26	0	0	0
3.2716e+13	704.87	712.22	710.64	711.59	691.04	787.45	821.79	0	0	721.83	765	770.46	0	790.48	755.74	749.1	810.91	0	830.04	787.66	0	793.09	791.78	0	0	0	698.21	0	781.9	740.11	0	0	712.98	758.37	755.24	802.51	808.17	0	743.74	783.51	0	693.44	747.41	805.93	748.39	846.54	0	0	0
3.2762e+13	704.72	712.03	710.34	712.55	690.97	787.34	799.13	0	0	721.69	768.14	770.31	0	794.1	755.4	748.95	815.12	0	808.59	787.52	0	789.47	791.59	0	0	0	698.04	0	788.25	739.92	0	0	712.88	758.22	755.12	801.99	780.45	0	744.75	783.3	0	693.34	747.04	792.27	748.26	827.97	0	0	0
3.2807e+13	704.58	711.84	710.03	713.16	690.91	787.22	787.91	0	0	721.56	764.6	770.14	0	790.44	755.08	748.8	812.33	0	797.55	787.34	0	782.83	791.36	0	0	0	697.87	0	787.01	739.74	0	0	712.78	758.08	755	802.16	768.98	0	745.89	783.05	0	693.25	746.7	782.95	748.13	817.99	0	0	0
3.2853e+13	704.43	711.65	709.7	712.94	690.84	787.08	780.56	0	0	721.43	760.84	769.95	0	786.22	754.86	748.65	808.57	0	790.16	787.16	0	777.35	791.17	0	0	0	697.7	0	784.14	739.55	0	0	712.69	757.94	754.88	802.5	761.89	0	745.97	782.85	0	693.15	746.48	776.4	748.01	811.02	0	0	0
3.2899e+13	704.29	711.46	709.39	712.26	690.78	786.95	775.08	0	0	721.29	757.46	769.77	0	782.33	754.73	748.49	804.86	0	784.56	787.01	0	772.87	791.06	0	0	0	697.53	0	781.06	739.36	0	0	712.59	757.79	754.76	802.66	756.74	0	745.37	782.72	0	693.04	746.34	771.37	747.88	805.57	0	0	0
3.2944e+13	704.15	711.28	709.08	711.35	690.71	786.81	770.7	0	0	721.16	754.47	769.61	0	778.85	754.6	748.34	801.39	0	780.04	786.89	0	769.09	790.98	0	0	0	697.36	0	778.1	739.17	0	0	712.49	757.65	754.64	802.54	752.67	0	744.41	782.63	0	692.94	746.2	767.28	747.75	801.05	0	0	0
3.299e+13	705.98	713.06	711.27	712.51	692.73	788.21	845.14	0	0	722.83	751.93	771.11	0	776.06	756.33	749.88	798.25	0	851.32	788.34	0	772.32	792.45	0	0	0	699.28	0	774.85	740.79	0	0	714.27	759.15	756.15	803.49	883.33	0	744.75	784.15	0	694.95	748.01	793.84	749.28	864.31	0	0	0
3.3035e+13	705.84	712.87	710.97	712.23	692.66	788.09	810.06	0	0	722.7	768.77	770.97	0	794.46	756.05	749.72	814.96	0	819.08	788.22	0	793.41	792.3	0	0	0	699.11	0	786.62	740.6	0	0	714.17	759	756.03	802.76	792.71	0	744.22	783.98	0	694.85	747.68	800.14	749.15	837.24	0	0	0
3.3081e+13	705.69	712.68	710.67	713.34	692.59	787.98	794.04	0	0	722.56	767.14	770.81	0	793.14	755.7	749.57	814.64	0	803.66	788.06	0	786.9	792.09	0	0	0	698.94	0	788.49	740.42	0	0	714.07	758.86	755.91	802.55	775.1	0	745.72	783.74	0	694.75	747.3	788.22	749.02	823.65	0	0	0
3.3126e+13	705.55	712.5	710.35	713.55	692.52	787.85	784.85	0	0	722.43	763.31	770.63	0	789.01	755.41	749.42	811.2	0	794.52	787.87	0	780.72	791.87	0	0	0	698.77	0	786.24	740.23	0	0	713.98	758.71	755.79	802.85	765.97	0	746.39	783.51	0	694.66	747.01	780.29	748.89	815.26	0	0	0
3.3172e+13	705.4	712.31	710.03	713.09	692.45	787.71	778.43	0	0	722.3	759.68	770.44	0	784.9	755.24	749.26	807.43	0	788.01	787.7	0	775.7	791.71	0	0	0	698.6	0	783.21	740.04	0	0	713.88	758.57	755.67	803.14	759.84	0	746.13	783.34	0	694.56	746.84	774.47	748.76	809.04	0	0	0
3.3218e+13	705.26	712.12	709.72	712.28	692.38	787.58	773.46	0	0	722.16	756.46	770.27	0	781.18	755.12	749.11	803.81	0	782.92	787.56	0	771.53	791.62	0	0	0	698.43	0	780.16	739.86	0	0	713.78	758.43	755.55	803.18	755.21	0	745.34	783.24	0	694.46	746.71	769.88	748.63	804.04	0	0	0
3.3263e+13	705.12	711.93	709.42	711.3	692.32	787.45	769.4	0	0	722.03	753.61	770.11	0	777.85	754.98	748.96	800.46	0	778.73	787.45	0	767.98	791.54	0	0	0	698.26	0	777.28	739.67	0	0	713.69	758.28	755.43	802.95	751.46	0	744.29	783.15	0	694.37	746.54	766.07	748.5	799.81	0	0	0
3.3309e+13	706.92	713.7	711.59	712.36	694.3	788.83	828.67	0	0	723.68	762.62	771.61	0	788.12	756.66	750.48	808.96	0	836.45	788.89	0	791.74	792.98	0	0	0	700.15	0	780.18	741.27	0	0	715.43	759.76	756.92	803.72	818.63	0	744.51	784.63	0	696.34	748.29	808.12	750.02	852.15	0	0	0
3.3354e+13	706.78	713.51	711.3	713.15	694.23	788.72	802.28	0	0	723.55	769.16	771.46	0	795.1	756.33	750.32	816.05	0	811.68	788.75	0	791.25	792.8	0	0	0	699.98	0	788.73	741.08	0	0	715.34	759.62	756.8	803.11	783.76	0	745.18	784.43	0	696.24	747.93	794.82	749.89	830.89	0	0	0
3.34e+13	706.63	713.32	710.99	713.95	694.17	788.6	790.04	0	0	723.41	765.87	771.29	0	791.83	755.99	750.17	813.73	0	799.73	788.58	0	784.49	792.57	0	0	0	699.81	0	788.11	740.9	0	0	715.24	759.47	756.68	803.18	771.03	0	746.5	784.18	0	696.14	747.56	784.87	749.76	820.18	0	0	0
3.3445e+13	706.49	713.13	710.67	713.82	694.1	788.47	782.25	0	0	723.28	762.05	771.1	0	787.6	755.76	750.02	810.04	0	791.93	788.4	0	778.82	792.38	0	0	0	699.64	0	785.36	740.71	0	0	715.14	759.33	756.56	803.53	763.45	0	746.72	783.97	0	696.04	747.33	777.98	749.63	812.9	0	0	0
3.3491e+13	706.34	712.94	710.35	713.17	694.03	788.33	776.53	0	0	723.15	758.58	770.92	0	783.64	755.62	749.87	806.31	0	786.1	788.24	0	774.18	792.25	0	0	0	699.47	0	782.27	740.52	0	0	715.04	759.19	756.44	803.72	758.04	0	746.19	783.83	0	695.94	747.19	772.74	749.5	807.27	0	0	0
3.3537e+13	706.2	712.76	710.05	712.27	693.96	788.2	771.99	0	0	723.01	755.52	770.75	0	780.08	755.5	749.71	802.81	0	781.43	788.11	0	770.29	792.17	0	0	0	699.3	0	779.28	740.34	0	0	714.94	759.04	756.32	803.65	753.82	0	745.26	783.74	0	695.84	747.06	768.51	749.37	802.64	0	0	0
3.3582e+13	707.98	714.5	712.2	713.44	695.92	789.56	818.64	0	0	724.64	751.89	772.23	0	775.49	757.23	751.22	797.92	0	825.95	789.54	0	765.15	793.62	0	690.78	0	701.16	0	775.74	741.93	0	0	716.67	760.51	757.8	804.65	984.02	0	745.63	785.25	0	697.78	748.87	766.94	750.87	841.19	0	0	0
3.3628e+13	707.84	714.31	711.92	712.81	695.85	789.45	814.66	0	0	724.51	768.72	772.09	0	794.3	756.95	751.07	814.81	0	823.46	789.42	0	794.56	793.48	0	690.63	0	700.99	0	786.02	741.74	0	0	716.57	760.37	757.68	803.93	798.24	0	744.74	785.09	0	697.68	748.55	803.13	750.74	841.18	0	0	0
3.3673e+13	707.69	714.12	711.61	714.02	695.78	789.33	796.63	0	0	724.38	768.35	771.93	0	794.4	756.6	750.91	815.84	0	806.23	789.27	0	788.66	793.28	0	690.49	0	700.82	0	789.33	741.55	0	0	716.47	760.22	757.56	803.59	777.69	0	746.19	784.86	0	697.58	748.16	790.45	750.61	826.15	0	0	0
3.3719e+13	707.55	713.94	711.3	714.39	695.71	789.21	786.75	0	0	724.24	764.55	771.75	0	790.4	756.3	750.76	812.63	0	796.48	789.09	0	782.29	793.05	0	690.34	0	700.65	0	787.4	741.36	0	0	716.37	760.08	757.44	803.85	767.76	0	747.06	784.61	0	697.48	747.85	782.03	750.48	817.27	0	0	0
3.3764e+13	707.4	713.75	710.98	713.98	695.64	789.07	779.99	0	0	724.11	760.84	771.57	0	786.24	756.12	750.61	808.88	0	789.66	788.91	0	777.08	792.89	0	690.2	0	700.48	0	784.42	741.18	0	0	716.27	759.93	757.32	804.16	761.27	0	746.91	784.43	0	697.38	747.67	775.94	750.35	810.82	0	0	0
3.381e+13	707.26	713.56	710.67	713.19	695.57	788.93	774.83	0	0	723.97	757.54	771.39	0	782.44	755.99	750.45	805.24	0	784.38	788.76	0	772.78	792.78	0	690.05	0	700.31	0	781.34	740.99	0	0	716.18	759.79	757.2	804.24	756.43	0	746.17	784.32	0	697.28	747.54	771.17	750.22	805.67	0	0	0
3.3855e+13	707.12	713.38	710.38	712.21	695.5	788.8	770.64	0	0	723.84	754.62	771.23	0	779.04	755.86	750.3	801.85	0	780.05	788.65	0	769.13	792.7	0	0	0	700.14	0	778.42	740.8	0	0	716.08	759.65	757.08	804.05	752.56	0	745.14	784.23	0	697.18	747.39	767.24	750.09	801.34	0	0	0
3.3901e+13	708.87	715.1	712.52	713.19	697.42	790.16	836.56	0	0	725.45	759.1	772.7	0	784.58	757.54	751.79	806.06	0	843.75	790.07	0	788	794.13	0	691.83	0	701.98	0	778.34	742.38	0	690.18	717.78	761.1	758.54	804.88	833.64	0	745.33	785.71	0	699.09	749.14	808.41	751.58	858.46	0	0	0
3.3947e+13	708.73	714.91	712.23	713.69	697.35	790.05	805.69	0	0	725.32	770.01	772.56	0	795.88	757.22	751.64	816.75	0	815	789.94	0	792.94	793.96	0	691.66	0	701.81	0	788.97	742.19	0	690.13	717.68	760.96	758.42	804.2	787.46	0	745.58	785.52	0	698.99	748.78	797.49	751.44	833.96	0	0	0
3.3992e+13	708.58	714.72	711.92	714.69	697.28	789.93	792.25	0	0	725.18	767.13	772.39	0	793.17	756.87	751.49	815.05	0	801.96	789.77	0	786.16	793.74	0	691.5	0	701.64	0	789.13	742.01	0	690.08	717.58	760.81	758.3	804.17	773.18	0	747.05	785.27	0	698.89	748.41	786.85	751.31	822.39	0	0	0
3.4038e+13	708.44	714.54	711.6	714.66	697.21	789.8	783.97	0	0	725.05	763.26	772.21	0	788.96	756.62	751.33	811.46	0	793.71	789.58	0	780.29	793.53	0	691.35	0	701.47	0	786.54	741.82	0	690.03	717.48	760.67	758.18	804.5	765.05	0	747.44	785.05	0	698.79	748.16	779.57	751.18	814.77	0	0	0
3.4083e+13	708.3	714.35	711.29	714.05	697.14	789.66	777.99	0	0	724.91	759.7	772.02	0	784.93	756.48	751.18	807.74	0	787.64	789.42	0	775.49	793.39	0	691.2	0	701.3	0	783.46	741.63	0	0	717.38	760.52	758.05	804.73	759.37	0	746.99	784.9	0	698.69	748.01	774.11	751.05	808.96	0	0	0
3.4129e+13	708.15	714.16	710.99	713.15	697.07	789.52	773.28	0	0	724.78	756.56	771.85	0	781.3	756.36	751.03	804.2	0	782.81	789.29	0	771.49	793.31	0	691.05	0	701.13	0	780.43	741.45	0	0	717.28	760.38	757.93	804.7	754.98	0	746.1	784.8	0	698.59	747.88	769.73	750.92	804.2	0	0	0
3.4174e+13	708.01	713.98	710.7	712.1	697	789.4	769.39	0	0	724.65	753.78	771.7	0	778.06	756.21	750.87	800.93	0	778.78	789.17	0	768.05	793.23	0	690.9	0	700.97	0	777.59	741.26	0	0	717.18	760.23	757.81	804.41	751.39	0	744.99	784.71	0	698.49	747.71	766.07	750.79	800.14	0	0	0
3.422e+13	709.74	715.68	712.83	713.38	698.9	790.75	819.91	691.4	0	726.24	767.98	773.16	0	793.47	757.82	752.35	814.09	0	828.41	790.58	0	795.12	794.61	0	692.85	0	702.77	0	784.95	742.82	0	691.83	718.86	761.68	759.26	805.06	804.99	0	745.32	786.15	0	700.36	749.39	806.07	752.26	845.58	0	0	0
3.4266e+13	709.59	715.5	712.54	714.61	698.83	790.63	799.36	691.35	0	726.1	769.5	773.01	0	795.54	757.48	752.2	816.92	0	808.94	790.43	0	790.41	794.42	0	692.71	0	702.6	0	790.03	742.64	0	691.78	718.76	761.53	759.14	804.61	780.49	0	746.62	785.93	0	700.26	749	792.77	752.13	828.73	0	0	0
3.4311e+13	709.45	715.31	712.22	715.16	698.75	790.51	788.7	691.29	0	725.97	765.8	772.83	0	791.76	757.16	752.05	814	0	798.47	790.25	0	783.86	794.19	0	692.56	0	702.43	0	788.51	742.45	0	691.73	718.66	761.39	759.02	804.8	769.62	0	747.69	785.68	0	700.16	748.67	783.81	752	819.29	0	0	0
3.4357e+13	709.3	715.12	711.91	714.82	698.68	790.38	781.57	691.24	0	725.83	762.01	772.65	0	787.56	756.96	751.89	810.29	0	791.31	790.07	0	778.47	794.01	0	692.42	0	702.27	0	785.59	742.27	0	691.68	718.56	761.24	758.9	805.12	762.73	0	747.66	785.48	0	700.06	748.48	777.42	751.87	812.58	0	0	0
3.4402e+13	709.16	714.94	711.6	714.06	698.61	790.24	776.2	691.18	0	725.7	758.63	772.47	0	783.69	756.84	751.74	806.63	0	785.83	789.92	0	774.03	793.9	0	692.27	0	702.1	0	782.5	742.08	0	691.64	718.46	761.1	758.77	805.25	757.68	0	746.98	785.36	0	699.96	748.35	772.47	751.74	807.28	0	0	0
3.4448e+13	709.02	714.75	711.31	713.08	698.54	790.1	771.87	691.12	0	725.57	755.63	772.3	0	780.23	756.71	751.59	803.21	0	781.37	789.8	0	770.28	793.82	0	692.13	0	701.93	0	779.55	741.89	0	691.59	718.36	760.95	758.65	805.11	753.66	0	745.97	785.27	0	699.86	748.21	768.41	751.61	802.85	0	0	0
3.4493e+13	710.72	716.44	713.42	714.05	700.41	791.44	844.32	693.07	0	727.14	755.29	773.75	0	780.32	758.39	753.06	802.62	0	850.85	791.19	0	780.64	795.23	0	694.02	0	703.71	0	777.05	743.44	0	693.51	720.01	762.39	760.09	805.98	858.35	0	746.18	786.74	0	701.71	749.96	803.83	753.07	864.52	0	0	0
3.4539e+13	710.58	716.25	713.14	714.17	700.34	791.32	809.43	693.01	0	727	770.61	773.61	0	796.36	758.08	752.9	817.16	0	818.61	791.07	0	794.49	795.08	0	693.85	0	703.54	0	788.91	743.26	0	693.47	719.91	762.24	759.97	805.28	791.68	0	745.98	786.56	0	701.61	749.61	800.27	752.94	837.25	0	0	0
3.4585e+13	710.44	716.06	712.83	715.32	700.26	791.21	794.56	692.95	0	726.87	768.36	773.45	0	794.46	757.73	752.75	816.29	0	804.28	790.91	0	787.84	794.86	0	693.69	0	703.38	0	790.06	743.07	0	693.42	719.81	762.1	759.84	805.13	775.46	0	747.55	786.32	0	701.51	749.23	788.88	752.81	824.65	0	0	0
3.463e+13	710.29	715.88	712.52	715.41	700.19	791.08	785.73	692.89	0	726.73	764.46	773.26	0	790.3	757.46	752.59	812.85	0	795.53	790.72	0	781.77	794.64	0	693.53	0	703.21	0	787.68	742.88	0	693.37	719.71	761.95	759.72	805.43	766.7	0	748.12	786.08	0	701.4	748.96	781.2	752.68	816.64	0	0	0
3.4676e+13	710.15	715.69	712.2	714.83	700.12	790.94	779.46	692.84	0	726.6	760.83	773.08	0	786.21	757.3	752.44	809.12	0	789.19	790.55	0	776.81	794.49	0	693.38	0	703.04	0	784.62	742.7	0	693.32	719.61	761.8	759.6	805.69	760.72	0	747.76	785.92	0	701.3	748.81	775.5	752.54	810.63	0	0	0
3.4721e+13	710	715.51	711.9	713.94	700.04	790.8	774.58	692.78	0	726.47	757.61	772.9	0	782.52	757.19	752.29	805.56	0	784.19	790.41	0	772.68	794.4	0	693.22	0	702.87	0	781.57	742.51	0	693.27	719.51	761.66	759.48	805.71	756.15	0	746.91	785.82	0	701.2	748.68	770.97	752.41	805.74	0	0	0
3.4767e+13	709.86	715.32	711.62	712.89	699.97	790.67	770.56	692.72	0	726.33	754.75	772.75	0	779.2	757.05	752.13	802.25	0	780.04	790.3	0	769.15	794.32	0	693.08	0	702.7	0	778.69	742.32	0	693.22	719.41	761.51	759.35	805.46	752.44	0	745.81	785.73	0	701.1	748.52	767.19	752.28	801.59	0	0	0
3.4812e+13	711.54	716.99	713.72	713.9	701.82	792	825.99	694.64	0	727.89	766.27	774.19	0	791.74	758.66	753.59	812.62	0	834.1	791.68	0	794.66	795.7	0	694.96	0	704.46	0	783.4	743.87	0	695.12	721.04	762.94	760.78	806.16	813.6	0	745.98	787.16	0	702.92	750.2	808.66	753.73	850.56	0	0	0
3.4858e+13	711.4	716.8	713.43	715	701.74	791.88	802.28	694.58	0	727.75	770.55	774.04	0	796.55	758.32	753.43	817.84	0	811.81	791.55	0	792.13	795.51	0	694.81	0	704.29	0	790.55	743.68	0	695.07	720.94	762.79	760.66	805.6	783.56	0	747	786.95	0	702.82	749.82	795.19	753.59	831.41	0	0	0
3.4904e+13	711.25	716.62	713.12	715.74	701.67	791.76	790.72	694.52	0	727.62	767.03	773.87	0	793.08	757.99	753.28	815.31	0	800.52	791.37	0	785.45	795.29	0	694.67	0	704.13	0	789.56	743.49	0	695.02	720.84	762.64	760.53	805.71	771.57	0	748.26	786.7	0	702.72	749.47	785.63	753.46	821.33	0	0	0
3.4949e+13	711.11	716.43	712.8	715.49	701.59	791.63	783.18	694.46	0	727.48	763.17	773.68	0	788.87	757.77	753.12	811.66	0	792.98	791.18	0	779.87	795.1	0	694.52	0	703.96	0	786.75	743.31	0	694.97	720.74	762.5	760.41	806.04	764.23	0	748.38	786.49	0	702.61	749.26	778.92	753.33	814.33	0	0	0
3.4995e+13	710.97	716.24	712.49	714.76	701.52	791.49	777.58	694.4	0	727.35	759.7	773.5	0	784.93	757.65	752.97	807.99	0	787.29	791.03	0	775.29	794.97	0	694.37	0	703.79	0	783.65	743.12	0	694.92	720.64	762.35	760.29	806.21	758.93	0	747.76	786.36	0	702.51	749.13	773.77	753.2	808.87	0	0	0
3.504e+13	710.82	716.06	712.2	713.79	701.45	791.35	773.1	694.34	0	727.21	756.64	773.33	0	781.4	757.53	752.82	804.54	0	782.69	790.9	0	771.43	794.89	0	694.23	0	703.62	0	780.66	742.93	0	694.87	720.54	762.21	760.16	806.11	754.77	0	746.78	786.27	0	702.41	749	769.59	753.07	804.33	0	0	0
3.5086e+13	712.48	717.71	714.29	714.75	703.26	792.67	844.25	696.23	0	728.75	753.3	774.77	0	777.41	759.2	754.26	800.26	0	850.45	792.28	0	770.5	796.29	0	696.07	0	705.36	0	777.12	744.47	0	696.74	722.15	763.62	761.58	807.04	907.88	0	747.01	787.72	0	704.2	750.75	787.34	754.5	863.78	0	0	0
3.5131e+13	712.34	717.53	714	714.44	703.19	792.55	813.6	696.17	0	728.62	770.81	774.62	0	796.44	758.91	754.11	817.21	0	822.58	792.16	0	795.79	796.14	0	695.91	0	705.19	0	788.49	744.28	0	696.69	722.05	763.47	761.45	806.33	796.58	0	746.38	787.56	0	704.1	750.42	803.13	754.37	840.82	0	0	0
3.5177e+13	712.2	717.34	713.7	715.72	703.11	792.43	796.98	696.11	0	728.48	769.55	774.46	0	795.67	758.56	753.95	817.44	0	806.69	792	0	789.53	795.93	0	695.75	0	705.02	0	790.89	744.09	0	696.64	721.94	763.33	761.33	806.06	777.89	0	747.98	787.32	0	704	750.02	791	754.24	826.97	0	0	0
3.5222e+13	712.05	717.15	713.39	715.97	703.04	792.3	787.53	696.05	0	728.34	765.66	774.28	0	791.62	758.27	753.8	814.18	0	797.37	791.82	0	783.26	795.71	0	695.59	0	704.86	0	788.79	743.91	0	696.59	721.84	763.18	761.21	806.32	768.4	0	748.74	787.08	0	703.89	749.73	782.86	754.1	818.52	0	0	0
3.5268e+13	711.91	716.97	713.07	715.45	702.96	792.17	780.95	695.99	0	728.21	761.93	774.09	0	787.48	758.1	753.65	810.47	0	790.74	791.64	0	778.13	795.55	0	695.44	0	704.69	0	785.77	743.72	0	696.54	721.74	763.03	761.08	806.61	762.08	0	748.49	786.91	0	703.79	749.57	776.9	753.97	812.29	0	0	0
3.5314e+13	711.76	716.78	712.77	714.59	702.89	792.03	775.88	695.93	0	728.07	758.63	773.92	0	783.72	757.98	753.49	806.89	0	785.57	791.5	0	773.88	795.45	0	695.29	0	704.52	0	782.69	743.53	0	696.48	721.64	762.89	760.96	806.67	757.32	0	747.68	786.8	0	703.69	749.45	772.2	753.84	807.27	0	0	0
3.5359e+13	711.62	716.6	712.48	713.55	702.82	791.89	771.74	695.87	0	727.94	755.71	773.76	0	780.34	757.85	753.34	803.55	0	781.3	791.38	0	770.25	795.37	0	695.14	0	704.36	0	779.77	743.34	0	696.43	721.54	762.74	760.84	806.46	753.49	0	746.6	786.71	0	703.59	749.29	768.31	753.71	803.02	0	0	0
3.5405e+13	713.26	718.23	714.56	714.4	704.61	793.2	833.09	697.74	0	729.46	763.33	775.18	0	788.89	759.47	754.77	810.26	0	840.68	792.75	0	792.48	796.74	0	696.96	0	706.07	0	781.51	744.87	0	698.28	723.13	764.15	762.24	807.21	825.26	0	746.68	788.13	0	705.35	750.98	810.21	755.13	856.26	0	0	0
3.545e+13	713.12	718.05	714.27	715.25	704.53	793.09	805.43	697.68	0	729.33	771.44	775.04	0	797.38	759.14	754.62	818.57	0	814.87	792.61	0	793.8	796.57	0	696.81	0	705.9	0	790.86	744.68	0	698.23	723.03	764	762.11	806.58	786.95	0	747.31	787.94	0	705.25	750.61	797.7	755	834.24	0	0	0
3.5496e+13	712.97	717.86	713.96	716.16	704.45	792.96	792.8	697.61	0	729.19	768.23	774.87	0	794.36	758.79	754.46	816.56	0	802.62	792.44	0	787.04	796.34	0	696.66	0	705.73	0	790.55	744.49	0	698.18	722.92	763.85	761.99	806.6	773.59	0	748.75	787.69	0	705.14	750.24	787.51	754.86	823.39	0	0	0
3.5541e+13	712.83	717.68	713.64	716.02	704.38	792.83	784.82	697.55	0	729.05	764.31	774.68	0	790.16	758.56	754.31	812.99	0	794.67	792.26	0	781.27	796.14	0	696.52	0	705.57	0	787.87	744.31	0	698.12	722.82	763.7	761.86	806.92	765.75	0	749.03	787.47	0	705.04	750.01	780.44	754.73	816.08	0	0	0
3.5587e+13	712.68	717.49	713.33	715.33	704.3	792.69	778.97	697.49	0	728.92	760.76	774.49	0	786.16	758.42	754.15	809.32	0	788.75	792.09	0	776.54	796.01	0	696.37	0	705.4	0	784.77	744.12	0	698.07	722.72	763.56	761.74	807.12	760.19	0	748.49	787.33	0	704.94	749.88	775.08	754.6	810.45	0	0	0
3.5633e+13	712.54	717.31	713.03	714.37	704.23	792.55	774.33	697.43	0	728.78	757.61	774.32	0	782.56	758.31	754	805.83	0	784	791.96	0	772.57	795.92	0	696.22	0	705.23	0	781.75	743.93	0	698.02	722.62	763.41	761.62	807.07	755.87	0	747.54	787.23	0	704.84	749.75	770.76	754.47	805.79	0	0	0
3.5678e+13	712.4	717.13	712.75	713.29	704.15	792.42	770.48	697.37	0	728.65	754.83	774.17	0	779.32	758.16	753.84	802.6	0	780.01	791.85	0	769.15	795.83	0	696.07	0	705.07	0	778.91	743.74	0	697.96	722.52	763.26	761.49	806.76	752.31	0	746.38	787.13	0	704.74	749.57	767.12	754.33	801.8	0	0	0
3.5724e+13	714.01	718.74	714.81	714.65	705.92	793.73	818.3	699.21	0	730.15	770.44	775.59	0	795.97	759.71	755.27	816.77	0	827.02	793.2	0	796.65	797.17	0	697.86	0	706.75	0	787.64	745.26	0	699.79	724.08	764.66	762.88	807.35	802.42	0	746.8	788.52	0	706.47	751.19	806.01	755.74	844.76	0	0	0
3.5769e+13	713.87	718.56	714.51	716	705.84	793.61	799.53	699.15	0	730.02	770.66	775.44	0	796.8	759.36	755.11	818.48	0	809.21	793.05	0	791.21	796.97	0	697.7	0	706.59	0	791.6	745.07	0	699.74	723.98	764.51	762.76	806.96	780.49	0	748.32	788.29	0	706.37	750.79	793.18	755.61	829.36	0	0	0
3.5815e+13	713.73	718.37	714.19	716.42	705.76	793.48	789.38	699.08	0	729.88	766.82	775.26	0	792.91	759.05	754.96	815.47	0	799.25	792.87	0	784.76	796.74	0	697.55	0	706.42	0	789.84	744.89	0	699.68	723.88	764.36	762.63	807.17	770.16	0	749.29	788.04	0	706.26	750.47	784.54	755.48	820.41	0	0	0
3.586e+13	713.58	718.19	713.87	715.99	705.69	793.35	782.46	699.02	0	729.75	763.02	775.07	0	788.74	758.86	754.8	811.79	0	792.31	792.69	0	779.45	796.57	0	697.39	0	706.26	0	786.88	744.7	0	699.63	723.78	764.21	762.51	807.48	763.46	0	749.15	787.86	0	706.16	750.3	778.31	755.34	813.93	0	0	0
3.5906e+13	713.44	718.01	713.57	715.16	705.61	793.21	777.19	698.96	0	729.61	759.63	774.89	0	784.9	758.75	754.65	808.19	0	786.95	792.54	0	775.07	796.46	0	697.24	0	706.09	0	783.79	744.51	0	699.57	723.67	764.07	762.38	807.58	758.49	0	748.4	787.74	0	706.06	750.18	773.43	755.21	808.77	0	0	0
3.5952e+13	713.3	717.82	713.28	714.13	705.53	793.07	772.91	698.9	0	729.48	756.64	774.73	0	781.46	758.62	754.49	804.82	0	782.55	792.42	0	771.34	796.38	0	697.09	0	705.92	0	780.83	744.32	0	699.52	723.57	763.92	762.26	807.41	754.53	0	747.34	787.65	0	705.96	750.04	769.42	755.08	804.43	0	0	0
3.5997e+13	714.89	719.43	715.32	714.93	707.27	794.36	841.01	700.71	0	730.97	759.37	776.14	0	784.91	760.25	755.91	807.05	0	847.97	793.77	0	787.47	797.73	0	698.86	0	707.59	0	779.69	745.83	0	701.33	725.12	765.3	763.64	808.22	842.71	0	747.41	789.06	0	707.66	751.73	809.06	756.47	862.52	0	0	0
3.6043e+13	714.75	719.24	715.03	715.41	707.2	794.24	808.86	700.65	0	730.83	772.11	775.99	0	797.97	759.93	755.75	819.06	0	818.17	793.64	0	795.35	797.57	0	698.71	0	707.43	0	790.91	745.64	0	701.27	725.02	765.16	763.51	807.54	790.75	0	747.58	788.88	0	707.56	751.36	800.32	756.34	837.25	0	0	0
3.6088e+13	714.61	719.06	714.73	716.52	707.12	794.12	794.97	700.58	0	730.69	769.38	775.82	0	795.6	759.57	755.6	817.74	0	804.79	793.47	0	788.64	797.35	0	698.56	0	707.26	0	791.45	745.45	0	701.21	724.91	765.01	763.39	807.45	775.72	0	749.16	788.63	0	707.46	750.98	789.43	756.21	825.5	0	0	0
3.6134e+13	714.46	718.87	714.41	716.52	707.04	793.99	786.49	700.52	0	730.56	765.43	775.64	0	791.43	759.31	755.44	814.29	0	796.39	793.29	0	782.68	797.14	0	698.41	0	707.09	0	788.95	745.27	0	701.16	724.81	764.86	763.26	807.75	767.3	0	749.61	788.41	0	707.35	750.73	781.98	756.07	817.84	0	0	0
3.6179e+13	714.32	718.69	714.09	715.88	706.96	793.85	780.37	700.46	0	730.42	761.79	775.45	0	787.38	759.17	755.29	810.62	0	790.21	793.12	0	777.79	797	0	698.26	0	706.93	0	785.88	745.08	0	701.1	724.71	764.71	763.13	807.99	761.45	0	749.16	788.25	0	707.25	750.59	776.39	755.94	812.01	0	0	0
3.6225e+13	714.18	718.5	713.8	714.94	706.89	793.71	775.56	700.39	0	730.29	758.57	775.28	0	783.7	759.06	755.13	807.11	0	785.3	792.98	0	773.7	796.91	0	698.11	0	706.76	0	782.82	744.89	0	701.05	724.6	764.57	763.01	807.98	756.96	0	748.25	788.15	0	707.15	750.47	771.92	755.81	807.24	0	0	0
3.627e+13	714.03	718.32	713.51	713.87	706.81	793.58	771.59	700.33	0	730.15	755.72	775.12	0	780.41	758.91	754.98	803.84	0	781.21	792.87	0	770.19	796.82	0	697.96	0	706.6	0	779.95	744.71	0	700.99	724.5	764.42	762.88	807.71	753.29	0	747.1	788.05	0	707.05	750.3	768.18	755.67	803.16	0	0	0
3.6316e+13	715.61	719.91	715.54	714.91	708.52	794.86	823.7	702.12	0	731.63	769.24	776.53	0	794.75	760.48	756.38	815.71	690.74	832.08	794.2	0	796.79	798.15	0	699.7	0	708.24	0	786.31	746.2	0	702.77	726.03	765.79	764.25	808.35	809.65	0	747.28	789.44	0	708.73	751.92	808.74	757.06	849.2	0	0	0
3.6362e+13	715.47	719.73	715.25	716.23	708.45	794.74	802.25	702.06	0	731.49	771.67	776.37	0	797.81	760.12	756.22	819.39	690.68	811.88	794.06	0	792.86	797.96	0	699.55	0	708.08	0	792.15	746.01	0	702.72	725.93	765.64	764.13	807.85	783.31	0	748.59	789.22	0	708.62	751.52	795.45	756.93	831.84	0	0	0
3.6407e+13	715.32	719.54	714.93	716.85	708.37	794.61	791.28	701.99	0	731.35	767.96	776.2	0	794.17	759.8	756.07	816.71	690.61	801.18	793.88	0	786.26	797.73	0	699.39	0	707.91	0	790.85	745.83	0	702.66	725.83	765.5	764	807.99	771.97	0	749.76	788.97	0	708.52	751.18	786.27	756.79	822.31	0	0	0
3.6453e+13	715.18	719.36	714.61	716.51	708.29	794.48	783.98	701.93	0	731.22	764.09	776.01	0	789.98	759.6	755.91	813.08	690.54	793.89	793.7	0	780.77	797.55	0	699.24	0	707.75	0	787.97	745.64	0	702.6	725.72	765.35	763.87	808.3	764.86	0	749.77	788.77	0	708.42	750.99	779.72	756.66	815.58	0	0	0
3.6498e+13	715.04	719.17	714.3	715.72	708.21	794.34	778.49	701.86	0	731.08	760.62	775.83	0	786.07	759.48	755.76	809.47	690.47	788.33	793.54	0	776.25	797.43	0	699.09	0	707.58	0	784.87	745.45	0	702.55	725.62	765.2	763.75	808.44	759.67	0	749.08	788.64	0	708.31	750.88	774.66	756.52	810.26	0	0	0
3.6544e+13	714.89	718.99	714.02	714.71	708.13	794.2	774.08	701.8	0	730.95	757.56	775.66	0	782.56	759.36	755.6	806.06	690.41	783.79	793.42	0	772.42	797.34	0	698.94	0	707.42	0	781.88	745.27	0	702.49	725.51	765.05	763.62	808.32	755.56	0	748.04	788.55	0	708.21	750.74	770.52	756.39	805.82	0	0	0
3.6589e+13	716.45	720.57	716.03	715.52	709.83	795.47	847.34	703.56	0	732.4	755.74	777.05	0	780.75	760.98	757	803.73	692.3	853.7	794.75	0	778.63	798.69	690.35	700.66	0	709.04	0	778.76	746.75	0	704.25	727.03	766.42	764.98	809.19	873.55	0	748.14	789.96	0	709.87	752.44	801.12	757.77	867.33	0	0	0
3.6635e+13	716.31	720.38	715.75	715.57	709.75	795.35	812.65	703.5	0	732.27	772.46	776.91	0	798.22	760.68	756.84	819.25	692.24	821.79	794.63	0	796.72	798.54	690.24	700.51	0	708.88	0	790.64	746.56	0	704.19	726.92	766.27	764.85	808.49	795.11	0	747.83	789.79	0	709.77	752.08	803.03	757.63	840.49	0	0	0
3.6681e+13	716.16	720.2	715.44	716.86	709.67	795.23	797.24	703.43	0	732.13	770.49	776.74	0	796.77	760.32	756.69	818.84	692.17	807.05	794.46	0	790.24	798.33	690.14	700.36	0	708.71	0	792.26	746.38	0	704.13	726.82	766.12	764.73	808.28	777.98	0	749.5	789.55	0	709.66	751.68	791.41	757.5	827.66	0	0	0
3.6726e+13	716.02	720.01	715.12	717.01	709.59	795.1	788.19	703.37	0	732	766.53	776.56	0	792.68	760.04	756.53	815.54	692.1	798.13	794.28	0	784.08	798.11	690.04	700.21	0	708.55	0	790	746.19	0	704.07	726.71	765.97	764.6	808.55	768.89	0	750.14	789.31	0	709.56	751.41	783.54	757.36	819.59	0	0	0
3.6772e+13	715.88	719.83	714.81	716.44	709.51	794.96	781.78	703.3	0	731.86	762.81	776.37	0	788.57	759.88	756.38	811.88	692.04	791.69	794.1	0	779.03	797.95	0	700.06	0	708.38	0	786.95	746	0	704.02	726.61	765.83	764.47	808.81	762.73	0	749.79	789.14	0	709.45	751.26	777.71	757.23	813.56	0	0	0
3.6817e+13	715.73	719.65	714.51	715.53	709.43	794.82	776.79	703.24	0	731.72	759.51	776.19	0	784.83	759.78	756.22	808.35	691.97	786.61	793.96	0	774.82	797.85	0	699.91	0	708.22	0	783.88	745.82	0	703.96	726.51	765.68	764.35	808.84	758.05	0	748.92	789.03	0	709.35	751.15	773.08	757.09	808.66	0	0	0
3.6863e+13	715.59	719.46	714.23	714.47	709.35	794.68	772.7	703.17	0	731.59	756.6	776.04	0	781.48	759.64	756.07	805.05	691.9	782.4	793.85	0	771.22	797.77	0	699.76	0	708.05	0	780.96	745.63	0	703.9	726.4	765.53	764.22	808.62	754.26	0	747.8	788.94	0	709.25	750.99	769.23	756.96	804.5	0	0	0
3.6908e+13	717.13	721.02	716.23	715.3	711.02	795.95	829.99	704.91	0	733.03	766.96	777.42	0	792.56	761.2	757.45	813.86	693.77	837.94	795.17	0	795.69	799.09	691.59	701.45	0	709.66	0	784.54	747.1	0	705.64	727.9	766.88	765.57	809.31	819.05	0	747.83	790.32	0	710.88	752.62	810.92	758.32	854.28	0	0	0
3.6954e+13	716.99	720.84	715.94	716.46	710.94	795.83	805.16	704.84	0	732.9	772.56	777.27	0	798.66	760.86	757.29	820.14	693.7	814.71	795.03	0	794.47	798.91	691.49	701.3	0	709.5	0	792.51	746.91	0	705.58	727.79	766.73	765.44	808.73	786.41	0	748.8	790.11	0	710.78	752.22	797.81	758.19	834.45	0	0	0
3.7e+13	716.84	720.66	715.62	717.29	710.86	795.7	793.24	704.78	0	732.76	769.08	777.1	0	795.39	760.52	757.14	817.89	693.63	803.16	794.85	0	787.77	798.69	691.39	701.15	0	709.33	0	791.79	746.73	0	705.52	727.69	766.59	765.32	808.78	773.86	0	750.18	789.86	0	710.67	751.86	788.03	758.05	824.25	0	0	0
3.7045e+13	716.7	720.47	715.3	717.07	710.78	795.57	785.53	704.71	0	732.62	765.15	776.91	0	791.2	760.3	756.98	814.33	693.56	795.49	794.67	0	782.1	798.49	691.28	701	0	709.17	0	789.03	746.54	0	705.46	727.58	766.44	765.19	809.09	766.29	0	750.34	789.65	0	710.57	751.65	781.16	757.92	817.22	0	0	0
3.7091e+13	716.56	720.29	715	716.32	710.7	795.43	779.81	704.65	0	732.49	761.6	776.73	0	787.23	760.17	756.83	810.71	693.49	789.71	794.51	0	777.43	798.36	691.17	700.85	0	709	0	785.93	746.36	0	705.4	727.48	766.29	765.06	809.27	760.85	0	749.72	789.51	0	710.46	751.53	775.9	757.78	811.74	0	0	0
3.7136e+13	716.41	720.11	714.71	715.33	710.62	795.29	775.24	704.58	0	732.35	758.46	776.56	0	783.65	760.06	756.67	807.28	693.42	785.03	794.38	0	773.49	798.27	691.06	700.7	0	708.84	0	782.91	746.17	0	705.34	727.37	766.14	764.93	809.19	756.58	0	748.71	789.42	0	710.36	751.4	771.62	757.65	807.19	0	0	0
3.7182e+13	717.94	721.65	716.7	716.18	712.27	796.54	836.44	706.3	0	733.78	754.72	777.93	0	779.04	761.69	758.05	802.44	695.27	843.02	795.69	0	769.33	799.61	692.92	702.36	0	710.43	0	779.25	747.63	690.96	707.06	728.85	767.49	766.27	810.11	944.19	0	748.85	790.82	690.89	711.97	753.11	778	759	857.31	0	0	0
3.7227e+13	717.79	721.47	716.42	715.79	712.19	796.41	816.88	706.23	0	733.64	772.36	777.79	0	798.02	761.4	757.89	819.04	695.2	825.8	795.57	0	797.77	799.47	692.82	702.22	0	710.26	0	789.98	747.44	690.85	707	728.74	767.34	766.15	809.41	800.22	0	748.1	790.66	690.72	711.87	752.77	805.79	758.87	844.06	0	0	0
3.7273e+13	717.65	721.29	716.12	717.22	712.11	796.29	799.62	706.16	0	733.51	771.56	777.63	0	797.86	761.03	757.73	819.85	695.13	809.41	795.42	0	791.83	799.26	692.71	702.07	0	710.1	0	792.96	747.26	690.75	706.94	728.64	767.19	766.02	809.09	780.39	0	749.77	790.42	690.56	711.76	752.36	793.46	758.73	829.88	0	0	0
3.7318e+13	717.51	721.1	715.8	717.54	712.03	796.16	789.93	706.09	0	733.37	767.63	777.45	0	793.9	760.73	757.58	816.76	695.06	799.91	795.23	0	785.5	799.04	692.61	701.92	0	709.93	0	791	747.07	690.65	706.88	728.53	767.04	765.89	809.31	770.54	0	750.62	790.18	690.39	711.66	752.06	785.13	758.6	821.36	0	0	0
3.7364e+13	717.36	720.92	715.48	717.04	711.94	796.03	783.2	706.03	0	733.23	763.83	777.26	0	789.76	760.57	757.42	813.12	694.99	793.17	795.05	0	780.28	798.87	692.5	701.77	0	709.77	0	788	746.89	690.54	706.82	728.43	766.89	765.76	809.59	764.03	0	750.39	790	690.22	711.55	751.9	779.04	758.46	815.11	0	0	0
3.741e+13	717.22	720.74	715.19	716.16	711.86	795.89	778.03	705.96	0	733.1	760.45	777.08	0	785.95	760.46	757.26	809.57	694.92	787.91	794.91	0	775.94	798.77	692.39	701.62	0	709.61	0	784.91	746.7	690.43	706.76	728.32	766.74	765.64	809.67	759.15	0	749.57	789.89	690.06	711.45	751.79	774.24	758.33	810.07	0	0	0
3.7455e+13	717.08	720.55	714.9	715.11	711.78	795.75	773.8	705.89	0	732.96	757.47	776.91	0	782.53	760.33	757.11	806.24	694.85	783.58	794.78	0	772.25	798.68	692.29	701.47	0	709.44	0	781.96	746.51	690.33	706.7	728.22	766.6	765.51	809.49	755.24	0	748.47	789.79	0	711.35	751.64	770.27	758.19	805.82	0	0	0
3.7501e+13	718.58	722.09	716.89	715.83	713.41	796.99	837.29	707.59	0	734.38	763.46	778.29	0	789.2	761.9	758.48	811.13	696.67	844.69	796.09	0	792.52	799.99	694.11	703.11	0	711.01	0	782.53	747.97	692.18	708.39	729.68	767.93	766.84	810.23	832.23	0	748.45	791.16	691.64	712.93	753.28	811.61	759.54	860.09	0	0	0
3.7546e+13	718.44	721.9	716.6	716.7	713.32	796.87	808.31	707.52	0	734.24	773.29	778.14	0	799.31	761.57	758.32	820.7	696.6	817.75	795.96	0	796	799.83	694.01	702.96	0	710.85	0	792.64	747.78	692.08	708.33	729.57	767.78	766.71	809.59	789.86	0	748.99	790.97	691.48	712.83	752.89	800.26	759.4	837.22	0	0	0
3.7592e+13	718.3	721.72	716.29	717.76	713.24	796.75	795.28	707.45	0	734.1	770.19	777.97	0	796.57	761.21	758.16	819.01	696.53	805.2	795.79	0	789.28	799.6	693.9	702.81	0	710.68	0	792.65	747.59	691.97	708.26	729.47	767.63	766.58	809.54	775.86	0	750.54	790.72	691.31	712.72	752.51	789.84	759.27	826.22	0	0	0
3.7637e+13	718.15	721.54	715.97	717.66	713.16	796.61	787.1	707.38	0	733.97	766.21	777.78	0	792.4	760.97	758.01	815.55	696.46	797.11	795.6	0	783.42	799.4	693.79	702.66	0	710.52	0	790.05	747.41	691.86	708.2	729.36	767.48	766.45	809.84	767.75	0	750.87	790.5	691.15	712.62	752.28	782.61	759.13	818.86	0	0	0
3.7683e+13	718.01	721.35	715.66	716.96	713.08	796.47	781.13	707.31	0	733.83	762.57	777.59	0	788.38	760.84	757.85	811.93	696.39	791.1	795.43	0	778.6	799.26	693.69	702.52	0	710.36	0	786.96	747.22	691.75	708.14	729.25	767.34	766.32	810.05	762.04	0	750.34	790.35	690.98	712.51	752.16	777.13	759	813.21	0	0	0
3.7729e+13	717.87	721.17	715.37	715.98	713	796.33	776.4	707.25	0	733.69	759.36	777.42	0	784.73	760.73	757.69	808.47	696.32	786.27	795.3	0	774.56	799.16	693.58	702.37	0	710.19	0	783.91	747.03	691.65	708.08	729.15	767.19	766.2	810.02	757.62	0	749.37	790.25	690.82	712.41	752.04	772.72	758.86	808.54	0	0	0
3.7774e+13	717.72	720.99	715.1	714.87	712.92	796.2	772.47	707.18	0	733.56	756.52	777.26	0	781.46	760.58	757.54	805.24	696.25	782.22	795.18	0	771.08	799.08	693.47	702.22	0	710.03	0	781.04	746.84	691.54	708.02	729.04	767.04	766.07	809.73	753.99	0	748.19	790.15	690.66	712.31	751.86	769.02	758.73	804.53	0	0	0
3.782e+13	719.21	722.51	717.07	716.06	714.52	797.44	821.7	708.85	0	734.96	771.62	778.63	0	797.22	762.08	758.89	818.31	698.03	830.33	796.48	0	798.31	800.36	695.27	703.84	0	711.58	0	788.88	748.29	693.37	709.69	730.49	768.37	767.39	810.32	806.42	0	748.45	791.49	692.4	713.87	753.42	808.52	760.06	848.04	0	0	0
3.7865e+13	719.07	722.32	716.77	717.56	714.44	797.32	802.15	708.78	0	734.82	772.56	778.48	0	798.86	761.72	758.74	820.75	697.96	811.89	796.33	0	793.42	800.16	695.16	703.69	0	711.42	0	793.52	748.1	693.26	709.63	730.38	768.22	767.26	809.88	783	0	750	791.27	692.23	713.77	753.01	795.6	759.92	832.19	0	0	0
3.7911e+13	718.93	722.14	716.46	718.08	714.36	797.19	791.72	708.71	0	734.69	768.72	778.3	0	795.1	761.4	758.58	817.93	697.89	801.72	796.15	0	786.92	799.94	695.06	703.54	0	711.25	0	791.95	747.92	693.16	709.57	730.27	768.07	767.13	810.05	772.25	0	751.06	791.02	692.06	713.66	752.69	786.76	759.79	823.15	0	0	0
3.7956e+13	718.78	721.96	716.14	717.66	714.27	797.05	784.64	708.64	0	734.55	764.84	778.11	0	790.93	761.22	758.42	814.33	697.82	794.67	795.97	0	781.52	799.76	694.95	703.39	0	711.09	0	789.03	747.73	693.05	709.5	730.17	767.92	767	810.34	765.35	0	750.96	790.83	691.9	713.56	752.52	780.38	759.65	816.65	0	0	0
3.8002e+13	718.64	721.77	715.84	716.81	714.19	796.91	779.26	708.57	0	734.41	761.39	777.92	0	787.06	761.11	758.27	810.77	697.75	789.22	795.81	0	777.06	799.64	694.84	703.24	0	710.93	0	785.93	747.54	692.94	709.44	730.06	767.77	766.87	810.45	760.26	0	750.21	790.7	691.72	713.45	752.41	775.41	759.52	811.47	0	0	0
3.8048e+13	718.5	721.59	715.56	715.76	714.11	796.77	774.91	708.5	0	734.28	758.34	777.76	0	783.57	760.99	758.11	807.4	697.68	784.75	795.69	0	773.27	799.56	694.74	703.09	0	710.76	0	782.94	747.35	692.84	709.38	729.96	767.62	766.74	810.31	756.21	0	749.12	790.61	691.55	713.35	752.27	771.32	759.38	807.12	0	0	0
3.8093e+13	719.97	723.1	717.53	716.45	715.69	798	844.99	710.15	0	735.67	759.25	779.11	0	784.92	762.56	759.46	807.72	699.44	851.76	796.98	0	786.09	800.86	696.5	704.69	0	712.3	0	780.87	748.79	694.63	711.03	731.39	768.94	768.05	811.11	853.11	0	749.12	791.97	693.29	714.89	753.91	808.51	760.7	866.12	0	0	0
3.8139e+13	719.83	722.92	717.25	716.91	715.61	797.88	811.76	710.08	0	735.53	773.78	778.97	0	799.69	762.24	759.3	820.99	699.37	821.06	796.85	0	797.4	800.7	696.4	704.55	0	712.14	0	792.49	748.6	694.53	710.96	731.28	768.79	767.92	810.44	793.78	0	749.16	791.79	693.12	714.79	753.54	802.82	760.57	840.19	0	0	0
3.8184e+13	719.68	722.73	716.94	718.18	715.52	797.75	797.4	710.01	0	735.39	771.27	778.8	0	797.7	761.88	759.15	820.07	699.3	807.32	796.69	0	790.8	800.49	696.29	704.4	0	711.97	0	793.44	748.42	694.42	710.9	731.17	768.64	767.79	810.28	777.97	0	750.85	791.55	692.96	714.68	753.14	791.71	760.43	828.23	0	0	0
3.823e+13	719.54	722.55	716.62	718.23	715.44	797.62	788.71	709.94	0	735.26	767.27	778.61	0	793.58	761.62	758.99	816.74	699.23	798.76	796.5	0	784.75	800.27	696.18	704.25	0	711.81	0	791.04	748.23	694.31	710.84	731.06	768.49	767.66	810.56	769.26	0	751.37	791.32	692.79	714.58	752.89	784.09	760.3	820.51	0	0	0
3.8275e+13	719.4	722.37	716.31	717.58	715.36	797.48	782.46	709.87	0	735.12	763.55	778.42	0	789.51	761.47	758.83	813.12	699.15	792.49	796.33	0	779.78	800.12	696.08	704.1	0	711.65	0	787.98	748.05	694.2	710.77	730.96	768.34	767.54	810.79	763.26	0	750.94	791.16	692.63	714.47	752.76	778.38	760.16	814.67	0	0	0
3.8321e+13	719.25	722.18	716.02	716.62	715.28	797.34	777.57	709.8	0	734.98	760.27	778.25	0	785.8	761.37	758.68	809.64	699.08	787.5	796.19	0	775.62	800.02	695.97	703.95	0	711.48	0	784.91	747.86	694.1	710.71	730.85	768.19	767.41	810.8	758.66	0	750.01	791.05	692.46	714.37	752.64	773.82	760.02	809.88	0	0	0
3.8367e+13	719.11	722	715.75	715.52	715.19	797.2	773.52	709.73	0	734.85	757.36	778.09	0	782.46	761.22	758.52	806.38	699.01	783.35	796.07	0	772.05	799.94	695.86	703.8	0	711.32	0	782	747.67	693.99	710.65	730.74	768.04	767.28	810.56	754.92	0	748.85	790.95	692.29	714.26	752.47	770.01	759.89	805.79	0	0	0
3.8412e+13	720.57	723.5	717.71	716.41	716.75	798.42	827.28	711.36	0	736.22	769.99	779.44	0	795.59	762.74	759.86	816.91	700.75	835.54	797.35	0	797.96	801.21	697.6	705.38	0	712.84	0	787.31	749.1	695.76	712.27	732.16	769.35	768.58	811.19	814.24	0	748.89	792.29	693.99	715.79	754.05	811	761.2	852.57	0	0	0
3.8458e+13	720.42	723.31	717.41	717.85	716.67	798.3	804.85	711.29	0	736.09	773.48	779.29	0	799.73	762.38	759.7	821.51	700.67	814.52	797.21	0	794.97	801.03	697.49	705.23	0	712.68	0	793.91	748.91	695.65	712.21	732.05	769.2	768.45	810.66	785.86	0	750.18	792.08	693.82	715.68	753.64	797.82	761.07	834.61	0	0	0
3.8503e+13	720.28	723.13	717.1	718.58	716.59	798.18	793.57	711.22	0	735.95	769.81	779.11	0	796.26	762.05	759.54	819.05	700.6	803.59	797.03	0	788.35	800.8	697.39	705.09	0	712.51	0	792.85	748.73	695.54	712.15	731.94	769.05	768.32	810.75	774.04	0	751.46	791.83	693.66	715.58	753.29	788.43	760.93	824.96	0	0	0
3.8549e+13	720.14	722.95	716.79	718.27	716.5	798.04	786.11	711.15	0	735.81	765.87	778.92	0	792.08	761.84	759.39	815.51	700.53	796.18	796.84	0	782.78	800.61	697.28	704.94	0	712.35	0	790.03	748.54	695.44	712.08	731.83	768.9	768.19	811.05	766.71	0	751.51	791.62	693.49	715.47	753.11	781.74	760.79	818.2	0	0	0
3.8594e+13	719.99	722.77	716.49	717.45	716.42	797.9	780.51	711.07	0	735.67	762.33	778.74	0	788.15	761.73	759.23	811.94	700.46	790.53	796.69	0	778.17	800.49	697.17	704.79	0	712.19	0	786.92	748.35	695.33	712.02	731.73	768.75	768.06	811.2	761.39	0	750.82	791.49	693.33	715.36	753	776.58	760.66	812.86	0	0	0
3.864e+13	719.85	722.58	716.2	716.42	716.34	797.76	776.01	711	0	735.54	759.21	778.57	0	784.6	761.61	759.07	808.55	700.39	785.93	796.56	0	774.28	800.4	697.07	704.64	0	712.02	0	783.91	748.16	695.23	711.96	731.62	768.61	767.93	811.1	757.2	0	749.77	791.39	693.16	715.26	752.86	772.36	760.52	808.41	0	0	0
3.8685e+13	721.29	724.07	718.15	717.13	717.87	798.96	848.29	712.61	0	736.9	756.25	779.91	0	781.24	763.2	760.41	804.84	702.1	854.59	797.83	0	776.12	801.69	698.77	706.2	0	713.53	0	780.39	749.58	696.96	713.56	733.02	769.91	769.22	811.95	892.94	0	749.81	792.75	694.84	716.76	754.52	796.04	761.83	868.31	0	0	0
3.8731e+13	721.15	723.88	717.88	717.12	717.79	798.84	815.6	712.54	0	736.76	773.93	779.76	0	799.71	762.89	760.25	820.96	702.02	824.71	797.71	0	798.58	801.54	698.67	706.05	0	713.36	0	792	749.4	696.85	713.5	732.91	769.76	769.09	811.27	798.33	0	749.36	792.58	694.67	716.66	754.16	805.47	761.69	843.43	0	0	0
3.8777e+13	721.01	723.7	717.57	718.58	717.71	798.72	799.64	712.47	0	736.63	772.33	779.6	0	798.76	762.52	760.09	821.04	701.95	809.53	797.55	0	792.33	801.33	698.56	705.9	0	713.2	0	794.13	749.21	696.75	713.43	732.8	769.61	768.96	811	780.24	0	751.11	792.35	694.51	716.55	753.75	793.65	761.55	830.31	0	0	0
3.8822e+13	720.86	723.52	717.26	718.8	717.62	798.59	790.36	712.39	0	736.49	768.33	779.42	0	794.74	762.24	759.93	817.88	701.88	800.44	797.36	0	786.1	801.12	698.46	705.76	0	713.04	0	791.99	749.02	696.64	713.37	732.7	769.46	768.83	811.24	770.83	0	751.84	792.11	694.35	716.45	753.47	785.6	761.41	822.18	0	0	0
3.8868e+13	720.72	723.34	716.95	718.22	717.54	798.45	783.81	712.32	0	736.35	764.53	779.22	0	790.63	762.08	759.78	814.29	701.8	793.89	797.19	0	780.97	800.95	698.35	705.61	0	712.87	0	788.97	748.84	696.53	713.3	732.59	769.31	768.7	811.5	764.5	0	751.52	791.93	694.18	716.34	753.33	779.65	761.28	816.12	0	0	0
3.8913e+13	720.58	723.15	716.66	717.29	717.46	798.31	778.74	712.25	0	736.21	761.17	779.05	0	786.86	761.98	759.62	810.78	701.73	788.74	797.04	0	776.69	800.85	698.24	705.46	0	712.71	0	785.88	748.65	696.43	713.24	732.48	769.16	768.57	811.55	759.72	0	750.64	791.82	694.01	716.23	753.22	774.93	761.14	811.21	0	0	0
3.8959e+13	720.43	722.97	716.38	716.19	717.37	798.17	774.57	712.18	0	736.08	758.2	778.88	0	783.46	761.85	759.46	807.49	701.66	784.47	796.92	0	773.03	800.76	698.14	705.31	0	712.55	0	782.94	748.46	696.32	713.17	732.37	769.01	768.44	811.35	755.85	0	749.5	791.72	693.85	716.13	753.07	771.01	761	807.03	0	0	0
3.9004e+13	721.86	724.44	718.32	716.88	718.89	799.37	833.81	713.76	0	737.43	767.19	780.22	0	792.93	763.37	760.79	814.69	703.34	841.6	798.18	0	796.14	802.03	699.82	706.85	0	714.04	0	785.35	749.87	698.03	714.76	733.76	770.3	769.72	812.03	824.67	0	749.42	793.05	695.5	717.62	754.65	812.67	762.3	857.79	0	0	0
3.905e+13	721.72	724.26	718.04	718.11	718.81	799.25	807.76	713.69	0	737.29	774.28	780.07	0	800.43	763.02	760.63	822.1	703.27	817.33	798.05	0	796.48	801.86	699.71	706.7	0	713.87	0	794.12	749.69	697.92	714.69	733.65	770.15	769.59	811.43	789.03	0	750.33	792.86	695.34	717.51	754.25	800.14	762.16	837.17	0	0	0
3.9096e+13	721.57	724.08	717.73	719.09	718.72	799.12	795.49	713.62	0	737.16	770.89	779.9	0	797.4	762.67	760.47	820.12	703.2	805.51	797.88	0	789.8	801.63	699.6	706.56	0	713.71	0	793.69	749.5	697.82	714.62	733.54	770	769.46	811.43	775.93	0	751.81	792.61	695.17	717.4	753.88	790.15	762.03	826.81	0	0	0
3.9141e+13	721.43	723.89	717.41	718.89	718.64	798.99	787.6	713.55	0	737.02	766.89	779.71	0	793.22	762.45	760.31	816.66	703.12	797.71	797.69	0	784.04	801.43	699.5	706.41	0	713.55	0	791	749.31	697.71	714.56	733.43	769.85	769.33	811.72	768.12	0	752.03	792.39	695.01	717.3	753.67	783.13	761.89	819.74	0	0	0
3.9187e+13	721.29	723.71	717.11	718.12	718.55	798.85	781.77	713.47	0	736.88	763.27	779.52	0	789.24	762.33	760.15	813.08	703.05	791.84	797.53	0	779.3	801.3	699.39	706.26	0	713.39	0	787.9	749.13	697.6	714.49	733.32	769.7	769.2	811.91	762.54	0	751.42	792.25	694.85	717.19	753.56	777.76	761.75	814.24	0	0	0
3.9232e+13	721.14	723.53	716.83	717.09	718.47	798.71	777.12	713.4	0	736.74	760.08	779.35	0	785.62	762.22	760	809.67	702.98	787.1	797.39	0	775.3	801.2	699.28	706.11	0	713.22	0	784.86	748.94	697.5	714.43	733.21	769.55	769.07	811.85	758.19	0	750.41	792.14	694.68	717.08	753.44	773.41	761.61	809.68	0	0	0
3.9278e+13	722.56	724.99	718.77	717.84	719.97	799.89	808.64	714.96	0	738.09	756.2	780.67	0	780.85	763.81	761.31	804.73	704.64	816.91	798.65	0	769.77	802.48	700.94	707.63	0	714.7	0	781.15	750.34	699.18	715.99	734.58	770.84	770.34	812.76	1021.9	0	750.49	793.49	696.31	718.55	755.1	768.62	762.9	834.51	0	0	0
3.9323e+13	722.41	724.81	718.49	717.37	719.88	799.77	819.94	714.89	0	737.95	773.57	780.53	0	799.24	763.52	761.16	820.49	704.56	828.79	798.53	0	799.4	802.35	700.83	707.49	0	714.53	0	791.12	750.15	699.07	715.93	734.48	770.69	770.21	812.09	803.75	0	749.61	793.34	696.15	718.45	754.76	808.15	762.76	847.03	0	0	0
3.9369e+13	722.27	724.63	718.2	718.97	719.8	799.65	802	714.82	0	737.81	773.34	780.37	0	799.75	763.15	761	821.92	704.49	811.85	798.38	0	793.86	802.15	700.72	707.34	0	714.37	0	794.7	749.97	698.96	715.86	734.37	770.54	770.08	811.71	782.68	0	751.33	793.11	695.98	718.34	754.35	795.67	762.63	832.46	0	0	0
3.9415e+13	722.13	724.44	717.88	719.38	719.71	799.52	792.05	714.75	0	737.67	769.39	780.19	0	795.89	762.84	760.84	818.99	704.42	802.15	798.19	0	787.46	801.93	700.62	707.19	0	714.21	0	792.91	749.78	698.86	715.79	734.26	770.39	769.95	811.9	772.46	0	752.27	792.87	695.82	718.23	754.04	787.15	762.49	823.86	0	0	0
3.946e+13	721.98	724.26	717.57	718.88	719.63	799.38	785.19	714.67	0	737.53	765.52	779.99	0	791.74	762.67	760.68	815.42	704.34	795.31	798.01	0	782.16	801.75	700.51	707.04	0	714.05	0	789.95	749.6	698.75	715.73	734.15	770.24	769.82	812.17	765.77	0	752.08	792.68	695.66	718.12	753.89	780.93	762.35	817.57	0	0	0
3.9506e+13	721.84	724.08	717.28	717.97	719.54	799.24	779.92	714.6	0	737.4	762.08	779.81	0	787.91	762.57	760.52	811.91	704.27	789.98	797.86	0	777.75	801.64	700.4	706.9	0	713.88	0	786.84	749.41	698.64	715.66	734.04	770.09	769.69	812.26	760.79	0	751.26	792.56	695.49	718.02	753.78	776.04	762.21	812.53	0	0	0
3.9551e+13	721.7	723.9	717.01	716.88	719.46	799.1	775.62	714.53	0	737.26	759.04	779.65	0	784.45	762.44	760.37	808.59	704.19	785.58	797.74	0	774	801.55	700.3	706.75	0	713.72	0	783.87	749.22	698.54	715.59	733.93	769.94	769.56	812.1	756.79	0	750.13	792.46	695.33	717.91	753.64	772	762.08	808.25	0	0	0
3.9597e+13	723.1	725.35	718.94	717.48	720.94	800.28	841.29	716.07	0	738.59	763.24	780.97	0	789.13	763.98	761.67	811.63	705.83	848.48	798.99	0	791.86	802.81	701.93	708.25	0	715.18	0	783.33	750.62	700.19	717.14	735.29	771.22	770.83	812.84	839.89	690.54	750.04	793.79	696.94	719.36	755.24	812.25	763.36	863.68	0	0	0
3.9642e+13	722.95	725.16	718.65	718.37	720.85	800.16	810.94	715.99	0	738.45	774.89	780.82	0	800.92	763.64	761.52	822.48	705.76	820.38	798.86	0	797.91	802.65	701.82	708.1	0	715.02	0	794.08	750.43	700.08	717.07	735.18	771.06	770.69	812.19	792.61	690.44	750.46	793.6	696.78	719.25	754.85	802.57	763.22	839.91	0	0	0
3.9688e+13	722.81	724.98	718.35	719.59	720.76	800.03	797.49	715.92	0	738.31	771.96	780.65	0	798.49	763.28	761.36	821.13	705.68	807.5	798.69	0	791.26	802.43	701.71	707.96	0	714.86	0	794.46	750.24	699.98	717	735.07	770.91	770.56	812.09	777.94	690.33	752.13	793.36	696.61	719.15	754.46	791.93	763.08	828.7	0	0	0
3.9733e+13	722.67	724.8	718.03	719.53	720.68	799.9	789.13	715.85	0	738.17	767.93	780.46	0	794.35	763.03	761.2	817.78	705.61	799.27	798.5	0	785.32	802.23	701.61	707.81	0	714.69	0	791.95	750.06	699.87	716.93	734.96	770.76	770.43	812.36	769.57	690.23	752.52	793.13	696.45	719.04	754.23	784.54	762.94	821.3	0	0	0
3.9779e+13	722.52	724.62	717.73	718.81	720.59	799.76	783.04	715.77	0	738.04	764.23	780.27	0	790.32	762.9	761.04	814.2	705.53	793.16	798.33	0	780.43	802.08	701.5	707.66	0	714.53	0	788.87	749.87	699.76	716.87	734.85	770.61	770.3	812.58	763.72	690.13	752.01	792.97	696.28	718.93	754.11	778.96	762.8	815.62	0	0	0
3.9825e+13	722.38	724.44	717.45	717.8	720.51	799.62	778.23	715.7	0	737.9	760.96	780.1	0	786.64	762.8	760.89	810.76	705.46	788.27	798.19	0	776.32	801.98	701.39	707.52	0	714.37	0	785.81	749.68	699.66	716.8	734.74	770.46	770.17	812.57	759.2	690.03	751.03	792.87	696.12	718.83	754	774.47	762.67	810.94	0	0	0
3.987e+13	722.24	724.25	717.18	716.66	720.42	799.48	774.24	715.63	0	737.76	758.06	779.94	0	783.33	762.65	760.73	807.54	705.38	784.17	798.08	0	772.78	801.89	701.29	707.37	0	714.21	0	782.91	749.49	699.55	716.73	734.63	770.31	770.04	812.31	755.5	0	749.84	792.77	695.96	718.72	753.82	770.7	762.53	806.92	0	0	0
3.9916e+13	723.62	725.69	719.1	717.69	721.88	800.66	824.92	717.15	0	739.08	772.5	781.26	0	798.09	764.12	762.03	819.47	707	833.45	799.32	0	799.58	803.12	702.89	708.85	0	715.65	0	789.79	750.88	701.18	718.26	735.97	771.58	771.29	812.88	810.41	691.69	749.95	794.06	697.55	720.15	755.34	810.74	763.8	851.08	0	0	0
3.9961e+13	723.48	725.51	718.81	719.35	721.8	800.54	804.52	717.07	0	738.94	774.29	781.1	0	800.63	763.75	761.87	822.68	706.92	814.3	799.17	0	795.37	802.93	702.78	708.7	0	715.49	0	795.14	750.7	701.07	718.19	735.86	771.43	771.16	812.41	785.35	691.58	751.51	793.85	697.39	720.05	754.93	797.78	763.66	834.72	0	0	0
4.0007e+13	723.33	725.33	718.5	719.98	721.71	800.41	793.81	717	0	738.8	770.46	780.93	0	797.01	763.43	761.71	820.06	706.85	803.92	798.99	0	788.84	802.71	702.68	708.56	0	715.33	0	793.78	750.51	700.97	718.12	735.75	771.28	771.03	812.53	774.18	691.48	752.67	793.6	697.22	719.94	754.6	788.74	763.52	825.56	0	0	0
4.0052e+13	723.19	725.15	718.19	719.57	721.62	800.27	786.58	716.92	0	738.67	766.52	780.73	0	792.84	763.24	761.55	816.54	706.77	796.75	798.81	0	783.36	802.53	702.57	708.41	0	715.16	0	790.9	750.32	700.86	718.05	735.65	771.13	770.9	812.81	767.09	691.38	752.62	793.4	697.06	719.83	754.43	782.24	763.38	819.03	0	0	0
4.0098e+13	723.05	724.96	717.9	718.68	721.54	800.13	781.11	716.85	0	738.53	763	780.55	0	788.95	763.13	761.39	813.01	706.69	791.22	798.65	0	778.83	802.4	702.46	708.26	0	715	0	787.79	750.14	700.75	717.98	735.54	770.98	770.77	812.94	761.88	691.27	751.86	793.27	696.9	719.72	754.33	777.17	763.25	813.83	0	0	0
4.0144e+13	722.91	724.78	717.63	717.6	721.45	799.99	776.68	716.78	0	738.39	759.89	780.38	0	785.43	763.02	761.24	809.66	706.62	786.7	798.52	0	774.98	802.31	702.36	708.12	0	714.84	0	784.79	749.95	700.65	717.92	735.43	770.83	770.64	812.82	757.74	691.16	750.77	793.17	696.73	719.62	754.19	773.01	763.11	809.47	0	0	0
4.0189e+13	724.28	726.21	719.54	718.19	722.9	801.16	848.26	718.28	0	739.7	759.1	781.69	0	784.76	764.56	762.53	808.21	708.21	854.84	799.76	0	783.97	803.56	703.94	709.58	0	716.27	0	781.96	751.33	702.25	719.42	736.76	772.09	771.88	813.61	865.63	692.91	750.71	794.49	698.3	721.03	755.8	806.54	764.37	869.04	0	0	0
4.0235e+13	724.13	726.03	719.27	718.62	722.81	801.03	814.45	718.2	0	739.56	775.24	781.54	0	801.11	764.24	762.37	822.58	708.14	823.72	799.63	0	799.18	803.41	703.83	709.44	0	716.11	0	793.75	751.14	702.14	719.35	736.65	771.94	771.75	812.94	796.71	692.81	750.61	794.32	698.14	720.92	755.43	805.1	764.23	842.87	0	0	0
4.028e+13	723.99	725.85	718.97	720.07	722.72	800.91	799.6	718.13	0	739.42	773.02	781.38	0	799.53	763.87	762.21	822.07	708.06	809.58	799.47	0	792.73	803.2	703.72	709.29	0	715.95	0	795.14	750.96	702.04	719.28	736.54	771.79	771.62	812.73	780.08	692.7	752.4	794.08	697.98	720.82	755.02	793.77	764.09	830.65	0	0	0
4.0326e+13	723.85	725.66	718.65	720.17	722.64	800.78	790.7	718.05	0	739.28	768.97	781.19	0	795.47	763.6	762.05	818.86	707.98	800.86	799.29	0	786.62	802.99	703.62	709.14	0	715.78	0	792.86	750.77	701.93	719.22	736.43	771.64	771.49	812.98	771.08	692.6	753	793.84	697.81	720.71	754.77	785.99	763.95	822.86	0	0	0
4.0371e+13	723.7	725.48	718.35	719.5	722.55	800.64	784.33	717.98	0	739.14	765.19	781	0	791.39	763.46	761.89	815.3	707.91	794.5	799.11	0	781.57	802.83	703.51	709	0	715.62	0	789.82	750.59	701.82	719.15	736.32	771.49	771.36	813.22	764.92	692.49	752.59	793.68	697.65	720.6	754.64	780.17	763.81	816.99	0	0	0
4.0417e+13	723.56	725.3	718.07	718.5	722.46	800.49	779.35	717.9	0	739.01	761.85	780.82	0	787.65	763.36	761.74	811.84	707.83	789.45	798.97	0	777.34	802.72	703.4	708.85	0	715.46	0	786.74	750.4	701.72	719.08	736.21	771.33	771.23	813.24	760.22	692.39	751.65	793.56	697.49	720.49	754.53	775.53	763.68	812.19	0	0	0
4.0463e+13	723.42	725.12	717.8	717.36	722.38	800.36	775.24	717.83	0	738.87	758.89	780.66	0	784.28	763.22	761.58	808.59	707.76	785.24	798.85	0	773.72	802.63	703.3	708.7	0	715.3	0	783.81	750.21	701.61	719.01	736.1	771.18	771.1	813.03	756.41	692.28	750.47	793.46	697.33	720.39	754.37	771.66	763.54	808.09	0	0	0
4.0508e+13	724.78	726.54	719.71	718.08	723.8	801.52	830.73	719.31	0	740.17	770.43	781.97	0	796.06	764.7	762.86	817.73	709.32	838.85	800.07	0	798.72	803.86	704.85	710.15	0	716.72	690.37	788.01	751.58	703.19	720.5	737.41	772.44	772.33	813.65	818.98	694	750.4	794.76	698.88	721.79	755.91	812.92	764.79	855.74	0	0	0
4.0554e+13	724.63	726.36	719.42	719.63	723.71	801.4	807.24	719.24	0	740.03	775.15	781.81	0	801.37	764.34	762.7	823.3	709.25	816.92	799.93	0	796.86	803.68	704.75	710.01	0	716.55	690.27	795.4	751.4	703.08	720.43	737.3	772.29	772.2	813.09	788.3	693.9	751.65	794.55	698.72	721.68	755.5	799.98	764.65	837.09	0	0	0
4.0599e+13	724.49	726.17	719.11	720.49	723.63	801.27	795.63	719.16	0	739.89	771.54	781.64	0	798.1	764	762.55	821.08	709.17	805.74	799.76	0	790.23	803.46	704.64	709.86	0	716.39	690.17	794.59	751.21	702.98	720.36	737.19	772.14	772.07	813.13	775.98	693.79	753.04	794.3	698.55	721.57	755.14	790.39	764.51	827.3	0	0	0
4.0645e+13	724.35	725.99	718.8	720.18	723.54	801.13	788.01	719.08	0	739.75	767.53	781.45	0	793.94	763.79	762.39	817.62	709.1	798.21	799.57	0	784.58	803.27	704.53	709.71	0	716.23	690.08	791.84	751.03	702.87	720.29	737.08	771.99	771.94	813.41	768.44	693.69	753.14	794.09	698.39	721.46	754.95	783.57	764.37	820.49	0	0	0
4.069e+13	724.2	725.81	718.51	719.33	723.45	800.99	782.31	719.01	0	739.61	763.93	781.26	0	789.99	763.68	762.23	814.09	709.02	792.47	799.41	0	779.91	803.14	704.43	709.57	0	716.07	0	788.73	750.84	702.76	720.22	736.97	771.83	771.81	813.58	762.99	693.58	752.46	793.95	698.23	721.35	754.85	778.31	764.24	815.14	0	0	0
4.0736e+13	724.06	725.63	718.24	718.25	723.36	800.85	777.74	718.93	0	739.47	760.75	781.09	0	786.41	763.57	762.07	810.72	708.94	787.82	799.28	0	775.96	803.04	704.32	709.42	0	715.91	0	785.7	750.65	702.66	720.15	736.86	771.68	771.67	813.5	758.71	693.48	751.4	793.85	698.07	721.25	754.73	774.02	764.1	810.67	0	0	0
4.0782e+13	725.41	727.04	720.14	718.85	724.77	802	845.27	720.4	0	740.76	757.08	782.38	0	782.03	765.12	763.35	806.14	710.49	851.68	800.5	0	773.77	804.28	705.86	710.86	0	717.31	691.62	781.98	752.02	704.21	721.62	738.16	772.93	772.9	814.35	919.72	695.17	751.38	795.17	699.6	722.63	756.35	788.15	765.34	865.83	0	0	0
4.0827e+13	725.26	726.86	719.87	718.76	724.69	801.87	818.39	720.32	0	740.62	775.2	782.23	0	800.9	764.82	763.19	822.33	710.41	827.43	800.38	0	800.19	804.14	705.75	710.71	0	717.15	691.52	793.08	751.83	704.11	721.55	738.05	772.78	772.77	813.68	801.52	695.06	750.79	795	699.44	722.52	755.99	807.7	765.2	846.13	0	0	0
4.0873e+13	725.12	726.68	719.57	720.4	724.6	801.75	801.83	720.24	0	740.48	774.04	782.07	0	800.5	764.45	763.03	822.93	710.34	811.76	800.22	0	794.21	803.94	705.64	710.56	0	716.99	691.42	795.73	751.65	704	721.47	737.94	772.63	772.64	813.36	782.39	694.96	752.62	794.77	699.28	722.41	755.58	795.7	765.06	832.66	0	0	0
4.0918e+13	724.98	726.49	719.26	720.68	724.51	801.62	792.32	720.17	0	740.35	770.02	781.89	0	796.57	764.15	762.87	819.92	710.26	802.49	800.04	0	787.93	803.72	705.53	710.42	0	716.83	691.32	793.75	751.46	703.89	721.4	737.83	772.48	772.51	813.56	772.65	694.85	753.43	794.53	699.12	722.3	755.29	787.48	764.93	824.45	0	0	0
4.0964e+13	724.83	726.31	718.95	720.08	724.42	801.48	785.65	720.09	0	740.21	766.16	781.7	0	792.45	764	762.71	816.38	710.18	795.85	799.86	0	782.72	803.55	705.43	710.27	0	716.67	691.22	790.76	751.27	703.78	721.33	737.72	772.33	772.37	813.82	766.15	694.75	753.14	794.35	698.96	722.2	755.16	781.41	764.79	818.36	0	0	0
4.1009e+13	724.69	726.13	718.67	719.1	724.33	801.34	780.48	720.01	0	740.07	762.74	781.51	0	788.66	763.9	762.56	812.9	710.1	790.63	799.71	0	778.37	803.44	705.32	710.12	0	716.5	691.12	787.66	751.09	703.68	721.26	737.61	772.17	772.24	813.89	761.26	694.64	752.26	794.23	698.79	722.09	755.06	776.61	764.65	813.43	0	0	0
4.1055e+13	724.55	725.95	718.4	717.96	724.25	801.2	776.25	719.94	0	739.93	759.71	781.35	0	785.22	763.77	762.4	809.62	710.03	786.3	799.59	0	774.66	803.35	705.21	709.98	0	716.34	691.01	784.7	750.9	703.57	721.19	737.5	772.02	772.11	813.71	757.32	694.54	751.1	794.13	698.63	721.98	754.91	772.62	764.51	809.24	0	0	0
4.11e+13	725.88	727.35	720.3	718.5	725.64	802.34	837.54	721.39	0	741.21	767.13	782.64	0	792.94	765.26	763.67	815.16	711.56	845.14	800.8	0	796.07	804.57	706.73	711.4	0	717.74	692.74	785.94	752.26	705.11	722.64	738.79	773.27	773.33	814.39	830.74	696.2	750.95	795.42	700.15	723.35	756.46	813.95	765.75	861.13	0	0	0
4.1146e+13	725.74	727.17	720.02	719.78	725.55	802.22	810.18	721.31	0	741.07	775.86	782.49	0	801.94	764.92	763.51	823.74	711.48	819.74	800.67	0	798.3	804.41	706.62	711.25	0	717.57	692.64	795.47	752.07	705	722.57	738.68	773.11	773.2	813.77	791.58	696.1	751.75	795.23	699.99	723.24	756.06	802.3	765.61	839.62	0	0	0
4.1192e+13	725.59	726.99	719.71	720.89	725.46	802.09	797.54	721.23	0	740.93	772.59	782.32	0	799.16	764.56	763.35	822.05	711.4	807.62	800.5	0	791.64	804.19	706.51	711.1	0	717.41	692.55	795.35	751.89	704.89	722.5	738.57	772.96	773.07	813.72	777.89	695.99	753.35	794.98	699.82	723.13	755.68	792.09	765.47	829.08	0	0	0
4.1237e+13	725.45	726.81	719.4	720.71	725.37	801.96	789.48	721.15	0	740.79	768.54	782.13	0	795.03	764.33	763.19	818.68	711.32	799.69	800.31	0	785.82	803.99	706.4	710.96	0	717.25	692.45	792.75	751.7	704.78	722.43	738.46	772.81	772.93	813.99	769.84	695.89	753.63	794.76	699.66	723.02	755.47	784.93	765.33	821.96	0	0	0
4.1283e+13	725.31	726.63	719.1	719.91	725.29	801.82	783.54	721.08	0	740.65	764.86	781.94	0	791.02	764.21	763.03	815.15	711.24	793.74	800.14	0	781	803.84	706.3	710.81	0	717.09	692.34	789.66	751.52	704.68	722.36	738.35	772.66	772.8	814.18	764.13	695.78	753.03	794.61	699.5	722.91	755.36	779.46	765.19	816.44	0	0	0
4.1328e+13	725.16	726.45	718.83	718.85	725.2	801.68	778.81	721	0	740.51	761.61	781.77	0	787.38	764.11	762.87	811.75	711.17	788.94	800.01	0	776.94	803.74	706.19	710.67	0	716.93	692.24	786.61	751.33	704.57	722.29	738.23	772.51	772.67	814.15	759.69	695.68	752	794.51	699.34	722.81	755.25	775.04	765.05	811.86	0	0	0
4.1374e+13	725.02	726.27	718.56	717.67	725.11	801.54	774.87	720.92	0	740.37	758.72	781.61	0	784.09	763.95	762.72	808.57	711.09	784.89	799.89	0	773.44	803.65	706.08	710.52	0	716.77	692.14	783.72	751.14	704.46	722.21	738.12	772.35	772.54	813.88	756.04	695.57	750.77	794.4	699.18	722.7	755.07	771.31	764.91	807.91	0	0	0
4.1419e+13	726.34	727.65	720.45	718.9	726.49	802.68	822.87	722.35	0	741.64	774.57	782.9	0	800.15	765.38	763.98	821.61	712.6	831.63	801.09	0	800.75	804.84	707.58	711.92	0	718.15	693.84	791.99	752.5	705.98	723.65	739.4	773.59	773.75	814.4	807.3	697.21	751.03	795.66	700.68	724.05	756.54	810.3	766.14	849.78	0	0	0
4.1465e+13	726.2	727.47	720.15	720.66	726.4	802.56	804.2	722.27	0	741.5	775	782.74	0	801.39	765.01	763.82	823.69	712.52	814.06	800.94	0	795.69	804.65	707.47	711.78	0	717.99	693.74	796.21	752.31	705.87	723.58	739.29	773.44	773.62	813.98	784.89	697.1	752.78	795.44	700.52	723.94	756.12	797.71	766	834.77	0	0	0
4.1511e+13	726.06	727.29	719.84	721.14	726.31	802.43	793.99	722.2	0	741.36	771.06	782.56	0	797.65	764.7	763.66	820.93	712.44	804.17	800.76	0	789.26	804.43	707.36	711.63	0	717.83	693.64	794.59	752.12	705.76	723.5	739.18	773.29	773.48	814.13	774.29	697	753.82	795.2	700.35	723.83	755.81	789.01	765.86	826.06	0	0	0
4.1556e+13	725.91	727.11	719.53	720.62	726.22	802.29	786.99	722.12	0	741.23	767.13	782.37	0	793.51	764.52	763.5	817.43	712.36	797.22	800.58	0	783.88	804.25	707.25	711.49	0	717.66	693.54	791.68	751.94	705.65	723.43	739.07	773.13	773.35	814.4	767.42	696.89	753.66	795	700.19	723.72	755.66	782.67	765.72	819.74	0	0	0
4.1602e+13	725.77	726.93	719.24	719.67	726.13	802.15	781.63	722.04	0	741.09	763.62	782.18	0	789.66	764.42	763.34	813.94	712.28	791.82	800.43	0	779.41	804.13	707.15	711.34	0	717.5	693.44	788.57	751.75	705.55	723.36	738.96	772.98	773.22	814.5	762.32	696.79	752.84	794.88	700.03	723.61	755.56	777.69	765.58	814.67	0	0	0
4.1647e+13	725.63	726.75	718.98	718.54	726.04	802.01	777.26	721.96	0	740.95	760.53	782.02	0	786.17	764.3	763.19	810.64	712.2	787.37	800.3	0	775.6	804.04	707.04	711.19	0	717.34	693.34	785.58	751.56	705.44	723.29	738.84	772.83	773.09	814.36	758.24	696.69	751.7	794.78	699.88	723.51	755.43	773.59	765.44	810.39	0	0	0
4.1693e+13	726.94	728.13	720.86	719.01	727.4	803.14	845.05	723.38	0	742.21	762.85	783.3	0	788.78	765.81	764.44	811.85	713.69	852.03	801.5	0	790.54	805.25	708.51	712.58	0	718.71	695.01	784.02	752.91	706.93	724.71	740.11	774.06	774.29	815.09	848.69	698.3	751.55	796.06	701.35	724.84	756.99	812.02	766.67	866.98	0	0	690.94
4.1738e+13	726.8	727.95	720.58	719.85	727.31	803.01	813.42	723.3	0	742.07	776.34	783.15	0	802.27	765.47	764.28	823.96	713.61	822.82	801.37	0	799.62	805.1	708.4	712.44	0	718.55	694.91	795.28	752.73	706.83	724.63	740	773.91	774.16	814.44	795.3	698.19	751.84	795.88	701.19	724.73	756.6	804.71	766.53	842.35	0	0	690.85
4.1784e+13	726.65	727.77	720.28	721.21	727.22	802.89	799.53	723.22	0	741.93	773.62	782.98	0	800.18	765.11	764.12	822.96	713.53	809.58	801.21	0	793.07	804.89	708.3	712.29	0	718.39	694.81	796.04	752.54	706.72	724.56	739.89	773.76	774.03	814.3	779.92	698.09	753.6	795.64	701.03	724.63	756.21	793.86	766.39	830.91	0	0	690.76
4.183e+13	726.51	727.59	719.96	721.18	727.13	802.75	790.98	723.14	0	741.79	769.55	782.79	0	796.1	764.85	763.96	819.71	713.45	801.21	801.02	0	787.07	804.68	708.19	712.14	0	718.23	694.71	793.63	752.36	706.61	724.49	739.78	773.6	773.89	814.54	771.28	697.98	754.07	795.41	700.87	724.52	755.97	786.32	766.25	823.44	0	0	690.67
4.1875e+13	726.37	727.41	719.66	720.43	727.04	802.61	784.78	723.06	0	741.65	765.78	782.6	0	792.05	764.72	763.81	816.18	713.38	795.02	800.85	0	782.1	804.52	708.08	712	0	718.07	694.61	790.58	752.17	706.5	724.41	739.66	773.45	773.76	814.76	765.29	697.88	753.57	795.25	700.71	724.41	755.86	780.63	766.11	817.73	0	0	690.57
4.1921e+13	726.22	727.23	719.39	719.39	726.95	802.47	779.89	722.98	0	741.51	762.45	782.42	0	788.35	764.62	763.65	812.77	713.3	790.06	800.71	0	777.93	804.42	707.97	711.85	0	717.91	694.51	787.5	751.98	706.4	724.34	739.55	773.3	773.63	814.77	760.67	697.77	752.59	795.14	700.55	724.3	755.75	776.06	765.97	813.04	0	0	690.48
4.1966e+13	726.08	727.05	719.12	718.21	726.86	802.33	775.83	722.9	0	741.37	759.51	782.26	0	785	764.48	763.49	809.56	713.22	785.91	800.58	0	774.34	804.33	707.87	711.71	0	717.75	694.41	784.58	751.79	706.29	724.27	739.44	773.15	773.49	814.53	756.91	697.67	751.37	795.04	700.39	724.19	755.58	772.24	765.83	809.01	0	0	690.39
4.2012e+13	727.38	728.42	720.99	719.04	728.21	803.46	828.05	724.3	0	742.62	773.1	783.54	0	798.66	765.92	764.74	820.29	714.69	836.45	801.78	0	800.55	805.52	709.32	713.08	0	719.1	696.05	790.45	753.14	707.76	725.67	740.7	774.37	774.69	815.1	814.5	699.25	751.35	796.29	701.86	725.51	757.07	812.72	767.04	853.95	0	0	692.11
4.2057e+13	727.24	728.24	720.7	720.78	728.12	803.34	806.73	724.22	0	742.48	775.88	783.39	0	802.17	765.56	764.58	824.33	714.61	816.51	801.64	0	797.16	805.33	709.21	712.94	0	718.94	695.95	796.53	752.95	707.65	725.59	740.59	774.22	774.56	814.59	787.62	699.15	752.88	796.08	701.7	725.4	756.65	799.8	766.9	836.98	0	0	692.02
4.2103e+13	727.09	728.06	720.39	721.48	728.03	803.21	795.73	724.14	0	742.34	772.09	783.21	0	798.72	765.22	764.42	821.91	714.53	805.9	801.46	0	790.6	805.11	709.11	712.79	0	718.78	695.85	795.39	752.77	707.55	725.52	740.47	774.07	774.43	814.67	776	699.04	754.15	795.84	701.54	725.29	756.31	790.58	766.76	827.69	0	0	691.93
4.2148e+13	726.95	727.88	720.08	721.06	727.94	803.07	788.36	724.06	0	742.2	768.09	783.02	0	794.57	765.03	764.26	818.46	714.45	798.62	801.28	0	785.05	804.92	709	712.65	0	718.62	695.75	792.58	752.58	707.44	725.45	740.36	773.91	774.29	814.94	768.71	698.94	754.14	795.63	701.38	725.18	756.14	783.95	766.62	821.12	0	0	691.84
4.2194e+13	726.81	727.7	719.79	720.15	727.85	802.93	782.79	723.98	0	742.06	764.5	782.83	0	790.65	764.92	764.1	814.96	714.37	793.02	801.12	0	780.45	804.8	708.89	712.5	0	718.46	695.65	789.47	752.39	707.33	725.37	740.25	773.76	774.16	815.08	763.38	698.83	753.39	795.5	701.22	725.08	756.05	778.79	766.48	815.9	0	0	691.74
4.224e+13	726.66	727.52	719.52	719.04	727.76	802.79	778.28	723.9	0	741.92	761.34	782.66	0	787.1	764.81	763.94	811.63	714.29	788.44	800.98	0	776.54	804.7	708.78	712.35	0	718.3	695.55	786.45	752.2	707.23	725.3	740.14	773.61	774.03	814.98	759.17	698.73	752.28	795.39	701.06	724.97	755.92	774.56	766.34	811.52	0	0	691.64
4.2285e+13	727.95	728.89	721.39	719.5	729.09	803.9	850.27	725.28	0	743.17	759.08	783.93	0	784.63	766.33	765.19	808.66	715.74	856.71	802.17	0	781.28	805.9	710.22	713.72	0	719.65	697.16	783.07	753.54	708.68	726.69	741.38	774.83	775.22	815.77	881.38	700.29	752.16	796.68	702.51	726.28	757.5	802.73	767.55	870.84	0	0	693.34
4.2331e+13	727.81	728.7	721.11	719.81	729	803.78	817.01	725.2	0	743.03	776.5	783.78	0	802.28	766.01	765.03	823.88	715.66	826.21	802.05	0	800.75	805.76	710.11	713.57	0	719.48	697.06	794.78	753.36	708.57	726.61	741.27	774.67	775.08	815.11	799.59	700.19	751.91	796.51	702.35	726.17	757.13	807.21	767.41	845.33	0	0	693.25
4.2376e+13	727.66	728.52	720.81	721.39	728.91	803.65	801.64	725.12	0	742.89	774.62	783.61	0	801.15	765.64	764.87	823.8	715.58	811.64	801.89	0	794.5	805.56	710	713.42	0	719.32	696.96	796.64	753.17	708.46	726.54	741.16	774.52	774.95	814.86	782.08	700.08	753.78	796.27	702.19	726.06	756.72	795.69	767.27	832.8	0	0	693.16
4.2422e+13	727.52	728.34	720.5	721.52	728.82	803.52	792.52	725.04	0	742.75	770.54	783.43	0	797.16	765.36	764.71	820.72	715.5	802.76	801.7	0	788.32	805.34	709.89	713.28	0	719.16	696.86	794.49	752.99	708.35	726.46	741.04	774.37	774.82	815.07	772.77	699.98	754.46	796.04	702.03	725.95	756.45	787.74	767.13	824.93	0	0	693.06
4.2467e+13	727.38	728.16	720.19	720.85	728.73	803.38	786.04	724.96	0	742.61	766.7	783.24	0	793.08	765.22	764.55	817.2	715.42	796.31	801.53	0	783.2	805.18	709.79	713.13	0	719	696.76	791.47	752.8	708.25	726.39	740.93	774.22	774.68	815.31	766.46	699.87	754.07	795.86	701.87	725.84	756.33	781.82	766.99	819.03	0	0	692.97
4.2513e+13	727.24	727.98	719.91	719.83	728.64	803.24	780.97	724.89	0	742.47	763.29	783.06	0	789.31	765.12	764.39	813.77	715.34	791.19	801.38	0	778.91	805.07	709.68	712.99	0	718.84	696.66	788.38	752.61	708.14	726.31	740.82	774.06	774.55	815.35	761.66	699.77	753.14	795.74	701.71	725.73	756.23	777.09	766.85	814.21	0	0	692.88
4.2559e+13	727.09	727.81	719.65	718.66	728.55	803.1	776.8	724.81	0	742.33	760.28	782.89	0	785.91	764.99	764.23	810.53	715.26	786.93	801.26	0	775.24	804.98	709.57	712.84	0	718.68	696.56	785.43	752.42	708.03	726.24	740.71	773.91	774.42	815.16	757.78	699.66	751.94	795.64	701.55	725.62	756.07	773.16	766.71	810.1	0	0	692.78
4.2604e+13	728.37	729.16	721.51	719.2	729.86	804.21	834.14	726.17	0	743.56	770.51	784.16	0	796.2	766.44	765.47	818.22	716.69	842.08	802.44	0	799.07	806.16	710.99	714.19	0	720.02	698.15	788.5	753.76	709.46	727.61	741.94	775.12	775.6	815.78	823.96	701.2	751.76	796.9	702.98	726.91	757.58	814.51	767.91	858.77	0	0	694.45
4.265e+13	728.23	728.98	721.22	720.77	729.77	804.09	809.47	726.09	0	743.42	776.62	784.01	0	802.81	766.08	765.31	824.82	716.61	819.13	802.3	0	798.57	805.99	710.88	714.04	0	719.86	698.05	796.68	753.57	709.36	727.53	741.83	774.97	775.47	815.2	790.63	701.1	752.92	796.7	702.82	726.8	757.17	801.99	767.77	839.33	0	0	694.36
4.2695e+13	728.08	728.8	720.91	721.73	729.68	803.96	797.54	726.01	0	743.28	773.09	783.83	0	799.75	765.73	765.15	822.84	716.53	807.68	802.13	0	791.95	805.77	710.77	713.9	0	719.7	697.95	796.14	753.38	709.25	727.46	741.71	774.81	775.33	815.2	777.8	700.99	754.42	796.46	702.66	726.69	756.8	792.2	767.63	829.37	0	0	694.27
4.2741e+13	727.94	728.62	720.6	721.44	729.59	803.82	789.76	725.93	0	743.14	769.04	783.64	0	795.61	765.52	764.99	819.47	716.45	800.03	801.94	0	786.23	805.57	710.66	713.75	0	719.54	697.85	793.45	753.2	709.14	727.38	741.6	774.66	775.2	815.46	770.03	700.89	754.57	796.24	702.51	726.58	756.61	785.25	767.49	822.51	0	0	694.17
4.2786e+13	727.8	728.44	720.3	720.58	729.5	803.68	783.96	725.85	0	743	765.37	783.45	0	791.64	765.41	764.83	815.97	716.37	794.22	801.78	0	781.49	805.44	710.56	713.61	0	719.38	697.75	790.36	753.01	709.03	727.31	741.49	774.51	775.06	815.63	764.46	700.78	753.9	796.09	702.35	726.47	756.51	779.89	767.34	817.13	0	0	694.08
4.2832e+13	727.65	728.26	720.03	719.49	729.41	803.54	779.31	725.77	0	742.86	762.14	783.28	0	788.03	765.3	764.67	812.61	716.29	789.51	801.64	0	777.48	805.34	710.45	713.46	0	719.22	697.65	787.32	752.82	708.93	727.23	741.38	774.36	774.93	815.58	760.09	700.68	752.83	795.99	702.19	726.36	756.4	775.53	767.2	812.65	0	0	693.99
4.2878e+13	728.92	729.61	721.88	719.99	730.71	804.64	833.19	727.12	0	744.09	758.17	784.53	0	783.22	766.83	765.91	807.69	717.7	840.2	802.82	0	772.53	806.53	711.85	714.8	0	720.54	699.22	783.53	754.15	710.34	728.59	742.6	775.56	776.11	816.41	962.81	702.19	752.76	797.26	703.61	727.65	757.99	777.84	768.4	855.67	690.66	0	695.63
4.2923e+13	728.78	729.43	721.61	719.76	730.62	804.51	821.06	727.03	0	743.95	776.19	784.39	0	801.84	766.53	765.75	823.41	717.62	830.01	802.7	0	801.55	806.4	711.74	714.65	0	720.38	699.12	793.91	753.96	710.23	728.51	742.49	775.41	775.97	815.76	804.66	702.09	752.02	797.11	703.45	727.54	757.63	809.75	768.26	848.64	690.5	0	695.53
4.2969e+13	728.64	729.25	721.31	721.53	730.53	804.39	803.86	726.95	0	743.81	775.55	784.23	0	802.04	766.15	765.59	824.56	717.54	813.8	802.54	0	795.93	806.2	711.63	714.51	0	720.22	699.02	797.14	753.78	710.13	728.43	742.37	775.26	775.84	815.41	784.4	701.98	753.89	796.88	703.29	727.43	757.21	797.59	768.12	834.77	690.34	0	695.44
4.3014e+13	728.49	729.07	720.99	721.87	730.44	804.25	794.12	726.87	0	743.67	771.52	784.04	0	798.21	765.85	765.43	821.69	717.46	804.36	802.36	0	789.59	805.98	711.52	714.36	0	720.06	698.92	795.31	753.59	710.02	728.36	742.26	775.1	775.71	815.57	774.32	701.88	754.8	796.64	703.13	727.32	756.92	789.2	767.98	826.45	690.19	0	695.35
4.306e+13	728.35	728.89	720.69	721.28	730.35	804.11	787.32	726.79	0	743.53	767.6	783.85	0	794.09	765.69	765.27	818.21	717.38	797.62	802.18	0	784.31	805.81	711.41	714.22	0	719.9	698.82	792.35	753.41	709.91	728.28	742.15	774.95	775.57	815.83	767.66	701.77	754.54	796.45	702.97	727.21	756.78	783.02	767.84	820.33	690.03	0	695.25
4.3105e+13	728.21	728.71	720.41	720.29	730.25	803.97	782.07	726.71	0	743.39	764.12	783.67	0	790.27	765.6	765.11	814.76	717.29	792.33	802.03	0	779.9	805.69	711.31	714.07	0	719.74	698.72	789.25	753.22	709.8	728.21	742.03	774.8	775.44	815.91	762.66	701.67	753.66	796.33	702.81	727.1	756.69	778.13	767.69	815.39	0	0	695.16
4.3151e+13	728.06	728.53	720.14	719.14	730.16	803.83	777.77	726.63	0	743.25	761.04	783.5	0	786.81	765.47	764.95	811.49	717.21	787.95	801.9	0	776.13	805.6	711.2	713.93	0	719.58	698.62	786.27	753.03	709.7	728.13	741.92	774.65	775.3	815.75	758.65	701.56	752.48	796.23	702.66	726.99	756.54	774.08	767.55	811.18	0	0	695.07
4.3197e+13	729.32	729.87	721.98	719.54	731.45	804.93	841.19	727.96	690.29	744.47	766.68	784.76	0	792.63	766.94	766.18	815.32	718.61	848.58	803.07	0	795.45	806.78	712.58	715.25	0	720.9	700.16	786.37	754.35	711.09	729.47	743.13	775.85	776.47	816.42	837.39	703.06	752.25	797.48	704.06	728.26	758.06	814.66	768.74	864.31	691.21	0	696.68
4.3242e+13	729.18	729.69	721.7	720.77	731.36	804.81	812.46	727.88	690.17	744.32	777.18	784.6	0	803.24	766.59	766.01	825.13	718.53	821.98	802.94	0	799.91	806.62	712.47	715.1	0	720.74	700.06	796.6	754.17	710.98	729.39	743.02	775.69	776.34	815.8	794	702.95	752.93	797.3	703.9	728.14	757.66	804.28	768.6	841.85	691.05	0	696.59
4.3288e+13	729.04	729.51	721.39	721.99	731.27	804.68	799.42	727.8	690.06	744.18	774.08	784.43	0	800.74	766.23	765.85	823.72	718.44	809.54	802.77	0	793.32	806.41	712.36	714.96	0	720.57	699.96	796.82	753.98	710.88	729.32	742.91	775.54	776.2	815.71	779.69	702.85	754.62	797.05	703.74	728.03	757.27	793.87	768.46	831.09	690.9	0	696.5
4.3333e+13	728.89	729.33	721.08	721.85	731.17	804.54	791.19	727.72	0	744.04	769.98	784.24	0	796.64	765.99	765.7	820.45	718.36	801.48	802.59	0	787.42	806.2	712.25	714.82	0	720.42	699.86	794.3	753.8	710.77	729.24	742.79	775.38	776.07	815.96	771.4	702.74	754.96	796.83	703.58	727.92	757.05	786.57	768.32	823.91	690.74	0	696.4
4.3379e+13	728.75	729.15	720.78	721.04	731.08	804.4	785.14	727.64	0	743.9	766.24	784.05	0	792.63	765.87	765.54	816.95	718.28	795.44	802.42	0	782.54	806.05	712.15	714.67	0	720.26	699.76	791.23	753.61	710.66	729.16	742.68	775.23	775.94	816.15	765.55	702.64	754.39	796.67	703.43	727.81	756.95	781.01	768.18	818.36	690.57	0	696.31
4.3424e+13	728.61	728.97	720.51	719.97	730.99	804.26	780.34	727.55	0	743.76	762.93	783.88	0	788.96	765.77	765.38	813.58	718.2	790.58	802.28	0	778.42	805.95	712.04	714.53	0	720.1	699.66	788.17	753.42	710.55	729.09	742.57	775.08	775.8	816.14	761.02	702.53	753.35	796.56	703.27	727.7	756.84	776.51	768.04	813.77	690.42	0	696.22
4.347e+13	728.46	728.8	720.25	718.77	730.9	804.12	776.34	727.47	0	743.63	760	783.72	0	785.64	765.62	765.22	810.4	718.12	786.49	802.16	0	774.86	805.86	711.93	714.38	0	719.94	699.56	785.26	753.23	710.45	729.01	742.45	774.93	775.67	815.89	757.31	702.43	752.1	796.46	703.11	727.59	756.66	772.72	767.9	809.8	690.26	0	696.12
4.3515e+13	729.71	730.13	722.07	719.79	732.17	805.22	825.71	728.79	691.18	744.83	775.2	784.97	0	800.78	767.02	766.44	822.44	719.5	834.35	803.32	0	801.81	807.01	713.29	715.69	0	721.24	701.08	792.62	754.55	711.82	730.33	743.66	776.12	776.83	816.4	810.82	703.9	752.2	797.68	704.5	728.85	758.11	812.24	769.08	852.38	691.76	0	697.71
4.3561e+13	729.57	729.95	721.78	721.64	732.08	805.09	806.23	728.71	691.07	744.69	776.41	784.81	0	802.84	766.65	766.28	825.21	719.41	816.1	803.17	0	797.34	806.82	713.18	715.55	0	721.08	700.98	797.5	754.36	711.72	730.26	743.54	775.97	776.7	815.95	786.93	703.8	753.95	797.47	704.34	728.74	757.68	799.57	768.94	836.84	691.59	0	697.62
4.3607e+13	729.42	729.77	721.46	722.2	731.99	804.96	795.77	728.63	690.95	744.55	772.5	784.63	0	799.23	766.33	766.12	822.63	719.33	806	803	0	790.87	806.6	713.08	715.4	0	720.92	700.87	796.08	754.18	711.61	730.18	743.43	775.81	776.56	816.06	775.93	703.69	755.09	797.22	704.18	728.63	757.36	790.69	768.79	828	691.43	0	697.53
4.3652e+13	729.28	729.59	721.15	721.71	731.9	804.82	788.62	728.54	690.84	744.41	768.5	784.44	0	795.1	766.15	765.96	819.19	719.25	798.95	802.81	0	785.43	806.42	712.97	715.26	0	720.76	700.77	793.21	753.99	711.5	730.1	743.31	775.66	776.43	816.32	768.88	703.59	754.97	797.03	704.03	728.52	757.21	784.23	768.65	821.64	691.27	0	697.43
4.3698e+13	729.14	729.41	720.87	720.76	731.8	804.68	783.17	728.46	690.72	744.27	764.94	784.26	0	791.22	766.05	765.8	815.73	719.17	793.47	802.66	0	780.89	806.29	712.86	715.11	0	720.6	700.67	790.11	753.8	711.39	730.03	743.2	775.51	776.29	816.44	763.67	703.48	754.15	796.89	703.87	728.41	757.12	779.17	768.51	816.55	691.11	0	697.34
4.3743e+13	729	729.23	720.61	719.61	731.71	804.54	778.74	728.38	690.61	744.13	761.8	784.09	0	787.7	765.94	765.64	812.44	719.09	788.97	802.52	0	777.03	806.2	712.75	714.97	0	720.44	700.57	787.1	753.61	711.29	729.95	743.09	775.35	776.16	816.32	759.52	703.38	753	796.79	703.71	728.3	756.98	775	768.37	812.26	690.96	0	697.25
4.3789e+13	730.24	730.56	722.43	719.99	732.97	805.62	848.4	729.68	692.21	745.33	762.23	785.33	0	788.25	767.41	766.85	811.9	720.45	855.17	803.68	0	788.52	807.37	714.1	716.26	0	721.74	702.07	784.67	754.93	712.65	731.26	744.28	776.54	777.32	817.05	859.16	704.83	752.8	798.04	705.09	729.54	758.52	810.66	769.55	869.88	692.43	0	698.81
4.3834e+13	730.09	730.38	722.16	720.72	732.88	805.5	815.75	729.6	692.1	745.19	777.49	785.18	0	803.4	767.08	766.69	825.18	720.37	825.1	803.56	0	801.1	807.22	713.99	716.12	0	721.58	701.97	796.25	754.74	712.54	731.18	744.17	776.39	777.18	816.4	797.86	704.72	752.92	797.87	704.93	729.43	758.13	806.66	769.4	844.59	692.27	0	698.72
4.388e+13	729.95	730.2	721.85	722.2	732.79	805.37	801.4	729.52	691.99	745.05	775.03	785.01	0	801.68	766.71	766.53	824.55	720.28	811.48	803.4	0	794.69	807.02	713.88	715.98	0	721.42	701.87	797.42	754.55	712.43	731.1	744.05	776.23	777.05	816.2	781.72	704.62	754.77	797.63	704.77	729.32	757.72	795.61	769.26	832.88	692.11	0	698.62
4.3926e+13	729.81	730.02	721.53	722.22	732.69	805.24	792.66	729.44	691.88	744.91	770.92	784.83	0	797.66	766.45	766.37	821.41	720.2	802.96	803.21	0	788.62	806.81	713.77	715.83	0	721.26	701.77	795.12	754.37	712.32	731.03	743.94	776.08	776.91	816.43	772.81	704.52	755.32	797.4	704.62	729.21	757.48	787.92	769.12	825.33	691.96	0	698.53
4.3971e+13	729.66	729.84	721.23	721.48	732.6	805.1	786.34	729.35	691.76	744.77	767.1	784.63	0	793.6	766.32	766.21	817.92	720.12	796.68	803.04	0	783.59	806.65	713.67	715.69	0	721.1	701.67	792.09	754.18	712.21	730.95	743.82	775.93	776.77	816.65	766.67	704.41	754.84	797.23	704.46	729.1	757.37	782.13	768.98	819.59	691.8	0	698.44
4.4017e+13	729.52	729.66	720.96	720.42	732.51	804.95	781.37	729.27	691.64	744.63	763.72	784.45	0	789.88	766.22	766.05	814.53	720.04	791.66	802.89	0	779.36	806.54	713.56	715.54	0	720.94	701.57	789.01	753.99	712.11	730.87	743.71	775.77	776.64	816.67	761.96	704.31	753.86	797.11	704.3	728.99	757.27	777.49	768.84	814.88	691.65	0	698.34
4.4062e+13	729.38	729.48	720.7	719.23	732.42	804.81	777.26	729.19	691.52	744.49	760.73	784.29	0	786.5	766.08	765.9	811.33	719.95	787.46	802.77	0	775.72	806.44	713.45	715.4	0	720.78	701.47	786.07	753.8	712	730.79	743.6	775.62	776.5	816.46	758.13	704.2	752.63	797.01	704.15	728.88	757.1	773.6	768.7	810.84	691.48	0	698.25
4.4108e+13	730.61	730.8	722.52	719.88	733.67	805.9	831.12	730.48	693.09	745.68	773.28	785.53	0	798.92	767.5	767.1	820.81	721.3	839.37	803.92	690.81	801.14	807.6	714.78	716.68	0	722.07	702.94	790.87	755.11	713.34	732.09	744.78	776.8	777.66	817.02	818.66	705.63	752.48	798.24	705.51	730.11	758.57	814.41	769.86	856.69	692.95	0	699.79
4.4153e+13	730.46	730.62	722.23	721.67	733.57	805.77	808.78	730.39	692.97	745.54	777.19	785.38	0	803.51	767.13	766.94	825.74	721.21	818.55	803.78	690.75	798.73	807.42	714.67	716.54	0	721.91	702.84	797.71	754.93	713.24	732.01	744.66	776.65	777.52	816.49	789.7	705.53	753.95	798.03	705.35	730	758.14	801.64	769.72	839.03	692.79	0	699.7
4.4199e+13	730.32	730.44	721.91	722.48	733.48	805.64	797.48	730.31	692.85	745.4	773.46	785.2	0	800.22	766.79	766.78	823.53	721.13	807.69	803.61	690.68	792.17	807.2	714.56	716.4	0	721.75	702.74	796.81	754.74	713.13	731.93	744.55	776.49	777.39	816.53	777.63	705.42	755.33	797.79	705.19	729.89	757.79	792.23	769.58	829.59	692.64	0	699.6
4.4245e+13	730.18	730.26	721.6	722.1	733.38	805.5	789.95	730.23	692.73	745.26	769.41	785.01	0	796.1	766.59	766.62	820.15	721.05	800.3	803.42	690.62	786.55	807.01	714.46	716.25	0	721.59	702.64	794.05	754.55	713.02	731.85	744.44	776.34	777.25	816.79	770.14	705.32	755.37	797.58	705.04	729.78	757.62	785.47	769.44	822.96	692.47	0	699.51
4.429e+13	730.03	730.08	721.31	721.18	733.29	805.36	784.29	730.14	692.61	745.12	765.77	784.82	0	792.17	766.48	766.46	816.68	720.97	794.63	803.26	690.56	781.88	806.88	714.35	716.11	0	721.43	702.54	790.96	754.37	712.91	731.77	744.32	776.19	777.11	816.94	764.69	705.21	754.63	797.44	704.88	729.67	757.53	780.22	769.3	817.72	692.31	0	699.42
4.4336e+13	729.89	729.9	721.05	720.05	733.2	805.22	779.72	730.06	692.5	744.98	762.56	784.65	0	788.59	766.38	766.3	813.37	720.88	789.99	803.12	690.49	777.92	806.78	714.24	715.96	0	721.27	702.44	787.92	754.18	712.81	731.7	744.21	776.04	776.98	816.86	760.4	705.11	753.51	797.33	704.72	729.56	757.41	775.93	769.16	813.32	692.15	0	699.32
4.4381e+13	731.11	731.21	722.86	720.45	734.44	806.29	849.86	731.34	694.05	746.17	759.22	785.88	0	784.74	767.87	767.51	809.25	722.21	856.27	804.27	692.18	778.32	807.94	715.55	717.24	0	722.55	703.9	784.22	755.48	714.13	732.98	745.38	777.21	778.13	817.64	902.23	706.52	753.35	798.58	706.07	730.78	758.96	796.5	770.32	870.52	693.6	0	700.84
4.4427e+13	730.97	731.03	722.59	720.61	734.34	806.16	819.44	731.25	693.94	746.03	777.43	785.73	0	803.2	767.55	767.35	824.92	722.13	828.57	804.15	692.11	802.07	807.8	715.45	717.09	0	722.39	703.8	795.57	755.29	714.02	732.9	745.27	777.06	777.99	816.99	802.35	706.42	752.94	798.42	705.91	730.66	758.59	809.12	770.18	847.61	693.45	0	700.75
4.4472e+13	730.82	730.85	722.29	722.32	734.25	806.04	803.5	731.17	693.82	745.89	775.95	785.57	0	802.57	767.17	767.19	825.3	722.05	813.52	803.99	692.05	796.06	807.6	715.34	716.95	0	722.23	703.7	797.93	755.11	713.92	732.82	745.15	776.9	777.85	816.7	783.89	706.31	754.87	798.19	705.76	730.55	758.16	797.41	770.03	834.73	693.29	0	700.65
4.4518e+13	730.68	730.67	721.97	722.52	734.15	805.91	794.17	731.09	693.71	745.75	771.87	785.38	0	798.66	766.89	767.03	822.34	721.96	804.47	803.81	691.98	789.83	807.39	715.23	716.8	0	722.07	703.59	795.91	754.92	713.81	732.74	745.04	776.75	777.72	816.88	774.27	706.21	755.63	797.95	705.6	730.44	757.89	789.31	769.89	826.77	693.13	0	700.56
4.4563e+13	730.54	730.49	721.67	721.86	734.06	805.76	787.56	731	693.6	745.61	767.96	785.19	0	794.57	766.74	766.87	818.88	721.88	797.93	803.63	691.92	784.65	807.22	715.12	716.66	0	721.91	703.49	792.93	754.73	713.7	732.66	744.92	776.6	777.58	817.12	767.81	706.1	755.28	797.77	705.45	730.33	757.77	783.27	769.75	820.83	692.97	0	700.47
4.4609e+13	730.4	730.32	721.39	720.82	733.97	805.62	782.42	730.92	693.49	745.46	764.51	785.01	0	790.79	766.65	766.71	815.47	721.8	792.75	803.48	691.86	780.3	807.1	715.01	716.52	0	721.75	703.39	789.83	754.55	713.59	732.58	744.81	776.44	777.45	817.18	762.91	706	754.34	797.65	705.29	730.22	757.68	778.47	769.61	815.99	692.82	0	700.37
4.4655e+13	730.25	730.14	721.13	719.64	733.87	805.48	778.18	730.83	693.38	745.32	761.45	784.85	0	787.36	766.52	766.55	812.24	721.71	788.43	803.35	691.79	776.57	807.01	714.9	716.37	0	721.59	703.29	786.87	754.36	713.49	732.5	744.69	776.29	777.31	817	758.96	705.89	753.13	797.54	705.13	730.11	757.52	774.48	769.47	811.86	692.66	0	700.28
4.47e+13	731.47	731.44	722.93	720.05	735.1	806.55	837.48	732.1	694.9	746.5	770.16	786.08	0	796.02	767.95	767.75	818.41	723.03	845.24	804.5	693.45	798.93	808.16	716.2	717.64	0	722.86	704.73	788.78	755.65	714.8	733.77	745.86	777.46	778.45	817.62	829.22	707.28	752.87	798.77	706.47	731.32	759	815.69	770.62	861.7	694.09	690.1	701.77
4.4746e+13	731.32	731.26	722.65	721.59	735	806.43	811.55	732.01	694.78	746.36	777.82	785.92	0	804.02	767.59	767.58	826.12	722.94	821.19	804.36	693.38	800.06	807.99	716.09	717.49	0	722.7	704.63	797.73	755.47	714.69	733.69	745.74	777.31	778.32	817.03	792.79	707.18	753.92	798.58	706.31	731.21	758.59	803.81	770.48	841.37	693.93	0	701.68
4.4791e+13	731.18	731.08	722.34	722.66	734.91	806.3	799.26	731.93	694.66	746.22	774.41	785.75	0	801.19	767.23	767.42	824.38	722.86	809.45	804.19	693.32	793.47	807.78	715.99	717.35	0	722.54	704.53	797.48	755.28	714.58	733.61	745.63	777.15	778.18	816.98	779.42	707.08	755.51	798.33	706.16	731.09	758.21	793.82	770.34	831.22	693.77	0	701.59
4.4837e+13	731.04	730.9	722.02	722.41	734.81	806.16	791.32	731.84	694.54	746.08	770.31	785.56	0	797.08	767.01	767.26	821.09	722.77	801.68	804.01	693.26	787.69	807.58	715.88	717.2	0	722.38	704.43	794.87	755.1	714.47	733.53	745.51	777	778.04	817.23	771.43	706.97	755.73	798.11	706	730.98	758.02	786.73	770.2	824.29	693.62	0	701.49
4.4882e+13	730.89	730.72	721.73	721.55	734.72	806.02	785.42	731.76	694.42	745.94	766.59	785.37	0	793.1	766.9	767.1	817.62	722.69	795.79	803.84	693.19	782.88	807.43	715.77	717.06	0	722.22	704.33	791.79	754.91	714.37	733.45	745.4	776.85	777.91	817.41	765.74	706.87	755.08	797.96	705.85	730.87	757.92	781.29	770.05	818.89	693.46	0	701.4
4.4928e+13	730.75	730.54	721.46	720.44	734.63	805.88	780.7	731.68	694.3	745.8	763.31	785.2	0	789.47	766.8	766.94	814.28	722.61	791.02	803.7	693.13	778.81	807.33	715.66	716.92	0	722.06	704.22	788.73	754.72	714.26	733.37	745.28	776.69	777.77	817.37	761.29	706.76	754	797.85	705.69	730.76	757.81	776.86	769.91	814.39	693.3	0	701.31
4.4974e+13	731.95	731.84	723.26	720.88	735.84	806.93	788.56	732.92	695.81	746.97	759.27	786.41	0	784.58	768.3	768.14	809.34	723.9	798.22	804.83	694.76	773.12	808.49	716.95	718.17	0	723.32	705.64	784.92	756.01	715.55	734.63	746.44	777.86	778.91	818.21	1088.8	708.14	753.89	799.09	707.01	731.96	759.38	770.17	771.06	819.42	694.72	690.51	702.78
4.5019e+13	731.81	731.66	722.99	720.49	735.74	806.81	823.62	732.84	695.69	746.83	776.84	786.27	0	802.5	768	767.98	824.23	723.82	832.48	804.71	694.69	802.64	808.36	716.84	718.03	0	723.16	705.54	794.5	755.82	715.45	734.55	746.32	777.7	778.77	817.58	807.72	708.03	753.01	798.94	706.86	731.85	759.02	811.59	770.92	850.99	694.56	690.27	702.68
4.5065e+13	731.67	731.48	722.7	722.35	735.65	806.68	805.72	732.75	695.58	746.69	776.82	786.11	0	803.37	767.62	767.82	825.96	723.74	815.67	804.57	694.63	797.43	808.17	716.73	717.88	0	723	705.44	798.33	755.64	715.34	734.47	746.21	777.55	778.63	817.18	786.24	707.93	754.9	798.72	706.7	731.74	758.59	799.29	770.78	836.67	694.4	690.03	702.59
4.511e+13	731.52	731.3	722.38	722.77	735.55	806.55	795.74	732.67	695.46	746.55	772.8	785.92	0	799.64	767.32	767.66	823.24	723.65	806.03	804.39	694.57	791.06	807.95	716.62	717.74	0	722.85	705.34	796.66	755.45	715.23	734.39	746.09	777.4	778.5	817.31	775.8	707.82	755.89	798.48	706.55	731.62	758.29	790.73	770.64	828.24	694.25	0	702.5
4.5156e+13	731.38	731.12	722.07	722.2	735.46	806.41	788.81	732.58	695.35	746.41	768.83	785.73	0	795.54	767.15	767.5	819.81	723.57	799.2	804.21	694.5	785.71	807.77	716.51	717.59	0	722.69	705.24	793.75	755.26	715.12	734.31	745.98	777.24	778.36	817.56	768.97	707.72	755.67	798.29	706.39	731.51	758.15	784.44	770.49	822.07	694.09	0	702.4
4.5201e+13	731.24	730.95	721.79	721.2	735.37	806.27	783.47	732.5	695.24	746.27	765.29	785.55	0	791.69	767.06	767.34	816.39	723.48	793.84	804.05	694.44	781.24	807.65	716.4	717.45	0	722.53	705.14	790.65	755.08	715.01	734.23	745.86	777.09	778.22	817.66	763.88	707.61	754.8	798.16	706.23	731.4	758.06	779.47	770.35	817.11	693.93	0	702.31
4.5247e+13	731.1	730.77	721.53	720.04	735.27	806.12	779.11	732.42	695.13	746.13	762.17	785.38	0	788.21	766.94	767.18	813.13	723.4	789.41	803.92	694.37	777.42	807.56	716.3	717.31	0	722.37	705.04	787.66	754.89	714.91	734.15	745.75	776.93	778.09	817.52	759.79	707.51	753.62	798.06	706.08	731.29	757.92	775.36	770.21	812.89	693.78	0	702.22
4.5293e+13	732.29	732.06	723.32	720.35	736.47	807.18	844.7	733.65	696.61	747.29	765.9	786.6	0	792.04	768.38	768.36	815.24	724.68	851.88	805.05	695.98	794.18	808.7	717.56	718.55	0	723.62	706.43	786.68	756.17	716.19	735.39	746.9	778.1	779.22	818.19	844.87	708.86	753.34	799.28	707.39	732.48	759.42	814.64	771.35	867.34	695.18	690.67	703.67
4.5338e+13	732.15	731.88	723.04	721.47	736.38	807.05	814.58	733.57	696.5	747.15	778.24	786.45	0	804.3	768.04	768.2	826.28	724.6	824.07	804.92	695.91	801.3	808.54	717.46	718.4	0	723.46	706.33	797.5	755.98	716.08	735.31	746.78	777.94	779.08	817.57	796.29	708.76	753.85	799.1	707.24	732.36	759.01	806.08	771.21	843.9	695.02	690.43	703.57
4.5384e+13	732	731.7	722.73	722.82	736.28	806.93	801.13	733.48	696.38	747.01	775.34	786.28	0	802.11	767.66	768.04	825.19	724.51	811.29	804.76	695.85	794.79	808.34	717.35	718.26	0	723.3	706.23	798.08	755.8	715.97	735.23	746.66	777.79	778.94	817.43	781.32	708.65	755.64	798.86	707.08	732.25	758.62	795.47	771.07	832.9	694.86	690.19	703.48
4.5429e+13	731.86	731.52	722.42	722.72	736.19	806.79	792.72	733.4	696.26	746.87	771.21	786.09	0	798.06	767.42	767.88	822	724.43	803.08	804.57	695.78	788.83	808.13	717.24	718.12	0	723.14	706.13	795.66	755.61	715.86	735.15	746.55	777.63	778.81	817.66	772.77	708.55	756.05	798.63	706.92	732.14	758.39	788.02	770.93	825.64	694.71	0	703.39
4.5475e+13	731.72	731.34	722.12	721.92	736.09	806.65	786.57	733.31	696.15	746.73	767.41	785.9	0	794.04	767.3	767.72	818.54	724.34	796.97	804.4	695.72	783.88	807.97	717.13	717.97	0	722.98	706.03	792.6	755.43	715.76	735.07	746.43	777.48	778.67	817.86	766.8	708.45	755.5	798.47	706.77	732.03	758.29	782.36	770.78	820.06	694.55	0	703.29
4.552e+13	731.57	731.16	721.85	720.84	736	806.51	781.69	733.23	696.03	746.59	764.06	785.72	0	790.34	767.2	767.56	815.19	724.26	792.05	804.26	695.66	779.71	807.87	717.02	717.83	0	722.83	705.93	789.53	755.24	715.65	734.99	746.32	777.33	778.54	817.86	762.18	708.34	754.46	798.35	706.61	731.92	758.19	777.8	770.64	815.45	694.4	0	703.2
4.5566e+13	731.43	730.98	721.59	719.63	735.9	806.37	777.63	733.14	695.91	746.44	761.08	785.56	0	787	767.06	767.4	812.02	724.18	787.91	804.13	695.59	776.11	807.77	716.91	717.69	0	722.67	705.83	786.61	755.05	715.54	734.9	746.2	777.17	778.4	817.63	758.41	708.24	753.2	798.25	706.46	731.81	758.01	773.96	770.5	811.47	694.24	0	703.11
4.5611e+13	732.62	732.27	723.37	720.46	737.09	807.42	828.46	734.36	697.37	747.6	775.48	786.78	0	801.13	768.43	768.58	822.99	725.44	836.98	805.26	697.17	802.55	808.89	718.17	718.92	0	723.91	707.2	793	756.33	716.81	736.13	747.34	778.33	779.52	818.14	814.36	709.57	753.16	799.45	707.76	732.98	759.43	813.94	771.64	854.86	695.63	690.83	704.54
4.5657e+13	732.48	732.09	723.08	722.37	737	807.3	808.1	734.28	697.25	747.46	777.6	786.62	0	804.07	768.06	768.42	826.52	725.36	817.97	805.12	697.11	798.79	808.71	718.06	718.77	0	723.75	707.1	798.59	756.14	716.7	736.05	747.23	778.17	779.38	817.66	788.81	709.47	754.87	799.24	707.6	732.87	759	801.25	771.5	838.72	695.47	690.58	704.44
4.5703e+13	732.33	731.91	722.76	723.03	736.9	807.17	797.36	734.19	697.14	747.32	773.72	786.44	0	800.61	767.73	768.26	824.11	725.27	807.65	804.94	697.04	792.3	808.5	717.95	718.63	0	723.59	707	797.37	755.96	716.59	735.97	747.11	778.02	779.25	817.73	777.4	709.37	756.11	798.99	707.45	732.76	758.67	792.19	771.35	829.74	695.31	690.34	704.35
4.5748e+13	732.19	731.73	722.45	722.56	736.8	807.03	790.08	734.11	697.03	747.18	769.69	786.25	0	796.49	767.54	768.1	820.73	725.19	800.49	804.76	696.98	786.79	808.31	717.84	718.49	0	723.43	706.9	794.55	755.77	716.48	735.89	746.99	777.86	779.11	817.99	770.17	709.26	756.04	798.79	707.29	732.65	758.52	785.62	771.21	823.33	695.16	690.1	704.25
4.5794e+13	732.05	731.55	722.17	721.61	736.71	806.89	784.54	734.02	696.91	747.04	766.07	786.06	0	792.6	767.44	767.94	817.3	725.1	794.94	804.6	696.91	782.19	808.18	717.73	718.34	0	723.27	706.8	791.46	755.58	716.37	735.81	746.88	777.71	778.97	818.11	764.85	709.16	755.23	798.65	707.14	732.53	758.43	780.47	771.07	818.22	695	0	704.16
4.5839e+13	731.9	731.37	721.9	720.45	736.61	806.74	780.05	733.93	696.8	746.9	762.88	785.89	0	789.05	767.33	767.78	814.02	725.02	790.39	804.46	696.85	778.27	808.08	717.63	718.2	0	723.12	706.7	788.44	755.39	716.27	735.73	746.76	777.56	778.84	818.02	760.63	709.05	754.08	798.55	706.98	732.42	758.3	776.24	770.92	813.9	694.84	0	704.07
4.5885e+13	733.08	732.65	723.69	720.77	737.79	807.79	850.96	735.15	698.24	748.05	761.58	787.1	690.91	787.66	768.79	768.96	811.88	726.27	857.56	805.58	698.4	785.81	809.22	718.87	719.42	0	724.35	708.06	785.32	756.67	717.52	736.94	747.89	778.71	779.96	818.74	872.09	710.37	753.84	799.77	708.27	733.59	759.81	807.8	772.06	872.09	696.22	691.23	705.48
4.593e+13	732.94	732.47	723.41	721.35	737.7	807.66	817.95	735.06	698.13	747.91	778.38	786.95	690.81	804.29	768.46	768.8	826.18	726.19	827.25	805.46	698.34	802.37	809.07	718.76	719.28	0	724.19	707.96	796.99	756.48	717.41	736.86	747.78	778.55	779.82	818.1	800.31	710.27	753.79	799.6	708.12	733.48	759.42	808.44	771.92	846.67	696.06	690.98	705.38
4.5976e+13	732.8	732.29	723.11	722.96	737.6	807.53	803.1	734.97	698.01	747.76	776.24	786.78	690.71	802.98	768.08	768.64	825.93	726.1	813.21	805.3	698.27	796.11	808.87	718.65	719.14	0	724.03	707.86	798.6	756.3	717.3	736.78	747.66	778.4	779.68	817.86	783.35	710.16	755.71	799.36	707.96	733.36	759.01	797.18	771.77	834.65	695.91	690.73	705.29
4.6022e+13	732.65	732.11	722.79	723.04	737.5	807.4	794.16	734.89	697.9	747.62	772.11	786.6	690.61	799.02	767.81	768.47	822.9	726.02	804.53	805.12	698.21	789.99	808.66	718.54	718.99	0	723.87	707.76	796.42	756.11	717.19	736.7	747.55	778.24	779.54	818.06	774.16	710.06	756.34	799.13	707.81	733.25	758.76	789.34	771.63	827.01	695.75	690.49	705.2
4.6067e+13	732.51	731.93	722.49	722.32	737.41	807.26	787.73	734.8	697.79	747.48	768.23	786.41	690.51	794.96	767.68	768.31	819.45	725.93	798.16	804.94	698.14	784.89	808.5	718.43	718.85	0	723.71	707.66	793.41	755.93	717.09	736.62	747.43	778.09	779.41	818.28	767.88	709.96	755.89	798.95	707.65	733.14	758.65	783.45	771.49	821.24	695.6	690.25	705.1
4.6113e+13	732.37	731.75	722.22	721.25	737.31	807.12	782.69	734.71	697.67	747.34	764.8	786.22	690.41	791.21	767.58	768.15	816.08	725.85	793.08	804.79	698.08	780.61	808.38	718.32	718.71	0	723.56	707.55	790.32	755.74	716.98	736.53	747.31	777.93	779.27	818.32	763.09	709.85	754.91	798.84	707.5	733.03	758.55	778.74	771.34	816.51	695.44	690.01	705.01
4.6158e+13	732.22	731.58	721.96	720.06	737.22	806.98	778.52	734.63	697.55	747.2	761.77	786.06	690.31	787.81	767.45	767.99	812.88	725.76	788.84	804.67	698.01	776.92	808.29	718.22	718.56	0	723.4	707.45	787.37	755.55	716.87	736.45	747.2	777.78	779.13	818.13	759.2	709.75	753.67	798.73	707.34	732.92	758.39	774.79	771.2	812.45	695.29	0	704.91
4.6204e+13	733.4	732.85	723.73	720.55	738.39	808.02	834.13	735.83	698.97	748.34	773.09	787.27	691.88	798.86	768.84	769.17	821.06	727	842.23	805.78	699.54	801.35	809.4	719.44	719.78	0	724.62	708.79	791.07	756.82	718.11	737.66	748.32	778.93	780.25	818.69	822.97	711.05	753.43	799.93	708.62	734.07	759.83	815.8	772.33	859.35	696.64	691.38	706.3
4.6249e+13	733.25	732.67	723.45	722.35	738.29	807.89	810.68	735.74	698.85	748.2	778.28	787.12	691.79	804.64	768.48	769	826.95	726.91	820.43	805.65	699.48	800.11	809.24	719.34	719.63	0	724.46	708.69	798.68	756.63	718	737.58	748.2	778.77	780.11	818.14	791.65	710.95	754.8	799.73	708.47	733.96	759.4	803.31	772.19	840.91	696.49	691.13	706.21
4.6295e+13	733.11	732.49	723.13	723.27	738.19	807.76	799.05	735.65	698.74	748.06	774.64	786.94	691.69	801.54	768.13	768.84	824.94	726.83	809.32	805.48	699.41	793.55	809.02	719.23	719.49	0	724.31	708.59	798.03	756.45	717.89	737.49	748.09	778.62	779.97	818.14	779.09	710.84	756.28	799.49	708.31	733.85	759.04	793.71	772.04	831.29	696.33	690.88	706.12
4.6341e+13	732.97	732.31	722.82	722.92	738.1	807.63	791.38	735.57	698.62	747.92	770.55	786.75	691.58	797.44	767.92	768.68	821.63	726.74	801.8	805.29	699.35	787.87	808.83	719.12	719.35	0	724.15	708.49	795.34	756.26	717.78	737.41	747.97	778.46	779.83	818.39	771.4	710.74	756.38	799.27	708.16	733.73	758.86	786.82	771.9	824.6	696.18	690.63	706.02
4.6386e+13	732.82	732.13	722.53	722.02	738	807.48	785.62	735.48	698.51	747.78	766.86	786.56	691.48	793.49	767.82	768.52	818.19	726.66	796.06	805.13	699.28	783.14	808.69	719.01	719.2	0	723.99	708.39	792.25	756.07	717.68	737.33	747.85	778.31	779.7	818.54	765.85	710.63	755.65	799.13	708	733.62	758.77	781.49	771.76	819.33	696.02	690.39	705.93
4.6432e+13	732.68	731.95	722.27	720.88	737.9	807.34	780.98	735.39	698.4	747.64	763.6	786.39	691.38	789.89	767.71	768.36	814.89	726.57	791.37	804.99	699.22	779.13	808.58	718.9	719.06	0	723.83	708.29	789.21	755.88	717.57	737.25	747.74	778.15	779.56	818.48	761.48	710.53	754.54	799.02	707.85	733.51	758.66	777.13	771.61	814.92	695.87	690.15	705.84
4.6477e+13	733.84	733.21	724.04	721.24	739.06	808.37	844.47	736.58	699.79	748.78	759.68	787.58	692.94	785.23	769.18	769.53	810.13	727.8	851.09	806.1	700.73	775.77	809.71	720.12	720.26	0	725.05	709.61	785.38	757.15	718.79	738.44	748.85	779.3	780.67	819.27	932.37	711.82	754.35	800.23	709.12	734.66	760.19	787.4	772.74	865.91	697.21	691.79	707.21
4.6523e+13	733.7	733.04	723.77	721.24	738.97	808.24	821.75	736.49	699.68	748.63	778.09	787.43	692.83	803.88	768.87	769.37	825.72	727.71	830.81	805.97	700.66	803.15	809.58	720.01	720.12	0	724.89	709.51	796.13	756.96	718.68	738.36	748.74	779.14	780.53	818.63	805.04	711.71	753.76	800.08	708.96	734.54	759.82	810.85	772.59	849.76	697.06	691.52	707.11
4.6568e+13	733.56	732.86	723.47	723.07	738.87	808.12	805.2	736.41	699.57	748.49	777.1	787.27	692.73	803.79	768.49	769.21	826.6	727.63	815.24	805.82	700.59	797.44	809.39	719.9	719.98	0	724.73	709.41	799.02	756.78	718.58	738.27	748.62	778.98	780.39	818.29	785.55	711.61	755.73	799.85	708.81	734.43	759.39	798.96	772.45	836.48	696.9	691.27	707.02
4.6614e+13	733.41	732.68	723.15	723.35	738.77	807.99	795.65	736.32	699.46	748.35	773.01	787.09	692.63	799.97	768.19	769.05	823.77	727.54	806.01	805.64	700.53	791.17	809.17	719.79	719.83	0	724.57	709.31	797.15	756.59	718.47	738.19	748.5	778.83	780.25	818.45	775.62	711.5	756.59	799.61	708.65	734.32	759.11	790.7	772.31	828.41	696.75	691.02	706.92
4.666e+13	733.27	732.5	722.85	722.7	738.68	807.84	788.92	736.23	699.34	748.21	769.06	786.89	692.53	795.89	768.04	768.89	820.35	727.45	799.37	805.46	700.46	785.91	809	719.68	719.69	0	724.41	709.21	794.2	756.4	718.36	738.11	748.39	778.68	780.12	818.69	769	711.4	756.27	799.43	708.5	734.21	758.98	784.56	772.16	822.43	696.59	690.77	706.83
4.6705e+13	733.13	732.32	722.57	721.67	738.58	807.7	783.7	736.15	699.23	748.07	765.55	786.71	692.43	792.08	767.95	768.73	816.96	727.37	794.13	805.31	700.4	781.51	808.88	719.57	719.55	0	724.26	709.11	791.1	756.21	718.25	738.02	748.27	778.52	779.98	818.76	764.01	711.29	755.34	799.3	708.35	734.09	758.89	779.69	772.02	817.57	696.44	690.53	706.74
4.6751e+13	732.99	732.14	722.32	720.48	738.48	807.56	779.4	736.06	699.12	747.93	762.46	786.55	692.33	788.62	767.82	768.56	813.74	727.28	789.77	805.18	700.33	777.74	808.78	719.46	719.4	0	724.1	709.01	788.12	756.02	718.14	737.94	748.15	778.37	779.84	818.6	759.99	711.19	754.13	799.2	708.19	733.98	758.75	775.64	771.88	813.42	696.28	690.29	706.64
4.6796e+13	734.14	733.4	724.08	720.79	739.63	808.59	840.78	737.23	700.49	749.06	769.46	787.74	693.86	795.52	769.23	769.73	818.33	728.5	848.36	806.29	701.82	798.28	809.9	720.67	720.6	0	725.31	710.32	788.88	757.29	719.36	739.12	749.26	779.5	780.94	819.22	834.95	712.46	753.81	800.39	709.45	735.12	760.2	816.38	773	864.56	697.61	691.94	708
4.6842e+13	734	733.22	723.8	722.28	739.53	808.46	813.49	737.15	700.38	748.92	778.8	787.59	693.76	805.02	768.88	769.57	827.2	728.41	823.1	806.16	701.75	801.36	809.74	720.56	720.45	0	725.15	710.21	798.56	757.1	719.25	739.04	749.14	779.35	780.81	818.63	794.84	712.36	754.71	800.21	709.29	735.01	759.79	805.47	772.85	843.25	697.46	691.67	707.9
4.6887e+13	733.85	733.04	723.49	723.48	739.44	808.34	800.82	737.06	700.26	748.77	775.55	787.42	693.66	802.44	768.51	769.4	825.73	728.32	811.05	805.99	701.69	794.82	809.53	720.45	720.31	0	724.99	710.11	798.63	756.91	719.14	738.96	749.03	779.19	780.67	818.53	780.89	712.25	756.4	799.96	709.14	734.89	759.4	795.27	772.71	832.88	697.3	691.41	707.81
4.6933e+13	733.71	732.86	723.18	723.27	739.34	808.2	792.71	736.97	700.15	748.63	771.42	787.23	693.56	798.38	768.28	769.24	822.51	728.24	803.15	805.81	701.62	788.97	809.32	720.34	720.17	0	724.83	710.01	796.1	756.73	719.03	738.87	748.91	779.04	780.53	818.77	772.68	712.15	756.69	799.74	708.99	734.78	759.2	788.05	772.56	825.88	697.15	691.16	707.71
4.6978e+13	733.57	732.68	722.89	722.42	739.24	808.06	786.72	736.88	700.04	748.49	767.65	787.04	693.46	794.39	768.17	769.08	819.07	728.15	797.18	805.64	701.55	784.1	809.18	720.23	720.02	0	724.67	709.91	793.03	756.54	718.92	738.79	748.79	778.88	780.39	818.95	766.86	712.04	756.06	799.59	708.83	734.67	759.1	782.52	772.42	820.45	697	690.91	707.62
4.7024e+13	733.43	732.51	722.62	721.3	739.14	807.92	781.93	736.8	699.92	748.35	764.32	786.86	693.36	790.73	768.07	768.92	815.75	728.06	792.35	805.49	701.49	779.98	809.07	720.12	719.88	0	724.52	709.81	789.97	756.35	718.81	738.71	748.68	778.73	780.26	818.93	762.34	711.94	754.98	799.47	708.68	734.56	759	778.03	772.28	815.93	696.84	690.67	707.53
4.707e+13	733.28	732.33	722.37	720.08	739.05	807.78	777.93	736.71	699.81	748.21	761.37	786.7	693.26	787.41	767.92	768.76	812.61	727.98	788.27	805.37	701.42	776.42	808.97	720.01	719.74	0	724.36	709.71	787.06	756.16	718.71	738.62	748.56	778.57	780.12	818.68	758.61	711.84	753.7	799.37	708.52	734.44	758.81	774.24	772.13	812.01	696.69	690.43	707.43
4.7115e+13	734.43	733.58	724.12	721.16	740.18	808.81	826.1	737.87	701.17	749.33	777.2	787.9	694.76	802.91	769.26	769.92	824.81	729.18	834.86	806.47	702.89	803.46	810.07	721.2	720.92	690.23	725.56	711	794.87	757.42	719.91	739.79	749.66	779.71	781.21	819.15	810.78	713.09	753.82	800.54	709.77	735.57	760.19	813.24	773.25	853.24	698	692.07	708.77
4.7161e+13	734.29	733.4	723.83	723.13	740.09	808.68	807.43	737.78	701.06	749.19	777.9	787.74	694.66	804.51	768.88	769.76	827.18	729.09	817.39	806.32	702.82	798.76	809.88	721.1	720.78	690.13	725.4	710.9	799.32	757.23	719.8	739.71	749.54	779.55	781.08	818.72	787.94	712.99	755.71	800.32	709.62	735.46	759.76	800.83	773.1	838.4	697.85	691.81	708.67
4.7206e+13	734.14	733.22	723.51	723.64	739.99	808.55	797.19	737.7	700.94	749.05	773.91	787.56	694.56	800.9	768.56	769.6	824.6	729	807.55	806.15	702.75	792.36	809.67	720.99	720.64	690.04	725.24	710.8	797.84	757.05	719.69	739.62	749.43	779.4	780.94	818.82	777.14	712.88	756.8	800.08	709.46	735.34	759.45	792.1	772.96	829.84	697.7	691.54	708.58
4.7252e+13	734	733.04	723.2	723.09	739.89	808.41	790.14	737.61	700.83	748.91	769.89	787.37	694.46	796.8	768.39	769.44	821.23	728.92	800.61	805.97	702.69	786.94	809.48	720.88	720.49	0	725.08	710.7	794.97	756.86	719.58	739.54	749.31	779.24	780.8	819.07	770.14	712.78	756.62	799.88	709.31	735.23	759.31	785.69	772.82	823.62	697.54	691.29	708.48
4.7297e+13	733.86	732.86	722.92	722.09	739.79	808.27	784.72	737.52	700.72	748.77	766.31	787.18	694.36	792.94	768.3	769.27	817.82	728.83	795.18	805.81	702.62	782.42	809.36	720.77	720.35	0	724.93	710.6	791.87	756.67	719.47	739.46	749.19	779.09	780.66	819.17	764.95	712.68	755.76	799.75	709.16	735.12	759.22	780.65	772.67	818.63	697.39	691.04	708.39
[truncated: 451 more columns]
