# Supplementary material for: Determining the current size and state of subvolcanic magma reservoirs
Source: Nat Commun. 2020 Nov 5;11:5477. doi: 10.1038/s41467-020-19084-2 (PMC7644707; doi:10.1038/s41467-020-19084-2)
Supplement: Supplementary file 5 — Supplementary Data 2 [file 41467_2020_19084_MOESM5_ESM.zip › Supplementary data/Tt15_st_Bl_rad10_0.0081.txt]

4.5566e+10	0	0	0	0	0	0	0	0	0	0	0	0	0	0	0	0	0	0	0	0	0	0	0	0	0	0	0	0	0	0	0	0	0	0	0	0	0	0	0	0	0	0	0	0	0	0	0	0	0
9.1132e+10	0	0	0	0	0	0	0	0	0	0	0	0	0	0	0	0	0	0	0	0	0	0	0	0	0	0	0	0	0	0	0	0	0	0	0	0	0	0	0	0	0	0	0	0	0	0	0	0	0
1.367e+11	0	0	0	0	0	0	0	0	0	0	0	0	0	0	0	0	0	0	0	0	0	0	0	0	0	0	0	0	0	0	0	0	0	0	0	0	0	0	0	0	0	0	0	0	0	0	0	0	0
1.8226e+11	0	0	0	0	0	0	0	0	0	0	0	0	0	0	0	0	0	0	0	0	0	0	0	0	0	0	0	0	0	0	0	0	0	0	0	0	0	0	0	0	0	0	0	0	0	0	0	0	0
2.2783e+11	0	0	0	0	0	0	0	0	0	0	0	0	0	0	0	0	0	0	0	0	0	0	0	0	0	0	0	0	0	0	0	0	0	0	0	0	0	0	0	0	0	0	0	0	0	0	0	0	0
2.734e+11	0	0	0	0	0	0	0	0	0	0	0	0	0	0	0	0	0	0	0	0	0	0	0	0	0	0	0	0	0	0	0	0	0	0	0	0	0	0	0	0	0	0	0	0	0	0	0	0	0
3.1896e+11	0	0	0	0	0	0	0	0	0	0	0	0	0	0	0	0	0	0	0	0	0	0	0	0	0	0	0	0	0	0	0	0	0	0	0	0	0	0	0	0	0	0	0	0	0	0	0	0	0
3.6453e+11	0	0	0	0	0	0	0	0	0	0	0	0	0	0	0	0	0	0	0	0	0	0	0	0	0	0	0	0	0	0	0	0	0	0	0	0	0	0	0	0	0	0	0	0	0	0	0	0	0
4.1009e+11	0	0	0	0	0	0	0	0	0	0	0	0	0	0	0	0	0	0	0	0	0	0	0	0	0	0	0	0	0	0	0	0	0	0	0	0	0	0	0	0	0	0	0	0	0	0	0	0	0
4.5566e+11	0	0	0	0	0	0	0	0	0	0	0	0	0	0	0	0	0	0	0	0	0	0	0	0	0	0	0	0	0	0	0	0	0	0	0	0	0	0	0	0	0	0	0	0	0	0	0	0	0
5.0123e+11	0	0	0	0	0	0	0	0	0	0	0	0	0	0	0	0	0	0	0	0	0	0	0	0	0	0	0	0	0	0	0	0	0	0	0	0	0	0	0	0	0	0	0	0	0	0	0	0	0
5.4679e+11	0	0	0	0	0	0	0	0	0	0	0	0	0	0	0	0	0	0	0	0	0	0	0	0	0	0	0	0	0	0	0	0	0	0	0	0	0	0	0	0	0	0	0	0	0	0	0	0	0
5.9236e+11	0	0	688.38	0	0	0	0	0	0	0	0	0	0	0	0	0	0	0	0	0	0	0	0	688.13	0	0	0	0	0	0	0	0	0	0	0	0	0	0	0	0	0	0	0	0	0	0	0	0	0
6.3792e+11	0	0	0	0	0	0	0	0	0	0	0	0	0	0	0	0	0	0	0	0	0	0	0	0	0	0	0	0	0	0	0	0	0	0	0	0	0	0	0	0	0	0	0	0	0	0	0	0	0
6.8349e+11	0	0	0	0	0	0	0	0	0	0	0	0	0	0	0	0	0	0	0	0	0	0	0	0	0	0	0	0	0	0	0	0	0	0	0	0	0	0	0	0	0	0	0	0	0	0	0	0	0
7.2905e+11	0	0	0	0	0	0	0	0	0	0	0	0	0	0	0	0	0	0	0	0	0	0	0	0	0	0	0	0	0	0	0	0	0	0	0	0	0	0	0	0	0	0	0	0	0	0	0	0	0
7.7462e+11	0	0	0	0	0	0	0	0	0	0	0	0	0	0	0	0	0	0	0	0	0	0	0	0	0	0	0	0	0	0	0	0	0	0	0	0	0	0	0	0	0	0	0	0	0	0	0	0	0
8.2019e+11	0	0	0	0	0	0	0	0	0	0	0	0	0	0	0	0	0	0	0	0	0	0	0	0	0	0	0	0	0	0	0	0	0	0	0	0	0	0	0	0	0	0	0	0	0	0	0	0	0
8.6575e+11	0	0	0	0	0	0	0	0	0	0	0	0	0	0	0	0	0	0	0	0	0	0	0	0	0	0	0	0	0	0	0	0	0	0	0	0	0	0	0	0	0	0	0	0	0	0	0	0	0
9.1132e+11	0	0	0	0	0	0	0	0	0	0	0	0	0	0	0	0	0	0	0	0	0	0	0	0	0	0	0	0	0	0	0	0	0	0	0	0	0	0	0	0	0	0	0	0	0	0	0	0	0
9.5688e+11	0	0	0	0	0	0	0	0	0	0	0	0	0	0	0	0	0	0	0	0	0	0	0	0	0	0	0	0	0	0	0	0	0	0	0	0	0	0	0	0	0	0	0	0	0	0	0	0	0
1.0025e+12	0	0	0	0	0	0	0	0	0	0	0	0	0	0	0	0	0	0	0	0	0	0	0	0	0	0	0	0	0	0	0	0	0	0	0	0	0	0	0	0	0	0	0	0	0	0	0	0	0
1.048e+12	0	0	0	0	0	0	0	0	0	0	0	0	0	0	0	0	0	0	0	0	0	0	0	0	0	0	0	0	0	0	0	0	0	0	0	0	0	0	0	0	0	0	0	0	0	0	0	0	0
1.0936e+12	0	0	0	0	0	0	0	0	0	0	0	0	0	0	0	0	0	0	0	0	0	0	0	0	0	0	0	0	0	0	0	0	0	0	0	0	0	0	0	0	0	0	0	0	0	0	0	0	0
1.1391e+12	0	0	0	0	0	0	0	0	0	0	0	0	0	0	0	0	0	0	0	0	0	0	0	0	0	0	0	0	0	0	0	0	0	0	0	0	0	0	0	0	0	0	0	0	0	0	0	0	0
1.1847e+12	0	0	0	0	0	0	0	0	0	0	0	0	0	0	0	0	0	0	0	0	0	0	0	0	0	0	0	0	0	0	0	0	0	0	0	0	0	0	0	0	0	0	0	0	0	0	0	0	0
1.2303e+12	0	0	0	0	0	0	0	0	0	0	0	0	0	0	0	0	0	0	0	0	0	0	0	0	0	0	0	0	0	0	0	0	0	0	0	0	0	0	0	0	0	0	0	0	0	0	0	0	0
1.2758e+12	0	0	0	0	0	0	0	0	0	0	0	0	0	0	0	0	0	0	0	0	0	0	0	0	0	0	0	0	0	0	0	0	0	0	0	0	0	0	0	0	0	0	0	0	0	0	0	0	0
1.3214e+12	0	0	0	0	0	0	0	0	0	0	0	0	0	0	0	0	0	0	0	0	0	0	0	0	0	0	0	0	0	0	0	0	0	0	0	0	0	0	0	0	0	0	0	0	0	0	0	0	0
1.367e+12	0	0	0	0	0	0	0	0	0	0	0	0	0	0	0	0	0	0	0	0	0	0	0	0	0	0	0	0	0	0	0	0	0	0	0	0	0	0	0	0	0	0	0	0	0	0	0	0	0
1.4125e+12	0	0	0	0	0	0	0	0	0	0	0	0	0	0	0	0	0	0	0	0	0	0	0	0	0	0	0	0	0	0	0	0	0	0	0	0	0	0	0	0	0	0	0	0	0	0	0	0	0
1.4581e+12	0	0	748.02	0	0	0	0	0	0	0	0	0	0	0	0	0	0	0	0	0	0	0	0	745.22	0	0	0	0	0	0	0	0	0	0	0	0	0	0	0	0	0	0	0	0	0	0	0	0	0
1.5037e+12	0	0	0	0	0	0	0	0	0	0	0	0	0	0	0	0	0	0	0	0	0	0	0	0	0	0	0	0	0	0	0	0	0	0	0	0	0	0	0	0	0	0	0	0	0	0	0	0	0
1.5492e+12	0	0	0	0	0	0	0	0	0	0	0	0	0	0	0	0	0	0	0	0	0	0	0	0	0	0	0	0	0	0	0	0	0	0	0	0	0	0	0	0	0	0	0	0	0	0	0	0	0
1.5948e+12	0	0	0	0	0	0	0	0	0	0	0	0	0	0	0	0	0	0	0	0	0	0	0	0	0	0	0	0	0	0	0	0	0	0	0	0	0	0	0	0	0	0	0	0	0	0	0	0	0
1.6404e+12	0	0	0	0	0	0	0	0	0	0	0	0	0	0	0	0	0	0	0	0	0	0	0	0	0	0	0	0	0	0	0	0	0	0	0	0	0	0	0	0	0	0	0	0	0	0	0	0	0
1.6859e+12	0	0	0	0	0	0	0	0	0	0	0	0	0	0	0	0	0	0	0	0	0	0	0	0	0	0	0	0	0	0	0	0	0	0	0	0	0	0	0	0	0	0	0	0	0	0	0	0	0
1.7315e+12	0	0	0	0	0	0	0	0	0	0	0	0	0	0	0	0	0	0	0	0	0	0	0	0	0	0	0	0	0	0	0	0	0	0	0	0	0	0	0	0	0	0	0	0	0	0	0	0	0
1.7771e+12	0	0	0	0	0	0	0	0	0	0	0	0	0	0	0	0	0	0	0	0	0	0	0	0	0	0	0	0	0	0	0	0	0	0	0	0	0	0	0	0	0	0	0	0	0	0	0	0	0
1.8226e+12	0	0	0	0	0	0	0	0	0	0	0	0	0	0	0	0	0	0	0	0	0	0	0	0	0	0	0	0	0	0	0	0	0	0	0	0	0	0	0	0	0	0	0	0	0	0	0	0	0
1.8682e+12	0	0	0	0	0	0	0	0	0	0	0	0	0	0	0	0	0	0	0	0	0	0	0	0	0	0	0	0	0	0	0	0	0	0	0	0	0	0	0	0	0	0	0	0	0	0	0	0	0
1.9138e+12	0	0	0	0	0	0	0	0	0	0	0	0	0	0	0	0	0	0	0	0	0	0	0	0	0	0	0	0	0	0	0	0	0	0	0	0	0	0	0	0	0	0	0	0	0	0	0	0	0
1.9593e+12	0	0	0	0	0	0	0	0	0	0	0	0	0	0	0	0	0	0	0	0	0	0	0	0	0	0	0	0	0	0	0	0	0	0	0	0	0	0	0	0	0	0	0	0	0	0	0	0	0
2.0049e+12	0	0	0	0	0	0	0	0	0	0	0	0	0	0	0	0	0	0	0	0	0	0	0	0	0	0	0	0	0	0	0	0	0	0	0	0	0	0	0	0	0	0	0	0	0	0	0	0	0
2.0505e+12	0	0	694.18	0	0	0	0	0	0	0	0	0	0	0	0	0	0	0	0	0	0	0	0	690.64	0	0	0	0	0	0	0	0	0	0	0	0	0	0	0	0	0	0	0	0	0	0	0	0	0
2.096e+12	0	0	0	0	0	0	0	0	0	0	0	0	0	0	0	0	0	0	0	0	0	0	0	0	0	0	0	0	0	0	0	0	0	0	0	0	0	0	0	0	0	0	0	0	0	0	0	0	0
2.1416e+12	0	0	0	0	0	0	0	0	0	0	0	0	0	0	0	0	0	0	0	0	0	0	0	0	0	0	0	0	0	0	0	0	0	0	0	0	0	0	0	0	0	0	0	0	0	0	0	0	0
2.1872e+12	0	0	0	0	0	0	0	0	0	0	0	0	0	0	0	0	0	0	0	0	0	0	0	0	0	0	0	0	0	0	0	0	0	0	0	0	0	0	0	0	0	0	0	0	0	0	0	0	0
2.2327e+12	0	0	0	0	0	0	0	0	0	0	0	0	0	0	0	0	0	0	0	0	0	0	0	0	0	0	0	0	0	0	0	0	0	0	0	0	0	0	0	0	0	0	0	0	0	0	0	0	0
2.2783e+12	0	0	0	0	0	0	0	0	0	0	0	0	0	0	0	0	0	0	0	0	0	0	0	0	0	0	0	0	0	0	0	0	0	0	0	0	0	0	0	0	0	0	0	0	0	0	0	0	0
2.3239e+12	0	0	924.54	0	0	0	0	0	0	0	0	0	0	0	0	0	0	0	0	0	0	0	0	921.61	0	0	0	0	0	0	0	0	0	0	0	0	0	0	0	0	0	0	0	0	0	0	0	0	0
2.3694e+12	0	0	0	0	0	0	0	0	0	0	0	0	0	0	0	0	0	0	0	0	0	0	0	0	0	0	0	0	0	0	0	0	0	0	0	0	0	0	0	0	0	0	0	0	0	0	0	0	0
2.415e+12	0	0	0	0	0	0	0	0	0	0	0	0	0	0	0	0	0	0	0	0	0	0	0	0	0	0	0	0	0	0	0	0	0	0	0	0	0	0	0	0	0	0	0	0	0	0	0	0	0
2.4606e+12	0	0	0	0	0	0	0	0	0	0	0	0	0	0	0	0	0	0	0	0	0	0	0	0	0	0	0	0	0	0	0	0	0	0	0	0	0	0	0	0	0	0	0	0	0	0	0	0	0
2.5061e+12	0	0	0	0	0	0	0	0	0	0	0	0	0	0	0	0	0	0	0	0	0	0	0	0	0	0	0	0	0	0	0	0	0	0	0	0	0	0	0	0	0	0	0	0	0	0	0	0	0
2.5517e+12	0	0	0	0	0	0	0	0	0	0	0	0	0	0	0	0	0	0	0	0	0	0	0	0	0	0	0	0	0	0	0	0	0	0	0	0	0	0	0	0	0	0	0	0	0	0	0	0	0
2.5973e+12	0	0	0	0	0	0	0	0	0	0	0	0	0	0	0	0	0	0	0	0	0	0	0	0	0	0	0	0	0	0	0	0	0	0	0	0	0	0	0	0	0	0	0	0	0	0	0	0	0
2.6428e+12	0	0	0	0	0	0	0	0	0	0	0	0	0	0	0	0	0	0	0	0	0	0	0	0	0	0	0	0	0	0	0	0	0	0	0	0	0	0	0	0	0	0	0	0	0	0	0	0	0
2.6884e+12	0	0	0	0	0	0	0	0	0	0	0	0	0	0	0	0	0	0	0	0	0	0	0	0	0	0	0	0	0	0	0	0	0	0	0	0	0	0	0	0	0	0	0	0	0	0	0	0	0
2.734e+12	0	0	0	0	0	0	0	0	0	0	0	0	0	0	0	0	0	0	0	0	0	0	0	0	0	0	0	0	0	0	0	0	0	0	0	0	0	0	0	0	0	0	0	0	0	0	0	0	0
2.7795e+12	0	0	0	0	0	0	0	0	0	0	0	0	0	0	0	0	0	0	0	0	0	0	0	0	0	0	0	0	0	0	0	0	0	0	0	0	0	0	0	0	0	0	0	0	0	0	0	0	0
2.8251e+12	0	0	0	0	0	0	0	0	0	0	0	0	0	0	0	0	0	0	0	0	0	0	0	0	0	0	0	0	0	0	0	0	0	0	0	0	0	0	0	0	0	0	0	0	0	0	0	0	0
2.8707e+12	0	0	0	0	0	0	0	0	0	0	0	0	0	0	0	0	0	0	0	0	0	0	0	0	0	0	0	0	0	0	0	0	0	0	0	0	0	0	0	0	0	0	0	0	0	0	0	0	0
2.9162e+12	0	0	725.27	0	0	0	0	0	0	0	0	0	0	0	0	0	0	0	0	0	0	0	0	717.81	0	0	0	0	0	0	0	0	0	0	0	0	0	0	0	0	0	0	0	0	0	0	0	0	0
2.9618e+12	0	0	0	0	0	0	0	0	0	0	0	0	0	0	0	0	0	0	0	0	0	0	0	0	0	0	0	0	0	0	0	0	0	0	0	0	0	0	0	0	0	0	0	0	0	0	0	0	0
3.0074e+12	0	0	0	0	0	0	0	0	0	0	0	0	0	0	0	0	0	0	0	0	0	0	0	0	0	0	0	0	0	0	0	0	0	0	0	0	0	0	0	0	0	0	0	0	0	0	0	0	0
3.0529e+12	0	0	0	0	0	0	0	0	0	0	0	0	0	0	0	0	0	0	0	0	0	0	0	0	0	0	0	0	0	0	0	0	0	0	0	0	0	0	0	0	0	0	0	0	0	0	0	0	0
3.0985e+12	0	0	0	0	0	0	0	0	0	0	0	0	0	0	0	0	0	0	0	0	0	0	0	0	0	0	0	0	0	0	0	0	0	0	0	0	0	0	0	0	0	0	0	0	0	0	0	0	0
3.144e+12	0	0	0	0	0	0	0	0	0	0	0	0	0	0	0	0	0	0	0	0	0	0	0	0	0	0	0	0	0	0	0	0	0	0	0	0	0	0	0	0	0	0	0	0	0	0	0	0	0
3.1896e+12	0	0	0	0	0	0	0	0	0	0	0	0	0	0	0	0	0	0	0	0	0	0	0	0	0	0	0	0	0	0	0	0	0	0	0	0	0	0	0	0	0	0	0	0	0	0	0	0	0
3.2352e+12	0	0	0	0	0	0	0	0	0	0	0	0	0	0	0	0	0	0	0	0	0	0	0	0	0	0	0	0	0	0	0	0	0	0	0	0	0	0	0	0	0	0	0	0	0	0	0	0	0
3.2807e+12	0	0	0	0	0	0	0	0	0	0	0	0	0	0	0	0	0	0	0	0	0	0	0	0	0	0	0	0	0	0	0	0	0	0	0	0	0	0	0	0	0	0	0	0	0	0	0	0	0
3.3263e+12	0	0	0	0	0	0	0	0	0	0	0	0	0	0	0	0	0	0	0	0	0	0	0	0	0	0	0	0	0	0	0	0	0	0	0	0	0	0	0	0	0	0	0	0	0	0	0	0	0
3.3719e+12	0	0	0	0	0	0	0	0	0	0	0	0	0	0	0	0	0	0	0	0	0	0	0	0	0	0	0	0	0	0	0	0	0	0	0	0	0	0	0	0	0	0	0	0	0	0	0	0	0
3.4174e+12	0	0	0	0	0	0	0	0	0	0	0	0	0	0	0	0	0	0	0	0	0	0	0	0	0	0	0	0	0	0	0	0	0	0	0	0	0	0	0	0	0	0	0	0	0	0	0	0	0
3.463e+12	0	0	0	0	0	0	0	0	0	0	0	0	0	0	0	0	0	0	0	0	0	0	0	0	0	0	0	0	0	0	0	0	0	0	0	0	0	0	0	0	0	0	0	0	0	0	0	0	0
3.5086e+12	0	0	705.04	0	0	0	0	0	0	0	0	0	0	0	0	0	0	0	0	0	0	0	0	694.46	0	0	0	0	690.28	0	0	0	0	0	0	0	0	0	0	0	0	0	0	0	0	0	0	0	0
3.5541e+12	0	0	0	0	0	0	0	0	0	0	0	0	0	0	0	0	0	0	0	0	0	0	0	0	0	0	0	0	0	0	0	0	0	0	0	0	0	0	0	0	0	0	0	0	0	0	0	0	0
3.5997e+12	0	0	0	0	0	0	0	0	0	0	0	0	0	0	0	0	0	0	0	0	0	0	0	0	0	0	0	0	0	0	0	0	0	0	0	0	0	0	0	0	0	0	0	0	0	0	0	0	0
3.6453e+12	0	0	0	0	0	0	0	0	0	0	0	0	0	0	0	0	0	0	0	0	0	0	0	0	0	0	0	0	0	0	0	0	0	0	0	0	0	0	0	0	0	0	0	0	0	0	0	0	0
3.6908e+12	0	0	0	0	0	0	0	0	0	0	0	0	0	0	0	0	0	0	0	0	0	0	0	0	0	0	0	0	0	0	0	0	0	0	0	0	0	0	0	0	0	0	0	0	0	0	0	0	0
3.7364e+12	0	0	0	0	0	0	0	0	0	0	0	0	0	0	0	0	0	0	0	0	0	0	0	0	0	0	0	0	0	0	0	0	0	0	0	0	0	0	0	0	0	0	0	0	0	0	0	0	0
3.782e+12	0	0	771.78	0	0	0	0	0	0	0	0	0	0	0	0	0	0	0	0	0	0	0	0	763.18	0	0	0	0	699.31	0	0	0	0	0	0	0	0	0	0	0	0	0	0	0	0	0	0	0	0
3.8275e+12	0	0	0	0	0	0	0	0	0	0	0	0	0	0	0	0	0	0	0	0	0	0	0	0	0	0	0	0	0	0	0	0	0	0	0	0	0	0	0	0	0	0	0	0	0	0	0	0	0
3.8731e+12	0	0	0	0	0	0	0	0	0	0	0	0	0	0	0	0	0	0	0	0	0	0	0	0	0	0	0	0	0	0	0	0	0	0	0	0	0	0	0	0	0	0	0	0	0	0	0	0	0
3.9187e+12	0	0	0	0	0	0	0	0	0	0	0	0	0	0	0	0	0	0	0	0	0	0	0	0	0	0	0	0	0	0	0	0	0	0	0	0	0	0	0	0	0	0	0	0	0	0	0	0	0
3.9642e+12	0	0	0	0	0	0	0	0	0	0	0	0	0	0	0	0	0	0	0	0	0	0	0	0	0	0	0	0	0	0	0	0	0	0	0	0	0	0	0	0	0	0	0	0	0	0	0	0	0
4.0098e+12	0	0	0	0	0	0	0	0	0	0	0	0	0	0	0	0	0	0	0	0	0	0	0	0	0	0	0	0	0	0	0	0	0	0	0	0	0	0	0	0	0	0	0	0	0	0	0	0	0
4.0554e+12	0	0	0	0	0	0	0	0	0	0	0	0	0	0	0	0	0	0	0	0	0	0	0	0	0	0	0	0	0	0	0	0	0	0	0	0	0	0	0	0	0	0	0	0	0	0	0	0	0
4.1009e+12	0	0	699.36	0	0	0	0	0	0	0	0	0	0	0	0	0	0	0	0	0	0	0	0	0	0	0	0	0	692.46	0	0	0	0	0	0	0	0	0	0	0	0	0	0	0	0	0	0	0	0
4.1465e+12	0	0	0	0	0	0	0	0	0	0	0	0	0	0	0	0	0	0	0	0	0	0	0	0	0	0	0	0	0	0	0	0	0	0	0	0	0	0	0	0	0	0	0	0	0	0	0	0	0
4.1921e+12	0	0	0	0	0	0	0	0	0	0	0	0	0	0	0	0	0	0	0	0	0	0	0	0	0	0	0	0	0	0	0	0	0	0	0	0	0	0	0	0	0	0	0	0	0	0	0	0	0
4.2376e+12	0	0	0	0	0	0	0	0	0	0	0	0	0	0	0	0	0	0	0	0	0	0	0	0	0	0	0	0	0	0	0	0	0	0	0	0	0	0	0	0	0	0	0	0	0	0	0	0	0
4.2832e+12	0	0	0	0	0	0	0	0	0	0	0	0	0	0	0	0	0	0	0	0	0	0	0	0	0	0	0	0	0	0	0	0	0	0	0	0	0	0	0	0	0	0	0	0	0	0	0	0	0
4.3288e+12	0	0	0	0	0	0	0	0	0	0	0	0	0	0	0	0	0	0	0	0	0	0	0	0	0	0	0	0	0	0	0	0	0	0	0	0	0	0	0	0	0	0	0	0	0	0	0	0	0
4.3743e+12	0	0	720.77	0	0	0	0	0	0	0	0	0	0	0	0	0	0	0	0	0	0	0	0	714.41	0	0	0	0	705.32	0	0	0	0	0	0	0	0	0	0	0	0	0	0	0	0	0	0	0	0
4.4199e+12	0	0	0	0	0	0	0	0	0	0	0	0	0	0	0	0	0	0	0	0	0	0	0	0	0	0	0	0	0	0	0	0	0	0	0	0	0	0	0	0	0	0	0	0	0	0	0	0	0
4.4655e+12	0	0	0	0	0	0	0	0	0	0	0	0	0	0	0	0	0	0	0	0	0	0	0	0	0	0	0	0	0	0	0	0	0	0	0	0	0	0	0	0	0	0	0	0	0	0	0	0	0
4.511e+12	0	0	0	0	0	0	0	0	0	0	0	0	0	0	0	0	0	0	0	0	0	0	0	0	0	0	0	0	0	0	0	0	0	0	0	0	0	0	0	0	0	0	0	0	0	0	0	0	0
4.5566e+12	0	0	0	0	0	0	0	0	0	0	0	0	0	0	0	0	0	0	0	0	0	0	0	0	0	0	0	0	0	0	0	0	0	0	0	0	0	0	0	0	0	0	0	0	0	0	0	0	0
4.6022e+12	0	0	0	0	0	0	0	0	0	0	0	0	0	0	0	0	0	0	0	0	0	0	0	0	0	0	0	0	0	0	0	0	0	0	0	0	0	0	0	0	0	0	0	0	0	0	0	0	0
4.6477e+12	0	0	891.73	0	0	0	0	0	0	0	0	0	0	0	0	0	0	0	0	0	0	0	0	882.32	0	0	0	0	703.67	0	0	0	0	0	0	0	0	0	0	0	0	0	0	0	0	0	0	0	0
4.6933e+12	0	0	699.32	0	0	0	0	0	0	0	0	0	0	0	0	0	0	0	0	0	0	0	0	0	0	0	0	0	694.8	0	0	0	0	0	0	0	0	0	0	0	0	0	0	0	0	0	0	0	0
4.7389e+12	0	0	0	0	0	0	0	0	0	0	0	0	0	0	0	0	0	0	0	0	0	0	0	0	0	0	0	0	0	0	0	0	0	0	0	0	0	0	0	0	0	0	0	0	0	0	0	0	0
4.7844e+12	0	0	0	0	0	0	0	0	0	0	0	0	0	0	0	0	0	0	0	0	0	0	0	0	0	0	0	0	0	0	0	0	0	0	0	0	0	0	0	0	0	0	0	0	0	0	0	0	0
4.83e+12	0	0	0	0	0	0	0	0	0	0	0	0	0	0	0	0	0	0	0	0	0	0	0	0	0	0	0	0	0	0	0	0	0	0	0	0	0	0	0	0	0	0	0	0	0	0	0	0	0
4.8756e+12	0	0	0	0	0	0	0	0	0	0	0	0	0	0	0	0	0	0	0	0	0	0	0	0	0	0	0	0	0	0	0	0	0	0	0	0	0	0	0	0	0	0	0	0	0	0	0	0	0
4.9211e+12	0	0	0	0	0	0	0	0	0	0	0	0	0	0	0	0	0	0	0	0	0	0	0	0	0	0	0	0	0	0	0	0	0	0	0	0	0	0	0	0	0	0	0	0	0	0	0	0	0
4.9667e+12	0	0	713.49	0	0	0	0	0	0	0	0	0	0	0	0	0	0	0	0	0	0	0	0	702.8	0	0	0	0	704.55	0	0	0	0	0	0	0	0	0	0	0	0	0	0	0	0	0	0	0	0
5.0123e+12	0	0	690.59	0	0	0	0	0	0	0	0	0	0	0	0	0	0	0	0	0	0	0	0	0	0	0	0	0	690.3	0	0	0	0	0	0	0	0	0	0	0	0	0	0	0	0	0	0	0	0
5.0578e+12	0	0	0	0	0	0	0	0	0	0	0	0	0	0	0	0	0	0	0	0	0	0	0	0	0	0	0	0	0	0	0	0	0	0	0	0	0	0	0	0	0	0	0	0	0	0	0	0	0
5.1034e+12	0	0	0	0	0	0	0	0	0	0	0	0	0	0	0	0	0	0	0	0	0	0	0	0	0	0	0	0	0	0	0	0	0	0	0	0	0	0	0	0	0	0	0	0	0	0	0	0	0
5.1489e+12	0	0	0	0	0	0	0	0	0	0	0	0	0	0	0	0	0	0	0	0	0	0	0	0	0	0	0	0	0	0	0	0	0	0	0	0	0	0	0	0	0	0	0	0	0	0	0	0	0
5.1945e+12	0	0	0	0	0	0	0	0	0	0	0	0	0	0	0	0	0	0	0	0	0	0	0	0	0	0	0	0	0	0	0	0	0	0	0	0	0	0	0	0	0	0	0	0	0	0	0	0	0
5.2401e+12	0	0	740.08	0	0	0	0	0	0	0	0	0	0	0	0	0	0	0	0	0	0	0	0	731.62	0	0	0	0	722.25	0	0	0	0	0	0	0	0	0	0	0	0	0	0	0	0	0	0	0	0
5.2856e+12	0	0	699.95	0	0	0	0	0	0	0	0	0	0	0	0	0	0	0	0	0	0	0	0	0	0	0	0	0	699.65	0	0	0	0	0	0	0	0	0	0	0	0	0	0	0	0	0	0	0	0
5.3312e+12	0	0	0	0	0	0	0	0	0	0	0	0	0	0	0	0	0	0	0	0	0	0	0	0	0	0	0	0	0	0	0	0	0	0	0	0	0	0	0	0	0	0	0	0	0	0	0	0	0
5.3768e+12	0	0	0	0	0	0	0	0	0	0	0	0	0	0	0	0	0	0	0	0	0	0	0	0	0	0	0	0	0	0	0	0	0	0	0	0	0	0	0	0	0	0	0	0	0	0	0	0	0
5.4223e+12	0	0	0	0	0	0	0	0	0	0	0	0	0	0	0	0	0	0	0	0	0	0	0	0	0	0	0	0	0	0	0	0	0	0	0	0	0	0	0	0	0	0	0	0	0	0	0	0	0
5.4679e+12	0	0	0	0	0	0	0	0	0	0	0	0	0	0	0	0	0	0	0	0	0	0	0	0	0	0	0	0	0	0	0	0	0	0	0	0	0	0	0	0	0	0	0	0	0	0	0	0	0
5.5135e+12	0	0	0	0	0	0	0	0	0	0	0	0	0	0	0	0	0	0	0	0	0	0	0	0	0	0	0	0	0	0	0	0	0	0	0	0	0	0	0	0	0	0	0	0	0	0	0	0	0
5.559e+12	0	0	711.53	0	0	0	0	0	0	0	0	0	0	0	0	0	0	0	0	0	0	0	0	697.84	0	0	0	0	707.65	0	0	0	0	0	0	0	0	0	0	0	0	0	0	0	0	0	0	0	0
5.6046e+12	0	0	695.26	0	0	0	0	0	0	0	0	0	0	0	0	0	0	0	0	0	0	0	0	0	0	0	0	0	695.86	0	0	0	0	0	0	0	0	0	0	0	0	0	0	0	0	0	0	0	0
5.6502e+12	0	0	0	0	0	0	0	0	0	0	0	0	0	0	0	0	0	0	0	0	0	0	0	0	0	0	0	0	0	0	0	0	0	0	0	0	0	0	0	0	0	0	0	0	0	0	0	0	0
5.6957e+12	0	0	0	0	0	0	0	0	0	0	0	0	0	0	0	0	0	0	0	0	0	0	0	0	0	0	0	0	0	0	0	0	0	0	0	0	0	0	0	0	0	0	0	0	0	0	0	0	0
5.7413e+12	0	0	0	0	0	0	0	0	0	0	0	0	0	0	0	0	0	0	0	0	0	0	0	0	0	0	0	0	0	0	0	0	0	0	0	0	0	0	0	0	0	0	0	0	0	0	0	0	0
5.7869e+12	0	0	0	0	0	0	0	0	0	0	0	0	0	0	0	0	0	0	0	0	0	0	0	0	0	0	0	0	0	0	0	0	0	0	0	0	0	0	0	0	0	0	0	0	0	0	0	0	0
5.8324e+12	0	0	725.15	0	0	0	0	0	0	0	0	0	0	0	0	0	0	0	0	0	0	0	0	713.8	0	0	0	0	720.9	0	0	0	0	0	0	0	0	0	0	0	0	0	0	0	0	0	0	0	0
5.878e+12	0	0	702.16	0	0	0	0	0	0	0	0	0	0	0	0	0	0	0	0	0	0	0	0	0	0	0	0	0	703.62	0	0	0	0	0	0	0	0	0	0	0	0	0	0	0	0	0	0	0	0
5.9236e+12	0	0	690.74	0	0	0	0	0	0	0	0	0	0	0	0	0	0	0	0	0	0	0	0	0	0	0	0	0	695.76	0	0	0	0	0	0	0	0	0	0	0	0	0	0	0	0	0	0	0	0
5.9691e+12	0	0	0	0	0	0	0	0	0	0	0	0	0	0	0	0	0	0	0	0	0	0	0	0	0	0	0	0	0	0	0	0	0	0	0	0	0	0	0	0	0	0	0	0	0	0	0	0	0
6.0147e+12	0	0	0	0	0	0	0	0	0	0	0	0	0	0	0	0	0	0	0	0	0	0	0	0	0	0	0	0	0	0	0	0	0	0	0	0	0	0	0	0	0	0	0	0	0	0	0	0	0
6.0603e+12	0	0	0	0	0	0	0	0	0	0	0	0	0	0	0	0	0	0	0	0	0	0	0	0	0	0	0	0	0	0	0	0	0	0	0	0	0	0	0	0	0	0	0	0	0	0	0	0	0
6.1058e+12	0	0	783.09	0	0	0	0	0	0	0	0	0	0	0	0	0	0	0	0	0	0	0	0	762.06	0	0	0	0	735.3	0	0	0	0	0	0	0	0	0	0	0	0	0	0	0	0	0	0	0	0
6.1514e+12	0	0	712.38	0	0	0	0	0	0	0	0	0	0	0	0	0	0	0	0	0	0	0	0	696.27	0	0	0	0	709.8	0	0	0	0	0	0	0	0	0	0	0	0	0	0	0	0	0	0	0	0
6.197e+12	0	0	699.6	0	0	0	0	0	0	0	0	0	0	0	0	0	0	0	0	0	0	0	0	0	0	0	0	0	700.84	0	0	0	0	0	0	0	0	0	0	0	0	0	0	0	0	0	0	0	0
6.2425e+12	0	0	690.44	0	0	0	0	0	0	0	0	0	0	0	0	0	0	0	0	0	0	0	0	0	0	0	0	0	694.72	0	0	0	0	0	0	0	0	0	0	0	0	0	0	0	0	0	0	0	0
6.2881e+12	0	0	0	0	0	0	0	0	0	0	0	0	0	0	0	0	0	0	0	0	0	0	0	0	0	0	0	0	0	0	0	0	0	0	0	0	0	0	0	0	0	0	0	0	0	0	0	0	0
6.3337e+12	0	0	0	0	0	0	0	0	0	0	0	0	0	0	0	0	0	0	0	0	0	0	0	0	0	0	0	0	0	0	0	0	0	0	0	0	0	0	0	0	0	0	0	0	0	0	0	0	0
6.3792e+12	0	0	0	0	0	0	0	0	0	0	0	0	0	0	0	0	0	0	0	0	0	0	0	0	0	0	0	0	0	0	0	0	0	0	0	0	0	0	0	0	0	0	0	0	0	0	0	0	0
6.4248e+12	0	0	721.36	0	0	0	0	0	0	0	0	0	0	0	0	0	0	0	0	0	0	0	0	707.53	0	0	0	0	720.05	0	0	0	0	0	0	0	0	0	0	0	0	0	0	0	0	0	0	0	0
6.4704e+12	0	0	704.92	0	0	0	0	0	0	0	0	0	0	0	0	0	0	0	0	0	0	0	0	0	0	0	0	0	707.51	0	0	0	0	0	0	0	0	0	0	0	0	0	0	0	0	0	0	0	0
6.5159e+12	0	0	696.58	0	0	0	0	0	0	0	0	0	0	0	0	0	0	0	0	0	0	0	0	0	0	0	0	0	700.85	0	0	0	0	0	0	0	0	0	0	0	0	0	0	0	0	0	0	0	0
6.5615e+12	0	0	0	0	0	0	0	0	0	0	0	0	0	0	0	0	0	0	0	0	0	0	0	0	0	0	0	0	695.72	0	0	0	0	0	0	0	0	0	0	0	0	0	0	0	0	0	0	0	0
6.6071e+12	0	0	0	0	0	0	0	0	0	0	0	0	0	0	0	0	0	0	0	0	0	0	0	0	0	0	0	0	0	0	0	0	0	0	0	0	0	0	0	0	0	0	0	0	0	0	0	0	0
6.6526e+12	0	0	0	0	0	0	0	0	0	0	0	0	0	0	0	0	0	0	0	0	0	0	0	0	0	0	0	0	0	0	0	0	0	0	0	0	0	0	0	0	0	0	0	0	0	0	0	0	0
6.6982e+12	0	0	743.91	0	0	0	0	0	0	0	0	0	0	0	0	0	0	0	0	0	0	0	0	725.08	0	0	0	0	734.06	0	0	0	0	0	0	0	0	0	0	0	0	0	0	0	0	0	0	0	0
6.7438e+12	0	0	713.29	0	0	0	0	0	0	0	0	0	0	0	0	0	0	0	0	0	0	0	0	696.35	0	0	0	0	713.93	0	0	0	0	0	0	0	0	0	0	0	0	0	0	0	0	0	0	0	0
6.7893e+12	0	0	703.4	0	0	0	0	0	0	0	0	0	0	0	0	0	0	0	0	0	0	0	0	0	0	0	0	0	706.17	0	0	0	0	0	0	0	0	0	0	0	0	0	0	0	0	0	0	0	0
6.8349e+12	0	0	696.72	0	0	0	0	0	0	0	0	0	0	0	0	0	0	0	0	0	0	0	0	0	0	0	0	0	701.12	0	0	0	0	0	0	0	0	0	0	0	0	0	0	0	0	0	0	0	0
6.8805e+12	0	0	0	0	0	0	0	0	0	0	0	0	0	0	0	0	0	0	0	0	0	0	0	0	0	0	0	0	696.89	0	0	0	0	0	0	0	0	0	0	0	0	0	0	0	0	0	0	0	0
6.926e+12	0	0	0	0	0	0	0	0	0	0	0	0	0	0	0	0	0	0	0	0	0	0	0	0	0	0	0	0	692.4	0	0	0	0	0	0	0	0	0	0	0	0	0	0	0	0	0	0	0	0
6.9716e+12	0	0	869.48	0	0	0	0	0	0	0	0	0	0	0	0	0	0	0	0	0	0	0	0	853.65	0	0	0	0	752.24	0	0	0	0	0	0	0	0	0	0	0	0	0	0	0	0	0	0	0	0
7.0172e+12	0	0	722.19	0	0	0	0	0	0	0	0	0	0	0	0	0	0	0	0	0	0	0	0	705.37	0	0	0	0	722.58	0	0	0	0	0	0	0	0	0	0	0	0	0	0	0	0	0	0	0	0
7.0627e+12	0	0	709.22	0	0	0	0	0	0	0	0	0	0	0	0	0	0	0	0	0	0	0	0	0	0	0	0	0	712.02	0	0	0	0	0	0	0	0	0	0	0	0	0	0	0	0	0	0	0	0
7.1083e+12	0	0	702.29	0	0	0	0	0	0	0	0	0	0	0	0	0	0	0	0	0	0	0	0	0	0	0	0	0	706.14	0	0	0	0	0	0	0	0	0	0	0	0	0	0	0	0	0	0	0	0
7.1539e+12	0	0	696.76	0	0	0	0	0	0	0	0	0	0	0	0	0	0	0	0	0	0	0	0	0	0	0	0	0	701.86	0	0	0	0	0	0	0	0	0	0	0	0	0	0	0	0	0	0	0	0
7.1994e+12	0	0	690.99	0	0	0	0	0	0	0	0	0	0	0	0	0	0	0	0	0	0	0	0	0	0	0	0	0	698.15	0	0	0	0	0	0	0	0	0	0	0	0	0	0	0	0	0	0	0	0
7.245e+12	0	0	0	0	0	0	0	0	0	0	0	0	0	0	0	0	0	0	0	0	0	0	0	0	0	0	0	0	694.42	0	0	0	0	0	0	0	0	0	0	0	0	0	0	0	0	0	0	0	0
7.2905e+12	0	0	735.47	0	0	0	0	0	0	0	0	0	0	0	0	0	0	0	0	0	0	0	0	717.35	0	0	0	0	735.87	0	0	0	0	0	0	0	0	0	0	0	0	0	0	0	0	0	0	0	0
7.3361e+12	0	0	715.52	0	0	0	0	0	0	0	0	0	0	0	0	0	0	0	0	0	0	0	0	697.54	0	0	0	0	719.48	0	0	0	0	0	0	0	0	0	0	0	0	0	0	0	0	0	0	0	0
7.3817e+12	0	0	707.36	0	0	0	0	0	0	0	0	0	0	0	0	0	0	0	0	0	0	0	0	0	0	0	0	0	712.17	0	0	0	0	0	0	0	0	0	0	0	0	0	0	0	0	0	0	0	0
7.4272e+12	0	0	701.94	0	0	0	0	0	0	0	0	0	0	0	0	0	0	0	0	0	0	0	0	0	0	0	0	0	707.27	0	0	0	0	0	0	0	0	0	0	0	0	0	0	0	0	0	0	0	0
7.4728e+12	0	0	697.23	0	0	0	0	0	0	0	0	0	0	0	0	0	0	0	0	0	0	0	0	0	0	0	0	0	703.45	0	0	0	0	0	0	0	0	0	0	0	0	0	0	0	0	0	0	0	0
7.5184e+12	0	0	692.29	0	0	0	0	0	0	0	0	0	0	0	0	0	0	0	0	0	0	0	0	0	0	0	0	0	700.08	0	0	0	0	0	0	0	0	0	0	0	0	0	0	0	0	0	0	0	0
7.5639e+12	0	0	772.01	0	0	0	0	0	0	0	0	0	0	0	0	0	0	0	0	0	0	0	0	741	0	0	0	0	754.23	0	0	0	0	0	0	0	0	0	0	0	0	0	0	0	0	0	0	0	0
7.6095e+12	0	0	724.84	0	0	0	0	0	0	0	0	0	0	0	0	0	0	0	0	0	0	0	0	704.75	0	0	0	0	725.51	0	0	0	0	0	0	0	0	0	0	0	0	0	0	0	0	0	0	0	0
7.6551e+12	0	0	713.9	0	0	0	0	0	0	0	0	0	0	0	0	0	0	0	0	0	0	0	0	691.57	0	0	0	0	716.63	0	0	0	0	0	0	0	0	0	0	0	0	0	0	0	0	0	0	0	0
7.7006e+12	0	0	707.46	0	0	0	0	0	0	0	0	0	0	0	0	0	0	0	0	0	0	0	0	0	0	0	0	0	711.2	0	0	0	0	0	0	0	0	0	0	0	0	0	0	0	0	0	0	0	0
7.7462e+12	0	0	702.73	0	0	0	0	0	0	0	0	0	0	0	0	0	0	0	0	0	0	0	0	0	0	0	0	0	707.12	0	0	0	0	0	0	0	0	0	0	0	0	0	0	0	0	0	0	0	0
7.7918e+12	0	0	698.49	0	0	0	0	0	0	0	0	0	0	0	0	0	0	0	0	0	0	0	0	0	0	0	0	0	703.75	0	0	0	0	0	0	0	0	0	0	0	0	0	0	0	0	0	0	0	0
7.8373e+12	0	0	1034.8	0	0	0	0	0	0	0	0	0	0	0	0	0	0	0	0	0	0	692.41	0	1020.9	0	0	0	0	709.67	0	0	0	0	0	0	0	0	0	0	0	0	0	0	0	0	0	0	0	0
7.8829e+12	0	0	733.61	0	0	0	0	0	0	0	0	0	0	0	0	0	0	0	0	0	0	691.75	0	713.62	0	0	0	0	732.5	0	0	0	0	0	0	0	0	0	0	0	0	0	0	0	0	0	0	0	0
7.9285e+12	0	0	718.92	0	0	0	0	0	0	0	0	0	0	0	0	0	0	0	0	0	0	691.54	0	698.67	0	0	0	0	720.75	0	0	0	0	0	0	0	0	0	0	0	0	0	0	0	0	0	0	0	0
7.974e+12	0	0	711.64	0	0	0	0	0	0	0	0	0	0	0	0	0	0	0	0	0	0	691.78	0	0	0	0	0	0	714.57	0	0	0	0	0	0	0	0	0	0	0	0	0	0	0	0	0	0	0	0
8.0196e+12	0	0	706.51	0	0	0	0	0	0	0	0	0	0	0	0	0	0	0	0	0	0	691.99	0	0	0	0	0	0	710.22	0	0	0	0	0	0	0	0	0	0	0	0	0	0	0	0	0	0	0	0
8.0652e+12	0	0	702.46	0	0	0	0	0	0	0	0	0	0	0	0	0	0	0	0	0	0	691.99	0	0	0	0	0	0	706.72	0	0	0	0	0	0	0	0	0	0	0	0	0	0	0	0	0	0	0	0
8.1107e+12	0	0	698.67	0	0	0	0	0	0	0	0	0	0	0	0	0	0	0	0	0	0	691.78	0	0	0	0	0	0	703.73	0	0	0	0	0	0	0	0	0	0	0	0	0	0	0	0	0	0	0	0
8.1563e+12	0	0	745.78	0	0	0	0	0	0	0	0	0	0	0	0	0	0	0	0	0	0	695.75	0	728	0	0	0	0	744.74	0	0	0	0	0	0	0	0	0	0	0	0	0	0	0	0	0	0	0	0
8.2019e+12	0	0	723.07	0	0	0	0	0	0	0	0	0	0	0	0	0	0	0	0	0	0	695.41	0	704.95	0	0	0	0	726.18	0	0	0	0	0	0	0	0	0	0	0	0	0	0	0	0	0	0	0	0
8.2474e+12	0	0	714.75	0	0	0	0	0	0	0	0	0	0	0	0	0	0	0	0	0	0	695.63	0	694.44	0	0	0	0	718.59	0	0	0	0	0	0	0	0	0	0	0	0	0	0	0	0	0	0	0	0
8.293e+12	0	0	709.38	0	0	0	0	0	0	0	0	0	0	0	0	0	0	0	0	0	0	695.86	0	0	0	0	0	0	713.71	0	0	0	0	0	0	0	0	0	0	0	0	0	0	0	0	0	0	0	0
8.3386e+12	0	0	705.21	0	0	0	0	0	0	0	0	0	0	0	0	0	0	0	0	0	0	695.88	0	0	0	0	0	0	710	0	0	0	0	0	0	0	0	0	0	0	0	0	0	0	0	0	0	0	0
8.3841e+12	0	0	701.72	0	0	0	0	0	0	0	0	0	0	0	0	0	0	0	0	0	0	695.69	0	0	0	0	0	0	706.86	0	0	0	0	0	0	0	0	0	0	0	0	0	0	0	0	0	0	0	0
8.4297e+12	0	0	794.95	0	0	0	0	0	0	0	0	0	0	0	0	0	0	0	0	0	0	699.5	0	767.26	0	0	0	0	771.48	0	0	0	0	0	0	0	0	0	0	0	0	0	0	0	0	0	0	0	0
8.4753e+12	0	0	729.74	0	0	0	0	0	0	0	0	0	0	0	0	0	0	0	0	0	0	698.97	0	711.81	0	0	0	0	733.01	0	0	0	0	0	0	0	0	0	0	0	0	0	0	0	0	0	0	0	0
8.5208e+12	0	0	718.79	0	0	0	0	0	0	0	0	0	0	0	0	0	0	0	0	0	0	699.18	0	699.83	0	0	0	0	723.08	0	0	0	0	0	0	0	0	0	0	0	0	0	0	0	0	0	0	0	0
8.5664e+12	0	0	712.75	0	0	0	0	0	0	0	0	0	0	0	0	0	0	0	0	0	0	699.52	0	690.19	0	0	0	0	717.39	0	0	0	0	0	0	0	0	0	0	0	0	0	0	0	0	0	0	0	0
8.612e+12	0	0	708.34	0	0	0	0	0	0	0	0	0	0	0	0	0	0	0	0	0	0	699.61	0	0	0	0	0	0	713.31	0	0	0	0	0	0	0	0	0	0	0	0	0	0	0	0	0	0	0	0
8.6575e+12	0	0	704.7	0	0	0	0	0	0	0	0	0	0	0	0	0	0	0	0	0	0	699.43	0	0	0	0	0	0	710.05	0	0	0	0	0	0	0	0	0	0	0	0	0	0	0	0	0	0	0	0
8.7031e+12	0	0	701.55	0	0	0	0	0	0	0	0	0	0	0	0	0	0	0	0	0	0	699.08	0	0	0	0	0	0	707.2	0	0	0	0	0	0	0	0	0	0	0	0	0	0	0	0	0	0	0	0
8.7487e+12	0	0	739.91	0	0	0	0	0	0	0	0	0	0	0	0	0	0	0	0	0	0	702.41	0	721.77	0	0	0	0	742.53	0	0	0	0	0	0	0	0	0	0	0	0	0	0	0	0	0	0	0	0
8.7942e+12	0	0	723.7	0	0	0	0	0	0	0	0	0	0	0	0	0	0	0	0	0	0	702.46	0	705.42	0	0	0	0	728.25	0	0	0	0	0	0	0	0	0	0	0	0	0	0	0	0	0	0	0	0
8.8398e+12	0	0	716.4	0	0	0	0	0	0	0	0	0	0	0	0	0	0	0	0	0	0	702.92	0	696.86	0	0	0	0	721.37	0	0	0	0	0	0	0	0	0	0	0	0	0	0	0	0	0	0	0	0
8.8854e+12	0	0	711.59	0	0	0	0	0	0	0	0	0	0	0	0	0	0	0	0	0	0	703.12	0	0	0	0	0	0	716.78	0	0	0	0	0	0	0	0	0	0	0	0	0	0	0	0	0	0	0	0
8.9309e+12	0	0	707.81	0	0	0	0	0	0	0	0	0	0	0	0	0	0	0	0	0	0	703	0	0	0	0	0	0	713.24	0	0	0	0	0	0	0	0	0	0	0	0	0	0	0	0	0	0	0	0
8.9765e+12	0	0	704.53	0	0	0	0	0	0	0	0	0	0	0	0	0	0	0	0	0	0	702.65	0	0	0	0	0	0	710.3	0	0	0	0	0	0	0	0	0	0	0	0	0	0	0	0	0	0	0	0
9.0221e+12	0	0	760.1	0	0	0	0	0	0	0	0	0	0	0	0	0	0	0	0	0	691.96	705.81	0	739.2	0	0	0	0	758.97	0	0	0	0	0	0	0	0	0	0	0	0	0	0	0	0	0	0	0	0
9.0676e+12	0	0	729.79	0	0	0	0	0	0	0	0	0	0	0	0	0	0	0	0	0	691.74	705.57	0	711.44	0	0	0	0	734.45	0	0	0	0	0	0	0	0	0	0	0	0	0	0	0	0	0	0	0	0
9.1132e+12	0	0	720.49	0	0	0	0	0	0	0	0	0	0	0	0	0	0	0	0	0	691.51	706.13	0	701.45	0	0	0	0	725.75	0	0	0	0	0	0	0	0	0	0	0	0	0	0	0	0	0	0	0	0
9.1588e+12	0	0	714.98	0	0	0	0	0	0	0	0	0	0	0	0	0	0	0	0	0	691.37	706.49	0	693.95	0	0	0	0	720.45	0	0	0	0	0	0	0	0	0	0	0	0	0	0	0	0	0	0	0	0
9.2043e+12	0	0	710.94	0	0	0	0	0	0	0	0	0	0	0	0	0	0	0	0	0	691.31	706.45	0	0	0	0	0	0	716.54	0	0	0	0	0	0	0	0	0	0	0	0	0	0	0	0	0	0	0	0
9.2499e+12	0	0	707.6	0	0	0	0	0	0	0	0	0	0	0	0	0	0	0	0	0	691.27	706.14	0	0	0	0	0	0	713.39	0	0	0	0	0	0	0	0	0	0	0	0	0	0	0	0	0	0	0	0
9.2954e+12	0	0	856.24	0	0	0	0	0	0	0	0	0	0	0	0	0	0	0	0	0	695.62	709.21	0	836.09	0	0	0	0	784.51	0	0	0	0	0	0	0	0	0	0	0	0	0	0	0	0	0	0	0	0
9.341e+12	0	0	737.94	0	0	0	0	0	0	0	0	0	0	0	0	0	0	0	0	0	695.41	708.61	0	718.94	0	0	0	0	742.4	0	0	0	0	0	0	0	0	0	0	0	0	0	0	0	0	0	0	0	0
9.3866e+12	0	0	725.16	0	0	0	0	0	0	0	0	0	0	0	0	0	0	0	0	0	695.17	709.15	0	706.24	0	0	0	0	730.64	0	0	0	0	0	0	0	0	0	0	0	0	0	0	0	0	0	0	0	0
9.4321e+12	0	0	718.62	0	0	0	0	0	0	0	0	0	0	0	0	0	0	0	0	0	695.01	709.7	0	698.75	0	0	0	0	724.35	0	0	0	0	0	0	0	0	0	0	0	0	0	0	0	0	0	0	0	0
9.4777e+12	0	0	714.12	0	0	0	0	0	0	0	0	0	0	0	0	0	0	0	0	0	694.95	709.79	0	691.13	0	0	0	0	719.98	0	0	0	0	0	0	0	0	0	0	0	0	0	0	0	0	0	0	0	0
9.5233e+12	0	0	710.6	0	0	0	0	0	0	0	0	0	0	0	0	0	0	0	0	0	694.9	709.52	0	0	0	0	0	0	716.55	0	0	0	0	0	0	0	0	0	0	0	0	0	0	0	0	0	0	0	0
9.5688e+12	0	0	707.58	0	0	0	0	0	0	0	0	0	0	0	0	0	0	0	0	0	694.82	709.03	0	0	0	0	0	0	713.68	0	0	0	0	0	0	0	0	0	0	0	0	0	0	0	0	0	0	0	0
9.6144e+12	0	0	750.74	0	0	0	0	0	0	0	0	0	0	0	0	0	0	0	0	0	698.91	711.66	0	730.3	0	693.59	0	0	753.94	0	0	0	0	0	0	0	0	0	0	0	0	0	0	0	0	0	0	0	0
9.66e+12	0	0	730.68	0	0	0	0	0	0	0	0	0	0	0	0	0	0	0	0	0	698.64	711.99	0	711.35	0	693.5	0	0	736.26	0	0	0	0	0	0	0	0	0	0	0	0	0	0	0	0	0	0	0	0
9.7055e+12	0	0	722.59	0	0	0	0	0	0	0	0	0	0	0	0	0	0	0	0	0	698.46	712.75	0	702.94	0	693.39	0	0	728.53	0	0	0	0	0	0	0	0	0	0	0	0	0	0	0	0	0	0	0	0
9.7511e+12	0	0	717.48	0	0	0	0	0	0	0	0	0	0	0	0	0	0	0	0	0	698.39	713.01	0	696.66	0	693.29	0	0	723.54	0	0	0	0	0	0	0	0	0	0	0	0	0	0	0	0	0	0	0	0
9.7967e+12	0	0	713.63	0	0	0	0	0	0	0	0	0	0	0	0	0	0	0	0	0	698.35	712.81	0	0	0	693.24	0	0	719.78	0	0	0	0	0	0	0	0	0	0	0	0	0	0	0	0	0	0	0	0
9.8422e+12	0	0	710.47	0	0	0	0	0	0	0	0	0	0	0	0	0	0	0	0	0	698.29	712.33	0	0	0	693.21	0	0	716.7	0	0	0	0	0	0	0	0	0	0	0	0	0	0	0	0	0	0	0	0
9.8878e+12	0	0	780.92	0	0	0	0	0	0	0	0	0	0	0	0	0	0	0	0	0	702.29	714.81	0	754.7	0	697.28	0	0	775.76	0	0	0	0	0	0	0	0	0	0	0	0	0	0	0	0	0	0	0	0
9.9334e+12	0	0	737.56	0	0	0	0	0	0	0	0	0	0	0	0	0	0	0	0	0	702	714.66	0	717.36	0	697.19	0	0	743.08	0	0	0	0	0	0	0	0	0	0	0	0	0	0	0	0	0	0	0	0
9.9789e+12	0	0	726.99	0	0	0	0	0	0	0	0	0	0	0	0	0	0	0	0	0	701.76	715.6	0	707.12	0	697.07	0	0	733.09	0	0	0	0	0	0	0	0	0	0	0	0	0	0	0	0	0	0	0	0
1.0025e+13	0	0	721.04	0	0	0	0	0	0	0	0	0	0	0	0	0	0	0	0	0	701.69	716.08	0	700.58	0	696.97	0	0	727.24	0	0	0	0	0	0	0	0	0	0	0	0	0	0	0	0	0	0	0	0
1.007e+13	0	0	716.77	0	0	0	0	0	0	0	0	0	0	0	0	0	0	0	0	0	701.68	715.99	0	694.63	0	696.91	0	0	723.05	0	0	0	0	0	0	0	0	0	0	0	0	0	0	0	0	0	0	0	0
1.0116e+13	0	0	713.37	0	0	0	0	0	0	0	0	0	0	0	0	0	0	0	0	0	701.64	715.54	0	0	0	696.87	0	0	719.74	0	0	0	0	0	0	0	0	0	0	0	0	0	0	0	0	0	0	0	0
1.0161e+13	0	0	954.55	0	0	0	0	0	0	0	0	0	0	0	0	0	0	0	0	0	705.55	717.97	0	946.02	0	700.83	0	0	759.85	0	0	0	0	0	0	0	0	0	0	0	0	0	0	0	0	0	0	0	0
1.0207e+13	0	0	747.08	0	0	0	0	0	0	0	0	0	0	0	0	0	0	0	0	0	705.25	717.29	0	725.55	0	700.75	0	0	752.15	0	0	0	0	0	0	0	0	0	0	0	0	0	0	0	0	0	0	0	0
1.0252e+13	0	0	732.01	0	0	0	0	0	0	0	0	0	0	0	0	0	0	0	0	0	704.97	718.24	0	711.57	0	700.62	0	0	738.24	0	0	0	0	0	0	0	0	0	0	0	0	690.65	0	0	0	0	0	0	0
1.0298e+13	0	0	724.82	0	0	0	0	0	0	0	0	0	0	0	0	0	0	0	0	0	704.86	719	0	704.34	0	700.5	0	0	731.19	0	0	0	0	0	0	0	0	0	0	0	0	0	0	0	0	0	0	0	0
1.0343e+13	0	0	720.03	0	0	0	0	0	0	0	0	0	0	0	0	0	0	0	0	0	704.87	719.06	0	698.7	0	700.43	0	0	726.43	0	0	0	0	0	0	0	0	0	0	0	0	0	0	0	0	0	0	0	0
1.0389e+13	0	0	716.33	0	0	0	0	0	0	0	0	0	0	0	0	0	0	0	0	0	704.86	718.66	0	692.59	0	700.4	0	0	722.79	0	0	0	0	0	0	0	0	0	0	0	0	0	0	0	0	0	0	0	0
1.0435e+13	0	0	713.25	0	0	0	0	0	0	0	0	0	0	0	0	0	0	0	0	0	704.78	718.02	0	0	0	700.37	0	0	719.82	0	0	0	0	0	0	0	0	0	0	0	0	0	0	0	0	0	0	0	0
1.048e+13	0	0	763.27	0	0	0	0	0	0	0	0	0	0	0	0	0	0	0	0	0	708.42	720.04	0	738.93	0	704.19	0	0	766.35	0	0	0	0	0	0	0	0	0	0	0	0	0	0	0	0	0	0	0	0
1.0526e+13	0	0	738	0	0	0	0	0	0	0	0	0	0	0	0	0	0	0	0	0	708.07	720.67	0	716.56	0	704.05	0	0	744.29	0	0	0	0	0	0	0	0	0	0	0	0	692.15	0	0	0	0	0	0	0
1.0571e+13	0	0	728.92	0	0	0	0	0	0	0	0	0	0	0	0	0	0	0	0	0	707.91	721.75	0	707.9	0	703.91	0	0	735.47	0	0	0	0	0	0	0	0	0	0	0	0	691.48	0	0	0	0	0	0	0
1.0617e+13	0	0	723.38	0	0	0	0	0	0	0	0	0	0	0	0	0	0	0	0	0	707.93	722.03	0	702.06	0	703.82	0	0	729.97	0	0	0	0	0	0	0	0	0	0	0	0	0	0	0	0	0	0	0	0
1.0662e+13	0	0	719.34	0	0	0	0	0	0	0	0	0	0	0	0	0	0	0	0	0	707.95	721.72	0	696.93	0	703.79	0	0	725.94	0	0	0	0	0	0	0	0	0	0	0	0	0	0	0	0	0	0	0	0
1.0708e+13	0	0	716.07	0	0	0	0	0	0	0	0	0	0	0	0	0	0	0	0	0	707.9	721.08	0	690.16	0	703.77	0	0	722.72	0	0	0	0	0	0	0	0	0	0	0	0	0	0	0	0	0	0	0	0
1.0754e+13	0	0	811.31	0	0	0	0	0	692.15	0	0	0	0	0	0	0	0	0	0	0	711.48	722.99	0	778.99	0	707.51	0	0	793.64	0	0	0	0	0	0	0	0	0	0	0	0	0	0	0	0	0	0	0	0
1.0799e+13	0	0	745.73	0	0	0	0	0	692.12	0	0	0	0	0	0	0	0	0	0	0	711.11	722.93	0	722.86	0	707.38	0	0	751.85	0	0	0	0	0	0	0	0	0	0	0	0	692.81	0	0	0	0	0	0	0
1.0845e+13	0	0	733.52	0	0	0	0	0	692.08	0	0	0	0	0	0	0	0	0	0	0	710.87	724.31	0	711.72	0	707.22	0	0	740.25	0	0	0	0	0	0	0	0	0	0	0	0	693.5	0	0	0	0	0	0	0
1.089e+13	0	0	726.95	0	0	0	0	0	692.04	0	0	0	0	0	0	0	0	0	0	0	710.87	724.88	0	705.27	0	707.11	0	0	733.76	0	0	0	0	0	0	0	0	0	0	0	0	691.76	0	0	0	0	0	0	0
1.0936e+13	0	0	722.41	0	0	0	0	0	691.99	0	0	0	0	0	0	0	0	0	0	0	710.93	724.7	0	700.15	0	707.07	0	0	729.23	0	0	0	0	0	0	0	0	0	0	0	0	0	0	0	0	0	0	0	0
1.0981e+13	0	0	718.9	0	0	0	0	0	691.95	0	0	0	0	0	0	0	0	0	0	0	710.92	724.1	0	695.04	0	707.06	0	0	725.71	0	0	0	0	0	0	0	0	0	0	0	0	0	0	0	0	0	0	0	0
1.1027e+13	0	0	715.96	0	0	0	0	0	691.91	0	0	0	0	0	0	0	0	0	0	0	710.79	723.29	0	0	0	707.03	0	0	722.79	0	0	0	0	0	0	0	0	0	0	0	0	0	0	0	0	0	0	0	0
1.1073e+13	0	0	756.98	0	0	0	0	0	695.67	0	0	0	0	0	0	0	0	0	0	0	714.08	725.19	0	731.93	0	710.61	0	0	762.33	0	0	0	0	0	0	0	0	0	0	0	0	692.32	0	0	0	0	0	0	0
1.1118e+13	0	0	738.87	0	0	0	0	0	695.63	0	0	0	0	0	0	0	0	0	0	0	713.75	726.61	0	716.04	0	710.43	0	0	745.7	0	0	0	0	0	0	0	0	0	0	0	0	695.09	0	0	0	0	0	0	0
1.1164e+13	0	0	730.8	0	0	0	0	0	695.59	0	0	0	0	0	0	0	0	0	0	0	713.72	727.58	0	708.47	0	710.29	0	0	737.83	0	0	0	0	0	0	0	0	0	0	0	0	694.08	0	0	0	0	0	0	0
1.1209e+13	0	0	725.63	0	0	0	0	0	695.54	0	0	0	0	0	0	0	0	0	0	0	713.81	727.58	0	703.19	0	710.24	0	0	732.67	0	0	0	0	0	0	0	0	0	0	0	0	691.7	0	0	0	0	0	0	0
1.1255e+13	0	0	721.77	0	0	0	0	0	695.49	0	0	0	0	0	0	0	0	0	0	0	713.83	727.04	0	698.52	0	710.24	0	0	728.79	0	0	0	0	0	0	0	0	0	0	0	0	0	0	0	0	0	0	0	0
1.13e+13	0	0	718.63	0	0	0	0	0	695.44	0	0	0	0	0	0	0	0	0	0	0	713.73	726.23	0	693.22	0	710.22	0	0	725.64	0	0	0	0	0	0	0	0	0	0	0	0	0	0	0	0	0	0	0	0
1.1346e+13	0	0	778.39	0	0	0	0	0	699.11	0	0	0	0	0	0	0	0	0	0	0	716.99	727.7	0	748.97	0	713.74	0	0	780	0	0	0	0	0	0	0	0	0	0	0	0	690.83	0	692.83	691.85	0	0	0	0
1.1391e+13	0	0	745.43	0	0	0	0	0	699.07	0	0	0	0	0	0	0	0	0	0	0	716.57	728.64	0	721.33	0	713.55	0	0	752.24	0	0	0	0	0	0	0	0	0	0	0	0	696.53	0	692.51	691.64	0	0	0	0
1.1437e+13	0	0	735.08	0	0	0	0	0	699.02	0	0	0	0	0	0	0	0	0	0	0	716.46	730.07	0	712.05	0	713.37	0	0	742.27	0	0	0	0	0	0	0	0	0	0	0	0	696.3	0	692.16	691.41	0	0	0	0
1.1483e+13	0	0	729.05	0	0	0	0	0	698.96	0	0	0	0	0	0	0	0	0	0	0	716.57	730.35	0	706.21	0	713.3	0	0	736.27	0	0	0	0	0	0	0	0	0	0	0	0	694.45	0	691.86	691.18	0	0	0	0
1.1528e+13	0	0	724.75	0	0	0	0	0	698.9	0	0	0	0	0	0	0	0	0	0	0	716.64	729.91	0	701.57	0	713.3	0	0	731.94	0	0	0	0	0	0	0	0	0	0	0	0	691.48	0	691.61	690.94	0	0	0	0
1.1574e+13	0	0	721.35	0	0	0	0	0	698.85	0	0	0	0	0	0	0	0	0	0	0	716.58	729.11	0	697.17	0	713.31	0	0	728.52	0	0	0	0	0	0	0	0	0	0	0	0	0	0	691.39	690.73	0	0	0	0
1.1619e+13	0	0	855.28	0	0	0	0	0	702.44	0	0	0	0	0	0	0	0	0	0	0	719.81	730.5	0	826.45	0	716.78	0	0	807.01	0	0	0	0	0	0	0	0	0	0	0	0	0	0	695.64	694.84	0	0	0	0
1.1665e+13	0	0	754.15	0	0	0	0	0	702.39	0	0	0	0	0	0	0	0	0	0	0	719.34	730.47	0	728.43	0	716.59	0	0	760.69	0	0	0	0	0	0	0	0	0	0	0	0	696.9	0	695.34	694.65	0	0	0	0
1.171e+13	0	0	739.95	0	0	0	0	0	702.34	0	0	0	0	0	0	0	0	0	0	0	719.11	732.32	0	716.11	0	716.37	0	0	747.26	0	0	0	0	0	0	0	0	0	0	0	0	698.21	0	694.99	694.42	0	0	0	0
1.1756e+13	0	0	732.73	0	0	0	0	0	702.28	0	0	0	0	0	0	0	0	0	0	0	719.21	732.99	0	709.36	0	716.27	0	0	740.1	0	0	0	0	0	0	0	0	0	0	0	0	696.78	0	694.68	694.18	0	0	0	0
1.1802e+13	0	0	727.87	0	0	0	0	0	702.21	0	0	0	0	0	0	0	0	0	0	0	719.34	732.7	0	704.49	0	716.27	0	0	735.19	0	0	0	0	0	0	0	0	0	0	0	0	694.55	0	694.43	693.94	0	0	0	0
1.1847e+13	0	0	724.16	0	0	0	0	0	702.15	0	0	0	0	0	0	0	0	0	0	0	719.33	731.95	0	700.22	0	716.29	0	0	731.43	0	0	0	0	0	0	0	0	0	0	0	0	690.95	0	694.19	693.73	0	0	0	0
1.1893e+13	0	0	721.1	0	0	0	0	0	702.1	0	0	0	0	0	0	0	0	0	0	0	719.16	730.97	0	695.86	0	716.26	0	0	728.35	0	0	0	0	0	0	0	0	0	0	0	0	0	0	693.96	693.55	0	0	0	0
1.1938e+13	0	0	767.63	0	0	0	0	0	705.61	0	0	0	0	0	0	0	0	0	0	0	722.07	732.38	0	738.55	0	719.55	0	0	773	0	0	0	0	0	0	0	0	0	0	0	0	695.67	0	698.04	697.53	0	0	0	0
1.1984e+13	0	0	745.67	0	0	0	0	0	705.56	0	0	0	0	0	0	0	0	0	0	0	721.7	734.28	0	720.49	0	719.3	0	0	753.05	0	0	0	0	0	0	0	0	0	0	0	0	699.54	0	697.7	697.31	0	0	0	0
1.2029e+13	0	0	736.72	0	0	0	0	0	705.49	0	0	0	0	0	0	0	0	0	0	0	721.76	735.47	0	712.52	0	719.15	0	0	744.24	0	0	0	0	0	0	0	0	0	0	0	0	698.64	0	697.37	697.07	0	0	0	0
1.2075e+13	0	0	731.14	0	0	0	0	0	705.42	0	0	0	0	0	0	0	0	0	0	0	721.94	735.42	0	707.18	0	719.14	0	0	738.6	0	0	0	0	0	0	0	0	0	0	0	0	696.76	0	697.11	696.83	0	0	0	0
1.2121e+13	0	0	727.03	0	0	0	0	0	705.35	0	0	0	0	0	0	0	0	0	0	0	721.99	734.74	0	702.92	0	719.18	0	0	734.42	0	0	0	0	0	0	0	0	0	0	0	0	694.23	0	696.89	696.63	0	0	0	0
1.2166e+13	0	0	723.73	0	0	0	0	0	705.29	0	0	0	0	0	0	0	0	0	0	0	721.86	733.76	0	698.88	0	719.17	0	0	731.08	0	0	0	0	0	0	0	0	0	0	0	0	0	0	696.67	696.44	0	0	0	0
1.2212e+13	0	0	797.08	0	0	0	0	0	708.73	0	0	0	0	0	0	0	0	0	0	0	724.76	734.75	0	759.82	0	722.43	0	0	794.58	0	0	0	0	0	0	0	0	0	0	0	0	692.55	0	700.64	700.31	0	0	0	0
1.2257e+13	0	0	752.84	0	0	0	0	0	708.68	0	0	0	0	0	0	0	0	0	0	0	724.26	735.93	0	725.53	0	722.17	0	0	760.12	0	0	0	0	0	0	0	0	0	0	0	0	700.62	0	700.31	700.09	0	0	0	0
1.2303e+13	0	0	741.16	0	0	0	0	0	708.61	0	0	0	0	0	0	0	0	0	0	0	724.21	737.75	0	715.78	0	721.96	0	0	748.81	0	0	0	0	0	0	0	0	0	0	0	0	700.53	0	699.96	699.85	0	0	0	0
1.2348e+13	0	0	734.59	0	0	0	0	0	708.53	0	0	0	0	0	0	0	0	0	0	0	724.43	738.04	0	709.85	0	721.93	0	0	742.21	0	0	0	0	0	0	0	0	0	0	0	0	698.89	0	699.69	699.61	0	0	0	0
1.2394e+13	0	0	729.98	0	0	0	0	0	708.45	0	0	0	0	0	0	0	0	0	0	0	724.55	737.48	0	705.4	0	721.98	0	0	737.54	0	0	0	0	0	0	0	0	0	0	0	0	696.77	0	699.47	699.4	0	0	0	0
1.2439e+13	0	0	726.39	0	0	0	0	0	708.39	0	0	0	0	0	0	0	0	0	0	0	724.48	736.52	0	701.5	0	722	0	0	733.9	0	0	0	0	0	0	0	0	0	0	0	0	693.88	0	699.27	699.21	0	0	0	0
1.2485e+13	0	0	921.06	0	0	0	0	0	711.75	0	0	0	0	0	0	0	0	0	0	0	727.39	737.47	0	903.33	0	725.24	0	0	801.83	0	0	0	0	0	0	0	0	0	0	0	0	0	0	703.15	702.97	0	0	0	0
1.2531e+13	0	0	762.76	0	0	0	0	0	711.7	0	0	0	0	0	0	0	0	0	0	0	726.82	737.37	0	733.4	0	724.98	0	0	769.59	0	0	0	0	0	0	0	0	0	0	0	0	701.15	0	702.82	702.77	0	0	0	0
1.2576e+13	0	0	746.25	0	0	0	0	0	711.64	0	0	0	0	0	0	0	0	0	0	0	726.6	739.72	0	720	0	724.71	0	0	754.02	0	0	0	0	0	0	0	0	0	0	0	0	702.45	0	702.46	702.53	0	0	0	0
1.2622e+13	0	0	738.29	0	0	0	0	0	711.55	0	0	0	0	0	0	0	0	0	0	0	726.83	740.51	0	713.07	0	724.63	0	0	746.11	0	0	0	0	0	0	0	0	0	0	0	0	701	0	702.16	702.28	0	0	0	0
1.2667e+13	0	0	733.05	0	0	0	0	0	711.47	0	0	0	0	0	0	0	0	0	0	0	727.03	740.13	0	708.17	0	724.69	0	0	740.81	0	0	0	0	0	0	0	0	0	0	0	0	698.99	0	701.95	702.06	0	0	0	0
1.2713e+13	0	0	729.1	0	0	0	0	0	711.4	0	0	0	0	0	0	0	0	0	0	0	727.02	739.22	0	704.2	0	724.74	0	0	736.8	0	0	0	0	0	0	0	0	0	0	0	0	696.65	0	701.76	701.87	0	0	0	0
1.2758e+13	0	0	725.91	0	0	0	0	0	711.34	0	0	0	0	0	0	0	0	0	0	0	726.8	738.09	0	700.49	0	724.7	0	0	733.55	0	0	0	0	0	0	0	0	0	0	0	0	693.02	0	701.55	701.7	0	0	0	0
1.2804e+13	0	0	779.37	0	0	0	0	0	714.64	0	0	0	0	0	0	0	0	0	0	0	729.37	739	0	745.11	0	727.72	0	0	784.16	0	0	0	0	0	0	0	0	0	0	0	0	699.87	0	705.25	705.34	0	0	0	0
1.285e+13	0	0	752.38	0	0	0	0	0	714.57	0	0	0	0	0	0	0	0	0	0	0	728.95	741.33	0	724.41	0	727.4	0	0	760.2	0	0	0	0	0	0	0	0	0	0	0	0	704.06	0	704.88	705.11	0	0	0	0
1.2895e+13	0	0	742.37	0	0	0	0	0	714.48	0	0	0	0	0	0	0	0	0	0	0	729.12	742.78	0	716.14	0	727.25	0	0	750.37	0	0	0	0	0	0	0	0	0	0	0	0	702.99	0	704.54	704.85	0	0	0	0
1.2941e+13	0	0	736.3	0	0	0	0	0	714.39	0	0	0	0	0	0	0	0	0	0	0	729.39	742.69	0	710.78	0	727.3	0	0	744.27	0	0	0	0	0	0	0	0	0	0	0	0	701.08	0	704.32	704.62	0	0	0	0
1.2986e+13	0	0	731.92	0	0	0	0	0	714.31	0	0	0	0	0	0	0	0	0	0	0	729.46	741.86	0	706.61	0	727.38	0	0	739.81	0	0	0	0	0	0	0	0	0	0	0	0	698.94	0	704.15	704.43	0	0	0	0
1.3032e+13	0	0	728.46	0	0	0	0	0	714.26	0	0	0	0	0	0	0	0	0	0	0	729.3	740.73	0	702.99	0	727.37	0	0	736.28	0	0	0	0	0	0	0	0	0	0	0	0	696.38	0	703.96	704.26	0	0	0	0
1.3077e+13	0	0	821.44	691.21	0	0	0	0	717.49	0	0	0	0	0	0	0	0	0	0	0	731.88	741.28	0	778.22	0	730.39	0	0	808.95	0	0	0	0	0	0	0	0	0	0	0	0	696.62	0	707.59	707.83	0	0	0	0
1.3123e+13	0	0	760.3	691.16	0	0	0	0	717.43	0	0	0	0	0	0	0	0	0	0	0	731.29	742.56	0	730.06	0	730.05	0	0	767.98	0	0	0	0	0	0	0	0	0	0	0	0	705.08	0	707.22	707.6	0	0	0	0
1.3169e+13	0	0	746.99	691.11	0	0	0	0	717.34	0	0	0	0	0	0	0	0	0	0	0	731.31	744.79	0	719.51	0	729.81	0	0	755.14	0	0	0	0	0	0	0	0	0	0	0	0	704.73	0	706.85	707.34	0	0	0	0
1.3214e+13	0	0	739.8	691.06	0	0	0	0	717.23	0	0	0	0	0	0	0	0	0	0	0	731.65	745.13	0	713.44	0	729.83	0	0	747.94	0	0	0	0	0	0	0	0	0	0	0	0	702.9	0	706.6	707.09	0	0	0	0
1.326e+13	0	0	734.86	691.02	0	0	0	0	717.15	0	0	0	0	0	0	0	0	0	0	0	731.82	744.45	0	708.97	0	729.93	0	0	742.93	0	0	0	0	0	0	0	0	0	0	0	0	700.82	0	706.44	706.89	0	0	0	0
1.3305e+13	0	0	731.08	690.97	0	0	0	0	717.08	0	0	0	0	0	0	0	0	0	0	0	731.71	743.35	0	705.25	0	729.97	0	0	739.06	0	0	0	0	0	0	0	0	0	0	0	0	698.56	0	706.27	706.73	0	0	0	0
1.3351e+13	0	0	727.98	690.92	0	0	0	0	717.03	0	0	0	0	0	0	0	0	0	0	0	731.39	742.07	0	701.81	0	729.88	0	0	735.88	0	0	0	0	0	0	0	0	0	0	0	0	695.55	0	706.06	706.56	0	0	0	0
1.3396e+13	0	0	771.8	694.35	0	0	0	0	720.2	0	0	0	0	0	0	0	0	0	0	0	733.66	743.62	0	738.56	0	732.66	0	0	778.74	0	0	0	0	0	0	0	0	0	0	0	0	705.55	0	709.49	710	0	0	0	0
1.3442e+13	0	0	752.39	694.3	0	0	0	0	720.11	0	0	0	0	0	0	0	0	0	0	0	733.45	746.47	0	723.62	0	732.34	0	0	760.62	0	0	0	0	0	0	0	0	0	0	0	0	706.7	0	709.1	709.74	0	0	0	0
1.3488e+13	0	0	743.61	694.25	0	0	0	0	720	0	0	0	0	0	0	0	0	0	0	0	733.8	747.42	0	716.45	0	732.29	0	0	751.91	0	0	0	0	0	0	0	0	0	0	0	0	705	0	708.81	709.48	0	0	0	0
1.3533e+13	0	0	737.98	694.19	0	0	0	0	719.9	0	0	0	0	0	0	0	0	0	0	0	734.07	746.97	0	711.56	0	732.41	0	0	746.19	0	0	0	0	0	0	0	0	0	0	0	0	702.91	0	708.64	709.27	0	0	0	0
1.3579e+13	0	0	733.8	694.14	0	0	0	0	719.83	0	0	0	0	0	0	0	0	0	0	0	734.05	745.93	0	707.65	0	732.48	0	0	741.91	0	0	0	0	0	0	0	0	0	0	0	0	700.74	0	708.49	709.1	0	0	0	0
1.3624e+13	0	0	730.45	694.09	0	0	0	0	719.78	0	0	0	0	0	0	0	0	0	0	0	733.78	744.65	0	704.23	0	732.44	0	0	738.47	0	0	0	0	0	0	0	0	0	0	0	0	698.33	0	708.3	708.94	0	0	0	0
1.367e+13	0	0	792.76	697.45	0	0	0	0	722.89	0	0	0	0	0	0	0	0	0	0	0	736.05	745.09	0	754.1	0	735.22	0	0	795.81	0	0	0	0	0	0	0	0	0	0	0	0	704.42	0	711.69	712.33	0	0	0	0
1.3715e+13	0	0	759.02	697.39	0	0	0	0	722.81	0	0	0	0	0	0	0	0	0	0	0	735.56	747.74	0	728.56	0	734.83	0	0	767.23	0	0	0	0	0	0	0	0	0	0	0	0	708.79	0	711.28	712.07	0	0	0	0
1.3761e+13	0	0	747.85	697.33	0	0	0	0	722.7	0	0	0	0	0	0	0	0	0	0	0	735.84	749.51	0	719.69	0	734.69	0	0	756.28	0	0	0	0	0	0	0	0	0	0	0	0	707.21	0	710.94	711.8	0	0	0	0
1.3806e+13	0	0	741.28	697.27	0	0	0	0	722.58	0	0	0	0	0	0	0	0	0	0	0	736.22	749.41	0	714.21	0	734.8	0	0	749.65	0	0	0	0	0	0	0	0	0	0	0	0	705.03	0	710.76	711.57	0	0	0	0
1.3852e+13	0	0	736.62	697.21	0	0	0	0	722.5	0	0	0	0	0	0	0	0	0	0	0	736.31	748.48	0	710.03	0	734.92	0	0	744.88	0	0	0	0	0	0	0	0	0	0	0	0	702.83	0	710.63	711.4	0	0	0	0
1.3898e+13	0	0	732.98	697.16	0	0	0	0	722.45	0	0	0	0	0	0	0	0	0	0	0	736.1	747.21	0	706.5	0	734.92	0	0	741.13	0	0	0	0	0	0	0	0	0	0	0	0	700.59	0	710.46	711.25	0	0	0	0
1.3943e+13	0	0	854.31	700.45	0	0	0	0	725.51	0	0	0	0	0	0	0	0	0	0	0	738.41	747.39	0	814.9	0	737.71	0	0	820.25	0	0	0	0	0	0	0	0	0	0	0	0	700.35	0	713.82	714.57	0	0	0	0
1.3989e+13	0	0	767.85	700.39	0	0	0	0	725.44	0	0	0	0	0	0	0	0	0	0	0	737.72	748.6	0	735.18	0	737.31	0	0	775.77	0	0	0	0	0	0	0	0	0	0	0	0	710.04	0	713.41	714.33	0	0	0	0
1.4034e+13	0	0	752.67	700.33	0	0	0	0	725.33	0	0	0	0	0	0	0	0	0	0	0	737.81	751.29	0	723.39	0	737.04	0	0	761.23	0	0	0	0	0	0	0	0	0	0	0	0	709.23	0	713.02	714.04	0	0	0	0
1.408e+13	0	0	744.84	700.26	0	0	0	0	725.2	0	0	0	0	0	0	0	0	0	0	0	738.27	751.72	0	717.02	0	737.11	0	0	753.37	0	0	0	0	0	0	0	0	0	0	0	0	707.06	0	712.8	713.79	0	0	0	0
1.4125e+13	0	0	739.57	700.2	0	0	0	0	725.11	0	0	0	0	0	0	0	0	0	0	0	738.48	750.96	0	712.49	0	737.27	0	0	747.99	0	0	0	0	0	0	0	0	0	0	0	0	704.8	0	712.68	713.61	0	0	0	0
1.4171e+13	0	0	735.57	700.14	0	0	0	0	725.05	0	0	0	0	0	0	0	0	0	0	0	738.35	749.72	0	708.78	0	737.32	0	0	743.87	0	0	0	0	0	0	0	0	0	0	0	0	702.59	0	712.54	713.47	0	0	0	0
1.4217e+13	0	0	732.31	700.08	0	0	0	0	725.01	0	0	0	0	0	0	0	0	0	0	0	737.97	748.31	0	705.52	0	737.21	0	0	740.52	0	0	0	0	0	0	0	0	0	0	0	0	700.26	0	712.33	713.31	0	0	0	0
1.4262e+13	0	0	781.38	703.3	0	0	0	0	727.99	0	0	0	0	0	0	0	0	0	0	0	739.95	749.35	0	745.21	0	739.75	0	0	788	0	0	0	0	0	0	0	0	0	0	0	0	710.22	0	715.48	716.51	0	0	0	0
1.4308e+13	0	0	758.4	703.24	0	0	0	0	727.89	0	0	0	0	0	0	0	0	0	0	0	739.73	752.67	0	727.66	0	739.37	0	0	767.02	0	0	0	0	0	0	0	0	0	0	0	0	711.36	0	715.04	716.23	0	0	0	0
1.4353e+13	0	0	748.74	703.17	0	0	0	0	727.75	0	0	0	0	0	0	0	0	0	0	0	740.2	753.83	0	719.99	0	739.35	0	0	757.44	0	0	0	0	0	0	0	0	0	0	0	0	709.22	0	714.77	715.95	0	0	0	0
1.4399e+13	0	0	742.69	703.1	0	0	0	0	727.64	0	0	0	0	0	0	0	0	0	0	0	740.55	753.35	0	714.96	0	739.53	0	0	751.29	0	0	0	0	0	0	0	0	0	0	0	0	706.87	0	714.65	715.75	0	0	0	0
1.4444e+13	0	0	738.25	703.04	0	0	0	0	727.57	0	0	0	0	0	0	0	0	0	0	0	740.53	752.19	0	711.05	0	739.63	0	0	746.73	0	0	0	0	0	0	0	0	0	0	0	0	704.61	0	714.54	715.61	0	0	0	0
1.449e+13	0	0	734.72	702.97	0	0	0	0	727.53	0	0	0	0	0	0	0	0	0	0	0	740.21	750.78	0	707.68	0	739.58	0	0	743.1	0	0	0	0	0	0	0	0	0	0	0	0	702.39	0	714.35	715.46	0	0	0	0
1.4536e+13	0	0	808.46	706.13	0	0	0	0	730.48	0	0	0	0	0	0	0	0	0	0	0	742.21	750.77	0	766.86	0	742.13	0	0	807.68	0	0	0	0	0	0	0	0	0	0	0	0	707.27	0	717.49	718.63	0	0	0	0
1.4581e+13	0	0	765.61	706.06	0	0	0	0	730.38	0	0	0	0	0	0	0	0	0	0	0	741.65	753.56	0	733.13	0	741.68	0	0	774.17	0	0	0	0	0	0	0	0	0	0	0	0	713.15	0	717.03	718.35	0	0	0	0
1.4627e+13	0	0	753.12	705.99	0	0	0	0	730.24	0	0	0	0	0	0	0	0	0	0	0	742.03	755.69	0	723.38	0	741.54	0	0	761.97	0	0	0	0	0	0	0	0	0	0	0	0	711.3	0	716.69	718.05	0	0	0	0
1.4672e+13	0	0	746.02	705.92	0	0	0	0	730.11	0	0	0	0	0	0	0	0	0	0	0	742.51	755.63	0	717.62	0	741.71	0	0	754.81	0	0	0	0	0	0	0	0	0	0	0	0	708.86	0	716.55	717.82	0	0	0	0
1.4718e+13	0	0	741.05	705.86	0	0	0	0	730.03	0	0	0	0	0	0	0	0	0	0	0	742.62	754.61	0	713.37	0	741.87	0	0	749.72	0	0	0	0	0	0	0	0	0	0	0	0	706.52	0	716.46	717.68	0	0	0	0
1.4763e+13	0	0	737.2	705.79	0	0	0	0	729.99	0	0	0	0	0	0	0	0	0	0	0	742.38	753.21	0	709.86	0	741.87	0	0	745.76	0	0	0	0	0	0	0	0	0	0	0	0	704.29	0	716.31	717.54	0	0	0	0
1.4809e+13	0	0	902.48	708.88	0	0	0	0	732.89	0	0	0	0	0	0	0	0	0	0	0	744.45	753.09	0	877.99	0	744.47	0	0	822.16	0	0	0	0	0	0	0	0	0	0	0	0	703.19	0	719.43	720.67	0	0	0	0
1.4854e+13	0	0	775.58	708.81	0	0	0	0	732.8	0	0	0	0	0	0	0	0	0	0	0	743.65	754.04	0	740.62	0	743.99	0	0	783.62	0	0	0	0	0	0	0	0	0	0	0	0	714.31	0	718.98	720.4	0	0	0	0
1.49e+13	0	0	758.19	708.74	0	0	0	0	732.67	0	0	0	0	0	0	0	0	0	0	0	743.78	757.2	0	727.2	0	743.69	0	0	767.16	0	0	0	0	0	0	0	0	0	0	0	0	713.43	0	718.57	720.09	0	0	0	0
1.4946e+13	0	0	749.65	708.66	0	0	0	0	732.52	0	0	0	0	0	0	0	0	0	0	0	744.36	757.77	0	720.4	0	743.82	0	0	758.61	0	0	0	0	0	0	0	0	0	0	0	0	710.94	0	718.38	719.84	0	0	0	0
1.4991e+13	0	0	744.01	708.59	0	0	0	0	732.42	0	0	0	0	0	0	0	0	0	0	0	744.61	756.97	0	715.72	0	744.02	0	0	752.86	0	0	0	0	0	0	0	0	0	0	0	0	708.49	0	718.31	719.68	0	0	0	0
1.5037e+13	0	0	739.77	708.52	0	0	0	0	732.37	0	0	0	0	0	0	0	0	0	0	0	744.48	755.63	0	712	0	744.09	0	0	748.5	0	0	0	0	0	0	0	0	0	0	0	0	706.19	0	718.19	719.55	0	0	0	0
1.5082e+13	0	0	736.36	708.45	0	0	0	0	732.34	0	0	0	0	0	0	0	0	0	0	0	744.04	754.09	0	708.78	0	743.96	0	0	744.98	0	0	0	0	0	0	0	0	0	0	0	0	703.98	0	717.98	719.41	0	0	0	0
1.5128e+13	0	0	791.68	711.48	0	690.98	0	0	735.17	0	0	0	0	0	0	0	0	0	0	0	745.76	754.59	0	752.98	0	746.29	0	0	797.46	0	0	0	0	0	0	0	0	0	0	0	0	713.78	0	720.89	722.4	0	0	0	0
1.5173e+13	0	0	764.29	711.4	0	690.68	0	0	735.04	0	0	0	0	0	0	0	0	0	0	0	745.49	758.27	0	731.84	0	745.85	0	0	773.29	0	0	0	0	0	0	0	0	0	0	0	0	715.62	0	720.42	722.09	0	0	0	0
1.5219e+13	0	0	753.65	711.33	0	690.37	0	0	734.88	0	0	0	0	0	0	0	0	0	0	0	746.08	759.71	0	723.51	0	745.86	0	0	762.77	0	0	0	0	0	0	0	0	0	0	0	0	713.18	0	720.16	721.79	0	0	0	0
1.5265e+13	0	0	747.14	711.25	0	690.05	0	0	734.76	0	0	0	0	0	0	0	0	0	0	0	746.5	759.24	0	718.23	0	746.1	0	0	756.16	0	0	0	0	0	0	0	0	0	0	0	0	710.59	0	720.08	721.61	0	0	0	0
1.531e+13	0	0	742.44	711.18	0	0	0	0	734.7	0	0	0	0	0	0	0	0	0	0	0	746.49	758.01	0	714.22	0	746.24	0	0	751.33	0	0	0	0	0	0	0	0	0	0	0	0	708.19	0	720	721.49	0	0	0	0
1.5356e+13	0	0	738.74	711.1	0	0	0	0	734.66	0	0	0	0	0	0	0	0	0	0	0	746.13	756.48	0	710.88	0	746.17	0	0	747.5	0	0	0	0	0	0	0	0	0	0	0	0	705.94	0	719.83	721.36	0	0	0	0
1.5401e+13	0	0	827.6	714.07	0	693.17	0	0	737.47	0	0	0	0	0	0	0	0	0	0	0	747.9	756.11	0	785.24	0	748.54	0	0	819.13	0	0	0	0	0	0	0	0	0	0	0	0	709.26	0	722.74	724.34	0	0	0	0
1.5447e+13	0	0	772.19	713.99	0	692.87	0	0	737.35	0	0	0	0	0	0	0	0	0	0	0	747.24	758.82	0	737.89	0	748.02	0	0	780.98	0	0	0	0	0	0	0	0	0	0	0	0	717.34	0	722.24	724.03	0	0	0	0
1.5492e+13	0	0	758.2	713.91	0	692.56	0	0	737.18	0	0	0	0	0	0	0	0	0	0	0	747.7	761.36	0	727.04	0	747.87	0	0	767.44	0	0	0	0	0	0	0	0	0	0	0	0	715.3	0	721.89	723.71	0	0	0	0
1.5538e+13	0	0	750.53	713.84	0	692.23	0	0	737.04	0	0	0	0	0	0	0	0	0	0	0	748.28	761.4	0	720.91	0	748.1	0	0	759.71	0	0	0	0	0	0	0	0	0	0	0	0	712.59	0	721.79	723.49	0	0	0	0
1.5584e+13	0	0	745.25	713.76	0	691.9	0	0	736.97	0	0	0	0	0	0	0	0	0	0	0	748.42	760.34	0	716.51	0	748.3	0	0	754.3	0	0	0	0	0	0	0	0	0	0	0	0	710.06	0	721.74	723.37	0	0	0	0
1.5629e+13	0	0	741.2	713.68	0	691.57	0	0	736.93	0	0	0	0	0	0	0	0	0	0	0	748.15	758.84	0	712.96	0	748.31	0	0	750.11	0	0	0	0	0	0	0	0	0	0	0	0	707.73	0	721.61	723.25	0	0	0	0
1.5675e+13	0	0	1016.8	716.59	0	695.28	0	0	739.7	0	0	0	0	0	0	0	0	0	0	0	750.01	758.47	0	1008.7	0	750.74	0	0	781.3	0	0	0	0	0	0	0	0	0	0	0	0	706.17	0	724.53	726.21	0	0	0	0
1.572e+13	0	0	783.57	716.51	0	694.98	0	0	739.6	0	0	0	0	0	0	0	0	0	0	0	749.12	759	0	746.64	0	750.2	0	0	791.43	0	0	0	0	0	0	0	0	0	0	0	0	718.13	0	724.04	725.92	0	0	0	0
1.5766e+13	0	0	763.57	716.43	0	694.68	0	0	739.44	0	0	0	0	0	0	0	0	0	0	0	749.25	762.62	0	731.14	0	749.86	0	0	772.87	0	0	0	0	0	0	0	0	0	0	0	0	717.38	0	723.59	725.57	0	0	0	0
1.5811e+13	0	0	754.26	716.35	0	694.36	0	0	739.27	0	0	0	0	0	0	0	0	0	0	0	749.94	763.39	0	723.79	0	750.02	0	0	763.59	0	0	0	0	0	0	0	0	0	0	0	0	714.64	0	723.44	725.32	0	0	0	0
1.5857e+13	0	0	748.24	716.27	0	694.04	0	0	739.17	0	0	0	0	0	0	0	0	0	0	0	750.26	762.59	0	718.87	0	750.28	0	0	757.45	0	0	0	0	0	0	0	0	0	0	0	0	711.99	0	723.41	725.18	0	0	0	0
1.5903e+13	0	0	743.77	716.19	0	693.7	0	0	739.13	0	0	0	0	0	0	0	0	0	0	0	750.11	761.17	0	715.06	0	750.36	0	0	752.84	0	0	0	0	0	0	0	0	0	0	0	0	709.57	0	723.32	725.08	0	0	0	0
1.5948e+13	0	0	740.2	716.1	0	693.39	0	0	739.1	0	0	0	0	0	0	0	0	0	0	0	749.63	759.53	0	711.85	0	750.22	0	0	749.13	0	0	0	0	0	0	0	0	0	0	0	0	707.32	0	723.11	724.94	0	0	0	0
1.5994e+13	0	0	803.18	718.96	0	697.01	0	0	741.8	0	0	0	0	691.18	0	0	0	0	0	0	751.13	759.49	690	762.44	0	752.36	0	0	807.06	0	0	0	0	0	0	0	0	0	0	0	0	716.46	0	725.8	727.76	0	0	0	0
1.6039e+13	0	0	770.16	718.88	0	696.71	0	0	741.64	0	0	0	0	690.77	0	0	0	0	0	0	750.79	763.37	0	736.19	0	751.86	0	0	779.41	0	0	0	0	0	0	0	0	0	0	0	0	719.41	0	725.29	727.41	0	0	0	0
1.6085e+13	0	0	758.42	718.79	0	696.41	0	0	741.46	0	0	0	0	690.33	0	0	0	0	0	0	751.48	765.13	0	727.01	0	751.89	0	0	767.89	0	0	0	0	0	0	0	0	0	0	0	0	716.79	0	725.04	727.1	0	0	0	0
1.613e+13	0	0	751.44	718.71	0	696.08	0	0	741.33	0	0	0	0	0	0	0	0	0	0	0	751.99	764.74	0	721.4	0	752.18	0	0	760.81	0	0	0	0	0	0	0	0	0	0	0	0	714	0	725.02	726.94	0	0	0	0
1.6176e+13	0	0	746.46	718.63	0	695.76	0	0	741.28	0	0	0	0	0	0	0	0	0	0	0	752	763.45	0	717.25	0	752.34	0	0	755.69	0	0	0	0	0	0	0	0	0	0	0	0	711.45	0	724.97	726.84	0	0	0	0
1.6221e+13	0	0	742.57	718.54	0	695.45	0	0	741.25	0	0	0	0	0	0	0	0	0	0	0	751.61	761.83	0	713.85	0	752.27	0	0	751.66	0	0	0	0	0	0	0	0	0	0	0	0	709.13	0	724.8	726.73	0	0	0	0
1.6267e+13	0	0	853.04	721.34	0	698.97	0	0	743.92	690.05	0	0	0	693.04	0	0	0	0	0	0	753.18	761.18	692.67	815.24	0	754.48	0	0	828.96	0	0	0	0	0	0	0	0	0	0	0	0	710.29	0	727.52	729.54	0	0	0	0
1.6313e+13	0	0	778.9	721.26	0	698.68	0	0	743.79	690.02	0	0	0	692.64	0	0	0	0	0	0	752.42	763.57	692.55	742.96	0	753.89	0	0	787.75	0	0	0	0	0	0	0	0	0	0	0	0	721.12	0	726.98	729.2	0	0	0	0
1.6358e+13	0	0	763.18	721.17	0	698.37	0	0	743.6	0	0	0	0	692.21	0	0	0	0	0	0	752.92	766.54	692.42	730.72	0	753.72	0	0	772.76	0	0	0	0	0	0	0	0	0	0	0	0	719.03	0	726.62	728.85	0	0	0	0
1.6404e+13	0	0	754.9	721.09	0	698.06	0	0	743.44	0	0	0	0	691.76	0	0	0	0	0	0	753.6	766.74	692.3	724.15	0	753.99	0	0	764.44	0	0	0	0	0	0	0	0	0	0	0	0	716.11	0	726.56	728.65	0	0	0	0
1.6449e+13	0	0	749.29	721	0	697.74	0	0	743.37	0	0	0	0	691.35	0	0	0	0	0	0	753.79	765.66	692.17	719.55	0	754.24	0	0	758.69	0	0	0	0	0	0	0	0	0	0	0	0	713.42	0	726.56	728.55	0	0	0	0
1.6495e+13	0	0	745.03	720.91	0	697.43	0	0	743.34	0	0	0	0	690.99	0	0	0	0	0	0	753.51	764.09	692.05	715.92	0	754.25	0	0	754.28	0	0	0	0	0	0	0	0	0	0	0	0	710.99	0	726.44	728.45	0	0	0	0
1.654e+13	0	0	741.57	720.83	0	697.13	0	0	743.31	0	0	0	0	690.64	0	0	0	0	0	0	752.92	762.37	691.93	712.82	0	754.03	0	0	750.69	0	0	0	0	0	0	0	0	0	0	0	0	708.75	0	726.18	728.3	0	0	0	0
1.6586e+13	0	0	791.97	723.57	0	700.57	0	0	745.88	692.87	0	0	0	694.48	0	0	0	0	0	0	754.21	763.51	695.15	753.27	0	755.95	0	0	799.3	0	0	0	0	0	0	0	0	0	0	0	0	721.58	0	728.66	730.96	0	0	0	0
1.6632e+13	0	0	768.85	723.49	0	700.28	0	0	745.69	692.83	0	0	0	694.07	0	0	0	0	0	0	754.3	767.51	695.02	735.11	0	755.56	0	0	778.46	0	0	0	0	0	0	0	0	0	0	0	0	721.17	0	728.18	730.58	0	0	0	0
1.6677e+13	0	0	758.72	723.4	0	699.97	0	0	745.51	692.79	0	0	0	693.61	0	0	0	0	0	0	755.09	768.55	694.89	727.12	0	755.75	0	0	768.41	0	0	0	0	0	0	0	0	0	0	0	0	718.21	0	728.06	730.32	0	0	0	0
1.6723e+13	0	0	752.3	723.31	0	699.65	0	0	745.41	692.76	0	0	0	693.2	0	0	0	0	0	0	755.47	767.79	694.77	721.94	0	756.05	0	0	761.87	0	0	0	0	0	0	0	0	0	0	0	0	715.37	0	728.07	730.2	0	0	0	0
1.6768e+13	0	0	747.59	723.22	0	699.34	0	0	745.38	692.72	0	0	0	692.8	0	0	0	0	0	0	755.34	766.33	694.64	718	0	756.16	0	0	757.01	0	0	0	0	0	0	0	0	0	0	0	0	712.81	0	728.01	730.12	0	0	0	0
1.6814e+13	0	0	743.84	723.13	0	699.04	0	0	745.35	692.68	0	0	0	692.45	0	0	0	0	0	0	754.83	764.61	694.52	714.74	0	756.02	0	0	753.12	0	0	0	0	0	0	0	0	0	0	0	0	710.49	0	727.79	730	0	0	0	0
1.6859e+13	0	0	816.2	725.83	0	702.4	0	0	747.92	695.65	0	0	0	696.22	0	0	0	0	0	0	756.14	764.07	697.66	774.32	0	758	0	0	816.73	0	0	0	0	0	0	0	0	0	0	0	0	718.43	0	730.31	732.66	0	0	0	0
1.6905e+13	0	0	775.98	725.74	0	702.11	0	0	747.75	695.61	0	0	0	695.83	0	0	0	0	0	0	755.69	767.95	697.53	740.63	0	757.43	0	0	785.43	0	0	0	0	0	0	0	0	0	0	0	0	723.2	0	729.75	732.28	0	0	0	0
1.6951e+13	0	0	763.02	725.65	0	701.8	0	0	747.54	695.57	0	0	0	695.4	0	0	0	0	0	0	756.45	770.09	697.4	730.47	0	757.46	0	0	772.84	0	0	0	0	0	0	0	0	0	0	0	0	720.41	0	729.51	731.95	0	0	0	0
1.6996e+13	0	0	755.54	725.56	0	701.49	0	0	747.4	695.53	0	0	0	694.98	0	0	0	0	0	0	757.05	769.81	697.28	724.5	0	757.79	0	0	765.28	0	0	0	0	0	0	0	0	0	0	0	0	717.41	0	729.53	731.8	0	0	0	0
1.7042e+13	0	0	750.28	725.47	0	701.18	0	0	747.36	695.49	0	0	0	694.6	0	0	0	0	0	0	757.08	768.51	697.15	720.18	0	757.99	0	0	759.87	0	0	0	0	0	0	0	0	0	0	0	0	714.71	0	729.52	731.73	0	0	0	0
1.7087e+13	0	0	746.19	725.38	0	700.88	0	0	747.34	695.45	0	0	0	694.25	0	0	0	0	0	0	756.68	766.83	697.02	716.71	0	757.93	0	0	755.64	0	0	0	0	0	0	0	0	0	0	0	0	712.29	0	729.36	731.64	0	0	0	0
1.7133e+13	0	0	889.95	728.03	0	704.17	0	0	749.9	698.37	0	0	0	697.92	0	0	0	0	0	0	758.1	765.99	700.09	862.82	0	760.01	0	0	833.38	0	0	0	692.21	0	0	0	0	0	0	0	0	711.33	0	731.91	734.31	0	0	0	0
1.7178e+13	0	0	785.71	727.93	0	703.89	0	0	749.75	698.33	0	0	0	697.54	0	0	0	0	0	0	757.21	767.86	699.96	748.29	0	759.37	0	0	794.47	0	0	0	692.09	0	0	0	0	0	0	0	0	724.73	0	731.32	733.95	0	0	0	0
1.7224e+13	0	0	768.02	727.85	0	703.59	0	0	749.54	698.28	0	0	0	697.13	0	0	0	0	0	0	757.72	771.27	699.83	734.37	0	759.15	0	0	777.91	0	0	0	691.98	0	0	0	0	0	0	0	0	722.63	0	730.94	733.57	0	0	0	0
1.7269e+13	0	0	759.08	727.76	0	703.27	0	0	749.37	698.23	0	0	0	696.7	0	0	0	0	0	0	758.5	771.68	699.7	727.29	0	759.46	0	0	768.97	0	0	0	691.87	0	0	0	0	0	0	0	0	719.51	0	730.93	733.37	0	0	0	0
1.7315e+13	0	0	753.13	727.66	0	702.96	0	0	749.3	698.19	0	0	0	696.3	0	0	0	0	0	0	758.73	770.63	699.57	722.48	0	759.75	0	0	762.88	0	0	0	691.75	0	0	0	0	0	0	0	0	716.65	0	730.96	733.29	0	0	0	0
1.7361e+13	0	0	748.64	727.56	0	702.66	0	0	749.28	698.14	0	0	0	695.95	0	0	0	0	0	0	758.46	769.02	699.44	718.74	0	759.78	0	0	758.25	0	0	0	691.63	0	0	0	0	0	0	0	0	714.11	0	730.86	733.22	0	0	0	0
1.7406e+13	0	0	745.03	727.47	0	702.38	0	0	749.25	698.1	0	0	0	695.61	0	0	0	0	0	0	757.84	767.23	699.31	715.6	0	759.56	0	0	754.49	0	0	0	691.52	0	0	0	0	0	0	0	0	711.8	0	730.59	733.07	0	0	0	0
1.7452e+13	0	0	800.92	730.07	0	705.6	0	0	751.71	700.97	0	0	0	699.19	0	0	0	0	0	0	758.94	767.69	702.32	760.75	0	761.34	0	0	807.2	0	0	0	694.64	0	0	0	0	0	0	0	0	724.57	0	732.9	735.57	0	0	0	0
1.7497e+13	0	0	774.06	729.98	0	705.31	0	0	751.5	700.92	0	0	0	698.79	0	0	0	0	0	0	758.94	771.98	702.19	739.11	0	760.88	0	0	783.9	0	0	0	694.52	0	0	0	0	0	0	0	0	724.79	0	732.38	735.17	0	0	0	0
1.7543e+13	0	0	763.02	729.89	0	705	0	0	751.29	700.87	0	0	0	698.37	0	0	0	0	0	0	759.82	773.33	702.05	730.38	0	761.07	0	0	773.04	0	0	0	694.4	0	0	0	0	0	0	0	0	721.62	0	732.28	734.89	0	0	0	0
1.7588e+13	0	0	756.18	729.79	0	704.68	0	0	751.19	700.82	0	0	0	697.98	0	0	0	0	0	0	760.28	772.66	701.92	724.9	0	761.42	0	0	766.09	0	0	0	694.29	0	0	0	0	0	0	0	0	718.6	0	732.35	734.8	0	0	0	0
1.7634e+13	0	0	751.21	729.69	0	704.38	0	0	751.17	700.78	0	0	0	697.62	0	0	0	0	0	0	760.17	771.18	701.79	720.82	0	761.56	0	0	760.98	0	0	0	694.17	0	0	0	0	0	0	0	0	715.91	0	732.31	734.75	0	0	0	0
1.768e+13	0	0	747.29	729.59	0	704.1	0	0	751.15	700.73	0	0	0	697.29	0	0	0	0	0	0	759.64	769.4	701.66	717.49	0	761.41	0	0	756.91	0	0	0	694.05	0	0	0	0	0	0	0	0	713.5	0	732.09	734.63	0	0	0	0
1.7725e+13	0	0	831.73	732.15	0	707.26	0	0	753.61	703.55	0	0	0	700.8	0	0	0	0	0	0	760.81	768.49	704.6	790.65	0	763.28	0	0	826.22	0	0	0	697.1	0	0	0	0	0	0	0	0	719.39	0	734.44	737.16	0	0	0	0
1.7771e+13	0	0	781.81	732.06	0	706.97	0	0	753.42	703.5	0	0	0	700.41	0	0	0	0	0	0	760.22	772.11	704.47	745.19	0	762.65	0	0	791.32	0	0	0	696.98	0	0	0	0	0	0	0	0	726.73	0	733.84	736.75	0	0	0	0
1.7816e+13	0	0	767.49	731.97	0	706.67	0	0	753.19	703.45	0	0	0	699.99	0	0	0	0	0	0	761.02	774.67	704.33	733.87	0	762.64	0	0	777.61	0	0	0	696.86	0	0	0	0	0	0	0	0	723.78	0	733.6	736.4	0	0	0	0
1.7862e+13	0	0	759.48	731.87	0	706.36	0	0	753.05	703.39	0	0	0	699.58	0	0	0	0	0	0	761.71	774.55	704.2	727.49	0	763.01	0	0	769.55	0	0	0	696.74	0	0	0	0	0	0	0	0	720.59	0	733.67	736.27	0	0	0	0
1.7907e+13	0	0	753.92	731.77	0	706.05	0	0	753.01	703.34	0	0	0	699.22	0	0	0	0	0	0	761.79	773.27	704.07	722.99	0	763.24	0	0	763.84	0	0	0	696.62	0	0	0	0	0	0	0	0	717.75	0	733.69	736.22	0	0	0	0
1.7953e+13	0	0	749.64	731.67	0	705.77	0	0	753	703.29	0	0	0	698.89	0	0	0	0	0	0	761.39	771.55	703.93	719.41	0	763.2	0	0	759.41	0	0	0	696.51	0	0	0	0	0	0	0	0	715.22	0	733.54	736.14	0	0	0	0
1.7999e+13	0	0	959	734.18	0	708.86	0	690.43	755.45	706.07	0	0	0	702.34	0	0	0	0	0	0	762.68	770.56	706.81	945.12	0	765.17	0	0	817.84	0	0	0	699.49	0	0	0	0	0	0	0	0	713.08	0	735.95	738.69	0	0	0	0
1.8044e+13	0	0	792.71	734.09	0	708.59	0	0	755.3	706.01	0	0	0	701.97	0	0	0	0	0	0	761.68	771.78	706.68	753.95	0	764.49	0	0	801.11	0	0	0	699.37	0	0	0	0	0	0	0	0	727.99	0	735.32	738.3	0	0	0	0
1.809e+13	0	0	772.75	734	0	708.29	0	0	755.06	705.96	0	0	0	701.55	0	0	0	0	0	0	762.14	775.59	706.54	737.98	0	764.21	0	0	782.88	0	0	0	699.25	0	0	0	0	0	0	0	0	725.99	0	734.91	737.9	0	0	0	0
1.8135e+13	0	0	763.11	733.9	0	707.98	0	0	754.87	705.9	0	0	0	701.14	0	0	0	0	0	0	763.02	776.25	706.41	730.34	0	764.52	0	0	773.31	0	0	0	699.13	0	0	0	0	0	0	0	0	722.68	0	734.93	737.69	0	0	0	0
1.8181e+13	0	0	756.8	733.8	0	707.67	0	0	754.8	705.85	0	0	0	700.78	0	0	0	0	0	0	763.32	775.27	706.27	725.28	0	764.85	0	0	766.88	0	0	0	699	0	0	0	0	0	0	0	0	719.66	0	735.01	737.65	0	0	0	0
1.8226e+13	0	0	752.09	733.69	0	707.38	0	0	754.79	705.79	0	0	0	700.44	0	0	0	0	0	0	763.06	773.65	706.14	721.41	0	764.91	0	0	762.02	0	0	0	698.88	0	0	0	0	0	0	0	0	717	0	734.93	737.59	0	0	0	0
1.8272e+13	0	0	748.33	733.59	0	707.11	0	0	754.77	705.73	0	0	0	700.12	0	0	0	0	0	0	762.42	771.8	706	718.2	0	764.69	0	0	758.1	0	0	0	698.76	0	0	0	0	0	0	0	0	714.61	0	734.65	737.45	0	0	0	0
1.8318e+13	0	0	810.64	736.07	0	710.15	0	691.52	757.12	708.47	0	0	0	703.47	0	0	0	0	0	0	763.37	771.6	708.82	769.43	0	766.35	0	0	815.15	0	0	0	701.68	0	0	0	690.93	0	0	0	0	726.84	0	736.8	739.82	0	0	0	0
1.8363e+13	0	0	779.21	735.97	0	709.86	0	691.01	756.89	708.41	0	0	0	703.06	0	0	0	0	0	0	763.24	776	708.68	743.09	0	765.82	0	0	789.19	0	0	0	701.56	0	0	0	690.5	0	0	0	0	728.16	0	736.24	739.39	0	0	0	0
1.8409e+13	0	0	767.17	735.87	0	709.55	0	690.47	756.67	708.35	0	0	0	702.64	0	0	0	0	0	0	764.19	777.7	708.55	733.54	0	765.99	0	0	777.49	0	0	0	701.43	0	0	0	690.01	0	0	0	0	724.81	0	736.15	739.1	0	0	0	0
1.8454e+13	0	0	759.89	735.77	0	709.24	0	0	756.56	708.29	0	0	0	702.26	0	0	0	0	0	0	764.73	777.17	708.41	727.74	0	766.38	0	0	770.13	0	0	0	701.31	0	0	0	0	0	0	0	0	721.6	0	736.27	739.03	0	0	0	0
1.85e+13	0	0	754.67	735.67	0	708.95	0	0	756.54	708.23	0	0	0	701.93	0	0	0	0	0	0	764.66	775.7	708.27	723.49	0	766.54	0	0	764.76	0	0	0	701.19	0	0	0	0	0	0	0	0	718.78	0	736.26	738.99	0	0	0	0
1.8545e+13	0	0	750.58	735.56	0	708.67	0	0	756.53	708.17	0	0	0	701.62	0	0	0	0	0	0	764.13	773.89	708.14	720.07	0	766.42	0	0	760.51	0	0	0	701.07	0	0	0	0	0	0	0	0	716.28	0	736.04	738.89	0	0	0	0
1.8591e+13	0	0	851.86	737.99	0	711.66	0	693	758.88	710.86	0	0	0	704.93	0	0	0	0	0	0	765.18	772.73	710.9	815.01	0	768.19	0	0	834.87	0	0	0	703.92	0	0	0	692.42	0	0	0	0	719.27	0	738.26	741.3	0	0	0	0
1.8636e+13	0	0	787.68	737.9	0	711.38	0	692.52	758.69	710.79	0	0	0	704.53	0	0	0	0	0	0	764.44	775.85	710.76	749.88	0	767.5	0	0	797.1	0	0	0	703.8	0	0	0	692.02	0	0	0	0	730.04	0	737.6	740.86	0	0	0	0
1.8682e+13	0	0	771.84	737.8	0	711.08	0	691.97	758.44	710.73	0	0	0	704.11	0	0	0	0	0	0	765.24	778.82	710.62	737.21	0	767.44	0	0	782.21	0	0	0	703.67	0	0	0	691.56	0	0	0	0	726.97	0	737.35	740.49	0	0	0	0
1.8728e+13	0	0	763.26	737.7	0	710.76	0	691.47	758.28	710.67	0	0	0	703.72	0	0	0	0	0	0	766.02	778.91	710.48	730.39	0	767.83	0	0	773.65	0	0	0	703.55	0	0	0	691.09	0	0	0	0	723.58	0	737.47	740.37	0	0	0	0
1.8773e+13	0	0	757.4	737.59	0	710.46	0	691.08	758.24	710.61	0	0	0	703.38	0	0	0	0	0	0	766.16	777.69	710.35	725.66	0	768.1	0	0	767.65	0	0	0	703.42	0	0	0	690.68	0	0	0	0	720.59	0	737.53	740.35	0	0	0	0
1.8819e+13	0	0	752.93	737.48	0	710.19	0	690.75	758.24	710.54	0	0	0	703.07	0	0	0	0	0	0	765.76	775.95	710.21	721.97	0	768.08	0	0	763.01	0	0	0	703.3	0	0	0	690.3	0	0	0	0	717.96	0	737.39	740.28	0	0	0	0
1.8864e+13	0	0	749.29	737.37	0	709.92	0	690.41	758.2	710.48	0	0	0	702.75	0	0	0	0	0	0	765.02	774.04	710.07	718.87	0	767.78	0	0	759.23	0	0	0	703.18	0	0	0	0	0	0	0	0	715.6	0	737.04	740.1	0	0	0	0
1.891e+13	0	0	800	739.77	0	712.85	0	694.1	760.44	713.12	0	0	0	705.96	0	0	0	0	0	0	765.86	775.35	712.78	760.09	0	769.26	0	0	807.74	0	0	0	705.97	0	0	0	693.58	0	0	0	0	730.92	0	739.01	742.32	0	0	0	0
1.8955e+13	0	0	777.39	739.68	0	712.56	0	693.56	760.19	713.06	0	0	0	705.53	0	0	0	0	0	0	766.23	779.49	712.64	741.58	0	768.91	0	0	787.71	0	0	0	705.85	0	0	0	693.1	0	0	0	0	729.17	0	738.55	741.88	0	0	0	0
1.9001e+13	0	0	766.99	739.57	0	712.24	0	692.98	759.98	712.99	0	0	0	705.12	0	0	0	0	0	0	767.18	780.45	712.5	733.31	0	769.22	0	0	777.5	0	0	0	705.72	0	0	0	692.61	0	0	0	0	725.65	0	738.61	741.68	0	0	0	0
1.9047e+13	0	0	760.32	739.47	0	711.94	0	692.52	759.91	712.93	0	0	0	704.78	0	0	0	0	0	0	767.55	779.58	712.36	727.96	0	769.58	0	0	770.72	0	0	0	705.59	0	0	0	692.15	0	0	0	0	722.47	0	738.74	741.65	0	0	0	0
1.9092e+13	0	0	755.39	739.35	0	711.66	0	692.15	759.91	712.86	0	0	0	704.47	0	0	0	0	0	0	767.33	777.97	712.22	723.94	0	769.67	0	0	765.63	0	0	0	705.47	0	0	0	691.77	0	0	0	0	719.69	0	738.67	741.62	0	0	0	0
1.9138e+13	0	0	751.46	739.24	0	711.39	0	691.82	759.89	712.8	0	0	0	704.17	0	0	0	0	0	0	766.69	776.09	712.08	720.65	0	769.46	0	0	761.55	0	0	0	705.34	0	0	0	691.42	0	0	0	0	717.22	0	738.39	741.48	0	0	0	0
1.9183e+13	0	0	821.56	741.6	0	714.28	0	695.49	762.14	715.39	0	0	0	707.34	0	0	0	0	0	0	767.52	775.32	714.74	780.11	0	771.05	0	0	823.21	0	0	0	708.08	0	0	0	695.04	0	0	0	0	728.2	0	740.41	743.75	0	0	0	0
1.9229e+13	0	0	784.32	741.51	0	713.99	0	695.02	761.91	715.33	0	0	0	706.93	0	0	0	0	0	0	767.23	779.64	714.6	747.11	0	770.44	0	0	794.36	0	0	0	707.95	0	0	0	694.64	0	0	0	0	731.29	0	739.79	743.28	0	0	0	0
1.9274e+13	0	0	771.2	741.4	0	713.68	0	694.52	761.67	715.26	0	0	0	706.5	0	0	0	0	0	0	768.21	781.72	714.45	736.61	0	770.58	0	0	781.78	0	0	0	707.83	0	0	0	694.19	0	0	0	0	727.77	0	739.72	742.97	0	0	0	0
1.932e+13	0	0	763.47	741.3	0	713.37	0	694.06	761.55	715.19	0	0	0	706.14	0	0	0	0	0	0	768.84	781.35	714.32	730.44	0	770.99	0	0	774.01	0	0	0	707.7	0	0	0	693.72	0	0	0	0	724.39	0	739.88	742.91	0	0	0	0
1.9366e+13	0	0	757.98	741.18	0	713.08	0	693.62	761.53	715.12	0	0	0	705.83	0	0	0	0	0	0	768.81	779.94	714.18	726.01	0	771.19	0	0	768.38	0	0	0	707.57	0	0	0	693.25	0	0	0	0	721.44	0	739.9	742.91	0	0	0	0
1.9411e+13	0	0	753.71	741.07	0	712.82	0	693.23	761.53	715.05	0	0	0	705.53	0	0	0	0	0	0	768.29	778.11	714.04	722.48	0	771.09	0	0	763.95	0	0	0	707.44	0	0	0	692.86	0	0	0	0	718.85	0	739.69	742.81	0	0	0	0
1.9457e+13	0	0	880.85	743.39	0	715.66	0	696.85	763.8	717.61	0	0	0	708.67	0	0	0	0	0	0	769.26	776.82	716.64	852.34	0	772.79	0	0	840.41	0	0	0	710.13	0	0	0	696.42	0	0	0	0	718.67	0	741.79	745.13	0	0	0	0
1.9502e+13	0	0	793.63	743.29	0	715.39	0	696.4	763.6	717.54	0	0	0	708.27	0	0	0	0	0	0	768.37	779.26	716.5	754.72	0	772.07	0	0	802.82	0	0	0	710	0	0	0	696.02	0	0	0	0	733.06	0	741.09	744.67	0	0	0	0
1.9548e+13	0	0	776.08	743.19	0	715.08	0	695.88	763.33	717.47	0	0	0	707.84	0	0	0	0	0	0	769.13	782.62	716.36	740.47	0	771.93	0	0	786.67	0	0	0	709.87	0	0	0	695.57	0	0	0	0	729.94	0	740.81	744.26	0	0	0	0
1.9593e+13	0	0	766.91	743.08	0	714.76	0	695.39	763.16	717.4	0	0	0	707.45	0	0	0	0	0	0	769.99	782.96	716.21	733.15	0	772.32	0	0	777.58	0	0	0	709.74	0	0	0	695.12	0	0	0	0	726.37	0	740.97	744.14	0	0	0	0
1.9639e+13	0	0	760.74	742.97	0	714.47	0	694.98	763.12	717.33	0	0	0	707.14	0	0	0	0	0	0	770.19	781.83	716.07	728.19	0	772.63	0	0	771.29	0	0	0	709.61	0	0	0	694.71	0	0	0	0	723.23	0	741.07	744.15	0	0	0	0
1.9684e+13	0	0	756.06	742.85	0	714.2	0	694.64	763.12	717.26	0	0	0	706.86	0	0	0	0	0	0	769.83	780.1	715.93	724.37	0	772.64	0	0	766.46	0	0	0	709.48	0	0	0	694.34	0	0	0	0	720.49	0	740.94	744.1	0	0	0	0
1.973e+13	0	0	752.28	742.74	0	713.95	0	694.3	763.09	717.19	0	0	0	706.55	0	0	0	0	0	0	769.09	778.16	715.79	721.2	0	772.35	0	0	762.52	0	0	0	709.36	0	0	0	694	0	0	0	0	718.06	0	740.59	743.92	0	0	0	0
1.9776e+13	0	0	807.7	745.03	0	716.73	0	697.79	765.24	719.7	0	0	0	709.59	0	0	0	0	0	0	769.79	778.69	718.34	766.89	0	773.76	0	0	814.39	0	0	0	711.99	0	0	0	697.44	0	0	0	0	733.35	0	742.42	746.04	0	0	0	0
1.9821e+13	0	0	781.96	744.93	0	716.44	0	697.3	764.98	719.62	0	0	0	709.15	0	0	0	0	0	0	770.01	783.06	718.2	745.14	0	773.32	0	0	792.41	0	0	0	711.86	0	0	0	696.99	0	0	0	0	732.11	0	741.92	745.57	0	0	0	0
1.9867e+13	0	0	770.75	744.83	0	716.12	0	696.75	764.75	719.55	0	0	0	708.74	0	0	0	0	0	0	771.02	784.34	718.06	736.16	0	773.6	0	0	781.52	0	0	0	711.73	0	0	0	696.51	0	0	0	0	728.39	0	742	745.35	0	0	0	0
1.9912e+13	0	0	763.69	744.71	0	715.82	0	696.29	764.67	719.48	0	0	0	708.4	0	0	0	0	0	0	771.47	783.61	717.92	730.51	0	773.99	0	0	774.39	0	0	0	711.6	0	0	0	696.06	0	0	0	0	725.05	0	742.17	745.35	0	0	0	0
1.9958e+13	0	0	758.53	744.59	0	715.54	0	695.91	764.67	719.4	0	0	0	708.11	0	0	0	0	0	0	771.29	782.04	717.78	726.32	0	774.12	0	0	769.08	0	0	0	711.47	0	0	0	695.66	0	0	0	0	722.15	0	742.13	745.33	0	0	0	0
2.0003e+13	0	0	754.44	744.48	0	715.29	0	695.57	764.66	719.33	0	0	0	707.83	0	0	0	0	0	0	770.66	780.15	717.64	722.93	0	773.93	0	0	764.83	0	0	0	711.34	0	0	0	695.31	0	0	0	0	719.6	0	741.85	745.2	0	0	0	0
2.0049e+13	0	0	834.43	746.73	0	718.04	0	699.03	766.83	721.8	0	0	0	710.84	0	0	0	0	0	0	771.42	778.96	720.14	794.18	0	775.45	0	0	831.29	0	0	0	713.92	0	0	0	698.72	0	0	0	0	728.33	0	743.76	747.38	0	0	0	0
2.0095e+13	0	0	789.43	746.63	0	717.76	0	698.58	766.6	721.73	0	0	0	710.42	0	0	0	0	0	0	770.94	782.96	720	751.18	0	774.78	0	0	799.42	0	0	0	713.79	0	0	0	698.32	0	0	0	0	734.18	0	743.08	746.88	0	0	0	0
2.014e+13	0	0	775.11	746.53	0	717.44	0	698.09	766.33	721.65	0	0	0	709.99	0	0	0	0	0	0	771.92	785.42	719.85	739.59	0	774.86	0	0	785.92	0	0	0	713.66	0	0	0	697.89	0	0	0	0	730.5	0	743	746.55	0	0	0	0
2.0186e+13	0	0	766.9	746.42	0	717.13	0	697.66	766.2	721.58	0	0	0	709.63	0	0	0	0	0	0	772.63	785.25	719.71	733.01	0	775.27	0	0	777.73	0	0	0	713.53	0	0	0	697.47	0	0	0	0	726.94	0	743.21	746.5	0	0	0	0
2.0231e+13	0	0	761.15	746.3	0	716.85	0	697.26	766.18	721.5	0	0	0	709.35	0	0	0	0	0	0	772.67	783.91	719.57	728.38	0	775.51	0	0	771.84	0	0	0	713.39	0	0	0	697.05	0	0	0	0	723.87	0	743.26	746.52	0	0	0	0
2.0277e+13	0	0	756.7	746.18	0	716.59	0	696.87	766.18	721.43	0	0	0	709.07	0	0	0	0	0	0	772.18	782.09	719.43	724.73	0	775.44	0	0	767.24	0	0	0	713.26	0	0	0	696.65	0	0	0	0	721.19	0	743.06	746.44	0	0	0	0
2.0322e+13	0	0	930.38	748.4	0	719.3	0	700.28	768.38	723.86	0	0	0	712.06	0	0	0	0	0	0	773.09	780.74	721.89	912.24	0	777.09	0	0	835.12	0	0	0	715.8	0	0	0	699.99	0	0	0	0	718.87	0	745.06	748.67	0	0	0	0
2.0368e+13	0	0	799.73	748.29	0	719.04	0	699.83	768.18	723.78	0	0	0	711.66	0	0	0	0	0	0	772.07	782.38	721.74	759.82	0	776.34	0	0	808.48	0	0	0	715.67	0	0	0	699.59	0	0	0	0	735.76	0	744.31	748.19	0	0	0	0
2.0414e+13	0	0	780.23	748.19	0	718.73	0	699.33	767.9	723.7	0	0	0	711.21	0	0	0	0	0	0	772.73	786.1	721.6	743.65	0	776.12	0	0	790.98	0	0	0	715.53	0	0	0	699.15	0	0	0	0	732.71	0	743.99	747.75	0	0	0	0
2.0459e+13	0	0	770.43	748.08	0	718.41	0	698.86	767.71	723.62	0	0	0	710.82	0	0	0	0	0	0	773.67	786.71	721.46	735.79	0	776.49	0	0	781.36	0	0	0	715.4	0	0	0	698.71	0	0	0	0	728.95	0	744.19	747.63	0	0	0	0
2.0505e+13	0	0	763.93	747.96	0	718.11	0	698.47	767.66	723.55	0	0	0	710.52	0	0	0	0	0	0	773.95	785.69	721.31	730.57	0	776.83	0	0	774.77	0	0	0	715.27	0	0	0	698.31	0	0	0	0	725.68	0	744.33	747.66	0	0	0	0
2.055e+13	0	0	759.06	747.84	0	717.85	0	698.13	767.66	723.47	0	0	0	710.25	0	0	0	0	0	0	773.62	784	721.17	726.61	0	776.87	0	0	769.75	0	0	0	715.13	0	0	0	697.96	0	0	0	0	722.84	0	744.22	747.63	0	0	0	0
2.0596e+13	0	0	755.13	747.72	0	717.61	0	697.8	767.64	723.39	0	0	0	709.97	0	0	0	0	0	0	772.89	782.05	721.03	723.36	0	776.61	0	0	765.66	0	0	0	715	0	0	0	697.62	0	0	0	0	720.34	0	743.86	747.45	0	0	0	0
2.0641e+13	0	0	816.04	749.91	0	720.27	0	701.11	769.71	725.78	0	0	0	712.86	0	0	0	0	0	0	773.49	781.84	723.44	774.73	0	777.96	0	0	821.13	0	0	0	717.49	0	0	0	700.89	0	0	0	0	735.18	0	745.59	749.48	0	0	0	0
2.0687e+13	0	0	786.48	749.81	0	719.98	0	700.61	769.45	725.7	0	0	0	712.42	0	0	0	0	0	0	773.52	786.29	723.3	748.7	0	777.43	0	0	796.97	0	0	0	717.36	0	0	0	700.46	0	0	0	0	734.95	0	745.02	748.98	0	0	0	0
2.0732e+13	0	0	774.39	749.7	0	719.65	0	700.11	769.2	725.62	0	0	0	712	0	0	0	0	0	0	774.57	787.91	723.15	738.92	0	777.67	0	0	785.39	0	0	0	717.22	0	0	0	699.99	0	0	0	0	731.05	0	745.12	748.75	0	0	0	0
2.0778e+13	0	0	766.94	749.58	0	719.35	0	699.68	769.11	725.54	0	0	0	711.68	0	0	0	0	0	0	775.11	787.35	723.01	732.95	0	778.08	0	0	777.91	0	0	0	717.09	0	0	0	699.56	0	0	0	0	727.55	0	745.33	748.76	0	0	0	0
2.0824e+13	0	0	761.54	749.46	0	719.08	0	699.32	769.1	725.46	0	0	0	711.41	0	0	0	0	0	0	774.98	785.84	722.86	728.59	0	778.24	0	0	772.38	0	0	0	716.95	0	0	0	699.18	0	0	0	0	724.55	0	745.32	748.76	0	0	0	0
2.0869e+13	0	0	757.29	749.34	0	718.84	0	698.98	769.1	725.38	0	0	0	711.13	0	0	0	0	0	0	774.38	783.95	722.72	725.1	0	778.08	0	0	767.97	0	0	0	716.82	0	0	0	698.83	0	0	0	0	721.91	0	745.04	748.64	0	0	0	0
2.0915e+13	0	0	850.82	751.5	0	721.47	0	702.28	771.2	727.74	0	0	0	714.02	0	0	0	0	0	0	775.09	782.51	725.1	814.22	0	779.56	0	0	839.02	0	0	0	719.27	0	0	0	702.07	0	0	0	0	727.33	0	746.86	750.74	0	0	0	0
2.096e+13	0	0	794.57	751.39	0	721.19	0	701.82	770.96	727.66	0	0	0	713.59	0	0	0	0	0	0	774.41	785.95	724.95	755.41	0	778.84	0	0	804.39	0	0	0	719.13	0	0	0	701.67	0	0	0	0	737.05	0	746.12	750.22	0	0	0	0
2.1006e+13	0	0	778.93	751.29	0	720.87	0	701.35	770.69	727.57	0	0	0	713.15	0	0	0	0	0	0	775.36	788.79	724.8	742.55	0	778.84	0	0	789.92	0	0	0	719	0	0	0	701.24	0	0	0	0	733.25	0	746.02	749.86	0	0	0	0
2.1051e+13	0	0	770.21	751.17	0	720.55	0	700.93	770.53	727.49	0	0	0	712.8	0	0	0	0	0	0	776.15	788.85	724.66	735.54	0	779.25	0	0	781.3	0	0	0	718.86	0	0	0	700.84	0	0	0	0	729.52	0	746.27	749.82	0	0	0	0
2.1097e+13	0	0	764.18	751.04	0	720.28	0	700.55	770.51	727.41	0	0	0	712.54	0	0	0	0	0	0	776.26	787.61	724.51	730.69	0	779.53	0	0	775.16	0	0	0	718.73	0	0	0	700.45	0	0	0	0	726.32	0	746.36	749.86	0	0	0	0
2.1143e+13	0	0	759.55	750.92	0	720.03	0	700.2	770.51	727.33	0	0	0	712.28	0	0	0	0	0	0	775.8	785.82	724.37	726.92	0	779.48	0	0	770.38	0	0	0	718.59	0	0	0	700.08	0	0	0	0	723.54	0	746.17	749.79	0	0	0	0
2.1188e+13	0	0	755.77	750.8	0	719.79	0	699.84	770.47	727.25	0	0	0	711.99	0	0	0	0	0	0	774.98	783.83	724.22	723.79	0	779.15	0	0	766.45	0	0	0	718.46	0	0	0	699.73	0	0	0	0	721.08	0	745.74	749.57	0	0	0	0
2.1234e+13	0	0	806.07	752.94	0	722.37	0	703.01	772.45	729.56	0	0	0	714.75	0	0	0	0	0	0	775.55	785.23	726.56	765.44	0	780.35	690.28	0	814.14	0	0	0	720.86	0	0	0	702.87	0	0	0	0	738.37	0	747.3	751.46	0	0	0	0
2.1279e+13	0	0	784.31	752.83	0	722.06	0	702.52	772.16	729.48	0	0	0	714.3	0	0	0	0	0	0	776.07	789.25	726.41	746.9	0	780.03	690.2	0	795.16	0	0	0	720.72	0	0	0	702.44	0	0	0	0	735.5	0	746.93	750.99	0	0	0	0
2.1325e+13	0	0	773.84	752.72	0	721.73	0	702.08	771.95	729.39	0	0	0	713.91	0	0	0	0	0	0	777.07	790.15	726.27	738.42	0	780.38	690.11	0	785	0	0	0	720.58	0	0	0	702.01	0	0	0	0	731.53	0	747.15	750.86	0	0	0	0
2.137e+13	0	0	767	752.59	0	721.44	0	701.72	771.89	729.31	0	0	0	713.62	0	0	0	0	0	0	777.42	789.27	726.12	732.93	0	780.74	690.03	0	778.12	0	0	0	720.45	0	0	0	701.63	0	0	0	0	728.09	0	747.34	750.9	0	0	0	0
2.1416e+13	0	0	761.92	752.46	0	721.19	0	701.39	771.89	729.23	0	0	0	713.38	0	0	0	0	0	0	777.15	787.64	725.97	728.81	0	780.82	0	0	772.89	0	0	0	720.31	0	0	0	701.29	0	0	0	0	725.14	0	747.25	750.89	0	0	0	0
2.1462e+13	0	0	757.85	752.35	0	720.95	0	701.06	771.87	729.14	0	0	0	713.11	0	0	0	0	0	0	776.44	785.7	725.83	725.46	0	780.58	0	0	768.67	0	0	0	720.18	0	0	0	700.97	0	0	0	0	722.55	0	746.89	750.72	0	0	0	0
2.1507e+13	0	0	825.34	754.45	0	723.51	0	704.19	773.88	731.43	0	0	0	715.88	0	0	0	0	0	0	776.97	784.87	728.13	784.32	0	781.9	692.56	0	828.01	0	0	0	722.54	0	0	0	704.08	0	0	0	0	736.28	0	748.53	752.68	0	0	0	0
2.1553e+13	0	0	790.97	754.34	0	723.22	0	703.7	773.62	731.34	0	0	0	715.43	0	0	0	0	0	0	776.8	789.22	727.98	752.36	0	781.3	692.47	0	801.43	0	0	0	722.4	0	0	0	703.64	0	0	0	0	737.68	0	747.89	752.14	0	0	0	0
2.1598e+13	0	0	777.93	754.23	0	722.89	0	703.21	773.36	731.25	0	0	0	715.01	0	0	0	0	0	0	777.85	791.18	727.83	741.66	0	781.47	692.38	0	789.12	0	0	0	722.26	0	0	0	703.19	0	0	0	0	733.59	0	747.99	751.89	0	0	0	0
2.1644e+13	0	0	770.06	754.11	0	722.58	0	702.82	773.25	731.17	0	0	0	714.7	0	0	0	0	0	0	778.48	790.82	727.69	735.33	0	781.89	692.29	0	781.29	0	0	0	722.13	0	0	0	702.78	0	0	0	0	729.91	0	748.25	751.91	0	0	0	0
2.1689e+13	0	0	764.42	753.98	0	722.32	0	702.48	773.24	731.08	0	0	0	714.45	0	0	0	0	0	0	778.42	789.39	727.54	730.78	0	782.08	692.21	0	775.54	0	0	0	721.99	0	0	0	702.43	0	0	0	0	726.78	0	748.27	751.94	0	0	0	0
2.1735e+13	0	0	760.01	753.85	0	722.09	0	702.15	773.24	730.99	0	0	0	714.19	0	0	0	0	0	0	777.84	787.53	727.39	727.18	0	781.96	692.12	0	770.98	0	0	0	721.85	0	0	0	702.09	0	0	0	0	724.06	0	747.99	751.83	0	0	0	0
2.1781e+13	0	0	874.05	755.92	0	724.62	0	705.29	775.28	733.24	0	0	0	716.96	0	0	691.22	0	0	0	778.52	785.98	729.66	844.26	0	783.42	694.78	0	845.02	0	0	0	724.17	691.36	0	0	705.18	0	0	0	0	725.47	0	749.74	753.86	0	0	0	0
2.1826e+13	0	0	799.79	755.82	0	724.34	0	704.82	775.05	733.15	0	0	0	716.53	0	0	691.08	0	0	0	777.67	788.68	729.51	759.83	0	782.67	694.69	0	809.3	0	0	0	724.04	691.05	0	0	704.77	0	0	0	0	739.63	0	748.95	753.32	0	0	0	0
2.1872e+13	0	0	782.66	755.71	0	724.02	0	704.33	774.76	733.07	0	0	0	716.08	0	0	690.94	0	0	0	778.54	791.87	729.36	745.45	0	782.57	694.6	0	793.79	0	0	0	723.9	690.75	0	0	704.34	0	0	0	0	735.75	0	748.81	752.92	0	0	0	0
2.1917e+13	0	0	773.41	755.59	0	723.7	0	703.91	774.59	732.98	0	0	0	715.73	0	0	690.81	0	0	0	779.41	792.19	729.21	737.96	0	782.98	694.51	0	784.73	0	0	0	723.76	690.45	0	0	703.92	0	0	0	0	731.83	0	749.1	752.88	0	0	0	0
2.1963e+13	0	0	767.09	755.46	0	723.42	0	703.56	774.56	732.89	0	0	0	715.48	0	0	690.68	0	0	0	779.59	791.06	729.06	732.88	0	783.28	694.42	0	778.34	0	0	0	723.62	690.16	0	0	703.55	0	0	0	0	728.49	0	749.23	752.94	0	0	0	0
2.2008e+13	0	0	762.28	755.33	0	723.19	0	703.23	774.56	732.8	0	0	0	715.24	0	0	690.55	0	0	0	779.18	789.32	728.91	728.97	0	783.27	694.33	0	773.39	0	0	0	723.48	0	0	0	703.21	0	0	0	0	725.62	0	749.05	752.89	0	0	0	0
2.2054e+13	0	0	758.37	755.21	0	722.96	0	702.88	774.53	732.72	0	0	0	714.96	0	0	690.42	0	0	0	778.38	787.34	728.77	725.75	0	782.97	694.24	0	769.32	0	0	0	723.35	0	0	0	702.86	0	0	0	0	723.08	0	748.62	752.68	0	0	0	0
2.2099e+13	0	0	812.77	757.26	0	725.44	0	705.89	776.44	734.93	0	0	0	717.6	0	0	693.16	0	0	0	778.83	787.92	731	771.63	0	784.13	696.85	0	819.85	0	0	0	725.63	692.43	0	0	705.86	0	0	0	0	740.42	0	750.09	754.5	0	0	0	0
2.2145e+13	0	0	788.33	757.15	0	725.13	0	705.39	776.16	734.84	0	0	0	717.14	0	0	693.03	0	0	0	779.17	792.13	730.84	750.08	0	783.72	696.76	0	799.23	0	0	0	725.49	692.1	0	0	705.42	0	0	0	0	738.01	0	749.65	753.99	0	0	0	0
2.2191e+13	0	0	777.13	757.03	0	724.8	0	704.96	775.93	734.75	0	0	0	716.74	0	0	692.9	0	0	0	780.21	793.35	730.7	740.92	0	784.02	696.67	0	788.51	0	0	0	725.35	691.79	0	0	704.99	0	0	0	0	733.87	0	749.89	753.84	0	0	0	0
2.2236e+13	0	0	769.96	756.9	0	724.5	0	704.61	775.85	734.66	0	0	0	716.47	0	0	692.76	0	0	0	780.65	792.63	730.55	735.14	0	784.4	696.58	0	781.33	0	0	0	725.21	691.48	0	0	704.63	0	0	0	0	730.29	0	750.12	753.9	0	0	0	0
2.2282e+13	0	0	764.66	756.77	0	724.26	0	704.29	775.86	734.57	0	0	0	716.24	0	0	692.62	0	0	0	780.44	791.06	730.4	730.86	0	784.52	696.49	0	775.91	0	0	0	725.07	691.18	0	0	704.3	0	0	0	0	727.24	0	750.06	753.91	0	0	0	0
2.2327e+13	0	0	760.45	756.65	0	724.03	0	703.96	775.84	734.48	0	0	0	715.98	0	0	692.48	0	0	0	779.76	789.15	730.25	727.42	0	784.32	696.4	0	771.54	0	0	0	724.93	690.88	0	0	703.97	0	0	0	0	724.58	0	749.7	753.76	0	0	0	0
2.2373e+13	0	0	836.21	758.67	0	726.5	0	706.96	777.8	736.66	0	0	0	718.64	0	0	695.16	0	0	0	780.25	787.86	732.45	796.55	0	785.62	698.96	0	835.01	0	0	0	727.18	693.86	0	0	706.94	0	0	690.79	0	736.19	0	751.27	755.65	0	0	0	0
2.2418e+13	0	0	795.45	758.56	0	726.2	0	706.46	777.54	736.57	0	0	0	718.18	0	0	695.03	0	0	0	779.86	791.89	732.29	756.05	0	784.95	698.86	0	805.79	0	0	0	727.04	693.56	0	0	706.51	0	0	690.64	0	740.28	0	750.57	755.09	0	0	0	0
2.2464e+13	0	0	781.36	758.45	0	725.87	0	705.99	777.26	736.48	0	0	0	717.75	0	0	694.89	0	0	0	780.89	794.21	732.14	744.33	0	785.05	698.77	0	792.71	0	0	0	726.9	693.25	0	0	706.06	0	0	690.49	0	736.03	0	750.64	754.8	0	0	0	0
2.251e+13	0	0	773.06	758.32	0	725.56	0	705.62	777.13	736.39	0	0	0	717.44	0	0	694.76	0	0	0	781.6	794.05	731.99	737.61	0	785.46	698.67	0	784.53	0	0	0	726.76	692.87	0	0	705.67	0	0	690.34	0	732.19	0	750.95	754.83	0	0	0	0
2.2555e+13	0	0	767.18	758.19	0	725.3	0	705.32	777.12	736.3	0	0	0	717.21	0	0	694.63	0	0	0	781.61	792.73	731.85	732.87	0	785.69	698.58	0	778.56	0	0	0	726.62	692.53	0	0	705.34	0	0	690.19	0	728.94	0	751	754.88	0	0	0	0
2.2601e+13	0	0	762.61	758.06	0	725.07	0	705.01	777.12	736.2	0	0	0	716.97	0	0	694.49	0	0	0	781.08	790.91	731.7	729.15	0	785.61	698.49	0	773.84	0	0	0	726.48	692.21	0	0	705.03	0	0	690.04	0	726.13	0	750.74	754.79	0	0	0	0
2.2646e+13	0	0	911.74	760.05	0	727.52	0	708.01	779.1	738.36	0	0	0	719.65	0	0	697.12	0	0	0	781.75	789.34	733.86	890.85	0	787.06	701	691.03	844.69	0	0	0	728.69	695.14	0	0	707.99	0	0	692.75	0	724.24	0	752.42	756.76	0	0	0	0
2.2692e+13	0	0	805.12	759.94	0	727.25	0	707.54	778.89	738.26	0	0	0	719.21	0	0	696.99	0	0	0	780.74	791.2	733.71	764.54	0	786.29	700.91	691	814.16	0	0	0	728.55	694.82	0	0	707.58	0	0	692.59	0	742.14	0	751.59	756.21	0	0	0	0
2.2737e+13	0	0	786.3	759.83	0	726.92	0	707.04	778.59	738.17	0	0	0	718.75	0	0	696.85	0	0	0	781.49	794.71	733.56	748.36	0	786.09	700.81	690.98	797.52	0	0	0	728.41	694.52	0	0	707.14	0	0	692.44	0	738.27	0	751.39	755.77	0	0	0	0
2.2783e+13	0	0	776.48	759.7	0	726.59	0	706.63	778.4	738.08	0	0	0	718.4	0	0	696.71	0	0	0	782.42	795.29	733.41	740.34	0	786.47	700.72	690.96	788.01	0	0	0	728.27	694.22	0	0	706.72	0	0	692.28	0	734.17	0	751.71	755.72	0	0	0	0
2.2829e+13	0	0	769.88	759.57	0	726.32	0	706.31	778.36	737.98	0	0	0	718.16	0	0	696.57	0	0	0	782.68	794.31	733.26	735.01	0	786.8	700.62	690.94	781.37	0	0	0	728.13	693.92	0	0	706.37	0	0	692.13	0	730.69	0	751.88	755.8	0	0	0	0
2.2874e+13	0	0	764.88	759.44	0	726.09	0	706.01	778.36	737.89	0	0	0	717.94	0	0	696.43	0	0	0	782.32	792.63	733.11	730.97	0	786.83	700.53	690.91	776.25	0	0	0	727.99	693.63	0	0	706.06	0	0	691.98	0	727.71	0	751.72	755.77	0	0	0	0
2.292e+13	0	0	760.84	759.31	0	725.86	0	705.68	778.33	737.8	0	0	0	717.67	0	0	696.3	0	0	0	781.56	790.67	732.95	727.66	0	786.56	700.43	690.89	772.06	0	0	0	727.85	693.32	0	0	705.74	0	0	691.83	0	725.11	0	751.29	755.57	0	0	0	0
2.2965e+13	0	0	819.97	761.29	0	728.26	0	708.57	780.2	739.92	0	0	0	720.22	0	0	698.87	0	0	0	781.93	790.49	735.09	778.82	0	787.71	702.9	693.31	825.64	0	0	0	730.03	696.15	0	0	708.62	0	0	694.5	0	742.16	0	752.69	757.32	0	0	0	0
2.3011e+13	0	0	792.29	761.18	0	727.94	0	708.07	779.91	739.82	0	0	0	719.75	0	0	698.74	0	0	0	782.07	794.77	734.93	753.35	0	787.2	702.8	693.28	803.17	0	0	0	729.88	695.81	0	0	708.18	0	0	694.34	0	740.59	0	752.17	756.78	0	0	0	0
2.3056e+13	0	0	780.32	761.06	0	727.61	0	707.62	779.67	739.73	0	0	0	719.35	0	0	698.6	0	0	0	783.12	796.3	734.78	743.43	0	787.44	702.71	693.26	791.86	0	0	0	729.74	695.49	0	0	707.75	0	0	694.19	0	736.24	0	752.41	756.61	0	0	0	0
2.3102e+13	0	0	772.79	760.92	0	727.32	0	707.29	779.57	739.63	0	0	0	719.09	0	0	698.46	0	0	0	783.64	795.77	734.63	737.33	0	787.84	702.61	693.23	784.38	0	0	0	729.6	695.18	0	0	707.38	0	0	694.03	0	732.5	0	752.69	756.68	0	0	0	0
2.3147e+13	0	0	767.28	760.79	0	727.08	0	707	779.57	739.54	0	0	0	718.88	0	0	698.33	0	0	0	783.5	794.29	734.48	732.88	0	787.99	702.51	693.2	778.78	0	0	0	729.46	694.87	0	0	707.07	0	0	693.88	0	729.33	0	752.65	756.71	0	0	0	0
2.3193e+13	0	0	762.92	760.66	0	726.86	0	706.68	779.56	739.44	0	0	0	718.63	0	0	698.19	0	0	0	782.86	792.41	734.33	729.33	0	787.82	702.41	693.18	774.27	0	0	0	729.32	694.57	0	0	706.76	0	0	693.72	0	726.58	0	752.31	756.57	0	0	0	0
2.3239e+13	0	0	849.85	762.61	0	729.25	0	709.57	781.47	741.53	0	0	0	721.2	0	0	700.71	0	0	0	783.34	790.84	736.43	813.37	0	789.12	704.84	695.57	841.97	0	0	0	731.46	697.39	0	0	709.62	0	0	696.34	0	734.79	0	753.81	758.41	0	0	0	0
2.3284e+13	0	0	799.97	762.5	0	728.95	0	709.07	781.22	741.44	0	0	0	720.74	0	0	700.57	0	0	0	782.74	794.34	736.28	759.94	0	788.41	704.74	695.54	810.09	0	0	0	731.32	697.09	0	0	709.19	0	0	696.18	0	742.78	0	753.05	757.83	0	0	0	0
2.333e+13	0	0	784.71	762.38	0	728.61	0	708.59	780.93	741.34	0	0	0	720.29	0	0	700.43	0	0	0	783.72	797.01	736.13	747	0	788.41	704.64	695.51	796.18	0	0	0	731.18	696.79	0	0	708.75	0	0	696.03	0	738.38	0	753.09	757.5	0	0	0	0
2.3375e+13	0	0	775.96	762.25	0	728.3	0	708.23	780.78	741.24	0	0	0	719.99	0	0	700.3	0	0	0	784.49	797.07	735.97	739.85	0	788.82	704.54	695.49	787.63	0	0	0	731.03	696.48	0	0	708.36	0	0	695.87	0	734.35	0	753.43	757.53	0	0	0	0
2.3421e+13	0	0	769.83	762.11	0	728.04	0	707.94	780.76	741.15	0	0	0	719.78	0	0	700.16	0	0	0	784.58	795.87	735.82	734.89	0	789.07	704.44	695.46	781.45	0	0	0	730.89	696.16	0	0	708.04	0	0	695.72	0	730.96	0	753.53	757.6	0	0	0	0
2.3466e+13	0	0	765.09	761.98	0	727.82	0	707.64	780.76	741.05	0	0	0	719.56	0	0	700.02	0	0	0	784.1	794.1	735.67	731.05	0	789.03	704.35	695.43	776.58	0	0	0	730.75	695.83	0	0	707.74	0	0	695.57	0	728.05	0	753.29	757.53	0	0	0	0
2.3512e+13	0	0	1003.3	763.9	0	730.2	0	710.53	782.69	743.11	0	0	0	722.15	0	0	702.49	0	0	0	784.78	792.55	737.75	992.32	0	790.48	706.73	697.8	816	0	0	0	732.87	698.6	0	0	710.59	0	0	698.12	0	724.86	0	754.91	759.46	0	0	0	0
2.3558e+13	0	0	810.67	763.79	0	729.92	0	710.05	782.49	743.02	0	0	0	721.71	0	0	702.36	0	0	0	783.65	793.55	737.59	769.66	0	789.72	706.63	697.77	819.06	0	0	0	732.72	698.29	0	0	710.18	0	0	697.97	0	744.31	0	754.05	758.9	0	0	0	0
2.3603e+13	0	0	789.88	763.68	0	729.59	0	709.54	782.19	742.92	0	0	0	721.23	0	0	702.22	0	0	0	784.24	797.33	737.44	751.25	0	789.42	706.53	697.73	801.15	0	0	0	732.58	697.98	0	0	709.72	0	0	697.81	0	740.58	0	753.77	758.42	0	0	0	0
2.3649e+13	0	0	779.47	763.55	0	729.26	0	709.13	781.98	742.82	0	0	0	720.88	0	0	702.08	0	0	0	785.22	798.19	737.28	742.64	0	789.75	706.43	697.7	791.18	0	0	0	732.43	697.68	0	0	709.31	0	0	697.66	0	736.28	0	754.12	758.36	0	0	0	0
2.3694e+13	0	0	772.57	763.41	0	728.99	0	708.83	781.92	742.72	0	0	0	720.65	0	0	701.94	0	0	0	785.56	797.35	737.13	737.04	0	790.1	706.33	697.67	784.29	0	0	0	732.29	697.38	0	0	708.97	0	0	697.5	0	732.65	0	754.33	758.45	0	0	0	0
2.374e+13	0	0	767.38	763.28	0	728.77	0	708.55	781.93	742.62	0	0	0	720.44	0	0	701.8	0	0	0	785.27	795.75	736.98	732.84	0	790.17	706.23	697.64	779	0	0	0	732.15	697.08	0	0	708.67	0	0	697.35	0	729.57	0	754.21	758.44	0	0	0	0
2.3785e+13	0	0	763.21	763.15	0	728.55	0	708.22	781.9	742.53	0	0	0	720.18	0	0	701.66	0	0	0	784.54	793.82	736.83	729.43	0	789.93	706.13	697.61	774.68	0	0	0	732	696.78	0	0	708.36	0	0	697.2	0	726.88	0	753.78	758.25	0	0	0	0
2.3831e+13	0	0	828.02	765.05	0	730.87	0	710.98	783.72	744.56	0	0	0	722.65	0	0	704.09	0	0	0	784.87	793.01	738.87	787.36	0	791.08	708.47	699.95	831.63	0	0	0	734.09	699.49	0	0	711.12	0	0	699.7	0	742.94	0	755.12	759.96	0	0	690.23	0
2.3877e+13	0	0	796.25	764.94	0	730.55	0	710.46	783.45	744.46	0	0	0	722.16	0	0	703.95	0	0	0	784.78	797.2	738.72	756.61	0	790.5	708.37	699.91	807.05	0	0	0	733.94	699.17	0	0	710.67	0	0	699.54	0	742.85	0	754.52	759.38	0	0	690.03	0
2.3922e+13	0	0	783.43	764.82	0	730.21	0	710.01	783.18	744.36	0	0	0	721.75	0	0	703.81	0	0	0	785.84	799.05	738.56	745.82	0	790.67	708.26	699.88	795.11	0	0	0	733.8	698.86	0	0	710.23	0	0	699.39	0	738.32	0	754.75	759.18	0	0	0	0
2.3968e+13	0	0	775.53	764.68	0	729.92	0	709.69	783.07	744.26	0	0	0	721.49	0	0	703.67	0	0	0	786.44	798.71	738.41	739.37	0	791.06	708.16	699.84	787.33	0	0	0	733.65	698.55	0	0	709.87	0	0	699.23	0	734.43	0	755.07	759.26	0	0	0	0
2.4013e+13	0	0	769.8	764.55	0	729.68	0	709.41	783.06	744.16	0	0	0	721.29	0	0	703.53	0	0	0	786.36	797.33	738.26	734.74	0	791.24	708.06	699.81	781.54	0	0	0	733.51	698.24	0	0	709.57	0	0	699.08	0	731.15	0	755.07	759.31	0	0	0	0
2.4059e+13	0	0	765.29	764.41	0	729.47	0	709.11	783.06	744.06	0	0	0	721.06	0	0	703.39	0	0	0	785.77	795.5	738.1	731.07	0	791.12	707.96	699.77	776.9	0	0	0	733.37	697.94	0	0	709.27	0	0	698.92	0	728.32	0	754.75	759.18	0	0	0	0
2.4104e+13	0	0	868.81	766.29	0	731.79	0	711.89	784.92	746.07	690.68	0	0	723.55	690.68	0	705.77	0	0	0	786.27	793.83	740.12	837.83	0	792.42	710.26	702.09	848.07	0	0	0	735.42	700.62	0	690.26	712.03	0	0	701.38	0	731.99	0	756.2	760.99	0	0	691.85	0
2.415e+13	0	0	804.57	766.18	0	731.49	0	711.38	784.68	745.97	690.65	0	0	723.07	690.65	0	705.63	0	0	0	785.47	796.6	739.97	763.93	0	791.68	710.16	702.05	814.36	0	0	0	735.28	700.32	0	690.18	711.59	0	0	701.23	0	744.98	0	755.37	760.39	0	0	691.65	0
2.4196e+13	0	0	788	766.06	0	731.14	0	710.89	784.39	745.87	690.61	0	0	722.61	690.61	0	705.49	0	0	0	786.36	799.59	739.81	749.56	0	791.59	710.05	702.01	799.56	0	0	0	735.13	700.02	0	690.09	711.14	0	0	701.07	0	740.51	0	755.36	760.02	0	0	691.45	0
2.4241e+13	0	0	778.77	765.93	0	730.83	0	710.53	784.22	745.77	690.58	0	0	722.31	690.58	0	705.35	0	0	0	787.2	799.9	739.66	741.96	0	791.97	709.95	701.98	790.63	0	0	0	734.99	699.72	0	690.01	710.75	0	0	700.91	0	736.32	0	755.74	760.04	0	0	691.25	0
2.4287e+13	0	0	772.39	765.79	0	730.57	0	710.26	784.18	745.67	690.55	0	0	722.11	690.55	0	705.21	0	0	0	787.36	798.82	739.5	736.77	0	792.25	709.85	701.94	784.23	0	0	0	734.84	699.41	0	0	710.44	0	0	700.76	0	732.81	0	755.88	760.13	0	0	691.06	0
2.4332e+13	0	0	767.48	765.65	0	730.36	0	709.98	784.18	745.57	690.51	0	0	721.9	690.51	0	705.07	0	0	0	786.94	797.12	739.35	732.8	0	792.24	709.74	701.9	779.22	0	0	0	734.7	699.1	0	0	710.15	0	0	700.6	0	729.82	0	755.66	760.08	0	0	690.86	0
2.4378e+13	0	0	763.48	765.53	0	730.15	0	709.64	784.14	745.47	690.48	0	0	721.62	690.48	0	704.93	0	0	0	786.13	795.16	739.19	729.53	0	791.94	709.64	701.86	775.07	0	0	0	734.55	698.79	0	0	709.84	0	0	700.45	0	727.2	0	755.16	759.83	0	0	690.66	0
2.4423e+13	0	0	816.56	767.39	0	732.4	0	712.29	785.88	747.45	692.84	0	0	723.97	692.84	0	707.27	0	0	0	786.43	795.78	741.19	775.31	0	792.96	711.9	704.15	824.04	0	0	0	736.58	701.42	0	692.23	712.5	0	0	702.86	0	746.15	0	756.35	761.41	0	0	693.27	0
2.4469e+13	0	0	793.44	767.28	0	732.06	0	711.77	785.59	747.35	692.8	0	0	723.48	692.8	0	707.12	0	0	0	786.83	799.74	741.03	754.12	0	792.56	711.8	704.11	804.7	0	0	0	736.43	701.12	0	692.14	712.04	0	0	702.7	0	742.81	0	756	760.9	0	0	693.06	0
2.4514e+13	0	0	782.38	767.15	0	731.72	0	711.37	785.36	747.24	692.77	0	0	723.12	692.77	0	706.98	0	0	0	787.84	800.88	740.88	744.87	0	792.84	711.69	704.07	794.25	0	0	0	736.28	700.82	0	692.05	711.63	0	0	702.55	0	738.32	0	756.35	760.81	0	0	692.87	0
2.456e+13	0	0	775.16	767.01	0	731.45	0	711.09	785.28	747.14	692.73	0	0	722.91	692.73	0	706.84	0	0	0	788.26	800.21	740.72	738.98	0	793.2	711.59	704.03	787.1	0	0	0	736.14	700.52	0	691.96	711.3	0	0	702.39	0	734.56	0	756.61	760.91	0	0	692.66	0
2.4606e+13	0	0	769.79	766.87	0	731.23	0	710.83	785.28	747.04	692.7	0	0	722.71	692.7	0	706.7	0	0	0	788.04	798.7	740.57	734.62	0	793.3	711.48	703.99	781.64	0	0	0	735.99	700.22	0	691.88	711.02	0	0	702.23	0	731.38	0	756.52	760.92	0	0	692.45	0
2.4651e+13	0	0	765.48	766.74	0	731.02	0	710.52	785.26	746.94	692.66	0	0	722.46	692.66	0	706.56	0	0	0	787.35	796.81	740.41	731.12	0	793.11	711.38	703.95	777.21	0	0	0	735.85	699.92	0	691.79	710.72	0	0	702.08	0	728.63	0	756.11	760.75	0	0	692.26	0
2.4697e+13	0	0	837.42	768.58	0	733.28	0	713.19	787.04	748.89	694.99	0	0	724.85	694.99	0	708.86	690.21	0	0	787.68	795.52	742.38	798.12	0	794.26	713.6	706.21	837.84	0	0	0	737.85	702.5	0	694.24	713.39	0	0	704.44	0	742.8	0	757.4	762.42	0	0	694.81	0
2.4742e+13	0	0	800.23	768.47	0	732.96	0	712.67	786.78	748.79	694.95	0	0	724.35	694.95	0	708.71	690	0	0	787.36	799.43	742.22	759.99	0	793.62	713.5	706.16	810.87	0	0	0	737.7	702.2	0	694.15	712.94	0	0	704.29	0	745.14	0	756.71	761.82	0	0	694.61	0
2.4788e+13	0	0	786.47	768.35	0	732.61	0	712.21	786.5	748.69	694.91	0	0	723.93	694.91	0	708.57	0	0	0	788.37	801.6	742.07	748.22	0	793.71	713.39	706.12	798.27	0	0	0	737.55	701.9	0	694.06	712.5	0	0	704.13	0	740.46	0	756.91	761.58	0	0	694.4	0
2.4833e+13	0	0	778.18	768.21	0	732.31	0	711.91	786.37	748.58	694.88	0	0	723.68	694.88	0	708.43	0	0	0	789.05	801.46	741.91	741.4	0	794.09	713.28	706.08	790.19	0	0	0	737.41	701.6	0	693.97	712.15	0	0	703.97	0	736.4	0	757.28	761.66	0	0	694.2	0
2.4879e+13	0	0	772.23	768.07	0	732.08	0	711.66	786.35	748.48	694.84	0	0	723.5	694.84	0	708.29	0	0	0	789.05	800.19	741.76	736.57	0	794.3	713.18	706.03	784.2	0	0	0	737.26	701.3	0	693.88	711.86	0	0	703.82	0	733.01	0	757.32	761.73	0	0	694	0
2.4925e+13	0	0	767.58	767.93	0	731.87	0	711.37	786.34	748.38	694.8	0	0	723.28	694.8	0	708.15	0	0	0	788.52	798.42	741.6	732.79	0	794.22	713.07	705.99	779.43	0	0	0	737.12	701	0	693.79	711.58	0	0	703.66	0	730.1	0	757.01	761.62	0	0	693.8	0
2.497e+13	0	0	898.5	769.75	0	734.13	0	714.08	788.16	750.31	697.1	0	0	725.71	697.1	0	710.4	691.72	0	0	789.03	796.75	743.55	875.28	0	795.53	715.26	708.22	850.43	0	0	0	739.09	703.55	0	696.2	714.26	0	0	705.98	0	729.37	0	758.43	763.4	0	0	696.31	0
2.5016e+13	0	0	809.31	769.63	0	733.83	0	713.57	787.94	750.21	697.06	0	0	725.23	697.06	0	710.26	691.51	0	0	788.07	798.7	743.39	768.26	0	794.78	715.15	708.18	818.65	0	0	0	738.94	703.25	0	696.11	713.84	0	0	705.82	0	747.21	0	757.55	762.79	0	0	696.11	0
2.5061e+13	0	0	791.24	769.51	0	733.48	0	713.06	787.65	750.1	697.02	0	0	724.75	697.02	0	710.12	691.31	0	0	788.83	801.98	743.23	752.19	0	794.59	715.05	708.13	802.85	0	0	0	738.79	702.95	0	696.02	713.38	0	0	705.67	0	742.72	0	757.47	762.37	0	0	695.91	0
2.5107e+13	0	0	781.5	769.38	0	733.16	0	712.72	787.46	750	696.98	0	0	724.45	696.98	0	709.98	691.1	0	0	789.73	802.54	743.08	744.08	0	794.94	714.94	708.09	793.54	0	0	0	738.65	702.66	0	695.92	712.99	0	0	705.51	0	738.35	0	757.88	762.38	0	0	695.71	0
2.5152e+13	0	0	774.85	769.24	0	732.91	0	712.47	787.4	749.89	696.94	0	0	724.27	696.94	0	709.84	690.9	0	0	789.97	801.6	742.92	738.66	0	795.24	714.83	708.04	786.92	0	0	0	738.5	702.36	0	695.83	712.7	0	0	705.36	0	734.71	0	758.06	762.49	0	0	695.52	0
2.5198e+13	0	0	769.78	769.1	0	732.7	0	712.21	787.4	749.79	696.9	0	0	724.08	696.9	0	709.69	690.7	0	0	789.61	799.98	742.76	734.55	0	795.26	714.72	708	781.75	0	0	0	738.35	702.06	0	695.74	712.43	0	0	705.2	0	731.63	0	757.86	762.45	0	0	695.32	0
2.5244e+13	0	0	765.66	768.97	0	732.49	0	711.88	787.36	749.68	696.86	0	0	723.81	696.86	0	709.55	690.5	0	0	788.84	798.05	742.61	731.19	0	795	714.62	707.95	777.5	0	0	0	738.21	701.76	0	695.65	712.13	0	0	705.05	0	728.94	0	757.37	762.22	0	0	695.12	0
2.5289e+13	0	0	822.92	770.77	0	734.68	0	714.46	789.07	751.59	699.14	0	0	726.09	699.14	0	711.77	693.03	0	0	789.08	797.93	744.53	781.87	0	796.02	716.77	710.15	829.17	0	0	0	740.16	704.27	0	698.02	714.71	0	0	707.32	0	747.72	0	758.52	763.77	0	0	697.57	0
2.5335e+13	0	0	796.98	770.66	0	734.34	0	713.92	788.79	751.49	699.09	0	0	725.59	699.09	0	711.62	692.83	0	0	789.27	801.95	744.37	757.1	0	795.54	716.66	710.1	808.19	0	0	0	740.01	703.98	0	697.92	714.25	0	0	707.16	0	745.09	0	758.06	763.21	0	0	697.37	0
2.538e+13	0	0	785.22	770.53	0	734	0	713.52	788.54	751.38	699.05	0	0	725.22	699.05	0	711.48	692.61	0	0	790.29	803.39	744.21	747.12	0	795.75	716.55	710.06	797.22	0	0	0	739.86	703.68	0	697.83	713.83	0	0	707.01	0	740.41	0	758.42	763.09	0	0	697.17	0
2.5426e+13	0	0	777.68	770.39	0	733.72	0	713.26	788.44	751.27	699.01	0	0	725.02	699.01	0	711.34	692.4	0	0	790.79	802.89	744.06	740.93	0	796.11	716.44	710.01	789.82	0	0	0	739.71	703.39	0	697.73	713.52	0	0	706.85	0	736.49	0	758.73	763.2	0	0	696.97	0
2.5471e+13	0	0	772.11	770.24	0	733.51	0	713.02	788.43	751.17	698.96	0	0	724.85	698.96	0	711.2	692.18	0	0	790.63	801.47	743.9	736.41	0	796.25	716.33	709.96	784.19	0	0	0	739.56	703.09	0	697.64	713.25	0	0	706.7	0	733.2	0	758.67	763.24	0	0	696.77	0
2.5517e+13	0	0	767.67	770.11	0	733.31	0	712.73	788.42	751.06	698.92	0	0	724.61	698.92	0	711.06	691.97	0	0	790	799.63	743.74	732.8	0	796.09	716.23	709.91	779.64	0	0	0	739.42	702.8	0	697.55	712.97	0	0	706.54	0	730.37	0	758.27	763.08	0	0	696.57	0
2.5562e+13	0	0	849.04	771.89	0	735.51	0	715.33	790.16	752.95	701.17	0	0	726.94	701.17	0	713.23	694.46	0	0	790.34	798.05	745.64	812.48	0	797.26	718.35	712.09	844.19	0	0	0	741.34	705.27	0	699.87	715.57	0	0	708.78	0	741.35	0	759.53	764.73	0	0	698.98	0
2.5608e+13	0	0	804.26	771.78	0	735.19	0	714.79	789.91	752.84	701.12	0	0	726.43	701.12	0	713.09	694.25	0	0	789.79	801.47	745.48	763.58	0	796.58	718.24	712.04	814.67	0	0	0	741.19	704.98	0	699.78	715.12	0	0	708.62	0	747.42	0	758.76	764.11	0	0	698.78	0
2.5654e+13	0	0	789.46	771.65	0	734.83	0	714.33	789.63	752.73	701.08	0	0	726	701.08	0	712.95	694.05	0	0	790.75	803.96	745.32	750.65	0	796.57	718.13	711.99	801.35	0	0	0	741.04	704.69	0	699.68	714.67	0	0	708.46	0	742.58	0	758.92	763.82	0	0	698.58	0
2.5699e+13	0	0	780.76	771.51	0	734.53	0	714.03	789.48	752.63	701.03	0	0	725.76	701.03	0	712.8	693.84	0	0	791.49	804.03	745.17	743.42	0	796.94	718.02	711.94	792.94	0	0	0	740.89	704.4	0	699.59	714.32	0	0	708.31	0	738.33	0	759.33	763.89	0	0	698.38	0
2.5745e+13	0	0	774.58	771.37	0	734.3	0	713.8	789.44	752.52	700.99	0	0	725.59	700.99	0	712.66	693.64	0	0	791.57	802.89	745.01	738.38	0	797.18	717.91	711.89	786.77	0	0	0	740.75	704.1	0	699.49	714.05	0	0	708.15	0	734.81	0	759.41	763.98	0	0	698.19	0
2.579e+13	0	0	769.77	771.23	0	734.11	0	713.53	789.44	752.41	700.94	0	0	725.39	700.94	0	712.52	693.44	0	0	791.09	801.17	744.85	734.47	0	797.13	717.8	711.84	781.87	0	0	0	740.6	703.81	0	699.4	713.79	0	0	707.99	0	731.81	0	759.13	763.9	0	0	697.99	0
2.5836e+13	0	0	957.04	772.99	0	736.31	0	716.16	791.21	754.28	703.16	0	0	727.76	703.16	0	714.66	695.88	0	0	791.64	799.55	746.73	942.47	0	798.45	719.89	713.98	838.16	0	0	0	742.5	706.25	0	701.69	716.4	0	0	710.19	0	728.56	0	760.52	765.65	0	0	700.35	0
2.5881e+13	0	0	814.25	772.87	0	736.02	0	715.64	791.01	754.17	703.11	0	0	727.28	703.11	0	714.52	695.68	0	0	790.54	800.66	746.57	773	0	797.72	719.77	713.93	822.99	0	0	0	742.35	705.96	0	701.59	715.97	0	0	710.03	0	749.21	0	759.6	765.04	0	0	700.15	0
2.5927e+13	0	0	794.44	772.75	0	735.66	0	715.12	790.72	754.06	703.07	0	0	726.78	703.07	0	714.37	695.48	0	0	791.15	804.17	746.41	754.84	0	797.43	719.66	713.88	806.07	0	0	0	742.2	705.67	0	701.49	715.5	0	0	709.88	0	744.81	0	759.43	764.57	0	0	699.96	0
2.5973e+13	0	0	784.16	772.62	0	735.33	0	714.77	790.51	753.95	703.02	0	0	726.48	703.02	0	714.23	695.28	0	0	792.09	804.99	746.26	746.17	0	797.72	719.55	713.83	796.35	0	0	0	742.05	705.38	0	701.4	715.11	0	0	709.72	0	740.24	0	759.86	764.56	0	0	699.76	0
2.6018e+13	0	0	777.24	772.47	0	735.08	0	714.54	790.44	753.84	702.97	0	0	726.31	702.97	0	714.09	695.07	0	0	792.41	804.2	746.1	740.48	0	798.04	719.44	713.77	789.51	0	0	0	741.9	705.09	0	701.3	714.82	0	0	709.56	0	736.45	0	760.09	764.68	0	0	699.56	0
2.6064e+13	0	0	771.99	772.33	0	734.89	0	714.29	790.43	753.74	702.92	0	0	726.13	702.92	0	713.94	694.86	0	0	792.12	802.66	745.94	736.22	0	798.1	719.33	713.72	784.2	0	0	0	741.75	704.79	0	701.2	714.56	0	0	709.41	0	733.26	0	759.93	764.67	0	0	699.37	0
2.6109e+13	0	0	767.75	772.2	0	734.68	0	713.97	790.4	753.63	702.87	0	0	725.87	702.87	0	713.8	694.64	0	0	791.39	800.78	745.78	732.76	0	797.87	719.22	713.67	779.84	0	0	0	741.6	704.5	0	701.1	714.27	0	0	709.25	0	730.5	0	759.45	764.46	0	0	699.17	0
2.6155e+13	0	0	830.02	773.95	0	736.82	0	716.45	792.07	755.47	705.06	0	0	728.09	705.06	0	715.9	697.04	0	0	791.61	800.02	747.64	789.6	0	798.91	721.27	715.79	834.5	0	0	0	743.48	706.91	0	703.35	716.77	0	0	711.41	0	748.49	0	760.56	765.98	0	0	701.48	0
2.62e+13	0	0	800.52	773.83	0	736.48	0	715.9	791.8	755.36	705.01	0	0	727.57	705.01	0	715.76	696.83	0	0	791.57	803.97	747.48	760.11	0	798.35	721.16	715.73	811.63	0	0	0	743.33	706.62	0	703.26	716.3	0	0	711.26	0	747.12	0	760	765.39	0	0	701.29	0
2.6246e+13	0	0	787.99	773.7	0	736.13	0	715.49	791.54	755.25	704.96	0	0	727.19	704.96	0	715.62	696.62	0	0	792.58	805.71	747.32	749.29	0	798.49	721.05	715.68	800.11	0	0	0	743.18	706.34	0	703.16	715.87	0	0	711.1	0	742.26	0	760.34	765.23	0	0	701.09	0
2.6292e+13	0	0	780.11	773.56	0	735.85	0	715.23	791.42	755.14	704.91	0	0	727	704.91	0	715.47	696.41	0	0	793.15	805.39	747.16	742.76	0	798.85	720.94	715.62	792.44	0	0	0	743.03	706.05	0	703.06	715.55	0	0	710.94	0	738.18	0	760.7	765.34	0	0	700.89	0
2.6337e+13	0	0	774.35	773.41	0	735.64	0	715	791.4	755.03	704.86	0	0	726.83	704.86	0	715.33	696.21	0	0	793.07	804.08	747	738.06	0	799.02	720.82	715.57	786.65	0	0	0	742.88	705.75	0	702.96	715.3	0	0	710.78	0	734.77	0	760.68	765.4	0	0	700.69	0
2.6383e+13	0	0	769.77	773.28	0	735.45	0	714.71	791.39	754.92	704.81	0	0	726.61	704.81	0	715.19	696.01	0	0	792.48	802.3	746.84	734.34	0	798.9	720.71	715.52	781.98	0	0	0	742.73	705.46	0	702.86	715.02	0	0	710.63	0	731.86	0	760.3	765.26	0	0	700.5	0
2.6428e+13	0	0	864.79	775	0	737.6	0	717.23	793.1	756.74	706.98	0	0	728.88	706.98	0	717.26	698.36	0	0	792.86	800.59	748.68	832.72	0	800.08	722.74	717.61	850.18	0	0	0	744.59	707.84	0	705.07	717.54	0	0	712.75	0	738.16	0	761.54	766.89	0	0	702.78	0
2.6474e+13	0	0	808.38	774.89	0	737.28	0	716.68	792.86	756.63	706.92	0	0	728.36	706.92	0	717.11	698.16	0	0	792.11	803.35	748.52	767.24	0	799.38	722.63	717.55	818.47	0	0	0	744.44	707.55	0	704.97	717.08	0	0	712.6	0	749.34	0	760.7	766.25	0	0	702.58	0
2.6519e+13	0	0	792.4	774.76	0	736.92	0	716.19	792.58	756.52	706.87	0	0	727.9	706.87	0	716.97	697.96	0	0	792.98	806.13	748.36	752.96	0	799.28	722.51	717.49	804.34	0	0	0	744.29	707.26	0	704.87	716.62	0	0	712.44	0	744.41	0	760.8	765.91	0	0	702.39	0
2.6565e+13	0	0	783.26	774.62	0	736.61	0	715.9	792.4	756.41	706.82	0	0	727.66	706.82	0	716.83	697.76	0	0	793.78	806.43	748.2	745.29	0	799.61	722.4	717.44	795.61	0	0	0	744.14	706.97	0	704.78	716.27	0	0	712.28	0	740.01	0	761.24	765.98	0	0	702.19	0
2.6611e+13	0	0	776.86	774.47	0	736.38	0	715.68	792.36	756.3	706.77	0	0	727.51	706.77	0	716.68	697.56	0	0	793.93	805.41	748.04	740.03	0	799.87	722.28	717.38	789.25	0	0	0	743.99	706.68	0	704.68	716	0	0	712.12	0	736.37	0	761.36	766.09	0	0	702	0
2.6656e+13	0	0	771.9	774.33	0	736.19	0	715.42	792.35	756.19	706.71	0	0	727.31	706.71	0	716.54	697.36	0	0	793.51	803.77	747.89	736	0	799.86	722.17	717.32	784.21	0	0	0	743.84	706.39	0	704.58	715.74	0	0	711.97	0	733.28	0	761.11	766.03	0	0	701.8	0
2.6702e+13	0	0	767.83	774.2	0	735.98	0	715.08	792.29	756.08	706.66	0	0	727.02	706.66	0	716.39	697.15	0	0	792.7	801.85	747.72	732.68	0	799.57	722.06	717.27	780.03	0	0	0	743.69	706.1	0	704.48	715.44	0	0	711.81	0	730.59	0	760.56	765.75	0	0	701.61	0
2.6747e+13	0	0	819.5	775.92	0	738.06	0	717.45	793.9	757.88	708.8	0	0	729.14	708.8	0	718.43	699.45	0	0	792.91	802.5	749.54	778.15	0	800.49	724.05	719.33	827.42	0	0	0	745.52	708.45	0	706.65	717.85	0	0	713.9	0	750.78	0	761.54	767.16	0	0	703.84	0
2.6793e+13	0	0	797.62	775.8	0	737.7	0	716.91	793.61	757.77	708.74	0	0	728.62	708.74	0	718.29	699.24	0	0	793.34	806.18	749.38	757.43	0	800.1	723.94	719.27	809.22	0	0	0	745.37	708.16	0	706.55	717.37	0	0	713.74	0	746.71	0	761.27	766.64	0	0	703.64	0
2.6838e+13	0	0	786.76	775.66	0	737.35	0	716.56	793.38	757.66	708.69	0	0	728.31	708.69	0	718.14	699.03	0	0	794.3	807.26	749.22	748.14	0	800.35	723.82	719.21	799.08	0	0	0	745.22	707.87	0	706.45	716.97	0	0	713.59	0	741.96	0	761.71	766.6	0	0	703.45	0
2.6884e+13	0	0	779.55	775.52	0	737.1	0	716.33	793.3	757.55	708.63	0	0	728.15	708.63	0	718	698.83	0	0	794.69	806.63	749.06	742.18	0	800.67	723.71	719.15	792.01	0	0	0	745.07	707.58	0	706.35	716.69	0	0	713.43	0	738.05	0	761.98	766.73	0	0	703.25	0
2.6929e+13	0	0	774.14	775.37	0	736.91	0	716.1	793.28	757.44	708.58	0	0	727.98	708.58	0	717.86	698.63	0	0	794.47	805.18	748.9	737.76	0	800.76	723.6	719.09	786.56	0	0	0	744.92	707.29	0	706.25	716.44	0	0	713.27	0	734.76	0	761.86	766.75	0	0	703.05	0
2.6975e+13	0	0	769.77	775.23	0	736.71	0	715.8	793.25	757.33	708.52	0	0	727.73	708.52	0	717.71	698.43	0	0	793.79	803.35	748.74	734.21	0	800.57	723.48	719.04	782.09	0	0	0	744.77	707	0	706.15	716.16	0	0	713.12	0	731.93	0	761.4	766.55	0	0	702.86	0
2.7021e+13	0	0	838.25	776.93	0	738.8	0	718.21	794.9	759.11	710.63	0	0	729.9	710.63	0	719.72	700.7	0	0	794.01	802.11	750.54	799.07	0	801.63	725.45	721.07	840.08	0	0	0	746.58	709.32	0	708.29	718.59	0	0	715.17	0	748.28	0	762.48	768.05	0	0	705.06	0
2.7066e+13	0	0	804.09	776.81	0	738.46	0	717.65	794.64	758.99	710.57	0	0	729.36	710.57	0	719.58	700.5	0	0	793.74	805.83	750.38	763.17	0	801.01	725.33	721.01	815.03	0	0	0	746.43	709.03	0	708.18	718.12	0	0	715.02	0	749.07	0	761.83	767.43	0	0	704.87	0
2.7112e+13	0	0	790.72	776.68	0	738.1	0	717.22	794.36	758.88	710.52	0	0	728.97	710.52	0	719.43	700.3	0	0	794.71	807.85	750.22	751.42	0	801.07	725.22	720.95	802.92	0	0	0	746.28	708.75	0	708.08	717.67	0	0	714.86	0	744.05	0	762.13	767.23	0	0	704.67	0
2.7157e+13	0	0	782.49	776.54	0	737.81	0	716.97	794.23	758.77	710.46	0	0	728.77	710.46	0	719.28	700.1	0	0	795.35	807.73	750.06	744.53	0	801.42	725.1	720.89	794.98	0	0	0	746.13	708.46	0	707.98	717.36	0	0	714.7	0	739.82	0	762.53	767.35	0	0	704.48	0
2.7203e+13	0	0	776.51	776.39	0	737.61	0	716.76	794.2	758.66	710.4	0	0	728.63	710.4	0	719.14	699.91	0	0	795.35	806.52	749.9	739.64	0	801.61	724.99	720.83	789.02	0	0	0	745.98	708.17	0	707.88	717.12	0	0	714.54	0	736.32	0	762.55	767.42	0	0	704.29	0
2.7248e+13	0	0	771.81	776.25	0	737.42	0	716.49	794.18	758.54	710.35	0	0	728.41	710.35	0	719	699.7	0	0	794.82	804.81	749.74	735.81	0	801.53	724.87	720.77	784.23	0	0	0	745.83	707.88	0	707.78	716.85	0	0	714.39	0	733.33	0	762.2	767.3	0	0	704.1	0
2.7294e+13	0	0	888.66	777.93	0	739.53	0	718.95	795.86	760.3	712.43	0	0	730.63	712.43	0	720.98	701.92	0	0	795.23	803.1	751.52	863.25	0	802.73	726.81	722.78	854.01	0	0	0	747.62	710.17	0	709.88	719.32	0	0	716.41	0	734.42	0	763.42	768.92	0	0	706.26	0
2.734e+13	0	0	812.63	777.81	0	739.21	0	718.4	795.64	760.19	712.37	0	0	730.11	712.37	0	720.83	701.72	0	0	794.32	805.09	751.35	771.18	0	802.02	726.7	722.72	822.29	0	0	0	747.47	709.88	0	709.78	718.86	0	0	716.26	0	751.25	0	762.52	768.28	0	0	706.06	0
2.7385e+13	0	0	795.31	777.68	0	738.84	0	717.9	795.35	760.08	712.31	0	0	729.63	712.31	0	720.68	701.51	0	0	795.06	808.12	751.19	755.31	0	801.82	726.58	722.65	807.27	0	0	0	747.32	709.6	0	709.67	718.39	0	0	716.1	0	746.29	0	762.54	767.88	0	0	705.87	0
2.7431e+13	0	0	785.71	777.54	0	738.52	0	717.61	795.16	759.96	712.25	0	0	729.39	712.25	0	720.54	701.3	0	0	795.91	808.65	751.04	747.15	0	802.13	726.46	722.59	798.19	0	0	0	747.16	709.31	0	709.57	718.03	0	0	715.94	0	741.72	0	763.01	767.93	0	0	705.67	0
2.7476e+13	0	0	779.06	777.39	0	738.29	0	717.41	795.1	759.85	712.19	0	0	729.25	712.19	0	720.39	701.1	0	0	796.14	807.77	750.88	741.67	0	802.4	726.35	722.53	791.64	0	0	0	747.01	709.02	0	709.47	717.78	0	0	715.78	0	737.96	0	763.18	768.05	0	0	705.47	0
2.7522e+13	0	0	773.94	777.25	0	738.11	0	717.17	795.08	759.74	712.13	0	0	729.07	712.13	0	720.25	700.9	0	0	795.78	806.21	750.71	737.5	0	802.42	726.23	722.47	786.47	0	0	0	746.86	708.73	0	709.37	717.54	0	0	715.63	0	734.78	0	762.96	768.02	0	0	705.28	0
2.7567e+13	0	0	769.77	777.11	0	737.91	0	716.84	795.03	759.63	712.07	0	0	728.79	712.07	0	720.1	700.7	0	0	795.02	804.34	750.55	734.1	0	802.17	726.11	722.4	782.19	0	0	0	746.71	708.45	0	709.26	717.24	0	0	715.47	0	732.04	0	762.42	767.76	0	0	705.09	0
2.7613e+13	0	0	825.19	778.78	0	739.94	0	719.16	796.61	761.37	714.12	0	0	730.86	714.12	0	722.05	702.9	0	0	795.18	804.27	752.31	784.1	0	803.1	728.03	724.39	832	0	0	0	748.48	710.71	0	711.33	719.6	0	0	717.46	0	752.14	0	763.36	769.15	0	0	707.21	0
2.7659e+13	0	0	800.8	778.66	0	739.57	0	718.61	796.33	761.25	714.06	0	0	730.33	714.06	0	721.91	702.7	0	0	795.39	808.03	752.15	760.12	0	802.63	727.91	724.32	812.33	0	0	0	748.33	710.43	0	711.23	719.11	0	0	717.31	0	748.67	0	762.99	768.59	0	0	707.02	0
2.7704e+13	0	0	789.3	778.52	0	739.22	0	718.25	796.09	761.14	714	0	0	730	714	0	721.76	702.5	0	0	796.36	809.37	751.99	750.13	0	802.81	727.79	724.26	801.72	0	0	0	748.18	710.14	0	711.12	718.71	0	0	717.15	0	743.75	0	763.42	768.51	0	0	706.83	0
2.775e+13	0	0	781.8	778.38	0	738.97	0	718.04	795.98	761.02	713.94	0	0	729.85	713.94	0	721.62	702.3	0	0	796.83	808.91	751.83	743.88	0	803.14	727.67	724.19	794.43	0	0	0	748.03	709.86	0	711.02	718.44	0	0	716.99	0	739.69	0	763.74	768.65	0	0	706.64	0
2.7795e+13	0	0	776.2	778.23	0	738.78	0	717.83	795.96	760.91	713.88	0	0	729.7	713.88	0	721.47	702.1	0	0	796.67	807.55	751.67	739.3	0	803.26	727.56	724.13	788.83	0	0	0	747.87	709.57	0	710.92	718.2	0	0	716.83	0	736.31	0	763.66	768.68	0	0	706.45	0
2.7841e+13	0	0	771.72	778.09	0	738.59	0	717.54	795.93	760.79	713.82	0	0	729.46	713.82	0	721.32	701.9	0	0	796.05	805.78	751.51	735.65	0	803.11	727.44	724.06	784.25	0	0	0	747.72	709.28	0	710.81	717.94	0	0	716.68	0	733.41	0	763.22	768.51	0	0	706.26	0
2.7886e+13	0	0	848.31	779.74	0	740.64	0	719.91	797.55	762.52	715.85	0	0	731.59	715.85	0	723.25	704.05	0	0	796.3	804.22	753.25	811.46	0	804.18	729.33	726.02	845.88	0	0	0	749.48	711.52	0	712.85	720.32	0	0	718.64	0	746.9	0	764.28	770	0	0	708.35	0
2.7932e+13	0	0	807.72	779.62	0	740.3	0	719.34	797.3	762.4	715.78	0	0	731.04	715.78	0	723.1	703.85	0	0	795.8	807.52	753.09	766.44	0	803.53	729.21	725.96	818.42	0	0	0	749.32	711.24	0	712.75	719.85	0	0	718.48	0	751.09	0	763.53	769.36	0	0	708.15	0
2.7977e+13	0	0	793.4	779.49	0	739.93	0	718.9	797.02	762.29	715.72	0	0	730.63	715.72	0	722.96	703.64	0	0	796.71	809.82	752.93	753.6	0	803.5	729.09	725.89	805.66	0	0	0	749.17	710.96	0	712.64	719.4	0	0	718.33	0	745.93	0	763.8	769.1	0	0	707.96	0
2.8023e+13	0	0	784.79	779.34	0	739.64	0	718.66	796.87	762.17	715.66	0	0	730.44	715.66	0	722.81	703.44	0	0	797.42	809.9	752.77	746.33	0	803.83	728.97	725.82	797.43	0	0	0	749.02	710.67	0	712.54	719.09	0	0	718.17	0	741.53	0	764.23	769.21	0	0	707.76	0
2.8069e+13	0	0	778.61	779.19	0	739.43	0	718.48	796.82	762.06	715.6	0	0	730.31	715.6	0	722.66	703.24	0	0	797.48	808.81	752.61	741.24	0	804.04	728.85	725.76	791.31	0	0	0	748.86	710.39	0	712.43	718.86	0	0	718.01	0	737.91	0	764.3	769.31	0	0	707.57	0
2.8114e+13	0	0	773.76	779.05	0	739.25	0	718.22	796.8	761.94	715.53	0	0	730.11	715.53	0	722.52	703.04	0	0	797.02	807.17	752.44	737.29	0	803.99	728.74	725.69	786.4	0	0	0	748.71	710.1	0	712.33	718.61	0	0	717.85	0	734.84	0	763.98	769.21	0	0	707.38	0
2.816e+13	0	0	931.37	780.67	0	741.32	0	720.64	798.45	763.65	717.53	0	0	732.3	717.53	0	724.42	705.17	0	0	797.47	805.51	754.17	913.89	691.32	805.22	730.6	727.63	849.42	0	0	0	750.45	712.31	0	714.33	721.04	0	0	719.79	0	732.09	0	765.19	770.82	0	0	709.44	0
2.8205e+13	0	0	817.08	780.55	0	741.01	0	720.09	798.25	763.53	717.47	0	0	731.78	717.47	0	724.27	704.97	0	0	796.42	806.7	754	775.56	691.18	804.52	730.48	727.56	826.17	0	0	0	750.3	712.03	0	714.23	720.58	0	0	719.63	0	753.14	0	764.24	770.18	0	0	709.25	0
2.8251e+13	0	0	798.19	780.43	0	740.63	0	719.58	797.96	763.41	717.4	0	0	731.28	717.4	0	724.12	704.77	0	0	797.02	809.95	753.84	757.75	691.03	804.23	730.36	727.49	810.14	0	0	0	750.14	711.75	0	714.12	720.1	0	0	719.47	0	748.24	0	764.17	769.73	0	0	709.06	0
2.8296e+13	0	0	788.09	780.29	0	740.3	0	719.29	797.75	763.3	717.34	0	0	731.03	717.34	0	723.97	704.57	0	0	797.9	810.72	753.68	749.06	690.89	804.49	730.24	727.42	800.7	0	0	0	749.99	711.47	0	714.01	719.75	0	0	719.32	0	743.49	0	764.65	769.76	0	0	708.86	0
2.8342e+13	0	0	781.19	780.14	0	740.08	0	719.11	797.67	763.18	717.27	0	0	730.91	717.27	0	723.83	704.37	0	0	798.2	809.98	753.52	743.33	690.75	804.77	730.12	727.35	793.94	0	0	0	749.84	711.19	0	713.91	719.51	0	0	719.16	0	739.59	0	764.88	769.89	0	0	708.67	0
2.8388e+13	0	0	775.92	779.99	0	739.9	0	718.89	797.65	763.07	717.21	0	0	730.74	717.21	0	723.68	704.17	0	0	797.91	808.5	753.36	739.01	690.6	804.82	730	727.29	788.65	0	0	0	749.68	710.9	0	713.8	719.28	0	0	719	0	736.33	0	764.69	769.88	0	0	708.48	0
2.8433e+13	0	0	771.63	779.85	0	739.71	0	718.57	797.61	762.95	717.15	0	0	730.48	717.15	0	723.53	703.97	0	0	797.2	806.68	753.2	735.52	690.45	804.61	729.89	727.22	784.27	0	0	0	749.53	710.62	0	713.7	719	0	0	718.84	0	733.51	0	764.17	769.64	0	0	708.29	0
2.8479e+13	0	0	831.51	781.47	0	741.7	0	720.84	799.16	764.64	719.12	0	0	732.51	719.12	0	725.41	706.06	0	0	797.34	805.99	754.9	791.17	692.72	805.55	731.72	729.13	836.79	0	0	0	751.25	712.81	0	715.67	721.31	0	691.13	720.75	0	753.08	0	765.09	771.02	0	0	710.32	0
2.8524e+13	0	0	803.99	781.35	0	741.33	0	720.28	798.89	764.52	719.05	0	0	731.96	719.05	0	725.26	705.86	0	0	797.33	809.7	754.74	762.95	692.58	805.02	731.6	729.06	815.4	0	0	0	751.1	712.54	0	715.56	720.82	0	690.96	720.6	0	750.67	0	764.6	770.42	0	0	710.13	0
2.857e+13	0	0	791.8	781.21	0	740.97	0	719.91	798.64	764.4	718.98	0	0	731.63	718.98	0	725.11	705.66	0	0	798.28	811.32	754.58	752.18	692.43	805.13	731.48	728.99	804.29	0	0	0	750.94	712.26	0	715.46	720.41	0	690.8	720.44	0	745.56	0	765.02	770.3	0	0	709.93	0
2.8615e+13	0	0	783.98	781.07	0	740.72	0	719.72	798.51	764.28	718.92	0	0	731.48	718.92	0	724.96	705.46	0	0	798.82	811.03	754.42	745.6	692.28	805.45	731.36	728.92	796.76	0	0	0	750.79	711.98	0	715.35	720.14	0	690.63	720.28	0	741.34	0	765.38	770.44	0	0	709.74	0
2.8661e+13	0	0	778.2	780.91	0	740.53	0	719.53	798.48	764.17	718.85	0	0	731.35	718.85	0	724.82	705.26	0	0	798.74	809.77	754.26	740.85	692.13	805.6	731.24	728.85	791.01	0	0	0	750.63	711.69	0	715.24	719.92	0	690.47	720.12	0	737.84	0	765.34	770.5	0	0	709.55	0
2.8707e+13	0	0	773.6	780.77	0	740.35	0	719.25	798.45	764.05	718.79	0	0	731.13	718.79	0	724.67	705.06	0	0	798.17	808.06	754.09	737.09	691.99	805.48	731.12	728.78	786.33	0	0	0	750.48	711.41	0	715.14	719.67	0	690.3	719.96	0	734.86	0	764.93	770.34	0	0	709.36	0
2.8752e+13	0	0	861.6	782.37	0	742.37	0	721.57	800.04	765.72	720.73	0	0	733.22	720.73	0	726.52	707.12	0	0	798.46	806.35	755.79	828.57	694.22	806.58	732.94	730.66	851.63	0	0	0	752.19	713.58	0	717.08	722.01	0	692.55	721.85	0	743.93	0	765.99	771.83	0	0	711.36	0
2.8798e+13	0	0	811.43	782.25	0	742.03	0	720.99	799.81	765.6	720.66	0	0	732.67	720.66	0	726.37	706.92	0	0	797.76	809.07	755.62	769.93	694.07	805.9	732.82	730.59	821.82	0	0	0	752.03	713.3	0	716.97	721.53	0	692.38	721.69	0	753.01	0	765.15	771.18	0	0	711.17	0
2.8843e+13	0	0	796.05	782.12	0	741.65	0	720.53	799.53	765.48	720.6	0	0	732.23	720.6	0	726.22	706.72	0	0	798.59	811.64	755.46	755.81	693.92	805.79	732.7	730.52	808.33	0	0	0	751.87	713.03	0	716.87	721.07	0	692.2	721.53	0	747.73	0	765.35	770.86	0	0	710.98	0
2.8889e+13	0	0	787.04	781.98	0	741.35	0	720.3	799.35	765.37	720.53	0	0	732.05	720.53	0	726.08	706.52	0	0	799.34	811.93	755.3	748.1	693.77	806.09	732.57	730.45	799.81	0	0	0	751.72	712.75	0	716.76	720.76	0	692.02	721.37	0	743.16	0	765.82	770.96	0	0	710.78	0
2.8934e+13	0	0	780.64	781.82	0	741.15	0	720.12	799.29	765.25	720.46	0	0	731.93	720.46	0	725.93	706.33	0	0	799.48	810.96	755.14	742.8	693.63	806.32	732.45	730.38	793.51	0	0	0	751.57	712.47	0	716.65	720.54	0	691.84	721.21	0	739.41	0	765.94	771.07	0	0	710.59	0
2.898e+13	0	0	775.66	781.68	0	740.98	0	719.88	799.27	765.13	720.39	0	0	731.74	720.39	0	725.78	706.13	0	0	799.07	809.39	754.97	738.72	693.48	806.3	732.33	730.31	788.49	0	0	0	751.41	712.19	0	716.54	720.3	0	691.67	721.06	0	736.24	0	765.65	771	0	0	710.4	0
2.9025e+13	0	0	1090.5	783.26	0	743.01	0	722.26	800.88	766.79	722.31	0	0	733.9	722.31	0	727.6	708.15	0	0	799.58	807.79	756.65	1086.1	695.67	807.55	734.13	732.17	795.78	0	0	0	753.1	714.33	0	718.46	722.68	0	693.88	722.92	0	732.47	0	766.87	772.61	0	0	712.38	0
2.9071e+13	0	0	821.81	783.14	0	742.71	0	721.7	800.7	766.67	722.25	0	0	733.38	722.25	0	727.46	707.95	0	0	798.44	808.21	756.49	780.4	695.52	806.87	734	732.1	830.16	0	0	0	752.94	714.06	0	718.35	722.23	0	693.71	722.76	0	754.7	0	765.88	771.98	0	0	712.18	0
2.9117e+13	0	0	801.06	783.01	0	742.33	0	721.16	800.42	766.55	722.18	0	0	732.86	722.18	0	727.31	707.76	0	0	798.85	811.63	756.32	760.2	695.37	806.5	733.88	732.03	812.96	0	0	0	752.79	713.78	0	718.24	721.73	0	693.54	722.6	0	750.04	0	765.7	771.48	0	0	711.99	0
2.9162e+13	0	0	790.43	782.87	0	741.99	0	720.86	800.19	766.43	722.11	0	0	732.59	722.11	0	727.16	707.56	0	0	799.76	812.64	756.16	750.91	695.23	806.7	733.76	731.95	803.12	0	0	0	752.63	713.5	0	718.13	721.37	0	693.37	722.44	0	745.09	0	766.19	771.47	0	0	711.8	0
2.9208e+13	0	0	783.27	782.72	0	741.76	0	720.69	800.1	766.31	722.04	0	0	732.48	722.04	0	727.01	707.36	0	0	800.13	812.04	756	744.91	695.08	806.99	733.64	731.88	796.17	0	0	0	752.48	713.23	0	718.02	721.13	0	693.2	722.28	0	741.05	0	766.47	771.61	0	0	711.61	0
2.9253e+13	0	0	777.83	782.57	0	741.59	0	720.48	800.07	766.19	721.97	0	0	732.33	721.97	0	726.86	707.16	0	0	799.91	810.66	755.84	740.44	694.94	807.07	733.52	731.81	790.74	0	0	0	752.32	712.94	0	717.92	720.91	0	693.04	722.12	0	737.69	0	766.32	771.62	0	0	711.42	0
2.9299e+13	0	0	773.44	782.43	0	741.4	0	720.17	800.03	766.07	721.9	0	0	732.07	721.9	0	726.72	706.97	0	0	799.25	808.88	755.67	736.85	694.79	806.89	733.4	731.74	786.27	0	0	0	752.17	712.66	0	717.81	720.64	0	692.88	721.97	0	734.8	0	765.82	771.41	0	0	711.23	0
2.9344e+13	0	0	838.81	784	0	743.36	0	722.39	801.55	767.71	723.79	0	0	734.07	723.79	0	728.52	708.96	0	0	799.4	807.71	757.33	799.69	696.94	807.86	735.17	733.57	841.84	0	0	0	753.84	714.79	0	719.7	722.9	0	695.04	723.8	0	752.99	0	766.73	772.78	0	0	713.17	0
2.939e+13	0	0	807.23	783.88	0	743	0	721.8	801.3	767.59	723.72	0	0	733.51	723.72	0	728.37	708.76	0	0	799.16	811.23	757.17	765.82	696.79	807.28	735.04	733.5	818.45	0	0	0	753.68	714.52	0	719.59	722.4	0	694.88	723.64	0	752.44	0	766.13	772.15	0	0	712.98	0
2.9436e+13	0	0	794.25	783.74	0	742.63	0	721.41	801.04	767.47	723.65	0	0	733.14	723.65	0	728.22	708.57	0	0	800.08	813.12	757.01	754.14	696.64	807.31	734.92	733.42	806.8	0	0	0	753.53	714.24	0	719.48	721.97	0	694.71	723.48	0	747.16	0	766.51	771.98	0	0	712.79	0
2.9481e+13	0	0	786.11	783.6	0	742.37	0	721.22	800.89	767.35	723.58	0	0	733.01	723.58	0	728.07	708.37	0	0	800.68	813	756.84	747.22	696.5	807.62	734.8	733.35	799.02	0	0	0	753.37	713.96	0	719.37	721.7	0	694.54	723.32	0	742.79	0	766.92	772.12	0	0	712.6	0
2.9527e+13	0	0	780.15	783.44	0	742.18	0	721.05	800.85	767.23	723.51	0	0	732.89	723.51	0	727.92	708.17	0	0	800.67	811.85	756.68	742.28	696.35	807.79	734.68	733.28	793.12	0	0	0	753.22	713.68	0	719.26	721.49	0	694.37	723.17	0	739.19	0	766.93	772.2	0	0	712.41	0
2.9572e+13	0	0	775.41	783.3	0	742.01	0	720.78	800.82	767.11	723.44	0	0	732.67	723.44	0	727.78	707.98	0	0	800.16	810.2	756.52	738.41	696.21	807.71	734.55	733.2	788.33	0	0	0	753.06	713.4	0	719.15	721.24	0	694.19	723.01	0	736.13	0	766.55	772.07	0	0	712.22	0
2.9618e+13	0	0	881.14	784.85	0	743.99	0	723.05	802.38	768.73	725.31	0	0	734.73	725.31	0	729.55	709.94	0	0	800.49	808.48	758.16	853.79	698.31	808.82	736.3	735.02	856.2	0	0	0	754.72	715.51	0	721.01	723.54	690.8	696.32	724.82	0	739.59	0	767.61	773.56	0	0	714.14	0
2.9663e+13	0	0	815.28	784.73	0	743.66	0	722.46	802.17	768.61	725.24	0	0	734.17	725.24	0	729.41	709.75	0	0	799.63	810.49	758	773.59	698.16	808.15	736.18	734.94	825.26	0	0	0	754.56	715.23	0	720.9	723.05	690.52	696.14	724.66	0	754.7	0	766.7	772.9	0	0	713.95	0
2.9709e+13	0	0	798.67	784.6	0	743.27	0	721.98	801.89	768.49	725.17	0	0	733.71	725.17	0	729.26	709.55	0	0	800.34	813.31	757.83	757.96	698.02	807.95	736.06	734.87	810.94	0	0	0	754.4	714.96	0	720.79	722.58	690.25	695.97	724.5	0	749.37	0	766.81	772.53	0	0	713.76	0
2.9755e+13	0	0	789.24	784.46	0	742.97	0	721.74	801.69	768.37	725.09	0	0	733.51	725.09	0	729.11	709.35	0	0	801.13	813.8	757.67	749.79	697.87	808.21	735.93	734.79	802.1	0	0	0	754.25	714.68	0	720.68	722.26	0	695.8	724.34	0	744.63	0	767.31	772.6	0	0	713.57	0
2.98e+13	0	0	782.62	784.3	0	742.76	0	721.58	801.62	768.25	725.02	0	0	733.41	725.02	0	728.96	709.16	0	0	801.35	812.97	757.51	744.26	697.73	808.45	735.81	734.72	795.64	0	0	0	754.09	714.4	0	720.57	722.04	0	695.63	724.18	0	740.76	0	767.48	772.73	0	0	713.38	0
2.9846e+13	0	0	777.49	784.15	0	742.6	0	721.35	801.59	768.13	724.95	0	0	733.24	724.95	0	728.81	708.96	0	0	801	811.47	757.34	740.04	697.58	808.47	735.69	734.64	790.5	0	0	0	753.94	714.12	0	720.46	721.82	0	695.46	724.02	0	737.52	0	767.22	772.69	0	0	713.19	0
2.9891e+13	0	0	773.28	784.01	0	742.4	0	721.01	801.54	768.01	724.88	0	0	732.95	724.88	0	728.66	708.77	0	0	800.26	809.65	757.18	736.61	697.43	808.23	735.56	734.56	786.2	0	0	0	753.78	713.85	0	720.35	721.53	0	695.3	723.87	0	734.71	0	766.65	772.42	0	0	713	0
2.9937e+13	0	0	826.93	785.57	0	744.3	0	723.12	803	769.62	726.72	0	0	734.84	726.72	0	730.42	710.71	690.81	0	800.36	809.65	758.81	785.83	699.5	809.08	737.29	736.36	834.28	0	0	0	755.42	715.93	0	722.18	723.7	691.42	697.39	725.66	0	755.88	0	767.44	773.67	0	0	714.89	0
2.9982e+13	0	0	803.94	785.44	0	743.92	0	722.56	802.73	769.5	726.65	0	0	734.3	726.65	0	730.27	710.51	690.73	0	800.58	813.15	758.65	762.66	699.36	808.64	737.17	736.28	815.74	0	0	0	755.26	715.66	0	722.07	723.19	691.14	697.23	725.5	0	751.72	0	767.14	773.12	0	0	714.7	0
3.0028e+13	0	0	792.72	785.3	0	743.57	0	722.24	802.49	769.37	726.57	0	0	734.02	726.57	0	730.12	710.31	690.65	0	801.49	814.41	758.48	752.7	699.21	808.79	737.04	736.2	805.48	0	0	0	755.11	715.39	0	721.96	722.81	690.85	697.06	725.34	0	746.6	0	767.63	773.08	0	0	714.51	0
3.0074e+13	0	0	785.29	785.15	0	743.33	0	722.08	802.38	769.25	726.5	0	0	733.91	726.5	0	729.97	710.12	690.58	0	801.93	813.97	758.32	746.41	699.06	809.07	736.92	736.13	798.32	0	0	0	754.95	715.11	0	721.85	722.58	690.57	696.9	725.18	0	742.43	0	767.95	773.23	0	0	714.32	0
3.0119e+13	0	0	779.69	784.99	0	743.16	0	721.89	802.34	769.13	726.43	0	0	733.77	726.43	0	729.82	709.92	690.5	0	801.78	812.67	758.16	741.79	698.92	809.18	736.8	736.05	792.76	0	0	0	754.8	714.83	0	721.74	722.37	690.3	696.74	725.02	0	738.96	0	767.85	773.26	0	0	714.13	0
3.0165e+13	0	0	775.18	784.85	0	742.98	0	721.59	802.3	769.01	726.35	0	0	733.53	726.35	0	729.67	709.73	690.42	0	801.17	810.96	757.99	738.1	698.77	809.04	736.67	735.97	788.19	0	0	0	754.64	714.55	0	721.63	722.1	690.03	696.57	724.86	0	736	0	767.37	773.07	0	0	713.94	0
3.021e+13	0	0	847.63	786.39	0	744.91	0	723.76	803.8	770.6	728.18	0	0	735.49	728.18	0	731.41	711.64	692.57	0	801.35	809.45	759.61	810.49	700.8	810.03	738.38	737.74	847.16	0	0	0	756.27	716.61	0	723.44	724.32	692.28	698.62	726.63	0	751.68	0	768.29	774.44	0	0	715.82	0
3.0256e+13	0	0	810.52	786.26	0	744.55	0	723.16	803.57	770.48	728.1	0	0	734.91	728.1	0	731.26	711.45	692.49	0	800.9	812.62	759.44	768.79	700.66	809.41	738.25	737.67	821.49	0	0	0	756.11	716.34	0	723.33	723.81	691.99	698.44	726.47	0	754.13	0	767.57	773.79	0	0	715.63	0
3.0301e+13	0	0	796.68	786.12	0	744.17	0	722.75	803.3	770.36	728.03	0	0	734.53	728.03	0	731.11	711.25	692.41	0	801.76	814.77	759.28	756.08	700.51	809.37	738.13	737.59	809.24	0	0	0	755.95	716.07	0	723.21	723.37	691.72	698.27	726.31	0	748.71	0	767.91	773.57	0	0	715.44	0
3.0347e+13	0	0	788.19	785.98	0	743.9	0	722.57	803.13	770.23	727.95	0	0	734.39	727.95	0	730.96	711.06	692.33	0	802.42	814.84	759.12	748.79	700.37	809.65	738	737.51	801.2	0	0	0	755.79	715.79	0	723.1	723.1	691.45	698.1	726.15	0	744.19	0	768.36	773.7	0	0	715.25	0
3.0392e+13	0	0	782.03	785.82	0	743.72	0	722.4	803.08	770.11	727.88	0	0	734.28	727.88	0	730.81	710.86	692.25	0	802.48	813.8	758.95	743.66	700.22	809.84	737.88	737.43	795.15	0	0	0	755.64	715.51	0	722.99	722.89	691.17	697.93	725.99	0	740.48	0	768.41	773.79	0	0	715.06	0
3.0438e+13	0	0	777.17	785.67	0	743.55	0	722.15	803.05	769.99	727.8	0	0	734.08	727.8	0	730.66	710.67	692.17	0	802.02	812.22	758.79	739.67	700.08	809.79	737.76	737.35	790.26	0	0	0	755.48	715.23	0	722.88	722.66	690.89	697.76	725.83	0	737.35	0	768.06	773.69	0	0	714.87	0
3.0484e+13	0	0	914.02	787.19	0	745.5	0	724.38	804.57	771.57	729.6	0	0	736.11	729.6	0	732.38	712.56	694.28	0	802.41	810.54	760.39	893.93	702.07	810.93	739.44	739.1	855.78	0	0	0	757.09	717.28	0	724.67	724.91	693.13	699.78	727.58	0	735.74	0	769.13	775.18	0	0	716.72	0
3.0529e+13	0	0	819.32	787.06	0	745.17	0	723.79	804.38	771.44	729.52	0	0	735.55	729.52	0	732.23	712.36	694.2	0	801.41	811.8	760.23	777.56	701.93	810.26	739.32	739.02	828.75	0	0	0	756.93	717	0	724.55	724.43	692.85	699.61	727.42	0	756.26	0	768.16	774.52	0	0	716.53	0
3.0575e+13	0	0	801.28	786.93	0	744.78	0	723.28	804.1	771.32	729.45	0	0	735.06	729.45	0	732.08	712.17	694.12	0	801.98	814.83	760.06	760.13	701.78	809.98	739.19	738.94	813.51	0	0	0	756.78	716.73	0	724.44	723.94	692.58	699.45	727.26	0	750.98	0	768.17	774.09	0	0	716.34	0
3.062e+13	0	0	791.39	786.79	0	744.46	0	723.04	803.89	771.2	729.37	0	0	734.85	729.37	0	731.93	711.97	694.04	0	802.81	815.55	759.9	751.45	701.63	810.2	739.07	738.86	804.33	0	0	0	756.62	716.46	0	724.33	723.61	692.29	699.28	727.1	0	746.07	0	768.69	774.14	0	0	716.15	0
3.0666e+13	0	0	784.54	786.63	0	744.26	0	722.89	803.8	771.08	729.29	0	0	734.76	729.29	0	731.78	711.78	693.96	0	803.09	814.84	759.73	745.68	701.49	810.46	738.94	738.78	797.69	0	0	0	756.46	716.18	0	724.21	723.4	692	699.12	726.94	0	742.08	0	768.91	774.29	0	0	715.96	0
3.0711e+13	0	0	779.26	786.48	0	744.09	0	722.68	803.77	770.95	729.22	0	0	734.6	729.22	0	731.63	711.58	693.87	0	802.81	813.42	759.57	741.33	701.34	810.5	738.82	738.7	792.43	0	0	0	756.31	715.9	0	724.1	723.19	691.73	698.96	726.78	0	738.75	0	768.69	774.26	0	0	715.77	0
3.0757e+13	0	0	774.95	786.34	0	743.9	0	722.36	803.72	770.83	729.14	0	0	734.32	729.14	0	731.48	711.39	693.79	0	802.11	811.66	759.4	737.81	701.2	810.29	738.69	738.62	788.05	0	0	0	756.15	715.62	0	723.99	722.91	691.46	698.79	726.62	0	735.88	0	768.14	774.02	0	0	715.58	0
3.0803e+13	0	0	832.63	787.85	0	745.77	0	724.42	805.16	772.39	730.92	0	0	736.18	730.92	0	733.18	713.25	695.87	0	802.2	811.05	760.99	792.17	703.16	811.17	740.36	740.35	838.61	0	0	0	757.75	717.65	0	725.75	725.04	693.69	700.78	728.35	0	756.63	0	768.92	775.27	0	0	717.4	0
3.0848e+13	0	0	806.84	787.72	0	745.39	0	723.85	804.91	772.27	730.84	0	0	735.62	730.84	0	733.03	713.06	695.79	0	802.21	814.54	760.83	765.2	703.01	810.66	740.23	740.27	818.49	0	0	0	757.59	717.38	0	725.64	724.53	693.39	700.61	728.19	0	753.39	0	768.49	774.68	0	0	717.22	0
3.0894e+13	0	0	794.98	787.58	0	745.03	0	723.52	804.65	772.14	730.76	0	0	735.32	730.76	0	732.88	712.86	695.71	0	803.11	816.04	760.66	754.49	702.87	810.74	740.11	740.19	807.78	0	0	0	757.43	717.11	0	725.52	724.14	693.11	700.43	728.03	0	748.1	0	768.97	774.59	0	0	717.03	0
3.0939e+13	0	0	787.25	787.43	0	744.79	0	723.37	804.52	772.02	730.68	0	0	735.22	730.68	0	732.73	712.67	695.62	0	803.61	815.76	760.5	747.89	702.72	811.02	739.98	740.11	800.4	0	0	0	757.27	716.83	0	725.41	723.9	692.84	700.26	727.87	0	743.79	0	769.34	774.74	0	0	716.84	0
3.0985e+13	0	0	781.49	787.28	0	744.62	0	723.19	804.48	771.9	730.61	0	0	735.1	730.61	0	732.58	712.47	695.54	0	803.53	814.56	760.33	743.11	702.58	811.16	739.86	740.03	794.71	0	0	0	757.11	716.55	0	725.3	723.7	692.57	700.09	727.71	0	740.23	0	769.27	774.79	0	0	716.65	0
3.103e+13	0	0	776.86	787.13	0	744.45	0	722.91	804.44	771.77	730.53	0	0	734.87	730.53	0	732.43	712.28	695.46	0	802.97	812.91	760.17	739.31	702.43	811.05	739.73	739.95	790.04	0	0	0	756.96	716.27	0	725.18	723.45	692.29	699.92	727.55	0	737.2	0	768.83	774.63	0	0	716.46	0
3.1076e+13	0	0	859.03	788.63	0	746.35	0	725.05	805.91	773.32	732.29	0	0	736.8	732.29	0	734.11	714.12	697.5	0	803.2	811.22	761.75	825.04	704.36	812.06	741.38	741.66	852.6	0	0	0	758.54	718.28	0	726.92	725.63	694.48	701.88	729.26	0	748.85	0	769.75	776.01	0	0	718.26	0
3.1122e+13	0	0	813.89	788.5	0	745.99	0	724.45	805.69	773.2	732.21	0	0	736.22	732.21	0	733.95	713.93	697.42	0	802.55	813.89	761.58	771.97	704.22	811.42	741.26	741.58	824.55	0	0	0	758.38	718.01	0	726.81	725.13	694.21	701.72	729.1	0	755.81	0	768.93	775.34	0	0	718.07	0
3.1167e+13	0	0	799.07	788.36	0	745.6	0	724.01	805.42	773.07	732.13	0	0	735.81	732.13	0	733.8	713.73	697.34	0	803.33	816.29	761.42	758.05	704.07	811.3	741.13	741.49	811.63	0	0	0	758.22	717.74	0	726.7	724.67	693.94	701.55	728.94	0	750.28	0	769.2	775.06	0	0	717.89	0
3.1213e+13	0	0	790.22	788.22	0	745.32	0	723.83	805.24	772.95	732.05	0	0	735.67	732.05	0	733.65	713.54	697.25	0	804.04	816.55	761.25	750.35	703.93	811.56	741	741.41	803.32	0	0	0	758.06	717.47	0	726.58	724.4	693.66	701.38	728.78	0	745.6	0	769.69	775.17	0	0	717.7	0
3.1258e+13	0	0	783.86	788.06	0	745.14	0	723.69	805.17	772.82	731.97	0	0	735.58	731.97	0	733.5	713.35	697.17	0	804.17	815.62	761.09	745.02	703.78	811.77	740.88	741.33	797.11	0	0	0	757.91	717.19	0	726.47	724.21	693.37	701.22	728.62	0	741.78	0	769.79	775.29	0	0	717.51	0
3.1304e+13	0	0	778.86	787.91	0	744.98	0	723.45	805.14	772.7	731.89	0	0	735.39	731.89	0	733.35	713.15	697.09	0	803.77	814.11	760.92	740.91	703.63	811.75	740.75	741.25	792.11	0	0	0	757.75	716.91	0	726.35	723.98	693.1	701.06	728.46	0	738.57	0	769.48	775.21	0	0	717.32	0
3.1349e+13	0	0	991.84	789.39	0	746.91	0	725.66	806.64	774.24	733.63	0	0	737.4	733.63	0	735.01	714.97	699.1	0	804.22	812.5	762.49	979.41	705.54	812.9	742.38	742.94	833.58	0	0	0	759.32	718.9	0	728.07	726.21	695.27	702.98	730.15	0	734.7	0	770.56	776.71	0	0	719.1	0
3.1395e+13	0	0	823.61	789.26	0	746.58	0	725.07	806.46	774.11	733.54	0	0	736.84	733.54	0	734.86	714.78	699.02	0	803.12	813.02	762.32	782	705.39	812.26	742.25	742.86	832.35	0	0	0	759.16	718.63	0	727.96	725.73	695	702.81	729.99	0	757.72	0	769.55	776.05	0	0	718.91	0
3.144e+13	0	0	803.89	789.13	0	746.19	0	724.54	806.19	773.98	733.46	0	0	736.32	733.46	0	734.71	714.58	698.93	0	803.53	816.22	762.15	762.37	705.24	811.9	742.13	742.77	816.04	0	0	0	759	718.36	0	727.84	725.23	694.72	702.65	729.83	0	752.62	0	769.45	775.57	0	0	718.72	0
3.1486e+13	0	0	793.5	788.98	0	745.86	0	724.29	805.96	773.86	733.38	0	0	736.11	733.38	0	734.56	714.39	698.85	0	804.37	817.16	761.99	753.12	705.1	812.07	742	742.69	806.5	0	0	0	758.84	718.09	0	727.73	724.9	694.44	702.48	729.67	0	747.54	0	769.98	775.59	0	0	718.54	0
3.1532e+13	0	0	786.4	788.83	0	745.65	0	724.16	805.86	773.73	733.3	0	0	736.03	733.3	0	734.41	714.2	698.76	0	804.72	816.59	761.82	747.1	704.95	812.33	741.87	742.6	799.67	0	0	0	758.69	717.82	0	727.61	724.7	694.17	702.31	729.51	0	743.42	0	770.24	775.74	0	0	718.35	0
3.1577e+13	0	0	780.98	788.67	0	745.49	0	723.96	805.82	773.61	733.22	0	0	735.89	733.22	0	734.26	714	698.68	0	804.5	815.26	761.66	742.61	704.81	812.4	741.75	742.52	794.29	0	0	0	758.53	717.54	0	727.49	724.49	693.9	702.14	729.35	0	740	0	770.07	775.74	0	0	718.16	0
3.1623e+13	0	0	776.56	788.53	0	745.31	0	723.65	805.77	773.48	733.14	0	0	735.62	733.14	0	734.11	713.81	698.6	0	803.86	813.54	761.49	738.99	704.66	812.23	741.62	742.44	789.82	0	0	0	758.37	717.26	0	727.38	724.22	693.63	701.97	729.19	0	737.06	0	769.54	775.52	0	0	717.97	0
3.1668e+13	0	0	839.15	790	0	747.15	0	725.69	807.19	775	734.86	0	0	737.46	734.86	0	735.75	715.61	700.57	0	803.96	812.45	763.04	799.85	706.53	813.12	743.23	744.11	843.21	0	690.48	0	759.93	719.24	0	729.08	726.33	695.76	703.87	730.86	0	756.74	0	770.32	776.78	0	0	719.73	0
3.1714e+13	0	0	809.78	789.88	0	746.77	0	725.1	806.95	774.88	734.77	0	0	736.88	734.77	0	735.6	715.42	700.49	0	803.75	815.8	762.88	767.87	706.39	812.57	743.11	744.02	821.24	0	0	0	759.77	718.97	0	728.96	725.81	695.48	703.7	730.7	0	755.08	0	769.77	776.15	0	0	719.54	0
3.1759e+13	0	0	797.2	789.74	0	746.4	0	724.75	806.69	774.75	734.69	0	0	736.56	734.69	0	735.45	715.22	700.4	0	804.62	817.55	762.71	756.31	706.24	812.59	742.98	743.94	810.02	0	0	0	759.61	718.71	0	728.85	725.41	695.21	703.54	730.54	0	749.62	0	770.21	776.01	0	0	719.36	0
3.1805e+13	0	0	789.17	789.58	0	746.15	0	724.61	806.54	774.63	734.61	0	0	736.46	734.61	0	735.3	715.03	700.32	0	805.18	817.43	762.55	749.39	706.09	812.85	742.85	743.85	802.41	0	0	0	759.45	718.43	0	728.73	725.17	694.94	703.37	730.38	0	745.16	0	770.62	776.16	0	0	719.17	0
3.1851e+13	0	0	783.22	789.43	0	745.99	0	724.45	806.49	774.5	734.53	0	0	736.36	734.53	0	735.15	714.84	700.23	0	805.16	816.33	762.38	744.42	705.95	813.01	742.72	743.77	796.58	0	0	0	759.29	718.15	0	728.61	724.99	694.67	703.21	730.22	0	741.5	0	770.61	776.23	0	0	718.98	0
3.1896e+13	0	0	778.48	789.28	0	745.82	0	724.19	806.45	774.38	734.45	0	0	736.14	734.45	0	735	714.64	700.15	0	804.66	814.74	762.21	740.52	705.8	812.93	742.59	743.68	791.82	0	0	0	759.13	717.88	0	728.5	724.75	694.4	703.04	730.06	0	738.4	0	770.2	776.09	0	0	718.79	0
3.1942e+13	0	0	875.27	790.74	0	747.7	0	726.3	807.9	775.88	736.14	0	0	738.06	736.14	0	736.62	716.42	702.1	691.2	804.94	813.01	763.75	846.12	707.65	813.96	744.19	745.34	857.49	0	0	0	760.68	719.84	0	730.17	726.91	696.51	704.91	731.71	0	744.51	0	771.13	777.48	0	0	720.53	0
3.1987e+13	0	0	817.4	790.61	0	747.35	0	725.69	807.69	775.76	736.06	0	0	737.47	736.06	0	736.47	716.23	702.01	691.14	804.13	815.04	763.59	775.41	707.5	813.32	744.06	745.25	827.66	0	0	0	760.52	719.57	0	730.06	726.4	696.24	704.74	731.55	0	757.47	0	770.23	776.8	0	0	720.35	0
3.2033e+13	0	0	801.45	790.47	0	746.95	0	725.23	807.42	775.63	735.97	0	0	737.03	735.97	0	736.32	716.03	701.93	691.08	804.8	817.67	763.42	760.08	707.36	813.12	743.93	745.17	813.97	0	0	0	760.36	719.31	0	729.94	725.93	695.97	704.58	731.39	0	751.87	0	770.41	776.46	0	0	720.16	0
3.2078e+13	0	0	792.2	790.32	0	746.66	0	725.05	807.23	775.5	735.89	0	0	736.88	735.89	0	736.17	715.84	701.84	691.02	805.55	818.13	763.26	751.94	707.21	813.35	743.81	745.08	805.37	0	0	0	760.2	719.03	0	729.82	725.65	695.69	704.41	731.23	0	747.02	0	770.93	776.55	0	0	719.97	0
3.2124e+13	0	0	785.63	790.17	0	746.47	0	724.92	807.14	775.38	735.81	0	0	736.81	735.81	0	736.02	715.65	701.75	690.96	805.75	817.33	763.09	746.39	707.06	813.57	743.68	744.99	799	0	0	0	760.04	718.76	0	729.71	725.47	695.42	704.24	731.07	0	743.09	0	771.08	776.68	0	0	719.78	0
3.217e+13	0	0	780.5	790.01	0	746.32	0	724.7	807.11	775.25	735.72	0	0	736.64	735.72	0	735.86	715.45	701.67	690.89	805.41	815.89	762.92	742.15	706.92	813.58	743.55	744.91	793.9	0	0	0	759.88	718.48	0	729.59	725.26	695.15	704.08	730.91	0	739.79	0	770.81	776.63	0	0	719.59	0
3.2215e+13	0	0	776.28	789.87	0	746.12	0	724.36	807.04	775.12	735.64	0	0	736.33	735.64	0	735.71	715.26	701.58	690.83	804.68	814.13	762.75	738.69	706.77	813.35	743.42	744.82	789.61	0	0	0	759.72	718.21	0	729.47	724.97	694.89	703.91	730.75	0	736.94	0	770.2	776.34	0	0	719.41	0
3.2261e+13	0	0	828.26	791.33	0	747.91	0	726.31	808.41	776.62	737.32	0	0	738.08	737.32	0	737.32	717.02	703.5	692.86	804.75	814.19	764.28	787.07	708.59	814.13	745	746.46	836.1	0	691.01	0	761.25	720.16	0	731.13	726.99	696.97	705.75	732.38	0	758.97	690.23	770.88	777.5	0	0	721.13	0
3.2306e+13	0	0	806.51	791.19	0	747.51	0	725.75	808.15	776.49	737.23	0	0	737.54	737.23	0	737.17	716.83	703.41	692.8	804.98	817.48	764.12	764.72	708.44	813.71	744.87	746.37	818.54	0	0	0	761.09	719.89	0	731.01	726.48	696.7	705.58	732.22	0	754.28	690.17	770.65	776.96	0	0	720.94	0
3.2352e+13	0	0	795.57	791.05	0	747.17	0	725.5	807.91	776.36	737.15	0	0	737.31	737.15	0	737.02	716.63	703.33	692.74	805.83	818.65	763.95	754.83	708.29	813.83	744.74	746.28	808.61	0	0	0	760.93	719.63	0	730.9	726.14	696.43	705.42	732.06	0	749.02	690.12	771.17	776.94	0	0	720.75	0
3.2397e+13	0	0	788.22	790.89	0	746.96	0	725.38	807.79	776.24	737.06	0	0	737.24	737.06	0	736.87	716.44	703.24	692.68	806.24	818.22	763.78	748.53	708.15	814.08	744.61	746.19	801.58	0	0	0	760.77	719.35	0	730.78	725.94	696.16	705.25	731.9	0	744.77	690.07	771.49	777.1	0	0	720.56	0
3.2443e+13	0	0	782.64	790.74	0	746.8	0	725.2	807.75	776.11	736.98	0	0	737.11	736.98	0	736.71	716.25	703.15	692.61	806.09	816.97	763.62	743.88	708	814.18	744.49	746.11	796.08	0	0	0	760.61	719.08	0	730.66	725.75	695.89	705.09	731.74	0	741.25	690.02	771.36	777.12	0	0	720.38	0
3.2489e+13	0	0	778.12	790.59	0	746.63	0	724.9	807.7	775.98	736.89	0	0	736.86	736.89	0	736.56	716.06	703.07	692.55	805.49	815.31	763.45	740.17	707.86	814.04	744.36	746.02	791.53	0	0	0	760.45	718.8	0	730.54	725.49	695.62	704.92	731.58	0	738.25	0	770.86	776.92	0	0	720.19	0
3.2534e+13	0	0	846.96	792.03	0	748.46	0	726.93	809.1	777.46	738.55	0	0	738.68	738.55	0	738.15	717.79	704.96	694.55	805.63	813.87	764.97	809.51	709.65	814.96	745.92	747.64	848.09	0	690.89	0	761.98	720.74	0	732.18	727.58	697.69	706.73	733.2	0	755.85	691.97	771.65	778.2	0	0	721.89	690.7
3.258e+13	0	0	812.77	791.9	0	748.08	0	726.32	808.87	777.34	738.46	0	0	738.09	738.46	0	738	717.6	704.87	694.49	805.22	816.93	764.8	770.73	709.5	814.37	745.79	747.55	823.99	0	0	0	761.81	720.47	0	732.06	727.06	697.42	706.57	733.03	0	756.78	691.92	770.98	777.54	0	0	721.71	690.49
3.2625e+13	0	0	799.39	791.76	0	747.69	0	725.95	808.61	777.21	738.38	0	0	737.74	738.38	0	737.85	717.41	704.78	694.42	806.03	818.93	764.63	758.18	709.36	814.32	745.66	747.46	812.2	0	0	0	761.65	720.21	0	731.94	726.64	697.15	706.4	732.87	0	751.17	691.86	771.37	777.34	0	0	721.52	690.29
3.2671e+13	0	0	791.04	791.61	0	747.44	0	725.82	808.44	777.08	738.29	0	0	737.65	738.29	0	737.7	717.21	704.69	694.36	806.65	818.99	764.47	750.9	709.21	814.57	745.53	747.37	804.35	0	0	0	761.49	719.94	0	731.83	726.41	696.88	706.24	732.71	0	746.56	691.8	771.83	777.48	0	0	721.33	690.09
3.2716e+13	0	0	784.91	791.45	0	747.27	0	725.68	808.37	776.95	738.21	0	0	737.57	738.21	0	737.55	717.02	704.6	694.3	806.69	817.99	764.3	745.74	709.07	814.74	745.4	747.28	798.39	0	0	0	761.33	719.66	0	731.71	726.23	696.62	706.07	732.55	0	742.78	691.75	771.86	777.58	0	0	721.14	0
3.2762e+13	0	0	780.05	791.3	0	747.12	0	725.43	808.33	776.82	738.12	0	0	737.36	738.12	0	737.4	716.83	704.52	694.23	806.25	816.46	764.13	741.73	708.92	814.69	745.27	747.2	793.53	0	0	0	761.17	719.39	0	731.59	726.01	696.35	705.91	732.39	0	739.6	691.69	771.49	777.46	0	0	720.96	0
3.2807e+13	0	0	901.36	792.72	0	748.98	0	727.54	809.76	778.3	739.76	0	0	739.27	739.76	0	738.97	718.55	706.38	696.21	806.58	814.77	765.64	878.85	710.68	815.75	746.83	748.8	859.41	0	0	0	762.68	721.31	0	733.21	728.15	698.4	707.69	733.99	691.56	739.83	693.69	772.44	778.86	0	0	722.64	691.64
3.2853e+13	0	0	821.08	792.59	0	748.63	0	726.92	809.57	778.17	739.67	0	0	738.68	739.67	0	738.82	718.36	706.29	696.14	805.63	816.1	765.47	779.2	710.54	815.11	746.69	748.71	830.83	0	690.37	0	762.52	721.04	0	733.09	727.65	698.13	707.53	733.83	691.47	759.07	693.63	771.47	778.19	0	0	722.46	691.45
3.2899e+13	0	0	803.82	792.46	0	748.23	0	726.44	809.3	778.04	739.58	0	0	738.21	739.58	0	738.67	718.16	706.2	696.08	806.18	818.94	765.3	762.18	710.39	814.84	746.56	748.62	816.28	0	0	0	762.36	720.78	0	732.97	727.16	697.86	707.36	733.67	691.39	753.47	693.57	771.55	777.78	0	0	722.27	691.24
3.2944e+13	0	0	794.14	792.31	0	747.92	0	726.25	809.09	777.91	739.5	0	0	738.06	739.5	0	738.51	717.97	706.11	696.01	806.96	819.6	765.14	753.54	710.24	815.03	746.43	748.53	807.36	0	0	0	762.2	720.51	0	732.85	726.87	697.6	707.2	733.51	691.3	748.44	693.52	772.09	777.85	0	0	722.08	691.04
3.299e+13	0	0	787.35	792.15	0	747.74	0	726.14	808.99	777.78	739.41	0	0	738	739.41	0	738.36	717.78	706.02	695.95	807.22	818.92	764.97	747.75	710.1	815.25	746.3	748.44	800.83	0	0	0	762.04	720.24	0	732.73	726.7	697.33	707.03	733.35	691.22	744.38	693.46	772.3	777.99	0	0	721.89	690.85
3.3035e+13	0	0	782.09	792	0	747.59	0	725.94	808.95	777.65	739.32	0	0	737.84	739.32	0	738.21	717.59	705.93	695.88	806.94	817.55	764.8	743.38	709.95	815.29	746.17	748.35	795.61	0	0	0	761.88	719.97	0	732.62	726.5	697.06	706.87	733.19	691.13	740.99	693.4	772.06	777.96	0	0	721.71	690.65
3.3081e+13	0	0	777.77	791.85	0	747.4	0	725.6	808.9	777.52	739.24	0	0	737.55	739.24	0	738.06	717.4	705.85	695.82	806.27	815.84	764.63	739.83	709.81	815.09	746.04	748.26	791.25	0	0	0	761.72	719.7	0	732.5	726.22	696.8	706.7	733.03	691.05	738.08	693.35	771.48	777.7	0	0	721.52	690.45
3.3126e+13	0	0	833.42	793.27	0	749.17	0	727.53	810.24	778.98	740.86	0	0	739.28	740.86	0	739.62	719.1	707.68	697.76	806.32	815.32	766.13	792.96	711.55	815.9	747.58	749.84	840.04	0	691.85	0	763.22	721.61	0	734.1	728.22	698.82	708.47	734.61	693.05	759.83	695.31	772.15	778.87	0	0	723.19	692.39
3.3172e+13	0	0	809.15	793.14	0	748.78	0	726.95	809.99	778.85	740.77	0	0	738.71	740.77	0	739.47	718.91	707.59	697.69	806.34	818.62	765.96	767.15	711.4	815.41	747.45	749.75	821.02	0	0	0	763.05	721.35	0	733.98	727.7	698.56	708.3	734.45	692.96	755.89	695.25	771.79	778.29	0	0	723	692.19
3.3218e+13	0	0	797.61	793	0	748.42	0	726.67	809.75	778.72	740.68	0	0	738.46	740.68	0	739.31	718.71	707.5	697.63	807.19	820.02	765.79	756.54	711.25	815.48	747.32	749.66	810.66	0	0	0	762.89	721.08	0	733.86	727.34	698.29	708.14	734.29	692.87	750.46	695.19	772.3	778.22	0	0	722.81	691.98
3.3263e+13	0	0	789.99	792.84	0	748.2	0	726.56	809.61	778.59	740.59	0	0	738.4	740.59	0	739.16	718.52	707.41	697.56	807.66	819.74	765.63	749.94	711.11	815.73	747.19	749.57	803.44	0	0	0	762.73	720.81	0	733.74	727.15	698.03	707.97	734.13	692.78	746.06	695.14	772.66	778.37	0	0	722.63	691.78
3.3309e+13	0	0	784.25	792.68	0	748.05	0	726.4	809.56	778.46	740.5	0	0	738.29	740.5	0	739.01	718.33	707.32	697.5	807.57	818.58	765.46	745.13	710.96	815.85	747.05	749.48	797.81	0	0	0	762.57	720.54	0	733.62	726.97	697.76	707.81	733.97	692.7	742.43	695.08	772.58	778.42	0	0	722.44	691.58
3.3354e+13	0	0	779.62	792.53	0	747.88	0	726.11	809.51	778.34	740.42	0	0	738.05	740.42	0	738.86	718.14	707.23	697.43	807.03	816.98	765.29	741.31	710.82	815.74	746.92	749.39	793.17	0	0	0	762.41	720.27	0	733.5	726.72	697.5	707.64	733.81	692.61	739.36	695.02	772.12	778.25	0	0	722.25	691.38
3.34e+13	0	0	856.88	793.94	0	749.7	0	728.11	810.89	779.78	742.02	0	0	739.86	742.02	0	740.4	719.82	709.04	699.35	807.21	815.33	766.78	822.18	712.53	816.68	748.45	750.96	853.21	0	690.62	0	763.9	722.16	0	735.08	728.78	699.51	709.38	735.38	694.59	753.4	696.96	772.92	779.54	0	0	723.91	693.31
3.3445e+13	0	0	815.86	793.81	0	749.32	0	727.49	810.67	779.65	741.93	0	0	739.26	741.93	0	740.25	719.63	708.95	699.28	806.61	817.96	766.61	773.73	712.39	816.07	748.31	750.87	826.76	0	0	0	763.74	721.9	0	734.96	728.25	699.24	709.21	735.22	694.5	758.35	696.9	772.14	778.86	0	0	723.72	693.11
3.3491e+13	0	0	801.57	793.67	0	748.93	0	727.09	810.41	779.52	741.84	0	0	738.88	741.84	0	740.1	719.44	708.86	699.21	807.35	820.2	766.44	760.05	712.24	815.95	748.18	750.77	814.35	0	0	0	763.57	721.64	0	734.84	727.81	698.97	709.05	735.06	694.41	752.61	696.84	772.46	778.6	0	0	723.53	692.92
3.3537e+13	0	0	792.87	793.52	0	748.66	0	726.96	810.23	779.39	741.75	0	0	738.78	741.75	0	739.94	719.25	708.77	699.15	808.01	820.43	766.27	752.36	712.1	816.18	748.05	750.68	806.24	0	0	0	763.41	721.37	0	734.72	727.58	698.71	708.89	734.89	694.33	747.83	696.78	772.96	778.73	0	0	723.34	692.7
3.3582e+13	0	0	786.56	793.36	0	748.5	0	726.84	810.15	779.26	741.66	0	0	738.71	741.66	0	739.79	719.06	708.68	699.08	808.12	819.54	766.1	747.01	711.95	816.36	747.92	750.59	800.13	0	0	0	763.25	721.1	0	734.6	727.41	698.45	708.72	734.73	694.24	743.94	696.72	773.04	778.84	0	0	723.16	692.5
3.3628e+13	0	0	781.57	793.2	0	748.35	0	726.6	810.11	779.13	741.57	0	0	738.52	741.57	0	739.64	718.87	708.58	699.01	807.74	818.07	765.93	742.87	711.8	816.34	747.79	750.5	795.17	0	0	0	763.09	720.82	0	734.48	727.19	698.19	708.56	734.57	694.15	740.68	696.66	772.71	778.75	0	0	722.97	692.31
3.3673e+13	0	0	953.14	794.59	0	750.2	0	728.67	811.5	780.57	743.16	0	0	740.42	743.16	0	741.17	720.53	710.37	700.9	808.13	816.46	767.41	938.04	713.49	817.42	749.3	752.05	849.46	0	0	0	764.57	722.7	0	736.05	729.31	700.17	710.27	736.13	696.1	737.12	698.58	773.69	780.17	0	0	724.61	694.2
3.3719e+13	0	0	825	794.46	0	749.85	0	728.05	811.33	780.44	743.07	0	0	739.83	743.07	0	741.02	720.34	710.27	700.83	807.08	817.09	767.24	783.33	713.35	816.8	749.16	751.96	834.1	0	691.58	0	764.41	722.44	0	735.93	728.8	699.91	710.11	735.97	696.01	760.39	698.51	772.67	779.5	0	0	724.42	694
3.3764e+13	0	0	806.2	794.32	0	749.45	0	727.53	811.07	780.31	742.98	0	0	739.32	742.98	0	740.86	720.15	710.18	700.76	807.48	820.08	767.07	764.27	713.2	816.45	749.03	751.86	818.56	0	0	0	764.24	722.18	0	735.81	728.3	699.65	709.94	735.8	695.92	754.92	698.45	772.63	779.04	0	0	724.23	693.8
3.381e+13	0	0	796.05	794.18	0	749.13	0	727.34	810.85	780.18	742.89	0	0	739.15	742.89	0	740.71	719.96	710.09	700.7	808.27	820.96	766.91	755.08	713.06	816.6	748.9	751.77	809.3	0	0	0	764.08	721.92	0	735.69	728	699.38	709.78	735.64	695.83	749.73	698.39	773.18	779.07	0	0	724.05	693.6
3.3855e+13	0	0	789.04	794.02	0	748.94	0	727.23	810.74	780.05	742.8	0	0	739.1	742.8	0	740.56	719.77	710	700.63	808.6	820.4	766.74	749.04	712.91	816.83	748.77	751.68	802.59	0	0	0	763.92	721.65	0	735.57	727.83	699.12	709.61	735.48	695.74	745.54	698.33	773.44	779.22	0	0	723.86	693.41
3.3901e+13	0	0	783.63	793.86	0	748.79	0	727.04	810.69	779.92	742.71	0	0	738.97	742.71	0	740.4	719.58	709.91	700.56	808.38	819.12	766.57	744.53	712.77	816.9	748.63	751.59	797.27	0	0	0	763.76	721.37	0	735.45	727.64	698.86	709.45	735.32	695.65	742.06	698.27	773.25	779.22	0	0	723.67	693.21
3.3947e+13	0	0	779.21	793.72	0	748.61	0	726.72	810.63	779.79	742.62	0	0	738.68	742.62	0	740.25	719.39	709.82	700.49	807.75	817.45	766.4	740.89	712.62	816.73	748.5	751.49	792.83	0	0	0	763.6	721.1	0	735.33	727.37	698.6	709.29	735.16	695.56	739.09	698.21	772.69	778.99	0	0	723.49	693.01
3.3992e+13	0	0	839.31	795.1	0	750.37	0	728.61	811.96	781.21	744.18	0	0	740.4	744.18	0	741.77	721.03	711.57	702.35	807.81	816.44	767.86	799.9	714.29	817.56	750	753.03	844.24	0	692.32	0	765.06	722.97	0	736.87	729.34	700.56	710.98	736.7	697.47	759.97	700.1	773.37	780.16	0	0	725.11	694.88
3.4038e+13	0	0	811.84	794.97	0	749.97	0	728.01	811.72	781.08	744.09	0	0	739.81	744.09	0	741.62	720.84	711.48	702.28	807.64	819.64	767.7	769.63	714.14	817.03	749.86	752.94	823.51	0	0	0	764.9	722.72	0	736.75	728.81	700.3	710.81	736.54	697.38	757.38	700.04	772.87	779.54	0	0	724.92	694.68
3.4083e+13	0	0	799.63	794.83	0	749.6	0	727.71	811.47	780.95	744	0	0	739.53	744	0	741.46	720.65	711.39	702.21	808.46	821.28	767.53	758.2	714	817.03	749.73	752.84	812.67	0	0	0	764.74	722.45	0	736.63	728.42	700.04	710.65	736.38	697.3	751.78	699.97	773.35	779.42	0	0	724.73	694.48
3.4129e+13	0	0	791.72	794.67	0	749.37	0	727.61	811.32	780.82	743.91	0	0	739.47	743.91	0	741.31	720.46	711.3	702.14	808.98	821.16	767.36	751.28	713.85	817.27	749.6	752.75	805.23	0	0	0	764.58	722.18	0	736.51	728.23	699.77	710.49	736.22	697.21	747.23	699.91	773.76	779.58	0	0	724.55	694.28
3.4174e+13	0	0	785.82	794.51	0	749.22	0	727.46	811.26	780.68	743.82	0	0	739.38	743.82	0	741.16	720.27	711.2	702.07	808.96	820.09	767.19	746.3	713.71	817.41	749.46	752.65	799.48	0	0	0	764.41	721.91	0	736.39	728.06	699.51	710.32	736.05	697.12	743.52	699.85	773.73	779.65	0	0	724.36	694.08
3.422e+13	0	0	781.08	794.36	0	749.06	0	727.19	811.21	780.55	743.73	0	0	739.15	743.73	0	741	720.08	711.11	702	808.47	818.55	767.02	742.38	713.56	817.33	749.33	752.56	794.75	0	0	0	764.25	721.64	0	736.27	727.82	699.25	710.16	735.89	697.03	740.37	699.79	773.3	779.5	0	0	724.18	693.89
3.4266e+13	0	0	870.57	795.73	0	750.86	0	729.16	812.57	781.97	745.28	0	0	740.95	745.28	0	742.51	721.72	712.84	703.84	808.7	816.83	768.48	839.92	715.21	818.29	750.81	754.08	858.15	0	0	0	765.71	723.49	0	737.8	729.86	701.2	711.83	737.42	698.91	749.18	701.65	774.13	780.8	0	0	725.78	695.73
3.4311e+13	0	0	819.08	795.6	0	750.49	0	728.53	812.37	781.83	745.19	0	0	740.33	745.19	0	742.35	721.52	712.75	703.77	807.93	818.89	768.31	776.91	715.06	817.68	750.68	753.99	829.59	0	690.44	0	765.55	723.24	0	737.68	729.33	700.94	711.67	737.26	698.82	759.81	701.59	773.25	780.12	0	0	725.6	695.53
3.4357e+13	0	0	803.74	795.46	0	750.09	0	728.1	812.1	781.7	745.09	0	0	739.92	745.09	0	742.2	721.33	712.66	703.7	808.58	821.35	768.14	761.89	714.92	817.48	750.55	753.89	816.46	0	0	0	765.38	722.97	0	737.55	728.87	700.67	711.5	737.1	698.73	753.99	701.52	773.49	779.8	0	0	725.41	695.33
3.4402e+13	0	0	794.67	795.31	0	749.81	0	727.96	811.91	781.57	745	0	0	739.82	745	0	742.05	721.14	712.56	703.63	809.28	821.77	767.97	753.78	714.77	817.68	750.41	753.8	808.08	0	0	0	765.22	722.71	0	737.43	728.62	700.41	711.34	736.93	698.64	749.05	701.46	774.01	779.9	0	0	725.22	695.14
3.4448e+13	0	0	788.16	795.15	0	749.64	0	727.86	811.82	781.44	744.91	0	0	739.76	744.91	0	741.89	720.95	712.47	703.56	809.46	820.99	767.8	748.22	714.63	817.88	750.28	753.7	801.82	0	0	0	765.06	722.43	0	737.31	728.46	700.15	711.18	736.77	698.55	745.05	701.4	774.15	780.03	0	0	725.04	694.94
3.4493e+13	0	0	783.05	795	0	749.5	0	727.63	811.77	781.31	744.82	0	0	739.59	744.82	0	741.74	720.76	712.38	703.49	809.13	819.59	767.63	743.96	714.48	817.89	750.15	753.61	796.76	0	0	0	764.9	722.16	0	737.19	728.26	699.89	711.01	736.61	698.46	741.71	701.33	773.85	779.97	0	0	724.85	694.74
3.4539e+13	0	0	778.82	794.85	0	749.3	0	727.27	811.71	781.18	744.73	0	0	739.26	744.73	0	741.59	720.57	712.29	703.42	808.42	817.88	767.46	740.48	714.33	817.66	750.01	753.51	792.49	0	0	0	764.73	721.9	0	737.07	727.96	699.63	710.85	736.45	698.37	738.83	701.27	773.22	779.68	0	0	724.67	694.54
3.4585e+13	0	0	829.26	796.22	0	751	0	729.07	812.98	782.58	746.26	0	0	740.88	746.26	0	743.08	722.19	713.99	705.23	808.46	818.02	768.91	787.97	715.96	818.39	751.48	755.02	837.53	0	692.5	0	766.18	723.74	0	738.58	729.85	701.56	712.5	737.96	700.22	761.49	703.11	773.82	780.75	0	0	726.26	696.36
3.463e+13	0	0	808.6	796.08	0	750.59	0	728.52	812.73	782.45	746.17	0	0	740.34	746.17	0	742.92	722	713.9	705.16	808.69	821.12	768.74	766.41	715.81	817.98	751.35	754.92	820.82	0	0	0	766.02	723.48	0	738.46	729.33	701.3	712.34	737.8	700.13	756.36	703.04	773.65	780.23	0	0	726.07	696.17
3.4676e+13	0	0	797.94	795.94	0	750.25	0	728.31	812.5	782.31	746.07	0	0	740.16	746.07	0	742.77	721.81	713.8	705.09	809.5	822.21	768.57	756.61	715.67	818.08	751.21	754.83	811.19	0	0	0	765.85	723.22	0	738.34	729.02	701.04	712.17	737.64	700.04	750.99	702.98	774.2	780.23	0	0	725.88	695.97
3.4721e+13	0	0	790.68	795.78	0	750.06	0	728.22	812.38	782.18	745.98	0	0	740.12	745.98	0	742.61	721.62	713.71	705.01	809.88	821.79	768.4	750.31	715.52	818.31	751.08	754.73	804.31	0	0	0	765.69	722.95	0	738.22	728.85	700.78	712.01	737.48	699.95	746.68	702.91	774.51	780.38	0	0	725.7	695.78
3.4767e+13	0	0	785.13	795.62	0	749.91	0	728.05	812.32	782.05	745.89	0	0	740	745.89	0	742.46	721.43	713.62	704.94	809.73	820.58	768.23	745.64	715.38	818.4	750.94	754.63	798.87	0	0	0	765.53	722.68	0	738.09	728.67	700.52	711.85	737.32	699.86	743.11	702.85	774.36	780.4	0	0	725.51	695.58
3.4812e+13	0	0	780.61	795.47	0	749.74	0	727.74	812.27	781.92	745.79	0	0	739.73	745.79	0	742.31	721.24	713.52	704.87	809.15	818.97	768.06	741.91	715.23	818.26	750.81	754.54	794.34	0	0	0	765.37	722.41	0	737.97	728.41	700.26	711.68	737.16	699.77	740.07	702.78	773.84	780.19	0	0	725.33	695.38
3.4858e+13	0	0	846.29	796.83	0	751.49	0	729.62	813.58	783.31	747.31	0	0	741.43	747.31	690.33	743.78	722.85	715.21	706.66	809.24	817.6	769.5	808.48	716.84	819.11	752.26	756.03	848.75	0	692.39	0	766.8	724.24	0	739.47	730.37	702.17	713.31	738.65	701.59	759.22	704.6	774.53	781.39	0	0	726.9	697.17
3.4904e+13	0	0	814.59	796.69	0	751.09	0	728.99	813.35	783.18	747.22	0	0	740.82	747.22	690.28	743.63	722.65	715.11	706.58	808.87	820.57	769.33	772.24	716.69	818.55	752.13	755.93	826.01	0	0	0	766.64	723.98	0	739.35	729.82	701.91	713.15	738.49	701.5	758.84	704.53	773.9	780.74	0	0	726.72	696.98
3.4949e+13	0	0	801.64	796.55	0	750.71	0	728.67	813.1	783.04	747.12	0	0	740.51	747.12	690.23	743.48	722.46	715.02	706.51	809.64	822.43	769.16	759.88	716.55	818.49	752	755.84	814.65	0	0	0	766.47	723.72	0	739.22	729.42	701.65	712.99	738.33	701.41	753.09	704.47	774.33	780.56	0	0	726.53	696.79
3.4995e+13	0	0	793.42	796.4	0	750.47	0	728.57	812.93	782.91	747.03	0	0	740.45	747.03	690.18	743.32	722.27	714.92	706.44	810.22	822.47	768.99	752.62	716.4	818.72	751.86	755.74	806.98	0	0	0	766.31	723.45	0	739.1	729.22	701.39	712.82	738.17	701.32	748.4	704.4	774.79	780.7	0	0	726.35	696.59
3.504e+13	0	0	787.35	796.24	0	750.32	0	728.44	812.86	782.78	746.94	0	0	740.38	746.94	690.13	743.17	722.09	714.83	706.37	810.25	821.5	768.82	747.45	716.26	818.87	751.73	755.64	801.09	0	0	0	766.15	723.18	0	738.98	729.07	701.13	712.66	738.01	701.23	744.58	704.33	774.81	780.79	0	0	726.16	696.39
3.5086e+13	0	0	782.5	796.08	0	750.16	0	728.18	812.81	782.65	746.84	0	0	740.16	746.84	690.08	743.01	721.9	714.73	706.29	809.82	820.02	768.65	743.42	716.11	818.82	751.59	755.55	796.28	0	0	0	765.99	722.91	0	738.86	728.84	700.87	712.5	737.85	701.13	741.36	704.27	774.41	780.67	0	0	725.97	696.2
3.5131e+13	0	0	891.73	797.42	0	751.95	0	730.14	814.14	784.03	748.35	0	0	741.96	748.35	692	744.48	723.49	716.39	708.06	810.11	818.32	770.08	866.91	717.7	819.8	753.04	757.02	861.41	0	0	0	767.41	724.73	0	740.34	730.86	702.76	714.11	739.33	702.93	743.89	706.06	775.26	782	0	0	727.54	697.97
3.5177e+13	0	0	822.46	797.29	0	751.59	0	729.5	813.96	783.89	748.25	0	0	741.34	748.25	691.95	744.32	723.3	716.3	707.98	809.2	819.74	769.91	780.37	717.55	819.19	752.9	756.93	832.49	0	691.66	0	767.25	724.47	0	740.22	730.33	702.5	713.95	739.17	702.84	761.18	705.99	774.31	781.31	0	0	727.35	697.78
3.5222e+13	0	0	805.91	797.15	0	751.17	0	729.04	813.7	783.76	748.15	0	0	740.88	748.15	691.89	744.17	723.11	716.2	707.91	809.74	822.4	769.74	763.79	717.4	818.93	752.77	756.83	818.55	0	0	0	767.08	724.21	0	740.09	729.85	702.24	713.78	739.01	702.75	755.34	705.92	774.45	780.93	0	0	727.17	697.58
3.5268e+13	0	0	796.44	797	0	750.88	0	728.9	813.49	783.63	748.06	0	0	740.77	748.06	691.84	744.02	722.92	716.11	707.83	810.47	823.01	769.57	755.2	717.26	819.1	752.63	756.73	809.87	0	0	0	766.92	723.94	0	739.97	729.59	701.98	713.62	738.85	702.65	750.24	705.86	775	781.01	0	0	726.98	697.38
3.5314e+13	0	0	789.72	796.84	0	750.71	0	728.8	813.39	783.49	747.96	0	0	740.73	747.96	691.79	743.86	722.73	716.01	707.76	810.71	822.34	769.4	749.41	717.11	819.3	752.5	756.63	803.45	0	0	0	766.76	723.67	0	739.85	729.44	701.72	713.46	738.68	702.56	746.13	705.79	775.19	781.15	0	0	726.8	697.19
3.5359e+13	0	0	784.48	796.69	0	750.57	0	728.6	813.34	783.36	747.87	0	0	740.57	747.87	691.74	743.71	722.54	715.92	707.69	810.44	821.02	769.23	745.02	716.97	819.33	752.36	756.53	798.29	0	0	0	766.6	723.4	0	739.72	729.25	701.47	713.29	738.52	702.47	742.7	705.72	774.93	781.11	0	0	726.61	696.99
3.5405e+13	0	0	780.16	796.54	0	750.38	0	728.24	813.28	783.23	747.77	0	0	740.26	747.77	691.69	743.55	722.35	715.82	707.61	809.77	819.35	769.06	741.46	716.82	819.14	752.23	756.44	793.95	0	0	0	766.43	723.14	0	739.6	728.95	701.21	713.13	738.36	702.38	739.76	705.66	774.33	780.84	0	0	726.43	696.8
3.545e+13	0	0	833.96	797.88	0	752.07	0	730.03	814.54	784.6	749.26	0	0	741.87	749.26	693.59	745.01	723.92	717.46	709.35	809.79	818.92	770.48	793.32	718.39	819.88	753.66	757.9	841.14	0	692.68	0	767.85	724.95	0	741.07	730.83	703.08	714.72	739.83	704.15	762.25	707.42	774.91	781.93	0	0	727.98	698.55
3.5496e+13	0	0	811.03	797.74	0	751.65	0	729.45	814.3	784.46	749.17	0	0	741.3	749.17	693.54	744.85	723.73	717.37	709.27	809.84	822.05	770.31	768.63	718.24	819.42	753.52	757.8	823.08	0	0	0	767.68	724.69	0	740.95	730.3	702.82	714.56	739.67	704.05	757.76	707.35	774.61	781.36	0	0	727.79	698.35
3.5541e+13	0	0	799.8	797.6	0	751.3	0	729.22	814.06	784.33	749.07	0	0	741.09	749.07	693.48	744.7	723.54	717.27	709.2	810.64	823.36	770.14	758.14	718.1	819.48	753.39	757.7	813.05	0	0	0	767.52	724.43	0	740.82	729.96	702.56	714.4	739.51	703.96	752.23	707.28	775.14	781.31	0	0	727.6	698.16
3.5587e+13	0	0	792.29	797.44	0	751.1	0	729.14	813.92	784.19	748.97	0	0	741.06	748.97	693.43	744.54	723.35	717.17	709.12	811.08	823.08	769.97	751.55	717.95	819.7	753.25	757.6	805.97	0	0	0	767.36	724.16	0	740.7	729.8	702.3	714.23	739.35	703.87	747.78	707.22	775.5	781.47	0	0	727.42	697.96
3.5633e+13	0	0	786.59	797.28	0	750.96	0	728.99	813.86	784.06	748.88	0	0	740.95	748.88	693.38	744.39	723.16	717.08	709.05	810.99	821.96	769.8	746.73	717.81	819.81	753.11	757.51	800.42	0	0	0	767.19	723.88	0	740.58	729.63	702.05	714.07	739.19	703.78	744.12	707.15	775.4	781.51	0	0	727.23	697.77
3.5678e+13	0	0	781.97	797.13	0	750.79	0	728.69	813.8	783.93	748.78	0	0	740.7	748.78	693.33	744.23	722.98	716.98	708.97	810.46	820.4	769.63	742.9	717.66	819.7	752.98	757.41	795.81	0	0	0	767.03	723.62	0	740.45	729.38	701.79	713.91	739.02	703.68	741.01	707.08	774.91	781.33	0	0	727.05	697.58
3.5724e+13	0	0	855.01	798.45	0	752.53	0	730.55	815.09	785.29	750.26	0	0	742.39	750.26	695.2	745.68	724.54	718.6	710.69	810.59	818.8	771.04	819.56	719.21	820.57	754.4	758.86	853.54	0	691.52	0	768.44	725.41	0	741.91	731.32	703.65	715.48	740.49	705.42	757.11	708.82	775.62	782.54	0	690.64	728.59	699.31
3.5769e+13	0	0	817.43	798.32	0	752.14	0	729.91	814.88	785.15	750.16	0	0	741.77	750.16	695.15	745.52	724.35	718.5	710.61	810.04	821.39	770.87	775.01	719.06	819.99	754.26	758.76	828.55	0	0	0	768.27	725.16	0	741.78	730.77	703.39	715.32	740.32	705.33	760.26	708.75	774.87	781.87	0	690.54	728.4	699.11
3.5815e+13	0	0	803.63	798.18	0	751.74	0	729.55	814.63	785.02	750.06	0	0	741.42	750.06	695.09	745.36	724.16	718.41	710.54	810.74	823.49	770.7	761.58	718.92	819.87	754.13	758.66	816.59	0	0	0	768.11	724.9	0	741.66	730.35	703.13	715.16	740.16	705.24	754.37	708.68	775.25	781.63	0	690.45	728.21	698.92
3.586e+13	0	0	795.09	798.02	0	751.49	0	729.46	814.45	784.88	749.97	0	0	741.36	749.97	695.04	745.21	723.97	718.31	710.46	811.37	823.7	770.53	753.93	718.77	820.07	753.99	758.56	808.68	0	0	0	767.95	724.63	0	741.53	730.14	702.87	715	740	705.14	749.54	708.61	775.74	781.76	0	690.35	728.03	698.72
3.5906e+13	0	0	788.84	797.86	0	751.34	0	729.35	814.36	784.75	749.87	0	0	741.3	749.87	694.99	745.06	723.78	718.21	710.39	811.47	822.83	770.36	748.58	718.63	820.24	753.85	758.46	802.66	0	0	0	767.78	724.36	0	741.41	730	702.62	714.83	739.84	705.05	745.61	708.55	775.81	781.87	0	690.26	727.84	698.53
3.5952e+13	0	0	783.87	797.71	0	751.19	0	729.1	814.31	784.62	749.77	0	0	741.11	749.77	694.94	744.9	723.59	718.12	710.31	811.09	821.4	770.19	744.43	718.48	820.21	753.72	758.36	797.75	0	0	0	767.62	724.09	0	741.29	729.78	702.36	714.67	739.68	704.96	742.32	708.48	775.45	781.77	0	690.16	727.66	698.34
3.5997e+13	0	0	930	799.02	0	752.97	0	731.06	815.62	785.97	751.23	0	0	742.9	751.23	696.78	746.33	725.14	719.71	712	811.43	819.77	771.59	912.27	720.01	821.22	755.13	759.8	857.71	0	0	0	769.02	725.87	0	742.73	731.79	704.2	716.23	741.13	706.68	739.72	710.19	776.34	783.12	0	692.06	729.18	700.04
3.6043e+13	0	0	826.07	798.88	0	752.61	0	730.41	815.45	785.83	751.13	0	0	742.28	751.13	696.73	746.18	724.95	719.61	711.93	810.42	820.52	771.42	784.2	719.87	820.63	754.99	759.7	835.49	0	692.38	0	768.85	725.62	0	742.6	731.26	703.95	716.07	740.96	706.58	762.43	710.12	775.32	782.44	0	691.96	729	699.85
3.6088e+13	0	0	808.1	798.74	0	752.19	0	729.92	815.2	785.7	751.04	0	0	741.79	751.04	696.68	746.02	724.76	719.52	711.85	810.82	823.34	771.25	765.72	719.72	820.3	754.85	759.6	820.62	0	0	0	768.69	725.36	0	742.48	730.76	703.69	715.9	740.8	706.49	756.69	710.05	775.35	782	0	691.86	728.81	699.66
3.6134e+13	0	0	798.18	798.6	0	751.88	0	729.77	814.98	785.56	750.94	0	0	741.66	750.94	696.62	745.87	724.57	719.42	711.77	811.57	824.15	771.08	756.61	719.58	820.43	754.72	759.5	811.62	0	0	0	768.52	725.09	0	742.35	730.49	703.43	715.74	740.64	706.39	751.43	709.98	775.91	782.04	0	691.76	728.63	699.47
3.6179e+13	0	0	791.25	798.44	0	751.71	0	729.69	814.87	785.43	750.84	0	0	741.63	750.84	696.57	745.71	724.38	719.32	711.69	811.87	823.61	770.91	750.59	719.43	820.64	754.58	759.39	805.04	0	0	0	768.36	724.82	0	742.23	730.35	703.18	715.58	740.48	706.3	747.19	709.91	776.15	782.19	0	691.67	728.44	699.27
3.6225e+13	0	0	785.87	798.28	0	751.57	0	729.5	814.81	785.29	750.74	0	0	741.49	750.74	696.51	745.56	724.19	719.23	711.62	811.66	822.36	770.74	746.06	719.29	820.69	754.44	759.29	799.78	0	0	0	768.2	724.55	0	742.1	730.17	702.92	715.42	740.31	706.21	743.68	709.85	775.94	782.18	0	691.57	728.26	699.08
3.627e+13	0	0	781.46	798.13	0	751.39	0	729.16	814.75	785.16	750.64	0	0	741.19	750.64	696.46	745.4	724.01	719.13	711.54	811.04	820.74	770.56	742.41	719.14	820.52	754.31	759.19	795.36	0	0	0	768.03	724.29	0	741.98	729.89	702.66	715.25	740.15	706.11	740.68	709.78	775.37	781.94	0	691.48	728.07	698.89
3.6316e+13	0	0	839.31	799.44	0	753.07	0	730.93	816	786.5	752.09	0	0	742.8	752.09	698.28	746.82	725.54	720.7	713.21	811.07	819.82	771.96	799.66	720.65	821.29	755.7	760.62	845.01	0	693.25	0	769.42	726.07	0	743.41	731.75	704.49	716.8	741.59	707.8	762.52	711.47	775.96	783.04	0	693.34	729.58	700.57
3.6362e+13	0	0	813.5	799.3	0	752.65	0	730.33	815.77	786.36	751.99	0	0	742.2	751.99	698.23	746.66	725.35	720.61	713.13	810.93	822.89	771.79	770.95	720.51	820.79	755.57	760.52	825.35	0	0	0	769.26	725.81	0	743.28	731.21	704.23	716.63	741.43	707.71	759.17	711.4	775.51	782.43	0	693.25	729.4	700.38
3.6407e+13	0	0	801.65	799.16	0	752.29	0	730.07	815.52	786.23	751.89	0	0	741.96	751.89	698.17	746.51	725.16	720.51	713.05	811.7	824.42	771.62	759.69	720.36	820.78	755.43	760.42	814.87	0	0	0	769.09	725.55	0	743.15	730.85	703.97	716.47	741.26	707.61	753.47	711.33	776.02	782.33	0	693.15	729.21	700.19
3.6453e+13	0	0	793.86	799	0	752.08	0	730.01	815.37	786.09	751.79	0	0	741.93	751.79	698.12	746.35	724.97	720.41	712.98	812.2	824.29	771.45	752.8	720.22	821	755.29	760.31	807.58	0	0	0	768.93	725.28	0	743.03	730.68	703.72	716.31	741.1	707.52	748.88	711.26	776.42	782.48	0	693.05	729.03	699.99
3.6498e+13	0	0	788.01	798.84	0	751.94	0	729.87	815.3	785.96	751.7	0	0	741.85	751.7	698.06	746.2	724.78	720.31	712.9	812.16	823.25	771.28	747.81	720.07	821.13	755.16	760.21	801.91	0	0	0	768.76	725.01	0	742.9	730.53	703.47	716.15	740.94	707.42	745.13	711.19	776.37	782.55	0	692.96	728.84	699.8
3.6544e+13	0	0	783.28	798.69	0	751.78	0	729.58	815.25	785.82	751.6	0	0	741.61	751.6	698.01	746.04	724.6	720.21	712.82	811.68	821.74	771.1	743.88	719.93	821.04	755.02	760.11	797.22	0	0	0	768.6	724.74	0	742.78	730.29	703.21	715.98	740.78	707.33	741.95	711.11	775.92	782.39	0	692.86	728.66	699.61
3.6589e+13	0	0	866.73	799.98	0	753.51	0	731.45	816.52	787.16	753.03	0	0	743.31	753.03	699.81	747.45	726.12	721.77	714.47	811.87	820.04	772.49	834.73	721.42	821.94	756.4	761.52	858.4	0	690.94	0	769.98	726.51	0	744.19	732.23	705.02	717.51	742.2	709	753.34	712.79	776.66	783.62	0	694.7	730.16	701.28
3.6635e+13	0	0	820.4	799.85	0	753.12	0	730.79	816.32	787.02	752.93	0	0	742.67	752.93	699.75	747.3	725.93	721.67	714.39	811.15	822.14	772.32	778	721.28	821.35	756.27	761.42	831.14	0	691.18	0	769.81	726.25	0	744.07	731.68	704.77	717.35	742.04	708.9	761.65	712.72	775.81	782.94	0	694.6	729.97	701.09
3.6681e+13	0	0	805.62	799.71	0	752.71	0	730.4	816.07	786.88	752.83	0	0	742.28	752.83	699.69	747.14	725.74	721.57	714.31	811.78	824.45	772.15	763.32	721.13	821.16	756.13	761.32	818.51	0	0	0	769.65	726	0	743.94	731.23	704.51	717.18	741.88	708.81	755.68	712.64	776.1	782.64	0	694.5	729.79	700.89
3.6726e+13	0	0	796.72	799.55	0	752.45	0	730.31	815.87	786.75	752.73	0	0	742.22	752.73	699.64	746.98	725.55	721.47	714.23	812.44	824.83	771.98	755.26	720.99	821.34	755.99	761.22	810.33	0	0	0	769.48	725.73	0	743.82	731.02	704.25	717.02	741.72	708.71	750.68	712.57	776.62	782.75	0	694.4	729.6	700.7
3.6772e+13	0	0	790.28	799.39	0	752.3	0	730.22	815.78	786.61	752.63	0	0	742.18	752.63	699.58	746.83	725.36	721.38	714.15	812.6	824.06	771.81	749.7	720.84	821.52	755.86	761.11	804.17	0	0	0	769.32	725.46	0	743.69	730.88	704	716.86	741.55	708.62	746.65	712.5	776.75	782.88	0	694.31	729.42	700.51
3.6817e+13	0	0	785.2	799.24	0	752.15	0	729.99	815.73	786.48	752.53	0	0	742	752.53	699.53	746.67	725.17	721.28	714.07	812.27	822.7	771.63	745.44	720.69	821.52	755.72	761.01	799.17	0	0	0	769.16	725.19	0	743.56	730.68	703.74	716.7	741.39	708.52	743.28	712.43	776.43	782.8	0	694.21	729.23	700.32
3.6863e+13	0	0	1058.2	800.52	0	753.92	0	731.94	817.01	787.8	753.95	0	0	743.79	753.95	701.3	748.07	726.69	722.81	715.7	812.68	821.14	773.01	1047.5	722.18	822.55	757.09	762.41	817.24	0	0	0	770.53	726.94	0	744.97	732.68	705.54	718.21	742.81	710.17	739.06	714.08	777.35	784.17	0	696.02	730.72	701.97
3.6908e+13	0	0	829.97	800.38	0	753.57	0	731.3	816.86	787.66	753.85	0	0	743.18	753.85	701.24	747.91	726.5	722.71	715.62	811.6	821.25	772.84	788.53	722.03	821.97	756.95	762.31	838.64	0	693.39	0	770.36	726.69	0	744.84	732.16	705.29	718.04	742.65	710.07	763.53	714.01	776.3	783.51	0	695.92	730.53	701.78
3.6954e+13	0	0	810.3	800.24	0	753.15	0	730.76	816.61	787.53	753.75	0	0	742.65	753.75	701.19	747.76	726.31	722.62	715.54	811.84	824.2	772.67	767.75	721.88	821.59	756.82	762.21	822.69	0	0	0	770.2	726.43	0	744.71	731.64	705.03	717.88	742.48	709.97	758.06	713.93	776.19	783.01	0	695.82	730.35	701.58
3.7e+13	0	0	799.9	800.1	0	752.83	0	730.6	816.39	787.39	753.65	0	0	742.5	753.65	701.13	747.6	726.12	722.52	715.46	812.6	825.21	772.5	758.05	721.74	821.68	756.68	762.1	813.33	0	0	0	770.03	726.17	0	744.59	731.36	704.78	717.72	742.32	709.88	752.63	713.86	776.76	783.01	0	695.72	730.16	701.39
3.7045e+13	0	0	792.74	799.94	0	752.65	0	730.54	816.26	787.25	753.55	0	0	742.48	753.55	701.07	747.45	725.93	722.42	715.38	812.96	824.79	772.33	751.77	721.59	821.89	756.54	762	806.58	0	0	0	769.87	725.9	0	744.46	731.22	704.52	717.56	742.16	709.78	748.27	713.79	777.05	783.17	0	695.63	729.98	701.2
3.7091e+13	0	0	787.23	799.78	0	752.51	0	730.37	816.2	787.12	753.45	0	0	742.36	753.45	701.02	747.29	725.74	722.32	715.3	812.8	823.61	772.16	747.1	721.45	821.96	756.4	761.9	801.21	0	0	0	769.7	725.63	0	744.34	731.05	704.27	717.4	741.99	709.69	744.67	713.71	776.89	783.18	0	695.53	729.79	701.01
3.7136e+13	0	0	782.72	799.63	0	752.34	0	730.04	816.14	786.98	753.35	0	0	742.08	753.35	700.96	747.14	725.55	722.22	715.22	812.23	822.04	771.98	743.36	721.3	821.82	756.27	761.79	796.72	0	0	0	769.54	725.37	0	744.21	730.78	704.02	717.23	741.83	709.59	741.61	713.64	776.35	782.96	0	695.43	729.61	700.82
3.7182e+13	0	0	845.6	800.91	0	754.01	0	731.81	817.37	788.3	754.75	0	0	743.69	754.75	702.71	748.52	727.05	723.74	716.83	812.29	820.75	773.35	807.42	722.77	822.61	757.63	763.18	849.18	0	692.71	0	770.9	727.12	0	745.6	732.64	705.8	718.73	743.24	711.21	762.05	715.27	776.95	784.09	0	697.21	731.09	702.45
3.7227e+13	0	0	816.04	800.77	0	753.6	0	731.18	817.15	788.16	754.65	0	0	743.07	754.65	702.65	748.37	726.86	723.64	716.75	811.96	823.64	773.18	773.43	722.62	822.08	757.49	763.08	827.65	0	0	0	770.74	726.86	0	745.47	732.09	705.54	718.56	743.07	711.12	760.58	715.2	776.37	783.45	0	697.11	730.9	702.26
3.7273e+13	0	0	803.48	800.63	0	753.22	0	730.9	816.9	788.02	754.55	0	0	742.79	754.55	702.59	748.21	726.67	723.54	716.67	812.7	825.39	773.01	761.28	722.48	822.02	757.35	762.97	816.66	0	0	0	770.57	726.6	0	745.34	731.71	705.29	718.4	742.91	711.02	754.73	715.12	776.84	783.29	0	697.01	730.72	702.07
3.7318e+13	0	0	795.4	800.47	0	753	0	730.84	816.74	787.89	754.45	0	0	742.77	754.45	702.54	748.05	726.49	723.44	716.59	813.24	825.4	772.84	754.06	722.33	822.22	757.22	762.87	809.16	0	0	0	770.41	726.34	0	745.22	731.54	705.04	718.24	742.75	710.92	750	715.05	777.28	783.44	0	696.91	730.53	701.88
3.7364e+13	0	0	789.39	800.31	0	752.86	0	730.73	816.66	787.75	754.35	0	0	742.7	754.35	702.48	747.9	726.3	723.34	716.51	813.27	824.46	772.67	748.89	722.18	822.36	757.08	762.77	803.36	0	0	0	770.24	726.07	0	745.09	731.4	704.79	718.08	742.59	710.83	746.14	714.98	777.29	783.52	0	696.82	730.35	701.69
3.741e+13	0	0	784.55	800.16	0	752.71	0	730.46	816.6	787.61	754.25	0	0	742.48	754.25	702.42	747.74	726.11	723.24	716.43	812.84	823.01	772.49	744.85	722.04	822.3	756.94	762.66	798.58	0	0	0	770.08	725.8	0	744.96	731.18	704.53	717.92	742.42	710.73	742.9	714.9	776.87	783.39	0	696.72	730.16	701.5
3.7455e+13	0	0	884.21	801.42	0	754.43	0	732.32	817.86	788.92	755.64	0	0	744.18	755.64	704.15	749.12	727.6	724.74	718.01	813.08	821.31	773.86	857.31	723.49	823.22	758.29	764.04	862.38	0	0	0	771.43	727.54	0	746.34	733.11	706.3	719.4	743.82	712.33	748.06	716.51	777.65	784.65	0	698.47	731.63	703.11
3.7501e+13	0	0	823.52	801.29	0	754.05	0	731.66	817.67	788.78	755.54	0	0	743.54	755.54	704.09	748.96	727.41	724.64	717.93	812.23	822.81	773.68	781.28	723.34	822.64	758.15	763.93	833.8	0	692.07	0	771.27	727.29	0	746.21	732.56	706.05	719.23	743.65	712.23	763.02	716.43	776.71	783.96	0	698.37	731.44	702.92
3.7546e+13	0	0	807.61	801.15	0	753.64	0	731.23	817.42	788.64	755.44	0	0	743.12	755.44	704.03	748.81	727.22	724.54	717.85	812.75	825.32	773.51	765.13	723.2	822.38	758.02	763.83	820.41	0	0	0	771.1	727.03	0	746.09	732.09	705.79	719.07	743.49	712.14	757	716.36	776.9	783.6	0	698.27	731.26	702.73
3.7592e+13	0	0	798.34	801	0	753.35	0	731.13	817.22	788.51	755.33	0	0	743.04	755.33	703.97	748.65	727.03	724.44	717.77	813.44	825.88	773.34	756.61	723.05	822.54	757.88	763.72	811.95	0	0	0	770.93	726.77	0	745.96	731.87	705.54	718.91	743.33	712.04	751.85	716.29	777.45	783.68	0	698.17	731.07	702.54
3.7637e+13	0	0	791.7	800.84	0	753.2	0	731.06	817.11	788.37	755.23	0	0	743.02	755.23	703.91	748.49	726.84	724.34	717.68	813.66	825.22	773.17	750.84	722.91	822.72	757.74	763.62	805.64	0	0	0	770.77	726.5	0	745.83	731.74	705.29	718.75	743.17	711.94	747.7	716.21	777.62	783.82	0	698.07	730.89	702.35
3.7683e+13	0	0	786.49	800.68	0	753.06	0	730.85	817.06	788.23	755.13	0	0	742.86	755.13	703.85	748.34	726.65	724.24	717.6	813.39	823.93	773	746.44	722.76	822.75	757.6	763.52	800.54	0	0	0	770.6	726.23	0	745.71	731.55	705.04	718.59	743	711.85	744.24	716.14	777.35	783.77	0	697.98	730.7	702.16
3.7729e+13	0	0	782.18	800.53	0	752.87	0	730.48	816.99	788.1	755.03	0	0	742.53	755.03	703.79	748.18	726.47	724.14	717.52	812.74	822.3	772.82	742.87	722.61	822.56	757.46	763.41	796.23	0	0	0	770.44	725.97	0	745.58	731.25	704.79	718.43	742.84	711.75	741.28	716.06	776.73	783.5	0	697.88	730.52	701.97
3.7774e+13	0	0	834.3	801.8	0	754.49	0	732.16	818.17	789.39	756.41	0	0	744.04	756.41	705.5	749.55	727.94	725.62	719.09	812.73	821.96	774.18	793.52	724.05	823.25	758.8	764.77	841.98	0	693.54	0	771.79	727.7	0	746.94	733.04	706.55	719.89	744.22	713.33	764.39	717.65	777.24	784.52	0	699.6	731.97	703.56
3.782e+13	0	0	812.54	801.66	0	754.07	0	731.6	817.94	789.25	756.31	0	0	743.48	756.31	705.44	749.39	727.75	725.52	719	812.8	824.96	774.01	769.88	723.9	822.81	758.67	764.67	824.76	0	0	0	771.62	727.45	0	746.82	732.5	706.29	719.73	744.06	713.23	759.44	717.57	776.99	783.97	0	699.5	731.79	703.37
3.7865e+13	0	0	801.6	801.51	0	753.72	0	731.42	817.71	789.12	756.2	0	0	743.31	756.2	705.38	749.24	727.57	725.41	718.92	813.56	826.18	773.84	759.52	723.76	822.85	758.53	764.56	815.02	0	0	0	771.45	727.19	0	746.69	732.19	706.04	719.56	743.9	713.13	753.84	717.5	777.55	783.93	0	699.4	731.6	703.18
3.7911e+13	0	0	794.2	801.35	0	753.54	0	731.37	817.57	788.98	756.1	0	0	743.3	756.1	705.32	749.08	727.38	725.31	718.84	813.97	825.89	773.67	752.97	723.61	823.06	758.39	764.46	808.07	0	0	0	771.29	726.92	0	746.56	732.06	705.79	719.4	743.73	713.04	749.35	717.42	777.89	784.09	0	699.3	731.42	702.99
3.7956e+13	0	0	788.54	801.19	0	753.41	0	731.21	817.5	788.84	756	0	0	743.2	756	705.26	748.92	727.19	725.21	718.76	813.87	824.79	773.49	748.14	723.47	823.15	758.25	764.35	802.59	0	0	0	771.12	726.65	0	746.43	731.9	705.54	719.24	743.57	712.94	745.66	717.35	777.78	784.12	0	699.2	731.23	702.8
3.8002e+13	0	0	783.94	801.04	0	753.24	0	730.9	817.44	788.71	755.9	0	0	742.94	755.9	705.2	748.77	727	725.11	718.68	813.35	823.27	773.32	744.3	723.32	823.04	758.11	764.25	798.02	0	0	0	770.96	726.39	0	746.31	731.65	705.29	719.08	743.41	712.84	742.52	717.27	777.27	783.93	0	699.11	731.05	702.61
3.8048e+13	0	0	853.35	802.29	0	754.91	0	732.67	818.65	789.99	757.26	0	0	744.54	757.26	706.88	750.12	728.47	726.58	720.22	813.45	821.72	774.67	817.29	724.74	823.85	759.44	765.6	853.66	0	692.45	0	772.3	728.12	0	747.66	733.5	707.03	720.53	744.78	714.4	760.42	718.84	777.91	785.08	0	700.8	732.5	704.19
3.8093e+13	0	0	818.67	802.16	0	754.5	0	732.02	818.45	789.85	757.16	0	0	743.91	757.16	706.82	749.97	728.28	726.47	720.14	812.94	824.3	774.49	776.08	724.6	823.3	759.3	765.49	829.98	0	690.63	0	772.13	727.86	0	747.53	732.94	706.78	720.37	744.62	714.3	761.98	718.76	777.2	784.41	0	700.7	732.31	704
3.8139e+13	0	0	805.31	802.01	0	754.11	0	731.71	818.2	789.71	757.06	0	0	743.6	757.06	706.76	749.81	728.09	726.37	720.05	813.62	826.27	774.32	762.92	724.45	823.18	759.17	765.39	818.43	0	0	0	771.97	727.61	0	747.4	732.54	706.53	720.21	744.46	714.2	755.99	718.69	777.61	784.2	0	700.6	732.13	703.81
3.8184e+13	0	0	796.92	801.86	0	753.87	0	731.65	818.02	789.58	756.95	0	0	743.57	756.95	706.7	749.65	727.9	726.27	719.97	814.21	826.44	774.15	755.32	724.3	823.36	759.03	765.28	810.69	0	0	0	771.8	727.34	0	747.27	732.37	706.28	720.04	744.29	714.1	751.11	718.61	778.09	784.33	0	700.5	731.94	703.62
3.823e+13	0	0	790.74	801.7	0	753.74	0	731.55	817.93	789.44	756.85	0	0	743.52	756.85	706.64	749.5	727.71	726.17	719.89	814.3	825.59	773.98	749.97	724.16	823.52	758.89	765.18	804.76	0	0	0	771.63	727.07	0	747.15	732.24	706.03	719.88	744.13	714.01	747.15	718.53	778.15	784.43	0	700.4	731.76	703.44
3.8275e+13	0	0	785.79	801.54	0	753.59	0	731.3	817.88	789.3	756.75	0	0	743.32	756.75	706.58	749.34	727.53	726.07	719.81	813.92	824.2	773.8	745.82	724.01	823.49	758.75	765.07	799.9	0	0	0	771.47	726.81	0	747.02	732.02	705.77	719.72	743.97	713.91	743.83	718.46	777.77	784.33	0	700.31	731.57	703.25
3.8321e+13	0	0	913.89	802.78	0	755.31	0	733.16	819.11	790.58	758.1	0	0	745.03	758.1	708.24	750.69	728.98	727.52	721.33	814.22	822.55	775.15	893.64	725.42	824.43	760.07	766.41	862.2	0	0	0	772.8	728.52	0	748.36	733.95	707.51	721.16	745.33	715.44	742.87	720	778.58	785.61	0	701.97	733.01	704.81
3.8367e+13	0	0	826.85	802.65	0	754.94	0	732.49	818.94	790.44	758	0	0	744.38	758	708.18	750.53	728.79	727.41	721.25	813.26	823.42	774.97	784.91	725.27	823.85	759.93	766.31	836.58	0	693.4	0	772.63	728.27	0	748.23	733.41	707.26	721	745.17	715.35	764.28	719.93	777.58	784.93	0	701.88	732.82	704.62
3.8412e+13	0	0	809.63	802.51	0	754.52	0	732.03	818.7	790.3	757.9	0	0	743.91	757.9	708.12	750.37	728.6	727.31	721.16	813.65	826.1	774.8	766.99	725.13	823.54	759.79	766.2	822.31	0	0	0	772.47	728.02	0	748.1	732.91	707.01	720.83	745.01	715.25	758.32	719.85	777.66	784.51	0	701.78	732.64	704.43
3.8458e+13	0	0	799.93	802.36	0	754.22	0	731.92	818.48	790.17	757.79	0	0	743.83	757.79	708.05	750.22	728.42	727.21	721.08	814.37	826.85	774.63	757.98	724.98	823.66	759.65	766.09	813.54	0	0	0	772.3	727.75	0	747.98	732.68	706.76	720.67	744.84	715.15	753	719.77	778.22	784.56	0	701.68	732.45	704.24
3.8503e+13	0	0	793.09	802.2	0	754.06	0	731.87	818.37	790.03	757.69	0	0	743.82	757.69	707.99	750.06	728.23	727.11	721	814.65	826.31	774.46	751.97	724.84	823.85	759.51	765.98	807.07	0	0	0	772.14	727.48	0	747.85	732.55	706.51	720.51	744.68	715.05	748.73	719.7	778.45	784.71	0	701.58	732.27	704.05
3.8549e+13	0	0	787.75	802.04	0	753.93	0	731.67	818.31	789.89	757.58	0	0	743.67	757.58	707.93	749.9	728.04	727.01	720.91	814.43	825.08	774.28	747.44	724.69	823.9	759.37	765.88	801.87	0	0	0	771.97	727.22	0	747.72	732.38	706.26	720.35	744.52	714.95	745.19	719.62	778.22	784.69	0	701.48	732.08	703.87
3.8594e+13	0	0	783.35	801.89	0	753.75	0	731.32	818.24	789.75	757.48	0	0	743.36	757.48	707.87	749.75	727.85	726.9	720.83	813.82	823.5	774.11	743.78	724.54	823.73	759.23	765.77	797.49	0	0	0	771.8	726.96	0	747.59	732.1	706.01	720.19	744.35	714.86	742.17	719.54	777.63	784.44	0	701.38	731.9	703.68
3.864e+13	0	0	839.19	803.13	0	755.36	0	733	819.41	791.02	758.82	0	0	744.88	758.82	709.51	751.09	729.3	728.34	722.34	813.82	822.67	775.44	799.39	725.94	824.44	760.55	767.1	845.55	0	694.39	0	773.13	728.67	0	748.92	733.88	707.73	721.61	745.71	716.37	764.82	721.07	778.15	785.48	0	703.02	733.32	705.22
3.8685e+13	0	0	814.83	802.99	0	754.94	0	732.4	819.19	790.88	758.72	0	0	744.29	758.72	709.44	750.93	729.11	728.23	722.25	813.71	825.64	775.27	772.11	725.79	823.96	760.41	766.99	826.84	0	0	0	772.96	728.42	0	748.79	733.32	707.48	721.45	745.54	716.27	760.82	720.99	777.76	784.88	0	702.92	733.14	705.04
3.8731e+13	0	0	803.3	802.84	0	754.58	0	732.19	818.95	790.74	758.61	0	0	744.09	758.61	709.38	750.77	728.92	728.13	722.17	814.45	827.07	775.1	761.02	725.65	823.95	760.27	766.89	816.67	0	0	0	772.79	728.16	0	748.66	733	707.23	721.29	745.38	716.17	755.04	720.91	778.29	784.8	0	702.82	732.95	704.85
3.8777e+13	0	0	795.64	802.69	0	754.38	0	732.16	818.8	790.61	758.51	0	0	744.08	758.51	709.32	750.61	728.73	728.03	722.08	814.92	826.92	774.93	754.16	725.5	824.15	760.13	766.78	809.53	0	0	0	772.63	727.89	0	748.53	732.86	706.98	721.13	745.22	716.07	750.41	720.84	778.68	784.95	0	702.72	732.77	704.66
3.8822e+13	0	0	789.83	802.53	0	754.25	0	732.02	818.72	790.47	758.4	0	0	744	758.4	709.25	750.46	728.55	727.93	722	814.88	825.9	774.75	749.18	725.35	824.27	759.99	766.67	803.94	0	0	0	772.46	727.62	0	748.41	732.72	706.73	720.97	745.05	715.98	746.63	720.76	778.62	785.01	0	702.62	732.59	704.47
3.8868e+13	0	0	785.13	802.37	0	754.1	0	731.73	818.67	790.33	758.3	0	0	743.75	758.3	709.19	750.3	728.36	727.82	721.91	814.4	824.43	774.58	745.24	725.21	824.18	759.85	766.56	799.29	0	0	0	772.3	727.36	0	748.28	732.48	706.48	720.81	744.89	715.88	743.42	720.68	778.15	784.84	0	702.53	732.4	704.28
3.8913e+13	0	0	863.53	803.6	0	755.77	0	733.5	819.86	791.59	759.63	0	0	745.37	759.63	710.81	751.63	729.79	729.24	723.4	814.55	822.75	775.9	830.5	726.59	825.02	761.15	767.89	858.35	0	691.87	0	773.62	729.06	0	749.6	734.33	708.19	722.21	746.24	717.37	757.18	722.19	778.82	786.02	0	704.14	733.82	705.82
3.8959e+13	0	0	821.41	803.46	0	755.36	0	732.83	819.67	791.45	759.53	0	0	744.72	759.53	710.75	751.47	729.6	729.13	723.32	813.88	824.89	775.73	778.93	726.44	824.45	761.01	767.78	832.37	0	692.32	0	773.45	728.81	0	749.47	733.77	707.94	722.05	746.07	717.27	763.34	722.11	778	785.34	0	704.04	733.63	705.63
3.9004e+13	0	0	807.15	803.32	0	754.96	0	732.48	819.42	791.31	759.42	0	0	744.36	759.42	710.68	751.32	729.42	729.03	723.23	814.49	827.07	775.56	764.59	726.3	824.27	760.87	767.67	820.18	0	0	0	773.28	728.56	0	749.34	733.34	707.69	721.89	745.91	717.17	757.24	722.03	778.33	785.06	0	703.94	733.45	705.44
3.905e+13	0	0	798.42	803.17	0	754.71	0	732.42	819.24	791.17	759.32	0	0	744.34	759.32	710.62	751.16	729.23	728.93	723.15	815.11	827.41	775.39	756.59	726.15	824.44	760.73	767.56	812.2	0	0	0	773.11	728.3	0	749.21	733.16	707.44	721.73	745.75	717.08	752.2	721.95	778.85	785.18	0	703.84	733.26	705.25
3.9096e+13	0	0	792.06	803.01	0	754.57	0	732.34	819.14	791.04	759.21	0	0	744.3	759.21	710.56	751	729.04	728.83	723.06	815.26	826.65	775.22	751.05	726	824.6	760.59	767.45	806.13	0	0	0	772.95	728.03	0	749.08	733.04	707.19	721.57	745.58	716.98	748.13	721.87	778.95	785.29	0	703.74	733.08	705.06
3.9141e+13	0	0	787	802.85	0	754.43	0	732.11	819.08	790.9	759.1	0	0	744.12	759.1	710.49	750.84	728.85	728.72	722.98	814.93	825.32	775.04	746.77	725.86	824.59	760.45	767.34	801.18	0	0	0	772.78	727.76	0	748.95	732.84	706.95	721.41	745.42	716.88	744.73	721.79	778.62	785.21	0	703.65	732.89	704.88
3.9187e+13	0	0	981.84	804.07	0	756.15	0	733.98	820.29	792.15	760.43	0	0	745.83	760.43	712.09	752.17	730.28	730.12	724.45	815.29	823.74	776.36	968.56	727.23	825.56	761.75	768.65	844.29	0	0	0	774.09	729.45	0	750.26	734.77	708.65	722.81	746.76	718.35	740.59	723.29	779.47	786.52	0	705.24	734.3	706.4
3.9232e+13	0	0	830.47	803.93	0	755.79	0	733.3	820.14	792.01	760.32	0	0	745.19	760.32	712.03	752.01	730.09	730.02	724.36	814.26	823.99	776.19	788.98	727.08	825	761.61	768.55	839.49	0	694.57	0	773.93	729.2	0	750.13	734.22	708.4	722.64	746.59	718.25	765.37	723.21	778.43	785.86	0	705.14	734.12	706.21
3.9278e+13	0	0	811.67	803.79	0	755.36	0	732.79	819.9	791.87	760.21	0	0	744.68	760.21	711.96	751.85	729.9	729.91	724.28	814.51	826.8	776.01	768.93	726.93	824.63	761.47	768.44	824.2	0	0	0	773.76	728.95	0	750	733.71	708.15	722.48	746.43	718.16	759.62	723.13	778.37	785.37	0	705.04	733.93	706.02
3.9323e+13	0	0	801.51	803.64	0	755.04	0	732.68	819.68	791.73	760.11	0	0	744.58	760.11	711.9	751.69	729.72	729.81	724.19	815.23	827.74	775.84	759.34	726.79	824.71	761.33	768.33	815.1	0	0	0	773.59	728.69	0	749.87	733.45	707.9	722.32	746.27	718.06	754.12	723.05	778.94	785.39	0	704.94	733.75	705.83
3.9369e+13	0	0	794.45	803.48	0	754.88	0	732.63	819.55	791.59	760	0	0	744.58	760	711.83	751.53	729.53	729.71	724.1	815.57	827.32	775.67	753.09	726.64	824.91	761.18	768.22	808.46	0	0	0	773.42	728.42	0	749.74	733.34	707.65	722.16	746.1	717.96	749.73	722.97	779.23	785.54	0	704.84	733.56	705.65
3.9415e+13	0	0	788.98	803.32	0	754.75	0	732.46	819.48	791.46	759.9	0	0	744.45	759.9	711.77	751.38	729.34	729.6	724.02	815.41	826.16	775.49	748.42	726.5	824.97	761.04	768.11	803.16	0	0	0	773.26	728.16	0	749.61	733.18	707.41	722	745.94	717.86	746.1	722.89	779.04	785.55	0	704.74	733.38	705.46
3.946e+13	0	0	784.49	803.17	0	754.58	0	732.12	819.42	791.32	759.79	0	0	744.16	759.79	711.7	751.22	729.16	729.5	723.93	814.84	824.62	775.32	744.66	726.35	824.83	760.9	768	798.7	0	0	0	773.09	727.9	0	749.48	732.9	707.16	721.84	745.78	717.76	743.01	722.81	778.49	785.32	0	704.64	733.2	705.27
3.9506e+13	0	0	844.9	804.38	0	756.19	0	733.8	820.58	792.56	761.1	0	0	745.68	761.1	713.28	752.53	730.57	730.89	725.39	814.87	823.41	776.63	806.45	727.71	825.57	762.19	769.3	849.42	0	694.54	0	774.4	729.59	0	750.78	734.68	708.85	723.22	747.1	719.22	764.54	724.28	779.03	786.39	0	706.21	734.59	706.78
3.9551e+13	0	0	817.19	804.25	0	755.77	0	733.16	820.37	792.42	760.99	0	0	745.06	760.99	713.21	752.37	730.38	730.78	725.3	814.58	826.24	776.46	774.45	727.56	825.05	762.05	769.19	828.96	0	690.45	0	774.23	729.34	0	750.65	734.11	708.6	723.06	746.94	719.12	762.13	724.2	778.5	785.76	0	706.11	734.41	706.59
3.9597e+13	0	0	804.99	804.1	0	755.39	0	732.93	820.12	792.28	760.89	0	0	744.82	760.89	713.15	752.22	730.19	730.68	725.21	815.29	827.88	776.29	762.52	727.41	824.99	761.91	769.08	818.31	0	0	0	774.06	729.08	0	750.52	733.76	708.36	722.9	746.78	719.02	756.2	724.12	778.99	785.62	0	706.01	734.22	706.4
3.9642e+13	0	0	797.05	803.95	0	755.18	0	732.9	819.96	792.14	760.78	0	0	744.82	760.78	713.08	752.06	730.01	730.57	725.13	815.8	827.87	776.12	755.33	727.27	825.18	761.77	768.97	810.96	0	0	0	773.89	728.82	0	750.39	733.62	708.11	722.74	746.61	718.92	751.42	724.04	779.43	785.77	0	705.91	734.04	706.21
3.9688e+13	0	0	791.09	803.78	0	755.06	0	732.78	819.88	792	760.67	0	0	744.76	760.67	713.02	751.9	729.82	730.47	725.04	815.82	826.94	775.94	750.18	727.12	825.31	761.63	768.86	805.25	0	0	0	773.73	728.55	0	750.26	733.49	707.86	722.58	746.45	718.82	747.54	723.96	779.41	785.84	0	705.81	733.85	706.03
3.9733e+13	0	0	786.29	803.63	0	754.91	0	732.5	819.82	791.86	760.57	0	0	744.53	760.57	712.95	751.74	729.63	730.37	724.95	815.39	825.52	775.77	746.13	726.98	825.25	761.49	768.75	800.52	0	0	0	773.56	728.29	0	750.13	733.26	707.61	722.42	746.29	718.72	744.26	723.88	778.98	785.7	0	705.71	733.67	705.84
3.9779e+13	0	0	878.18	804.83	0	756.58	0	734.27	821	793.1	761.87	0	0	746.15	761.87	714.51	753.05	731.04	731.73	726.39	815.59	823.82	777.07	849.52	728.32	826.11	762.76	770.04	862.67	0	690.59	0	774.86	729.97	0	751.42	735.11	709.29	723.79	747.61	720.16	752.14	725.34	779.69	786.91	0	707.26	735.06	707.33
3.9825e+13	0	0	824.32	804.7	0	756.18	0	733.59	820.82	792.96	761.76	0	0	745.49	761.76	714.44	752.89	730.85	731.63	726.3	814.79	825.41	776.9	782.01	728.17	825.55	762.62	769.93	834.84	0	693.53	0	774.69	729.72	0	751.29	734.54	709.04	723.63	747.44	720.06	764.59	725.26	778.77	786.22	0	707.16	734.87	707.14
3.987e+13	0	0	809	804.55	0	755.77	0	733.19	820.58	792.82	761.65	0	0	745.09	761.65	714.38	752.73	730.66	731.53	726.22	815.3	827.79	776.73	766.28	728.03	825.3	762.48	769.82	821.93	0	0	0	774.52	729.47	0	751.16	734.09	708.8	723.47	747.28	719.96	758.43	725.18	779.01	785.88	0	707.06	734.69	706.96
3.9916e+13	0	0	799.91	804.4	0	755.5	0	733.13	820.38	792.68	761.54	0	0	745.05	761.54	714.31	752.57	730.48	731.42	726.13	815.96	828.3	776.56	757.84	727.88	825.45	762.34	769.71	813.67	0	0	0	774.35	729.2	0	751.03	733.89	708.55	723.31	747.11	719.86	753.23	725.09	779.56	785.97	0	706.96	734.51	706.77
3.9961e+13	0	0	793.36	804.24	0	755.36	0	733.07	820.27	792.54	761.44	0	0	745.03	761.44	714.24	752.42	730.29	731.32	726.04	816.16	827.65	776.38	752.08	727.73	825.62	762.2	769.6	807.46	0	0	0	774.19	728.93	0	750.9	733.78	708.31	723.15	746.95	719.76	749.04	725.01	779.72	786.1	0	706.86	734.32	706.59
4.0007e+13	0	0	788.18	804.08	0	755.23	0	732.85	820.21	792.4	761.33	0	0	744.87	761.33	714.17	752.26	730.1	731.21	725.95	815.88	826.38	776.21	747.68	727.59	825.63	762.06	769.49	802.42	0	0	0	774.02	728.67	0	750.77	733.59	708.06	722.99	746.79	719.65	745.57	724.93	779.43	786.05	0	706.76	734.14	706.4
4.0052e+13	0	0	783.88	803.93	0	755.03	0	732.47	820.14	792.26	761.22	0	0	744.52	761.22	714.11	752.1	729.92	731.11	725.87	815.24	824.78	776.03	744.1	727.44	825.45	761.92	769.38	798.14	0	0	0	773.85	728.41	0	750.64	733.29	707.81	722.83	746.62	719.55	742.58	724.85	778.79	785.77	0	706.66	733.96	706.21
4.0098e+13	0	0	834.46	805.14	0	756.59	0	734.05	821.26	793.49	762.51	0	0	745.95	762.51	715.65	753.4	731.31	732.46	727.29	815.22	824.54	777.33	793.58	728.77	826.08	763.19	770.66	842.58	0	695.38	0	775.14	730.09	0	751.92	734.98	709.48	724.19	747.93	720.98	766.16	726.29	779.25	786.74	0	708.18	735.33	707.69
4.0144e+13	0	0	813.75	805	0	756.16	0	733.5	821.03	793.35	762.4	0	0	745.4	762.4	715.58	753.24	731.13	732.36	727.2	815.31	827.42	777.16	770.9	728.63	825.66	763.04	770.55	826.11	0	0	0	774.97	729.84	0	751.79	734.44	709.23	724.03	747.77	720.88	760.84	726.21	779.06	786.2	0	708.08	735.15	707.5
4.0189e+13	0	0	803.09	804.85	0	755.82	0	733.36	820.8	793.21	762.3	0	0	745.27	762.3	715.51	753.08	730.94	732.25	727.11	816.04	828.56	776.99	760.69	728.48	825.7	762.9	770.44	816.64	0	0	0	774.81	729.58	0	751.66	734.17	708.99	723.86	747.61	720.78	755.18	726.13	779.62	786.17	0	707.98	734.97	707.32
4.0235e+13	0	0	795.8	804.69	0	755.65	0	733.32	820.66	793.07	762.19	0	0	745.28	762.19	715.44	752.92	730.75	732.15	727.02	816.43	828.26	776.81	754.17	728.33	825.89	762.76	770.33	809.82	0	0	0	774.64	729.31	0	751.53	734.05	708.74	723.7	747.44	720.67	750.66	726.04	779.95	786.33	0	707.88	734.78	707.13
4.028e+13	0	0	790.19	804.53	0	755.53	0	733.17	820.59	792.93	762.08	0	0	745.18	762.08	715.38	752.77	730.57	732.04	726.94	816.32	827.18	776.64	749.35	728.19	825.98	762.62	770.22	804.41	0	0	0	774.47	729.05	0	751.4	733.9	708.5	723.54	747.28	720.57	746.94	725.96	779.82	786.36	0	707.78	734.6	706.95
4.0326e+13	0	0	785.6	804.37	0	755.36	0	732.84	820.53	792.79	761.97	0	0	744.89	761.97	715.31	752.61	730.38	731.94	726.85	815.8	825.69	776.46	745.5	728.04	825.87	762.48	770.11	799.88	0	0	0	774.3	728.79	0	751.27	733.64	708.25	723.38	747.11	720.47	743.79	725.88	779.3	786.16	0	707.68	734.42	706.76
4.0371e+13	0	0	851.86	805.57	0	756.97	0	734.51	821.67	794.02	763.25	0	0	746.42	763.25	716.83	753.9	731.77	733.28	728.25	815.87	824.19	777.76	815.24	729.36	826.63	763.74	771.38	853.62	0	694.24	0	775.59	730.46	0	752.54	735.41	709.91	724.73	748.42	721.88	763.17	727.3	779.87	787.25	0	709.19	735.79	708.23
4.0417e+13	0	0	819.64	805.43	0	756.56	0	733.85	821.47	793.87	763.14	0	0	745.77	763.14	716.76	753.74	731.58	733.17	728.16	815.4	826.76	777.58	776.91	729.22	826.09	763.6	771.27	831.12	0	691.95	0	775.42	730.21	0	752.41	734.83	709.66	724.57	748.25	721.78	763.36	727.22	779.2	786.59	0	709.08	735.6	708.04
4.0463e+13	0	0	806.69	805.29	0	756.16	0	733.58	821.23	793.73	763.03	0	0	745.5	763.03	716.69	753.58	731.39	733.07	728.07	816.06	828.62	777.41	764.01	729.07	825.98	763.46	771.16	819.93	0	0	0	775.25	729.95	0	752.27	734.45	709.41	724.41	748.09	721.68	757.29	727.14	779.64	786.4	0	708.98	735.42	707.85
4.0508e+13	0	0	798.46	805.13	0	755.94	0	733.55	821.05	793.59	762.93	0	0	745.5	762.93	716.62	753.42	731.21	732.96	727.99	816.62	828.76	777.24	756.48	728.92	826.15	763.31	771.04	812.36	0	0	0	775.09	729.69	0	752.14	734.31	709.17	724.25	747.93	721.58	752.37	727.05	780.12	786.53	0	708.88	735.23	707.67
4.0554e+13	0	0	792.33	804.97	0	755.81	0	733.46	820.96	793.45	762.82	0	0	745.45	762.82	716.55	753.26	731.02	732.86	727.9	816.69	827.92	777.07	751.14	728.78	826.29	763.17	770.93	806.52	0	0	0	774.92	729.42	0	752.01	734.18	708.92	724.09	747.76	721.47	748.39	726.97	780.16	786.63	0	708.78	735.05	707.48
4.0599e+13	0	0	787.42	804.81	0	755.67	0	733.19	820.9	793.31	762.71	0	0	745.24	762.71	716.49	753.1	730.83	732.75	727.81	816.32	826.55	776.89	746.98	728.63	826.26	763.03	770.82	801.71	0	0	0	774.75	729.16	0	751.88	733.97	708.68	723.93	747.6	721.37	745.04	726.89	779.76	786.52	0	708.68	734.87	707.3
4.0645e+13	0	0	901.9	806	0	757.34	0	734.96	822.07	794.53	763.98	0	0	746.87	763.98	717.99	754.39	732.21	734.08	729.2	816.58	824.89	778.18	879.24	729.94	827.14	764.29	772.08	864.55	0	0	0	776.03	730.81	0	753.14	735.82	710.33	725.27	748.9	722.76	746.27	728.3	780.51	787.75	0	710.17	736.23	708.75
4.069e+13	0	0	827.42	805.86	0	756.95	0	734.27	821.9	794.39	763.87	0	0	746.2	763.87	717.92	754.23	732.03	733.97	729.11	815.66	825.89	778	785.36	729.79	826.58	764.14	771.97	837.41	0	694.55	0	775.86	730.56	0	753.01	735.25	710.08	725.11	748.73	722.66	765.71	728.21	779.52	787.06	0	710.06	736.05	708.56
4.0736e+13	0	0	810.87	805.72	0	756.53	0	733.83	821.66	794.25	763.76	0	0	745.76	763.76	717.85	754.07	731.84	733.87	729.02	816.06	828.43	777.83	767.99	729.65	826.28	764	771.86	823.68	0	0	0	775.69	730.31	0	752.88	734.76	709.84	724.95	748.57	722.56	759.58	728.13	779.65	786.66	0	709.96	735.86	708.38
4.0782e+13	0	0	801.39	805.56	0	756.24	0	733.76	821.45	794.11	763.65	0	0	745.7	763.65	717.78	753.91	731.65	733.76	728.93	816.74	829.12	777.66	759.07	729.5	826.39	763.86	771.75	815.12	0	0	0	775.52	730.05	0	752.75	734.55	709.59	724.79	748.4	722.46	754.22	728.05	780.21	786.72	0	709.86	735.68	708.19
4.0827e+13	0	0	794.63	805.4	0	756.09	0	733.71	821.34	793.97	763.54	0	0	745.7	763.54	717.71	753.75	731.47	733.66	728.84	817	828.58	777.48	753.09	729.36	826.57	763.72	771.63	808.76	0	0	0	775.36	729.78	0	752.62	734.45	709.34	724.63	748.24	722.36	749.92	727.96	780.43	786.86	0	709.76	735.49	708.01
4.0873e+13	0	0	789.34	805.24	0	755.97	0	733.51	821.27	793.83	763.43	0	0	745.55	763.43	717.64	753.59	731.28	733.55	728.75	816.78	827.37	777.31	748.56	729.21	826.61	763.57	771.52	803.62	0	0	0	775.19	729.52	0	752.48	734.27	709.1	724.47	748.07	722.26	746.36	727.88	780.18	786.84	0	709.66	735.31	707.83
4.0918e+13	0	0	784.95	805.09	0	755.78	0	733.14	821.2	793.69	763.32	0	0	745.22	763.32	717.57	753.44	731.09	733.44	728.66	816.18	825.82	777.13	744.9	729.06	826.44	763.43	771.41	799.27	0	0	0	775.02	729.26	0	752.35	733.98	708.85	724.31	747.91	722.15	743.32	727.8	779.58	786.58	0	709.56	735.13	707.64
4.0964e+13	0	0	838.97	806.28	0	757.34	0	734.72	822.31	794.89	764.58	0	0	746.66	764.58	719.05	754.71	732.46	734.76	730.03	816.15	825.09	778.41	798.93	730.36	827.1	764.68	772.66	845.91	690.76	695.57	0	776.29	730.92	0	753.6	735.67	710.49	725.63	749.2	723.53	766.57	729.19	780.04	787.57	0	711.02	736.48	709.08
4.1009e+13	0	0	815.89	806.14	0	756.91	0	734.13	822.09	794.75	764.47	0	0	746.07	764.47	718.98	754.55	732.28	734.65	729.94	816.08	827.97	778.24	772.96	730.21	826.64	764.53	772.55	828.05	690.66	0	0	776.12	730.67	0	753.47	735.11	710.25	725.47	749.03	723.43	762.04	729.1	779.71	786.99	0	710.92	736.3	708.9
4.1055e+13	0	0	804.66	805.99	0	756.55	0	733.97	821.86	794.61	764.36	0	0	745.9	764.36	718.91	754.39	732.09	734.55	729.85	816.79	829.31	778.07	762.05	730.07	826.64	764.39	772.44	818.16	690.56	0	0	775.96	730.41	0	753.34	734.81	710	725.31	748.87	723.32	756.22	729.02	780.25	786.92	0	710.82	736.11	708.71
4.11e+13	0	0	797.12	805.83	0	756.37	0	733.95	821.71	794.47	764.25	0	0	745.92	764.25	718.84	754.23	731.9	734.44	729.76	817.23	829.14	777.9	755.23	729.92	826.82	764.25	772.32	811.16	690.46	0	0	775.79	730.14	0	753.21	734.69	709.76	725.15	748.7	723.22	751.56	728.94	780.63	787.07	0	710.72	735.93	708.53
4.1146e+13	0	0	791.37	805.67	0	756.25	0	733.81	821.63	794.33	764.14	0	0	745.84	764.14	718.77	754.07	731.72	734.33	729.68	817.18	828.13	777.72	750.26	729.78	826.92	764.11	772.21	805.64	690.36	0	0	775.62	729.87	0	753.08	734.56	709.51	724.99	748.54	723.12	747.76	728.85	780.55	787.12	0	710.62	735.75	708.34
4.1192e+13	0	0	786.69	805.51	0	756.09	0	733.5	821.57	794.19	764.03	0	0	745.57	764.03	718.7	753.92	731.53	734.23	729.59	816.71	826.69	777.54	746.31	729.63	826.84	763.96	772.1	801.03	690.25	0	0	775.45	729.61	0	752.95	734.31	709.27	724.83	748.38	723.02	744.54	728.77	780.06	786.95	0	710.52	735.56	708.16
4.1237e+13	0	0	860.8	806.69	0	757.71	0	735.17	822.7	795.39	765.28	0	0	747.11	765.28	720.17	755.18	732.9	735.53	730.94	816.82	825.04	778.82	826.78	730.92	827.62	765.2	773.34	858.1	691.95	693.4	0	776.72	731.26	0	754.19	736.08	710.89	726.15	749.66	724.38	760.35	730.14	780.67	788.07	0	711.96	736.91	709.59
4.1283e+13	0	0	822.2	806.55	0	757.29	0	734.49	822.51	795.25	765.17	0	0	746.44	765.17	720.1	755.02	732.71	735.42	730.85	816.2	827.22	778.65	779.55	730.77	827.07	765.06	773.23	833.34	691.85	693.1	0	776.55	731.01	0	754.06	735.5	710.65	725.99	749.49	724.27	764.56	730.06	779.88	787.39	0	711.86	736.73	709.4
4.1328e+13	0	0	808.4	806.4	0	756.89	0	734.18	822.27	795.11	765.06	0	0	746.12	765.06	720.03	754.86	732.52	735.31	730.76	816.79	829.29	778.47	765.54	730.62	826.9	764.92	773.12	821.55	691.74	0	0	776.38	730.76	0	753.92	735.08	710.4	725.83	749.33	724.17	758.38	729.97	780.25	787.13	0	711.76	736.54	709.22
4.1374e+13	0	0	799.84	806.25	0	756.65	0	734.15	822.09	794.96	764.95	0	0	746.12	764.95	719.96	754.7	732.33	735.21	730.67	817.38	829.58	778.3	757.62	730.48	827.06	764.77	773	813.74	691.64	0	0	776.21	730.49	0	753.79	734.93	710.16	725.67	749.16	724.07	753.31	729.89	780.76	787.25	0	711.66	736.36	709.03
4.1419e+13	0	0	793.55	806.09	0	756.52	0	734.08	821.99	794.82	764.84	0	0	746.09	764.84	719.88	754.55	732.15	735.1	730.58	817.51	828.83	778.13	752.09	730.33	827.21	764.63	772.89	807.77	691.54	0	0	776.05	730.22	0	753.66	734.82	709.92	725.51	749	723.97	749.23	729.8	780.85	787.36	0	711.56	736.18	708.85
4.1465e+13	0	0	788.52	805.93	0	756.38	0	733.83	821.92	794.68	764.73	0	0	745.89	764.73	719.81	754.39	731.96	734.99	730.49	817.19	827.52	777.95	747.82	730.19	827.2	764.49	772.78	802.87	691.44	0	0	775.88	729.96	0	753.53	734.62	709.67	725.35	748.84	723.86	745.81	729.72	780.5	787.28	0	711.45	735.99	708.66
4.1511e+13	0	0	948.59	807.09	0	758.05	0	735.61	823.07	795.88	765.97	0	0	747.53	765.97	721.26	755.65	733.32	736.28	731.83	817.5	825.93	779.22	932.88	731.46	828.1	765.72	774.01	856.43	693.11	0	0	777.14	731.6	0	754.76	736.47	711.29	726.66	750.11	725.21	742.3	731.08	781.29	788.54	0	712.88	737.33	710.08
4.1556e+13	0	0	830.79	806.95	0	757.67	0	734.91	822.92	795.73	765.86	0	0	746.87	765.86	721.19	755.49	733.13	736.18	731.74	816.51	826.32	779.04	789.12	731.32	827.56	765.58	773.9	840.13	693	695.57	0	776.97	731.35	0	754.63	735.9	711.04	726.5	749.94	725.1	766.7	730.99	780.25	787.86	0	712.78	737.15	709.9
4.1602e+13	0	0	812.77	806.81	0	757.24	0	734.43	822.69	795.59	765.75	0	0	746.38	765.75	721.12	755.33	732.94	736.07	731.65	816.77	829.01	778.87	769.77	731.17	827.21	765.43	773.78	825.43	692.9	0	0	776.8	731.1	0	754.5	735.39	710.8	726.34	749.78	725	760.73	730.91	780.25	787.4	0	712.68	736.97	709.71
4.1647e+13	0	0	802.85	806.66	0	756.94	0	734.35	822.47	795.45	765.64	0	0	746.31	765.64	721.05	755.17	732.76	735.96	731.56	817.47	829.88	778.7	760.31	731.02	827.28	765.29	773.67	816.55	692.8	0	0	776.63	730.84	0	754.36	735.17	710.55	726.17	749.62	724.9	755.2	730.82	780.82	787.43	0	712.58	736.78	709.53
4.1693e+13	0	0	795.89	806.5	0	756.78	0	734.31	822.34	795.31	765.53	0	0	746.32	765.53	720.97	755.01	732.57	735.85	731.47	817.78	829.44	778.53	754.09	730.88	827.46	765.15	773.56	810.03	692.7	0	0	776.46	730.57	0	754.23	735.06	710.31	726.01	749.45	724.8	750.79	730.74	781.09	787.58	0	712.47	736.6	709.34
4.1738e+13	0	0	790.46	806.34	0	756.66	0	734.13	822.27	795.17	765.42	0	0	746.19	765.42	720.9	754.85	732.39	735.75	731.38	817.61	828.31	778.35	749.43	730.73	827.52	765	773.44	804.79	692.6	0	0	776.29	730.3	0	754.1	734.9	710.07	725.85	749.29	724.69	747.15	730.65	780.89	787.57	0	712.37	736.41	709.16
4.1784e+13	0	0	785.99	806.19	0	756.48	0	733.78	822.2	795.03	765.3	0	0	745.88	765.3	720.83	754.69	732.2	735.64	731.29	817.06	826.8	778.17	745.67	730.59	827.38	764.86	773.33	800.38	692.49	0	0	776.13	730.05	0	753.97	734.62	709.82	725.69	749.12	724.59	744.05	730.57	780.32	787.34	0	712.27	736.23	708.98
4.183e+13	0	0	844.19	807.35	690.15	758.04	0	735.36	823.3	796.21	766.54	0	0	747.32	766.54	722.26	755.94	733.55	736.92	732.62	817.05	825.67	779.44	805.34	731.85	828.07	766.08	774.56	849.52	694.13	695.74	0	777.38	731.68	0	755.19	736.31	711.43	726.99	750.39	725.92	766.41	731.91	780.8	788.36	0	713.68	737.56	710.38
4.1875e+13	0	0	818.09	807.21	690.08	757.61	0	734.73	823.09	796.07	766.43	0	0	746.7	766.43	722.19	755.78	733.36	736.81	732.53	816.8	828.44	779.26	775.13	731.71	827.57	765.94	774.44	830.01	694.03	691.24	0	777.21	731.43	0	755.06	735.74	711.19	726.83	750.22	725.82	763.23	731.83	780.32	787.74	0	713.58	737.38	710.2
4.1921e+13	0	0	806.23	807.07	690.01	757.24	0	734.54	822.86	795.93	766.31	0	0	746.5	766.31	722.12	755.63	733.17	736.7	732.43	817.49	829.99	779.09	763.42	731.56	827.52	765.8	774.33	819.67	693.93	0	0	777.04	731.18	0	754.93	735.41	710.94	726.67	750.06	725.71	757.25	731.74	780.83	787.61	0	713.47	737.2	710.01
4.1966e+13	0	0	798.43	806.91	0	757.04	0	734.53	822.7	795.79	766.2	0	0	746.52	766.2	722.04	755.47	732.99	736.59	732.34	817.97	829.96	778.92	756.3	731.41	827.69	765.65	774.21	812.46	693.83	0	0	776.87	730.91	0	754.79	735.3	710.7	726.51	749.89	725.61	752.46	731.65	781.26	787.76	0	713.37	737.01	709.83
4.2012e+13	0	0	792.53	806.75	0	756.92	0	734.41	822.61	795.65	766.09	0	0	746.45	766.09	721.97	755.31	732.8	736.49	732.25	817.98	829.03	778.74	751.16	731.27	827.81	765.51	774.1	806.83	693.73	0	0	776.71	730.64	0	754.66	735.17	710.45	726.35	749.73	725.51	748.57	731.57	781.22	787.83	0	713.27	736.83	709.65
4.2057e+13	0	0	787.75	806.59	0	756.77	0	734.12	822.55	795.51	765.98	0	0	746.21	765.98	721.9	755.15	732.62	736.38	732.16	817.55	827.64	778.56	747.11	731.12	827.75	765.37	773.98	802.14	693.63	0	0	776.54	730.38	0	754.53	734.93	710.21	726.19	749.57	725.4	745.28	731.48	780.78	787.68	0	713.17	736.65	709.46
4.2103e+13	0	0	873.26	807.74	691.51	758.39	0	735.8	823.67	796.69	767.2	0	0	747.75	767.2	723.31	756.39	733.96	737.64	733.47	817.72	825.93	779.83	842.98	732.38	828.55	766.58	775.2	862.53	695.24	692.05	0	777.79	732.01	0	755.75	736.71	711.81	727.48	750.83	726.72	755.76	732.81	781.42	788.84	690.04	714.56	737.97	710.86
4.2148e+13	0	0	824.91	807.6	691.44	757.98	0	735.11	823.49	796.54	767.09	0	0	747.08	767.09	723.24	756.23	733.77	737.53	733.38	816.96	827.63	779.65	782.42	732.23	828	766.44	775.09	835.64	695.14	694.44	0	777.62	731.76	0	755.61	736.13	711.57	727.32	750.66	726.61	765.73	732.73	780.54	788.15	0	714.46	737.79	710.68
4.2194e+13	0	0	810.12	807.46	691.36	757.57	0	734.75	823.25	796.4	766.98	0	0	746.71	766.98	723.17	756.07	733.58	737.43	733.29	817.47	829.88	779.48	767.11	732.09	827.78	766.3	774.97	823.17	695.04	0	0	777.45	731.51	0	755.48	735.69	711.32	727.16	750.5	726.51	759.48	732.64	780.81	787.83	0	714.35	737.6	710.49
4.224e+13	0	0	801.21	807.31	691.29	757.31	0	734.72	823.06	796.26	766.87	0	0	746.7	766.87	723.09	755.92	733.4	737.32	733.2	818.1	830.34	779.3	758.77	731.94	827.91	766.15	774.86	815.09	694.94	0	0	777.28	731.24	0	755.35	735.52	711.08	727	750.33	726.41	754.26	732.55	781.35	787.93	0	714.25	737.42	710.31
4.2285e+13	0	0	794.74	807.15	691.22	757.18	0	734.66	822.95	796.12	766.75	0	0	746.69	766.75	723.02	755.76	733.21	737.21	733.11	818.28	829.69	779.13	753.04	731.79	828.07	766.01	774.74	808.98	694.84	0	0	777.11	730.98	0	755.21	735.42	710.83	726.84	750.17	726.3	750.07	732.47	781.5	788.05	0	714.15	737.24	710.13
4.2331e+13	0	0	789.6	806.99	691.15	757.05	0	734.44	822.89	795.98	766.64	0	0	746.51	766.64	722.95	755.6	733.03	737.1	733.01	818	828.44	778.95	748.65	731.65	828.08	765.86	774.63	803.99	694.74	0	0	776.94	730.71	0	755.08	735.23	710.59	726.68	750	726.2	746.58	732.38	781.19	787.99	0	714.05	737.05	709.94
4.2376e+13	0	0	785.32	806.83	691.08	756.85	0	734.04	822.81	795.84	766.53	0	0	746.15	766.53	722.87	755.44	732.84	737	732.92	817.37	826.87	778.77	745.07	731.5	827.89	765.72	774.51	799.74	694.63	0	0	776.77	730.46	0	754.95	734.91	710.35	726.52	749.84	726.1	743.59	732.29	780.54	787.7	0	713.94	736.87	709.76
4.2422e+13	0	0	834.49	807.99	692.78	758.35	0	735.54	823.87	797.01	767.75	0	0	747.51	767.75	724.27	756.68	734.17	738.25	734.22	817.33	826.74	780.03	793.4	732.75	828.48	766.93	775.72	843.01	696.22	696.1	0	778.01	732.08	0	756.16	736.53	711.94	727.8	751.09	727.4	767.51	733.61	780.95	788.62	690.5	715.32	738.19	711.14
4.2467e+13	0	0	814.72	807.85	692.7	757.91	0	735.01	823.65	796.87	767.63	0	0	746.97	767.63	724.19	756.52	733.99	738.14	734.13	817.45	829.51	779.86	771.63	732.6	828.08	766.79	775.6	827.21	696.12	0	0	777.84	731.83	0	756.02	736	711.7	727.64	750.93	727.29	761.89	733.52	780.82	788.1	690.34	715.22	738	710.96
4.2513e+13	0	0	804.31	807.7	692.63	757.59	0	734.9	823.43	796.72	767.52	0	0	746.87	767.52	724.12	756.36	733.8	738.03	734.04	818.15	830.57	779.68	761.58	732.45	828.12	766.64	775.49	817.97	696.02	0	0	777.68	731.57	0	755.89	735.75	711.45	727.48	750.76	727.19	756.21	733.44	781.39	788.09	690.18	715.11	737.82	710.78
4.2559e+13	0	0	797.12	807.54	692.56	757.43	0	734.89	823.29	796.58	767.41	0	0	746.9	767.41	724.05	756.2	733.61	737.92	733.95	818.51	830.26	779.51	755.1	732.31	828.3	766.5	775.37	811.28	695.92	0	0	777.51	731.31	0	755.76	735.65	711.21	727.32	750.6	727.09	751.67	733.35	781.7	788.24	690.01	715.01	737.64	710.59
4.2604e+13	0	0	791.57	807.38	692.49	757.31	0	734.73	823.21	796.44	767.29	0	0	746.79	767.29	723.97	756.04	733.43	737.81	733.85	818.4	829.19	779.33	750.29	732.16	828.37	766.35	775.26	805.94	695.82	0	0	777.34	731.04	0	755.62	735.51	710.97	727.16	750.43	726.98	747.95	733.26	781.55	788.26	0	714.91	737.45	710.41
4.265e+13	0	0	787	807.22	692.41	757.14	0	734.39	823.15	796.3	767.18	0	0	746.49	767.18	723.9	755.88	733.24	737.71	733.76	817.88	827.72	779.15	746.45	732.02	828.26	766.21	775.14	801.45	695.71	0	0	777.17	730.79	0	755.49	735.24	710.72	727	750.27	726.88	744.79	733.18	781.02	788.06	0	714.8	737.27	710.23
4.2695e+13	0	0	850.47	808.37	694.09	758.7	0	735.98	824.24	797.46	768.39	0	0	747.95	768.39	725.28	757.11	734.57	738.95	735.05	817.91	826.29	780.4	813.29	733.26	828.97	767.41	776.34	853.45	697.28	695.19	0	778.41	732.4	690.25	756.69	736.94	712.31	728.27	751.51	728.16	765.4	734.48	781.53	789.1	691.12	716.16	738.58	711.6
4.2741e+13	0	0	820.38	808.23	694.01	758.27	0	735.33	824.04	797.32	768.27	0	0	747.3	768.27	725.2	756.95	734.38	738.84	734.95	817.5	828.86	780.23	777.47	733.11	828.45	767.27	776.23	832.02	697.18	692.34	0	778.24	732.15	690.18	756.56	736.35	712.06	728.11	751.35	728.06	764.44	734.39	780.91	788.45	690.96	716.06	738.4	711.42
4.2786e+13	0	0	807.81	808.08	693.94	757.89	0	735.09	823.8	797.18	768.16	0	0	747.06	768.16	725.13	756.79	734.19	738.73	734.86	818.14	830.61	780.06	764.85	732.96	828.35	767.12	776.11	821.17	697.07	0	0	778.07	731.9	690.12	756.42	736	711.82	727.95	751.18	727.96	758.32	734.3	781.37	788.27	690.79	715.96	738.21	711.24
4.2832e+13	0	0	799.72	807.92	693.87	757.68	0	735.09	823.63	797.04	768.05	0	0	747.08	768.05	725.06	756.63	734.01	738.62	734.77	818.67	830.72	779.88	757.38	732.81	828.51	766.98	776	813.75	696.97	0	0	777.9	731.63	690.05	756.29	735.87	711.58	727.79	751.02	727.85	753.38	734.22	781.84	788.41	690.63	715.85	738.03	711.05
4.2878e+13	0	0	793.66	807.76	693.79	757.56	0	734.99	823.54	796.89	767.93	0	0	747.04	767.93	724.98	756.47	733.82	738.51	734.68	818.73	829.88	779.71	752.07	732.67	828.64	766.84	775.88	807.99	696.87	0	0	777.73	731.37	0	756.16	735.76	711.33	727.63	750.85	727.75	749.39	734.13	781.86	788.5	690.47	715.75	737.85	710.87
4.2923e+13	0	0	788.78	807.6	693.72	757.42	0	734.72	823.47	796.75	767.82	0	0	746.81	767.82	724.91	756.31	733.64	738.4	734.58	818.35	828.53	779.53	747.92	732.52	828.6	766.69	775.76	803.23	696.77	0	0	777.56	731.11	0	756.02	735.54	711.09	727.47	750.69	727.64	746.04	734.04	781.45	788.38	690.3	715.65	737.66	710.69
4.2969e+13	0	0	892.63	808.74	695.37	759.04	0	736.41	824.58	797.91	769.02	0	0	748.37	769.02	726.27	757.54	734.96	739.63	735.86	818.57	826.86	780.77	867.7	733.75	829.43	767.89	776.96	865.59	698.31	0	0	778.79	732.71	691.6	757.22	737.32	712.67	728.73	751.93	728.92	749.8	735.33	782.14	789.56	691.75	716.99	738.97	712.05
4.3014e+13	0	0	827.81	808.6	695.29	758.64	0	735.71	824.41	797.77	768.91	0	0	747.69	768.91	726.2	757.38	734.77	739.52	735.76	817.7	827.98	780.6	785.59	733.61	828.89	767.74	776.84	838.05	698.21	695.29	0	778.62	732.47	691.54	757.08	736.74	712.42	728.57	751.76	728.81	766.85	735.24	781.17	788.88	691.58	716.88	738.78	711.87
4.306e+13	0	0	811.87	808.46	695.22	758.21	0	735.3	824.18	797.63	768.79	0	0	747.28	768.79	726.12	757.22	734.58	739.41	735.67	818.11	830.41	780.42	768.75	733.46	828.6	767.6	776.73	824.79	698.11	0	0	778.45	732.22	691.47	756.95	736.27	712.18	728.41	751.6	728.71	760.6	735.15	781.34	788.49	691.41	716.78	738.6	711.69
4.3105e+13	0	0	802.58	808.3	695.15	757.94	0	735.27	823.98	797.48	768.68	0	0	747.25	768.68	726.04	757.06	734.4	739.3	735.58	818.76	831.05	780.25	759.94	733.31	828.71	767.45	776.61	816.43	698	0	0	778.28	731.96	691.4	756.82	736.09	711.94	728.25	751.43	728.6	755.22	735.06	781.9	788.56	691.24	716.68	738.42	711.5
4.3151e+13	0	0	795.91	808.14	695.07	757.8	0	735.23	823.86	797.34	768.56	0	0	747.26	768.56	725.97	756.9	734.21	739.2	735.48	818.99	830.49	780.08	753.99	733.17	828.87	767.31	776.49	810.17	697.9	0	0	778.12	731.69	691.33	756.68	736	711.7	728.09	751.27	728.5	750.91	734.98	782.1	788.7	691.07	716.58	738.23	711.32
4.3197e+13	0	0	790.66	807.98	695	757.68	0	735.02	823.79	797.2	768.45	0	0	747.1	768.45	725.89	756.74	734.03	739.09	735.39	818.77	829.3	779.9	749.48	733.02	828.9	767.17	776.38	805.09	697.8	0	0	777.95	731.43	691.27	756.55	735.82	711.46	727.93	751.1	728.39	747.34	734.89	781.84	788.66	690.91	716.47	738.05	711.14
4.3242e+13	0	0	786.29	807.83	694.93	757.49	0	734.64	823.72	797.06	768.34	0	0	746.76	768.34	725.82	756.58	733.84	738.98	735.3	818.18	827.77	779.72	745.82	732.87	828.74	767.02	776.26	800.77	697.7	0	0	777.78	731.17	691.2	756.41	735.52	711.21	727.77	750.94	728.29	744.29	734.8	781.22	788.4	690.74	716.37	737.87	710.96
4.3288e+13	0	0	838.66	808.96	696.55	758.99	0	736.14	824.77	798.21	769.53	0	0	748.12	769.53	727.17	757.8	735.15	740.2	736.56	818.13	827.16	780.96	798.37	734.09	829.36	768.21	777.45	846.12	699.22	696.27	0	779	732.78	692.87	757.6	737.14	712.78	729.03	752.17	729.55	768.01	736.08	781.64	789.35	692.17	717.69	739.17	712.31
4.3333e+13	0	0	816.71	808.82	696.48	758.55	0	735.56	824.56	798.07	769.41	0	0	747.55	769.41	727.09	757.64	734.96	740.09	736.46	818.09	829.95	780.78	773.6	733.95	828.92	768.07	777.33	829.01	699.11	0	0	778.83	732.53	692.8	757.46	736.58	712.54	728.87	752.01	729.44	763.05	735.99	781.36	788.78	692.01	717.59	738.98	712.13
4.3379e+13	0	0	805.77	808.68	696.4	758.21	0	735.44	824.33	797.93	769.3	0	0	747.42	769.3	727.02	757.48	734.78	739.98	736.37	818.78	831.21	780.61	762.87	733.8	828.91	767.92	777.21	819.38	699.01	0	0	778.66	732.27	692.74	757.33	736.31	712.29	728.71	751.84	729.34	757.2	735.9	781.91	788.72	691.85	717.49	738.8	711.95
4.3424e+13	0	0	798.34	808.52	696.33	758.04	0	735.43	824.18	797.78	769.18	0	0	747.45	769.18	726.94	757.32	734.59	739.87	736.27	819.19	831.02	780.44	756.11	733.65	829.08	767.78	777.09	812.5	698.91	0	0	778.49	732.01	692.67	757.2	736.21	712.05	728.55	751.67	729.23	752.54	735.81	782.27	788.87	691.69	717.38	738.61	711.76
4.347e+13	0	0	792.65	808.36	696.25	757.92	0	735.29	824.1	797.64	769.07	0	0	747.36	769.07	726.86	757.16	734.41	739.76	736.18	819.13	830.02	780.26	751.15	733.51	829.18	767.63	776.98	807.05	698.81	0	0	778.33	731.74	692.6	757.06	736.08	711.81	728.39	751.51	729.13	748.72	735.72	782.18	788.91	691.52	717.28	738.43	711.58
4.3515e+13	0	0	787.99	808.2	696.18	757.76	0	734.97	824.04	797.5	768.95	0	0	747.08	768.95	726.79	757	734.22	739.65	736.09	818.66	828.6	780.08	747.22	733.36	829.09	767.49	776.86	802.49	698.71	0	0	778.16	731.48	692.53	756.93	735.82	711.57	728.23	751.35	729.03	745.49	735.63	781.68	788.73	691.35	717.18	738.25	711.4
4.3561e+13	0	0	858.42	809.32	697.78	759.33	0	736.57	825.11	798.65	770.14	0	0	748.55	770.14	728.12	758.21	735.53	740.86	737.34	818.74	826.98	781.32	823.54	734.57	829.82	768.67	778.04	857.71	700.2	694.53	0	779.38	733.08	694.18	758.11	737.53	713.13	729.47	752.57	730.27	763.09	736.9	782.23	789.81	692.76	718.49	739.54	712.74
4.3607e+13	0	0	822.78	809.18	697.7	758.91	0	735.89	824.93	798.5	770.02	0	0	747.88	770.02	728.05	758.05	735.34	740.75	737.24	818.16	829.21	781.14	779.98	734.43	829.29	768.52	777.92	834.1	700.1	693.51	0	779.21	732.84	694.11	757.97	736.93	712.89	729.31	752.41	730.17	765.59	736.81	781.48	789.14	692.59	718.38	739.36	712.56
4.3652e+13	0	0	809.41	809.04	697.63	758.51	0	735.61	824.69	798.36	769.91	0	0	747.6	769.91	727.97	757.89	735.15	740.64	737.15	818.75	831.17	780.97	766.3	734.28	829.13	768.38	777.8	822.67	700	0	0	779.04	732.58	694.04	757.84	736.55	712.64	729.15	752.24	730.06	759.35	736.72	781.88	788.9	692.43	718.28	739.17	712.38
4.3698e+13	0	0	801	808.88	697.55	758.28	0	735.61	824.51	798.22	769.79	0	0	747.61	769.79	727.89	757.73	734.97	740.53	737.05	819.32	831.42	780.79	758.46	734.13	829.28	768.23	777.69	815.01	699.9	0	0	778.87	732.32	693.97	757.7	736.42	712.4	728.99	752.08	729.96	754.27	736.63	782.38	789.02	692.26	718.18	738.99	712.2
4.3743e+13	0	0	794.78	808.72	697.48	758.16	0	735.53	824.41	798.07	769.68	0	0	747.59	769.68	727.81	757.57	734.78	740.42	736.96	819.43	830.67	780.62	752.96	733.99	829.42	768.09	777.57	809.13	699.8	0	0	778.7	732.05	693.9	757.57	736.31	712.16	728.83	751.91	729.85	750.18	736.54	782.45	789.12	692.1	718.07	738.8	712.02
4.3789e+13	0	0	789.79	808.56	697.41	758.02	0	735.28	824.34	797.93	769.56	0	0	747.38	769.56	727.74	757.41	734.6	740.31	736.86	819.1	829.38	780.44	748.7	733.84	829.4	767.94	777.45	804.28	699.7	0	0	778.53	731.79	693.83	757.43	736.1	711.92	728.67	751.75	729.75	746.75	736.45	782.09	789.03	691.94	717.97	738.62	711.84
4.3834e+13	0	0	927.57	809.68	698.98	759.65	0	736.98	825.44	799.07	770.74	0	0	748.96	770.74	729.06	758.62	735.89	741.51	738.1	819.38	827.76	781.67	909.34	735.05	830.25	769.12	778.62	862.74	701.16	0	0	779.75	733.38	695.46	758.61	737.89	713.48	729.91	752.97	730.98	744.55	737.7	782.82	790.24	693.34	719.26	739.91	713.17
4.388e+13	0	0	830.95	809.54	698.9	759.26	0	736.27	825.28	798.93	770.62	0	0	748.28	770.62	728.98	758.46	735.71	741.4	738.01	818.42	828.31	781.49	789.12	734.9	829.72	768.98	778.5	840.58	701.06	696	0	779.57	733.14	695.39	758.47	737.31	713.23	729.75	752.8	730.88	767.82	737.61	781.8	789.57	693.18	719.16	739.72	712.99
4.3926e+13	0	0	813.65	809.4	698.83	758.82	0	735.82	825.05	798.79	770.51	0	0	747.81	770.51	728.9	758.3	735.52	741.29	737.91	818.7	830.88	781.32	770.44	734.75	829.39	768.83	778.39	826.43	700.96	0	0	779.4	732.89	695.32	758.34	736.81	712.99	729.59	752.64	730.77	761.68	737.52	781.84	789.12	693.02	719.06	739.54	712.81
4.3971e+13	0	0	803.94	809.24	698.76	758.53	0	735.77	824.84	798.64	770.39	0	0	747.77	770.39	728.83	758.14	735.34	741.18	737.82	819.37	831.69	781.14	761.12	734.6	829.46	768.68	778.27	817.75	700.86	0	0	779.23	732.63	695.25	758.2	736.61	712.75	729.43	752.47	730.67	756.14	737.43	782.42	789.16	692.85	718.95	739.36	712.62
4.4017e+13	0	0	797.07	809.09	698.68	758.39	0	735.74	824.71	798.5	770.27	0	0	747.79	770.27	728.75	757.98	735.15	741.07	737.72	819.66	831.24	780.97	754.94	734.46	829.63	768.54	778.15	811.34	700.76	0	0	779.07	732.36	695.18	758.07	736.53	712.51	729.27	752.31	730.56	751.72	737.34	782.66	789.31	692.68	718.85	739.17	712.44
4.4062e+13	0	0	791.69	808.92	698.61	758.27	0	735.56	824.64	798.36	770.16	0	0	747.65	770.16	728.67	757.82	734.96	740.96	737.63	819.49	830.12	780.79	750.29	734.31	829.68	768.39	778.03	806.16	700.66	0	0	778.9	732.1	695.11	757.93	736.36	712.27	729.11	752.14	730.46	748.07	737.25	782.45	789.29	692.51	718.75	738.99	712.26
4.4108e+13	0	0	787.24	808.77	698.53	758.09	0	735.19	824.57	798.21	770.04	0	0	747.33	770.04	728.59	757.66	734.78	740.85	737.53	818.93	828.63	780.61	746.54	734.16	829.54	768.25	777.91	801.78	700.56	0	0	778.73	731.84	695.04	757.8	736.07	712.03	728.95	751.98	730.35	744.96	737.16	781.87	789.06	692.35	718.64	738.81	712.08
4.4153e+13	0	0	843.46	809.89	700.08	759.6	0	736.69	825.62	799.35	771.21	0	0	748.7	771.21	729.9	758.86	736.07	742.03	738.76	818.9	827.6	781.84	804.27	735.36	830.18	769.42	779.08	849.49	702.01	696.45	0	779.94	733.43	696.64	758.96	737.7	713.57	730.18	753.19	731.57	768	738.4	782.3	790.03	693.74	719.92	740.09	713.4
4.4199e+13	0	0	818.78	809.74	700.01	759.16	0	736.08	825.41	799.21	771.1	0	0	748.09	771.1	729.82	758.7	735.88	741.92	738.66	818.7	830.33	781.66	775.66	735.21	829.71	769.27	778.96	830.84	701.9	691.31	0	779.77	733.18	696.57	758.83	737.12	713.33	730.02	753.02	731.47	764.18	738.31	781.87	789.42	693.57	719.82	739.9	713.22
4.4245e+13	0	0	807.24	809.6	699.93	758.8	0	735.92	825.18	799.06	770.98	0	0	747.92	770.98	729.74	758.54	735.7	741.81	738.56	819.37	831.78	781.49	764.18	735.07	829.65	769.13	778.84	820.77	701.8	0	0	779.6	732.93	696.5	758.69	736.82	713.09	729.86	752.86	731.36	758.17	738.22	782.4	789.31	693.41	719.71	739.72	713.04
4.429e+13	0	0	799.55	809.44	699.86	758.61	0	735.92	825.02	798.92	770.86	0	0	747.96	770.86	729.66	758.38	735.51	741.7	738.47	819.83	831.72	781.31	757.11	734.92	829.82	768.98	778.72	813.7	701.7	0	0	779.43	732.66	696.43	758.56	736.72	712.84	729.7	752.69	731.25	753.37	738.13	782.81	789.46	693.25	719.61	739.53	712.86
4.4336e+13	0	0	793.71	809.28	699.78	758.5	0	735.81	824.94	798.78	770.75	0	0	747.89	770.75	729.59	758.22	735.33	741.59	738.37	819.82	830.8	781.14	751.99	734.77	829.93	768.84	778.6	808.14	701.6	0	0	779.26	732.4	696.36	758.42	736.6	712.6	729.54	752.53	731.15	749.47	738.04	782.76	789.52	693.09	719.51	739.35	712.68
4.4381e+13	0	0	788.96	809.12	699.71	758.35	0	735.5	824.87	798.63	770.63	0	0	747.63	770.63	729.51	758.06	735.14	741.48	738.28	819.39	829.42	780.96	747.96	734.63	829.86	768.69	778.48	803.5	701.5	0	0	779.09	732.14	696.29	758.29	736.36	712.36	729.38	752.36	731.04	746.17	737.94	782.3	789.37	692.93	719.4	739.17	712.5
4.4427e+13	0	0	869.17	810.23	701.23	759.92	0	737.11	825.94	799.76	771.79	0	0	749.11	771.79	730.8	759.25	736.43	742.66	739.49	819.52	827.73	782.18	837.53	735.82	830.62	769.86	779.64	862.1	702.93	692.93	0	780.29	733.72	697.87	759.44	738.07	713.9	730.6	753.57	732.25	759.05	739.17	782.89	790.48	694.3	720.67	740.44	713.81
4.4472e+13	0	0	825.32	810.09	701.16	759.51	0	736.41	825.76	799.62	771.68	0	0	748.43	771.68	730.72	759.09	736.24	742.55	739.4	818.81	829.52	782	782.68	735.67	830.09	769.71	779.52	836.25	702.83	694.53	0	780.12	733.47	697.8	759.31	737.48	713.66	730.44	753.41	732.15	766.7	739.08	782.04	789.8	694.13	720.56	740.26	713.63
4.4518e+13	0	0	811.02	809.94	701.08	759.09	0	736.09	825.53	799.47	771.56	0	0	748.09	771.56	730.64	758.93	736.05	742.44	739.3	819.32	831.66	781.83	767.79	735.52	829.87	769.56	779.4	824.17	702.73	0	0	779.95	733.22	697.73	759.17	737.05	713.42	730.28	753.24	732.04	760.37	738.99	782.35	789.49	693.96	720.46	740.07	713.45
4.4563e+13	0	0	802.28	809.79	701.01	758.84	0	736.08	825.34	799.33	771.44	0	0	748.1	771.44	730.56	758.77	735.87	742.33	739.2	819.92	832.08	781.65	759.54	735.37	830	769.42	779.28	816.26	702.62	0	0	779.78	732.96	697.66	759.04	736.91	713.18	730.12	753.07	731.94	755.14	738.9	782.88	789.6	693.8	720.35	739.89	713.27
4.4609e+13	0	0	795.88	809.63	700.93	758.72	0	736.03	825.23	799.19	771.33	0	0	748.1	771.33	730.48	758.61	735.68	742.21	739.11	820.08	831.42	781.48	753.84	735.23	830.15	769.27	779.17	810.24	702.52	0	0	779.61	732.69	697.59	758.9	736.82	712.94	729.96	752.91	731.83	750.94	738.81	783.01	789.71	693.63	720.25	739.71	713.09
4.4655e+13	0	0	790.78	809.47	700.86	758.59	0	735.79	825.16	799.04	771.21	0	0	747.91	771.21	730.41	758.45	735.5	742.1	739.01	819.8	830.18	781.3	749.47	735.08	830.15	769.13	779.05	805.31	702.42	0	0	779.44	732.43	697.52	758.77	736.63	712.7	729.8	752.74	731.73	747.45	738.72	782.69	789.64	693.47	720.15	739.52	712.91
4.47e+13	0	0	1031.7	810.57	702.36	760.22	0	737.51	826.24	800.17	772.36	0	0	749.5	772.36	731.68	759.64	736.78	743.27	740.22	820.14	828.63	782.52	1019.2	736.26	831.03	770.29	780.2	830.92	703.83	0	0	780.65	734	699.07	759.92	738.42	714.23	731.02	753.95	732.92	742.99	739.93	783.47	790.89	694.83	721.4	740.79	714.22
4.4746e+13	0	0	834.4	810.42	702.29	759.85	0	736.8	826.1	800.02	772.25	0	0	748.83	772.25	731.61	759.48	736.59	743.16	740.12	819.12	828.61	782.34	793.11	736.11	830.52	770.14	780.08	843.28	703.73	696.57	0	780.47	733.76	699	759.78	737.85	713.99	730.86	753.78	732.82	768.62	739.84	782.4	790.23	694.67	721.29	740.61	714.04
4.4791e+13	0	0	815.47	810.28	702.21	759.4	0	736.29	825.88	799.88	772.13	0	0	748.31	772.13	731.53	759.32	736.41	743.05	740.02	819.27	831.29	782.16	772.2	735.97	830.13	769.99	779.96	828.08	703.63	0	0	780.3	733.51	698.93	759.65	737.32	713.74	730.69	753.62	732.71	762.76	739.75	782.32	789.73	694.51	721.19	740.42	713.85
4.4837e+13	0	0	805.3	810.13	702.13	759.09	0	736.23	825.66	799.74	772.01	0	0	748.24	772.01	731.45	759.15	736.22	742.94	739.93	819.94	832.28	781.99	762.3	735.82	830.17	769.85	779.84	819.06	703.52	0	0	780.13	733.25	698.86	759.51	737.1	713.5	730.53	753.45	732.61	757.06	739.66	782.89	789.73	694.35	721.08	740.24	713.67
4.4882e+13	0	0	798.21	809.97	702.06	758.94	0	736.22	825.52	799.59	771.89	0	0	748.27	771.89	731.37	758.99	736.03	742.83	739.83	820.28	831.95	781.81	755.87	735.67	830.34	769.7	779.72	812.48	703.42	0	0	779.96	732.98	698.79	759.37	737.02	713.26	730.38	753.28	732.5	752.52	739.57	783.19	789.87	694.18	720.98	740.06	713.49
4.4928e+13	0	0	792.71	809.81	701.98	758.82	0	736.05	825.45	799.45	771.78	0	0	748.16	771.78	731.29	758.83	735.85	742.72	739.73	820.16	830.89	781.64	751.08	735.53	830.41	769.56	779.6	807.2	703.32	0	0	779.79	732.72	698.72	759.24	736.87	713.02	730.22	753.12	732.39	748.79	739.47	783.02	789.89	694.01	720.88	739.87	713.31
4.4974e+13	0	0	788.17	809.66	701.91	758.65	0	735.7	825.38	799.31	771.66	0	0	747.85	771.66	731.21	758.67	735.66	742.61	739.64	819.65	829.44	781.46	747.25	735.38	830.29	769.41	779.48	802.75	703.22	0	0	779.62	732.47	698.65	759.1	736.59	712.78	730.06	752.95	732.29	745.62	739.38	782.47	789.67	693.85	720.77	739.69	713.13
4.5019e+13	0	0	849.18	810.76	703.39	760.17	0	737.22	826.42	800.42	772.81	0	0	749.24	772.81	732.47	759.86	736.94	743.76	740.83	819.65	828.08	782.67	811.47	736.55	830.96	770.56	780.62	853.18	704.61	696.13	690.05	780.82	734.04	700.17	760.25	738.23	714.31	731.26	754.15	733.48	767.25	740.59	782.94	790.68	695.19	722.01	740.95	714.43
4.5065e+13	0	0	820.93	810.62	703.31	759.73	0	736.57	826.22	800.28	772.69	0	0	748.6	772.69	732.39	759.7	736.75	743.65	740.73	819.28	830.64	782.49	777.86	736.41	830.46	770.42	780.5	832.72	704.51	692.65	0	780.65	733.79	700.1	760.11	737.64	714.06	731.1	753.99	733.37	765.29	740.5	782.37	790.04	695.03	721.91	740.77	714.25
4.511e+13	0	0	808.71	810.47	703.24	759.35	0	736.37	825.99	800.14	772.57	0	0	748.39	772.57	732.31	759.54	736.56	743.54	740.63	819.91	832.3	782.32	765.51	736.26	830.36	770.27	780.38	822.17	704.41	0	0	780.48	733.54	700.03	759.98	737.3	713.82	730.94	753.82	733.26	759.14	740.4	782.85	789.87	694.87	721.8	740.58	714.07
4.5156e+13	0	0	800.75	810.31	703.16	759.15	0	736.38	825.82	799.99	772.45	0	0	748.43	772.45	732.23	759.37	736.38	743.43	740.54	820.41	832.38	782.14	758.12	736.11	830.51	770.12	780.26	814.89	704.31	0	0	780.31	733.27	699.96	759.84	737.2	713.58	730.78	753.65	733.16	754.21	740.31	783.3	790.01	694.71	721.7	740.4	713.89
4.5201e+13	0	0	794.76	810.15	703.09	759.04	0	736.29	825.73	799.85	772.34	0	0	748.38	772.34	732.15	759.21	736.19	743.32	740.44	820.46	831.54	781.97	752.83	735.97	830.64	769.98	780.14	809.21	704.21	0	0	780.14	733.01	699.89	759.7	737.09	713.34	730.62	753.49	733.05	750.21	740.22	783.3	790.09	694.55	721.59	740.22	713.71
4.5247e+13	0	0	789.91	809.99	703.01	758.9	0	736	825.66	799.71	772.22	0	0	748.14	772.22	732.07	759.05	736.01	743.21	740.34	820.08	830.21	781.79	748.69	735.82	830.59	769.83	780.02	804.49	704.1	0	0	779.97	732.75	699.82	759.57	736.86	713.11	730.46	753.32	732.94	746.85	740.13	782.88	789.96	694.39	721.49	740.04	713.53
4.5293e+13	0	0	885.26	811.08	704.47	760.48	0	737.63	826.72	800.82	773.36	0	0	749.64	773.36	733.32	760.23	737.28	744.36	741.53	820.27	828.52	782.99	858.29	736.98	831.37	770.98	781.16	865.82	705.47	691.33	690.63	781.16	734.31	701.32	760.71	738.59	714.62	731.66	754.52	734.12	753.3	741.32	783.52	791.1	695.72	722.71	741.29	714.82
4.5338e+13	0	0	828.04	810.94	704.39	760.07	0	736.91	826.55	800.67	773.24	0	0	748.95	773.24	733.24	760.07	737.09	744.24	741.43	819.44	829.78	782.82	785.66	736.84	830.84	770.83	781.04	838.51	705.37	695.76	690.48	780.99	734.07	701.25	760.57	737.99	714.38	731.5	754.35	734.01	767.75	741.23	782.58	790.42	695.56	722.61	741.11	714.64
4.5384e+13	0	0	812.65	810.8	704.32	759.64	0	736.54	826.32	800.53	773.12	0	0	748.56	773.12	733.16	759.91	736.9	744.13	741.33	819.85	832.1	782.64	769.33	736.69	830.58	770.68	780.92	825.68	705.27	0	690.33	780.82	733.82	701.18	760.43	737.54	714.14	731.34	754.18	733.91	761.4	741.13	782.79	790.06	695.39	722.5	740.92	714.46
4.5429e+13	0	0	803.55	810.65	704.24	759.38	0	736.53	826.12	800.39	773	0	0	748.56	773	733.08	759.75	736.72	744.02	741.23	820.48	832.68	782.47	760.64	736.54	830.68	770.54	780.8	817.5	705.17	0	690.18	780.65	733.56	701.11	760.3	737.38	713.9	731.18	754.02	733.8	756.02	741.04	783.34	790.13	695.23	722.4	740.74	714.28
4.5475e+13	0	0	796.97	810.49	704.17	759.25	0	736.49	826	800.24	772.89	0	0	748.57	772.89	733	759.59	736.53	743.91	741.14	820.69	832.11	782.29	754.73	736.4	830.83	770.39	780.68	811.33	705.07	0	690.03	780.48	733.29	701.04	760.16	737.3	713.66	731.02	753.85	733.69	751.71	740.95	783.52	790.26	695.06	722.29	740.56	714.1
4.552e+13	0	0	791.75	810.33	704.09	759.13	0	736.28	825.94	800.1	772.77	0	0	748.41	772.77	732.92	759.43	736.35	743.8	741.04	820.46	830.93	782.11	750.23	736.25	830.86	770.25	780.56	806.31	704.97	0	0	780.31	733.03	700.97	760.02	737.12	713.42	730.86	753.69	733.59	748.14	740.86	783.25	790.22	694.9	722.19	740.37	713.92
4.5566e+13	0	0	787.41	810.17	704.01	758.93	0	735.88	825.86	799.95	772.65	0	0	748.05	772.65	732.84	759.27	736.16	743.68	740.94	819.87	829.42	781.94	746.57	736.1	830.69	770.1	780.44	802.03	704.87	0	0	780.14	732.78	700.9	759.89	736.8	713.18	730.71	753.52	733.48	745.08	740.76	782.62	789.95	694.74	722.08	740.19	713.74
4.5611e+13	690.57	0	838.27	811.26	705.45	760.4	0	737.31	826.87	801.06	773.78	690.26	0	749.35	773.78	734.08	760.44	737.42	744.83	742.11	819.81	828.92	783.14	797.73	737.26	831.27	771.24	781.57	846.19	706.22	696.77	691.06	781.32	734.34	702.38	761.02	738.37	714.69	731.9	754.71	734.65	769.17	741.95	782.99	790.86	696.06	723.3	741.44	715.02
4.5657e+13	690.44	0	817.34	811.12	705.38	759.95	0	736.76	826.66	800.92	773.66	690.16	0	748.79	773.66	734	760.28	737.24	744.71	742.01	819.8	831.64	782.96	774.06	737.11	830.84	771.09	781.45	829.76	706.11	690.17	690.9	781.15	734.1	702.31	760.88	737.81	714.45	731.74	754.54	734.54	763.85	741.85	782.76	790.3	695.9	723.19	741.26	714.84
4.5703e+13	690.31	0	806.66	810.97	705.3	759.62	0	736.67	826.43	800.77	773.55	690.05	0	748.69	773.55	733.92	760.12	737.05	744.6	741.92	820.47	832.82	782.79	763.52	736.97	830.84	770.95	781.33	820.37	706.01	0	690.75	780.98	733.84	702.24	760.75	737.56	714.21	731.58	754.37	734.43	757.99	741.76	783.33	790.26	695.74	723.09	741.07	714.66
4.5748e+13	690.19	0	799.35	810.81	705.22	759.45	0	736.67	826.29	800.63	773.43	0	0	748.73	773.43	733.84	759.96	736.87	744.49	741.82	820.86	832.6	782.61	756.82	736.82	831.01	770.8	781.21	813.61	705.91	0	690.6	780.81	733.57	702.17	760.61	737.48	713.97	731.42	754.21	734.32	753.32	741.67	783.67	790.41	695.58	722.98	740.89	714.48
4.5794e+13	690.06	0	793.71	810.65	705.15	759.34	0	736.53	826.2	800.48	773.31	0	0	748.64	773.31	733.75	759.8	736.68	744.38	741.72	820.79	831.61	782.43	751.88	736.67	831.09	770.65	781.08	808.22	705.81	0	690.45	780.64	733.31	702.09	760.47	737.35	713.73	731.26	754.04	734.22	749.51	741.57	783.56	790.44	695.41	722.88	740.71	714.3
4.5839e+13	0	0	789.08	810.5	705.07	759.18	0	736.2	826.14	800.34	773.19	0	0	748.35	773.19	733.67	759.63	736.5	744.26	741.62	820.32	830.2	782.26	747.95	736.53	831	770.51	780.96	803.7	705.71	0	690.31	780.47	733.05	702.02	760.34	737.09	713.49	731.1	753.88	734.11	746.27	741.48	783.05	790.25	695.25	722.77	740.52	714.12
4.5885e+13	691.33	0	856.29	811.58	706.49	760.71	0	737.73	827.17	801.44	774.32	691.22	0	749.76	774.32	734.9	760.8	737.75	745.4	742.78	820.37	828.63	783.45	820.63	737.68	831.69	771.64	782.09	857.21	707.04	695.32	691.64	781.65	734.61	703.48	761.46	738.73	715	732.28	755.06	735.27	765.38	742.65	783.55	791.29	696.56	723.97	741.77	715.39
4.593e+13	691.2	0	823.19	811.44	706.41	760.28	0	737.05	826.98	801.3	774.2	691.12	0	749.09	774.2	734.82	760.64	737.57	745.28	742.68	819.84	830.91	783.28	780.23	737.53	831.17	771.5	781.97	834.67	706.94	693.67	691.49	781.48	734.37	703.41	761.33	738.13	714.76	732.12	754.89	735.16	766.41	742.56	782.85	790.63	696.39	723.87	741.58	715.21
4.5976e+13	691.08	0	810.2	811.29	706.34	759.88	0	736.81	826.75	801.15	774.08	691.01	0	748.84	774.08	734.74	760.48	737.38	745.17	742.59	820.42	832.77	783.1	766.89	737.38	831.02	771.35	781.85	823.57	706.84	0	691.33	781.31	734.12	703.34	761.19	737.77	714.52	731.96	754.73	735.05	760.13	742.47	783.27	790.4	696.23	723.76	741.4	715.03
4.6022e+13	690.95	0	801.95	811.14	706.26	759.66	0	736.83	826.57	801.01	773.96	690.9	0	748.87	773.96	734.65	760.32	737.19	745.06	742.49	820.96	832.98	782.93	759.14	737.23	831.16	771.2	781.72	816.06	706.74	0	691.17	781.14	733.85	703.27	761.05	737.66	714.28	731.8	754.56	734.94	755.05	742.37	783.76	790.53	696.07	723.66	741.22	714.85
4.6067e+13	690.82	0	795.8	810.98	706.18	759.55	0	736.75	826.47	800.86	773.84	690.8	0	748.85	773.84	734.57	760.16	737.01	744.95	742.39	821.06	832.23	782.75	753.67	737.09	831.3	771.06	781.6	810.25	706.64	0	691.02	780.97	733.58	703.2	760.92	737.56	714.04	731.64	754.39	734.84	750.95	742.28	783.81	790.63	695.92	723.55	741.03	714.67
4.6113e+13	690.7	0	790.84	810.82	706.11	759.41	0	736.49	826.4	800.72	773.72	690.7	0	748.63	773.72	734.49	760	736.83	744.83	742.29	820.73	830.95	782.57	749.42	736.94	831.27	770.91	781.48	805.45	706.54	0	690.87	780.8	733.33	703.13	760.78	737.35	713.8	731.48	754.23	734.73	747.52	742.18	783.43	790.52	695.76	723.45	740.85	714.49
4.6158e+13	692.09	0	912.57	811.89	707.51	761	0	738.13	827.45	801.82	774.84	692.2	0	750.15	774.84	735.7	761.16	738.08	745.96	743.44	820.97	829.31	783.76	891.85	738.09	832.08	772.04	782.6	866.01	707.85	0	692.19	781.98	734.88	704.57	761.9	739.09	715.3	732.66	755.41	735.88	747.26	743.35	784.12	791.7	697.05	724.63	742.09	715.76
4.6204e+13	691.96	0	830.98	811.75	707.43	760.6	0	737.41	827.29	801.67	774.72	692.09	0	749.46	774.72	735.62	761	737.89	745.84	743.34	820.05	830.01	783.59	788.99	737.94	831.56	771.89	782.48	840.89	707.75	696.4	692.04	781.81	734.64	704.49	761.76	738.49	715.06	732.5	755.24	735.77	768.72	743.25	783.11	791.02	696.89	724.53	741.91	715.58
4.6249e+13	691.83	0	814.32	811.6	707.35	760.16	0	736.98	827.07	801.53	774.6	691.99	0	749.02	774.6	735.54	760.84	737.7	745.73	743.25	820.35	832.48	783.41	770.94	737.79	831.24	771.74	782.36	827.21	707.65	0	691.89	781.63	734.39	704.42	761.62	738.01	714.82	732.34	755.07	735.66	762.45	743.16	783.2	790.6	696.72	724.42	741.72	715.4
4.6295e+13	691.7	0	804.82	811.45	707.28	759.88	0	736.96	826.86	801.38	774.48	691.89	0	749	774.48	735.46	760.67	737.52	745.62	743.15	820.99	833.23	783.24	761.76	737.64	831.31	771.6	782.23	818.73	707.55	0	691.74	781.46	734.13	704.35	761.49	737.83	714.58	732.18	754.91	735.55	756.91	743.06	783.77	790.64	696.56	724.32	741.54	715.22
4.6341e+13	691.58	0	798.04	811.29	707.2	759.75	0	736.94	826.74	801.24	774.36	691.79	0	749.02	774.36	735.37	760.51	737.33	745.51	743.05	821.26	832.77	783.06	755.62	737.5	831.48	771.45	782.11	812.41	707.45	0	691.59	781.29	733.86	704.28	761.35	737.75	714.34	732.02	754.74	735.45	752.48	742.97	784	790.78	696.4	724.21	741.36	715.04
4.6386e+13	691.45	0	792.71	811.13	707.12	759.63	0	736.75	826.66	801.09	774.25	691.69	0	748.88	774.25	735.29	760.35	737.15	745.39	742.95	821.08	831.65	782.88	750.99	737.35	831.52	771.3	781.99	807.29	707.34	0	691.44	781.12	733.6	704.21	761.21	737.59	714.1	731.86	754.57	735.34	748.83	742.87	783.78	790.76	696.24	724.11	741.17	714.86
4.6432e+13	691.32	0	788.28	810.98	707.04	759.45	0	736.37	826.59	800.95	774.13	691.58	0	748.54	774.13	735.21	760.19	736.96	745.28	742.85	820.53	830.17	782.7	747.25	737.2	831.38	771.16	781.87	802.94	707.24	0	691.28	780.95	733.35	704.13	761.08	737.29	713.86	731.71	754.41	735.23	745.72	742.78	783.18	790.51	696.08	724	740.99	714.68
4.6477e+13	692.7	0	842.71	812.05	708.42	760.92	0	737.81	827.59	802.04	775.24	693.05	0	749.86	775.24	736.41	761.35	738.21	746.4	743.99	820.48	829.25	783.89	803.17	738.34	831.97	772.28	782.98	849.36	708.54	696.97	692.59	782.13	734.9	705.55	762.19	738.86	715.35	732.88	755.58	736.37	769.31	743.93	783.57	791.45	697.36	725.18	742.22	715.94
4.6523e+13	692.57	0	819.29	811.91	708.35	760.47	0	737.21	827.39	801.9	775.12	692.93	0	749.26	775.12	736.33	761.19	738.02	746.28	743.89	820.31	831.93	783.72	776.03	738.19	831.52	772.13	782.86	831.48	708.44	691.65	692.43	781.95	734.65	705.48	762.05	738.29	715.11	732.72	755.41	736.26	764.94	743.84	783.19	790.85	697.21	725.07	742.04	715.76
4.6568e+13	692.44	0	808.04	811.76	708.27	760.12	0	737.09	827.16	801.75	775	692.82	0	749.12	775	736.25	761.02	737.84	746.17	743.79	820.96	833.31	783.54	764.77	738.04	831.47	771.99	782.74	821.67	708.34	0	692.28	781.78	734.4	705.41	761.92	738.01	714.88	732.56	755.25	736.15	758.92	743.74	783.73	790.76	697.05	724.97	741.86	715.58
4.6614e+13	692.32	0	800.47	811.61	708.19	759.94	0	737.11	827.01	801.61	774.88	692.71	0	749.17	774.88	736.16	760.86	737.65	746.06	743.69	821.4	833.21	783.37	757.77	737.9	831.63	771.84	782.61	814.72	708.24	0	692.13	781.61	734.13	705.34	761.78	737.93	714.64	732.4	755.08	736.04	754.13	743.65	784.13	790.91	696.88	724.86	741.67	715.4
4.666e+13	692.19	0	794.69	811.45	708.11	759.83	0	736.99	826.92	801.46	774.76	692.6	0	749.1	774.76	736.08	760.7	737.47	745.94	743.59	821.38	832.29	783.19	752.68	737.75	831.73	771.69	782.49	809.23	708.14	0	691.98	781.44	733.87	705.26	761.64	737.81	714.4	732.24	754.91	735.94	750.22	743.55	784.06	790.96	696.72	724.76	741.49	715.22
4.6705e+13	692.06	0	789.97	811.29	708.04	759.68	0	736.67	826.85	801.32	774.64	692.5	0	748.83	774.64	736	760.54	737.28	745.83	743.5	820.95	830.93	783.01	748.65	737.6	831.66	771.54	782.37	804.63	708.04	0	691.83	781.27	733.61	705.19	761.51	737.56	714.16	732.08	754.75	735.83	746.92	743.46	783.59	790.8	696.56	724.65	741.31	715.04
4.6751e+13	693.41	690.72	865.7	812.35	709.4	761.22	690.22	738.22	827.87	802.4	775.75	693.95	691.16	750.26	775.75	737.19	761.69	738.52	746.94	744.63	821.05	829.25	784.19	832.89	738.73	832.37	772.67	783.48	861.49	709.32	694.15	693.13	782.44	735.16	706.59	762.61	739.22	715.65	733.24	755.92	736.95	761.95	744.6	784.13	791.87	697.83	725.81	742.54	716.29
4.6796e+13	693.29	690.62	825.58	812.21	709.32	760.79	690.08	737.52	827.7	802.26	775.63	693.85	691.09	749.57	775.63	737.1	761.53	738.33	746.82	744.53	820.38	831.13	784.02	782.81	738.59	831.85	772.52	783.35	836.69	709.22	694.99	692.98	782.27	734.91	706.52	762.47	738.62	715.41	733.08	755.75	736.85	767.49	744.51	783.32	791.19	697.67	725.71	742.35	716.11
4.6842e+13	693.16	690.52	811.72	812.07	709.24	760.38	0	737.23	827.47	802.11	775.51	693.74	691.02	749.27	775.51	737.02	761.37	738.15	746.71	744.43	820.89	833.18	783.84	768.31	738.44	831.65	772.37	783.23	824.97	709.11	0	692.83	782.1	734.66	706.45	762.34	738.22	715.17	732.92	755.58	736.74	761.12	744.41	783.66	790.91	697.51	725.6	742.17	715.93
4.6887e+13	693.03	690.42	803.14	811.92	709.17	760.15	0	737.25	827.28	801.97	775.39	693.64	690.95	749.3	775.39	736.94	761.21	737.96	746.6	744.33	821.47	833.54	783.67	760.17	738.29	831.78	772.22	783.11	817.22	709.01	0	692.68	781.93	734.4	706.37	762.2	738.1	714.93	732.76	755.42	736.63	755.89	744.32	784.18	791.01	697.35	725.5	741.99	715.75
4.6933e+13	692.91	690.32	796.82	811.75	709.09	760.03	0	737.19	827.17	801.83	775.27	693.54	690.88	749.29	775.27	736.85	761.05	737.78	746.48	744.23	821.62	832.87	783.49	754.51	738.14	831.92	772.07	782.99	811.28	708.91	0	692.52	781.76	734.13	706.3	762.06	738.01	714.69	732.6	755.25	736.52	751.69	744.22	784.29	791.13	697.19	725.39	741.8	715.58
4.6978e+13	692.78	690.22	791.76	811.59	709.01	759.9	0	736.95	827.1	801.68	775.15	693.44	690.81	749.1	775.15	736.77	760.89	737.59	746.37	744.13	821.33	831.65	783.31	750.15	738	831.92	771.93	782.86	806.39	708.81	0	692.36	781.59	733.88	706.23	761.93	737.81	714.46	732.44	755.08	736.41	748.19	744.13	783.95	791.05	697.04	725.29	741.62	715.4
4.7024e+13	694.12	691.7	973.01	812.65	710.35	761.49	690.83	738.61	828.14	802.76	776.25	694.86	692.36	750.64	776.25	737.95	762.03	738.83	747.47	745.25	821.63	830.08	784.49	959.03	739.12	832.74	773.04	783.96	851.3	710.08	0	693.65	782.75	735.41	707.61	763.03	739.56	715.94	733.6	756.25	737.53	744	745.26	784.69	792.25	698.3	726.44	742.84	716.64
4.707e+13	693.99	691.6	834.21	812.51	710.28	761.11	690.69	737.89	827.99	802.62	776.13	694.76	692.29	749.95	776.13	737.87	761.87	738.64	747.36	745.15	820.65	830.22	784.31	792.75	738.98	832.24	772.9	783.84	843.43	709.97	697.05	693.5	782.58	735.17	707.53	762.89	738.98	715.7	733.44	756.08	737.42	769.56	745.16	783.63	791.59	698.13	726.33	742.66	716.46
4.7115e+13	693.86	691.49	816.04	812.37	710.2	760.66	690.55	737.41	827.78	802.47	776.01	694.66	692.21	749.45	776.01	737.78	761.71	738.46	747.24	745.05	820.82	832.81	784.14	772.63	738.83	831.88	772.75	783.72	828.76	709.87	0	693.35	782.41	734.92	707.46	762.75	738.46	715.46	733.28	755.91	737.31	763.5	745.07	783.6	791.11	697.97	726.23	742.48	716.28
4.7161e+13	693.74	691.37	806.09	812.22	710.12	760.36	690.41	737.37	827.56	802.33	775.88	694.56	692.14	749.41	775.88	737.7	761.55	738.27	747.13	744.95	821.47	833.73	783.96	762.9	738.68	831.92	772.6	783.59	819.95	709.77	0	693.2	782.24	734.67	707.39	762.61	738.26	715.22	733.12	755.75	737.21	757.8	744.97	784.17	791.12	697.81	726.12	742.29	716.1
4.7206e+13	693.61	691.26	799.11	812.06	710.04	760.22	690.27	737.37	827.43	802.18	775.76	694.44	692.06	749.45	775.76	737.61	761.39	738.09	747.01	744.85	821.79	833.38	783.79	756.52	738.53	832.08	772.45	783.47	813.47	709.67	0	693.05	782.07	734.4	707.32	762.48	738.19	714.98	732.96	755.58	737.1	753.26	744.88	784.45	791.26	697.65	726.02	742.11	715.92
4.7252e+13	693.49	691.15	793.65	811.9	709.96	760.11	690.14	737.2	827.35	802.04	775.64	694.33	691.99	749.33	775.64	737.53	761.23	737.9	746.9	744.75	821.66	832.32	783.61	751.75	738.39	832.14	772.3	783.35	808.25	709.57	0	692.9	781.9	734.14	707.24	762.34	738.04	714.75	732.81	755.41	736.99	749.53	744.78	784.27	791.27	697.49	725.91	741.93	715.75
4.7297e+13	693.36	691.05	789.14	811.74	709.89	759.93	690	736.84	827.28	801.89	775.52	694.22	691.92	749.01	775.52	737.45	761.06	737.72	746.79	744.65	821.15	830.88	783.43	747.93	738.24	832.02	772.16	783.23	803.84	709.47	0	692.76	781.72	733.89	707.17	762.2	737.76	714.51	732.65	755.25	736.88	746.36	744.69	783.71	791.05	697.33	725.8	741.75	715.57
[truncated: 451 more columns]
