# Supplementary material for: Determining the current size and state of subvolcanic magma reservoirs
Source: Nat Commun. 2020 Nov 5;11:5477. doi: 10.1038/s41467-020-19084-2 (PMC7644707; doi:10.1038/s41467-020-19084-2)
Supplement: Supplementary file 5 — Supplementary Data 2 [file 41467_2020_19084_MOESM5_ESM.zip › Supplementary data/Tt15_st_Bl_rad10_0.0084.txt]

4.6486e+10	0	0	0	0	0	0	0	0	0	0	0	0	0	0	0	0	0	0	0	0	0	0	0	0	0	0	0	0	0	0	0	0	0	0	0	0	0	0	0	0	0	0	0	0	0	0	0	0	0
9.2973e+10	0	0	0	0	0	0	0	0	0	0	0	0	0	0	0	0	0	0	0	0	0	0	0	0	0	0	0	0	0	0	0	0	0	0	0	0	0	0	0	0	0	0	0	0	0	0	0	0	0
1.3946e+11	0	0	0	0	0	0	0	0	0	0	0	0	0	0	0	0	0	0	0	0	0	0	0	0	0	0	0	0	0	0	0	0	0	0	0	0	0	0	0	0	0	0	0	0	0	0	0	0	0
1.8595e+11	0	0	0	0	0	0	0	0	0	0	0	0	0	0	0	0	0	0	0	0	0	0	0	0	0	0	0	0	0	0	0	0	0	0	0	0	0	0	0	0	0	0	0	0	0	0	0	0	0
2.3243e+11	0	0	0	0	0	0	0	0	0	0	0	0	0	0	0	0	0	0	0	0	0	0	0	0	0	0	0	0	0	0	0	0	0	0	0	0	0	0	0	0	0	0	0	0	0	0	0	0	0
2.7892e+11	0	0	0	0	0	0	0	0	0	0	0	0	0	0	0	0	0	0	0	0	0	0	0	0	0	0	0	0	0	0	0	0	0	0	0	0	0	0	0	0	0	0	0	0	0	0	0	0	0
3.2541e+11	0	0	0	0	0	0	0	0	0	0	0	0	0	0	0	0	0	0	0	0	0	0	0	0	0	0	0	0	0	0	0	0	0	0	0	0	0	0	0	0	0	0	0	0	0	0	0	0	0
3.7189e+11	0	0	0	0	0	0	0	0	0	0	0	0	0	0	0	0	0	0	0	0	0	0	0	0	0	0	0	0	0	0	0	0	0	0	0	0	0	0	0	0	0	0	0	0	0	0	0	0	0
4.1838e+11	0	0	0	0	0	0	0	0	0	0	0	0	0	0	0	0	0	0	0	0	0	0	0	0	0	0	0	0	0	0	0	0	0	0	0	0	0	0	0	0	0	0	0	0	0	0	0	0	0
4.6486e+11	0	0	0	0	0	0	0	0	0	0	0	0	0	0	0	0	0	0	0	0	0	0	0	0	0	0	0	0	0	0	0	0	0	0	0	0	0	0	0	0	0	0	0	0	0	0	0	0	0
5.1135e+11	0	0	0	0	0	0	0	0	0	0	0	0	0	0	0	0	0	0	0	0	0	0	0	0	0	0	0	0	0	0	0	0	0	0	0	0	0	0	0	0	0	0	0	0	0	0	0	0	0
5.5784e+11	0	0	0	0	0	0	0	0	0	0	0	0	0	0	0	0	0	0	0	0	0	0	0	0	0	0	0	0	0	0	0	0	0	0	0	0	0	0	0	0	0	0	0	0	0	0	0	0	0
6.0432e+11	0	0	0	0	0	0	0	0	0	0	0	0	0	0	0	0	0	0	0	0	0	0	0	0	0	0	0	0	0	0	0	0	0	0	0	0	0	0	0	0	0	0	0	0	0	0	0	0	0
6.5081e+11	0	0	0	0	0	0	0	0	0	0	0	0	0	0	0	0	0	0	0	0	0	0	0	0	0	0	0	0	0	0	0	0	0	0	0	0	0	0	0	0	0	0	0	0	0	0	0	0	0
6.973e+11	0	0	0	0	0	0	0	0	0	0	0	0	0	0	0	0	0	0	0	0	0	0	0	0	0	0	0	0	0	0	0	0	0	0	0	0	0	0	0	0	0	0	0	0	0	0	0	0	0
7.4378e+11	0	0	0	0	0	0	0	0	0	0	0	0	0	0	0	0	0	0	0	0	0	0	0	0	0	0	0	0	0	0	0	0	0	0	0	0	0	0	0	0	0	0	0	0	0	0	0	0	0
7.9027e+11	0	0	0	0	0	0	0	0	0	0	0	0	0	0	0	0	0	0	0	0	0	0	0	0	0	0	0	0	0	0	0	0	0	0	0	0	0	0	0	0	0	0	0	0	0	0	0	0	0
8.3676e+11	0	0	0	0	0	0	0	0	0	0	0	0	0	0	0	0	0	0	0	0	0	0	0	0	0	0	0	0	0	0	0	0	0	0	0	0	0	0	0	0	0	0	0	0	0	0	0	0	0
8.8324e+11	0	0	0	0	0	0	0	0	0	0	0	0	0	0	0	0	0	0	0	0	0	0	0	0	0	0	0	0	0	0	0	0	0	0	0	0	0	0	0	0	0	0	0	0	0	0	0	0	0
9.2973e+11	0	0	0	0	0	0	0	0	0	0	0	0	0	0	0	0	0	0	0	0	0	0	0	0	0	0	0	0	0	0	0	0	0	0	0	0	0	0	0	0	0	0	0	0	0	0	0	0	0
9.7622e+11	0	0	0	0	0	0	0	0	0	0	0	0	0	0	0	0	0	0	0	0	0	0	0	0	0	0	0	0	0	0	0	0	0	0	0	0	0	0	0	0	0	0	0	0	0	0	0	0	0
1.0227e+12	0	0	0	0	0	0	0	0	0	0	0	0	0	0	0	0	0	0	0	0	0	0	0	0	0	0	0	0	0	0	0	0	0	0	0	0	0	0	0	0	0	0	0	0	0	0	0	0	0
1.0692e+12	0	0	0	0	0	0	0	0	0	0	0	0	0	0	0	0	0	0	0	0	0	0	0	0	0	0	0	0	0	0	0	0	0	0	0	0	0	0	0	0	0	0	0	0	0	0	0	0	0
1.1157e+12	0	0	0	0	0	0	0	0	0	0	0	0	0	0	0	0	0	0	0	0	0	0	0	0	0	0	0	0	0	0	0	0	0	0	0	0	0	0	0	0	0	0	0	0	0	0	0	0	0
1.1622e+12	0	0	0	0	0	0	0	0	0	0	0	0	0	0	0	0	0	0	0	0	0	0	0	0	0	0	0	0	0	0	0	0	0	0	0	0	0	0	0	0	0	0	0	0	0	0	0	0	0
1.2086e+12	0	0	0	0	0	0	0	0	0	0	0	0	0	0	0	0	0	0	0	0	0	0	0	0	0	0	0	0	0	0	0	0	0	0	0	0	0	0	0	0	0	0	0	0	0	0	0	0	0
1.2551e+12	0	0	0	0	0	0	0	0	0	0	0	0	0	0	0	0	0	0	0	0	0	0	0	0	0	0	0	0	0	0	0	0	0	0	0	0	0	0	0	0	0	0	0	0	0	0	0	0	0
1.3016e+12	0	0	0	0	0	0	0	0	0	0	0	0	0	0	0	0	0	0	0	0	0	0	0	0	0	0	0	0	0	0	0	0	0	0	0	0	0	0	0	0	0	0	0	0	0	0	0	0	0
1.3481e+12	0	0	0	0	0	0	0	0	0	0	0	0	0	0	0	0	0	0	0	0	0	0	0	0	0	0	0	0	0	0	0	0	0	0	0	0	0	0	0	0	0	0	0	0	0	0	0	0	0
1.3946e+12	0	0	0	0	0	0	0	0	0	0	0	0	0	0	0	0	0	0	0	0	0	0	0	0	0	0	0	0	0	0	0	0	0	0	0	0	0	0	0	0	0	0	0	0	0	0	0	0	0
1.4411e+12	0	0	0	0	0	0	0	0	0	0	0	0	0	0	0	0	0	0	0	0	0	0	0	0	0	0	0	0	0	0	0	0	0	0	0	0	0	0	0	0	0	0	0	0	0	0	0	0	0
1.4876e+12	0	0	0	0	0	0	0	0	0	0	0	0	0	0	0	0	0	0	0	0	0	0	0	0	0	0	0	0	0	0	0	0	0	0	0	0	0	0	0	0	0	0	0	0	0	0	0	0	0
1.5341e+12	0	0	0	0	0	0	0	0	0	0	0	0	0	0	0	0	0	0	0	0	0	0	0	0	0	0	0	0	0	0	0	0	0	0	0	0	0	0	0	0	0	0	0	0	0	0	0	0	0
1.5805e+12	0	0	0	0	0	0	0	0	0	0	0	0	0	0	0	0	0	0	0	0	0	0	0	0	0	0	0	0	0	0	0	0	0	0	0	0	0	0	0	0	0	0	0	0	0	0	0	0	0
1.627e+12	0	0	0	0	0	0	0	0	0	0	0	0	0	0	0	0	0	0	0	0	0	0	0	0	0	0	0	0	0	0	0	0	0	0	0	0	0	0	0	0	0	0	0	0	0	0	0	0	0
1.6735e+12	0	0	0	0	0	0	0	0	0	0	0	0	0	0	0	0	0	0	0	0	0	0	0	0	0	0	0	0	0	0	0	0	0	0	0	0	0	0	0	0	0	0	0	0	0	0	0	0	0
1.72e+12	0	0	0	0	0	0	0	699.28	0	0	0	0	0	0	0	0	0	0	0	0	0	0	0	0	0	0	0	0	0	0	0	0	0	0	0	0	697.78	0	0	0	0	0	0	0	0	0	0	0	0
1.7665e+12	0	0	0	0	0	0	0	0	0	0	0	0	0	0	0	0	0	0	0	0	0	0	0	0	0	0	0	0	0	0	0	0	0	0	0	0	0	0	0	0	0	0	0	0	0	0	0	0	0
1.813e+12	0	0	0	0	0	0	0	0	0	0	0	0	0	0	0	0	0	0	0	0	0	0	0	0	0	0	0	0	0	0	0	0	0	0	0	0	0	0	0	0	0	0	0	0	0	0	0	0	0
1.8595e+12	0	0	0	0	0	0	0	0	0	0	0	0	0	0	0	0	0	0	0	0	0	0	0	0	0	0	0	0	0	0	0	0	0	0	0	0	0	0	0	0	0	0	0	0	0	0	0	0	0
1.9059e+12	0	0	0	0	0	0	0	0	0	0	0	0	0	0	0	0	0	0	0	0	0	0	0	0	0	0	0	0	0	0	0	0	0	0	0	0	0	0	0	0	0	0	0	0	0	0	0	0	0
1.9524e+12	0	0	0	0	0	0	0	0	0	0	0	0	0	0	0	0	0	0	0	0	0	0	0	0	0	0	0	0	0	0	0	0	0	0	0	0	0	0	0	0	0	0	0	0	0	0	0	0	0
1.9989e+12	0	0	0	0	0	0	0	727.55	0	0	0	0	0	0	0	0	0	0	0	0	0	0	0	0	0	0	0	0	0	0	0	0	0	0	0	0	725.06	0	0	0	0	0	0	0	0	0	0	0	0
2.0454e+12	0	0	0	0	0	0	0	0	0	0	0	0	0	0	0	0	0	0	0	0	0	0	0	0	0	0	0	0	0	0	0	0	0	0	0	0	0	0	0	0	0	0	0	0	0	0	0	0	0
2.0919e+12	0	0	0	0	0	0	0	0	0	0	0	0	0	0	0	0	0	0	0	0	0	0	0	0	0	0	0	0	0	0	0	0	0	0	0	0	0	0	0	0	0	0	0	0	0	0	0	0	0
2.1384e+12	0	0	0	0	0	0	0	0	0	0	0	0	0	0	0	0	0	0	0	0	0	0	0	0	0	0	0	0	0	0	0	0	0	0	0	0	0	0	0	0	0	0	0	0	0	0	0	0	0
2.1849e+12	0	0	0	0	0	0	0	0	0	0	0	0	0	0	0	0	0	0	0	0	0	0	0	0	0	0	0	0	0	0	0	0	0	0	0	0	0	0	0	0	0	0	0	0	0	0	0	0	0
2.2313e+12	0	0	0	0	0	0	0	0	0	0	0	0	0	0	0	0	0	0	0	0	0	0	0	0	0	0	0	0	0	0	0	0	0	0	0	0	0	0	0	0	0	0	0	0	0	0	0	0	0
2.2778e+12	0	0	0	0	0	0	0	806.88	0	0	0	0	0	0	0	0	0	0	0	0	0	0	0	0	0	0	0	0	0	0	0	0	0	0	0	0	801.6	0	0	0	0	0	0	0	0	0	0	0	0
2.3243e+12	0	0	0	0	0	0	0	0	0	0	0	0	0	0	0	0	0	0	0	0	0	0	0	0	0	0	0	0	0	0	0	0	0	0	0	0	0	0	0	0	0	0	0	0	0	0	0	0	0
2.3708e+12	0	0	0	0	0	0	0	0	0	0	0	0	0	0	0	0	0	0	0	0	0	0	0	0	0	0	0	0	0	0	0	0	0	0	0	0	0	0	0	0	0	0	0	0	0	0	0	0	0
2.4173e+12	0	0	0	0	0	0	0	0	0	0	0	0	0	0	0	0	0	0	0	0	0	0	0	0	0	0	0	0	0	0	0	0	0	0	0	0	0	0	0	0	0	0	0	0	0	0	0	0	0
2.4638e+12	0	0	0	0	0	0	0	0	0	0	0	0	0	0	0	0	0	0	0	0	0	0	0	0	0	0	0	0	0	0	0	0	0	0	0	0	0	0	0	0	0	0	0	0	0	0	0	0	0
2.5103e+12	0	0	0	0	0	0	0	0	0	0	0	0	0	0	0	0	0	0	0	0	0	0	0	0	0	0	0	0	0	0	0	0	0	0	0	0	0	0	0	0	0	0	0	0	0	0	0	0	0
2.5568e+12	0	0	0	0	0	0	0	1000.6	0	0	0	0	0	0	0	0	0	0	0	0	0	0	0	0	0	0	0	0	0	0	0	0	0	0	0	0	999.15	0	0	0	0	0	0	0	0	0	0	0	0
2.6032e+12	0	0	0	0	0	0	0	0	0	0	0	0	0	0	0	0	0	0	0	0	0	0	0	0	0	0	0	0	0	0	0	0	0	0	0	0	0	0	0	0	0	0	0	0	0	0	0	0	0
2.6497e+12	0	0	0	0	0	0	0	0	0	0	0	0	0	0	0	0	0	0	0	0	0	0	0	0	0	0	0	0	0	0	0	0	0	0	0	0	0	0	0	0	0	0	0	0	0	0	0	0	0
2.6962e+12	0	0	0	0	0	0	0	0	0	0	0	0	0	0	0	0	0	0	0	0	0	0	0	0	0	0	0	0	0	0	0	0	0	0	0	0	0	0	0	0	0	0	0	0	0	0	0	0	0
2.7427e+12	0	0	0	0	0	0	0	0	0	0	0	0	0	0	0	0	0	0	0	0	0	0	0	0	0	0	0	0	0	0	0	0	0	0	0	0	0	0	0	0	0	0	0	0	0	0	0	0	0
2.7892e+12	0	0	0	0	0	0	0	0	0	0	0	0	0	0	0	0	0	0	0	0	0	0	0	0	0	0	0	0	0	0	0	0	0	0	0	0	0	0	0	0	0	0	0	0	0	0	0	0	0
2.8357e+12	0	0	0	0	0	0	0	0	0	0	0	0	0	0	0	0	0	0	0	0	0	0	0	0	0	0	0	0	0	0	0	0	0	0	0	0	0	0	0	0	0	0	0	0	0	0	0	0	0
2.8822e+12	0	0	0	0	0	0	0	0	0	0	0	0	0	0	0	0	0	0	0	0	0	0	0	0	0	0	0	0	0	0	0	0	0	0	0	0	0	0	0	0	0	0	0	0	0	0	0	0	0
2.9286e+12	0	0	0	0	0	0	0	0	0	0	0	0	0	0	0	0	0	0	0	0	0	0	0	0	0	0	0	0	0	0	0	0	0	0	0	0	0	0	0	0	0	0	0	0	0	0	0	0	0
2.9751e+12	0	0	0	0	0	0	0	0	0	0	0	0	0	0	0	0	0	0	0	0	0	0	0	0	0	0	0	0	0	0	0	0	0	0	0	0	0	0	0	0	0	0	0	0	0	0	0	0	0
3.0216e+12	0	0	0	0	0	0	0	0	0	0	0	0	0	0	0	0	0	0	0	0	0	0	0	0	0	0	0	0	0	0	0	0	0	0	0	0	0	0	0	0	0	0	0	0	0	0	0	0	0
3.0681e+12	0	0	0	0	0	0	0	0	0	0	0	0	0	0	0	0	0	0	0	0	0	0	0	0	0	0	0	0	0	0	0	0	0	0	0	0	0	0	0	0	0	0	0	0	0	0	0	0	0
3.1146e+12	0	0	0	0	0	0	0	0	0	0	0	0	0	0	0	0	0	0	0	0	0	0	0	0	0	0	0	0	0	0	0	0	0	0	0	0	0	0	0	0	0	0	0	0	0	0	0	0	0
3.1611e+12	0	0	0	0	0	0	0	0	0	0	0	0	0	0	0	0	0	0	0	0	0	0	0	0	0	0	0	0	0	0	0	0	0	0	0	0	0	0	0	0	0	0	0	0	0	0	0	0	0
3.2076e+12	0	0	0	0	0	0	0	0	0	0	0	0	0	0	0	0	0	0	0	0	0	0	0	0	0	0	0	0	0	0	0	0	0	0	0	0	0	0	0	0	0	0	0	0	0	0	0	0	0
3.2541e+12	0	0	0	0	0	0	0	0	0	0	0	0	0	0	0	0	0	0	0	0	0	0	0	0	0	0	0	0	0	0	0	0	0	0	0	0	0	0	0	0	0	0	0	0	0	0	0	0	0
3.3005e+12	0	0	0	0	0	0	0	0	0	0	0	0	0	0	0	0	0	0	0	0	0	0	0	0	0	0	0	0	0	0	0	0	0	0	0	0	0	0	0	0	0	0	0	0	0	0	0	0	0
3.347e+12	0	0	0	0	0	0	0	0	0	0	0	0	0	0	0	0	0	0	0	0	0	0	0	0	0	0	0	0	0	0	0	0	0	0	0	0	0	0	0	0	0	0	0	0	0	0	0	0	0
3.3935e+12	0	0	0	0	0	0	0	0	0	0	0	0	0	0	0	0	0	0	0	0	0	0	0	0	0	0	0	0	0	0	0	0	0	0	0	0	0	0	0	0	0	0	0	0	0	0	0	0	0
3.44e+12	0	0	0	0	0	0	0	701.87	0	0	0	0	0	0	0	0	0	0	0	0	0	0	0	0	0	0	0	0	0	0	0	0	0	0	0	0	693.24	0	0	0	0	0	0	0	0	0	0	0	0
3.4865e+12	0	0	0	0	0	0	0	0	0	0	0	0	0	0	0	0	0	0	0	0	0	0	0	0	0	0	0	0	0	0	0	0	0	0	0	0	0	0	0	0	0	0	0	0	0	0	0	0	0
3.533e+12	0	0	0	0	0	0	0	0	0	0	0	0	0	0	0	0	0	0	0	0	0	0	0	0	0	0	0	0	0	0	0	0	0	0	0	0	0	0	0	0	0	0	0	0	0	0	0	0	0
3.5795e+12	0	0	0	0	0	0	0	0	0	0	0	0	0	0	0	0	0	0	0	0	0	0	0	0	0	0	0	0	0	0	0	0	0	0	0	0	0	0	0	0	0	0	0	0	0	0	0	0	0
3.6259e+12	0	0	0	0	0	0	0	0	0	0	0	0	0	0	0	0	0	0	0	0	0	0	0	0	0	0	0	0	0	0	0	0	0	0	0	0	0	0	0	0	0	0	0	0	0	0	0	0	0
3.6724e+12	0	0	0	0	0	0	0	0	0	0	0	0	0	0	0	0	0	0	0	0	0	0	0	0	0	0	0	0	0	0	0	0	0	0	0	0	0	0	0	0	0	0	0	0	0	0	0	0	0
3.7189e+12	0	0	0	0	0	0	0	710.92	0	0	0	0	0	0	0	0	0	0	0	0	0	0	0	0	0	0	0	0	693.66	0	0	0	0	0	0	0	705.44	0	0	0	0	0	0	0	0	0	0	0	0
3.7654e+12	0	0	0	0	0	0	0	0	0	0	0	0	0	0	0	0	0	0	0	0	0	0	0	0	0	0	0	0	0	0	0	0	0	0	0	0	0	0	0	0	0	0	0	0	0	0	0	0	0
3.8119e+12	0	0	0	0	0	0	0	0	0	0	0	0	0	0	0	0	0	0	0	0	0	0	0	0	0	0	0	0	0	0	0	0	0	0	0	0	0	0	0	0	0	0	0	0	0	0	0	0	0
3.8584e+12	0	0	0	0	0	0	0	0	0	0	0	0	0	0	0	0	0	0	0	0	0	0	0	0	0	0	0	0	0	0	0	0	0	0	0	0	0	0	0	0	0	0	0	0	0	0	0	0	0
3.9049e+12	0	0	0	0	0	0	0	0	0	0	0	0	0	0	0	0	0	0	0	0	0	0	0	0	0	0	0	0	0	0	0	0	0	0	0	0	0	0	0	0	0	0	0	0	0	0	0	0	0
3.9513e+12	0	0	0	0	0	0	0	0	0	0	0	0	0	0	0	0	0	0	0	0	0	0	0	0	0	0	0	0	0	0	0	0	0	0	0	0	0	0	0	0	0	0	0	0	0	0	0	0	0
3.9978e+12	0	0	0	0	0	0	0	720.9	0	0	0	0	0	0	0	0	0	0	0	0	0	0	0	0	0	0	0	0	700.47	0	0	0	0	0	0	0	716.08	0	0	0	0	0	0	0	0	0	0	0	0
4.0443e+12	0	0	0	0	0	0	0	0	0	0	0	0	0	0	0	0	0	0	0	0	0	0	0	0	0	0	0	0	0	0	0	0	0	0	0	0	0	0	0	0	0	0	0	0	0	0	0	0	0
4.0908e+12	0	0	0	0	0	0	0	0	0	0	0	0	0	0	0	0	0	0	0	0	0	0	0	0	0	0	0	0	0	0	0	0	0	0	0	0	0	0	0	0	0	0	0	0	0	0	0	0	0
4.1373e+12	0	0	0	0	0	0	0	0	0	0	0	0	0	0	0	0	0	0	0	0	0	0	0	0	0	0	0	0	0	0	0	0	0	0	0	0	0	0	0	0	0	0	0	0	0	0	0	0	0
4.1838e+12	0	0	0	0	0	0	0	0	0	0	0	0	0	0	0	0	0	0	0	0	0	0	0	0	0	0	0	0	0	0	0	0	0	0	0	0	0	0	0	0	0	0	0	0	0	0	0	0	0
4.2303e+12	0	0	0	0	0	0	0	0	0	0	0	0	0	0	0	0	0	0	0	0	0	0	0	0	0	0	0	0	0	0	0	0	0	0	0	0	0	0	0	0	0	0	0	0	0	0	0	0	0
4.2768e+12	0	0	0	0	0	0	0	734.32	0	0	0	0	0	0	0	0	0	0	0	0	0	0	0	0	0	0	0	0	706.83	0	0	0	0	0	0	0	729.21	0	0	0	0	0	0	0	0	0	0	0	0
4.3232e+12	0	0	0	0	0	0	0	693.13	0	0	0	0	0	0	0	0	0	0	0	0	0	0	0	0	0	0	0	0	0	0	0	0	0	0	0	0	0	0	0	0	0	0	0	0	0	0	0	0	0
4.3697e+12	0	0	0	0	0	0	0	0	0	0	0	0	0	0	0	0	0	0	0	0	0	0	0	0	0	0	0	0	0	0	0	0	0	0	0	0	0	0	0	0	0	0	0	0	0	0	0	0	0
4.4162e+12	0	0	0	0	0	0	0	0	0	0	0	0	0	0	0	0	0	0	0	0	0	0	0	0	0	0	0	0	0	0	0	0	0	0	0	0	0	0	0	0	0	0	0	0	0	0	0	0	0
4.4627e+12	0	0	0	0	0	0	0	0	0	0	0	0	0	0	0	0	0	0	0	0	0	0	0	0	0	0	0	0	0	0	0	0	0	0	0	0	0	0	0	0	0	0	0	0	0	0	0	0	0
4.5092e+12	0	0	0	0	0	0	0	0	0	0	0	0	0	0	0	0	0	0	0	0	0	0	0	0	0	0	0	0	0	0	0	0	0	0	0	0	0	0	0	0	0	0	0	0	0	0	0	0	0
4.5557e+12	0	0	0	0	0	0	0	762.53	0	0	0	0	0	0	0	0	0	0	0	0	0	0	0	0	0	0	0	0	711.7	0	0	0	0	0	0	0	754.1	0	0	0	0	0	0	0	0	0	0	0	0
4.6022e+12	0	0	0	0	0	0	0	700.62	0	0	0	0	0	0	0	0	0	0	0	0	0	0	0	0	0	0	0	0	691.5	0	0	0	0	0	0	0	0	0	0	0	0	0	0	0	0	0	0	0	0
4.6486e+12	0	0	0	0	0	0	0	0	0	0	0	0	0	0	0	0	0	0	0	0	0	0	0	0	0	0	0	0	0	0	0	0	0	0	0	0	0	0	0	0	0	0	0	0	0	0	0	0	0
4.6951e+12	0	0	0	0	0	0	0	0	0	0	0	0	0	0	0	0	0	0	0	0	0	0	0	0	0	0	0	0	0	0	0	0	0	0	0	0	0	0	0	0	0	0	0	0	0	0	0	0	0
4.7416e+12	0	0	0	0	0	0	0	0	0	0	0	0	0	0	0	0	0	0	0	0	0	0	0	0	0	0	0	0	0	0	0	0	0	0	0	0	0	0	0	0	0	0	0	0	0	0	0	0	0
4.7881e+12	0	0	0	0	0	0	0	0	0	0	0	0	0	0	0	0	0	0	0	0	0	0	0	0	0	0	0	0	0	0	0	0	0	0	0	0	0	0	0	0	0	0	0	0	0	0	0	0	0
4.8346e+12	0	0	0	0	0	0	0	845.9	0	0	0	0	0	0	0	0	0	0	0	0	0	0	0	0	0	0	0	0	715.7	0	0	0	0	0	0	0	835.05	0	0	0	0	0	0	0	0	0	0	0	0
4.8811e+12	0	0	0	0	0	0	0	707.62	0	0	0	0	0	0	0	0	0	0	0	0	0	0	0	0	0	0	0	0	697	0	0	0	0	0	0	0	695.67	0	0	0	0	0	0	0	0	0	0	0	0
4.9276e+12	0	0	0	0	0	0	0	692.23	0	0	0	0	0	0	0	0	0	0	0	0	0	0	0	0	0	0	0	0	0	0	0	0	0	0	0	0	0	0	0	0	0	0	0	0	0	0	0	0	0
4.974e+12	0	0	0	0	0	0	0	0	0	0	0	0	0	0	0	0	0	0	0	0	0	0	0	0	0	0	0	0	0	0	0	0	0	0	0	0	0	0	0	0	0	0	0	0	0	0	0	0	0
5.0205e+12	0	0	0	0	0	0	0	0	0	0	0	0	0	0	0	0	0	0	0	0	0	0	0	0	0	0	0	0	0	0	0	0	0	0	0	0	0	0	0	0	0	0	0	0	0	0	0	0	0
5.067e+12	0	0	0	0	0	0	0	0	0	0	0	0	0	0	0	0	0	0	0	0	0	0	0	0	0	0	0	0	0	0	0	0	0	0	0	0	0	0	0	0	0	0	0	0	0	0	0	0	0
5.1135e+12	0	0	0	0	0	0	0	991.92	0	0	0	0	0	0	0	0	0	0	0	0	0	0	0	0	0	0	0	0	0	0	0	0	0	0	0	0	984.88	0	0	0	0	0	0	0	0	0	0	0	0
5.16e+12	0	0	0	0	0	0	0	712.25	0	0	0	0	0	0	0	0	0	0	0	0	0	0	0	0	0	0	0	0	701.84	0	0	0	0	0	0	0	701.54	0	0	0	0	0	0	0	0	0	0	0	0
5.2065e+12	0	0	0	0	0	0	0	697.68	0	0	0	0	0	0	0	0	0	0	0	0	0	0	0	0	0	0	0	0	0	0	0	0	0	0	0	0	0	0	0	0	0	0	0	0	0	0	0	0	0
5.253e+12	0	0	0	0	0	0	0	0	0	0	0	0	0	0	0	0	0	0	0	0	0	0	0	0	0	0	0	0	0	0	0	0	0	0	0	0	0	0	0	0	0	0	0	0	0	0	0	0	0
5.2995e+12	0	0	0	0	0	0	0	0	0	0	0	0	0	0	0	0	0	0	0	0	0	0	0	0	0	0	0	0	0	0	0	0	0	0	0	0	0	0	0	0	0	0	0	0	0	0	0	0	0
5.3459e+12	0	0	0	0	0	0	0	0	0	0	0	0	0	0	0	0	0	0	0	0	0	0	0	0	0	0	0	0	0	0	0	0	0	0	0	0	0	0	0	0	0	0	0	0	0	0	0	0	0
5.3924e+12	0	0	0	0	0	0	0	0	0	0	0	0	0	0	0	0	0	0	0	0	0	0	0	0	0	0	0	0	0	0	0	0	0	0	0	0	0	0	0	0	0	0	0	0	0	0	0	0	0
5.4389e+12	0	0	0	0	0	0	0	721.14	0	0	0	0	0	0	0	0	0	0	0	0	0	0	0	0	0	0	0	0	707.65	0	0	0	0	0	0	0	707.15	0	0	0	0	0	0	0	0	0	0	0	0
5.4854e+12	0	0	0	0	0	0	0	704.21	0	0	0	0	0	0	0	0	0	0	0	0	0	0	0	0	0	0	0	0	694.59	0	0	0	0	0	0	0	0	0	0	0	0	0	0	0	0	0	0	0	0
5.5319e+12	0	0	0	0	0	0	0	695.26	0	0	0	0	0	0	0	0	0	0	0	0	0	0	0	0	0	0	0	0	0	0	0	0	0	0	0	0	0	0	0	0	0	0	0	0	0	0	0	0	0
5.5784e+12	0	0	0	0	0	0	0	0	0	0	0	0	0	0	0	0	0	0	0	0	0	0	0	0	0	0	0	0	0	0	0	0	0	0	0	0	0	0	0	0	0	0	0	0	0	0	0	0	0
5.6249e+12	0	0	0	0	0	0	0	0	0	0	0	0	0	0	0	0	0	0	0	0	0	0	0	0	0	0	0	0	0	0	0	0	0	0	0	0	0	0	0	0	0	0	0	0	0	0	0	0	0
5.6713e+12	0	0	0	0	0	0	0	0	0	0	0	0	0	0	0	0	0	0	0	0	0	0	0	0	0	0	0	0	0	0	0	0	0	0	0	0	0	0	0	0	0	0	0	0	0	0	0	0	0
5.7178e+12	0	0	0	0	0	0	0	726.65	0	0	0	0	0	0	0	0	0	0	0	0	0	0	0	0	0	0	0	0	712.21	0	0	0	0	0	0	0	712.32	0	0	0	0	0	0	690.18	0	0	0	0	0
5.7643e+12	0	0	0	0	0	0	0	708.48	0	0	0	0	0	0	0	0	0	0	0	0	0	0	0	0	0	0	0	0	698.94	0	0	0	0	0	0	0	692.53	0	0	0	0	0	0	0	0	0	0	0	0
5.8108e+12	0	0	0	0	0	0	0	699.85	0	0	0	0	0	0	0	0	0	0	0	0	0	0	0	0	0	0	0	0	689.89	0	0	0	0	0	0	0	0	0	0	0	0	0	0	0	0	0	0	0	0
5.8573e+12	0	0	0	0	0	0	0	692.88	0	0	0	0	0	0	0	0	0	0	0	0	0	0	0	0	0	0	0	0	0	0	0	0	0	0	0	0	0	0	0	0	0	0	0	0	0	0	0	0	0
5.9038e+12	0	0	0	0	0	0	0	0	0	0	0	0	0	0	0	0	0	0	0	0	0	0	0	0	0	0	0	0	0	0	0	0	0	0	0	0	0	0	0	0	0	0	0	0	0	0	0	0	0
5.9503e+12	0	0	0	0	0	0	0	0	0	0	0	0	0	0	0	0	0	0	0	0	0	0	0	0	0	0	0	0	0	0	0	0	0	0	0	0	0	0	0	0	0	0	0	0	0	0	0	0	0
5.9967e+12	0	0	0	0	0	0	0	733.88	0	0	0	0	0	0	0	0	0	0	0	0	0	0	0	0	0	0	0	0	719.49	0	0	0	0	0	0	0	719.56	0	0	0	0	0	0	692.43	0	0	0	0	0
6.0432e+12	0	0	0	0	0	0	0	712.6	0	0	0	0	0	0	0	0	0	0	0	0	0	0	0	0	0	0	0	0	703.8	0	0	0	0	0	0	0	698.09	0	0	0	0	0	0	691.1	0	0	0	0	0
6.0897e+12	0	0	0	0	0	0	0	704.15	0	0	0	0	0	0	0	0	0	0	0	0	0	0	0	0	0	0	0	0	696.07	0	0	0	0	0	0	0	0	0	0	0	0	0	0	0	0	0	0	0	0
6.1362e+12	0	0	0	0	0	0	0	698.13	0	0	0	0	0	0	0	0	0	0	0	0	0	0	0	0	0	0	0	0	0	0	0	0	0	0	0	0	0	0	0	0	0	0	0	0	0	0	0	0	0
6.1827e+12	0	0	0	0	0	0	0	692.39	0	0	0	0	0	0	0	0	0	0	0	0	0	0	0	0	0	0	0	0	0	0	0	0	0	0	0	0	0	0	0	0	0	0	0	0	0	0	0	0	0
6.2292e+12	0	0	0	0	0	0	0	0	0	0	0	0	0	0	0	0	0	0	0	0	0	0	0	0	0	0	0	0	0	0	0	0	0	0	0	0	0	0	0	0	0	0	0	0	0	0	0	0	0
6.2757e+12	0	0	0	0	0	0	0	745.06	0	0	0	0	0	0	0	0	0	0	0	0	0	0	0	0	0	0	0	0	723.26	0	0	0	0	0	0	0	725.92	0	0	0	0	0	0	695.62	0	0	0	0	0
6.3222e+12	0	0	0	0	0	0	0	718.17	0	0	0	0	0	0	0	0	0	0	0	0	0	0	0	0	0	0	0	0	706.66	0	0	0	0	0	0	0	701.7	0	0	0	0	0	0	695.31	0	0	0	0	0
6.3686e+12	0	0	0	0	0	0	0	708.99	0	0	0	0	0	0	0	0	0	0	0	0	0	0	0	0	0	0	0	0	699.13	0	0	0	0	0	0	0	0	0	0	0	0	0	0	691.1	0	0	0	0	0
6.4151e+12	0	0	0	0	0	0	0	703.22	0	0	0	0	0	0	0	0	0	0	0	0	0	0	0	0	0	0	0	0	693.19	0	0	0	0	0	0	0	0	0	0	0	0	0	0	0	0	0	0	0	0
6.4616e+12	0	0	0	0	0	0	0	698.43	0	0	0	0	0	0	0	0	0	0	0	0	0	0	0	0	0	0	0	0	0	0	0	0	0	0	0	0	0	0	0	0	0	0	0	0	0	0	0	0	0
6.5081e+12	0	0	0	0	0	0	0	693.78	0	0	0	0	0	0	0	0	0	0	0	0	0	0	0	0	0	0	0	0	0	0	0	0	0	0	0	0	0	0	0	0	0	0	0	0	0	0	0	0	0
6.5546e+12	0	0	0	0	0	0	0	756.65	0	0	0	0	0	0	0	0	0	0	0	0	0	0	0	0	0	0	0	0	734.38	0	0	0	0	0	0	0	735.85	0	0	0	0	0	0	695.49	0	0	0	0	0
6.6011e+12	0	0	0	0	0	0	0	722.89	0	0	0	0	0	0	0	0	0	0	0	0	0	0	0	0	0	0	0	0	712.02	0	0	0	0	0	0	0	705.8	0	0	0	0	0	0	698.13	0	0	0	0	0
6.6476e+12	0	0	0	0	0	0	0	713.14	0	0	0	0	0	0	0	0	0	0	0	0	0	0	0	0	0	0	0	0	703.7	0	0	0	0	0	0	0	694.2	0	0	0	0	0	0	694.39	0	0	0	0	0
6.694e+12	0	0	0	0	0	0	0	707.16	0	0	0	0	0	0	0	0	0	0	0	0	0	0	0	0	0	0	0	0	698.02	0	0	0	0	0	0	0	0	0	0	0	0	0	0	690	0	0	0	0	0
6.7405e+12	0	0	0	0	0	0	0	702.68	0	0	0	0	0	0	0	0	0	0	0	0	0	0	0	0	0	0	0	0	692.57	0	0	0	0	0	0	0	0	0	0	0	0	0	0	0	0	0	0	0	0
6.787e+12	0	0	0	0	0	0	0	698.68	0	0	0	0	0	0	0	0	0	0	0	0	0	0	0	0	0	0	0	0	0	0	0	0	0	0	0	0	0	0	0	0	0	0	0	0	0	0	0	0	0
6.8335e+12	0	0	0	0	0	0	0	769.15	0	0	0	0	0	0	0	0	0	0	0	0	0	0	0	0	0	0	0	0	741.04	0	0	0	0	0	0	0	750.94	0	0	0	0	0	0	697.46	0	0	0	0	0
6.88e+12	0	0	0	0	0	0	0	725.46	0	0	0	0	0	0	0	0	0	0	0	0	0	690.48	0	0	0	0	0	0	715.3	0	0	0	0	0	0	0	710.02	0	0	0	0	0	0	702.64	0	0	0	0	0
6.9265e+12	0	0	0	0	0	0	0	715.42	0	0	0	0	0	0	0	0	0	0	0	0	0	690.49	0	0	0	0	0	0	706.76	0	0	0	0	0	0	0	698.38	0	0	0	0	0	0	698.5	0	0	0	0	0
6.973e+12	0	0	0	0	0	0	0	709.44	0	0	0	0	0	0	0	0	0	0	0	0	0	0	0	0	0	0	0	0	701.35	0	0	0	0	0	0	0	0	0	0	0	0	0	0	694.4	0	0	0	0	0
7.0195e+12	0	0	0	0	0	0	0	704.99	0	0	0	0	0	0	0	0	0	0	0	0	0	0	0	0	0	0	0	0	696.86	0	0	0	0	0	0	0	0	0	0	0	0	0	0	0	0	0	0	0	0
7.0659e+12	0	0	0	0	0	0	0	701.34	0	0	0	0	0	0	0	0	0	0	0	0	0	0	0	0	0	0	0	0	691.75	0	0	0	0	0	0	0	0	0	0	0	0	0	0	0	0	0	0	0	0
7.1124e+12	0	0	0	0	0	0	0	800.59	0	0	0	0	0	0	0	0	0	0	0	0	0	0	0	0	0	0	0	0	756.23	0	0	0	0	0	0	0	774.37	0	0	0	0	0	0	696.65	0	0	0	0	0
7.1589e+12	0	0	0	0	0	0	0	729.42	0	0	0	0	0	0	0	0	0	0	0	0	0	693.04	0	0	0	0	0	0	719.9	0	0	0	0	0	0	0	713.62	0	0	0	0	0	0	706	0	0	0	0	0
7.2054e+12	0	0	0	0	0	0	0	718.33	0	0	0	0	0	0	0	0	0	0	0	0	0	693.91	0	0	0	0	0	0	710.47	0	0	0	0	0	0	0	701.59	0	0	0	0	0	0	701.74	0	0	0	0	0
7.2519e+12	0	0	0	0	0	0	0	712.22	0	0	0	0	0	0	0	0	0	0	0	0	0	692.41	0	0	0	0	0	0	704.88	0	0	0	0	0	0	0	693.36	0	0	0	0	0	0	698.03	0	0	0	0	0
7.2984e+12	0	0	0	0	0	0	0	707.75	0	0	0	0	0	0	0	0	0	0	0	0	0	0	0	0	0	0	0	0	700.55	0	0	0	0	0	0	0	0	0	0	0	0	0	0	694.45	0	0	0	0	0
7.3449e+12	0	0	0	0	0	0	0	704.09	0	0	0	0	0	0	0	0	0	0	0	0	0	0	0	0	0	0	0	0	696.6	0	0	0	0	0	0	0	0	0	0	0	0	0	0	0	0	0	0	0	0
7.3913e+12	0	0	0	0	0	0	0	864.32	0	0	0	0	0	0	0	0	0	0	0	0	0	0	0	0	0	0	0	0	763.69	0	0	0	0	0	0	0	848.87	0	0	0	0	0	0	692.79	0	0	0	0	0
7.4378e+12	0	0	0	0	0	0	0	734.24	0	0	0	0	0	0	0	0	0	0	0	0	0	695.43	0	0	0	0	0	0	725.77	0	0	0	0	0	0	0	718.45	0	0	0	0	0	0	708.88	0	0	0	0	0
7.4843e+12	0	0	0	0	0	0	0	721.65	0	0	0	0	0	0	0	0	0	0	0	0	0	697.25	0	0	0	0	0	0	714.78	0	0	0	0	0	0	0	705.44	0	0	0	0	0	0	704.96	0	0	0	0	0
7.5308e+12	0	0	0	0	0	0	0	715.16	0	0	0	0	0	0	0	0	0	0	0	0	0	695.88	0	0	0	0	0	0	708.63	0	0	0	0	0	0	0	697.7	0	0	0	0	0	0	701.28	0	0	0	0	0
7.5773e+12	0	0	0	0	0	0	0	710.68	0	0	0	0	0	0	0	0	0	0	0	0	0	693.77	0	0	0	0	0	0	704.17	0	0	0	0	0	0	0	0	0	0	0	0	0	0	697.95	0	0	0	0	0
7.6238e+12	0	0	0	0	0	0	0	707.05	0	0	0	0	0	0	0	0	0	0	0	0	0	691.28	0	0	0	0	0	0	700.37	0	0	0	0	0	0	0	0	0	0	0	0	0	0	694.68	0	0	0	0	0
7.6703e+12	0	0	0	0	0	691.46	0	984.25	0	0	0	0	0	0	0	0	0	0	0	0	0	0	0	0	0	0	0	0	713.87	0	0	0	0	0	0	0	978.3	0	0	0	0	0	0	0	0	0	0	0	0
7.7167e+12	0	0	0	0	0	691.04	0	739.59	0	0	0	0	0	0	0	0	0	0	0	0	0	699.33	0	0	0	0	0	0	729.86	0	0	0	0	0	0	0	723	0	0	0	0	0	0	713.73	0	0	0	0	0
7.7632e+12	0	0	0	0	0	690.73	0	725.15	0	0	0	0	0	0	0	0	0	0	0	0	0	700.81	0	0	0	0	0	0	718.04	0	0	0	0	0	0	0	708.58	0	0	0	0	0	0	708.72	0	0	0	0	0
7.8097e+12	0	0	0	0	0	690.72	0	718.19	0	0	0	0	0	0	0	0	0	0	0	0	0	699.36	0	0	0	0	0	0	711.6	0	0	0	0	0	0	0	700.84	0	0	0	0	0	0	704.63	0	0	0	0	0
7.8562e+12	0	0	0	0	0	690.82	0	713.52	0	0	0	0	0	0	0	0	0	0	0	0	0	697.37	0	0	0	0	0	0	706.97	0	0	0	0	0	0	0	694.42	0	0	0	0	0	0	701.25	0	0	0	0	0
7.9027e+12	0	0	0	0	0	690.84	0	709.92	0	0	0	0	0	0	0	0	0	0	0	0	0	695.14	0	0	0	0	0	0	703.24	0	0	0	0	0	0	0	0	0	0	0	0	0	0	698.15	0	0	0	0	0
7.9492e+12	0	0	0	0	0	690.73	0	706.83	0	0	0	0	0	0	0	0	0	0	0	0	0	692.47	0	0	0	0	0	0	699.83	0	0	0	0	0	0	0	0	0	0	0	0	0	0	694.97	0	0	0	0	0
7.9957e+12	0	0	0	0	0	695.1	0	745.73	0	0	0	0	0	0	0	0	0	0	0	0	0	702.68	0	0	0	0	0	0	733.33	0	0	0	0	0	0	0	727.77	0	0	0	0	0	0	717.72	0	0	0	0	0
8.0422e+12	0	0	0	0	0	694.81	0	728.86	0	0	0	0	0	0	0	0	0	0	0	0	0	704.28	0	0	0	0	0	0	720.49	0	0	0	0	0	0	0	711.66	0	0	0	0	0	0	712.21	0	0	0	0	0
8.0886e+12	0	0	0	0	0	694.83	0	721.36	0	0	0	0	0	0	0	0	0	0	0	0	0	702.63	0	0	0	0	0	0	713.9	0	0	0	0	0	0	0	703.94	0	0	0	0	0	0	707.75	0	0	0	0	0
8.1351e+12	0	0	0	0	0	694.92	0	716.47	0	0	0	0	0	0	0	0	0	0	0	0	0	700.49	0	0	0	0	0	0	709.23	0	0	0	0	0	0	0	698.02	0	0	0	0	0	0	704.17	0	0	0	0	0
8.1816e+12	0	0	0	0	0	694.92	0	712.73	0	0	0	0	0	0	0	0	0	0	0	0	0	698.29	0	0	0	0	0	0	705.5	0	0	0	0	0	0	0	691.78	0	0	0	0	0	0	701.07	0	0	0	0	0
8.2281e+12	0	0	0	0	0	694.79	0	709.65	0	0	0	0	0	0	0	0	0	0	0	0	0	696.04	0	0	0	0	0	0	702.24	0	0	0	0	0	0	0	0	0	0	0	0	0	0	698.16	0	0	0	0	0
8.2746e+12	0	0	0	0	0	698.92	0	752.82	0	0	0	0	0	0	0	0	0	0	0	0	0	705.48	0	0	0	0	0	0	737.83	0	0	0	0	0	0	0	733.39	0	0	0	0	0	0	720.98	0	0	0	0	0
8.3211e+12	0	0	0	0	0	698.58	0	732.75	0	0	0	0	0	0	0	0	0	0	0	0	0	707.57	0	0	0	0	0	0	723.14	0	0	0	0	0	0	0	714.84	0	0	0	0	0	0	715.38	0	0	0	0	0
8.3676e+12	0	0	0	0	0	698.63	0	724.62	0	0	0	0	0	0	0	0	0	0	0	0	0	705.65	0	0	0	0	0	0	716.19	0	0	0	0	0	0	0	706.72	0	0	0	0	0	0	710.59	0	0	0	0	0
8.414e+12	0	0	0	0	0	698.76	0	719.48	0	0	0	0	0	0	0	0	0	0	0	0	0	703.36	0	0	0	0	0	0	711.45	0	0	0	0	0	0	0	700.96	0	0	0	0	0	0	706.82	0	0	0	0	0
8.4605e+12	0	0	0	0	0	698.77	0	715.6	0	0	0	0	0	0	0	0	0	0	0	0	0	701.1	0	0	0	0	0	0	707.68	0	0	0	0	0	0	0	695.77	0	0	0	0	0	0	703.65	0	0	0	0	0
8.507e+12	0	0	0	0	0	698.62	0	712.41	0	0	0	0	0	0	0	0	0	0	0	0	0	698.89	0	0	0	0	0	0	704.49	0	0	0	0	0	0	0	0	0	0	0	0	0	0	700.78	0	0	0	0	0
8.5535e+12	0	0	0	0	0	702.55	0	761.08	0	0	0	0	0	0	0	0	0	0	0	0	0	707.41	0	0	0	0	0	0	743.57	0	0	0	0	0	0	0	740.62	0	0	0	0	0	0	723.7	0	0	0	0	0
8.6e+12	0	0	0	0	0	702.2	0	736.79	0	0	0	0	0	0	0	0	0	0	0	0	0	710.44	0	0	0	0	0	0	726.16	0	0	0	0	0	0	0	718.2	0	0	0	0	0	0	718.15	0	0	0	0	0
8.6465e+12	0	0	0	0	0	702.31	0	727.9	0	0	0	0	0	0	0	0	0	0	0	0	0	708.42	0	0	0	0	0	0	718.66	0	0	0	0	0	0	0	709.42	0	0	0	0	0	0	713.13	0	0	0	0	0
8.693e+12	0	0	0	0	0	702.5	0	722.44	0	0	0	0	0	0	0	0	0	0	0	0	0	705.99	0	0	0	0	0	0	713.74	0	0	0	0	0	0	0	703.64	0	0	0	0	0	0	709.23	0	0	0	0	0
8.7394e+12	0	0	0	0	0	702.51	0	718.44	0	0	0	0	0	0	0	0	0	0	0	0	0	703.65	0	0	0	0	0	0	709.93	0	0	0	0	0	0	0	698.68	0	0	0	0	0	0	705.99	0	0	0	0	0
8.7859e+12	0	0	0	0	0	702.34	0	715.19	0	0	0	0	0	0	0	0	0	0	0	0	0	701.44	0	0	0	0	0	0	706.7	0	0	0	0	0	0	0	693.47	0	0	0	0	0	0	703.14	0	0	0	0	0
8.8324e+12	0	0	0	0	0	706.07	0	771.49	0	0	0	0	0	0	0	0	0	0	0	0	0	708.7	0	0	0	0	0	0	750.51	0	0	0	0	0	0	0	748.38	0	0	0	0	0	0	726.12	0	0	0	0	0
8.8789e+12	0	0	0	0	0	705.67	0	741.02	0	0	0	0	0	0	0	0	0	0	0	0	0	713.09	0	0	0	0	0	0	729.4	0	0	0	0	0	0	0	721.25	0	0	0	0	0	0	720.83	0	0	0	0	0
8.9254e+12	0	0	0	0	0	705.85	0	731.16	0	0	0	0	0	0	0	0	0	0	0	0	0	711.04	0	0	0	0	0	0	721.24	0	0	0	0	0	0	0	711.83	0	0	0	0	0	0	715.57	0	0	0	0	0
8.9719e+12	0	0	0	0	0	706.09	0	725.33	0	0	0	0	0	0	0	0	0	0	0	0	0	708.49	0	0	0	0	0	0	716.08	0	0	0	0	0	0	0	705.85	0	0	0	0	0	0	711.53	0	0	0	0	0
9.0184e+12	0	0	0	0	0	706.12	0	721.14	0	0	0	0	0	0	0	0	0	0	0	0	0	706.07	0	0	0	0	0	0	712.19	0	0	0	0	0	0	0	701.07	0	0	0	0	0	0	708.22	0	0	0	0	0
9.0649e+12	0	0	0	0	0	705.94	0	717.83	0	0	0	0	0	0	0	0	0	0	0	0	0	703.82	0	0	0	0	0	0	708.94	0	0	0	0	0	0	0	696.6	0	0	0	0	0	0	705.34	0	0	0	0	0
9.1113e+12	0	0	0	0	0	709.47	0	785.43	0	0	0	0	0	0	0	0	0	0	0	0	0	709.44	0	0	0	0	0	0	759.14	0	0	0	0	0	0	0	758.29	0	0	0	0	0	0	728.1	0	0	0	0	0
9.1578e+12	0	0	0	0	0	709.02	0	745.45	0	0	0	0	0	0	0	0	0	0	0	0	0	715.64	0	0	0	0	0	0	732.84	0	0	0	0	0	0	0	724.11	0	0	0	0	0	0	723.62	0	0	0	0	0
9.2043e+12	0	0	0	0	0	709.24	0	734.49	0	0	0	0	0	0	0	0	0	0	0	0	0	713.57	0	0	0	0	0	0	723.9	0	0	0	0	0	0	0	714.06	0	0	0	0	0	0	717.99	0	0	0	0	0
9.2508e+12	0	0	0	0	0	709.55	0	728.25	0	0	0	0	0	0	0	0	0	0	0	0	0	710.92	0	0	0	0	0	0	718.45	0	0	0	0	0	0	0	707.87	0	0	0	0	0	0	713.78	0	0	0	0	0
9.2973e+12	0	0	0	0	0	709.61	0	723.86	0	0	0	0	0	0	0	0	0	0	0	0	0	708.41	0	0	0	0	0	0	714.43	0	0	0	0	0	0	0	703.19	0	0	0	0	0	0	710.39	0	0	0	0	0
9.3438e+12	0	0	0	0	0	709.41	0	720.43	0	0	0	0	0	0	0	0	0	0	0	0	0	706.1	0	0	0	0	0	0	711.14	0	0	0	0	0	0	0	698.89	0	0	0	0	0	0	707.47	0	0	0	0	0
9.3903e+12	0	0	0	0	0	712.76	0	805.38	0	0	0	0	0	0	0	0	0	0	0	0	0	709.58	0	0	0	0	0	0	770.14	0	0	0	0	0	0	0	770.63	0	0	0	0	0	0	728.35	0	0	0	0	0
9.4367e+12	0	0	0	0	0	712.24	0	750.04	0	0	0	0	0	0	0	0	0	0	0	0	0	718.13	0	0	0	0	0	0	736.48	0	0	0	0	0	0	0	726.5	0	0	0	0	0	0	726.52	0	0	0	0	0
9.4832e+12	0	0	0	0	0	712.51	0	737.85	0	0	0	0	0	0	0	0	0	0	0	0	0	716.07	0	0	0	0	0	0	726.62	0	0	0	0	0	0	0	715.97	0	0	0	0	0	0	720.43	0	0	0	0	0
9.5297e+12	0	0	0	0	0	712.89	0	731.2	0	0	0	0	0	0	0	0	0	0	0	0	0	713.29	0	0	0	0	0	0	720.84	0	0	0	0	0	0	0	709.67	0	0	0	0	0	0	716.01	0	0	0	0	0
9.5762e+12	0	0	0	0	0	712.97	0	726.61	0	0	0	0	0	0	0	0	0	0	0	0	0	710.69	0	0	0	0	0	0	716.66	0	0	0	0	0	0	0	704.99	0	0	0	0	0	0	712.51	0	0	0	0	0
9.6227e+12	0	0	0	0	0	712.76	0	723.05	0	0	0	0	0	0	0	0	0	0	0	0	0	708.31	0	0	0	0	0	0	713.3	0	0	0	0	0	0	0	700.92	0	0	0	0	0	0	709.54	0	0	0	0	0
9.6692e+12	0	0	0	0	0	715.95	0	835.87	0	0	0	0	0	0	0	0	0	0	0	0	0	709.38	0	0	0	0	0	0	782.55	0	0	0	0	0	0	0	796.66	0	0	0	0	0	0	725.03	0	0	0	0	0
9.7157e+12	0	0	0	0	0	715.35	0	754.95	0	0	0	0	0	0	0	0	0	0	0	0	0	720.53	0	0	0	0	0	0	740.32	0	0	0	0	0	0	0	729.2	0	0	0	0	0	0	729.52	0	0	0	0	0
9.7622e+12	0	0	0	0	0	715.67	0	741.31	0	0	0	0	0	0	0	0	0	0	0	0	0	718.53	0	0	0	0	0	0	729.38	0	0	0	0	0	0	0	717.91	0	0	0	0	0	0	722.93	0	0	0	0	0
9.8086e+12	0	0	0	0	0	716.12	0	734.21	0	0	0	0	0	0	0	0	0	0	0	0	0	715.63	0	0	0	0	0	0	723.24	0	0	0	0	0	0	0	711.47	0	0	0	0	0	0	718.26	0	0	0	0	0
9.8551e+12	0	0	0	0	0	716.22	0	729.4	0	0	0	0	0	0	0	0	0	0	0	0	0	712.93	0	0	0	0	0	0	718.88	0	0	0	0	0	0	0	706.74	0	0	0	0	0	0	714.63	0	0	0	0	0
9.9016e+12	0	0	0	0	0	716	0	725.7	0	0	0	0	0	0	0	0	0	0	0	0	0	710.49	0	0	0	0	0	0	715.41	0	0	0	0	0	0	0	702.82	0	0	0	0	0	0	711.6	0	0	0	0	0
9.9481e+12	0	0	0	0	0	719.04	0	882.61	0	0	0	0	0	0	0	0	0	0	0	0	0	709.62	0	0	0	0	0	0	786.44	0	0	0	0	0	0	0	854.82	0	0	0	0	0	0	717.65	0	0	0	0	0
9.9946e+12	0	0	0	0	0	718.36	0	760.34	0	0	0	0	0	0	0	0	0	0	0	0	0	722.85	0	0	0	0	0	0	744.42	0	0	0	0	0	0	0	732.43	0	0	0	0	0	0	732.63	0	0	0	0	0
1.0041e+13	0	0	0	0	0	718.72	0	744.88	0	0	0	0	0	0	0	0	0	0	0	0	0	720.98	0	0	0	0	0	0	732.19	0	0	0	0	0	0	0	720.03	0	0	0	0	0	0	725.47	0	0	0	0	0
1.0088e+13	0	0	0	0	0	719.25	0	737.21	0	0	0	0	0	0	0	0	0	0	0	0	0	717.95	0	0	0	0	0	0	725.65	0	0	0	0	0	0	0	713.38	0	0	0	0	0	0	720.53	0	0	0	0	0
1.0134e+13	0	0	0	0	0	719.38	0	732.1	0	0	0	0	0	0	0	0	0	0	0	0	0	715.14	0	0	0	0	0	0	721.1	0	0	0	0	0	0	0	708.58	0	0	0	0	0	0	716.75	0	0	0	0	0
1.0181e+13	0	0	0	0	0	719.15	0	728.23	0	0	0	0	0	0	0	0	0	0	0	0	0	712.63	0	0	0	0	0	0	717.51	0	0	0	0	0	0	0	704.68	0	0	0	0	0	0	713.64	0	0	0	0	0
1.0227e+13	0	0	0	0	0	722.06	0	974.57	0	0	0	0	0	0	0	0	0	0	0	0	0	710.95	0	0	0	0	0	0	748.75	0	0	0	0	0	0	0	965.44	0	0	0	0	0	0	711.01	0	0	0	0	0
1.0274e+13	0	0	0	0	0	721.29	0	766.23	0	0	0	0	0	0	0	0	0	0	0	0	0	725.06	0	0	0	0	0	0	748.86	0	0	0	0	0	0	0	736.21	0	0	0	0	0	0	735.86	0	0	0	0	0
1.032e+13	0	0	0	0	0	721.66	0	748.52	0	0	0	0	0	0	0	0	0	0	0	0	0	723.43	0	0	0	0	0	0	735.07	0	0	0	0	0	0	0	722.28	0	0	0	0	0	0	728.05	0	0	0	0	0
1.0366e+13	0	0	0	0	0	722.29	0	740.2	0	0	0	0	0	0	0	0	0	0	0	0	0	720.27	0	0	0	0	0	0	728.07	0	0	0	0	0	0	0	715.31	0	0	0	0	0	0	722.81	0	0	0	0	0
1.0413e+13	0	0	0	0	0	722.46	0	734.78	0	0	0	0	0	0	0	0	0	0	0	0	0	717.34	0	0	0	0	0	0	723.29	0	0	0	0	0	0	0	710.44	0	0	0	0	0	0	718.87	0	0	0	0	0
1.0459e+13	0	0	0	0	0	722.22	0	730.73	0	0	0	0	0	0	0	0	0	0	0	0	0	714.74	0	0	0	0	0	0	719.59	0	0	0	0	0	0	0	706.5	0	0	0	0	0	0	715.66	0	0	0	0	0
1.0506e+13	0	0	0	0	0	721.71	0	727.48	0	0	0	0	0	0	0	0	0	0	0	0	0	712.41	0	0	0	0	0	0	716.51	0	0	0	0	0	0	0	703.07	0	0	0	0	0	0	712.9	0	0	0	0	0
1.0552e+13	0	0	0	0	0	724.13	0	772.65	0	0	0	0	0	0	0	0	0	0	0	0	0	727.09	0	0	0	0	0	0	753.74	0	0	0	0	0	0	0	740.61	0	0	0	0	0	0	739.19	0	0	0	0	0
1.0599e+13	0	0	0	0	0	724.5	0	752.15	0	0	0	0	0	0	0	0	0	0	0	0	0	725.87	0	0	0	0	0	0	738.02	0	0	0	0	0	0	0	724.66	0	0	0	0	0	0	730.68	0	0	0	0	0
1.0645e+13	0	0	0	0	0	725.23	0	743.16	0	0	0	0	0	0	0	0	0	0	0	0	0	722.57	0	0	0	0	0	0	730.48	0	0	0	0	0	0	0	717.28	0	0	0	0	0	0	725.11	0	0	0	0	0
1.0692e+13	0	0	0	0	0	725.44	0	737.44	0	0	0	0	0	0	0	0	0	0	0	0	0	719.52	0	0	0	0	0	0	725.47	0	0	0	0	0	0	0	712.32	0	0	0	0	0	0	720.99	0	0	0	0	0
1.0738e+13	0	0	0	0	0	725.19	0	733.23	0	0	0	0	0	0	0	0	0	0	0	0	0	716.83	0	0	0	0	0	0	721.64	0	0	0	0	0	0	0	708.35	0	0	0	0	0	0	717.67	0	0	0	0	0
1.0785e+13	0	0	0	0	0	724.65	0	729.87	0	0	0	0	0	0	0	0	0	0	0	0	0	714.43	0	0	0	0	0	0	718.49	0	0	0	0	0	0	0	704.92	0	0	0	0	0	0	714.84	0	0	0	0	0
1.0831e+13	0	0	0	0	0	726.89	0	780.03	0	0	0	0	0	0	0	0	0	0	0	0	0	728.83	0	0	0	0	0	0	759.25	0	0	0	0	0	0	0	745.87	0	0	0	0	0	0	742.61	0	0	0	0	0
1.0878e+13	0	0	0	0	0	727.23	0	755.94	0	0	0	0	0	0	0	0	0	0	0	0	0	728.31	0	0	0	0	0	0	741.04	0	0	0	0	0	0	0	727.18	0	0	0	0	0	0	733.36	0	0	0	0	0
1.0924e+13	0	0	0	0	0	728.07	0	746.18	0	0	0	0	0	0	0	0	0	0	0	0	0	724.86	0	0	0	0	0	0	732.91	0	0	0	0	0	0	0	719.27	0	0	0	0	0	0	727.41	0	0	0	0	0
1.0971e+13	0	0	0	0	0	728.33	0	740.14	0	0	0	0	0	0	0	0	0	0	0	0	0	721.68	0	0	0	0	0	0	727.62	0	0	0	0	0	0	0	714.14	0	0	0	0	0	0	723.1	0	0	0	0	0
1.1017e+13	0	0	0	0	0	728.07	0	735.75	0	0	0	0	0	0	0	0	0	0	0	0	0	718.9	0	0	0	0	0	0	723.66	0	0	0	0	0	0	0	710.14	0	0	0	0	0	0	719.66	0	0	0	0	0
1.1064e+13	0	0	0	0	0	727.5	0	732.27	0	0	0	0	0	0	0	0	0	0	0	0	0	716.42	0	0	0	0	0	0	720.44	0	0	0	0	0	0	0	706.7	0	0	0	0	0	0	716.75	0	0	0	0	0
1.111e+13	0	0	0	0	0	729.58	0	788.74	0	0	0	0	0	0	0	0	0	0	0	0	0	730.11	0	0	0	0	0	0	765.62	0	0	0	0	0	0	0	752.25	0	0	0	0	0	0	746.04	0	0	0	0	0
1.1157e+13	0	0	0	0	0	729.85	0	759.91	0	0	0	0	0	0	0	0	0	0	0	0	0	730.72	0	0	0	0	0	0	744.18	0	0	0	0	0	0	0	729.83	0	0	0	0	0	0	736.09	0	0	0	0	0
1.1203e+13	0	0	0	0	0	730.82	0	749.27	0	0	0	0	0	0	0	0	0	0	0	0	0	727.13	0	0	0	0	0	0	735.35	0	0	0	0	0	0	0	721.29	0	0	0	0	0	0	729.72	0	0	0	0	0
1.125e+13	0	0	0	0	0	731.14	0	742.88	0	0	0	0	0	0	0	0	0	0	0	0	0	723.81	0	0	0	0	0	0	729.78	0	0	0	0	0	0	0	715.93	0	0	0	0	0	0	725.19	0	0	0	0	0
1.1296e+13	0	0	0	0	0	730.89	0	738.28	0	0	0	0	0	0	0	0	0	0	0	0	0	720.92	0	0	0	0	0	0	725.67	0	0	0	0	0	0	0	711.86	0	0	0	0	0	0	721.62	0	0	0	0	0
1.1343e+13	0	0	0	0	0	730.29	0	734.67	0	0	0	0	0	0	0	0	0	0	0	0	0	718.37	0	0	0	0	0	0	722.35	0	0	0	0	0	0	0	708.42	0	0	0	0	0	0	718.63	0	0	0	0	0
1.1389e+13	0	0	0	0	0	732.22	0	799.28	0	0	0	0	0	0	0	0	0	0	0	0	0	730.69	0	0	0	0	0	0	773.15	0	0	0	0	0	0	0	760.34	0	0	0	0	0	0	749.27	0	0	0	0	0
1.1436e+13	0	0	0	0	0	732.4	0	764.08	0	0	0	0	0	0	0	0	0	0	0	0	0	733.1	0	0	0	0	0	0	747.43	0	0	0	0	0	0	0	732.62	0	0	0	0	0	0	738.85	0	0	0	0	0
1.1482e+13	0	0	0	0	0	733.49	0	752.43	0	0	0	0	0	0	0	0	0	0	0	0	0	729.37	0	0	0	0	0	0	737.83	0	0	0	0	0	0	0	723.36	0	0	0	0	0	0	732.02	0	0	0	0	0
1.1529e+13	0	0	0	0	0	733.89	0	745.6	0	0	0	0	0	0	0	0	0	0	0	0	0	725.9	0	0	0	0	0	0	731.95	0	0	0	0	0	0	0	717.74	0	0	0	0	0	0	727.25	0	0	0	0	0
1.1575e+13	0	0	0	0	0	733.64	0	740.75	0	0	0	0	0	0	0	0	0	0	0	0	0	722.9	0	0	0	0	0	0	727.66	0	0	0	0	0	0	0	713.56	0	0	0	0	0	0	723.55	0	0	0	0	0
1.1622e+13	0	0	0	0	0	733.02	0	736.98	0	0	0	0	0	0	0	0	0	0	0	0	0	720.28	0	0	0	0	0	0	724.24	0	0	0	0	0	0	0	710.1	0	0	0	0	0	0	720.47	0	0	0	0	0
1.1668e+13	0	0	0	0	0	734.82	0	812.35	0	0	690.1	0	0	0	0	0	0	0	0	0	0	730.3	0	0	0	0	0	0	782.17	0	0	0	0	0	0	0	771.43	0	0	0	0	0	0	751.77	0	0	0	0	0
1.1715e+13	0	0	0	0	0	734.86	0	768.35	0	0	0	0	0	0	0	0	0	0	0	0	0	735.44	0	0	0	0	0	0	750.82	0	0	0	0	0	0	0	735.6	0	0	0	0	0	0	741.67	0	0	0	0	0
1.1761e+13	0	0	0	0	0	736.08	0	755.53	0	0	0	0	0	0	0	0	0	0	0	0	0	731.59	0	0	0	0	0	0	740.33	0	0	0	0	0	0	0	725.5	0	0	0	0	0	0	734.33	0	0	0	0	0
1.1808e+13	0	0	0	0	0	736.56	0	748.26	0	0	0	0	0	0	0	0	0	0	0	0	0	727.97	0	0	0	0	0	0	734.12	0	0	0	0	0	0	0	719.59	0	0	0	0	0	0	729.3	0	0	0	0	0
1.1854e+13	0	0	0	0	0	736.32	0	743.18	0	0	0	0	0	0	0	0	0	0	0	0	0	724.85	0	0	0	0	0	0	729.65	0	0	0	0	0	0	0	715.28	0	0	0	0	0	0	725.45	0	0	0	0	0
1.1901e+13	0	0	0	0	0	735.68	0	739.26	0	0	0	0	0	0	0	0	0	0	0	0	0	722.15	0	0	0	0	0	0	726.11	0	0	0	0	0	0	0	711.78	0	0	0	0	0	0	722.29	0	0	0	0	0
1.1947e+13	0	0	0	0	0	737.36	0	829.77	0	0	692.42	0	0	0	0	0	0	0	0	0	0	728.81	0	0	0	0	0	0	792.76	0	0	0	0	0	0	0	788.52	0	0	0	0	0	0	752.27	0	0	0	0	0
1.1993e+13	0	0	0	0	0	737.23	0	772.86	0	0	691.5	0	0	0	0	0	0	0	0	0	0	737.77	0	0	0	0	0	0	754.42	0	0	0	0	0	0	0	738.88	0	0	0	0	0	0	744.61	0	0	0	0	0
1.204e+13	0	0	0	0	0	738.57	0	758.69	0	0	690.92	0	0	0	0	0	0	0	0	0	0	733.82	0	0	0	0	0	0	742.89	0	0	0	0	0	0	0	727.75	0	0	0	0	0	0	736.67	0	0	0	0	0
1.2086e+13	0	0	0	0	0	739.15	0	750.94	0	0	690.68	0	0	0	0	0	0	0	0	0	0	730.03	0	0	0	0	0	0	736.3	0	0	0	0	0	0	0	721.5	0	0	0	0	0	0	731.37	0	0	0	0	0
1.2133e+13	0	0	0	0	0	738.93	0	745.62	0	0	690.49	0	0	0	0	0	0	0	0	0	0	726.8	0	0	0	0	0	0	731.63	0	0	0	0	0	0	0	717.02	0	0	0	0	0	0	727.36	0	0	0	0	0
1.2179e+13	0	0	0	0	0	738.26	0	741.55	0	0	690.17	0	0	0	0	0	0	0	0	0	0	724.01	0	0	0	0	0	0	727.97	0	0	0	0	0	0	0	713.44	0	0	0	0	0	0	724.1	0	0	0	0	0
1.2226e+13	0	0	0	0	0	739.84	0	854.42	0	0	694.62	0	0	0	0	0	0	0	0	0	0	726.54	0	0	0	0	0	0	803.21	0	0	0	0	0	0	0	817.37	0	0	0	0	0	0	748.23	0	0	0	0	0
1.2272e+13	0	0	0	0	0	739.51	0	777.7	0	0	693.79	0	0	0	0	0	0	0	0	0	0	740.05	0	0	0	0	0	0	758.22	0	0	0	0	0	0	0	742.38	0	0	0	0	0	0	747.62	0	0	0	0	0
1.2319e+13	0	0	0	0	0	740.97	0	761.93	0	0	693.21	0	0	0	0	0	0	0	0	0	0	736.04	0	0	0	0	0	0	745.48	0	0	0	0	0	0	0	730.02	0	0	0	0	0	0	739.03	0	0	0	0	0
1.2365e+13	0	0	0	0	0	741.66	0	753.66	0	0	692.94	0	0	0	0	0	0	0	0	0	0	732.08	0	0	0	0	0	0	738.47	0	0	0	0	0	0	0	723.38	0	0	0	0	0	0	733.43	0	0	0	0	0
1.2412e+13	0	0	0	0	0	741.47	0	748.08	0	0	692.73	0	0	0	0	0	0	0	0	0	0	728.72	0	0	0	0	0	0	733.59	0	0	0	0	0	0	0	718.73	0	0	0	0	0	0	729.25	0	0	0	0	0
1.2458e+13	0	0	0	0	0	740.79	0	743.85	0	0	692.38	0	0	0	0	0	0	0	0	0	0	725.84	0	0	0	0	0	0	729.8	0	0	0	0	0	0	0	715.06	0	0	0	0	0	0	725.88	0	0	0	0	0
1.2505e+13	0	0	0	0	0	742.28	0	892.44	0	0	696.75	0	0	0	0	0	0	0	0	0	0	724.71	0	0	0	0	0	0	807.41	0	0	0	0	0	0	0	865.78	0	0	0	0	0	0	737.83	0	0	0	0	0
1.2551e+13	0	0	0	0	0	741.73	0	782.93	0	0	695.96	0	0	0	0	0	0	0	0	0	0	742.24	0	0	0	0	0	0	762.3	0	0	0	0	0	0	0	746.2	0	0	0	0	0	0	750.72	0	0	0	0	0
1.2598e+13	0	0	0	0	0	743.28	0	765.27	0	0	695.41	0	0	0	0	0	0	0	0	0	0	738.25	0	0	0	0	0	0	748.12	0	0	0	0	0	0	0	732.35	0	0	0	0	0	0	741.41	0	0	0	0	0
1.2644e+13	0	0	0	0	0	744.1	0	756.43	0	0	695.13	0	0	0	0	0	0	0	0	0	0	734.1	0	0	0	0	0	0	740.64	0	0	0	0	0	0	0	725.28	0	0	0	0	0	0	735.48	0	0	0	0	0
1.2691e+13	0	0	0	0	0	743.96	0	750.56	0	0	694.89	0	0	0	0	0	0	0	0	0	0	730.61	0	0	0	0	0	0	735.53	0	0	0	0	0	0	0	720.45	0	0	0	0	0	0	731.12	0	0	0	0	0
1.2737e+13	0	0	0	0	0	743.26	0	746.16	0	0	694.54	0	0	0	0	0	0	0	0	0	0	727.64	0	0	0	0	0	0	731.61	0	0	0	0	0	0	0	716.68	0	0	0	0	0	0	727.64	0	0	0	0	0
1.2784e+13	0	0	0	0	0	744.67	0	968.4	0	0	698.81	0	0	0	0	0	0	0	0	0	0	724.78	0	0	0	0	0	0	779.67	0	0	0	0	0	0	0	955.92	0	0	0	0	0	0	725.75	0	0	0	0	0
1.283e+13	0	0	0	0	0	743.9	0	788.63	0	0	698.03	0	0	0	0	0	0	0	0	0	0	744.29	0	0	0	0	0	0	766.76	0	0	0	0	0	0	0	750.46	0	0	0	0	0	0	753.94	0	0	0	0	0
1.2877e+13	0	0	0	0	0	745.52	0	768.72	0	0	697.48	0	0	0	0	0	0	0	0	0	0	740.44	0	0	0	0	0	0	750.81	0	0	0	0	0	0	0	734.74	0	0	0	0	0	0	743.82	0	0	0	0	0
1.2923e+13	0	0	0	0	0	746.48	0	759.22	0	0	697.22	0	0	0	0	0	0	0	0	0	0	736.12	0	0	0	0	0	0	742.82	0	0	0	0	0	0	0	727.19	0	0	0	0	0	0	737.53	0	0	0	0	0
1.297e+13	0	0	0	0	0	746.39	0	753.04	0	0	696.98	0	0	0	0	0	0	0	0	0	0	732.49	0	0	0	0	0	0	737.46	0	0	0	0	0	0	0	722.15	0	0	0	0	0	0	732.98	0	0	0	0	0
1.3016e+13	0	0	0	0	0	745.69	0	748.43	0	0	696.64	0	0	0	0	0	0	0	0	0	0	729.41	0	0	0	0	0	0	733.4	0	0	0	0	0	0	0	718.27	0	0	0	0	0	0	729.38	0	0	0	0	0
1.3063e+13	0	0	0	0	0	744.7	0	744.75	0	0	696.17	0	0	0	0	0	0	0	0	0	0	726.74	0	0	0	0	0	0	730.09	0	0	0	0	0	0	0	715.04	0	0	0	0	0	0	726.36	0	0	0	0	0
1.3109e+13	0	0	0	0	0	746.04	0	794.8	0	0	700	0	0	0	0	0	0	0	0	0	0	746.15	0	0	0	0	0	0	771.68	0	0	0	0	0	0	0	755.25	0	0	0	0	692.68	0	757.26	0	0	0	0	0
1.3156e+13	0	0	0	0	0	747.67	0	772.17	0	0	699.44	0	0	0	0	0	0	0	0	0	0	742.63	0	0	0	0	0	0	753.59	0	0	0	0	0	0	0	737.21	0	0	0	0	692.55	0	746.26	0	0	0	0	0
1.3202e+13	0	0	0	0	0	748.79	0	761.96	0	0	699.21	0	0	0	0	0	0	0	0	0	0	738.12	0	0	0	0	0	0	745.01	0	0	0	0	0	0	0	729.1	0	0	0	0	692.42	0	739.59	0	0	0	0	0
1.3249e+13	0	0	0	0	0	748.76	0	755.45	0	0	699	0	0	0	0	0	0	0	0	0	0	734.34	0	0	0	0	0	0	739.39	0	0	0	0	0	0	0	723.83	0	0	0	0	692.29	0	734.83	0	0	0	0	0
1.3295e+13	0	0	0	0	0	748.07	0	750.65	0	0	698.67	0	0	0	0	0	0	0	0	0	0	731.16	0	0	0	0	0	0	735.17	0	0	0	0	0	0	0	719.85	0	0	0	0	692.16	0	731.1	0	0	0	0	0
1.3342e+13	0	0	0	0	0	747.04	0	746.84	0	0	698.2	0	0	0	0	0	0	0	0	0	0	728.41	0	0	0	0	0	0	731.77	0	0	0	0	0	0	0	716.56	0	0	0	0	692.03	0	728	0	0	0	0	0
1.3388e+13	0	0	0	0	692.93	748.14	0	801.68	0	0	701.9	0	0	0	0	0	0	0	0	0	0	747.68	0	0	0	0	0	0	777.21	0	0	0	0	0	0	0	760.84	0	0	0	0	695.75	0	760.66	0	0	0	0	691.45
1.3435e+13	0	0	0	0	692.86	749.72	0	775.71	0	0	701.31	0	0	0	0	0	0	0	0	0	0	744.8	0	0	0	0	0	0	756.44	0	0	0	0	0	0	0	739.76	0	0	0	0	695.61	0	748.75	0	0	0	0	691.35
1.3481e+13	0	0	0	0	692.79	751.02	0	764.72	0	0	701.12	0	0	0	0	0	0	0	0	0	0	740.1	0	0	0	0	0	0	747.23	0	0	0	0	0	0	0	731.03	0	0	0	0	695.48	0	741.64	0	0	0	0	691.24
1.3528e+13	0	0	0	0	692.72	751.06	0	757.86	0	0	700.95	0	0	0	0	0	0	0	0	0	0	736.17	0	0	0	0	0	0	741.32	0	0	0	0	0	0	0	725.52	0	0	0	0	695.35	0	736.66	0	0	0	0	691.13
1.3574e+13	0	0	0	0	692.65	750.37	0	752.86	0	0	700.62	0	0	0	0	0	0	0	0	0	0	732.88	0	0	0	0	0	0	736.94	0	0	0	0	0	0	0	721.4	0	0	0	0	695.21	0	732.8	0	0	0	0	691.03
1.3621e+13	0	0	0	0	692.58	749.33	0	748.92	0	0	700.15	0	0	0	0	0	0	0	0	0	0	730.05	0	0	0	0	0	0	733.42	0	0	0	0	0	0	0	718.04	0	0	0	0	695.08	0	729.6	0	0	0	0	690.92
1.3667e+13	0	0	0	0	696.12	750.21	0	809.54	0	0	703.72	0	0	0	692.46	0	0	0	0	0	0	748.69	0	0	0	0	0	0	783.52	0	0	0	0	0	0	0	767.56	0	0	0	0	698.7	0	764.07	0	0	0	0	694.57
1.3713e+13	0	0	0	0	696.05	751.68	0	779.4	0	0	703.1	0	0	0	692.15	0	0	0	0	0	0	746.97	0	0	0	0	0	0	759.41	0	0	0	0	0	0	0	742.43	0	0	0	0	698.56	0	751.28	0	0	0	0	694.46
1.376e+13	0	0	0	0	695.97	753.16	0	767.53	0	0	702.95	0	0	0	691.85	0	0	0	0	0	0	742.08	0	0	0	0	0	0	749.46	0	0	0	0	0	0	0	732.99	0	0	0	0	698.43	0	743.71	0	0	0	0	694.35
1.3806e+13	0	0	0	0	695.9	753.3	0	760.3	0	0	702.81	0	0	0	691.52	0	0	0	0	0	0	737.98	0	0	0	0	0	0	743.24	0	0	0	0	0	0	0	727.2	0	0	0	0	698.29	0	738.49	0	0	0	0	694.24
1.3853e+13	0	0	0	0	695.82	752.63	0	755.09	0	0	702.51	0	0	0	691.2	0	0	0	0	0	0	734.58	0	0	0	0	0	0	738.69	0	0	0	0	0	0	0	722.95	0	0	0	0	698.15	0	734.48	0	0	0	0	694.12
1.3899e+13	0	0	0	0	695.75	751.56	0	751.01	0	0	702.03	0	0	0	690.89	0	0	0	0	0	0	731.66	0	0	0	0	0	0	735.07	0	0	0	0	0	0	0	719.51	0	0	0	0	698.02	0	731.19	0	0	0	0	694.01
1.3946e+13	0	0	0	0	699.22	752.28	0	818.76	0	0	705.5	0	0	0	694.91	0	0	0	0	0	0	748.89	0	0	0	0	0	0	790.8	0	0	0	0	0	0	0	776.1	0	0	0	0	701.55	0	767.26	0	0	0	0	697.58
1.3992e+13	0	0	0	0	699.14	753.55	0	783.26	0	0	704.84	0	0	0	694.61	0	0	0	0	0	0	749.12	0	0	0	0	0	0	762.49	0	0	0	0	0	0	0	745.24	0	0	0	0	701.41	0	753.88	0	0	0	0	697.47
1.4039e+13	0	0	0	0	699.06	755.23	0	770.4	0	0	704.7	0	0	0	694.32	0	0	0	0	0	0	744.04	0	0	0	0	0	0	751.72	0	0	0	0	0	0	0	734.98	0	0	0	0	701.27	0	745.78	0	0	0	0	697.35
1.4085e+13	0	0	0	0	698.98	755.47	0	762.77	0	0	704.61	0	0	0	693.99	0	0	0	0	0	0	739.78	0	0	0	0	0	0	745.17	0	0	0	0	0	0	0	728.89	0	0	0	0	701.13	0	740.3	0	0	0	0	697.24
1.4132e+13	0	0	0	0	698.91	754.83	0	757.34	0	0	704.33	0	0	0	693.67	0	0	0	0	0	0	736.26	0	0	0	0	0	0	740.43	0	0	0	0	0	0	0	724.48	0	0	0	0	700.99	0	736.14	0	0	0	0	697.12
1.4178e+13	0	0	0	0	698.83	753.76	0	753.12	0	0	703.85	0	0	0	693.35	0	0	0	0	0	0	733.26	0	0	0	0	0	0	736.69	0	0	0	0	0	0	0	720.95	0	0	0	0	700.85	0	732.76	0	0	0	0	697.01
1.4225e+13	0	0	0	0	702.22	754.36	0	830.01	0	0	707.21	0	0	0	697.26	0	0	0	0	0	0	747.86	0	0	0	0	0	0	799.16	0	0	0	0	0	0	0	787.62	0	0	0	0	704.3	0	769.66	0	0	0	0	700.49
1.4271e+13	0	0	0	0	702.14	755.35	0	787.31	0	0	706.5	0	0	0	696.97	0	0	0	0	0	0	751.25	0	0	0	0	0	0	765.73	0	0	0	0	0	0	0	748.2	0	0	0	0	704.16	0	756.55	0	0	0	0	700.38
1.4318e+13	0	0	0	0	702.06	757.22	0	773.33	0	0	706.37	0	0	0	696.67	0	0	0	0	0	0	746	0	0	0	0	0	0	754.01	0	0	0	0	0	0	0	737	0	0	0	0	704.02	0	747.87	0	0	0	0	700.26
1.4364e+13	0	0	0	0	701.97	757.59	0	765.26	0	0	706.32	0	0	0	696.37	0	0	0	0	0	0	741.57	0	0	0	0	0	0	747.1	0	0	0	0	0	0	0	730.57	0	0	0	0	703.88	0	742.12	0	0	0	0	700.14
1.4411e+13	0	0	0	0	701.89	756.99	0	759.6	0	0	706.07	0	0	0	696.05	0	0	0	0	0	0	737.92	0	0	0	0	0	0	742.16	0	0	0	0	0	0	0	725.99	0	0	0	0	703.74	0	737.79	0	0	0	0	700.03
1.4457e+13	0	0	0	0	701.81	755.91	0	755.21	0	0	705.6	0	0	0	695.73	0	0	0	0	0	0	734.83	0	0	0	0	0	0	738.3	0	0	0	0	0	0	0	722.37	0	0	0	0	703.6	0	734.3	0	0	0	0	699.91
1.4504e+13	0	0	0	0	705.13	756.44	0	844.61	0	0	708.87	0	0	0	699.52	0	0	0	0	0	0	745.27	0	0	0	0	0	0	808.35	0	0	0	0	0	0	0	804.45	0	0	0	0	706.97	0	770.05	0	0	0	0	703.32
1.455e+13	0	0	0	0	705.05	757.1	0	791.53	0	0	708.1	0	0	0	699.23	0	0	0	0	0	0	753.34	0	0	0	0	0	0	769.16	0	0	0	0	0	0	0	751.39	0	0	0	0	706.82	0	759.3	0	0	0	0	703.2
1.4597e+13	0	0	0	0	704.96	759.15	0	776.28	0	0	707.98	0	0	0	698.93	0	0	0	0	0	0	747.95	0	0	0	0	0	0	756.34	0	0	0	0	0	0	0	739.07	0	0	0	0	706.68	0	749.97	0	0	0	0	703.08
1.4643e+13	0	0	0	0	704.87	759.67	0	767.74	0	0	707.98	0	0	0	698.63	0	0	0	0	0	0	743.34	0	0	0	0	0	0	749.03	0	0	0	0	0	0	0	732.27	0	0	0	0	706.54	0	743.93	0	0	0	0	702.96
1.469e+13	0	0	0	0	704.79	759.11	0	761.81	0	0	707.76	0	0	0	698.33	0	0	0	0	0	0	739.56	0	0	0	0	0	0	743.88	0	0	0	0	0	0	0	727.51	0	0	0	0	706.4	0	739.43	0	0	0	0	702.84
1.4736e+13	0	0	0	0	704.7	758.03	0	757.26	0	0	707.3	0	0	0	698.02	0	0	0	0	0	0	736.38	0	0	0	0	0	0	739.89	0	0	0	0	0	0	0	723.79	0	0	0	0	706.25	0	735.83	0	0	0	0	702.72
1.4783e+13	0	0	0	0	707.96	758.5	0	865.2	0	0	710.49	0	0	0	701.71	0	0	0	0	0	0	741.31	0	0	0	0	0	0	816.94	0	0	0	0	0	0	0	830.73	0	0	0	0	709.54	0	766.09	0	0	0	0	706.05
1.4829e+13	0	0	0	0	707.87	758.78	0	795.93	0	0	709.67	0	0	0	701.41	0	0	0	0	0	0	755.39	0	0	0	0	0	0	772.82	0	0	0	0	0	0	0	754.84	0	0	0	0	709.4	0	762.14	0	0	0	0	705.92
1.4876e+13	0	0	0	0	707.78	761	0	779.23	0	0	709.53	0	0	0	701.12	0	0	0	0	0	0	749.91	0	0	0	0	0	0	758.72	0	0	0	0	0	0	0	741.2	0	0	0	0	709.25	0	752.11	0	0	0	0	705.8
1.4922e+13	0	0	0	0	707.69	761.67	0	770.18	0	0	709.58	0	0	0	700.81	0	0	0	0	0	0	745.1	0	0	0	0	0	0	750.97	0	0	0	0	0	0	0	733.98	0	0	0	0	709.11	0	745.74	0	0	0	0	705.68
1.4969e+13	0	0	0	0	707.6	761.18	0	764	0	0	709.39	0	0	0	700.51	0	0	0	0	0	0	741.19	0	0	0	0	0	0	745.6	0	0	0	0	0	0	0	729.02	0	0	0	0	708.97	0	741.07	0	0	0	0	705.56
1.5015e+13	0	0	0	0	707.51	760.1	0	759.28	0	0	708.95	0	0	0	700.21	0	0	0	0	0	0	737.91	0	0	0	0	0	0	741.47	0	0	0	0	0	0	0	725.18	0	0	0	0	708.82	0	737.35	0	0	0	0	705.44
1.5062e+13	0	0	0	0	710.7	760.53	0	897.71	0	0	712.07	0	0	0	703.8	0	0	0	0	0	0	737.39	0	0	0	0	0	0	820.53	0	0	0	0	0	0	0	872.19	0	0	0	0	712.04	0	754.87	0	0	0	0	708.69
1.5108e+13	0	0	0	0	710.61	760.41	0	800.61	0	0	711.19	0	0	0	703.52	0	0	0	0	0	0	757.35	0	0	0	0	0	0	776.76	0	0	0	0	0	0	0	758.62	0	0	0	0	711.89	0	765.09	0	0	0	0	708.57
1.5155e+13	0	0	0	0	710.52	762.76	0	782.24	0	0	711.02	0	0	0	703.22	0	0	0	0	0	0	751.86	0	0	0	0	0	0	761.16	0	0	0	0	0	0	0	743.38	0	0	0	0	711.74	0	754.27	0	0	0	0	708.44
1.5201e+13	0	0	0	0	710.42	763.6	0	772.65	0	0	711.11	0	0	0	702.91	0	0	0	0	0	0	746.86	0	0	0	0	0	0	752.92	0	0	0	0	0	0	0	735.7	0	0	0	0	711.6	0	747.55	0	0	0	0	708.32
1.5248e+13	0	0	0	0	710.33	763.18	0	766.19	0	0	710.96	0	0	0	702.61	0	0	0	0	0	0	742.8	0	0	0	0	0	0	747.31	0	0	0	0	0	0	0	730.52	0	0	0	0	711.45	0	742.69	0	0	0	0	708.19
1.5294e+13	0	0	0	0	710.24	762.12	0	761.31	0	0	710.53	0	0	0	702.31	0	0	0	0	0	0	739.42	0	0	0	0	0	0	743.04	0	0	0	0	0	0	0	726.57	0	0	0	0	711.31	0	738.85	0	0	0	0	708.07
1.5341e+13	0	0	0	0	713.37	762.52	0	963.23	0	0	713.58	0	0	0	705.82	0	0	0	0	0	0	735.88	0	0	0	0	0	0	801.04	0	0	0	0	0	0	0	948.48	0	0	0	0	714.45	0	738.81	0	0	0	0	711.25
1.5387e+13	0	0	0	0	713.27	762.01	0	805.66	0	0	712.66	0	0	0	705.54	0	0	0	0	0	0	759.18	0	0	0	0	0	0	781.05	0	0	0	0	0	0	0	762.82	0	0	0	0	714.3	0	768.15	0	0	0	0	711.13
1.5433e+13	0	0	0	0	713.17	764.44	0	785.33	0	0	712.45	0	0	0	705.25	0	0	0	0	0	0	753.81	0	0	0	0	0	0	763.66	0	0	0	0	0	0	0	745.63	0	0	0	0	714.16	0	756.47	0	0	0	0	711
1.548e+13	0	0	0	0	713.08	765.47	0	775.14	0	0	712.59	0	0	0	704.94	0	0	0	0	0	0	748.61	0	0	0	0	0	0	754.89	0	0	0	0	0	0	0	737.43	0	0	0	0	714.01	0	749.37	0	0	0	0	710.87
1.5526e+13	0	0	0	0	712.99	765.13	0	768.4	0	0	712.47	0	0	0	704.64	0	0	0	0	0	0	744.4	0	0	0	0	0	0	749.02	0	0	0	0	0	0	0	732.02	0	0	0	0	713.86	0	744.31	0	0	0	0	710.75
1.5573e+13	0	0	0	0	712.89	764.1	0	763.34	0	0	712.06	0	0	0	704.34	0	0	0	0	0	0	740.92	0	0	0	0	0	0	744.6	0	0	0	0	0	0	0	727.94	0	0	0	0	713.71	0	740.34	0	0	0	0	710.62
1.5619e+13	0	0	0	0	712.8	762.74	0	759.28	0	0	711.44	0	0	0	704.05	0	0	0	0	0	0	737.94	0	0	0	0	0	0	741.02	0	0	0	0	0	0	0	724.6	0	0	0	0	713.56	0	737.06	0	0	0	0	710.49
1.5666e+13	0	0	0	0	715.86	763.59	0	811.15	0	0	714.1	0	0	0	707.49	0	0	0	0	0	0	760.79	0	0	0	0	0	0	785.77	0	0	0	0	0	0	0	767.62	0	0	0	0	716.64	690.81	771.3	0	0	0	0	713.61
1.5712e+13	0	0	0	0	715.76	766.04	0	788.51	0	0	713.84	0	0	0	707.21	0	0	0	0	0	0	755.76	0	0	0	0	0	0	766.24	0	0	0	0	0	0	0	747.97	0	0	0	0	716.49	690.46	758.71	0	0	0	0	713.48
1.5759e+13	0	0	0	0	715.66	767.27	0	777.67	0	0	714.02	0	0	0	706.9	0	0	0	0	0	0	750.35	0	0	0	0	0	0	756.87	0	0	0	0	0	0	0	739.19	0	0	0	0	716.35	690.11	751.2	0	0	0	0	713.35
1.5805e+13	0	0	0	0	715.56	767.04	0	770.62	0	0	713.95	0	0	0	706.59	0	0	0	0	0	0	745.99	0	0	0	0	0	0	750.74	0	0	0	0	0	0	0	733.53	0	0	0	0	716.2	0	745.92	0	0	0	0	713.23
1.5852e+13	0	0	0	0	715.47	766.03	0	765.38	0	0	713.56	0	0	0	706.29	0	0	0	0	0	0	742.4	0	0	0	0	0	0	746.15	0	0	0	0	0	0	0	729.31	0	0	0	0	716.05	0	741.82	0	0	0	0	713.1
1.5898e+13	0	0	0	0	715.37	764.67	0	761.2	0	0	712.94	0	0	0	706.01	0	0	0	0	0	0	739.35	0	0	0	0	0	0	742.46	0	0	0	0	0	0	0	725.89	0	0	0	0	715.89	0	738.45	0	0	0	0	712.97
1.5945e+13	0	0	0	0	718.37	765.18	0	817.24	0	0	715.51	0	0	0	709.37	0	0	0	0	0	0	762.06	0	0	0	0	0	0	791.01	0	0	0	0	0	0	0	773.23	0	0	0	0	718.91	692.88	774.5	0	0	0	0	716.02
1.5991e+13	0	0	0	0	718.27	767.57	0	791.79	0	0	715.18	0	0	0	709.09	0	0	0	0	0	0	757.71	0	0	0	0	0	0	768.91	0	0	0	0	0	0	0	750.41	0	0	0	0	718.76	692.54	761.01	0	0	0	0	715.89
1.6038e+13	0	0	0	0	718.17	769.02	0	780.24	0	0	715.4	0	0	0	708.79	0	0	0	0	0	0	752.09	0	0	0	0	0	0	758.88	0	0	0	0	0	0	0	740.96	0	0	0	0	718.61	692.17	753.04	0	0	0	0	715.76
1.6084e+13	0	0	0	0	718.07	768.9	0	772.86	0	0	715.38	0	0	0	708.48	0	0	0	0	0	0	747.58	0	0	0	0	0	0	752.45	0	0	0	0	0	0	0	735.03	0	0	0	0	718.46	691.81	747.53	0	0	0	0	715.63
1.6131e+13	0	0	0	0	717.97	767.93	0	767.43	0	0	715.01	0	0	0	708.18	0	0	0	0	0	0	743.87	0	0	0	0	0	0	747.7	0	0	0	0	0	0	0	730.67	0	0	0	0	718.31	691.46	743.29	0	0	0	0	715.5
1.6177e+13	0	0	0	0	717.87	766.57	0	763.11	0	0	714.4	0	0	0	707.9	0	0	0	0	0	0	740.73	0	0	0	0	0	0	743.9	0	0	0	0	0	0	0	727.16	0	0	0	0	718.15	691.1	739.82	0	0	0	0	715.37
1.6224e+13	0	0	0	0	720.81	766.8	0	824.09	0	0	716.88	691.99	0	0	711.19	0	0	0	0	0	0	762.77	0	0	0	0	0	0	796.85	0	0	0	0	0	0	0	779.91	0	0	0	0	721.11	694.89	777.6	0	0	0	0	718.35
1.627e+13	0	0	0	0	720.71	769.03	0	795.14	0	0	716.48	691.82	0	0	710.91	0	0	0	0	0	0	759.63	0	0	0	0	0	0	771.67	0	0	0	0	0	0	0	752.92	0	0	0	0	720.96	694.54	763.33	0	0	0	0	718.22
1.6317e+13	0	0	0	0	720.61	770.7	0	782.81	0	0	716.73	691.65	0	0	710.61	0	0	0	0	0	0	753.82	0	0	0	0	0	0	760.9	0	0	0	0	0	0	0	742.74	0	0	0	0	720.81	694.2	754.88	0	0	0	0	718.09
1.6363e+13	0	0	0	0	720.51	770.71	0	775.09	0	0	716.75	691.49	0	0	710.3	0	0	0	0	0	0	749.14	0	0	0	0	0	0	754.15	0	0	0	0	0	0	0	736.52	0	0	0	0	720.66	693.83	749.12	0	0	0	0	717.96
1.641e+13	0	0	0	0	720.4	769.79	0	769.45	0	0	716.41	691.32	0	0	710.01	0	0	0	0	0	0	745.32	0	0	0	0	0	0	749.22	0	0	0	0	0	0	0	732	0	0	0	0	720.5	693.47	744.74	0	0	0	0	717.83
1.6456e+13	0	0	0	0	720.3	768.44	0	764.99	0	0	715.8	691.15	0	0	709.73	0	0	0	0	0	0	742.09	0	0	0	0	0	0	745.31	0	0	0	0	0	0	0	728.4	0	0	0	0	720.35	693.12	741.17	0	0	0	0	717.69
1.6503e+13	0	0	0	0	723.19	768.46	0	832.04	0	0	718.23	694.62	0	0	712.95	0	0	0	0	0	0	762.64	0	0	0	0	0	0	803.47	0	0	0	0	0	0	0	788.37	0	0	0	0	723.24	696.82	780.41	0	0	0	0	720.62
1.6549e+13	0	0	0	0	723.08	770.43	0	798.57	0	0	717.73	694.45	0	0	712.67	0	0	0	0	0	0	761.55	0	0	0	0	0	0	774.56	0	0	0	0	0	0	0	755.6	0	0	0	0	723.09	696.48	765.74	0	0	0	0	720.49
1.6596e+13	0	0	0	0	722.98	772.32	0	785.37	0	0	718	694.28	0	0	712.37	0	0	0	0	0	0	755.55	0	0	0	0	0	0	762.95	0	0	0	0	0	0	0	744.57	0	0	0	0	722.94	696.13	756.74	0	0	0	0	720.36
1.6642e+13	0	0	0	0	722.88	772.47	0	777.28	0	0	718.08	694.11	0	0	712.07	0	0	0	0	0	0	750.69	0	0	0	0	0	0	755.87	0	0	0	0	0	0	0	738.03	0	0	0	0	722.79	695.78	750.72	0	0	0	0	720.22
1.6689e+13	0	0	0	0	722.77	771.61	0	771.44	0	0	717.77	693.94	0	0	711.77	0	0	0	0	0	0	746.75	0	0	0	0	0	0	750.75	0	0	0	0	0	0	0	733.34	0	0	0	0	722.63	695.43	746.18	0	0	0	0	720.09
1.6735e+13	0	0	0	0	722.66	770.27	0	766.84	0	0	717.17	693.77	0	0	711.49	0	0	0	0	0	0	743.44	0	0	0	0	0	0	746.72	0	0	0	0	0	0	0	729.64	0	0	0	0	722.47	695.08	742.51	0	0	0	0	719.95
1.6782e+13	0	0	0	0	725.5	770.16	0	841.67	0	0	719.53	697.16	0	0	714.65	0	0	0	0	0	0	761.28	0	0	0	0	0	0	810.93	0	0	0	0	0	0	0	799.65	0	0	0	0	725.32	698.68	782.45	0	0	0	0	722.83
1.6828e+13	0	0	0	0	725.39	771.76	0	802.12	0	0	718.93	696.99	0	0	714.38	0	0	0	0	0	0	763.48	0	0	0	0	0	0	777.64	0	0	0	0	0	0	0	758.5	0	0	0	0	725.16	698.34	768.25	0	0	0	0	722.69
1.6875e+13	0	0	0	690.31	725.29	773.86	0	787.95	0	0	719.23	696.81	0	0	714.08	0	0	0	0	0	0	757.3	0	0	0	0	0	0	765.07	0	0	0	0	0	0	0	746.47	0	0	0	0	725.01	698	758.65	0	0	0	0	722.56
1.6921e+13	0	0	0	0	725.18	774.16	0	779.47	0	0	719.36	696.64	0	0	713.77	0	0	0	0	0	0	752.27	0	0	0	0	0	0	757.61	0	0	0	0	0	0	0	739.56	0	0	0	0	724.86	697.65	752.34	0	0	0	0	722.42
1.6968e+13	0	0	0	0	725.07	773.38	0	773.41	0	0	719.08	696.47	0	0	713.47	0	0	0	0	0	0	748.2	0	0	0	0	0	0	752.29	0	0	0	0	0	0	0	734.69	0	0	0	0	724.7	697.3	747.64	0	0	0	0	722.28
1.7014e+13	0	0	0	0	724.97	772.06	0	768.68	0	0	718.5	696.3	0	0	713.2	0	0	0	0	0	0	744.79	0	0	0	0	0	0	748.13	0	0	0	0	0	0	0	730.89	0	0	0	0	724.54	696.95	743.86	0	0	0	0	722.15
1.7061e+13	0	0	0	0	727.75	771.88	0	854.24	0	0	720.82	699.61	0	0	716.3	0	0	0	0	0	0	758.22	0	0	0	0	0	0	818.9	0	0	0	0	0	0	0	815.43	0	0	0	0	727.33	700.47	782.59	0	0	0	0	724.97
1.7107e+13	0	0	0	0	727.64	773.04	0	805.82	0	0	720.12	699.44	0	0	716.03	0	0	0	0	0	0	765.37	0	0	0	0	0	0	780.88	0	0	0	0	0	0	0	761.6	0	0	0	0	727.18	700.14	770.84	0	0	0	0	724.83
1.7153e+13	0	0	0	691.1	727.53	775.33	0	790.57	0	0	720.42	699.27	0	0	715.73	0	0	0	0	0	0	759.05	0	0	0	0	0	0	767.22	0	0	0	0	0	0	0	748.4	0	0	0	0	727.02	699.8	760.58	0	0	0	0	724.69
1.72e+13	0	0	0	690.83	727.42	775.8	0	781.68	0	0	720.61	699.09	0	0	715.42	0	0	0	0	0	0	753.83	0	0	0	0	0	0	759.36	0	0	0	0	0	0	0	741.1	0	0	0	0	726.87	699.45	753.96	0	0	0	0	724.56
1.7246e+13	0	0	0	0	727.32	775.1	0	775.4	0	0	720.37	698.92	0	0	715.12	0	0	0	0	0	0	749.63	0	0	0	0	0	0	753.82	0	0	0	0	0	0	0	736.04	0	0	0	0	726.71	699.11	749.08	0	0	0	0	724.42
1.7293e+13	0	0	0	0	727.2	773.81	0	770.52	0	0	719.8	698.75	0	0	714.85	0	0	0	0	0	0	746.13	0	0	0	0	0	0	749.54	0	0	0	0	0	0	0	732.12	0	0	0	0	726.54	698.76	745.19	0	0	0	0	724.28
1.7339e+13	0	0	0	0	729.94	773.61	0	872.14	0	0	722.08	701.98	0	0	717.89	0	0	0	0	0	0	753.39	0	0	0	0	0	0	826.27	0	0	0	0	0	0	0	838.97	0	0	0	0	729.28	702.2	778.89	0	0	0	0	727.05
1.7386e+13	0	0	0	0	729.83	774.27	0	809.73	0	0	721.28	701.8	0	0	717.63	0	0	0	0	0	0	767.2	0	0	0	0	0	0	784.34	0	0	0	0	0	0	0	764.96	0	0	0	0	729.13	701.87	773.51	0	0	0	0	726.91
1.7432e+13	0	0	0	691.82	729.72	776.73	0	793.24	0	0	721.58	701.63	0	0	717.33	0	0	0	0	0	0	760.8	0	0	0	0	0	0	769.42	0	0	0	0	0	0	0	750.39	0	0	0	0	728.98	701.54	762.54	0	0	0	0	726.77
1.7479e+13	0	0	0	691.82	729.61	777.39	0	783.91	0	0	721.83	701.46	0	0	717.02	0	0	0	0	0	0	755.39	0	0	0	0	0	0	761.11	0	0	0	0	0	0	0	742.67	0	0	0	0	728.82	701.19	755.59	0	0	0	0	726.63
1.7525e+13	0	0	0	690.01	729.5	776.77	0	777.39	0	0	721.63	701.29	0	0	716.72	0	0	0	0	0	0	751.05	0	0	0	0	0	0	755.36	0	0	0	0	0	0	0	737.39	0	0	0	0	728.66	700.85	750.52	0	0	0	0	726.49
1.7572e+13	0	0	0	0	729.38	775.52	0	772.37	0	0	721.07	701.12	0	0	716.45	0	0	0	0	0	0	747.45	0	0	0	0	0	0	750.93	0	0	0	0	0	0	0	733.35	0	0	0	0	728.49	700.51	746.52	0	0	0	0	726.35
1.7618e+13	0	0	0	0	732.07	775.33	0	900.82	690.5	0	723.32	704.27	0	0	719.44	0	0	0	0	0	0	747.98	0	0	0	0	0	0	829.52	0	0	0	0	0	0	0	875.66	0	0	0	0	731.18	703.87	768.22	0	0	0	0	729.07
1.7665e+13	0	0	0	690.12	731.96	775.48	0	813.88	690.32	0	722.42	704.09	0	0	719.18	0	0	0	0	0	0	768.94	0	0	0	0	0	0	788.05	0	0	0	0	0	0	0	768.67	0	0	0	0	731.03	703.54	776.27	0	0	0	0	728.93
1.7711e+13	0	0	0	692.67	731.85	778.07	0	795.96	690.14	0	722.69	703.92	0	0	718.88	0	0	0	0	0	0	762.56	0	0	0	0	0	0	771.68	0	0	0	0	0	0	0	752.45	0	0	0	0	730.88	703.21	764.53	0	0	0	0	728.79
1.7758e+13	0	0	0	692.89	731.74	778.92	0	786.15	0	0	723.01	703.75	0	0	718.57	0	0	0	0	0	0	756.95	0	0	0	0	0	0	762.89	0	0	0	0	0	0	0	744.24	0	0	0	0	730.72	702.88	757.23	0	0	0	0	728.65
1.7804e+13	0	0	0	691.36	731.62	778.41	0	779.39	0	0	722.85	703.58	0	0	718.27	0	0	0	0	0	0	752.47	0	0	0	0	0	0	756.89	0	0	0	0	0	0	0	738.74	0	0	0	0	730.55	702.53	751.97	0	0	0	0	728.51
1.7851e+13	0	0	0	0	731.51	777.2	0	774.21	0	0	722.3	703.4	0	0	718	0	0	0	0	0	0	748.77	0	0	0	0	0	0	752.32	0	0	0	0	0	0	0	734.57	0	0	0	0	730.39	702.19	747.83	0	0	0	0	728.37
1.7897e+13	0	0	0	0	734.15	777.02	0	958.49	692.97	0	724.53	706.49	0	0	720.94	0	0	0	0	0	0	744.91	0	0	0	0	0	0	815	0	0	0	0	0	0	0	942.44	0	690.28	0	0	733.03	705.48	750.3	0	0	0	0	731.04
1.7944e+13	0	0	0	690.36	734.03	776.68	0	818.33	692.78	0	723.53	706.31	0	0	720.68	0	0	0	0	0	0	770.53	0	0	0	0	0	0	792.08	0	0	0	0	0	0	0	772.82	0	0	0	0	732.88	705.16	779.12	0	0	0	0	730.89
1.799e+13	0	0	0	693.55	733.92	779.35	0	798.74	692.6	0	723.76	706.14	0	0	720.39	0	0	0	0	0	0	764.32	0	0	0	0	0	0	774.01	0	0	0	0	0	0	0	754.57	0	0	0	0	732.73	704.83	766.57	0	0	0	0	730.75
1.8037e+13	0	0	0	693.95	733.81	780.41	0	788.42	692.41	0	724.15	705.96	0	0	720.07	0	0	0	0	0	0	758.51	0	0	0	0	0	0	764.68	0	0	0	0	0	0	0	745.83	0	0	0	0	732.57	704.5	758.88	0	0	0	0	730.61
1.8083e+13	0	0	0	692.59	733.69	780.01	0	781.4	692.23	0	724.03	705.79	0	0	719.77	0	0	0	0	0	0	753.88	0	0	0	0	0	0	758.43	0	0	0	0	0	0	0	740.1	0	0	0	0	732.4	704.16	753.41	0	0	0	0	730.47
1.813e+13	0	0	0	0	733.57	778.84	0	776.07	692.04	0	723.51	705.62	0	0	719.5	0	0	0	0	0	0	750.07	0	0	0	0	0	0	753.7	0	0	0	0	0	0	0	735.79	0	0	0	0	732.23	703.82	749.14	0	0	0	0	730.33
1.8176e+13	0	0	0	0	733.46	777.32	0	771.74	691.85	0	722.73	705.45	0	0	719.24	0	0	0	0	0	0	746.85	0	0	0	0	0	0	749.88	0	0	0	0	0	0	0	732.3	0	0	0	0	732.07	703.49	745.63	0	0	0	0	730.18
1.8223e+13	0	0	0	690.55	736.05	777.89	0	823.16	695.18	0	724.64	708.46	0	0	722.14	0	0	0	0	0	0	771.9	0	0	0	0	0	0	796.47	690.4	0	690.15	0	0	0	0	777.56	0	691.46	0	0	734.68	706.73	782.03	0	0	0	0	732.81
1.8269e+13	0	0	0	694.29	735.94	780.57	0	801.57	694.99	0	724.8	708.28	0	0	721.85	0	0	0	0	0	0	766.08	0	0	0	0	0	0	776.42	690.14	0	690.11	0	0	0	0	756.79	0	691.06	0	0	734.52	706.41	768.65	0	0	0	0	732.67
1.8316e+13	0	0	0	694.94	735.82	781.84	0	790.69	694.81	0	725.25	708.11	0	0	721.54	0	0	0	0	0	0	760.07	0	0	0	0	0	0	766.5	0	0	690.08	0	0	0	0	747.46	0	690.64	0	0	734.36	706.07	760.54	0	0	0	0	732.52
1.8362e+13	0	0	0	693.9	735.71	781.56	0	783.4	694.62	0	725.19	707.94	0	0	721.23	0	0	0	0	0	0	755.28	0	0	0	0	0	0	759.97	0	0	690.04	0	0	0	0	741.46	0	690.2	0	0	734.2	705.74	754.85	0	0	0	0	732.38
1.8409e+13	0	0	0	691.25	735.59	780.46	0	777.9	694.43	0	724.69	707.76	0	0	720.96	0	0	0	0	0	0	751.37	0	0	0	0	0	0	755.09	0	0	690	0	0	0	0	737.01	0	0	0	0	734.03	705.4	750.45	0	0	0	0	732.23
1.8455e+13	0	0	0	0	735.47	778.95	0	773.46	694.25	0	723.92	707.59	0	0	720.71	0	0	0	0	0	0	748.06	0	0	0	0	0	0	751.16	0	0	0	0	0	0	0	733.43	0	0	0	0	733.86	705.07	746.85	0	0	0	0	732.09
1.8502e+13	0	0	0	690.56	738.02	779.13	0	828.48	697.49	0	725.73	710.54	0	0	723.56	0	0	0	0	0	0	772.91	0	0	0	0	0	0	801.31	692.51	0	692.96	0	0	0	0	783.09	0	693	0	0	736.43	708.24	784.95	0	0	0	0	734.67
1.8548e+13	0	0	0	694.62	737.91	781.73	0	804.45	697.3	0	725.8	710.36	0	0	723.27	0	0	0	0	0	0	767.85	0	0	0	0	0	0	778.91	692.24	0	692.92	0	0	0	0	759.12	0	692.59	0	0	736.27	707.93	770.78	0	0	0	0	734.53
1.8595e+13	0	0	0	695.57	737.79	783.22	0	792.95	697.12	0	726.32	710.19	0	0	722.96	0	0	0	0	0	0	761.63	0	0	0	0	0	0	768.34	691.97	0	692.88	0	0	0	0	749.11	0	692.17	0	0	736.11	707.6	762.22	0	0	0	0	734.38
1.8641e+13	0	0	0	694.79	737.67	783.07	0	785.38	696.93	0	726.32	710.01	0	0	722.65	0	0	0	0	0	0	756.69	0	0	0	0	0	0	761.52	691.7	0	692.84	0	0	0	0	742.83	0	691.74	0	0	735.94	707.26	756.3	0	0	0	0	734.24
1.8688e+13	0	0	0	692.4	737.55	782.03	0	779.7	696.74	0	725.84	709.84	0	0	722.38	0	0	0	0	0	0	752.66	0	0	0	0	0	0	756.47	691.43	0	692.8	0	0	0	0	738.23	0	691.32	0	0	735.77	706.93	751.76	0	0	0	0	734.09
1.8734e+13	0	0	0	0	737.43	780.55	0	775.14	696.56	0	725.08	709.67	0	0	722.13	0	0	0	0	0	0	749.27	0	0	0	0	0	0	752.43	691.16	0	692.76	0	0	0	0	734.55	0	690.92	0	0	735.6	706.6	748.06	0	0	0	0	733.94
1.8781e+13	0	0	0	690.63	739.94	780.42	0	834.47	699.72	0	726.83	712.55	0	0	724.94	0	0	0	0	0	0	773.38	0	0	0	0	0	0	806.68	694.55	0	695.72	0	0	0	0	789.72	0	694.56	0	0	738.13	709.71	787.76	0	0	0	0	736.48
1.8827e+13	0	0	0	695.2	739.82	782.84	0	807.38	699.54	0	726.78	712.38	0	0	724.65	0	0	0	0	0	0	769.61	0	0	0	0	0	0	781.51	694.29	0	695.68	0	0	0	0	761.58	0	694.17	0	0	737.97	709.4	772.98	0	0	0	0	736.34
1.8873e+13	0	0	0	696.41	739.71	784.54	0	795.21	699.35	0	727.36	712.2	0	0	724.34	0	0	0	0	0	0	763.21	0	0	0	0	0	0	770.22	694.02	0	695.64	0	0	0	0	750.8	0	693.73	0	0	737.81	709.08	763.92	0	0	0	0	736.19
1.892e+13	0	0	0	695.79	739.59	784.54	0	787.35	699.16	0	727.42	712.03	0	0	724.03	0	0	0	0	0	0	758.09	0	0	0	0	0	0	763.08	693.76	0	695.6	0	0	0	0	744.22	0	693.28	0	0	737.64	708.74	757.75	0	0	0	0	736.05
1.8966e+13	0	0	0	693.74	739.47	783.57	0	781.5	698.98	0	726.97	711.85	0	0	723.76	0	0	0	0	0	0	753.95	0	0	0	0	0	0	757.85	693.48	0	695.55	0	0	0	0	739.44	0	692.83	0	0	737.47	708.41	753.06	0	0	0	0	735.9
1.9013e+13	0	0	0	690.16	739.34	782.12	0	776.82	698.79	0	726.21	711.68	0	0	723.51	0	0	0	0	0	0	750.48	0	0	0	0	0	0	753.7	693.21	0	695.51	0	0	0	0	735.67	0	692.41	0	0	737.3	708.09	749.26	0	0	0	0	735.75
1.9059e+13	0	0	0	690.81	741.82	781.76	0	841.47	701.88	0	727.91	714.51	0	0	726.28	0	0	0	0	0	0	773.04	0	0	0	0	0	0	812.66	696.52	0	698.43	0	0	0	0	797.95	0	696	0	0	739.79	711.14	790.21	0	0	0	0	738.24
1.9106e+13	0	0	0	695.86	741.7	783.89	0	810.41	701.69	0	727.71	714.33	0	0	726	0	0	0	0	0	0	771.36	0	0	0	0	0	0	784.24	696.26	0	698.38	0	0	0	0	764.18	0	695.6	0	0	739.63	710.83	775.24	0	0	0	0	738.1
1.9152e+13	0	0	0	697.28	741.58	785.79	0	797.49	701.51	0	728.35	714.16	0	0	725.68	0	0	0	0	0	0	764.78	0	0	0	0	0	0	772.13	696	0	698.34	0	0	0	0	752.53	0	695.2	0	0	739.47	710.51	765.65	0	0	0	0	737.96
1.9199e+13	0	0	0	696.8	741.46	785.95	0	789.31	701.32	0	728.47	713.98	0	0	725.37	0	0	0	0	0	0	759.5	0	0	0	0	0	0	764.65	695.74	0	698.29	0	0	0	0	745.61	0	694.79	0	0	739.3	710.18	759.21	0	0	0	0	737.81
1.9245e+13	0	0	0	695.19	741.33	785.07	0	783.29	701.14	0	728.06	713.81	0	0	725.1	0	0	0	0	0	0	755.23	0	0	0	0	0	0	759.23	695.47	0	698.25	0	0	0	0	740.66	0	694.38	0	0	739.13	709.85	754.36	0	0	0	0	737.66
1.9292e+13	0	0	0	691.79	741.21	783.65	0	778.49	700.95	0	727.31	713.63	0	0	724.85	0	0	0	0	0	0	751.67	0	0	0	0	0	0	754.96	695.2	0	698.2	0	0	0	0	736.78	0	693.97	0	0	738.95	709.53	750.46	0	0	0	0	737.51
1.9338e+13	0	0	0	691.5	743.64	783.15	0	850.02	703.97	0	728.97	716.41	0	0	727.59	0	0	0	0	0	0	771.49	0	0	0	0	0	0	819.27	698.43	0	701.07	0	0	0	0	808.57	0	697.45	0	0	741.4	712.53	791.84	0	0	0	0	739.97
1.9385e+13	0	0	0	696.59	743.52	784.9	0	813.56	703.78	0	728.62	716.23	0	0	727.31	0	0	0	0	0	0	773.09	0	0	0	0	0	0	787.11	698.17	0	701.02	0	0	0	0	766.96	0	697.04	0	0	741.25	712.22	777.57	0	0	0	0	739.82
1.9431e+13	0	0	0	698.22	743.4	787	0	799.8	703.6	0	729.3	716.05	0	0	726.99	0	0	0	0	0	0	766.36	0	0	0	0	0	0	774.08	697.91	0	700.97	0	0	0	0	754.29	0	696.62	0	0	741.09	711.9	767.4	0	0	0	0	739.68
1.9478e+13	0	0	0	697.86	743.28	787.32	0	791.29	703.41	0	729.5	715.88	0	0	726.68	0	0	0	0	0	0	760.9	0	0	0	0	0	0	766.23	697.65	0	700.93	0	0	0	0	747.01	0	696.19	0	0	740.91	711.57	760.67	0	0	0	0	739.53
1.9524e+13	0	0	0	696.39	743.15	786.52	0	785.08	703.23	0	729.12	715.7	0	0	726.4	0	0	0	0	0	0	756.51	0	0	0	0	0	0	760.61	697.38	0	700.88	0	0	0	0	741.87	0	695.77	0	0	740.74	711.24	755.66	0	0	0	0	739.37
1.9571e+13	0	0	0	693.52	743.03	785.15	0	780.15	703.04	0	728.38	715.53	0	0	726.16	0	0	0	0	0	0	752.86	0	0	0	0	0	0	756.22	697.12	0	700.83	0	0	0	0	737.88	0	695.36	0	0	740.57	710.92	751.65	0	0	0	0	739.22
1.9617e+13	0	0	0	692.71	745.43	784.6	0	861.2	705.99	0	730.02	718.25	0	0	728.86	0	0	0	0	0	0	768.27	0	0	0	0	0	0	826.34	700.27	0	703.65	0	0	0	0	823.11	0	698.8	0	0	742.98	713.87	791.76	0	0	0	0	741.64
1.9664e+13	0	0	0	697.33	745.3	785.86	0	816.85	705.81	0	729.5	718.07	0	0	728.58	0	0	0	0	0	0	774.78	0	0	0	0	0	0	790.14	700.01	0	703.6	0	0	0	0	769.96	0	698.42	0	0	742.82	713.56	779.98	0	0	0	0	741.5
1.971e+13	0	0	0	699.17	745.18	788.14	0	802.14	705.62	0	730.22	717.89	0	0	728.26	0	0	0	0	0	0	767.95	0	0	0	0	0	0	776.07	699.75	0	703.55	0	0	0	0	756.11	0	698.03	0	0	742.66	713.25	769.18	0	0	0	0	741.35
1.9757e+13	0	0	0	698.89	745.06	788.64	0	793.27	705.44	0	730.49	717.72	0	0	727.95	0	0	0	0	0	0	762.31	0	0	0	0	0	0	767.83	699.49	0	703.5	0	0	0	0	748.43	0	697.62	0	0	742.49	712.92	762.15	0	0	0	0	741.2
1.9803e+13	0	0	0	697.5	744.93	787.94	0	786.87	705.25	0	730.16	717.54	0	0	727.67	0	0	0	0	0	0	757.78	0	0	0	0	0	0	762	699.23	0	703.45	0	0	0	0	743.09	0	697.2	0	0	742.31	712.59	756.96	0	0	0	0	741.05
1.985e+13	0	0	0	695.04	744.8	786.61	0	781.82	705.06	0	729.44	717.37	0	0	727.42	0	0	0	0	0	0	754.03	0	0	0	0	0	0	757.47	698.97	0	703.4	0	0	0	0	738.98	0	696.77	0	0	742.14	712.27	752.83	0	0	0	0	740.89
1.9896e+13	0	0	0	693.77	747.17	786.07	0	877.17	707.95	0	731.06	720.04	0	0	730.09	0	0	0	0	0	0	763.14	0	0	0	0	0	0	832.92	702.05	0	706.18	0	0	0	0	844.37	0	700.14	0	0	744.51	715.17	788.3	0	0	0	0	743.28
1.9943e+13	0	0	0	697.4	747.04	786.81	0	820.31	707.77	0	730.38	719.86	0	0	729.82	0	0	0	0	0	0	776.41	0	0	0	0	0	0	793.37	701.79	0	706.12	0	0	0	0	773.24	0	699.74	0	0	744.36	714.87	782.47	0	0	0	0	743.13
1.9989e+13	0	0	0	699.55	746.92	789.24	0	804.52	707.58	0	731.11	719.68	0	0	729.5	0	0	0	0	0	0	769.54	0	0	0	0	0	0	778.12	701.53	0	706.07	0	0	0	0	757.99	0	699.34	0	0	744.19	714.56	770.99	0	0	0	0	742.98
2.0036e+13	0	0	0	699.43	746.79	789.92	0	795.27	707.4	0	731.47	719.51	0	0	729.18	0	0	0	0	0	0	763.71	0	0	0	0	0	0	769.44	701.28	0	706.02	0	0	0	0	749.87	0	698.94	0	0	744.02	714.23	763.63	0	0	0	0	742.83
2.0082e+13	0	0	0	698.2	746.67	789.32	0	788.66	707.21	0	731.18	719.33	0	0	728.9	0	0	0	0	0	0	759.06	0	0	0	0	0	0	763.39	701.02	0	705.96	0	0	0	0	744.32	0	698.53	0	0	743.84	713.9	758.26	0	0	0	0	742.68
2.0129e+13	0	0	0	695.99	746.54	788.05	0	783.48	707.02	0	730.48	719.15	0	0	728.66	0	0	0	0	0	0	755.21	0	0	0	0	0	0	758.72	700.76	0	705.91	0	0	0	0	740.09	0	698.14	0	0	743.67	713.58	754.02	0	0	0	0	742.52
2.0175e+13	0	0	0	694.8	748.86	787.55	0	902.91	709.85	0	732.09	721.78	0	0	731.29	0	0	0	0	0	0	756.9	0	0	0	0	0	0	836.06	703.77	0	708.64	0	0	0	0	877.43	0	701.45	0	0	746.01	716.44	778.53	0	0	0	0	744.87
2.0222e+13	0	0	0	697.6	748.74	787.74	0	823.99	709.67	0	731.24	721.6	0	0	731.03	0	0	0	0	0	0	777.94	0	0	0	0	0	0	796.82	703.51	0	708.59	0	0	0	0	776.86	0	701.08	0	0	745.85	716.14	785.03	0	0	0	0	744.72
2.0268e+13	0	0	0	700.1	748.61	790.28	0	806.94	709.48	0	731.96	721.42	0	0	730.71	0	0	0	0	0	0	771.14	0	0	0	0	0	0	780.22	703.26	0	708.53	0	0	0	0	759.94	0	700.68	0	0	745.69	715.83	772.85	0	0	0	0	744.58
2.0315e+13	0	0	0	700.14	748.49	791.15	0	797.27	709.3	0	732.41	721.24	0	0	730.39	0	0	0	0	0	0	765.13	0	0	0	0	0	0	771.07	703	0	708.48	0	0	0	0	751.33	0	700.26	0	0	745.52	715.5	765.13	0	0	0	0	744.43
2.0361e+13	0	0	0	699.04	748.36	790.67	0	790.46	709.11	0	732.17	721.07	0	0	730.11	0	0	0	0	0	0	760.33	0	0	0	0	0	0	764.79	702.75	0	708.42	0	0	0	0	745.56	0	699.84	0	0	745.34	715.18	759.57	0	0	0	0	744.27
2.0408e+13	0	0	0	696.98	748.23	789.46	0	785.15	708.92	0	731.48	720.89	0	0	729.86	0	0	0	0	0	0	756.38	0	0	0	0	0	0	759.98	702.49	0	708.36	0	0	0	0	741.19	0	699.43	0	0	745.16	714.86	755.2	0	0	0	0	744.11
2.0454e+13	0	0	0	696.33	750.52	789.01	0	954.28	711.7	0	733.08	723.47	0	0	732.47	0	0	0	0	0	0	752.5	0	0	0	0	0	692.02	824.83	705.44	0	711.05	0	0	0	0	937.13	0	702.68	0	0	747.47	717.67	760.34	0	0	0	0	746.43
2.0501e+13	0	0	0	697.98	750.39	788.68	0	827.94	711.51	0	732.09	723.29	0	0	732.2	0	0	0	0	0	0	779.32	0	0	0	0	0	691.87	800.56	705.18	0	710.99	0	0	0	0	780.91	0	702.3	0	0	747.31	717.38	787.66	0	0	0	0	746.28
2.0547e+13	0	0	0	700.81	750.27	791.27	0	809.4	711.32	0	732.77	723.11	0	0	731.89	0	0	0	0	0	0	772.75	0	0	0	0	0	691.73	782.39	704.93	0	710.94	0	0	0	0	761.96	0	701.92	0	0	747.15	717.07	774.74	0	0	0	0	746.13
2.0593e+13	0	0	0	700.94	750.14	792.34	0	799.29	711.14	0	733.3	722.93	0	0	731.56	0	0	0	0	0	0	766.54	0	0	0	0	0	691.59	772.73	704.67	0	710.88	0	0	0	0	752.81	0	701.52	0	0	746.98	716.74	766.65	0	0	0	0	745.98
2.064e+13	0	0	0	699.93	750.01	791.98	0	792.25	710.95	0	733.12	722.75	0	0	731.28	0	0	0	0	0	0	761.6	0	0	0	0	0	691.45	766.19	704.42	0	710.82	0	0	0	0	746.79	0	701.13	0	0	746.8	716.42	760.88	0	0	0	0	745.82
2.0686e+13	0	0	0	698.04	749.88	790.83	0	786.8	710.77	0	732.45	722.58	0	0	731.03	0	0	0	0	0	0	757.55	0	0	0	0	0	691.31	761.23	704.17	0	710.76	0	0	0	0	742.28	0	700.74	0	0	746.62	716.1	756.38	0	0	0	0	745.66
2.0733e+13	0	0	0	695.02	749.75	789.29	0	782.33	710.58	0	731.53	722.4	0	0	730.8	0	0	0	0	0	0	754.12	0	0	0	0	0	691.17	757.22	703.91	0	710.7	0	0	0	0	738.64	0	700.34	0	0	746.45	715.8	752.68	0	0	0	0	745.5
2.0779e+13	0	0	0	698.41	752.01	789.64	0	832.23	713.3	0	732.93	724.93	0	0	733.35	0	0	0	0	0	0	780.46	0	0	0	690.82	0	694.23	804.61	706.8	0	713.35	0	0	0	0	785.52	0	703.53	0	0	748.74	718.58	790.32	0	0	0	0	747.79
2.0826e+13	0	0	0	701.56	751.89	792.22	0	811.9	713.11	0	733.54	724.75	0	0	733.04	0	0	0	0	0	0	774.35	0	0	0	690.69	0	694.08	784.64	706.54	0	713.28	0	0	0	0	764.07	0	703.13	0	0	748.57	718.27	776.68	0	0	0	0	747.64
2.0872e+13	0	0	0	701.78	751.76	793.48	0	801.29	712.93	0	734.17	724.57	0	0	732.71	0	0	0	0	0	0	767.96	0	0	0	690.56	0	693.93	774.4	706.29	0	713.22	0	0	0	0	754.31	0	702.72	0	0	748.4	717.95	768.18	0	0	0	0	747.49
2.0919e+13	0	0	0	700.83	751.63	793.25	0	794.02	712.74	0	734.04	724.4	0	0	732.42	0	0	0	0	0	0	762.86	0	0	0	690.43	0	693.79	767.6	706.04	0	713.16	0	0	0	0	748.03	0	702.31	0	0	748.22	717.62	762.19	0	0	0	0	747.34
2.0965e+13	0	0	0	699.17	751.49	792.18	0	788.43	712.56	0	733.4	724.22	0	0	732.17	0	0	0	0	0	0	758.7	0	0	0	690.3	0	693.65	762.48	705.79	0	713.1	0	0	0	0	743.37	0	701.92	0	0	748.04	717.31	757.55	0	0	0	0	747.17
2.1012e+13	0	0	0	696.46	751.36	790.67	0	783.86	712.37	0	732.48	724.04	0	0	731.95	0	0	0	0	0	0	755.2	0	0	0	690.18	0	693.51	758.36	705.53	0	713.04	0	0	0	0	739.64	0	701.55	0	0	747.87	717.01	753.76	0	0	0	0	747.02
2.1058e+13	0	0	0	698.99	753.59	790.63	0	836.98	715.04	0	733.77	726.53	0	0	734.47	0	691	0	0	0	0	781.25	0	0	0	693.21	0	696.5	809.06	708.36	0	715.64	0	0	0	0	790.88	0	704.7	0	0	750.13	719.74	792.95	0	0	0	0	749.27
2.1105e+13	0	0	0	702.41	753.46	793.12	0	814.44	714.85	0	734.27	726.35	0	0	734.16	0	690.87	0	0	0	0	775.95	0	0	0	693.07	0	696.35	786.97	708.11	0	715.58	0	0	0	0	766.29	0	704.33	0	0	749.96	719.44	778.67	0	0	0	0	749.12
2.1151e+13	0	0	0	702.73	753.34	794.58	0	803.3	714.66	0	734.99	726.17	0	0	733.82	0	690.74	0	0	0	0	769.38	0	0	0	692.94	0	696.21	776.11	707.86	0	715.52	0	0	0	0	755.85	0	703.93	0	0	749.79	719.12	769.73	0	0	0	0	748.97
2.1198e+13	0	0	0	701.82	753.2	794.49	0	795.78	714.48	0	734.94	725.99	0	0	733.53	0	690.61	0	0	0	0	764.13	0	0	0	692.8	0	696.06	769.02	707.61	0	715.45	0	0	0	0	749.28	0	703.51	0	0	749.61	718.79	763.5	0	0	0	0	748.81
2.1244e+13	0	0	0	700.23	753.07	793.49	0	790.05	714.29	0	734.33	725.82	0	0	733.28	0	690.49	0	0	0	0	759.86	0	0	0	692.67	0	695.92	763.73	707.36	0	715.39	0	0	0	0	744.46	0	703.1	0	0	749.43	718.48	758.73	0	0	0	0	748.65
2.1291e+13	0	0	0	697.82	752.93	792.02	0	785.38	714.11	0	733.42	725.64	0	0	733.06	0	690.36	0	0	0	0	756.27	0	0	0	692.54	0	695.77	759.51	707.11	0	715.33	0	0	0	0	740.64	0	702.72	0	0	749.25	718.18	754.84	0	0	0	0	748.49
2.1337e+13	0	0	0	699.66	755.14	791.68	0	842.36	716.72	0	734.63	728.09	0	0	735.55	0	693.36	0	0	0	0	781.5	0	0	0	695.51	0	698.7	813.97	709.88	0	717.89	0	0	0	0	797.26	0	705.82	0	0	751.48	720.87	795.44	0	0	0	0	750.72
2.1384e+13	0	0	0	703.28	755.01	793.98	0	817.05	716.54	0	734.98	727.91	0	0	735.25	0	693.24	0	0	0	0	777.55	0	0	0	695.38	0	698.55	789.4	709.63	0	717.82	0	0	0	0	768.64	0	705.44	0	0	751.32	720.57	780.71	0	0	0	0	750.57
2.143e+13	0	0	0	703.7	754.88	795.63	0	805.31	716.35	0	735.8	727.73	0	0	734.91	0	693.11	0	0	0	0	770.81	0	0	0	695.25	0	698.41	777.85	709.38	0	717.75	0	0	0	0	757.42	0	705.04	0	0	751.15	720.25	771.3	0	0	0	0	750.42
2.1477e+13	0	0	0	702.82	754.75	795.68	0	797.54	716.17	0	735.82	727.55	0	0	734.61	0	692.98	0	0	0	0	765.4	0	0	0	695.12	0	698.27	770.45	709.13	0	717.69	0	0	0	0	750.55	0	704.65	0	0	750.97	719.93	764.83	0	0	0	0	750.26
2.1523e+13	0	0	0	701.27	754.61	794.77	0	791.65	715.98	0	735.25	727.37	0	0	734.37	0	692.84	0	0	0	0	761.01	0	0	0	694.98	0	698.12	764.99	708.88	0	717.62	0	0	0	0	745.57	0	704.27	0	0	750.78	719.61	759.9	0	0	0	0	750.09
2.157e+13	0	0	0	699.06	754.47	793.34	0	786.88	715.79	0	734.34	727.19	0	0	734.14	0	692.72	0	0	0	0	757.34	0	0	0	694.85	0	697.98	760.65	708.63	0	717.56	0	0	0	0	741.63	0	703.9	0	0	750.61	719.31	755.91	0	0	0	0	749.93
2.1616e+13	0	0	0	700.04	756.64	792.78	0	848.66	718.36	0	735.5	729.6	0	0	736.61	0	695.66	0	0	0	0	780.98	0	0	0	697.75	0	700.83	819.4	711.35	0	720.08	0	0	0	0	805.1	0	706.94	0	0	752.81	721.98	797.56	0	690.49	0	0	752.13
2.1663e+13	0	0	0	703.71	756.52	794.79	0	819.75	718.18	0	735.67	729.42	0	0	736.31	0	695.53	0	0	0	0	779.13	0	0	0	697.62	0	700.69	791.94	711.11	0	720.01	0	0	0	0	771.15	0	706.56	0	0	752.65	721.68	782.82	0	690.4	0	0	751.98
2.1709e+13	0	0	0	704.33	756.39	796.63	0	807.34	717.99	0	736.58	729.24	0	0	735.97	0	695.4	0	0	0	0	772.24	0	0	0	697.49	0	700.54	779.62	710.86	0	719.94	0	0	0	0	759.05	0	706.16	0	0	752.48	721.36	772.89	0	690.32	0	0	751.83
2.1756e+13	0	0	0	703.53	756.25	796.83	0	799.29	717.8	0	736.68	729.06	0	0	735.67	0	695.27	0	0	0	0	766.67	0	0	0	697.36	0	700.4	771.89	710.61	0	719.87	0	0	0	0	751.83	0	705.76	0	0	752.29	721.03	766.16	0	690.23	0	0	751.67
2.1802e+13	0	0	0	702.07	756.11	796.01	0	793.25	717.62	0	736.15	728.88	0	0	735.42	0	695.15	0	0	0	0	762.17	0	0	0	697.22	0	700.26	766.25	710.36	0	719.81	0	0	0	0	746.68	0	705.37	0	0	752.1	720.72	761.08	0	690.15	0	0	751.5
2.1849e+13	0	0	0	700	755.98	794.63	0	788.38	717.43	0	735.25	728.71	0	0	735.2	0	695.02	0	0	0	0	758.4	0	0	0	697.09	0	700.11	761.79	710.11	0	719.74	0	0	0	0	742.63	0	705.01	0	0	751.93	720.42	756.99	0	690.06	0	0	751.34
2.1895e+13	0	0	0	700.43	758.12	793.95	0	856.4	719.96	0	736.39	731.08	0	0	737.65	0	697.89	0	0	0	0	779.33	0	0	0	699.93	0	702.91	825.4	712.78	0	722.22	0	0	0	0	815.1	0	708.02	0	0	754.1	723.05	798.9	0	692.94	0	0	753.51
2.1942e+13	0	0	0	704.23	757.99	795.57	0	822.55	719.77	0	736.34	730.9	0	0	737.35	0	697.76	0	0	0	0	780.69	0	0	0	699.79	0	702.76	794.61	712.54	0	722.15	0	0	0	0	773.84	0	707.66	0	0	753.94	722.75	784.99	0	692.84	0	0	753.36
2.1988e+13	0	0	0	705.02	757.86	797.58	0	809.39	719.58	0	737.32	730.72	0	0	737.01	0	697.63	0	0	0	0	773.69	0	0	0	699.66	0	702.61	781.43	712.29	0	722.08	0	0	0	0	760.72	0	707.27	0	0	753.77	722.44	774.52	0	692.76	0	0	753.2
2.2035e+13	0	0	0	704.26	757.73	797.94	0	801.05	719.4	0	737.52	730.54	0	0	736.7	0	697.5	0	0	0	0	767.94	0	0	0	699.53	0	702.47	773.34	712.04	0	722.01	0	0	0	0	753.13	0	706.87	0	0	753.59	722.11	767.51	0	692.67	0	0	753.04
2.2081e+13	0	0	0	702.84	757.59	797.21	0	794.85	719.21	0	737.03	730.36	0	0	736.45	0	697.37	0	0	0	0	763.32	0	0	0	699.39	0	702.33	767.51	711.8	0	721.94	0	0	0	0	747.79	0	706.48	0	0	753.4	721.79	762.26	0	692.58	0	0	752.88
2.2128e+13	0	0	0	700.84	757.45	795.89	0	789.87	719.03	0	736.15	730.18	0	0	736.23	0	697.24	0	0	0	0	759.47	0	0	0	699.26	0	702.18	762.93	711.55	0	721.87	0	0	0	0	743.63	0	706.11	0	0	753.22	721.5	758.06	0	692.49	0	0	752.72
2.2174e+13	0	0	0	700.8	759.56	795.18	0	866.52	721.51	0	737.27	732.52	0	0	738.66	0	700.05	0	0	0	0	776.12	0	0	0	702.04	0	704.92	831.8	714.17	0	724.31	0	0	0	0	828.54	0	709.07	0	0	755.36	724.09	798.68	0	695.32	0	0	754.86
2.2221e+13	0	0	0	704.63	759.43	796.33	0	825.48	721.32	0	736.99	732.34	0	0	738.36	0	699.92	0	0	0	0	782.2	0	0	0	701.91	0	704.77	797.44	713.93	0	724.24	0	0	0	0	776.74	0	708.71	0	0	755.21	723.8	787.23	0	695.23	0	0	754.7
2.2267e+13	0	0	0	705.67	759.3	798.48	0	811.47	721.13	0	738.04	732.16	0	0	738.02	0	699.79	0	0	0	0	775.14	0	0	0	701.77	0	704.63	783.28	713.68	0	724.17	0	0	0	0	762.44	0	708.32	0	0	755.04	723.49	776.17	0	695.14	0	0	754.55
2.2313e+13	0	0	0	704.98	759.17	799.02	0	802.81	720.95	0	738.33	731.98	0	0	737.7	0	699.66	0	0	0	0	769.22	0	0	0	701.64	0	704.48	774.81	713.43	0	724.09	0	0	0	0	754.45	0	707.93	0	0	754.85	723.16	768.86	0	695.05	0	0	754.39
2.236e+13	0	0	0	703.61	759.03	798.39	0	796.44	720.76	0	737.88	731.8	0	0	737.45	0	699.53	0	0	0	0	764.47	0	0	0	701.5	0	704.34	768.78	713.19	0	724.02	0	0	0	0	748.91	0	707.55	0	0	754.66	722.84	763.45	0	694.96	0	0	754.23
2.2406e+13	0	0	0	701.69	758.88	797.12	0	791.35	720.58	0	737.02	731.62	0	0	737.23	0	699.4	0	0	0	0	760.53	0	0	0	701.37	0	704.19	764.07	712.94	0	723.95	0	0	0	0	744.63	0	707.19	0	0	754.48	722.55	759.13	0	694.87	0	0	754.06
2.2453e+13	0	0	0	701.42	760.97	796.44	0	881.01	723.01	0	738.13	733.92	0	0	739.64	0	702.15	0	0	0	0	770.97	0	0	0	704.09	0	706.87	837.86	715.52	0	726.36	0	0	0	0	847.95	0	710.11	0	0	756.6	725.11	795.45	0	697.64	0	0	756.17
2.2499e+13	0	0	0	705.07	760.84	797.07	0	828.57	722.83	0	737.63	733.74	0	0	739.35	0	702.02	0	0	0	0	783.65	0	0	0	703.95	0	706.72	800.44	715.28	0	726.28	0	0	0	0	779.91	0	709.74	0	0	756.44	724.83	789.53	0	697.54	0	0	756.02
2.2546e+13	0	0	0	706.38	760.71	799.35	0	813.57	722.64	0	738.71	733.56	0	0	739.01	0	701.89	0	0	0	0	776.59	0	0	0	703.82	0	706.58	785.19	715.03	0	726.21	0	0	0	0	764.22	0	709.35	0	0	756.27	724.52	777.86	0	697.45	0	0	755.87
2.2592e+13	0	0	0	705.73	760.58	800.05	0	804.58	722.46	0	739.11	733.38	0	0	738.69	0	701.76	0	0	0	0	770.51	0	0	0	703.68	0	706.43	776.3	714.79	0	726.13	0	0	0	0	755.79	0	708.96	0	0	756.09	724.19	770.23	0	697.36	0	0	755.71
2.2639e+13	0	0	0	704.39	760.43	799.53	0	798.04	722.27	0	738.71	733.2	0	0	738.43	0	701.63	0	0	0	0	765.62	0	0	0	703.55	0	706.29	770.05	714.54	0	726.06	0	0	0	0	750.03	0	708.57	0	0	755.9	723.87	764.64	0	697.27	0	0	755.54
2.2685e+13	0	0	0	702.59	760.29	798.32	0	792.84	722.09	0	737.87	733.02	0	0	738.21	0	701.5	0	0	0	0	761.59	0	0	0	703.41	0	706.14	765.21	714.3	0	725.99	0	0	0	0	745.63	0	708.21	0	0	755.71	723.58	760.2	0	697.18	0	0	755.37
2.2732e+13	0	0	0	702.27	762.35	797.7	0	904.36	724.48	0	738.99	735.29	0	0	740.6	0	704.19	0	0	0	0	764.36	0	0	0	706.08	0	708.77	841.03	716.83	0	728.35	0	0	0	0	878.13	0	711.1	0	0	757.81	726.11	786.54	0	699.89	0	0	757.46
2.2778e+13	0	0	0	705.55	762.22	797.81	0	831.87	724.3	0	738.26	735.11	0	0	740.32	0	704.06	0	0	0	0	784.99	0	0	0	705.94	0	708.62	803.66	716.59	0	728.28	0	0	0	0	783.42	0	710.74	0	0	757.65	725.83	791.9	0	699.8	0	0	757.31
2.2825e+13	0	0	0	707.14	762.09	800.17	0	815.71	724.11	0	739.36	734.92	0	0	739.98	0	703.93	0	0	0	0	778.05	0	0	0	705.81	0	708.48	787.15	716.35	0	728.2	0	0	0	0	766.07	0	710.36	0	0	757.48	725.51	779.59	0	699.71	0	0	757.15
2.2871e+13	0	0	0	706.52	761.95	801.04	0	806.35	723.92	0	739.86	734.74	0	0	739.65	0	703.8	0	0	0	0	771.79	0	0	0	705.67	0	708.33	777.81	716.1	0	728.13	0	0	0	0	757.15	0	709.96	0	0	757.3	725.19	771.62	0	699.61	0	0	756.99
2.2918e+13	0	0	0	705.2	761.81	800.64	0	799.63	723.74	0	739.52	734.56	0	0	739.39	0	703.67	0	0	0	0	766.78	0	0	0	705.54	0	708.18	771.33	715.86	0	728.05	0	0	0	0	751.16	0	709.58	0	0	757.1	724.87	765.83	0	699.52	0	0	756.83
2.2964e+13	0	0	0	703.46	761.67	799.5	0	794.31	723.55	0	738.7	734.38	0	0	739.17	0	703.53	0	0	0	0	762.64	0	0	0	705.4	0	708.04	766.35	715.62	0	727.97	0	0	0	0	746.62	0	709.21	0	0	756.92	724.58	761.28	0	699.43	0	0	756.66
2.3011e+13	0	0	0	703.24	763.7	798.94	0	950.5	725.91	0	739.83	736.62	0	0	741.54	0	706.18	0	0	0	0	758.94	0	0	0	708.01	0	710.61	832.21	718.11	0	730.31	0	0	0	0	932.22	0	712.06	0	0	758.99	727.08	768.96	0	702.09	0	0	758.72
2.3057e+13	0	0	0	705.97	763.57	798.55	0	835.43	725.73	0	738.89	736.44	0	0	741.26	0	706.04	0	0	0	0	786.17	0	0	0	707.88	0	710.47	807.12	717.87	0	730.23	0	0	0	0	787.34	0	711.71	0	0	758.83	726.8	794.31	0	701.99	0	0	758.56
2.3104e+13	0	0	0	707.92	763.44	800.95	0	817.9	725.54	0	739.97	736.26	0	0	740.92	0	705.91	0	0	0	0	779.52	0	0	0	707.74	0	710.32	789.17	717.62	0	730.15	0	0	0	0	768	0	711.33	0	0	758.66	726.49	781.35	0	701.9	0	0	758.41
2.315e+13	0	0	0	707.37	763.3	802	0	808.14	725.35	0	740.58	736.08	0	0	740.59	0	705.78	0	0	0	0	773.09	0	0	0	707.6	0	710.17	779.35	717.38	0	730.07	0	0	0	0	758.54	0	710.93	0	0	758.48	726.16	773.02	0	701.81	0	0	758.25
2.3197e+13	0	0	0	706.06	763.16	801.72	0	801.22	725.17	0	740.31	735.9	0	0	740.32	0	705.65	0	0	0	0	767.93	0	0	0	707.47	0	710.03	772.62	717.14	0	730	0	0	0	0	752.3	0	710.55	0	0	758.28	725.84	767.03	0	701.71	0	0	758.08
2.3243e+13	0	0	0	704.36	763.01	800.65	0	795.79	724.98	0	739.52	735.71	0	0	740.11	0	705.51	0	0	0	0	763.69	0	0	0	707.33	0	709.88	767.49	716.9	0	729.92	0	0	0	0	747.62	0	710.19	0	0	758.1	725.55	762.35	0	701.62	0	0	757.91
2.329e+13	0	0	0	702.21	762.87	799.16	0	791.28	724.8	0	738.46	735.53	0	0	739.89	0	705.38	0	0	0	0	760.1	0	0	0	707.2	0	709.73	763.33	716.65	0	729.84	0	0	0	0	743.85	0	709.84	0	0	757.92	725.27	758.49	0	701.52	0	0	757.75
2.3336e+13	0	0	0	706.41	764.89	799.33	0	839.31	727.12	0	739.54	737.74	0	0	742.19	0	707.97	0	0	0	0	787.12	0	0	0	709.76	0	712.26	810.87	719.11	0	732.14	0	0	0	0	791.8	0	712.65	0	0	759.98	727.74	796.74	0	704.13	0	0	759.79
2.3383e+13	0	0	0	708.77	764.75	801.69	0	820.13	726.93	0	740.55	737.56	0	0	741.85	0	707.84	0	0	0	0	780.99	0	0	0	709.62	0	712.11	791.27	718.87	0	732.06	0	0	0	0	770.02	0	712.27	0	0	759.82	727.44	783.16	0	704.04	0	0	759.64
2.3429e+13	0	0	0	708.29	764.62	802.92	0	809.93	726.75	0	741.28	737.38	0	0	741.51	0	707.7	0	0	0	0	774.39	0	0	0	709.48	0	711.96	780.9	718.63	0	731.98	0	0	0	0	759.95	0	711.88	0	0	759.63	727.11	774.44	0	703.94	0	0	759.48
2.3476e+13	0	0	0	706.99	764.48	802.76	0	802.81	726.56	0	741.08	737.2	0	0	741.23	0	707.57	0	0	0	0	769.08	0	0	0	709.35	0	711.82	773.92	718.38	0	731.9	0	0	0	0	753.45	0	711.5	0	0	759.44	726.79	768.23	0	703.84	0	0	759.31
2.3522e+13	0	0	0	705.31	764.33	801.77	0	797.25	726.38	0	740.32	737.01	0	0	741.02	0	707.44	0	0	0	0	764.74	0	0	0	709.21	0	711.67	768.63	718.14	0	731.82	0	0	0	0	748.62	0	711.14	0	0	759.25	726.5	763.42	0	703.75	0	0	759.14
2.3569e+13	0	0	0	703.26	764.18	800.33	0	792.66	726.19	0	739.27	736.83	0	0	740.81	0	707.31	0	0	0	0	761.08	0	0	0	709.07	0	711.52	764.37	717.9	0	731.74	0	0	0	0	744.76	0	710.8	0	0	759.08	726.22	759.47	0	703.65	0	0	758.97
2.3615e+13	0	0	0	706.85	766.18	800.14	0	843.63	728.48	0	740.21	739.01	0	0	743.09	0	709.84	0	0	0	0	787.73	0	0	0	711.59	0	714	814.98	720.32	0	734	0	0	0	0	796.97	0	713.57	0	0	761.11	728.67	799.12	0	706.21	0	690.32	760.99
2.3662e+13	0	0	0	709.68	766.04	802.4	0	822.42	728.29	0	741.1	738.83	0	0	742.75	0	709.71	0	0	0	0	782.45	0	0	0	711.45	0	713.86	793.45	720.08	0	733.92	0	0	0	0	772.16	0	713.2	0	0	760.95	728.37	785.02	0	706.12	0	0	760.84
2.3708e+13	0	0	0	709.27	765.91	803.81	0	811.72	728.1	0	741.96	738.64	0	0	742.4	0	709.58	0	0	0	0	775.69	0	0	0	711.31	0	713.71	782.49	719.84	0	733.84	0	0	0	0	761.41	0	712.81	0	0	760.76	728.04	775.88	0	706.02	0	0	760.68
2.3755e+13	0	0	0	707.95	765.77	803.78	0	804.38	727.92	0	741.84	738.46	0	0	742.13	0	709.44	0	0	0	0	770.24	0	0	0	711.17	0	713.56	775.23	719.6	0	733.76	0	0	0	0	754.62	0	712.42	0	0	760.57	727.72	769.45	0	705.92	0	0	760.51
2.3801e+13	0	0	0	706.27	765.62	802.87	0	798.7	727.73	0	741.11	738.28	0	0	741.91	0	709.31	0	0	0	0	765.79	0	0	0	711.04	0	713.41	769.78	719.36	0	733.68	0	0	0	0	749.64	0	712.07	0	0	760.38	727.42	764.5	0	705.82	0	0	760.34
2.3848e+13	0	0	0	704.25	765.47	801.47	0	794.02	727.55	0	740.07	738.1	0	0	741.7	0	709.18	0	0	0	0	762.05	0	0	0	710.9	0	713.27	765.41	719.12	0	733.59	0	0	0	0	745.68	0	711.73	0	0	760.2	727.14	760.46	0	705.73	0	0	760.17
2.3894e+13	690.41	0	0	706.91	767.44	801.01	0	848.55	729.8	0	740.91	740.25	0	0	743.97	0	711.67	0	0	0	0	787.83	0	0	0	713.37	0	715.7	819.51	721.5	0	735.83	0	0	0	0	803.09	0	714.47	0	0	762.21	729.57	801.35	0	708.24	0	691.33	762.17
2.3941e+13	690.2	0	0	710.15	767.31	803.08	0	824.77	729.61	0	741.64	740.07	0	0	743.63	0	711.53	0	0	0	0	783.9	0	0	0	713.23	0	715.55	795.72	721.26	0	735.74	0	0	0	0	774.44	0	714.11	0	0	762.05	729.27	786.93	0	708.14	0	690.88	762.02
2.3987e+13	0	0	0	709.88	767.17	804.65	0	813.52	729.43	0	742.62	739.88	0	0	743.28	0	711.4	0	0	0	0	777.01	0	0	0	713.09	0	715.4	784.11	721.02	0	735.66	0	0	0	0	762.91	0	713.72	0	0	761.87	728.95	777.35	0	708.04	0	690.35	761.86
2.4033e+13	0	0	0	708.6	767.03	804.76	0	805.95	729.24	0	742.59	739.7	0	0	743	0	711.26	0	0	0	0	771.41	0	0	0	712.95	0	715.26	776.55	720.78	0	735.58	0	0	0	0	755.81	0	713.34	0	0	761.68	728.62	770.68	0	707.95	0	0	761.69
2.408e+13	0	0	0	706.95	766.88	803.93	0	800.14	729.06	0	741.9	739.52	0	0	742.78	0	711.13	0	0	0	0	766.85	0	0	0	712.81	0	715.11	770.94	720.54	0	735.49	0	0	0	0	750.66	0	712.98	0	0	761.48	728.33	765.58	0	707.85	0	0	761.52
2.4126e+13	0	0	0	704.99	766.73	802.58	0	795.37	728.87	0	740.87	739.34	0	0	742.57	0	711	0	0	0	0	763.02	0	0	0	712.68	0	714.96	766.45	720.3	0	735.41	0	0	0	0	746.59	0	712.65	0	0	761.3	728.05	761.44	0	707.75	0	0	761.35
2.4173e+13	692.23	0	0	706.83	768.68	801.94	0	854.33	731.09	0	741.63	741.46	0	0	744.83	0	713.44	0	0	0	0	787.2	0	0	0	715.1	0	717.35	824.52	722.65	0	737.61	0	0	0	0	810.55	0	715.36	0	0	763.29	730.45	803.23	0	710.22	0	692.3	763.32
2.4219e+13	692.02	0	0	710.65	768.54	803.72	0	827.19	730.9	0	742.16	741.28	0	0	744.5	0	713.31	0	0	0	0	785.35	0	0	0	714.96	0	717.2	798.1	722.41	0	737.52	0	0	0	0	776.86	0	715	0	0	763.13	730.16	788.9	0	710.12	0	691.86	763.17
2.4266e+13	691.8	0	0	710.57	768.41	805.46	0	815.33	730.72	0	743.25	741.09	0	0	744.14	0	713.17	0	0	0	0	778.33	0	0	0	714.82	0	717.06	785.76	722.17	0	737.44	0	0	0	0	764.46	0	714.61	0	0	762.95	729.84	778.84	0	710.02	0	691.36	763.01
2.4312e+13	691.58	0	0	709.32	768.26	805.71	0	807.51	730.53	0	743.31	740.91	0	0	743.85	0	713.04	0	0	0	0	772.58	0	0	0	714.68	0	716.91	777.89	721.93	0	737.35	0	0	0	0	757.02	0	714.23	0	0	762.76	729.51	771.92	0	709.92	0	690.85	762.84
2.4359e+13	691.37	0	0	707.69	768.12	804.97	0	801.56	730.35	0	742.66	740.73	0	0	743.63	0	712.9	0	0	0	0	767.9	0	0	0	714.54	0	716.76	772.1	721.69	0	737.27	0	0	0	0	751.69	0	713.88	0	0	762.56	729.21	766.66	0	709.82	0	690.38	762.67
2.4405e+13	691.17	0	0	705.78	767.97	803.68	0	796.7	730.16	0	741.65	740.55	0	0	743.43	0	712.77	0	0	0	0	763.99	0	0	0	714.41	0	716.61	767.5	721.45	0	737.18	0	0	0	0	747.51	0	713.55	0	0	762.38	728.94	762.42	0	709.72	0	0	762.5
2.4452e+13	694.01	0	0	706.87	769.89	802.93	0	861.43	732.35	0	742.38	742.64	0	0	745.67	0	715.17	0	0	0	0	785.52	0	0	0	716.78	0	718.96	830.04	723.76	0	739.35	0	0	0	0	819.96	0	716.23	0	0	764.35	731.32	804.37	0	712.14	0	693.24	764.45
2.4498e+13	693.79	0	0	711.16	769.76	804.34	0	829.71	732.16	0	742.65	742.46	0	0	745.35	0	715.03	0	0	0	0	786.76	0	0	0	716.65	0	718.81	800.6	723.52	0	739.27	0	0	0	0	779.46	0	715.88	0	0	764.19	731.03	790.93	0	712.04	0	692.8	764.29
2.4545e+13	693.58	0	0	711.25	769.62	806.22	0	817.16	731.98	0	743.85	742.28	0	0	744.99	0	714.9	0	0	0	0	779.66	0	0	0	716.51	0	718.66	787.45	723.29	0	739.18	0	0	0	0	766.05	0	715.49	0	0	764.01	730.71	780.36	0	711.94	0	692.3	764.13
2.4591e+13	693.37	0	0	710	769.48	806.62	0	809.08	731.79	0	744.01	742.09	0	0	744.69	0	714.76	0	0	0	0	773.75	0	0	0	716.37	0	718.51	779.24	723.05	0	739.09	0	0	0	0	758.24	0	715.11	0	0	763.82	730.38	773.17	0	711.84	0	691.8	763.97
2.4638e+13	693.16	0	0	708.37	769.33	805.98	0	802.98	731.6	0	743.41	741.91	0	0	744.46	0	714.63	0	0	0	0	768.96	0	0	0	716.23	0	718.37	773.26	722.81	0	739.01	0	0	0	0	752.72	0	714.75	0	0	763.62	730.08	767.76	0	711.74	0	691.34	763.79
2.4684e+13	692.94	0	0	706.5	769.18	804.74	0	798.03	731.42	0	742.41	741.73	0	0	744.26	0	714.49	0	0	0	0	764.96	0	0	0	716.09	0	718.22	768.54	722.57	0	738.92	0	0	0	0	748.43	0	714.42	0	0	763.44	729.8	763.41	0	711.64	0	690.92	763.62
2.4731e+13	695.71	0	0	706.88	771.08	803.97	0	870.72	733.58	0	743.13	743.8	691.38	0	746.49	0	716.85	690.25	0	0	0	782.36	0	0	0	718.43	0	720.53	835.97	724.85	0	741.06	0	0	0	0	832.46	0	717.08	0	0	765.39	732.16	804.08	0	714.02	0	694.18	765.55
2.4777e+13	695.5	0	0	711.56	770.94	804.94	0	832.36	733.39	0	743.12	743.61	691.25	0	746.18	0	716.71	690.2	0	0	0	788.12	0	0	0	718.29	0	720.38	803.24	724.62	0	740.97	0	0	0	0	782.28	0	716.73	0	0	765.22	731.88	793.02	0	713.92	0	693.74	765.4
2.4824e+13	695.29	0	0	711.91	770.8	806.95	0	819.01	733.2	0	744.41	743.43	691.11	0	745.82	0	716.58	690.14	0	0	0	781	0	0	0	718.15	0	720.23	789.18	724.38	0	740.88	0	0	0	0	767.69	0	716.35	0	0	765.05	731.56	781.91	0	713.81	0	693.22	765.24
2.487e+13	695.09	0	0	710.69	770.66	807.5	0	810.64	733.02	0	744.69	743.25	690.97	0	745.51	0	716.44	690.08	0	0	0	774.93	0	0	0	718.01	0	720.08	780.61	724.14	0	740.8	0	0	0	0	759.48	0	715.96	0	0	764.85	731.23	774.43	0	713.71	0	692.72	765.07
2.4917e+13	694.87	0	0	709.06	770.51	806.96	0	804.4	732.83	0	744.14	743.06	690.84	0	745.28	0	716.3	690.02	0	0	0	770.02	0	0	0	717.87	0	719.93	774.43	723.91	0	740.71	0	0	0	0	753.76	0	715.6	0	0	764.66	730.93	768.85	0	713.61	0	692.25	764.9
2.4963e+13	694.66	0	0	707.22	770.36	805.78	0	799.35	732.65	0	743.16	742.88	690.7	0	745.08	0	716.17	0	0	0	0	765.93	0	0	0	717.73	0	719.78	769.59	723.67	0	740.62	0	0	0	0	749.35	0	715.27	0	0	764.47	730.65	764.39	0	713.51	0	691.82	764.72
2.501e+13	697.38	0	0	707.11	772.24	805.04	0	884	734.78	0	743.88	744.93	693.44	0	747.3	0	718.49	692.53	0	691.64	0	777.33	690.55	0	0	720.03	0	722.05	841.66	725.92	0	742.73	0	0	0	0	850.39	0	717.91	0	0	766.4	732.99	801.07	0	715.85	0	695.08	766.63
2.5056e+13	697.17	0	0	711.94	772.1	805.53	0	835.16	734.59	0	743.59	744.74	693.3	0	746.99	0	718.35	692.47	0	691.55	0	789.42	690.46	0	0	719.89	0	721.9	806.05	725.68	0	742.64	0	0	0	0	785.35	0	717.56	0	0	766.24	732.71	795.16	0	715.75	0	694.66	766.47
2.5103e+13	696.96	0	0	712.6	771.96	807.64	0	820.89	734.4	0	744.95	744.56	693.17	0	746.63	0	718.21	692.4	0	691.45	0	782.35	690.37	0	0	719.75	0	721.75	790.97	725.44	0	742.55	0	0	0	0	769.4	0	717.18	0	0	766.06	732.39	783.49	0	715.64	0	694.14	766.32
2.5149e+13	696.75	0	0	711.43	771.82	808.34	0	812.21	734.22	0	745.34	744.38	693.03	0	746.31	0	718.08	692.34	0	691.36	0	776.12	690.29	0	0	719.61	0	721.61	782	725.21	0	742.46	0	0	0	0	760.74	0	716.79	0	0	765.87	732.06	775.71	0	715.54	0	693.64	766.15
2.5196e+13	696.54	0	0	709.8	771.67	807.91	0	805.81	734.03	0	744.85	744.19	692.9	0	746.08	0	717.94	692.28	0	691.27	0	771.08	690.2	0	0	719.47	0	721.46	775.61	724.97	0	742.37	0	0	0	0	754.81	0	716.43	0	0	765.67	731.76	769.95	0	715.44	0	693.14	765.97
2.5242e+13	696.33	0	0	707.98	771.52	806.79	0	800.66	733.84	0	743.89	744.01	692.76	0	745.88	0	717.8	692.22	0	691.18	0	766.9	690.12	0	0	719.33	0	721.31	770.64	724.74	0	742.28	0	0	0	0	750.27	0	716.1	0	0	765.48	731.48	765.38	0	715.33	0	692.71	765.8
2.5289e+13	698.99	0	0	707.63	773.38	806.12	0	905.36	735.95	0	744.63	746.03	695.43	0	748.09	0	720.08	694.75	0	693.8	0	770.64	692.74	0	0	721.59	0	723.54	844.91	726.96	0	744.36	0	0	0	0	878.2	0	718.71	0	0	767.39	733.8	792.94	0	717.64	0	695.93	767.69
2.5335e+13	698.78	0	0	712.29	773.24	806.13	0	838.16	735.76	0	744.05	745.85	695.3	0	747.79	0	719.95	694.69	0	693.71	0	790.6	692.65	0	0	721.45	0	723.39	809.05	726.72	0	744.27	0	0	0	0	788.75	0	718.36	0	0	767.23	733.52	797.36	0	717.53	0	695.51	767.53
2.5382e+13	698.57	0	0	713.33	773.1	808.29	0	822.8	735.57	0	745.45	745.66	695.16	0	747.43	0	719.81	694.63	0	693.61	0	783.7	692.56	0	0	721.3	0	723.24	792.81	726.48	0	744.18	0	0	0	0	771.17	0	717.98	0	0	767.05	733.2	785.11	0	717.43	0	695.04	767.37
2.5428e+13	698.36	0	0	712.2	772.96	809.16	0	813.78	735.39	0	745.97	745.48	695.03	0	747.1	0	719.67	694.56	0	693.52	0	777.31	692.47	0	0	721.16	0	723.09	783.4	726.25	0	744.09	0	0	0	0	762.03	0	717.6	0	0	766.86	732.87	777	0	717.32	0	694.53	767.21
2.5475e+13	698.16	0	0	710.57	772.81	808.82	0	807.21	735.2	0	745.54	745.3	694.89	0	746.86	0	719.53	694.5	0	693.42	0	772.14	692.38	0	0	721.02	0	722.94	776.8	726.01	0	744	0	0	0	0	755.87	0	717.24	0	0	766.66	732.57	771.06	0	717.22	0	694.04	767.03
2.5521e+13	697.95	0	0	708.76	772.66	807.78	0	801.97	735.01	0	744.61	745.11	694.76	0	746.66	0	719.4	694.44	0	693.32	0	767.87	692.29	0	0	720.88	0	722.79	771.69	725.78	0	743.91	0	0	0	0	751.19	0	716.91	0	0	766.47	732.29	766.37	0	717.11	0	693.61	766.86
2.5568e+13	700.55	0	0	708.37	774.5	807.18	0	947.08	737.09	0	745.37	747.11	697.37	0	748.86	0	721.64	696.92	0	695.9	0	764.52	694.87	0	0	723.11	0	724.99	838	727.97	0	745.96	0	0	0	0	927.65	0	719.49	0	0	768.36	734.59	776.36	0	719.38	0	696.76	768.73
2.5614e+13	700.34	0	0	712.59	774.36	806.73	0	841.4	736.9	0	744.52	746.93	697.24	0	748.57	0	721.5	696.86	0	695.8	0	791.63	694.78	0	0	722.97	0	724.84	812.29	727.74	0	745.87	0	0	0	0	792.54	0	719.15	0	0	768.2	734.31	799.59	0	719.27	0	696.35	768.57
2.5661e+13	700.14	0	0	714.07	774.22	808.91	0	824.76	736.72	0	745.92	746.74	697.1	0	748.21	0	721.36	696.79	0	695.71	0	785.05	694.69	0	0	722.82	0	724.69	794.71	727.5	0	745.78	0	0	0	0	773.03	0	718.77	0	0	768.03	734	786.77	0	719.16	0	695.9	768.41
2.5707e+13	699.93	0	0	712.99	774.07	809.93	0	815.36	736.53	0	746.57	746.56	696.97	0	747.87	0	721.23	696.73	0	695.61	0	778.51	694.61	0	0	722.68	0	724.54	784.84	727.27	0	745.69	0	0	0	0	763.35	0	718.38	0	0	767.84	733.67	778.32	0	719.06	0	695.41	768.24
2.5753e+13	699.73	0	0	711.36	773.92	809.72	0	808.62	736.34	0	746.22	746.37	696.83	0	747.62	0	721.09	696.66	0	695.52	0	773.21	694.52	0	0	722.54	0	724.39	778	727.03	0	745.59	0	0	0	0	756.94	0	718.02	0	0	767.64	733.36	772.18	0	718.95	0	694.93	768.07
2.58e+13	699.52	0	0	709.53	773.77	808.74	0	803.27	736.16	0	745.32	746.19	696.7	0	747.43	0	720.95	696.6	0	695.42	0	768.84	694.43	0	0	722.4	0	724.24	772.75	726.8	0	745.5	0	0	0	0	752.13	0	717.7	0	0	767.45	733.08	767.36	0	718.85	0	694.49	767.89
2.5846e+13	699.31	0	0	707.52	773.62	807.33	0	798.78	735.97	0	744.14	746.01	696.56	0	747.23	0	720.81	696.53	0	695.33	0	765.13	694.34	0	0	722.26	0	724.09	768.47	726.56	0	745.41	0	0	0	0	748.25	0	717.38	0	0	767.27	732.82	763.39	0	718.74	0	694.07	767.72
2.5893e+13	701.86	0	0	712.76	775.45	807.36	0	844.95	738.02	0	745.02	747.98	699.12	0	749.33	0	723.02	698.97	0	697.85	0	792.44	696.86	0	0	724.45	0	726.26	815.79	728.73	0	747.44	0	0	0	0	796.85	0	719.92	0	0	769.15	735.09	801.83	0	720.97	0	697.19	769.58
2.5939e+13	701.65	0	0	714.81	775.31	809.5	0	826.76	737.83	0	746.37	747.8	698.98	0	748.97	0	722.88	698.9	0	697.75	0	786.4	696.77	0	0	724.31	0	726.11	796.67	728.49	0	747.34	0	0	0	0	774.99	0	719.55	0	0	768.98	734.78	788.47	0	720.86	0	696.74	769.42
2.5986e+13	701.45	0	0	713.82	775.16	810.68	0	816.95	737.65	0	747.16	747.61	698.84	0	748.63	0	722.74	698.84	0	697.65	0	779.71	696.68	0	0	724.16	0	725.96	786.29	728.26	0	747.25	0	0	0	0	764.7	0	719.16	0	0	768.79	734.45	779.65	0	720.75	0	696.26	769.26
2.6032e+13	701.25	0	0	712.18	775.01	810.58	0	810.03	737.46	0	746.89	747.43	698.71	0	748.37	0	722.6	698.77	0	697.55	0	774.28	696.59	0	0	724.02	0	725.81	779.21	728.03	0	747.15	0	0	0	0	758.02	0	718.79	0	0	768.59	734.13	773.3	0	720.65	0	695.79	769.08
2.6079e+13	701.04	0	0	710.35	774.86	809.68	0	804.56	737.27	0	746.01	747.24	698.57	0	748.18	0	722.47	698.7	0	697.45	0	769.81	696.5	0	0	723.88	0	725.66	773.81	727.79	0	747.06	0	0	0	0	753.06	0	718.47	0	0	768.4	733.86	768.36	0	720.54	0	695.35	768.9
2.6125e+13	700.84	0	0	708.36	774.71	808.32	0	800.01	737.09	0	744.85	747.06	698.44	0	747.98	0	722.33	698.64	0	697.36	0	766.02	696.41	0	0	723.74	0	725.51	769.43	727.56	0	746.97	0	0	0	0	749.09	0	718.16	0	0	768.22	733.6	764.29	0	720.43	0	694.95	768.73
2.6172e+13	703.33	0	0	712.82	776.52	808.03	0	848.93	739.11	0	745.54	749.01	700.95	0	750.08	0	724.5	701.03	0	699.83	0	792.91	698.88	0	0	725.89	0	727.64	819.63	729.7	0	748.97	0	0	0	0	801.83	0	720.67	0	0	770.08	735.85	804.01	0	722.63	0	698.03	770.57
2.6218e+13	703.13	0	0	715.48	776.38	810.05	0	828.82	738.93	0	746.79	748.83	700.81	0	749.72	0	724.36	700.97	0	699.73	0	787.75	698.79	0	0	725.75	0	727.49	798.72	729.46	0	748.87	0	0	0	0	777.06	0	720.31	0	0	769.91	735.54	790.22	0	722.52	0	697.58	770.41
2.6265e+13	702.93	0	0	714.58	776.23	811.39	0	818.56	738.74	0	747.72	748.64	700.68	0	749.37	0	724.22	700.9	0	699.63	0	780.93	698.7	0	0	725.61	0	727.34	787.78	729.23	0	748.78	0	0	0	0	766.09	0	719.92	0	0	769.72	735.21	781	0	722.41	0	697.1	770.25
2.6311e+13	702.72	0	0	712.93	776.08	811.42	0	811.43	738.55	0	747.54	748.46	700.54	0	749.11	0	724.08	700.83	0	699.54	0	775.35	698.61	0	0	725.47	0	727.19	780.43	729	0	748.68	0	0	0	0	759.13	0	719.55	0	0	769.52	734.89	774.44	0	722.3	0	696.63	770.08
2.6358e+13	702.52	0	0	711.1	775.93	810.59	0	805.86	738.37	0	746.7	748.28	700.4	0	748.91	0	723.94	700.76	0	699.44	0	770.78	698.52	0	0	725.33	0	727.03	774.88	728.76	0	748.59	0	0	0	0	754.01	0	719.22	0	0	769.33	734.61	769.36	0	722.19	0	696.2	769.9
2.6404e+13	702.32	0	0	709.12	775.78	809.28	0	801.22	738.18	0	745.55	748.09	700.27	0	748.72	0	723.81	700.69	0	699.34	0	766.92	698.42	0	0	725.18	0	726.88	770.39	728.53	0	748.49	0	0	0	0	749.94	0	718.92	0	0	769.15	734.36	765.2	0	722.08	0	695.8	769.72
2.6451e+13	704.76	0	0	712.62	777.57	808.75	0	853.48	740.18	0	746.11	750.02	702.72	0	750.81	0	725.94	703.05	0	701.76	0	792.9	700.85	0	0	727.31	0	728.99	823.85	730.64	0	750.47	0	0	0	0	807.69	0	721.41	0	0	770.99	736.59	806.04	0	724.24	0	698.85	771.55
2.6497e+13	704.56	0	0	715.94	777.42	810.59	0	830.95	739.99	0	747.18	749.84	702.58	0	750.46	0	725.8	702.98	0	701.66	0	789.09	700.76	0	0	727.16	0	728.83	800.85	730.41	0	750.37	0	0	0	0	779.26	0	721.05	0	0	770.83	736.29	792.02	0	724.13	0	698.42	771.39
2.6544e+13	704.36	0	0	715.17	777.28	812.07	0	820.18	739.81	0	748.26	749.65	702.45	0	750.1	0	725.66	702.91	0	701.56	0	782.15	700.66	0	0	727.02	0	728.68	789.3	730.18	0	750.27	0	0	0	0	767.52	0	720.66	0	0	770.64	735.96	782.38	0	724.02	0	697.95	771.22
2.659e+13	704.16	0	0	713.54	777.13	812.23	0	812.84	739.62	0	748.17	749.47	702.31	0	749.83	0	725.52	702.84	0	701.46	0	776.43	700.57	0	0	726.88	0	728.53	781.66	729.94	0	750.18	0	0	0	0	760.25	0	720.3	0	0	770.44	735.64	775.59	0	723.91	0	697.47	771.05
2.6637e+13	703.95	0	0	711.7	776.98	811.49	0	807.15	739.43	0	747.38	749.29	702.18	0	749.63	0	725.38	702.77	0	701.37	0	771.75	700.48	0	0	726.74	0	728.38	775.95	729.71	0	750.08	0	0	0	0	754.96	0	719.97	0	0	770.24	735.36	770.36	0	723.81	0	697.04	770.87
2.6683e+13	703.75	0	0	709.75	776.82	810.22	0	802.43	739.25	0	746.24	749.1	702.04	0	749.44	0	725.25	702.7	0	701.27	0	767.81	700.39	0	0	726.59	0	728.23	771.36	729.48	0	749.98	0	0	0	0	750.79	0	719.66	0	0	770.06	735.1	766.11	0	723.7	0	696.63	770.7
2.673e+13	706.15	0	0	712.24	778.59	809.53	0	858.85	741.23	0	746.71	751.01	704.45	0	751.53	0	727.35	705.01	0	703.65	0	792.21	702.77	0	0	728.68	0	730.3	828.52	731.57	0	751.93	0	0	0	0	814.78	690.08	722.14	0	0	771.89	737.32	807.74	0	725.82	0	699.65	772.5
2.6776e+13	705.95	0	0	716.35	778.45	811.09	0	833.17	741.04	0	747.56	750.83	704.31	0	751.18	0	727.21	704.94	0	703.55	0	790.41	702.67	0	0	728.54	0	730.15	803.09	731.33	0	751.84	0	0	0	0	781.6	0	721.78	0	0	771.72	737.02	793.87	0	725.71	0	699.23	772.34
2.6823e+13	705.75	0	0	715.78	778.31	812.72	0	821.82	740.85	0	748.78	750.64	704.18	0	750.81	0	727.07	704.87	0	703.45	0	783.38	702.58	0	0	728.4	0	730	790.85	731.1	0	751.74	0	0	0	0	769	0	721.4	0	0	771.54	736.69	783.78	0	725.6	0	698.75	772.18
2.6869e+13	705.55	0	0	714.16	778.16	813.01	0	814.25	740.66	0	748.79	750.46	704.04	0	750.53	0	726.93	704.8	0	703.35	0	777.52	702.49	0	0	728.25	0	729.85	782.91	730.87	0	751.64	0	0	0	0	761.39	0	721.03	0	0	771.34	736.37	776.75	0	725.49	0	698.29	772
2.6916e+13	705.35	0	0	712.33	778	812.35	0	808.43	740.48	0	748.04	750.27	703.91	0	750.33	0	726.79	704.72	0	703.25	0	772.73	702.39	0	0	728.11	0	729.7	777.03	730.64	0	751.54	0	0	0	0	755.93	0	720.7	0	0	771.14	736.08	771.37	0	725.38	0	697.85	771.82
2.6962e+13	705.15	0	0	710.39	777.85	811.15	0	803.64	740.29	0	746.92	750.09	703.77	0	750.15	0	726.65	704.65	0	703.15	0	768.71	702.3	0	0	727.97	0	729.54	772.33	730.41	0	751.45	0	0	0	0	751.64	0	720.39	0	0	770.95	735.83	767.02	0	725.27	0	697.43	771.65
2.7009e+13	707.5	0	0	711.89	779.6	810.37	0	865.45	742.25	0	747.34	751.98	706.13	0	752.23	0	728.73	706.93	0	705.48	0	790.52	704.64	0	0	730.03	0	731.59	833.68	732.47	0	753.37	0	0	0	0	823.67	691.97	722.86	0	0	772.77	738.03	808.74	0	727.36	0	700.42	773.43
2.7055e+13	707.31	0	0	716.78	779.46	811.59	0	835.48	742.06	0	747.91	751.8	705.99	0	751.89	0	728.59	706.86	0	705.38	0	791.7	704.54	0	0	729.88	0	731.43	805.44	732.24	0	753.27	0	0	0	0	784.12	691.84	722.5	0	0	772.6	737.74	795.78	0	727.25	0	699.99	773.27
2.7102e+13	707.11	0	0	716.43	779.31	813.34	0	823.47	741.87	0	749.26	751.61	705.86	0	751.52	0	728.45	706.78	0	705.28	0	784.62	704.44	0	0	729.74	0	731.28	792.44	732.01	0	753.17	0	0	0	0	770.53	691.71	722.11	0	0	772.42	737.41	785.22	0	727.14	0	699.53	773.11
2.7148e+13	706.91	0	0	714.84	779.16	813.76	0	815.66	741.68	0	749.39	751.43	705.72	0	751.23	0	728.31	706.71	0	705.18	0	778.61	704.35	0	0	729.6	0	731.13	784.18	731.78	0	753.08	0	0	0	0	762.55	691.57	721.74	0	0	772.22	737.08	777.92	0	727.03	0	699.06	772.94
2.7195e+13	706.71	0	0	713	779.01	813.2	0	809.71	741.5	0	748.69	751.24	705.58	0	751.02	0	728.17	706.63	0	705.08	0	773.71	704.25	0	0	729.45	0	730.98	778.11	731.54	0	752.98	0	0	0	0	756.89	691.44	721.41	0	0	772.02	736.8	772.39	0	726.92	0	698.62	772.76
2.7241e+13	706.51	0	0	711.07	778.85	812.05	0	804.83	741.31	0	747.59	751.06	705.45	0	750.84	0	728.03	706.56	0	704.97	0	769.61	704.16	0	0	729.31	0	730.83	773.3	731.31	0	752.88	0	0	0	0	752.49	691.29	721.11	0	0	771.83	736.54	767.93	0	726.81	0	698.22	772.58
2.7288e+13	708.82	0	0	711.66	780.59	811.26	0	874.08	743.25	0	748	752.93	707.76	0	752.92	0	730.07	708.8	0	707.27	0	787.45	706.46	0	0	731.34	0	732.84	839.24	733.36	0	754.78	0	0	0	0	835.38	693.84	723.55	0	0	773.62	738.73	808.43	0	728.87	0	701.16	774.35
2.7334e+13	708.62	0	0	717.2	780.44	812.07	0	837.92	743.06	0	748.24	752.74	707.63	0	752.58	0	729.93	708.73	0	707.16	0	792.94	706.36	0	0	731.2	0	732.69	807.93	733.12	0	754.68	0	0	0	0	786.85	693.7	723.2	0	0	773.46	738.44	797.73	0	728.76	0	700.74	774.19
2.7381e+13	708.42	0	0	717.1	780.3	813.93	0	825.15	742.87	0	749.71	752.56	707.49	0	752.21	0	729.79	708.65	0	707.06	0	785.86	706.26	0	0	731.05	0	732.54	794.07	732.89	0	754.58	0	0	0	0	772.1	693.56	722.81	0	0	773.28	738.11	786.68	0	728.65	0	700.28	774.03
2.7427e+13	708.22	0	0	715.52	780.15	814.49	0	817.07	742.68	0	749.96	752.37	707.35	0	751.91	0	729.65	708.57	0	706.96	0	779.71	706.17	0	0	730.91	0	732.38	785.46	732.66	0	754.48	0	0	0	0	763.73	693.43	722.44	0	0	773.08	737.79	779.11	0	728.53	0	699.82	773.85
2.7473e+13	708.03	0	0	713.66	780	814.02	0	810.98	742.5	0	749.32	752.19	707.22	0	751.7	0	729.51	708.5	0	706.86	0	774.69	706.07	0	0	730.77	0	732.23	779.2	732.43	0	754.38	0	0	0	0	757.87	693.29	722.11	0	0	772.88	737.5	773.41	0	728.42	0	699.38	773.68
2.752e+13	707.83	0	0	711.73	779.84	812.93	0	806.02	742.31	0	748.24	752	707.08	0	751.52	0	729.37	708.42	0	706.76	0	770.5	705.97	0	0	730.62	0	732.08	774.27	732.2	0	754.28	0	0	0	0	753.35	693.16	721.8	0	0	772.69	737.24	768.85	0	728.31	0	698.97	773.5
2.7566e+13	710.1	0	0	711.57	781.56	812.19	0	886.37	744.22	0	748.66	753.86	709.35	0	753.59	0	731.38	710.63	0	709.01	0	782.59	708.23	691.6	0	732.63	0	734.07	844.66	734.22	0	756.16	0	0	0	0	852.07	695.66	724.23	0	0	774.47	739.41	805.63	0	730.34	0	701.88	775.25
2.7613e+13	709.9	0	0	717.48	781.41	812.54	0	840.5	744.03	0	748.57	753.67	709.22	0	753.27	0	731.24	710.55	0	708.9	0	794.11	708.13	691.47	0	732.48	0	733.91	810.57	733.99	0	756.06	0	0	0	0	789.83	695.52	723.88	0	0	774.3	739.13	799.74	0	730.23	0	701.47	775.09
2.7659e+13	709.71	0	0	717.72	781.27	814.48	0	826.85	743.85	0	750.13	753.49	709.08	0	752.89	0	731.1	710.47	0	708.8	0	787.11	708.03	691.32	0	732.34	0	733.76	795.75	733.76	0	755.96	0	0	0	0	773.75	695.38	723.5	0	0	774.12	738.81	788.17	0	730.12	0	701.02	774.92
2.7706e+13	709.51	0	0	716.17	781.12	815.18	0	818.48	743.66	0	750.51	753.3	708.94	0	752.57	0	730.96	710.4	0	708.7	0	780.82	707.94	691.18	0	732.19	0	733.61	786.76	733.53	0	755.86	0	0	0	0	764.93	695.25	723.12	0	0	773.93	738.47	780.31	0	730	0	700.56	774.75
2.7752e+13	709.31	0	0	714.3	780.97	814.81	0	812.24	743.47	0	749.94	753.12	708.81	0	752.36	0	730.82	710.32	0	708.6	0	775.68	707.84	691.04	0	732.05	0	733.46	780.31	733.3	0	755.76	0	0	0	0	758.86	695.11	722.79	0	0	773.72	738.18	774.44	0	729.89	0	700.12	774.57
2.7799e+13	709.11	0	0	712.36	780.81	813.79	0	807.19	743.29	0	748.88	752.93	708.67	0	752.18	0	730.68	710.24	0	708.49	0	771.4	707.74	690.9	0	731.9	0	733.3	775.24	733.07	0	755.66	0	0	0	0	754.21	694.97	722.48	0	0	773.53	737.93	769.77	0	729.78	0	699.71	774.4
2.7845e+13	711.35	0	0	711.78	782.51	813.11	0	906.04	745.18	0	749.32	754.77	710.9	0	754.25	0	732.66	712.41	0	710.71	0	775.96	709.96	693.42	0	733.88	0	735.27	848.02	735.07	690.76	757.51	0	0	0	0	877.88	697.41	724.89	0	0	775.29	740.08	798.17	0	731.78	0	702.59	776.13
2.7892e+13	711.15	0	0	717.65	782.36	813.03	0	843.26	744.99	0	748.9	754.58	710.77	0	753.93	0	732.52	712.33	0	710.6	0	795.17	709.86	693.28	0	733.73	0	735.11	813.4	734.84	690.63	757.41	0	0	0	0	793.11	697.28	724.55	0	0	775.13	739.81	801.79	0	731.67	0	702.18	775.97
2.7938e+13	710.95	0	0	718.33	782.22	815.01	0	828.59	744.8	0	750.52	754.4	710.63	0	753.55	0	732.38	712.26	0	710.5	0	788.37	709.76	693.15	0	733.59	0	734.96	797.48	734.61	690.49	757.31	0	0	0	0	775.46	697.14	724.17	0	0	774.95	739.48	789.7	0	731.55	0	701.73	775.81
2.7985e+13	710.76	0	0	716.84	782.07	815.85	0	819.89	744.62	0	751.04	754.21	710.49	0	753.23	0	732.24	712.18	0	710.39	0	781.93	709.66	693.01	0	733.44	0	734.81	788.09	734.38	690.36	757.21	0	0	0	0	766.16	697	723.79	0	0	774.75	739.15	781.53	0	731.44	0	701.27	775.63
2.8031e+13	710.56	0	0	714.96	781.91	815.58	0	813.5	744.43	0	750.54	754.03	710.36	0	753.01	0	732.1	712.1	0	710.29	0	776.67	709.57	692.87	0	733.3	0	734.65	781.42	734.15	690.23	757.11	0	0	0	0	759.86	696.87	723.45	0	0	774.55	738.85	775.48	0	731.33	0	700.84	775.46
2.8078e+13	710.37	0	0	713.02	781.76	814.62	0	808.35	744.24	0	749.51	753.84	710.22	0	752.83	0	731.96	712.02	0	710.19	0	772.29	709.47	692.73	0	733.16	0	734.5	776.22	733.92	690.09	757	0	0	0	0	755.08	696.73	723.15	0	0	774.36	738.6	770.69	0	731.21	0	700.43	775.28
2.8124e+13	712.56	690.87	0	712.32	783.44	814.03	0	943.96	746.12	0	749.98	755.66	712.41	0	754.9	0	733.92	714.16	0	712.36	0	769.4	711.65	695.2	0	735.1	0	736.44	842.68	735.9	692.59	758.84	0	0	0	0	923.37	699.13	725.54	0	0	776.1	740.74	782.71	0	733.19	0	703.28	776.99
2.8171e+13	712.37	690.64	0	717.77	783.29	813.52	0	846.25	745.93	0	749.24	755.47	712.27	0	754.59	0	733.77	714.08	0	712.26	0	796.08	711.55	695.06	0	734.96	0	736.28	816.44	735.67	692.45	758.74	0	0	0	0	796.78	698.99	725.2	0	0	775.94	740.47	803.86	0	733.07	0	702.87	776.83
2.8217e+13	712.17	690.4	0	718.96	783.15	815.5	0	830.36	745.74	0	750.89	755.29	712.14	0	754.21	0	733.63	714	0	712.15	0	789.62	711.45	694.92	0	734.81	0	736.13	799.27	735.44	692.31	758.63	0	0	0	0	777.26	698.85	724.82	0	0	775.76	740.15	791.27	0	732.96	0	702.44	776.67
2.8264e+13	711.98	690.17	0	717.53	783	816.49	0	821.31	745.55	0	751.55	755.1	712	0	753.88	0	733.49	713.92	0	712.05	0	783.05	711.35	694.78	0	734.67	0	735.98	789.43	735.21	692.18	758.53	0	0	0	0	767.42	698.71	724.44	0	0	775.57	739.81	782.76	0	732.84	0	701.98	776.5
2.831e+13	711.78	0	0	715.64	782.85	816.33	0	814.76	745.37	0	751.13	754.92	711.87	0	753.65	0	733.35	713.84	0	711.94	0	777.66	711.25	694.64	0	734.52	0	735.82	782.54	734.98	692.04	758.43	0	0	0	0	760.87	698.57	724.1	0	0	775.37	739.51	776.53	0	732.73	0	701.54	776.32
2.8357e+13	711.59	0	0	713.69	782.69	815.44	0	809.51	745.18	0	750.13	754.73	711.73	0	753.47	0	733.21	713.76	0	711.84	0	773.19	711.15	694.51	0	734.38	0	735.67	777.21	734.75	691.91	758.32	0	0	0	0	755.95	698.44	723.8	0	0	775.17	739.25	771.61	0	732.61	0	701.14	776.14
2.8403e+13	713.75	692.14	0	713	784.36	814.92	0	1094.7	747.03	0	750.63	756.54	713.88	0	755.53	0	735.14	715.86	0	713.97	0	767.55	713.29	696.92	0	736.3	0	737.58	784.79	736.71	694.37	760.14	0	0	0	691.72	1088.1	700.79	726.17	0	0	776.9	741.38	764.82	0	734.56	0	703.96	777.84
2.845e+13	713.55	691.88	0	717.75	784.21	814.04	0	849.55	746.85	0	749.61	756.35	713.74	0	755.23	0	735	715.78	0	713.87	0	796.76	713.19	696.78	0	736.16	0	737.43	819.74	736.48	694.23	760.03	0	0	0	691.67	800.93	700.65	725.84	0	0	776.73	741.11	805.94	0	734.45	0	703.56	777.68
2.8496e+13	713.36	691.64	0	719.57	784.06	815.97	0	832.18	746.66	0	751.22	756.16	713.61	0	754.85	0	734.85	715.69	0	713.76	0	790.87	713.09	696.65	0	736.01	0	737.28	801.13	736.25	694.1	759.93	0	0	0	691.61	779.14	700.51	725.47	0	0	776.56	740.8	792.87	0	734.33	0	703.12	777.52
2.8543e+13	713.16	691.4	0	718.23	783.91	817.1	0	822.74	746.47	0	752.04	755.97	713.47	0	754.51	0	734.71	715.61	0	713.66	0	784.17	712.99	696.51	0	735.87	0	737.12	790.8	736.02	693.96	759.83	0	0	0	691.56	768.71	700.37	725.08	0	0	776.37	740.46	784.02	0	734.22	0	702.67	777.35
2.8589e+13	712.97	691.16	0	716.34	783.76	817.05	0	816.01	746.28	0	751.71	755.79	713.33	0	754.27	0	734.57	715.53	0	713.55	0	778.66	712.89	696.37	0	735.72	0	736.97	783.67	735.79	693.82	759.72	0	0	0	691.5	761.9	700.24	724.74	0	0	776.16	740.16	777.58	0	734.1	0	702.23	777.17
2.8636e+13	712.77	690.93	0	714.38	783.6	816.23	0	810.67	746.1	0	750.74	755.6	713.2	0	754.1	0	734.43	715.45	0	713.45	0	774.09	712.79	696.23	0	735.58	0	736.82	778.2	735.56	693.68	759.62	0	0	0	691.45	756.83	700.1	724.44	0	0	775.97	739.9	772.54	0	733.99	0	701.83	776.99
2.8682e+13	712.58	690.7	0	712.37	783.44	814.96	0	806.17	745.91	0	749.49	755.42	713.06	0	753.91	0	734.29	715.37	0	713.34	0	770.22	712.69	696.09	0	735.43	0	736.66	773.74	735.33	693.55	759.51	0	0	0	691.39	752.76	699.96	724.15	0	0	775.79	739.65	768.39	0	733.87	0	701.44	776.81
2.8729e+13	714.71	693.21	0	717.63	785.1	814.6	0	853.25	747.74	0	750.01	757.2	715.18	0	755.86	0	736.19	717.44	0	715.44	0	797.13	714.79	698.46	0	737.33	0	738.55	823.34	737.28	695.96	761.31	0	0	0	693.65	805.71	702.26	726.47	0	0	777.51	741.75	807.96	0	735.79	0	704.23	778.51
2.8775e+13	714.51	692.98	0	720.22	784.96	816.41	0	834.06	747.56	0	751.53	757.02	715.04	0	755.49	0	736.05	717.35	0	715.34	0	792.12	714.69	698.32	0	737.18	0	738.4	803.06	737.05	695.82	761.2	0	0	0	693.59	781.14	702.12	726.1	0	0	777.34	741.43	794.52	0	735.67	0	703.8	778.35
2.8822e+13	714.32	692.73	0	718.98	784.81	817.68	0	824.18	747.37	0	752.51	756.83	714.9	0	755.13	0	735.91	717.27	0	715.23	0	785.3	714.59	698.18	0	737.04	0	738.24	792.2	736.82	695.68	761.1	0	0	0	693.53	770.04	701.99	725.71	0	0	777.15	741.1	785.29	0	735.56	0	703.35	778.18
2.8868e+13	714.13	692.44	0	717.08	784.65	817.75	0	817.26	747.18	0	752.27	756.64	714.77	0	754.89	0	735.77	717.19	0	715.12	0	779.66	714.49	698.04	0	736.89	0	738.09	784.81	736.59	695.55	760.99	0	0	0	693.48	762.94	701.85	725.36	0	0	776.95	740.79	778.65	0	735.44	0	702.91	778
2.8915e+13	713.93	692.18	0	715.09	784.5	817	0	811.81	746.99	0	751.35	756.46	714.63	0	754.71	0	735.62	717.11	0	715.02	0	775	714.39	697.91	0	736.75	0	737.93	779.19	736.36	695.41	760.89	0	0	0	693.42	757.71	701.71	725.06	0	0	776.75	740.53	773.48	0	735.33	0	702.52	777.82
2.8961e+13	713.74	691.93	0	713.08	784.34	815.77	0	807.25	746.81	0	750.1	756.27	714.49	0	754.52	0	735.48	717.02	0	714.91	0	771.05	714.29	697.77	0	736.6	0	737.78	774.64	736.13	695.28	760.78	0	0	0	693.37	753.55	701.58	724.77	0	0	776.57	740.29	769.23	0	735.21	0	702.14	777.64
2.9008e+13	715.83	694.4	0	717.37	785.98	815.2	0	857.49	748.62	0	750.46	758.04	716.58	0	756.48	0	737.37	719.06	0	716.98	0	797.05	716.36	700.08	0	738.47	0	739.65	827.32	738.05	697.63	762.55	0	0	0	695.59	811.32	703.83	727.09	0	0	778.28	742.37	809.84	0	737.11	0	704.9	779.32
2.9054e+13	715.64	694.16	0	720.85	785.83	816.83	0	836	748.44	0	751.82	757.85	716.44	0	756.11	0	737.22	718.97	0	716.87	0	793.36	716.26	699.95	0	738.33	0	739.49	805.07	737.83	697.5	762.45	0	0	0	695.53	783.27	703.7	726.72	0	0	778.11	742.06	796.21	0	736.99	0	704.48	779.16
2.9101e+13	715.45	693.92	0	719.75	785.69	818.24	0	825.63	748.25	0	752.96	757.67	716.3	0	755.74	0	737.08	718.89	0	716.76	0	786.44	716.16	699.81	0	738.18	0	739.34	793.63	737.6	697.36	762.34	0	0	0	695.47	771.41	703.56	726.33	0	0	777.92	741.72	786.6	0	736.87	0	704.03	778.99
2.9147e+13	715.25	693.69	0	717.84	785.53	818.42	0	818.52	748.06	0	752.82	757.48	716.16	0	755.49	0	736.94	718.81	0	716.66	0	780.67	716.05	699.67	0	738.04	0	739.18	785.97	737.37	697.22	762.24	0	0	0	695.41	764.01	703.42	725.98	0	0	777.71	741.41	779.73	0	736.75	0	703.6	778.81
2.9193e+13	715.06	693.46	0	715.83	785.38	817.75	0	812.96	747.87	0	751.94	757.3	716.03	0	755.31	0	736.79	718.72	0	716.55	0	775.9	715.95	699.53	0	737.89	0	739.03	780.19	737.14	697.09	762.13	0	0	0	695.35	758.61	703.29	725.67	0	0	777.51	741.15	774.42	0	736.64	0	703.2	778.63
2.924e+13	714.87	693.23	0	713.81	785.22	816.57	0	808.32	747.69	0	750.71	757.11	715.89	0	755.13	0	736.65	718.64	0	716.44	0	771.88	715.85	699.4	0	737.74	0	738.88	775.53	736.91	696.95	762.02	0	0	0	695.29	754.35	703.15	725.39	0	0	777.33	740.9	770.08	0	736.52	0	702.82	778.46
2.9286e+13	716.93	695.64	0	716.96	786.84	815.86	0	862.5	749.49	0	750.96	758.87	717.94	0	757.08	0	738.51	720.64	0	718.48	0	796.31	717.89	701.67	0	739.6	0	740.72	831.72	738.82	699.26	763.78	0	0	0	697.47	818.08	705.36	727.69	0	0	779.03	742.98	811.39	0	738.39	0	705.57	780.12
2.9333e+13	716.74	695.39	0	721.37	786.7	817.23	0	838.03	749.3	0	752.08	758.68	717.8	0	756.72	0	738.37	720.56	0	718.37	0	794.57	717.79	701.53	0	739.45	0	740.56	807.19	738.59	699.12	763.67	0	0	0	697.41	785.54	705.22	727.33	0	0	778.86	742.68	797.96	0	738.27	0	705.15	779.96
2.9379e+13	716.55	695.14	0	720.42	786.55	818.76	0	827.11	749.11	0	753.38	758.49	717.66	0	756.35	0	738.22	720.47	0	718.26	0	787.59	717.68	701.39	0	739.3	0	740.41	795.09	738.36	698.99	763.56	0	0	0	697.35	772.83	705.09	726.94	0	0	778.67	742.34	787.92	0	738.16	0	704.71	779.79
2.9426e+13	716.36	694.89	0	718.5	786.4	819.07	0	819.77	748.92	0	753.36	758.31	717.53	0	756.08	0	738.08	720.39	0	718.15	0	781.68	717.58	701.25	0	739.16	0	740.25	787.15	738.13	698.85	763.46	0	0	0	697.29	765.09	704.95	726.58	0	0	778.47	742.02	780.82	0	738.04	0	704.27	779.62
2.9472e+13	716.17	694.64	0	716.47	786.24	818.48	0	814.1	748.74	0	752.53	758.12	717.39	0	755.9	0	737.94	720.3	0	718.05	0	776.82	717.48	701.12	0	739.01	0	740.1	781.2	737.91	698.72	763.35	0	0	0	697.23	759.52	704.81	726.28	0	0	778.27	741.75	775.37	0	737.92	0	703.88	779.43
2.9519e+13	715.97	694.4	0	714.44	786.08	817.36	0	809.39	748.55	0	751.32	757.93	717.25	0	755.72	0	737.79	720.22	0	717.94	0	772.71	717.37	700.98	0	738.86	0	739.95	776.43	737.68	698.58	763.24	0	0	0	697.17	755.15	704.68	726	0	0	778.08	741.51	770.93	0	737.8	0	703.51	779.25
2.9565e+13	718.01	696.77	0	716.36	787.69	816.57	0	868.68	750.33	0	751.51	759.67	719.27	0	757.68	0	739.63	722.19	0	719.94	0	794.64	719.38	703.21	0	740.69	0	741.77	836.59	739.57	700.84	764.98	0	0	0	699.32	826.52	706.85	728.29	0	0	779.76	743.58	812.3	0	739.65	0	706.23	780.91
2.9612e+13	717.82	696.54	0	721.78	787.54	817.62	0	840.16	750.14	0	752.33	759.48	719.13	0	757.32	0	739.49	722.11	0	719.83	0	795.76	719.28	703.07	0	740.55	0	741.61	809.41	739.34	700.71	764.87	0	0	0	699.25	787.99	706.71	727.93	0	0	779.59	743.28	799.75	0	739.53	0	705.81	780.74
2.9658e+13	717.62	696.3	0	721.07	787.39	819.26	0	828.6	749.95	0	753.79	759.3	718.99	0	756.94	0	739.34	722.02	0	719.72	0	788.75	719.17	702.93	0	740.4	0	741.46	796.59	739.11	700.57	764.76	0	0	0	699.19	774.3	706.58	727.54	0	0	779.41	742.94	789.28	0	739.41	0	705.37	780.58
2.9705e+13	717.43	696.07	0	719.17	787.24	819.69	0	821.04	749.77	0	753.88	759.11	718.86	0	756.66	0	739.2	721.93	0	719.61	0	782.71	719.07	702.79	0	740.25	0	741.3	788.34	738.88	700.44	764.65	0	0	0	699.13	766.2	706.44	727.18	0	0	779.21	742.62	781.93	0	739.29	0	704.94	780.4
2.9751e+13	717.24	695.84	0	717.12	787.08	819.19	0	815.24	749.58	0	753.11	758.93	718.72	0	756.48	0	739.06	721.85	0	719.51	0	777.73	718.97	702.66	0	740.11	0	741.15	782.22	738.66	700.3	764.54	0	0	0	699.06	760.45	706.3	726.88	0	0	779.01	742.35	776.32	0	739.18	0	704.54	780.22
2.9798e+13	717.05	695.61	0	715.08	786.92	818.12	0	810.45	749.39	0	751.92	758.74	718.58	0	756.3	0	738.91	721.76	0	719.4	0	773.55	718.86	702.52	0	739.96	0	741	777.34	738.43	700.17	764.44	0	0	0	699	755.96	706.17	726.6	0	0	778.82	742.11	771.78	0	739.06	0	704.17	780.04
2.9844e+13	719.05	697.92	0	715.85	788.52	817.33	0	876.75	751.16	0	752.09	760.46	720.57	0	758.26	0	740.73	723.71	0	721.37	0	791.67	720.84	704.7	0	741.77	0	742.8	841.86	740.3	702.38	766.15	0	0	0	701.12	837.58	708.3	728.88	0	0	780.48	744.16	811.99	0	740.88	0	706.87	781.68
2.9891e+13	718.86	697.68	0	722.07	788.37	818	0	842.4	750.97	0	752.57	760.28	720.43	0	757.91	0	740.58	723.62	0	721.26	0	796.9	720.73	704.57	0	741.62	0	742.64	811.76	740.07	702.25	766.04	0	0	0	701.05	790.64	708.16	728.53	0	0	780.32	743.87	801.6	0	740.76	0	706.46	781.51
2.9937e+13	718.67	697.44	0	721.61	788.22	819.73	0	830.13	750.78	0	754.16	760.09	720.29	0	757.53	0	740.44	723.53	0	721.15	0	789.92	720.63	704.43	0	741.47	0	742.49	798.14	739.84	702.11	765.93	0	0	0	700.99	775.83	708.02	728.14	0	0	780.13	743.54	790.66	0	740.64	0	706.02	781.35
2.9984e+13	718.48	697.2	0	719.74	788.07	820.29	0	822.3	750.6	0	754.38	759.9	720.15	0	757.24	0	740.29	723.45	0	721.04	0	783.74	720.52	704.29	0	741.32	0	742.33	789.55	739.62	701.98	765.83	0	0	0	700.92	767.34	707.89	727.77	0	0	779.93	743.21	783.05	0	740.52	0	705.59	781.17
3.003e+13	718.29	696.96	0	717.67	787.91	819.88	0	816.37	750.41	0	753.68	759.72	720.02	0	757.05	0	740.15	723.36	0	720.93	0	778.65	720.42	704.15	0	741.18	0	742.18	783.25	739.39	701.84	765.72	0	0	0	700.86	761.38	707.75	727.47	0	0	779.73	742.94	777.29	0	740.4	0	705.19	780.99
3.0077e+13	718.1	696.73	0	715.63	787.75	818.86	0	811.51	750.22	0	752.51	759.53	719.88	0	756.88	0	740.01	723.27	0	720.82	0	774.39	720.32	704.02	0	741.03	0	742.02	778.25	739.16	701.71	765.61	0	0	0	700.79	756.77	707.62	727.19	0	0	779.54	742.7	772.64	0	740.29	0	704.82	780.81
3.0123e+13	720.08	699.02	0	715.41	789.33	818.12	0	888.2	751.97	0	752.69	761.24	721.83	0	758.83	0	741.8	725.19	0	722.76	0	787	722.26	706.16	0	742.82	0	743.8	847.07	741.02	703.88	767.31	0	0	0	702.87	853.22	709.71	729.46	0	0	781.19	744.74	809.4	0	742.09	0	707.5	782.43
3.017e+13	719.89	698.79	0	722.22	789.19	818.38	0	844.8	751.78	0	752.8	761.05	721.7	0	758.49	0	741.66	725.1	0	722.65	0	797.97	722.16	706.02	0	742.67	0	743.65	814.26	740.79	703.75	767.2	0	0	0	702.8	793.53	709.57	729.12	0	0	781.03	744.46	803.49	0	741.97	0	707.09	782.27
3.0216e+13	719.7	698.56	0	722.13	789.04	820.17	0	831.68	751.59	0	754.51	760.86	721.56	0	758.1	0	741.51	725.01	0	722.54	0	791.09	722.05	705.89	0	742.52	0	743.49	799.73	740.56	703.61	767.09	0	0	0	702.74	777.43	709.44	728.72	0	0	780.85	744.13	792.08	0	741.85	0	706.65	782.1
3.0263e+13	719.51	698.33	0	720.3	788.88	820.86	0	823.58	751.41	0	754.87	760.68	721.42	0	757.8	0	741.37	724.92	0	722.43	0	784.78	721.94	705.75	0	742.38	0	743.34	790.77	740.34	703.47	766.98	0	0	0	702.67	768.5	709.3	728.36	0	0	780.65	743.8	784.19	0	741.73	0	706.22	781.93
3.0309e+13	719.32	698.09	0	718.23	788.73	820.54	0	817.51	751.22	0	754.23	760.49	721.28	0	757.6	0	741.22	724.83	0	722.32	0	779.58	721.84	705.61	0	742.23	0	743.18	784.28	740.11	703.34	766.87	0	0	0	702.61	762.32	709.16	728.05	0	0	780.44	743.52	778.26	0	741.61	0	705.82	781.75
3.0356e+13	719.13	697.86	0	716.18	788.57	819.59	0	812.56	751.03	0	753.09	760.3	721.15	0	757.44	0	741.08	724.75	0	722.22	0	775.23	721.73	705.48	0	742.08	0	743.03	779.16	739.88	703.21	766.76	0	0	0	702.54	757.58	709.03	727.77	0	0	780.25	743.28	773.51	0	741.49	0	705.45	781.56
3.0402e+13	721.08	700.1	0	715.38	790.13	818.91	0	906.42	752.77	0	753.3	762	723.07	0	759.39	0	742.85	726.64	0	724.13	0	780.52	723.65	707.58	0	743.85	0	744.79	850.54	741.72	705.34	768.44	0	0	0	704.59	877.31	711.09	730.03	0	0	781.89	745.31	802.55	0	743.27	0	708.1	783.17
3.0449e+13	720.89	699.86	0	722.32	789.98	818.76	0	847.37	752.58	0	753.02	761.81	722.93	0	759.07	0	742.71	726.55	0	724.02	0	798.93	723.54	707.44	0	743.7	0	744.63	816.94	741.49	705.2	768.33	0	0	0	704.52	796.72	710.95	729.69	0	0	781.72	745.03	805.42	0	743.15	0	707.7	783.01
3.0495e+13	720.7	699.63	0	722.7	789.84	820.59	0	833.27	752.39	0	754.82	761.63	722.8	0	758.67	0	742.56	726.46	0	723.91	0	792.26	723.44	707.31	0	743.55	0	744.48	801.37	741.27	705.07	768.22	0	0	0	704.45	779.09	710.81	729.3	0	0	781.54	744.7	793.53	0	743.03	0	707.26	782.84
3.0542e+13	720.51	699.4	0	720.92	789.68	821.41	0	824.86	752.2	0	755.33	761.44	722.66	0	758.36	0	742.42	726.37	0	723.8	0	785.82	723.33	707.17	0	743.4	0	744.32	792.02	741.04	704.93	768.1	0	0	0	704.38	769.68	710.68	728.92	0	0	781.35	744.37	785.35	0	742.91	0	706.82	782.67
3.0588e+13	720.32	699.17	0	718.84	789.53	821.19	0	818.65	752.02	0	754.77	761.25	722.52	0	758.15	0	742.27	726.28	0	723.69	0	780.51	723.23	707.03	0	743.26	0	744.17	785.33	740.82	704.8	767.99	0	0	0	704.31	763.28	710.54	728.61	0	0	781.14	744.09	779.24	0	742.78	0	706.42	782.49
3.0635e+13	720.13	698.94	0	716.78	789.37	820.3	0	813.61	751.83	0	753.66	761.07	722.38	0	757.99	0	742.13	726.19	0	723.58	0	776.07	723.12	706.9	0	743.11	0	744.01	780.08	740.59	704.67	767.88	0	0	0	704.25	758.41	710.4	728.34	0	0	780.95	743.85	774.38	0	742.66	0	706.05	782.31
3.0681e+13	722.05	701.15	0	715.79	790.92	819.7	0	941.05	753.55	0	753.89	762.75	724.28	0	759.94	0	743.88	728.05	0	725.46	0	773.7	725.01	708.97	0	744.86	0	745.75	846.52	742.41	706.76	769.55	0	0	0	706.26	919.37	712.43	730.58	0	0	782.57	745.87	788.19	0	744.42	0	708.68	783.9
3.0728e+13	721.87	700.92	0	722.36	790.77	819.16	0	850.18	753.36	0	753.26	762.56	724.14	0	759.63	0	743.74	727.96	0	725.35	0	799.74	724.9	708.83	0	744.71	0	745.6	819.82	742.19	706.63	769.44	0	0	0	706.19	800.27	712.29	730.25	0	0	782.41	745.6	807.37	0	744.3	0	708.29	783.74
3.0774e+13	721.68	700.69	0	723.29	790.62	820.98	0	834.91	753.17	0	755.1	762.37	724	0	759.24	0	743.59	727.87	0	725.24	0	793.44	724.8	708.69	0	744.56	0	745.44	803.07	741.96	706.49	769.32	0	0	0	706.12	780.83	712.15	729.86	0	0	782.23	745.27	795.02	0	744.18	0	707.85	783.57
3.0821e+13	721.49	700.46	0	721.58	790.47	821.93	0	826.15	752.98	0	755.77	762.19	723.87	0	758.91	0	743.45	727.78	0	725.13	0	786.88	724.69	708.55	0	744.41	0	745.29	793.3	741.74	706.36	769.21	0	0	0	706.05	770.89	712.02	729.48	0	0	782.03	744.93	786.52	0	744.06	0	707.41	783.4
3.0867e+13	721.3	700.23	0	719.49	790.31	821.81	0	819.78	752.8	0	755.29	762	723.73	0	758.69	0	743.3	727.69	0	725.02	0	781.44	724.58	708.42	0	744.26	0	745.13	786.39	741.51	706.22	769.1	0	0	0	705.98	764.24	711.88	729.16	0	0	781.83	744.64	780.23	0	743.94	0	707.01	783.22
3.0913e+13	721.11	700	0	717.4	790.15	820.99	0	814.66	752.61	0	754.22	761.81	723.59	0	758.53	0	743.16	727.6	0	724.9	0	776.91	724.48	708.28	0	744.12	0	744.97	781.01	741.29	706.09	768.99	0	0	0	705.91	759.23	711.75	728.89	0	0	781.63	744.4	775.25	0	743.82	0	706.65	783.03
3.096e+13	723.01	702.17	0	716.4	791.69	820.47	0	1067	754.32	0	754.49	763.48	725.46	0	760.48	0	744.89	729.44	0	726.76	0	771.11	726.34	710.31	0	745.85	0	746.7	801.51	743.09	708.15	770.64	0	0	0	707.89	1051	713.74	731.12	0	0	783.24	746.41	768.95	0	745.56	0	709.26	784.62
3.1006e+13	722.82	701.94	0	722.26	791.54	819.59	0	853.27	754.13	0	753.53	763.29	725.32	0	760.18	0	744.74	729.35	0	726.65	0	800.35	726.23	710.18	0	745.7	0	746.54	822.95	742.87	708.01	770.52	0	0	0	707.82	804.28	713.6	730.8	0	0	783.08	746.15	809.32	0	745.43	0	708.87	784.45
3.1053e+13	722.63	701.71	0	723.86	791.39	821.35	0	836.59	753.94	0	755.36	763.11	725.19	0	759.79	0	744.6	729.25	0	726.54	0	794.61	726.12	710.04	0	745.55	0	746.39	804.83	742.64	707.87	770.41	0	0	0	707.75	782.67	713.46	730.41	0	0	782.9	745.83	796.55	0	745.31	0	708.44	784.28
3.1099e+13	722.44	701.48	0	722.21	791.24	822.43	0	827.46	753.75	0	756.19	762.92	725.05	0	759.45	0	744.45	729.16	0	726.43	0	787.94	726.02	709.9	0	745.4	0	746.23	794.6	742.42	707.74	770.3	0	0	0	707.68	772.14	713.33	730.03	0	0	782.71	745.49	787.72	0	745.19	0	708	784.11
3.1146e+13	722.26	701.26	0	720.11	791.08	822.42	0	820.92	753.56	0	755.8	762.73	724.91	0	759.22	0	744.31	729.07	0	726.32	0	782.38	725.91	709.77	0	745.25	0	746.08	787.46	742.19	707.61	770.19	0	0	0	707.61	765.23	713.19	729.7	0	0	782.5	745.19	781.24	0	745.07	0	707.6	783.93
3.1192e+13	722.07	701.03	0	718	790.92	821.66	0	815.7	753.38	0	754.76	762.55	724.77	0	759.06	0	744.16	728.98	0	726.2	0	777.76	725.8	709.63	0	745.1	0	745.92	781.94	741.97	707.47	770.07	0	0	0	707.54	760.07	713.05	729.43	0	0	782.3	744.95	776.13	0	744.95	0	707.24	783.75
3.1239e+13	721.88	700.8	0	715.93	790.76	820.46	0	811.29	753.19	0	753.43	762.36	724.64	0	758.88	0	744.02	728.89	0	726.09	0	773.82	725.69	709.49	0	744.95	0	745.76	777.43	741.74	707.34	769.96	0	0	0	707.47	755.93	712.92	729.16	0	0	782.12	744.72	771.9	0	744.82	0	706.88	783.57
3.1285e+13	723.76	702.94	0	721.94	792.29	820.05	0	856.75	754.88	0	753.84	764.01	726.48	0	760.72	0	745.73	730.7	0	727.92	0	800.64	727.53	711.49	0	746.66	0	747.47	826.37	743.53	709.36	771.59	0	0	0	709.41	808.89	714.88	731.33	0	0	783.73	746.69	811.21	0	746.54	0	709.45	785.15
3.1332e+13	723.57	702.71	0	724.35	792.14	821.7	0	838.33	754.69	0	755.58	763.83	726.34	0	760.33	0	745.59	730.61	0	727.81	0	795.78	727.42	711.35	0	746.51	0	747.31	806.66	743.31	709.22	771.48	0	0	0	709.34	784.61	714.74	730.95	0	0	783.56	746.37	798.11	0	746.42	0	709.02	784.99
3.1378e+13	723.38	702.49	0	722.82	791.99	822.91	0	828.78	754.5	0	756.59	763.64	726.2	0	759.98	0	745.44	730.51	0	727.7	0	789.01	727.31	711.22	0	746.37	0	747.16	795.92	743.08	709.09	771.36	0	0	0	709.27	773.42	714.6	730.56	0	0	783.37	746.03	788.93	0	746.3	0	708.58	784.81
3.1425e+13	723.19	702.26	0	720.71	791.84	823	0	822.06	754.31	0	756.3	763.45	726.06	0	759.75	0	745.29	730.42	0	727.59	0	783.33	727.2	711.08	0	746.22	0	747	788.54	742.86	708.95	771.25	0	0	0	709.2	766.23	714.47	730.24	0	0	783.16	745.73	782.25	0	746.17	0	708.18	784.63
3.1471e+13	723.01	702.03	0	718.59	791.67	822.32	0	816.74	754.13	0	755.31	763.26	725.93	0	759.58	0	745.15	730.33	0	727.47	0	778.61	727.1	710.95	0	746.07	0	746.85	782.88	742.64	708.82	771.14	0	0	0	709.13	760.91	714.33	729.96	0	0	782.96	745.48	777.01	0	746.05	0	707.81	784.45
3.1518e+13	722.82	701.81	0	716.51	791.51	821.16	0	812.26	753.94	0	753.99	763.08	725.79	0	759.4	0	745	730.24	0	727.36	0	774.6	726.99	710.81	0	745.92	0	746.69	778.27	742.41	708.69	771.02	0	0	0	709.05	756.68	714.19	729.69	0	0	782.78	745.26	772.7	0	745.93	0	707.46	784.27
3.1564e+13	724.67	703.92	0	721.45	793.03	820.56	0	860.75	755.62	0	754.2	764.72	727.61	0	761.25	0	746.7	732.02	0	729.17	0	800.51	728.8	712.77	0	747.61	690.06	748.38	830.14	744.19	710.67	772.64	0	0	0	710.97	814.28	716.12	731.86	0	0	784.38	747.22	812.97	0	747.63	0	710.01	785.84
3.1611e+13	724.48	703.69	0	724.86	792.88	822.03	0	840.14	755.43	0	755.79	764.53	727.47	0	760.87	0	746.55	731.93	0	729.06	0	796.93	728.69	712.64	0	747.46	0	748.22	808.58	743.96	710.54	772.53	0	0	0	710.9	786.67	715.98	731.48	0	0	784.21	746.91	799.72	0	747.51	0	709.58	785.67
3.1657e+13	724.3	703.47	0	723.47	792.73	823.36	0	830.12	755.24	0	756.97	764.35	727.33	0	760.5	0	746.41	731.84	0	728.94	0	790.08	728.58	712.5	0	747.31	0	748.07	797.28	743.74	710.4	772.41	0	0	0	710.82	774.75	715.85	731.09	0	0	784.02	746.57	790.17	0	747.38	0	709.14	785.5
3.1704e+13	724.11	703.24	0	721.36	792.58	823.56	0	823.21	755.05	0	756.78	764.16	727.19	0	760.26	0	746.26	731.74	0	728.83	0	784.28	728.47	712.36	0	747.16	0	747.91	789.63	743.52	710.27	772.3	0	0	0	710.75	767.25	715.71	730.76	0	0	783.81	746.26	783.27	0	747.26	0	708.74	785.32
3.175e+13	723.92	703.02	0	719.21	792.42	822.95	0	817.78	754.86	0	755.84	763.97	727.05	0	760.09	0	746.11	731.65	0	728.72	0	779.46	728.36	712.23	0	747.01	0	747.75	783.82	743.29	710.14	772.18	0	0	0	710.68	761.77	715.58	730.48	0	0	783.61	746.01	777.9	0	747.14	0	708.38	785.14
3.1797e+13	723.74	702.79	0	717.11	792.26	821.85	0	813.23	754.68	0	754.54	763.78	726.92	0	759.92	0	745.97	731.56	0	728.6	0	775.38	728.25	712.09	0	746.87	0	747.6	779.11	743.07	710	772.07	0	0	0	710.6	757.43	715.44	730.22	0	0	783.43	745.78	773.5	0	747.01	0	708.03	784.96
3.1843e+13	725.56	704.87	0	720.79	793.76	821.12	0	865.49	756.34	0	754.61	765.42	728.71	0	761.77	0	747.65	733.32	0	730.39	0	799.75	730.04	714.03	0	748.54	691.24	749.27	834.32	744.83	711.96	773.67	0	0	0	712.49	820.75	717.34	732.38	0	0	785.02	747.74	814.41	0	748.69	0	710.56	786.52
3.189e+13	725.38	704.64	0	725.3	793.61	822.35	0	842.03	756.15	0	755.97	765.23	728.57	0	761.39	0	747.5	733.23	0	730.27	0	798.07	729.93	713.89	0	748.39	691.04	749.11	810.59	744.6	711.82	773.55	0	0	0	712.42	788.88	717.2	732.01	0	0	784.85	747.44	801.38	0	748.57	0	710.14	786.35
3.1936e+13	725.19	704.42	0	724.09	793.46	823.79	0	831.47	755.96	0	757.32	765.04	728.43	0	761.02	0	747.35	733.13	0	730.16	0	791.16	729.82	713.75	0	748.24	690.84	748.96	798.67	744.38	711.69	773.44	0	0	0	712.34	776.12	717.06	731.61	0	0	784.66	747.09	791.43	0	748.44	0	709.7	786.18
3.1983e+13	725	704.2	0	721.97	793.31	824.1	0	824.35	755.78	0	757.25	764.85	728.3	0	760.76	0	747.21	733.04	0	730.05	0	785.24	729.71	713.62	0	748.09	690.64	748.8	790.74	744.16	711.55	773.32	0	0	0	712.27	768.29	716.93	731.27	0	0	784.45	746.78	784.31	0	748.32	0	709.29	786
3.2029e+13	724.82	703.98	0	719.8	793.14	823.57	0	818.82	755.59	0	756.36	764.66	728.16	0	760.59	0	747.06	732.94	0	729.93	0	780.32	729.6	713.48	0	747.94	690.44	748.64	784.77	743.93	711.42	773.21	0	0	0	712.19	762.63	716.79	731	0	0	784.25	746.53	778.8	0	748.2	0	708.93	785.82
3.2076e+13	724.63	703.75	0	717.7	792.98	822.52	0	814.2	755.4	0	755.08	764.48	728.02	0	760.43	0	746.91	732.85	0	729.82	0	776.16	729.49	713.34	0	747.79	690.25	748.49	779.96	743.71	711.29	773.09	0	0	0	712.12	758.18	716.66	730.73	0	0	784.06	746.3	774.3	0	748.07	0	708.59	785.64
3.2122e+13	726.44	705.8	0	720	794.48	821.73	0	871.32	757.05	0	755.08	766.1	729.79	0	762.28	0	748.58	734.59	0	731.58	0	798.12	731.25	715.25	0	749.45	692.47	750.14	838.96	745.46	713.21	774.68	0	0	691.28	713.98	828.79	718.52	732.89	0	0	785.64	748.26	815.26	0	749.74	0	711.11	787.18
3.2169e+13	726.25	705.58	0	725.69	794.33	822.65	0	844.01	756.86	0	756.13	765.91	729.65	0	761.91	0	748.43	734.49	0	731.46	0	799.17	731.14	715.11	0	749.3	692.24	749.99	812.7	745.24	713.07	774.56	0	0	691.23	713.9	791.25	718.39	732.52	0	0	785.47	747.95	803.08	0	749.61	0	710.69	787.01
3.2215e+13	726.07	705.35	0	724.7	794.18	824.19	0	832.85	756.67	0	757.65	765.72	729.51	0	761.53	0	748.28	734.4	0	731.35	0	792.25	731.03	714.97	0	749.15	692.03	749.83	800.09	745.01	712.94	774.45	0	0	691.18	713.83	777.54	718.25	732.13	0	0	785.28	747.61	792.72	0	749.49	0	710.25	786.84
3.2262e+13	725.88	705.13	0	722.6	794.02	824.62	0	825.51	756.49	0	757.71	765.53	729.37	0	761.26	0	748.14	734.3	0	731.23	0	786.2	730.92	714.84	0	749	691.82	749.67	791.87	744.79	712.81	774.33	0	0	691.14	713.75	769.35	718.12	731.78	0	0	785.08	747.3	785.36	0	749.36	0	709.84	786.67
3.2308e+13	725.7	704.91	0	720.41	793.86	824.18	0	819.85	756.3	0	756.88	765.35	729.24	0	761.09	0	747.99	734.21	0	731.12	0	781.18	730.81	714.7	0	748.85	691.61	749.51	785.73	744.57	712.67	774.21	0	0	691.09	713.67	763.51	717.98	731.5	0	0	784.88	747.04	779.7	0	749.24	0	709.48	786.48
3.2355e+13	725.51	704.69	0	718.29	793.7	823.17	0	815.16	756.11	0	755.62	765.16	729.1	0	760.92	0	747.84	734.11	0	731.01	0	776.94	730.7	714.57	0	748.7	691.41	749.36	780.81	744.34	712.54	774.1	0	0	691.05	713.6	758.95	717.84	731.24	0	0	784.69	746.81	775.1	0	749.11	0	709.14	786.3
3.2401e+13	727.3	706.71	0	719.25	795.18	822.39	0	878.91	757.75	0	755.59	766.77	730.85	0	762.78	0	749.49	735.83	0	732.74	0	795.25	732.44	716.44	0	750.35	693.63	751	843.99	746.08	714.43	775.67	0	0	692.99	715.43	839.28	719.68	733.39	0	0	786.25	748.76	814.98	0	750.76	0	711.64	787.83
3.2448e+13	727.11	706.49	0	726.03	795.03	822.95	0	846.11	757.56	0	756.27	766.58	730.71	0	762.42	0	749.34	735.74	0	732.63	0	800.22	732.33	716.3	0	750.2	693.43	750.84	814.94	745.85	714.3	775.55	0	0	692.94	715.35	793.82	719.55	733.03	0	0	786.08	748.46	804.83	0	750.63	0	711.23	787.67
3.2494e+13	726.93	706.27	0	725.34	794.88	824.57	0	834.26	757.37	0	757.96	766.39	730.57	0	762.03	0	749.19	735.64	0	732.51	0	793.35	732.22	716.17	0	750.05	693.23	750.68	801.56	745.63	714.16	775.44	0	0	692.89	715.28	779.02	719.41	732.63	0	0	785.9	748.12	794.04	0	750.51	0	710.79	787.5
3.2541e+13	726.74	706.05	0	723.25	794.72	825.12	0	826.66	757.18	0	758.15	766.2	730.43	0	761.75	0	749.05	735.54	0	732.4	0	787.18	732.11	716.03	0	749.9	693.03	750.53	793.02	745.41	714.03	775.32	0	0	692.84	715.2	770.44	719.28	732.28	0	0	785.7	747.8	786.43	0	750.38	0	710.38	787.32
3.2587e+13	726.56	705.83	0	721.04	794.56	824.76	0	820.88	757	0	757.38	766.02	730.29	0	761.57	0	748.9	735.45	0	732.28	0	782.05	732	715.89	0	749.75	692.83	750.37	786.7	745.19	713.89	775.2	0	0	692.79	715.12	764.4	719.14	732	0	0	785.49	747.54	780.62	0	750.26	0	710.02	787.14
3.2633e+13	726.37	705.61	0	718.9	794.4	823.81	0	816.11	756.81	0	756.15	765.83	730.15	0	761.41	0	748.75	735.35	0	732.17	0	777.73	731.89	715.76	0	749.6	692.63	750.21	781.67	744.96	713.76	775.09	0	0	692.74	715.04	759.72	719	731.74	0	0	785.3	747.31	775.92	0	750.13	0	709.68	786.95
3.268e+13	728.14	707.59	0	718.7	795.87	823.07	0	889.64	758.43	0	756.13	767.42	731.88	0	763.27	0	750.38	737.05	0	733.88	0	790.76	733.61	717.6	0	751.22	694.78	751.84	849.04	746.69	715.62	776.64	0	0	694.66	716.85	854	720.82	733.88	0	0	786.85	749.25	812.58	0	751.76	0	712.17	788.47
3.2726e+13	727.95	707.38	0	726.31	795.72	823.25	0	848.36	758.24	0	756.41	767.23	731.74	0	762.93	0	750.23	736.95	0	733.77	0	801.2	733.49	717.47	0	751.07	694.57	751.68	817.32	746.46	715.49	776.52	0	0	694.6	716.77	796.63	720.68	733.53	0	0	786.69	748.97	806.62	0	751.64	0	711.76	788.31
3.2773e+13	727.77	707.16	0	725.97	795.57	824.93	0	835.69	758.06	0	758.23	767.05	731.6	0	762.53	0	750.09	736.85	0	733.65	0	794.45	733.38	717.33	0	750.92	694.36	751.52	803.07	746.24	715.35	776.41	0	0	694.55	716.69	780.56	720.54	733.13	0	0	786.5	748.63	795.39	0	751.51	0	711.32	788.14
3.2819e+13	727.58	706.94	0	723.91	795.41	825.6	0	827.82	757.87	0	758.58	766.86	731.46	0	762.23	0	749.94	736.76	0	733.54	0	788.16	733.27	717.19	0	750.77	694.16	751.37	794.18	746.02	715.22	776.29	0	0	694.5	716.61	771.56	720.41	732.77	0	0	786.3	748.3	787.51	0	751.38	0	710.91	787.96
3.2866e+13	727.4	706.72	0	721.68	795.25	825.32	0	821.91	757.68	0	757.88	766.67	731.33	0	762.05	0	749.79	736.66	0	733.42	0	782.93	733.16	717.06	0	750.62	693.95	751.21	787.68	745.8	715.09	776.17	0	0	694.45	716.54	765.3	720.27	732.49	0	0	786.1	748.03	781.54	0	751.26	0	710.55	787.78
3.2912e+13	727.21	706.5	0	719.51	795.09	824.44	0	817.06	757.49	0	756.68	766.48	731.19	0	761.89	0	749.64	736.56	0	733.31	0	778.52	733.05	716.92	0	750.47	693.75	751.05	782.53	745.57	714.95	776.06	0	0	694.4	716.46	760.49	720.14	732.23	0	0	785.91	747.81	776.73	0	751.13	0	710.21	787.6
3.2959e+13	728.96	708.46	0	718.55	796.55	823.76	0	906.59	759.11	0	756.69	768.07	732.89	0	763.75	0	751.26	738.24	0	735	0	784.47	734.74	718.74	0	752.08	695.89	752.66	852.62	747.28	716.79	777.6	0	0	696.29	718.24	876.57	721.93	734.37	0	0	787.45	749.74	806.27	0	752.75	0	712.69	789.1
3.3005e+13	728.77	708.24	0	726.44	796.39	823.56	0	850.78	758.92	0	756.56	767.88	732.75	0	763.42	0	751.11	738.14	0	734.88	0	802.08	734.63	718.6	0	751.93	695.69	752.51	819.87	747.06	716.65	777.48	0	0	696.23	718.16	799.72	721.79	734.02	0	0	787.28	749.46	808.44	0	752.62	0	712.3	788.93
3.3052e+13	728.59	708.03	0	726.54	796.24	825.26	0	837.16	758.73	0	758.48	767.69	732.61	0	763.02	0	750.96	738.04	0	734.77	0	795.56	734.52	718.47	0	751.78	695.5	752.35	804.64	746.84	716.52	777.36	0	0	696.18	718.08	782.18	721.65	733.63	0	0	787.1	749.12	796.77	0	752.49	0	711.86	788.77
3.3098e+13	728.41	707.81	0	724.52	796.09	826.06	0	828.99	758.54	0	758.98	767.5	732.48	0	762.71	0	750.81	737.95	0	734.65	0	789.14	734.41	718.33	0	751.63	695.3	752.19	795.37	746.62	716.38	777.24	0	0	696.13	718	772.7	721.52	733.26	0	0	786.9	748.79	788.61	0	752.37	0	711.44	788.59
3.3145e+13	728.22	707.59	0	722.27	795.93	825.87	0	822.94	758.35	0	758.37	767.32	732.34	0	762.52	0	750.67	737.85	0	734.54	0	783.8	734.3	718.2	0	751.48	695.09	752.03	788.67	746.4	716.25	777.12	0	0	696.07	717.92	766.22	721.38	732.97	0	0	786.69	748.52	782.47	0	752.24	0	711.08	788.41
3.3191e+13	728.04	707.38	0	720.08	795.77	825.04	0	818.01	758.17	0	757.2	767.13	732.2	0	762.36	0	750.52	737.75	0	734.42	0	779.32	734.18	718.06	0	751.33	694.89	751.87	783.4	746.17	716.12	777.01	0	0	696.02	717.84	761.28	721.24	732.72	0	0	786.5	748.29	777.55	0	752.11	0	710.74	788.23
3.3238e+13	729.77	709.31	0	718.81	797.21	824.44	0	938.37	759.77	0	757.24	768.71	733.88	0	764.23	0	752.12	739.41	0	736.09	0	777.51	735.86	719.85	690.62	752.93	696.98	753.47	849.71	747.87	717.92	778.53	0	0	697.88	719.59	915.63	723.01	734.85	690.84	0	788.03	750.22	792.95	0	753.71	0	713.21	789.72
3.3284e+13	729.58	709.09	0	726.42	797.06	823.89	0	853.42	759.58	0	756.72	768.51	733.74	0	763.9	0	751.97	739.31	0	735.98	0	802.82	735.75	719.71	690.45	752.77	696.77	753.31	822.62	747.65	717.79	778.42	0	0	697.82	719.51	803.16	722.87	734.51	690.76	0	787.86	749.94	810.29	0	753.58	0	712.82	789.55
3.3331e+13	729.4	708.88	0	727.09	796.91	825.57	0	838.67	759.39	0	758.71	768.33	733.6	0	763.5	0	751.82	739.21	0	735.86	0	796.66	735.63	719.58	690.28	752.62	696.57	753.16	806.25	747.43	717.66	778.3	0	0	697.77	719.43	783.87	722.73	734.12	690.68	0	787.68	749.61	798.19	0	753.45	0	712.38	789.39
3.3377e+13	729.21	708.66	0	725.13	796.76	826.49	0	830.18	759.2	0	759.37	768.14	733.47	0	763.18	0	751.67	739.11	0	735.74	0	790.14	735.52	719.44	690.11	752.47	696.37	753	796.58	747.2	717.52	778.18	0	0	697.71	719.35	773.87	722.6	733.74	690.59	0	787.48	749.27	789.73	0	753.33	0	711.96	789.21
3.3424e+13	729.03	708.45	0	722.86	796.6	826.4	0	823.97	759.01	0	758.84	767.95	733.33	0	762.98	0	751.53	739.01	0	735.63	0	784.69	735.41	719.31	0	752.32	696.17	752.84	789.68	746.98	717.39	778.06	0	0	697.66	719.27	767.15	722.46	733.45	690.51	0	787.28	749	783.41	0	753.2	0	711.6	789.03
3.347e+13	728.84	708.23	0	720.65	796.43	825.63	0	818.95	758.83	0	757.71	767.76	733.19	0	762.83	0	751.38	738.91	0	735.51	0	780.11	735.3	719.17	0	752.17	695.98	752.68	784.27	746.76	717.25	777.94	0	0	697.6	719.19	762.07	722.33	733.19	690.43	0	787.08	748.77	778.38	0	753.07	0	711.27	788.85
3.3517e+13	730.55	710.14	0	719.35	797.87	825.11	0	1040.8	760.42	0	757.79	769.33	734.85	0	764.69	0	752.96	740.55	0	737.16	0	774.22	736.95	720.94	691.83	753.75	698.04	754.27	814.22	748.45	719.04	779.46	0	0	699.44	720.92	1022.9	724.07	735.32	692.41	0	788.6	750.69	773.16	0	754.66	0	713.73	790.33
3.3563e+13	730.37	709.93	0	726.22	797.71	824.24	0	856.34	760.23	0	756.91	769.14	734.71	0	764.38	0	752.81	740.45	0	737.05	0	803.35	736.84	720.8	691.65	753.6	697.84	754.11	825.6	748.22	718.9	779.34	0	0	699.38	720.84	807.05	723.93	734.99	692.33	0	788.43	750.42	812.13	0	754.53	0	713.34	790.16
3.361e+13	730.19	709.71	0	727.61	797.56	825.86	0	840.23	760.04	0	758.9	768.95	734.57	0	763.98	0	752.66	740.35	0	736.93	0	797.77	736.72	720.66	691.47	753.45	697.64	753.95	807.93	748	718.77	779.22	0	0	699.32	720.76	785.66	723.79	734.6	692.25	0	788.25	750.09	799.65	0	754.4	0	712.9	789.99
3.3656e+13	730	709.5	0	725.73	797.41	826.9	0	831.37	759.85	0	759.74	768.76	734.44	0	763.64	0	752.52	740.25	0	736.81	0	791.15	736.61	720.53	691.29	753.3	697.44	753.79	797.82	747.78	718.63	779.1	0	0	699.26	720.67	775.08	723.66	734.22	692.17	0	788.06	749.75	790.87	0	754.27	0	712.48	789.82
3.3703e+13	729.82	709.28	0	723.45	797.25	826.91	0	825	759.66	0	759.31	768.58	734.3	0	763.44	0	752.37	740.15	0	736.7	0	785.58	736.5	720.39	691.12	753.15	697.24	753.63	790.69	747.56	718.5	778.98	0	0	699.2	720.59	768.1	723.52	733.92	692.09	0	787.85	749.47	784.37	0	754.14	0	712.11	789.64
3.3749e+13	729.64	709.07	0	721.21	797.09	826.21	0	819.89	759.48	0	758.21	768.39	734.16	0	763.28	0	752.22	740.05	0	736.58	0	780.92	736.39	720.26	690.95	753	697.05	753.47	785.15	747.34	718.37	778.86	0	0	699.15	720.51	762.87	723.39	733.66	692.01	0	787.66	749.24	779.22	0	754.02	0	711.78	789.45
3.3796e+13	729.45	708.86	0	719.07	796.93	825.07	0	815.55	759.29	0	756.82	768.2	734.02	0	763.1	0	752.07	739.95	0	736.46	0	776.93	736.27	720.12	690.78	752.85	696.85	753.32	780.6	747.12	718.23	778.74	0	0	699.09	720.43	758.68	723.25	733.41	691.92	0	787.47	749.02	774.94	0	753.89	0	711.45	789.27
3.3842e+13	731.14	710.74	0	725.83	798.36	824.62	0	859.63	760.87	0	757.14	769.75	735.66	0	764.85	0	753.64	741.57	0	738.1	0	803.6	737.91	721.86	692.9	754.41	698.87	754.89	828.87	748.79	719.99	780.24	0	0	700.89	722.13	811.5	724.97	735.46	693.87	0	788.99	750.89	813.93	0	755.45	0	713.84	790.76
3.3889e+13	730.96	710.53	0	728.05	798.2	826.13	0	841.85	760.68	0	759.07	769.56	735.52	0	764.46	0	753.49	741.47	0	737.98	0	798.87	737.79	721.73	692.73	754.26	698.67	754.73	809.69	748.57	719.85	780.12	0	0	700.83	722.05	787.55	724.83	735.07	693.78	0	788.82	750.57	801.14	0	755.33	0	713.41	790.59
3.3935e+13	730.78	710.31	0	726.27	798.05	827.29	0	832.58	760.49	0	760.09	769.37	735.39	0	764.1	0	753.34	741.37	0	737.86	0	792.16	737.68	721.59	692.56	754.11	698.48	754.57	799.08	748.35	719.72	780	0	0	700.77	721.97	776.33	724.69	734.69	693.7	0	788.62	750.22	792.03	0	755.2	0	712.98	790.42
3.3982e+13	730.6	710.1	0	723.98	797.89	827.4	0	826.04	760.3	0	759.76	769.19	735.25	0	763.88	0	753.19	741.27	0	737.74	0	786.48	737.56	721.45	692.37	753.96	698.28	754.41	791.72	748.13	719.59	779.88	0	0	700.72	721.89	769.07	724.56	734.38	693.62	0	788.42	749.93	785.34	0	755.07	0	712.61	790.24
3.4028e+13	730.41	709.89	0	721.73	797.73	826.77	0	820.83	760.11	0	758.71	769	735.11	0	763.73	0	753.05	741.17	0	737.63	0	781.72	737.45	721.32	692.18	753.81	698.09	754.25	786.04	747.91	719.45	779.76	0	0	700.66	721.8	763.69	724.42	734.12	693.54	0	788.22	749.7	780.06	0	754.94	0	712.28	790.05
3.4075e+13	730.23	709.68	0	719.58	797.57	825.68	0	816.43	759.93	0	757.33	768.81	734.97	0	763.56	0	752.9	741.07	0	737.51	0	777.66	737.34	721.18	691.99	753.66	697.89	754.09	781.4	747.68	719.32	779.64	0	0	700.6	721.72	759.39	724.29	733.87	693.45	0	788.03	749.48	775.7	0	754.81	0	711.95	789.87
3.4121e+13	731.9	711.54	0	725.18	798.99	825.05	0	863.42	761.49	0	757.43	770.35	736.6	0	765.31	0	754.45	742.67	0	739.12	0	803.43	738.95	722.9	694.06	755.21	699.88	755.65	832.47	749.35	721.05	781.13	0	0	702.38	723.4	816.69	725.98	735.92	695.36	0	789.54	751.35	815.58	0	756.36	0	714.33	791.34
3.4168e+13	731.72	711.32	0	728.46	798.83	826.39	0	843.53	761.3	0	759.21	770.16	736.46	0	764.92	0	754.3	742.57	0	739	0	799.95	738.84	722.77	693.88	755.06	699.68	755.49	811.52	749.13	720.92	781.01	0	0	702.31	723.32	789.56	725.84	735.54	695.28	0	789.37	751.03	802.68	0	756.24	0	713.9	791.18
3.4214e+13	731.54	711.11	0	726.81	798.68	827.66	0	833.81	761.11	0	760.42	769.98	736.32	0	764.56	0	754.15	742.46	0	738.89	0	793.18	738.72	722.63	693.7	754.9	699.49	755.33	800.37	748.91	720.78	780.89	0	0	702.25	723.23	777.62	725.71	735.15	695.19	0	789.18	750.69	793.22	0	756.11	0	713.47	791.01
3.426e+13	731.36	710.9	0	724.52	798.52	827.87	0	827.07	760.93	0	760.19	769.79	736.18	0	764.33	0	754.01	742.36	0	738.77	0	787.38	738.61	722.49	693.53	754.75	699.29	755.17	792.76	748.69	720.65	780.76	0	0	702.19	723.15	770.06	725.57	734.83	695.11	0	788.98	750.39	786.31	0	755.98	0	713.09	790.83
3.4307e+13	731.17	710.69	0	722.24	798.36	827.31	0	821.77	760.74	0	759.19	769.6	736.04	0	764.17	0	753.86	742.26	0	738.65	0	782.53	738.5	722.36	693.36	754.6	699.1	755.02	786.94	748.47	720.51	780.64	0	0	702.13	723.07	764.51	725.43	734.58	695.03	0	788.77	750.15	780.91	0	755.85	0	712.76	790.64
3.4353e+13	730.99	710.48	0	720.08	798.2	826.27	0	817.3	760.55	0	757.84	769.41	735.9	0	764	0	753.71	742.16	0	738.53	0	778.4	738.38	722.22	693.18	754.45	698.9	754.86	782.2	748.24	720.38	780.52	0	0	702.07	722.98	760.11	725.3	734.33	694.94	0	788.59	749.94	776.45	0	755.72	0	712.44	790.46
3.44e+13	732.65	712.32	0	724.31	799.61	825.53	0	867.91	762.11	0	757.77	770.95	737.51	0	765.77	0	755.25	743.74	0	740.13	0	802.67	739.98	723.92	695.23	755.99	700.86	756.4	836.47	749.9	722.09	782	0	0	703.82	724.64	822.9	726.97	736.38	696.82	0	790.09	751.81	816.95	0	757.26	0	714.81	791.92
3.4446e+13	732.47	712.1	0	728.8	799.45	826.63	0	845.3	761.92	0	759.32	770.76	737.37	0	765.38	0	755.1	743.64	0	740.01	0	801.01	739.86	723.78	695.06	755.84	700.67	756.24	813.44	749.68	721.95	781.88	0	0	703.76	724.56	791.71	726.83	736	696.74	0	789.91	751.49	804.26	0	757.13	0	714.39	791.75
3.4493e+13	732.28	711.89	0	727.33	799.3	828	0	835.06	761.73	0	760.72	770.57	737.23	0	765.01	0	754.95	743.54	0	739.89	0	794.21	739.75	723.64	694.88	755.69	700.48	756.08	801.7	749.46	721.82	781.76	0	0	703.7	724.47	778.95	726.7	735.6	696.65	0	789.73	751.15	794.43	0	757	0	713.95	791.58
3.4539e+13	732.1	711.68	0	725.04	799.14	828.32	0	828.12	761.54	0	760.61	770.38	737.09	0	764.76	0	754.8	743.43	0	739.77	0	788.29	739.63	723.51	694.71	755.53	700.28	755.92	793.82	749.24	721.69	781.63	0	0	703.63	724.39	771.06	726.56	735.28	696.57	0	789.52	750.84	787.31	0	756.87	0	713.57	791.4
3.4586e+13	731.92	711.47	0	722.75	798.98	827.84	0	822.7	761.36	0	759.67	770.19	736.95	0	764.6	0	754.65	743.33	0	739.65	0	783.35	739.52	723.37	694.53	755.38	700.09	755.77	787.84	749.02	721.55	781.51	0	0	703.57	724.3	765.34	726.43	735.02	696.48	0	789.32	750.6	781.76	0	756.74	0	713.24	791.22
3.4632e+13	731.74	711.26	0	720.57	798.82	826.84	0	818.17	761.17	0	758.33	770	736.81	0	764.44	0	754.5	743.23	0	739.54	0	779.14	739.4	723.24	694.35	755.23	699.9	755.61	783	748.79	721.42	781.39	0	0	703.51	724.22	760.83	726.29	734.78	696.4	0	789.13	750.39	777.22	0	756.61	0	712.91	791.04
3.4679e+13	733.38	713.08	0	723.29	800.21	826.05	0	873.44	762.71	0	758.18	771.53	738.4	0	766.21	0	756.03	744.8	0	741.11	0	801.08	740.98	724.91	696.34	756.76	701.82	757.14	840.91	750.44	723.1	782.85	0	0	705.24	725.86	830.6	727.94	736.82	698.24	0	790.62	752.25	817.76	0	758.13	0	715.27	792.49
3.4725e+13	733.2	712.87	0	729.1	800.06	826.87	0	847.16	762.52	0	759.41	771.34	738.26	0	765.84	0	755.88	744.69	0	741	0	802.05	740.87	724.77	696.17	756.61	701.63	756.98	815.46	750.22	722.97	782.73	0	0	705.17	725.77	794.02	727.8	736.45	698.16	0	790.45	751.95	805.89	0	758	0	714.85	792.32
3.4772e+13	733.01	712.66	0	727.87	799.91	828.32	0	836.33	762.34	0	760.99	771.15	738.12	0	765.45	0	755.73	744.59	0	740.88	0	795.24	740.75	724.64	695.99	756.45	701.44	756.82	803.06	750	722.84	782.61	0	0	705.11	725.68	780.33	727.67	736.05	698.07	0	790.26	751.6	795.66	0	757.87	0	714.41	792.15
3.4818e+13	732.83	712.45	0	725.6	799.75	828.76	0	829.17	762.15	0	761.02	770.96	737.98	0	765.19	0	755.58	744.49	0	740.76	0	789.21	740.64	724.5	695.82	756.3	701.25	756.66	794.89	749.78	722.7	782.49	0	0	705.04	725.6	772.09	727.53	735.72	697.99	0	790.06	751.29	788.31	0	757.74	0	714.02	791.97
3.4865e+13	732.65	712.24	0	723.29	799.59	828.35	0	823.64	761.96	0	760.13	770.78	737.84	0	765.03	0	755.43	744.38	0	740.64	0	784.16	740.52	724.37	695.64	756.15	701.05	756.5	788.75	749.56	722.57	782.37	0	0	704.98	725.51	766.18	727.4	735.46	697.9	0	789.86	751.04	782.62	0	757.61	0	713.69	791.79
3.4911e+13	732.47	712.03	0	721.09	799.43	827.4	0	819.04	761.77	0	758.82	770.59	737.7	0	764.87	0	755.28	744.28	0	740.52	0	779.89	740.41	724.23	695.47	756	700.86	756.34	783.81	749.34	722.43	782.25	0	0	704.91	725.43	761.55	727.26	735.21	697.82	0	789.67	750.83	777.98	0	757.49	0	713.37	791.6
3.4958e+13	734.09	713.83	0	722.28	800.81	826.62	0	880.62	763.31	0	758.63	772.1	739.28	0	766.65	0	756.8	745.83	0	742.08	0	798.32	741.97	725.88	697.44	757.51	702.76	757.86	845.74	750.97	724.1	783.7	0	0	706.62	727.04	840.59	728.89	737.26	699.63	0	791.14	752.69	817.51	0	758.99	0	715.73	793.04
3.5004e+13	733.91	713.62	0	729.39	800.66	827.1	0	849.14	763.12	0	759.49	771.91	739.14	0	766.28	0	756.65	745.72	0	741.96	0	803.03	741.85	725.75	697.27	757.36	702.57	757.7	817.61	750.75	723.96	783.57	0	0	706.55	726.96	796.52	728.75	736.89	699.54	0	790.97	752.39	807.55	0	758.86	0	715.31	792.88
3.5051e+13	733.73	713.41	0	728.44	800.5	828.63	0	837.63	762.93	0	761.23	771.72	739	0	765.89	0	756.5	745.62	0	741.84	0	796.28	741.74	725.61	697.1	757.21	702.38	757.54	804.47	750.53	723.83	783.45	0	0	706.48	726.87	781.77	728.62	736.49	699.46	0	790.79	752.04	796.92	0	758.73	0	714.87	792.71
3.5097e+13	733.55	713.2	0	726.19	800.35	829.17	0	830.23	762.74	0	761.4	771.54	738.86	0	765.61	0	756.35	745.52	0	741.72	0	790.13	741.62	725.48	696.93	757.05	702.19	757.38	795.99	750.31	723.7	783.33	0	0	706.42	726.78	773.13	728.48	736.15	699.37	0	790.59	751.73	789.33	0	758.6	0	714.47	792.53
3.5144e+13	733.37	712.99	0	723.86	800.19	828.84	0	824.58	762.56	0	760.59	771.35	738.72	0	765.45	0	756.2	745.41	0	741.6	0	784.99	741.5	725.34	696.75	756.9	702	757.22	789.68	750.09	723.56	783.21	0	0	706.35	726.7	767.03	728.35	735.88	699.28	0	790.38	751.48	783.49	0	758.47	0	714.14	792.35
3.519e+13	733.19	712.79	0	721.64	800.03	827.95	0	819.91	762.37	0	759.3	771.16	738.58	0	765.29	0	756.05	745.31	0	741.48	0	780.63	741.39	725.21	696.58	756.75	701.81	757.07	784.62	749.87	723.43	783.08	0	0	706.29	726.61	762.29	728.21	735.64	699.2	0	790.19	751.26	778.75	0	758.34	0	713.83	792.16
3.5237e+13	734.8	714.56	0	721.49	801.4	827.21	0	890.72	763.89	0	759.12	772.66	740.14	0	767.07	0	757.55	746.84	0	743.03	690.19	794	742.93	726.84	698.51	758.25	703.68	758.57	850.65	751.49	725.07	784.52	0	0	707.97	728.21	854.5	729.82	737.68	700.98	0	791.66	753.12	815.3	0	759.84	0	716.17	793.59
3.5283e+13	734.62	714.35	0	729.62	801.24	827.33	0	851.26	763.7	0	759.56	772.47	740	0	766.72	0	757.4	746.74	0	742.91	690.27	803.94	742.82	726.7	698.33	758.1	703.49	758.41	819.89	751.27	724.94	784.4	0	0	707.9	728.12	799.24	729.69	737.32	700.9	0	791.49	752.83	809.26	0	759.71	0	715.76	793.42
3.533e+13	734.43	714.15	0	729.03	801.09	828.91	0	838.96	763.52	0	761.45	772.28	739.86	0	766.32	0	757.25	746.63	0	742.79	690.35	797.32	742.7	726.56	698.16	757.95	703.3	758.25	805.91	751.05	724.8	784.28	0	0	707.83	728.03	783.26	729.55	736.92	700.81	0	791.31	752.48	798.22	0	759.58	0	715.32	793.26
3.5376e+13	734.25	713.94	0	726.8	800.94	829.57	0	831.3	763.33	0	761.78	772.1	739.72	0	766.03	0	757.1	746.53	0	742.67	690.43	791.06	742.58	726.43	697.99	757.79	703.11	758.09	797.1	750.83	724.67	784.15	0	0	707.76	727.94	774.21	729.41	736.57	700.72	0	791.11	752.16	790.37	0	759.45	0	714.93	793.08
3.5423e+13	734.07	713.73	0	724.44	800.78	829.32	0	825.52	763.14	0	761.03	771.91	739.58	0	765.86	0	756.95	746.42	0	742.55	690.51	785.82	742.47	726.29	697.82	757.64	702.92	757.93	790.61	750.61	724.53	784.03	0	0	707.7	727.86	767.9	729.28	736.3	700.63	0	790.9	751.9	784.37	0	759.32	0	714.59	792.9
3.5469e+13	733.89	713.53	0	722.2	800.61	828.49	0	820.77	762.95	0	759.78	771.72	739.44	0	765.71	0	756.8	746.32	0	742.43	690.58	781.38	742.35	726.16	697.65	757.49	702.73	757.78	785.44	750.39	724.4	783.91	0	0	707.63	727.77	763.03	729.14	736.06	700.55	0	790.71	751.69	779.53	0	759.19	0	714.28	792.71
3.5516e+13	735.49	715.28	0	721.12	801.98	827.81	0	906.56	764.47	0	759.62	773.22	740.98	0	767.49	0	758.29	747.84	0	743.96	690.89	787.91	743.88	727.77	699.55	758.98	704.57	759.27	854.34	752	726.02	785.33	0	0	709.28	729.35	875.73	730.73	738.1	702.3	0	792.16	753.54	809.47	0	760.67	0	716.62	794.13
3.5562e+13	735.31	715.07	0	729.73	801.82	827.58	0	853.55	764.28	0	759.63	773.03	740.84	0	767.15	0	758.14	747.73	0	743.84	690.98	804.76	743.76	727.63	699.38	758.83	704.39	759.11	822.33	751.78	725.89	785.21	0	0	709.22	729.26	802.24	730.6	737.75	702.21	0	792	753.26	811	0	760.54	0	716.22	793.96
3.5609e+13	735.12	714.87	0	729.59	801.67	829.17	0	840.34	764.09	0	761.64	772.84	740.7	0	766.75	0	757.99	747.62	0	743.72	691.06	798.37	743.65	727.5	699.21	758.67	704.2	758.95	807.41	751.56	725.75	785.09	0	0	709.15	729.17	784.83	730.46	737.34	702.12	0	791.82	752.91	799.54	0	760.4	0	715.78	793.79
3.5655e+13	734.94	714.66	0	727.4	801.51	829.94	0	832.38	763.9	0	762.13	772.65	740.56	0	766.44	0	757.84	747.52	0	743.6	691.15	792	743.53	727.36	699.04	758.52	704.01	758.79	798.23	751.35	725.62	784.96	0	0	709.08	729.08	775.31	730.32	736.99	702.04	0	791.62	752.58	791.42	0	760.27	0	715.37	793.62
3.5702e+13	734.76	714.45	0	725.03	801.35	829.79	0	826.46	763.72	0	761.47	772.46	740.42	0	766.26	0	757.69	747.41	0	743.48	691.24	786.65	743.41	727.22	698.87	758.37	703.82	758.63	791.55	751.13	725.49	784.84	0	0	709.01	728.99	768.78	730.19	736.71	701.95	0	791.41	752.32	785.26	0	760.14	0	715.04	793.44
3.5748e+13	734.58	714.25	0	722.76	801.19	829.01	0	821.63	763.53	0	760.25	772.27	740.28	0	766.12	0	757.54	747.31	0	743.36	691.33	782.13	743.3	727.09	698.69	758.21	703.63	758.47	786.26	750.91	725.35	784.71	0	0	708.94	728.9	763.78	730.05	736.48	701.86	0	791.22	752.1	780.31	0	760.01	0	714.73	793.25
3.5795e+13	736.16	715.98	0	721.28	802.54	828.4	0	935.84	765.04	0	760.14	773.76	741.81	0	767.91	0	759.02	748.81	690.8	744.87	691.7	780.91	744.81	728.68	700.56	759.69	705.45	759.96	852.39	752.51	726.95	786.13	0	0	710.57	730.46	912.12	731.63	738.51	703.59	0	792.66	753.95	797.12	0	761.48	0	717.06	794.66
3.5841e+13	735.98	715.78	0	729.71	802.39	827.84	0	856.06	764.85	0	759.72	773.57	741.66	0	767.58	0	758.87	748.7	690.68	744.75	691.8	805.43	744.69	728.55	700.39	759.54	705.26	759.8	824.96	752.29	726.82	786.01	0	0	710.5	730.37	805.58	731.49	738.17	703.5	0	792.49	753.68	812.76	0	761.35	0	716.67	794.49
3.5888e+13	735.8	715.57	0	730.15	802.24	829.41	0	841.75	764.66	0	761.81	773.38	741.52	0	767.17	0	758.72	748.6	690.56	744.63	691.89	799.41	744.57	728.41	700.22	759.39	705.08	759.64	808.96	752.07	726.69	785.88	0	0	710.43	730.28	786.48	731.35	737.77	703.41	0	792.32	753.34	800.89	0	761.22	0	716.23	794.32
3.5934e+13	735.62	715.37	0	728	802.08	830.3	0	833.48	764.47	0	762.47	773.2	741.38	0	766.85	0	758.57	748.49	690.44	744.51	692	792.94	744.46	728.27	700.05	759.23	704.89	759.48	799.39	751.85	726.55	785.76	0	0	710.36	730.19	776.45	731.22	737.4	703.32	0	792.12	753	792.49	0	761.09	0	715.82	794.15
3.598e+13	735.44	715.16	0	725.6	801.92	830.23	0	827.41	764.28	0	761.9	773.01	741.24	0	766.66	0	758.42	748.38	690.32	744.38	692.09	787.49	744.34	728.14	699.88	759.08	704.7	759.32	792.5	751.63	726.42	785.63	0	0	710.29	730.1	769.67	731.08	737.12	703.23	0	791.92	752.73	786.16	0	760.95	0	715.48	793.97
3.6027e+13	735.26	714.96	0	723.3	801.76	829.51	0	822.49	764.09	0	760.71	772.82	741.1	0	766.52	0	758.27	748.28	690.2	744.26	692.19	782.89	744.22	728	699.72	758.93	704.52	759.16	787.09	751.41	726.28	785.51	0	0	710.22	730.01	764.54	730.94	736.89	703.14	0	791.72	752.52	781.1	0	760.82	0	715.18	793.78
3.6073e+13	736.83	716.67	0	721.77	803.1	828.99	0	1021.2	765.59	0	760.65	774.3	742.62	0	768.31	0	759.74	749.76	692.12	745.76	692.61	776.98	745.72	729.58	701.55	760.4	706.31	760.63	823.9	753.01	727.87	786.91	0	0	711.83	731.55	1003	732.5	738.92	704.85	0	793.15	754.36	777.35	0	762.28	0	717.5	795.18
3.612e+13	736.65	716.47	0	729.49	802.95	828.12	0	858.84	765.4	0	759.84	774.11	742.48	0	767.99	0	759.59	749.66	691.98	745.64	692.71	805.91	745.6	729.44	701.39	760.24	706.12	760.47	827.82	752.78	727.73	786.79	0	0	711.76	731.46	809.35	732.36	738.59	704.76	0	792.98	754.09	814.51	0	762.15	0	717.12	795.01
3.6166e+13	736.47	716.27	0	730.64	802.79	829.64	0	843.21	765.21	0	761.95	773.92	742.33	0	767.59	0	759.43	749.55	691.83	745.52	692.82	800.46	745.48	729.3	701.22	760.09	705.93	760.31	810.57	752.57	727.6	786.66	0	0	711.69	731.37	788.22	732.23	738.18	704.67	0	792.81	753.76	802.29	0	762.02	0	716.68	794.84
3.6213e+13	736.29	716.06	0	728.57	802.64	830.64	0	834.59	765.03	0	762.79	773.73	742.19	0	767.25	0	759.28	749.44	691.69	745.4	692.93	793.9	745.37	729.17	701.05	759.93	705.75	760.15	800.57	752.35	727.46	786.54	0	0	711.62	731.28	777.62	732.09	737.81	704.58	0	792.61	753.42	793.58	0	761.88	0	716.26	794.67
3.6259e+13	736.11	715.86	0	726.16	802.48	830.66	0	828.36	764.84	0	762.32	773.54	742.05	0	767.05	0	759.13	749.34	691.56	745.28	693.03	788.33	745.25	729.03	700.88	759.78	705.56	759.99	793.47	752.13	727.33	786.41	0	0	711.55	731.19	770.59	731.95	737.53	704.49	0	792.41	753.14	787.07	0	761.75	0	715.92	794.49
3.6306e+13	735.93	715.65	0	723.83	802.32	830.01	0	823.35	764.65	0	761.17	773.35	741.91	0	766.91	0	758.98	749.23	691.43	745.16	693.14	783.65	745.13	728.9	700.71	759.63	705.38	759.83	787.93	751.91	727.2	786.29	0	0	711.48	731.1	765.31	731.82	737.29	704.4	0	792.21	752.92	781.89	0	761.62	0	715.62	794.3
3.6352e+13	735.75	715.45	0	721.64	802.15	828.92	0	819.09	764.46	0	759.73	773.16	741.77	0	766.73	0	758.83	749.12	691.3	745.03	693.25	779.63	745.01	728.76	700.54	759.48	705.19	759.67	783.35	751.69	727.06	786.17	0	0	711.41	731.01	761.06	731.68	737.05	704.31	0	792.03	752.71	777.58	0	761.49	0	715.31	794.12
3.6399e+13	737.3	717.15	0	729.06	803.49	828.44	0	861.98	765.95	0	760	774.63	743.27	0	768.4	690.79	760.29	750.59	693.19	746.52	693.7	806.11	746.49	730.32	702.35	760.93	706.96	761.13	830.95	753.27	728.63	787.56	0	0	712.99	732.53	813.65	733.22	739	705.98	0	793.47	754.5	816.21	0	762.93	0	717.56	795.52
3.6445e+13	737.12	716.94	0	731.12	803.34	829.85	0	844.74	765.76	0	762.06	774.44	743.13	0	768	690.69	760.14	750.49	693.06	746.39	693.81	801.49	746.38	730.18	702.19	760.78	706.78	760.97	812.24	753.05	728.49	787.43	0	0	712.92	732.44	790.06	733.08	738.6	705.89	0	793.29	754.17	803.72	0	762.8	0	717.12	795.36
3.6492e+13	736.94	716.74	0	729.15	803.19	830.96	0	835.71	765.57	0	763.09	774.26	742.99	0	767.65	690.59	759.99	750.38	692.94	746.27	693.93	794.86	746.26	730.04	702.02	760.62	706.59	760.81	801.78	752.84	728.36	787.31	0	0	712.85	732.35	778.83	732.95	738.22	705.8	0	793.1	753.83	794.69	0	762.67	0	716.7	795.18
3.6538e+13	736.76	716.54	0	726.73	803.03	831.08	0	829.32	765.39	0	762.72	774.07	742.85	0	767.44	690.5	759.83	750.27	692.82	746.15	694.05	789.19	746.14	729.91	701.85	760.47	706.41	760.65	794.45	752.62	728.23	787.18	0	0	712.77	732.26	771.52	732.81	737.93	705.71	0	792.9	753.55	788	0	762.54	0	716.35	795
3.6585e+13	736.58	716.34	0	724.38	802.86	830.49	0	824.22	765.2	0	761.63	773.88	742.71	0	767.3	690.4	759.68	750.16	692.7	746.03	694.16	784.41	746.02	729.77	701.69	760.32	706.22	760.49	788.77	752.4	728.09	787.06	0	0	712.7	732.16	766.09	732.68	737.69	705.62	0	792.7	753.32	782.7	0	762.4	0	716.05	794.82
3.6631e+13	736.4	716.13	0	722.16	802.7	829.45	0	819.89	765.01	0	760.2	773.69	742.57	0	767.13	690.31	759.53	750.06	692.58	745.91	694.27	780.32	745.9	729.64	701.52	760.16	706.04	760.33	784.11	752.18	727.96	786.93	0	0	712.63	732.07	761.74	732.54	737.45	705.53	0	792.51	753.11	778.3	0	762.27	0	715.74	794.64
3.6678e+13	737.94	717.81	0	728.41	804.03	828.8	0	865.59	766.49	0	760.22	775.15	744.05	0	768.81	692.12	760.98	751.51	694.43	747.38	694.75	805.92	747.37	731.17	703.3	761.61	707.78	761.78	834.41	753.75	729.5	788.31	0	0	714.2	733.58	818.67	734.06	739.4	707.18	0	793.94	754.9	817.79	0	763.7	0	717.99	796.03
3.6724e+13	737.76	717.61	0	731.57	803.88	830.04	0	846.33	766.3	0	762.15	774.96	743.91	0	768.41	692.02	760.83	751.4	694.3	747.25	694.87	802.52	747.25	731.04	703.13	761.45	707.6	761.62	814	753.53	729.37	788.19	0	0	714.12	733.48	792.02	733.93	739.01	707.09	0	793.77	754.58	805.19	0	763.57	0	717.55	795.86
3.6771e+13	737.58	717.41	0	729.73	803.72	831.26	0	836.86	766.11	0	763.38	774.77	743.77	0	768.05	691.93	760.67	751.3	694.18	747.13	694.99	795.83	747.13	730.9	702.97	761.3	707.41	761.46	803.01	753.32	729.23	788.06	0	0	714.05	733.39	780.09	733.79	738.62	707	0	793.58	754.23	795.83	0	763.44	0	717.13	795.69
3.6817e+13	737.4	717.21	0	727.29	803.57	831.48	0	830.28	765.92	0	763.12	774.59	743.63	0	767.82	691.82	760.52	751.19	694.06	747.01	695.12	790.05	747.01	730.77	702.8	761.15	707.23	761.3	795.45	753.1	729.1	787.94	0	0	713.97	733.3	772.48	733.65	738.32	706.91	0	793.37	753.94	788.94	0	763.3	0	716.78	795.51
3.6864e+13	737.23	717.01	0	724.92	803.4	830.95	0	825.08	765.74	0	762.08	774.4	743.49	0	767.68	691.71	760.37	751.08	693.93	746.89	695.24	785.18	746.89	730.63	702.64	760.99	707.05	761.14	789.62	752.88	728.97	787.81	0	0	713.9	733.21	766.88	733.52	738.08	706.81	0	793.17	753.72	783.51	0	763.17	0	716.47	795.32
3.691e+13	737.05	716.8	0	722.68	803.24	829.96	0	820.69	765.55	0	760.67	774.21	743.35	0	767.51	691.61	760.22	750.97	693.8	746.77	695.36	781.02	746.78	730.5	702.47	760.84	706.87	760.98	784.87	752.66	728.83	787.69	0	0	713.83	733.12	762.43	733.38	737.85	706.72	0	792.99	753.51	779.02	0	763.04	0	716.17	795.14
3.6957e+13	738.57	718.47	0	727.5	804.56	829.21	0	869.88	767.02	0	760.51	775.66	744.82	0	769.2	693.39	761.65	752.41	695.6	748.22	695.85	805.17	748.23	732.02	704.23	762.27	708.59	762.42	838.25	754.23	730.36	789.06	0	0	715.37	734.6	824.65	734.89	739.8	708.35	0	794.41	755.3	819.1	0	764.46	0	718.41	796.52
3.7003e+13	738.39	718.26	0	731.97	804.41	830.23	0	848	766.83	0	762.21	775.47	744.68	0	768.82	693.28	761.5	752.31	695.47	748.1	695.98	803.52	748.11	731.88	704.06	762.12	708.4	762.26	815.84	754.01	730.23	788.93	0	0	715.3	734.51	794.12	734.75	739.41	708.26	0	794.23	754.98	806.71	0	764.33	0	717.98	796.35
3.705e+13	738.21	718.06	0	730.3	804.25	831.54	0	838.02	766.64	0	763.63	775.28	744.53	0	768.44	693.18	761.35	752.2	695.34	747.97	696.11	796.81	747.99	731.74	703.9	761.96	708.22	762.1	804.29	753.79	730.09	788.8	0	0	715.22	734.41	781.38	734.61	739.02	708.16	0	794.05	754.63	796.99	0	764.19	0	717.55	796.18
3.7096e+13	738.04	717.86	0	727.86	804.1	831.86	0	831.25	766.45	0	763.5	775.1	744.39	0	768.2	693.08	761.2	752.09	695.22	747.85	696.24	790.92	747.87	731.61	703.73	761.81	708.04	761.94	796.46	753.58	729.96	788.68	0	0	715.15	734.32	773.45	734.48	738.71	708.07	0	793.84	754.34	789.89	0	764.06	0	717.2	796
3.7143e+13	737.86	717.66	0	725.46	803.93	831.41	0	825.94	766.27	0	762.52	774.91	744.25	0	768.05	692.98	761.05	751.98	695.09	747.73	696.36	785.96	747.75	731.47	703.57	761.66	707.86	761.78	790.49	753.36	729.83	788.55	0	0	715.07	734.23	767.68	734.34	738.47	707.98	0	793.64	754.11	784.32	0	763.93	0	716.89	795.82
3.7189e+13	737.68	717.46	0	723.2	803.77	830.46	0	821.49	766.08	0	761.13	774.72	744.11	0	767.9	692.88	760.9	751.87	694.96	747.61	696.48	781.73	747.63	731.34	703.4	761.5	707.67	761.62	785.63	753.14	729.69	788.43	0	0	715	734.14	763.12	734.2	738.24	707.89	0	793.45	753.9	779.75	0	763.79	0	716.59	795.64
3.7236e+13	739.19	719.11	0	726.41	805.08	829.66	0	875.16	767.54	0	760.86	776.16	745.57	0	769.59	694.64	762.32	753.3	696.75	749.05	696.99	803.62	749.07	732.84	705.13	762.93	709.37	763.05	842.52	754.69	731.2	789.79	0	0	716.52	735.6	832.04	735.69	740.19	709.49	0	794.87	755.69	819.88	0	765.2	0	718.83	797.01
3.7282e+13	739.01	718.91	0	732.35	804.93	830.41	0	849.77	767.35	0	762.26	775.97	745.43	0	769.21	694.54	762.17	753.19	696.63	748.92	697.12	804.5	748.95	732.71	704.97	762.77	709.19	762.89	817.79	754.47	731.07	789.66	0	0	716.45	735.51	796.37	735.56	739.81	709.4	0	794.69	755.38	808.26	0	765.07	0	718.41	796.84
3.7329e+13	738.83	718.71	0	730.89	804.77	831.8	0	839.22	767.16	0	763.87	775.79	745.29	0	768.83	694.44	762.02	753.08	696.5	748.8	697.26	797.79	748.83	732.57	704.8	762.62	709.01	762.73	805.59	754.26	730.93	789.53	0	0	716.37	735.42	782.73	735.42	739.41	709.31	0	794.51	755.03	798.18	0	764.94	0	717.97	796.67
3.7375e+13	738.66	718.51	0	728.46	804.62	832.23	0	832.22	766.97	0	763.87	775.6	745.14	0	768.58	694.34	761.87	752.97	696.38	748.68	697.39	791.79	748.71	732.43	704.64	762.46	708.83	762.57	797.49	754.04	730.8	789.41	0	0	716.3	735.32	774.45	735.28	739.1	709.21	0	794.31	754.73	790.85	0	764.8	0	717.61	796.49
3.7422e+13	738.48	718.31	0	726.03	804.45	831.85	0	826.81	766.79	0	762.95	775.41	745	0	768.42	694.24	761.71	752.86	696.26	748.55	697.52	786.74	748.59	732.3	704.47	762.31	708.65	762.41	791.36	753.82	730.67	789.28	0	0	716.22	735.23	768.5	735.15	738.86	709.12	0	794.1	754.49	785.15	0	764.67	0	717.31	796.31
3.7468e+13	738.3	718.11	0	723.75	804.29	830.95	0	822.29	766.6	0	761.59	775.22	744.86	0	768.27	694.14	761.56	752.75	696.14	748.43	697.65	782.44	748.47	732.16	704.31	762.16	708.47	762.25	786.4	753.6	730.53	789.15	0	0	716.15	735.14	763.83	735.01	738.63	709.03	0	793.91	754.28	780.48	0	764.54	0	717.01	796.12
3.7515e+13	739.8	719.74	0	725.27	805.59	830.16	0	881.99	768.05	0	761.27	776.66	746.31	0	769.98	695.87	762.98	754.17	697.89	749.86	698.17	800.97	749.9	733.65	706.02	763.57	710.14	763.67	847.19	755.15	732.03	790.5	0	0	717.65	736.59	841.59	736.49	740.58	710.61	0	795.32	756.07	819.68	0	765.93	0	719.25	797.49
3.7561e+13	739.62	719.54	0	732.67	805.44	830.58	0	851.65	767.86	0	762.29	776.47	746.16	0	769.61	695.77	762.82	754.06	697.76	749.74	698.3	805.42	749.78	733.51	705.85	763.42	709.96	763.51	819.85	754.93	731.89	790.38	0	0	717.57	736.49	798.81	736.35	740.21	710.52	0	795.15	755.77	809.86	0	765.8	0	718.83	797.32
3.7608e+13	739.44	719.34	0	731.5	805.28	832.04	0	840.44	767.67	0	764.08	776.28	746.02	0	769.21	695.67	762.67	753.95	697.63	749.61	698.44	798.79	749.66	733.38	705.69	763.26	709.78	763.35	806.94	754.72	731.76	790.25	0	0	717.5	736.4	784.14	736.21	739.8	710.42	0	794.96	755.42	799.39	0	765.67	0	718.39	797.15
3.7654e+13	739.26	719.14	0	729.07	805.13	832.57	0	833.21	767.49	0	764.23	776.09	745.88	0	768.95	695.57	762.52	753.84	697.51	749.49	698.58	792.68	749.54	733.24	705.52	763.11	709.6	763.19	798.53	754.5	731.63	790.12	0	0	717.42	736.31	775.48	736.08	739.48	710.33	0	794.76	755.11	791.83	0	765.53	0	718.02	796.97
3.77e+13	739.09	718.94	0	726.62	804.97	832.27	0	827.68	767.3	0	763.37	775.9	745.74	0	768.79	695.48	762.37	753.73	697.38	749.37	698.72	787.53	749.42	733.11	705.36	762.95	709.42	763.03	792.24	754.28	731.49	790	0	0	717.34	736.21	769.33	735.94	739.23	710.24	0	794.56	754.87	785.99	0	765.4	0	717.72	796.79
3.7747e+13	738.91	718.74	0	724.31	804.8	831.42	0	823.08	767.11	0	762.04	775.71	745.6	0	768.64	695.38	762.22	753.62	697.25	749.24	698.85	783.15	749.3	732.97	705.2	762.8	709.24	762.87	787.17	754.07	731.36	789.87	0	0	717.27	736.12	764.54	735.8	739.01	710.14	0	794.37	754.66	781.22	0	765.26	0	717.43	796.6
3.7793e+13	740.4	720.35	0	724.28	806.1	830.68	0	891.54	768.56	0	761.73	777.14	747.03	0	770.35	697.07	763.62	755.02	698.98	750.66	699.37	796.83	750.71	734.44	706.88	764.2	710.9	764.28	851.99	755.6	732.84	791.21	0	0	718.75	737.55	854.8	737.27	740.96	711.7	0	795.76	756.45	817.65	0	766.65	0	719.67	797.96
3.784e+13	740.22	720.16	0	732.89	805.94	830.76	0	853.67	768.37	0	762.31	776.95	746.89	0	770	696.96	763.47	754.91	698.85	750.53	699.51	806.28	750.59	734.31	706.72	764.05	710.72	764.12	822.05	755.39	732.7	791.08	0	0	718.67	737.46	801.47	737.13	740.6	711.61	0	795.59	756.16	811.5	0	766.52	0	719.25	797.79
3.7886e+13	740.04	719.96	0	732.04	805.79	832.26	0	841.7	768.18	0	764.26	776.76	746.75	0	769.59	696.86	763.31	754.8	698.73	750.41	699.65	799.78	750.47	734.17	706.55	763.89	710.54	763.95	808.33	755.17	732.57	790.95	0	0	718.6	737.36	785.6	736.99	740.19	711.51	0	795.41	755.81	800.64	0	766.38	0	718.81	797.62
3.7933e+13	739.86	719.76	0	729.63	805.63	832.9	0	834.21	767.99	0	764.57	776.58	746.61	0	769.31	696.75	763.16	754.69	698.6	750.28	699.8	793.57	750.35	734.04	706.39	763.74	710.36	763.79	799.6	754.95	732.43	790.83	0	0	718.52	737.27	776.53	736.85	739.86	711.42	0	795.21	755.49	792.83	0	766.25	0	718.44	797.44
3.7979e+13	739.68	719.56	0	727.15	805.47	832.68	0	828.55	767.8	0	763.79	776.39	746.47	0	769.15	696.65	763.01	754.58	698.48	750.16	699.94	788.32	750.23	733.9	706.23	763.58	710.18	763.63	793.13	754.74	732.3	790.7	0	0	718.44	737.17	770.17	736.72	739.61	711.33	0	795.01	755.24	786.83	0	766.11	0	718.13	797.26
3.8026e+13	739.51	719.36	0	724.81	805.31	831.89	0	823.88	767.62	0	762.49	776.2	746.32	0	769	696.55	762.86	754.47	698.35	750.04	700.07	783.87	750.11	733.76	706.07	763.43	710	763.47	787.95	754.52	732.17	790.57	0	0	718.36	737.08	765.26	736.58	739.38	711.23	0	794.81	755.04	781.97	0	765.98	0	717.84	797.08
3.8072e+13	740.99	720.96	0	723.66	806.59	831.21	0	906.4	769.05	0	762.21	777.62	747.74	0	770.72	698.22	764.25	755.86	700.05	751.44	700.6	790.95	751.51	735.22	707.73	764.82	711.64	764.87	855.76	756.05	733.63	791.9	0	0	719.83	738.5	874.83	738.03	741.34	712.77	0	796.2	756.82	812.27	0	767.36	0	720.08	798.42
3.8119e+13	740.81	720.76	0	732.94	806.43	830.96	0	855.86	768.86	0	762.34	777.43	747.6	0	770.38	698.11	764.1	755.75	699.93	751.31	700.74	807.05	751.39	735.09	707.56	764.67	711.46	764.71	824.4	755.83	733.5	791.77	0	0	719.75	738.4	804.4	737.89	740.99	712.67	0	796.03	756.54	813.17	0	767.22	0	719.67	798.25
3.8165e+13	740.63	720.56	0	732.55	806.28	832.47	0	842.99	768.67	0	764.42	777.24	747.46	0	769.97	698.01	763.95	755.63	699.8	751.19	700.89	800.78	751.27	734.95	707.4	764.51	711.28	764.55	809.77	755.62	733.36	791.65	0	0	719.67	738.31	787.14	737.75	740.58	712.58	0	795.85	756.19	801.91	0	767.09	0	719.23	798.08
3.8212e+13	740.45	720.37	0	730.18	806.12	833.22	0	835.22	768.49	0	764.9	777.05	747.32	0	769.67	697.91	763.79	755.52	699.68	751.07	701.03	794.47	751.15	734.81	707.24	764.36	711.1	764.39	800.69	755.4	733.23	791.52	0	0	719.59	738.21	777.61	737.62	740.23	712.48	0	795.65	755.87	793.85	0	766.95	0	718.85	797.91
3.8258e+13	740.27	720.17	0	727.68	805.96	833.08	0	829.42	768.3	0	764.2	776.87	747.18	0	769.5	697.81	763.64	755.41	699.55	750.94	701.17	789.12	751.02	734.68	707.08	764.2	710.92	764.23	794.03	755.18	733.09	791.39	0	0	719.51	738.12	771.03	737.48	739.98	712.39	0	795.45	755.61	787.69	0	766.82	0	718.54	797.72
3.8305e+13	740.1	719.97	0	725.32	805.8	832.34	0	824.67	768.11	0	762.94	776.68	747.04	0	769.36	697.71	763.49	755.3	699.43	750.82	701.31	784.59	750.9	734.54	706.92	764.05	710.75	764.07	788.74	754.97	732.96	791.26	0	0	719.44	738.02	765.99	737.34	739.76	712.3	0	795.25	755.41	782.72	0	766.68	0	718.25	797.54
3.8351e+13	741.56	721.56	0	723.65	807.08	831.73	0	933.47	769.54	0	762.7	778.09	748.44	0	771.09	699.35	764.87	756.68	701.1	752.21	701.85	783.97	752.29	735.99	708.55	765.43	712.36	765.46	854.64	756.49	734.41	792.58	0	0	720.89	739.43	908.84	738.78	741.72	713.81	0	796.63	757.19	800.8	0	768.05	0	720.48	798.88
3.8398e+13	741.38	721.36	0	732.88	806.92	831.16	0	858.25	769.35	0	762.38	777.9	748.3	0	770.75	699.25	764.72	756.57	700.97	752.08	701.98	807.68	752.17	735.85	708.39	765.28	712.19	765.3	826.94	756.27	734.27	792.45	0	0	720.81	739.33	807.65	738.64	741.37	713.72	0	796.46	756.91	814.86	0	767.92	0	720.08	798.71
3.8444e+13	741.21	721.16	0	733.07	806.77	832.65	0	844.33	769.16	0	764.55	777.71	748.16	0	770.35	699.15	764.57	756.46	700.85	751.96	702.13	801.78	752.05	735.71	708.23	765.12	712.01	765.14	811.26	756.05	734.14	792.33	0	0	720.73	739.23	788.76	738.5	740.96	713.62	0	796.28	756.57	803.22	0	767.78	0	719.64	798.54
3.8491e+13	741.03	720.96	0	730.75	806.61	833.52	0	836.24	768.98	0	765.21	777.53	748.02	0	770.03	699.05	764.42	756.34	700.72	751.83	702.28	795.37	751.93	735.58	708.07	764.97	711.83	764.98	801.8	755.84	734	792.2	0	0	720.65	739.14	778.72	738.37	740.6	713.53	0	796.09	756.24	794.88	0	767.65	0	719.25	798.36
3.8537e+13	740.85	720.77	0	728.23	806.45	833.46	0	830.3	768.79	0	764.6	777.34	747.87	0	769.85	698.95	764.26	756.23	700.6	751.71	702.43	789.93	751.81	735.44	707.91	764.81	711.65	764.82	794.95	755.62	733.87	792.07	0	0	720.57	739.04	771.9	738.23	740.34	713.43	0	795.88	755.98	788.56	0	767.51	0	718.94	798.18
3.8584e+13	740.67	720.57	0	725.84	806.29	832.78	0	825.47	768.6	0	763.38	777.15	747.73	0	769.71	698.85	764.11	756.12	700.47	751.59	702.57	785.31	751.68	735.31	707.75	764.66	711.48	764.66	789.53	755.41	733.74	791.94	0	0	720.49	738.94	766.72	738.09	740.12	713.34	0	795.69	755.77	783.48	0	767.38	0	718.65	798
3.863e+13	742.13	722.14	0	724.08	807.56	832.25	0	1006.4	770.02	0	763.18	778.56	749.13	0	771.44	700.46	765.49	757.49	702.12	752.96	703.1	779.47	753.06	736.74	709.37	766.04	713.08	766.04	831.48	756.92	735.17	793.25	0	0	721.92	740.34	988.03	739.51	742.09	714.83	0	797.05	757.55	781.43	0	768.73	0	720.88	799.33
3.8677e+13	741.95	721.95	0	732.63	807.4	831.4	0	860.92	769.83	0	762.44	778.36	748.99	0	771.13	700.36	765.33	757.37	702	752.84	703.24	808.12	752.94	736.6	709.2	765.88	712.9	765.88	829.69	756.7	735.04	793.12	0	0	721.84	740.24	811.31	739.37	741.75	714.74	0	796.88	757.29	816.54	0	768.6	0	720.49	799.15
3.8723e+13	741.78	721.75	0	733.56	807.24	832.83	0	845.71	769.64	0	764.66	778.18	748.84	0	770.72	700.26	765.18	757.26	701.87	752.71	703.39	802.78	752.82	736.46	709.04	765.72	712.72	765.72	812.81	756.49	734.9	793	0	0	721.76	740.14	790.46	739.24	741.34	714.64	0	796.7	756.95	804.56	0	768.46	0	720.04	798.99
3.877e+13	741.6	721.55	0	731.31	807.09	833.8	0	837.28	769.46	0	765.49	777.99	748.7	0	770.39	700.15	765.03	757.15	701.75	752.59	703.54	796.29	752.69	736.33	708.88	765.57	712.54	765.56	802.93	756.27	734.77	792.87	0	0	721.68	740.04	779.86	739.1	740.97	714.55	0	796.51	756.61	795.93	0	768.33	0	719.64	798.81
3.8816e+13	741.42	721.36	0	728.76	806.93	833.83	0	831.18	769.27	0	764.99	777.8	748.56	0	770.2	700.05	764.87	757.04	701.62	752.46	703.69	790.74	752.57	736.19	708.72	765.41	712.37	765.4	795.88	756.06	734.63	792.74	0	0	721.6	739.95	772.8	738.96	740.71	714.45	0	796.31	756.34	789.44	0	768.19	0	719.33	798.63
3.8863e+13	741.24	721.16	0	726.35	806.77	833.21	0	826.27	769.08	0	763.81	777.61	748.42	0	770.06	699.95	764.72	756.92	701.5	752.34	703.83	786.04	752.45	736.06	708.57	765.26	712.19	765.24	790.34	755.84	734.5	792.61	0	0	721.52	739.85	767.47	738.83	740.49	714.36	0	796.11	756.13	784.24	0	768.06	0	719.05	798.45
3.8909e+13	741.07	720.97	0	724.09	806.6	832.17	0	822.07	768.9	0	762.32	777.42	748.28	0	769.88	699.85	764.57	756.81	701.38	752.21	703.97	782	752.33	735.92	708.41	765.11	712.02	765.08	785.75	755.62	734.37	792.48	0	0	721.44	739.75	763.18	738.69	740.25	714.26	0	795.93	755.93	779.9	0	767.92	0	718.75	798.27
3.8956e+13	742.51	722.52	690.26	732.18	807.87	831.66	0	863.93	770.31	0	762.55	778.82	749.66	0	771.49	701.44	765.93	758.17	702.99	753.58	704.5	808.29	753.69	737.33	710	766.47	713.6	766.45	832.71	757.13	735.79	793.78	0	0	722.85	741.13	815.49	740.1	742.12	715.74	0	797.3	757.65	818.18	690.1	769.27	0	720.88	799.6
3.9002e+13	742.33	722.33	690.02	734.03	807.71	832.99	0	847.16	770.12	0	764.73	778.63	749.52	0	771.09	701.33	765.78	758.05	702.87	753.45	704.66	803.77	753.57	737.2	709.84	766.31	713.42	766.29	814.43	756.91	735.65	793.65	0	0	722.77	741.03	792.26	739.96	741.71	715.64	0	797.12	757.32	805.94	690.1	769.13	0	720.44	799.43
3.9049e+13	742.16	722.13	0	731.87	807.56	834.06	0	838.34	769.93	0	765.76	778.44	749.38	0	770.74	701.23	765.63	757.94	702.74	753.33	704.81	797.21	753.45	737.06	709.68	766.16	713.24	766.12	804.1	756.7	735.52	793.52	0	0	722.69	740.93	781.05	739.82	741.34	715.54	0	796.93	756.97	797.01	690.09	769	0	720.03	799.25
3.9095e+13	741.98	721.94	0	729.32	807.4	834.19	0	832.07	769.74	0	765.36	778.26	749.23	0	770.54	701.13	765.47	757.83	702.62	753.2	704.96	791.56	753.33	736.93	709.52	766	713.07	765.96	796.82	756.49	735.38	793.4	0	0	722.6	740.84	773.71	739.68	741.06	715.45	0	796.73	756.7	790.33	690.08	768.86	0	719.71	799.07
3.9142e+13	741.8	721.74	0	726.87	807.24	833.63	0	827.06	769.56	0	764.23	778.07	749.09	0	770.4	701.03	765.32	757.71	702.5	753.08	705.1	786.78	753.2	736.79	709.36	765.85	712.89	765.8	791.15	756.27	735.25	793.27	0	0	722.52	740.74	768.23	739.55	740.84	715.35	0	796.53	756.49	785.01	690.08	768.72	0	719.43	798.89
3.9188e+13	741.63	721.55	0	724.6	807.08	832.63	0	822.81	769.37	0	762.77	777.88	748.95	0	770.23	700.93	765.17	757.6	702.37	752.95	705.24	782.66	753.08	736.66	709.21	765.7	712.72	765.64	786.47	756.05	735.12	793.14	0	0	722.44	740.64	763.84	739.41	740.61	715.26	0	796.34	756.28	780.59	690.07	768.59	0	719.14	798.71
3.9235e+13	743.06	723.09	690.86	731.48	808.33	831.97	0	867.39	770.77	0	762.72	779.27	750.32	0	771.85	702.5	766.52	758.94	703.97	754.31	705.77	808.09	754.43	738.06	710.78	767.05	714.28	767.01	836.05	757.55	736.52	794.43	0	0	723.84	742	820.34	740.8	742.48	716.71	690.54	797.71	758.01	819.69	691.32	769.93	0	721.27	800.03
3.9281e+13	742.88	722.89	690.61	734.44	808.18	833.13	0	848.67	770.58	0	764.78	779.08	750.18	0	771.45	702.39	766.37	758.83	703.84	754.18	705.93	804.74	754.31	737.92	710.62	766.9	714.11	766.85	816.12	757.33	736.39	794.3	0	0	723.76	741.9	794.18	740.67	742.08	716.62	690.38	797.53	757.68	807.36	691.31	769.79	0	720.83	799.86
3.9328e+13	742.71	722.7	690.37	732.38	808.02	834.3	0	839.41	770.4	0	766.01	778.89	750.04	0	771.09	702.29	766.22	758.72	703.72	754.05	706.08	798.14	754.19	737.78	710.46	766.74	713.93	766.68	805.29	757.12	736.25	794.17	0	0	723.67	741.81	782.27	740.53	741.7	716.52	690.21	797.35	757.33	798.11	691.3	769.65	0	720.41	799.69
3.9374e+13	742.53	722.5	690.13	729.81	807.86	834.53	0	832.97	770.21	0	765.73	778.71	749.9	0	770.87	702.19	766.07	758.6	703.6	753.93	706.23	792.39	754.07	737.65	710.3	766.59	713.76	766.52	797.78	756.91	736.12	794.04	0	0	723.59	741.71	774.63	740.39	741.41	716.42	690.05	797.14	757.05	791.23	691.29	769.52	0	720.08	799.51
3.942e+13	742.35	722.31	0	727.33	807.7	834.03	0	827.86	770.02	0	764.65	778.52	749.75	0	770.73	702.08	765.91	758.49	703.47	753.8	706.38	787.52	753.94	737.51	710.14	766.43	713.58	766.36	791.96	756.69	735.98	793.91	0	0	723.51	741.61	768.99	740.26	741.19	716.33	0	796.94	756.84	785.79	691.28	769.38	0	719.81	799.33
3.9467e+13	742.18	722.12	0	725.03	807.54	833.08	0	823.55	769.84	0	763.2	778.33	749.61	0	770.57	701.98	765.76	758.37	703.35	753.68	706.52	783.34	753.82	737.38	709.99	766.28	713.41	766.2	787.2	756.47	735.85	793.78	0	0	723.43	741.51	764.5	740.12	740.97	716.23	0	796.76	756.64	781.29	691.27	769.25	0	719.52	799.15
3.9513e+13	743.6	723.65	691.45	730.4	808.78	832.32	0	871.5	771.23	0	762.96	779.71	750.97	0	772.2	703.53	767.11	759.71	704.92	755.02	707.04	807.35	755.16	738.76	711.54	767.62	714.95	767.56	839.75	757.96	737.24	795.07	0	0	724.81	742.86	826.12	741.5	742.84	717.67	691.45	798.11	758.36	820.95	692.52	770.57	0	721.65	800.46
3.956e+13	743.42	723.45	691.2	734.74	808.63	833.27	0	850.26	771.04	0	764.8	779.52	750.83	0	771.81	703.42	766.95	759.59	704.8	754.9	707.2	805.7	755.04	738.63	711.38	767.47	714.78	767.4	817.9	757.75	737.11	794.94	0	0	724.73	742.76	796.23	741.36	742.45	717.57	691.29	797.94	758.04	808.82	692.5	770.44	0	721.22	800.29
3.9606e+13	743.25	723.26	690.96	732.85	808.48	834.53	0	840.51	770.86	0	766.23	779.34	750.69	0	771.44	703.32	766.8	759.48	704.67	754.77	707.35	799.08	754.92	738.49	711.22	767.31	714.6	767.23	806.52	757.54	736.97	794.81	0	0	724.64	742.66	783.54	741.23	742.05	717.47	691.13	797.75	757.69	799.23	692.49	770.3	0	720.79	800.12
3.9653e+13	743.07	723.06	690.72	730.28	808.32	834.85	0	833.87	770.67	0	766.08	779.15	750.55	0	771.21	703.22	766.65	759.36	704.55	754.64	707.5	793.22	754.79	738.36	711.07	767.16	714.43	767.07	798.75	757.32	736.84	794.68	0	0	724.56	742.56	775.59	741.09	741.76	717.38	690.96	797.55	757.4	792.15	692.47	770.16	0	720.45	799.94
3.9699e+13	742.9	722.87	690.48	727.79	808.16	834.42	0	828.66	770.48	0	765.06	778.96	750.41	0	771.06	703.11	766.49	759.25	704.43	754.52	707.65	788.26	754.67	738.22	710.91	767	714.26	766.91	792.79	757.11	736.7	794.55	0	0	724.48	742.46	769.77	740.95	741.54	717.28	690.8	797.35	757.18	786.58	692.46	770.03	0	720.17	799.76
3.9746e+13	742.72	722.68	690.24	725.46	807.99	833.52	0	824.29	770.3	0	763.64	778.77	750.26	0	770.91	703.01	766.34	759.14	704.31	754.39	707.79	784.01	754.55	738.08	710.75	766.85	714.08	766.75	787.93	756.89	736.57	794.42	0	0	724.39	742.36	765.18	740.81	741.32	717.19	690.63	797.16	756.98	781.99	692.45	769.89	0	719.89	799.57
3.9792e+13	744.13	724.19	692.09	729.1	809.23	832.72	0	876.55	771.69	0	763.26	780.15	751.61	0	772.55	704.53	767.68	760.46	705.85	755.72	708.31	805.86	755.88	739.46	712.29	768.19	715.61	768.1	843.88	758.37	737.95	795.69	0	0	725.76	743.7	833.24	742.18	743.19	718.61	692.35	798.51	758.71	821.72	693.69	771.21	0	722.02	800.88
3.9839e+13	743.96	724	691.82	735	809.08	833.4	0	851.95	771.5	0	764.8	779.96	751.47	0	772.17	704.43	767.52	760.34	705.73	755.6	708.47	806.63	755.75	739.32	712.13	768.03	715.44	767.94	819.78	758.16	737.81	795.56	0	0	725.67	743.6	798.43	742.05	742.8	718.51	692.19	798.34	758.4	810.32	693.67	771.07	0	721.59	800.71
3.9885e+13	743.78	723.81	691.55	733.33	808.92	834.74	0	841.64	771.31	0	766.43	779.77	751.33	0	771.78	704.33	767.37	760.23	705.61	755.47	708.62	800.03	755.63	739.19	711.97	767.87	715.27	767.78	807.78	757.94	737.68	795.43	0	0	725.59	743.5	784.86	741.91	742.4	718.41	692.03	798.15	758.05	800.37	693.66	770.94	0	721.15	800.54
3.9932e+13	743.6	723.61	691.3	730.77	808.77	835.16	0	834.79	771.12	0	766.41	779.58	751.19	0	771.54	704.22	767.22	760.11	705.48	755.34	708.78	794.06	755.51	739.05	711.82	767.72	715.09	767.61	799.74	757.73	737.55	795.3	0	0	725.51	743.4	776.56	741.77	742.1	718.31	691.87	797.95	757.75	793.09	693.64	770.8	0	720.81	800.36
3.9978e+13	743.43	723.42	691.06	728.25	808.61	834.81	0	829.47	770.94	0	765.46	779.4	751.04	0	771.39	704.12	767.07	760	705.36	755.22	708.92	789.01	755.38	738.92	711.66	767.56	714.92	767.45	793.63	757.52	737.41	795.17	0	0	725.42	743.3	770.56	741.63	741.88	718.22	691.7	797.75	757.52	787.38	693.63	770.66	0	720.53	800.18
4.0025e+13	743.25	723.23	690.82	725.9	808.44	833.94	0	825.02	770.75	0	764.06	779.21	750.9	0	771.24	704.02	766.91	759.88	705.24	755.09	709.07	784.69	755.26	738.78	711.5	767.41	714.75	767.29	788.67	757.3	737.28	795.04	0	0	725.34	743.2	765.85	741.5	741.66	718.12	691.53	797.56	757.32	782.69	693.61	770.53	0	720.25	800
4.0071e+13	744.66	724.73	692.65	727.71	809.67	833.15	0	883.08	772.13	0	763.63	780.58	752.24	0	772.89	705.52	768.24	761.2	706.77	756.41	709.58	803.3	756.58	740.14	713.02	768.74	716.26	768.63	848.41	758.78	738.64	796.31	690	0	726.69	744.53	842.38	742.85	743.54	719.52	693.24	798.9	759.05	821.57	694.85	771.84	0	722.37	801.29
4.0118e+13	744.48	724.54	692.41	735.21	809.52	833.54	0	853.75	771.94	0	764.78	780.39	752.1	0	772.52	705.42	768.09	761.08	706.64	756.29	709.73	807.51	756.46	740.01	712.86	768.58	716.09	768.47	821.78	758.56	738.51	796.18	690.03	0	726.6	744.43	800.81	742.72	743.16	719.42	693.08	798.73	758.75	811.86	694.83	771.7	0	721.94	801.12
4.0164e+13	744.3	724.35	692.17	733.82	809.36	834.93	0	842.79	771.75	0	766.6	780.2	751.96	0	772.13	705.31	767.93	760.96	706.52	756.16	709.89	800.98	756.33	739.87	712.71	768.43	715.91	768.31	809.08	758.35	738.38	796.05	690.08	0	726.52	744.33	786.23	742.58	742.75	719.33	692.92	798.55	758.4	801.55	694.81	771.56	0	721.5	800.95
4.0211e+13	744.13	724.16	691.92	731.27	809.21	835.45	0	835.71	771.57	0	766.73	780.01	751.82	0	771.86	705.21	767.78	760.85	706.4	756.03	710.04	794.91	756.21	739.73	712.55	768.27	715.74	768.15	800.75	758.13	738.24	795.92	690.12	0	726.43	744.23	777.55	742.44	742.43	719.23	692.76	798.35	758.09	794.03	694.79	771.42	0	721.15	800.78
4.0257e+13	743.95	723.96	691.65	728.73	809.05	835.17	0	830.27	771.38	0	765.84	779.83	751.67	0	771.71	705.11	767.63	760.73	706.27	755.91	710.19	789.77	756.08	739.6	712.4	768.12	715.57	767.99	794.48	757.92	738.11	795.79	690.17	0	726.35	744.12	771.37	742.3	742.21	719.13	692.59	798.15	757.86	788.19	694.77	771.29	0	720.87	800.59
4.0304e+13	743.78	723.77	691.4	726.36	808.88	834.36	0	825.76	771.2	0	764.48	779.64	751.53	0	771.57	705	767.47	760.62	706.15	755.78	710.33	785.38	755.96	739.46	712.24	767.96	715.4	767.83	789.41	757.7	737.97	795.66	690.22	0	726.26	744.02	766.54	742.17	741.99	719.03	692.42	797.95	757.66	783.4	694.75	771.15	0	720.59	800.41
4.035e+13	745.17	725.26	693.21	726.46	810.11	833.61	0	892.14	772.57	0	764.05	781	752.86	0	773.23	706.48	768.8	761.92	707.66	757.09	710.84	799.33	757.27	740.81	713.74	769.28	716.9	769.16	853.1	759.17	739.33	796.91	691.04	0	727.6	745.34	854.96	743.51	743.87	720.42	694.1	799.29	759.39	819.72	695.98	772.45	0	722.72	801.7
4.0397e+13	745	725.07	692.97	735.36	809.95	833.67	0	855.68	772.38	0	764.75	780.81	752.72	0	772.87	706.38	768.64	761.8	707.53	756.97	710.99	808.32	757.15	740.68	713.58	769.13	716.72	768.99	823.9	758.96	739.19	796.78	691.08	0	727.52	745.24	803.4	743.38	743.5	720.32	693.94	799.11	759.09	813.44	695.96	772.31	0	722.29	801.53
4.0443e+13	744.82	724.88	692.72	734.32	809.8	835.1	0	843.98	772.19	0	766.74	780.62	752.58	0	772.46	706.28	768.49	761.69	707.41	756.84	711.15	801.93	757.02	740.54	713.43	768.97	716.55	768.83	810.42	758.75	739.06	796.65	691.12	0	727.43	745.13	787.66	743.24	743.09	720.22	693.78	798.93	758.74	802.75	695.94	772.18	0	721.85	801.36
4.049e+13	744.64	724.69	692.49	731.79	809.64	835.73	0	836.64	772.01	0	767.03	780.44	752.43	0	772.19	706.17	768.33	761.57	707.29	756.71	711.31	795.77	756.9	740.4	713.27	768.82	716.38	768.67	801.78	758.53	738.92	796.52	691.16	0	727.34	745.03	778.57	743.1	742.76	720.12	693.62	798.74	758.42	794.99	695.92	772.04	0	721.49	801.19
4.0536e+13	744.47	724.5	692.25	729.23	809.48	835.53	0	831.08	771.82	0	766.22	780.25	752.29	0	772.03	706.07	768.18	761.46	707.17	756.58	711.45	790.53	756.77	740.27	713.12	768.66	716.21	768.51	795.33	758.32	738.79	796.39	691.2	0	727.26	744.93	772.18	742.96	742.53	720.03	693.45	798.54	758.19	789	695.89	771.9	0	721.2	801
4.0583e+13	744.29	724.31	692.02	726.84	809.32	834.77	0	826.49	771.63	0	764.89	780.06	752.15	0	771.89	705.97	768.03	761.34	707.04	756.46	711.6	786.06	756.65	740.13	712.96	768.5	716.04	768.35	790.16	758.1	738.66	796.26	691.24	0	727.17	744.83	767.23	742.83	742.32	719.93	693.29	798.34	757.99	784.12	695.87	771.76	0	720.93	800.82
4.0629e+13	745.68	725.79	693.79	725.67	810.53	834.08	0	906.13	773	0	764.49	781.42	753.47	0	773.55	707.43	769.34	762.63	708.53	757.76	712.1	793.65	757.95	741.47	714.44	769.82	717.52	769.67	856.96	759.57	740	797.51	692.08	0	728.5	746.13	873.9	744.16	744.2	721.3	694.94	799.66	759.72	814.73	697.1	773.06	0	723.06	802.1
4.0676e+13	745.5	725.59	693.53	735.43	810.38	833.82	0	857.78	772.81	0	764.72	781.23	753.33	0	773.21	707.32	769.19	762.51	708.41	757.63	712.25	809.04	757.82	741.34	714.29	769.66	717.35	769.51	826.17	759.35	739.86	797.38	692.12	0	728.41	746.03	806.25	744.02	743.84	721.2	694.78	799.49	759.43	815.04	697.07	772.92	0	722.64	801.93
4.0722e+13	745.33	725.4	693.28	734.84	810.22	835.26	0	845.21	772.63	0	766.85	781.04	753.18	0	772.8	707.22	769.03	762.4	708.28	757.5	712.41	802.88	757.7	741.2	714.13	769.51	717.18	769.35	811.81	759.14	739.73	797.25	692.15	0	728.32	745.93	789.15	743.89	743.42	721.1	694.62	799.32	759.08	803.98	697.05	772.78	0	722.19	801.76
4.0769e+13	745.15	725.21	693.04	732.34	810.07	836	0	837.59	772.44	0	767.32	780.85	753.04	0	772.51	707.11	768.88	762.28	708.16	757.38	712.56	796.63	757.57	741.06	713.98	769.35	717.01	769.19	802.82	758.92	739.59	797.11	692.19	0	728.24	745.83	779.62	743.75	743.08	721	694.47	799.12	758.75	795.97	697.02	772.64	0	721.82	801.59
4.0815e+13	744.98	725.02	692.8	729.75	809.91	835.87	0	831.9	772.25	0	766.59	780.67	752.9	0	772.34	707.01	768.72	762.17	708.04	757.25	712.71	791.29	757.45	740.93	713.82	769.19	716.84	769.03	796.2	758.71	739.46	796.98	692.22	0	728.15	745.73	773.01	743.61	742.85	720.9	694.3	798.92	758.51	789.82	697	772.51	0	721.54	801.41
4.0862e+13	744.8	724.83	692.57	727.33	809.74	835.16	0	827.23	772.07	0	765.29	780.48	752.76	0	772.2	706.91	768.57	762.05	707.92	757.12	712.85	786.75	757.33	740.79	713.67	769.04	716.67	768.87	790.91	758.49	739.33	796.85	692.26	0	728.06	745.62	767.93	743.47	742.64	720.81	694.14	798.73	758.31	784.84	696.97	772.37	0	721.27	801.22
4.0908e+13	746.18	726.3	694.35	725.53	810.95	834.54	0	931.23	773.43	0	764.94	781.83	754.07	0	773.87	708.35	769.88	763.33	709.39	758.42	713.34	786.74	758.62	742.12	715.14	770.35	718.13	770.18	856.55	759.95	740.66	798.09	693.12	0	729.37	746.91	905.75	744.8	744.52	722.16	695.77	800.04	760.04	804.07	698.19	773.65	0	723.4	802.5
4.0955e+13	746	726.11	694.11	735.36	810.79	833.98	0	860.08	773.24	0	764.7	781.64	753.92	0	773.54	708.24	769.72	763.21	709.26	758.29	713.49	809.63	758.49	741.98	714.98	770.19	717.96	770.02	828.62	759.74	740.52	797.96	693.15	0	729.28	746.81	809.41	744.66	744.17	722.06	695.61	799.87	759.76	816.67	698.16	773.52	0	722.99	802.33
4.1001e+13	745.83	725.92	693.87	735.35	810.64	835.4	0	846.48	773.05	0	766.94	781.45	753.78	0	773.13	708.14	769.57	763.1	709.14	758.16	713.65	803.84	758.37	741.85	714.83	770.03	717.79	769.86	813.25	759.52	740.39	797.83	693.18	0	729.2	746.71	790.73	744.52	743.75	721.96	695.45	799.69	759.41	805.24	698.14	773.38	0	722.54	802.16
4.1048e+13	745.65	725.73	693.6	732.89	810.48	836.24	0	838.55	772.87	0	767.58	781.26	753.64	0	772.82	708.04	769.41	762.98	709.02	758.03	713.8	797.49	758.24	741.71	714.67	769.88	717.62	769.7	803.89	759.31	740.25	797.7	693.21	0	729.11	746.61	780.7	744.38	743.4	721.86	695.29	799.5	759.08	796.97	698.11	773.24	0	722.16	801.98
4.1094e+13	745.48	725.54	693.36	730.28	810.33	836.2	0	832.72	772.68	0	766.95	781.08	753.5	0	772.64	707.93	769.26	762.86	708.89	757.9	713.95	792.07	758.12	741.58	714.52	769.72	717.45	769.53	797.08	759.1	740.12	797.57	693.24	0	729.02	746.5	773.85	744.25	743.16	721.76	695.13	799.3	758.83	790.66	698.08	773.1	0	721.87	801.8
4.114e+13	745.3	725.35	693.11	727.83	810.16	835.55	0	827.97	772.49	0	765.69	780.89	753.35	0	772.51	707.83	769.11	762.75	708.77	757.78	714.1	787.44	757.99	741.44	714.36	769.57	717.28	769.37	791.67	758.88	739.98	797.44	693.28	0	728.94	746.4	768.64	744.11	742.95	721.67	694.97	799.1	758.63	785.56	698.05	772.96	0	721.61	801.62
4.1187e+13	746.67	726.81	694.88	725.91	811.36	835	0	994.74	773.85	0	765.39	782.23	754.66	0	774.19	709.25	770.4	764.02	710.22	759.06	714.58	781.74	759.27	742.76	715.81	770.87	718.74	770.68	837.57	760.33	741.3	798.67	694.15	0	730.23	747.68	976.05	745.42	744.84	723.01	696.57	800.41	760.36	785.34	699.27	774.24	0	723.74	802.89
4.1233e+13	746.49	726.61	694.64	735.13	811.21	834.17	0	862.64	773.66	0	764.72	782.04	754.51	0	773.87	709.15	770.25	763.9	710.1	758.93	714.73	810.03	759.15	742.62	715.66	770.71	718.57	770.52	831.29	760.12	741.17	798.54	694.18	0	730.14	747.58	812.96	745.28	744.5	722.91	696.42	800.24	760.09	818.29	699.23	774.1	0	723.34	802.72
4.128e+13	746.32	726.42	694.4	735.85	811.05	835.53	0	847.8	773.47	0	767	781.86	754.37	0	773.46	709.04	770.1	763.78	709.98	758.8	714.88	804.79	759.02	742.48	715.51	770.55	718.4	770.36	814.75	759.9	741.03	798.41	694.2	0	730.06	747.47	792.39	745.15	744.08	722.81	696.26	800.06	759.74	806.53	699.2	773.96	0	722.89	802.55
4.1326e+13	746.14	726.23	694.17	733.46	810.9	836.47	0	839.53	773.29	0	767.83	781.67	754.23	0	773.13	708.94	769.94	763.67	709.85	758.67	715.04	798.37	758.89	742.35	715.35	770.4	718.23	770.2	804.99	759.69	740.9	798.27	694.23	0	729.97	747.37	781.81	745.01	743.72	722.71	696.1	799.87	759.41	797.98	699.17	773.82	0	722.5	802.37
4.1373e+13	745.97	726.04	693.94	730.83	810.74	836.52	0	833.54	773.1	0	767.3	781.48	754.08	0	772.95	708.83	769.79	763.55	709.73	758.55	715.19	792.84	758.77	742.21	715.2	770.24	718.06	770.03	797.97	759.48	740.77	798.14	694.26	0	729.88	747.27	774.72	744.87	743.47	722.61	695.94	799.67	759.15	791.5	699.14	773.69	0	722.21	802.19
4.1419e+13	745.8	725.86	693.68	728.35	810.58	835.92	0	828.7	772.91	0	766.09	781.29	753.94	0	772.81	708.73	769.63	763.43	709.61	758.42	715.33	788.14	758.64	742.08	715.05	770.08	717.89	769.87	792.44	759.26	740.63	798.01	694.29	0	729.79	747.17	769.36	744.74	743.26	722.51	695.78	799.47	758.94	786.3	699.11	773.55	0	721.95	802.01
4.1466e+13	745.62	725.67	693.43	726.05	810.42	834.92	0	824.57	772.73	0	764.57	781.1	753.8	0	772.64	708.63	769.48	763.32	709.49	758.29	715.47	784.08	758.52	741.94	714.89	769.93	717.72	769.71	787.85	759.05	740.5	797.88	694.32	0	729.71	747.06	765.03	744.6	743.03	722.41	695.62	799.29	758.74	781.94	699.09	773.41	0	721.66	801.83
4.1512e+13	746.98	727.11	695.17	734.7	811.61	834.39	0	865.53	774.08	0	764.78	782.44	755.09	0	774.19	710.03	770.77	764.58	710.92	759.56	715.95	810.18	759.79	743.25	716.33	771.22	719.16	771.01	834.21	760.49	741.81	799.1	695.2	0	730.99	748.33	817.01	745.9	744.82	723.73	697.21	800.6	760.41	819.86	700.29	774.68	0	723.69	803.1
4.1559e+13	746.8	726.92	694.93	736.34	811.46	835.65	0	849.17	773.89	0	767.04	782.25	754.95	0	773.79	709.92	770.62	764.46	710.8	759.44	716.11	805.73	759.66	743.11	716.17	771.06	718.99	770.85	816.31	760.28	741.67	798.97	695.22	0	730.9	748.23	794.15	745.76	744.41	723.63	697.05	800.43	760.07	807.86	700.25	774.54	0	723.24	802.93
4.1605e+13	746.63	726.73	694.69	734.03	811.3	836.69	0	840.53	773.7	0	768.07	782.07	754.8	0	773.44	709.82	770.46	764.34	710.67	759.31	716.26	799.26	759.54	742.97	716.02	770.91	718.82	770.69	806.11	760.07	741.54	798.84	695.25	0	730.81	748.12	782.96	745.62	744.04	723.53	696.89	800.24	759.73	799.02	700.22	774.4	0	722.84	802.76
4.1652e+13	746.45	726.54	694.46	731.38	811.15	836.82	0	834.37	773.51	0	767.64	781.88	754.66	0	773.25	709.72	770.31	764.22	710.55	759.18	716.41	793.63	759.41	742.84	715.87	770.75	718.65	770.53	798.88	759.85	741.4	798.71	695.27	0	730.72	748.02	775.6	745.49	743.78	723.43	696.73	800.04	759.46	792.36	700.19	774.26	0	722.55	802.58
4.1698e+13	746.28	726.36	694.23	728.87	810.98	836.29	0	829.45	773.33	0	766.48	781.69	754.52	0	773.11	709.61	770.15	764.11	710.43	759.05	716.55	788.84	759.29	742.7	715.71	770.59	718.48	770.36	793.22	759.64	741.27	798.58	695.3	0	730.63	747.92	770.09	745.35	743.57	723.33	696.58	799.84	759.25	787.04	700.16	774.12	0	722.29	802.4
4.1745e+13	746.11	726.17	694	726.55	810.82	835.32	0	825.25	773.14	0	764.98	781.5	754.38	0	772.95	709.51	770	763.99	710.31	758.92	716.69	784.72	759.16	742.57	715.56	770.44	718.32	770.2	788.54	759.42	741.13	798.44	695.33	0	730.54	747.81	765.67	745.21	743.35	723.23	696.42	799.65	759.06	782.6	700.13	773.98	0	722.01	802.22
4.1791e+13	747.46	727.6	695.71	733.99	812.01	834.65	0	868.87	774.48	0	764.89	782.84	755.66	0	774.51	710.89	771.28	765.24	711.72	760.19	717.16	809.97	760.42	743.86	716.98	771.72	719.74	771.5	837.43	760.86	742.43	799.66	696.22	0	731.81	749.07	821.72	746.5	745.14	724.54	697.98	800.96	760.72	821.32	701.32	775.25	0	724.04	803.48
4.1838e+13	747.28	727.41	695.46	736.79	811.86	835.75	0	850.62	774.3	0	767.05	782.65	755.52	0	774.11	710.79	771.13	765.12	711.6	760.06	717.32	806.67	760.3	743.72	716.83	771.57	719.57	771.33	817.95	760.65	742.3	799.53	696.24	0	731.72	748.96	796.02	746.37	744.74	724.44	697.83	800.78	760.39	809.23	701.28	775.11	0	723.59	803.31
4.1884e+13	747.11	727.22	695.22	734.59	811.7	836.88	0	841.54	774.11	0	768.28	782.46	755.37	0	773.75	710.68	770.97	765	711.48	759.93	717.47	800.15	760.17	743.59	716.67	771.41	719.4	771.17	807.26	760.44	742.16	799.4	696.26	0	731.63	748.86	784.16	746.23	744.35	724.34	697.67	800.6	760.04	800.08	701.25	774.97	0	723.19	803.14
4.1931e+13	746.93	727.04	694.98	731.92	811.54	837.11	0	835.21	773.92	0	767.98	782.27	755.23	0	773.54	710.58	770.82	764.89	711.35	759.8	717.62	794.42	760.05	743.45	716.52	771.25	719.24	771.01	799.8	760.22	742.03	799.26	696.28	0	731.55	748.76	776.5	746.09	744.09	724.24	697.51	800.4	759.77	793.23	701.21	774.83	0	722.88	802.96
4.1977e+13	746.76	726.85	694.74	729.38	811.38	836.64	0	830.19	773.74	0	766.87	782.09	755.09	0	773.4	710.48	770.66	764.77	711.23	759.67	717.76	789.55	759.92	743.32	716.37	771.1	719.07	770.85	794	760.01	741.89	799.13	696.31	0	731.46	748.65	770.83	745.95	743.88	724.14	697.36	800.2	759.56	787.79	701.18	774.69	0	722.63	802.78
4.2024e+13	746.58	726.66	694.51	727.02	811.22	835.72	0	825.94	773.55	0	765.39	781.9	754.95	0	773.25	710.37	770.51	764.65	711.11	759.54	717.9	785.36	759.79	743.18	716.22	770.94	718.9	770.69	789.23	759.79	741.76	799	696.33	0	731.37	748.55	766.31	745.82	743.66	724.04	697.2	800.01	759.37	783.27	701.15	774.55	0	722.36	802.59
4.207e+13	747.93	728.08	696.22	732.94	812.4	834.95	0	872.82	774.89	0	765.08	783.22	756.22	0	774.82	711.74	771.78	765.9	712.51	760.8	718.36	809.25	761.05	744.47	717.62	772.22	720.31	771.97	841.02	761.22	743.04	800.21	697.22	0	732.62	749.79	827.32	747.1	745.47	725.34	698.74	801.31	761.03	822.55	702.33	775.8	0	724.39	803.85
4.2117e+13	747.75	727.9	696	737.16	812.25	835.85	0	852.14	774.7	0	767.03	783.03	756.08	0	774.43	711.64	771.63	765.78	712.38	760.67	718.51	807.58	760.92	744.33	717.47	772.06	720.15	771.81	819.67	761.01	742.91	800.08	697.24	0	732.53	749.69	798.02	746.96	745.06	725.24	698.59	801.14	760.71	810.64	702.29	775.66	0	723.95	803.68
4.2163e+13	747.58	727.71	695.76	735.12	812.09	837.07	0	842.58	774.51	0	768.47	782.85	755.93	0	774.06	711.53	771.48	765.66	712.26	760.54	718.67	801.05	760.79	744.19	717.32	771.9	719.98	771.65	808.44	760.8	742.77	799.94	697.26	0	732.44	749.59	785.4	746.82	744.67	725.14	698.43	800.95	760.36	801.16	702.26	775.52	0	723.53	803.51
4.221e+13	747.4	727.52	695.51	732.43	811.94	837.39	0	836.06	774.32	0	768.3	782.66	755.79	0	773.83	711.43	771.32	765.54	712.14	760.41	718.81	795.22	760.67	744.06	717.17	771.75	719.81	771.49	800.74	760.59	742.64	799.81	697.28	0	732.35	749.48	777.43	746.69	744.39	725.04	698.27	800.75	760.08	794.12	702.22	775.38	0	723.22	803.33
4.2256e+13	747.23	727.33	695.27	729.86	811.78	836.98	0	830.94	774.14	0	767.25	782.47	755.65	0	773.69	711.32	771.17	765.42	712.02	760.28	718.95	790.27	760.54	743.92	717.01	771.59	719.64	771.33	794.8	760.37	742.51	799.68	697.31	0	732.27	749.38	771.59	746.55	744.19	724.94	698.12	800.55	759.86	788.55	702.19	775.25	0	722.96	803.15
4.2303e+13	747.05	727.14	695.03	727.48	811.62	836.1	0	826.62	773.95	0	765.8	782.28	755.5	0	773.54	711.22	771.01	765.3	711.9	760.15	719.09	786.01	760.41	743.78	716.86	771.44	719.48	771.17	789.94	760.16	742.37	799.55	697.33	0	732.18	749.27	766.96	746.41	743.97	724.84	697.97	800.37	759.67	783.94	702.15	775.11	0	722.69	802.97
4.2349e+13	748.39	728.56	696.73	731.61	812.79	835.3	0	877.67	775.28	0	765.35	783.6	756.77	0	775.13	712.57	772.28	766.54	713.28	761.4	719.54	807.8	761.66	745.06	718.25	772.71	720.88	772.44	845.02	761.58	743.65	800.75	698.22	0	733.42	750.51	834.18	747.68	745.78	726.12	699.49	801.66	761.34	823.31	703.32	776.35	0	724.73	804.21
4.2396e+13	748.21	728.37	696.49	737.48	812.63	835.95	0	853.76	775.09	0	767	783.42	756.63	0	774.75	712.47	772.13	766.42	713.16	761.27	719.7	808.46	761.53	744.92	718.1	772.55	720.71	772.28	821.49	761.37	743.51	800.61	698.24	0	733.33	750.4	800.18	747.54	745.39	726.02	699.33	801.48	761.03	812.09	703.29	776.21	0	724.29	804.04
4.2442e+13	748.04	728.18	696.26	735.64	812.48	837.23	0	843.65	774.91	0	768.65	783.23	756.48	0	774.36	712.36	771.97	766.3	713.03	761.14	719.85	801.96	761.41	744.79	717.95	772.39	720.54	772.12	809.66	761.16	743.38	800.48	698.26	0	733.24	750.3	786.69	747.41	744.99	725.92	699.17	801.3	760.67	802.27	703.25	776.07	0	723.86	803.87
4.2489e+13	747.86	728	696.04	732.96	812.32	837.65	0	836.92	774.72	0	768.61	783.04	756.34	0	774.12	712.26	771.82	766.18	712.91	761.01	719.99	796.03	761.28	744.65	717.8	772.24	720.38	771.96	801.69	760.95	743.24	800.35	698.28	0	733.15	750.19	778.38	747.27	744.7	725.82	699.02	801.1	760.38	795.02	703.21	775.93	0	723.54	803.7
4.2535e+13	747.69	727.81	695.81	730.36	812.16	837.31	0	831.69	774.53	0	767.63	782.85	756.2	0	773.98	712.15	771.66	766.06	712.79	760.88	720.13	790.99	761.15	744.51	717.65	772.08	720.21	771.8	795.6	760.73	743.11	800.22	698.3	0	733.06	750.09	772.36	747.13	744.49	725.71	698.87	800.9	760.16	789.32	703.17	775.79	0	723.29	803.52
4.2582e+13	747.52	727.62	695.56	727.95	812	836.48	0	827.3	774.35	0	766.2	782.67	756.05	0	773.84	712.05	771.51	765.94	712.67	760.76	720.27	786.66	761.03	744.38	717.5	771.92	720.04	771.64	790.64	760.52	742.98	800.08	698.32	0	732.97	749.98	767.62	746.99	744.28	725.61	698.71	800.71	759.97	784.62	703.14	775.65	0	723.02	803.33
4.2628e+13	748.84	729.03	697.23	730.13	813.17	835.68	0	883.92	775.67	0	765.69	783.98	757.31	0	775.43	713.38	772.77	767.17	714.03	761.99	720.71	805.35	762.26	745.64	718.87	773.19	721.43	772.91	849.42	761.94	744.24	801.28	699.22	0	734.2	751.21	842.97	748.26	746.1	726.88	700.21	802	761.65	823.21	704.3	776.89	0	725.06	804.57
4.2675e+13	748.67	728.84	696.99	737.74	813.02	836.04	0	855.48	775.48	0	766.95	783.79	757.17	0	775.06	713.28	772.61	767.05	713.91	761.86	720.86	809.3	762.13	745.51	718.72	773.03	721.26	772.75	823.42	761.72	744.11	801.14	699.23	0	734.11	751.1	802.5	748.12	745.71	726.78	700.06	801.83	761.34	813.58	704.26	776.75	0	724.63	804.4
4.2721e+13	748.49	728.65	696.76	736.17	812.86	837.38	0	844.75	775.3	0	768.79	783.6	757.03	0	774.67	713.17	772.46	766.93	713.79	761.73	721.01	802.87	762.01	745.37	718.57	772.87	721.1	772.58	810.92	761.51	743.97	801.01	699.25	0	734.02	751	788.03	747.98	745.3	726.68	699.91	801.65	760.99	803.4	704.22	776.61	0	724.19	804.23
4.2768e+13	748.32	728.46	696.53	733.49	812.71	837.9	0	837.79	775.11	0	768.91	783.42	756.88	0	774.41	713.07	772.3	766.81	713.67	761.6	721.16	796.85	761.88	745.23	718.42	772.72	720.93	772.42	802.66	761.3	743.84	800.88	699.27	0	733.93	750.89	779.36	747.84	745	726.58	699.75	801.45	760.68	795.94	704.18	776.47	0	723.86	804.06
4.2814e+13	748.15	728.28	696.3	730.86	812.55	837.63	0	832.44	774.92	0	768	783.23	756.74	0	774.26	712.96	772.15	766.69	713.55	761.48	721.3	791.72	761.75	745.1	718.27	772.56	720.76	772.26	796.42	761.09	743.7	800.75	699.28	0	733.84	750.79	773.15	747.71	744.79	726.48	699.6	801.25	760.46	790.1	704.14	776.33	0	723.6	803.88
4.286e+13	747.97	728.09	696.08	728.43	812.38	836.85	0	827.99	774.74	0	766.6	783.04	756.6	0	774.12	712.86	772	766.57	713.43	761.35	721.43	787.32	761.63	744.96	718.12	772.4	720.6	772.1	791.36	760.88	743.57	800.61	699.3	0	733.75	750.68	768.29	747.57	744.58	726.38	699.45	801.06	760.27	785.31	704.1	776.19	0	723.35	803.7
4.2907e+13	749.29	729.49	697.74	728.74	813.55	836.09	0	892.55	776.06	0	766.08	784.35	757.85	0	775.73	714.18	773.25	767.79	714.77	762.58	721.87	801.53	762.86	746.22	719.48	773.66	721.98	773.36	854.02	762.29	744.83	801.8	700.2	0	734.97	751.9	854.98	748.82	746.4	727.63	700.93	802.33	761.95	821.52	705.26	777.43	0	725.39	804.93
4.2953e+13	749.12	729.3	697.5	737.91	813.39	836.14	0	857.34	775.87	0	766.89	784.16	757.7	0	775.37	714.07	773.09	767.67	714.65	762.45	722.02	810.07	762.73	746.08	719.33	773.5	721.81	773.2	825.47	762.07	744.69	801.67	700.22	0	734.88	751.79	805.04	748.69	746.02	727.53	700.77	802.16	761.65	815.1	705.22	777.28	0	724.96	804.76
4.3e+13	748.94	729.11	697.26	736.68	813.24	837.51	0	845.88	775.68	0	768.91	783.97	757.56	0	774.97	713.97	772.94	767.55	714.53	762.32	722.17	803.79	762.6	745.94	719.18	773.34	721.64	773.04	812.22	761.86	744.56	801.53	700.23	0	734.79	751.69	789.44	748.55	745.61	727.43	700.62	801.98	761.3	804.57	705.18	777.14	0	724.52	804.59
4.3046e+13	748.77	728.93	697.03	734.01	813.08	838.13	0	838.67	775.49	0	769.19	783.79	757.41	0	774.7	713.86	772.78	767.43	714.41	762.19	722.31	797.67	762.47	745.81	719.03	773.19	721.48	772.88	803.66	761.65	744.42	801.4	700.25	0	734.69	751.58	780.36	748.41	745.3	727.33	700.47	801.79	760.98	796.87	705.14	777	0	724.18	804.42
4.3093e+13	748.6	728.74	696.8	731.35	812.92	837.94	0	833.2	775.31	0	768.35	783.6	757.27	0	774.54	713.76	772.63	767.31	714.29	762.06	722.45	792.45	762.35	745.67	718.88	773.03	721.31	772.72	797.25	761.44	744.29	801.27	700.26	0	734.6	751.48	773.95	748.27	745.08	727.23	700.32	801.59	760.75	790.89	705.1	776.86	0	723.92	804.23
4.3139e+13	748.42	728.55	696.57	728.89	812.76	837.21	0	828.67	775.12	0	766.99	783.41	757.13	0	774.41	713.66	772.48	767.19	714.17	761.93	722.58	787.98	762.22	745.54	718.73	772.88	721.15	772.55	792.08	761.23	744.15	801.13	700.28	0	734.51	751.37	768.97	748.13	744.88	727.13	700.17	801.4	760.56	786	705.06	776.72	0	723.67	804.05
4.3186e+13	749.73	729.94	698.22	727.75	813.91	836.51	0	905.75	776.44	0	766.5	784.72	758.37	0	776.02	714.96	773.72	768.4	715.5	763.15	723.01	796.06	763.44	746.78	720.08	774.12	722.51	773.81	857.95	762.63	745.4	802.31	701.18	0	735.72	752.58	872.94	749.38	746.71	728.37	701.63	802.66	762.24	816.91	706.2	777.95	0	725.71	805.28
4.3232e+13	749.56	729.75	697.99	737.97	813.76	836.25	0	859.36	776.25	0	766.83	784.53	758.23	0	775.68	714.86	773.57	768.28	715.38	763.02	723.15	810.76	763.31	746.65	719.93	773.97	722.34	773.65	827.68	762.42	745.27	802.18	701.19	0	735.63	752.47	807.83	749.24	746.33	728.27	701.48	802.49	761.95	816.66	706.16	777.81	0	725.29	805.11
4.3279e+13	749.39	729.57	697.76	737.17	813.6	837.63	0	847.05	776.06	0	769	784.34	758.08	0	775.27	714.75	773.41	768.16	715.26	762.89	723.3	804.71	763.18	746.51	719.78	773.81	722.18	773.49	813.56	762.21	745.13	802.05	701.2	0	735.54	752.36	790.91	749.1	745.92	728.17	701.32	802.32	761.6	805.76	706.12	777.67	0	724.85	804.94
4.3325e+13	749.21	729.38	697.53	734.54	813.45	838.35	0	839.57	775.87	0	769.45	784.15	757.94	0	774.98	714.64	773.26	768.04	715.14	762.76	723.44	798.51	763.05	746.37	719.63	773.65	722.01	773.33	804.67	762	745	801.91	701.22	0	735.45	752.26	781.39	748.97	745.59	728.07	701.17	802.12	761.28	797.82	706.07	777.53	0	724.49	804.77
4.3372e+13	749.04	729.19	697.29	731.85	813.29	838.24	0	833.96	775.69	0	768.71	783.97	757.8	0	774.82	714.54	773.1	767.92	715.02	762.63	723.58	793.19	762.93	746.24	719.48	773.5	721.85	773.17	798.09	761.79	744.86	801.78	701.23	0	735.36	752.15	774.76	748.83	745.37	727.96	701.02	801.92	761.04	791.69	706.03	777.39	0	724.23	804.59
4.3418e+13	748.87	729.01	697.06	729.36	813.13	837.55	0	829.36	775.5	0	767.38	783.78	757.65	0	774.69	714.44	772.95	767.8	714.9	762.5	723.71	788.65	762.8	746.1	719.33	773.34	721.68	773	792.81	761.57	744.73	801.65	701.25	0	735.26	752.05	769.65	748.69	745.17	727.86	700.87	801.73	760.85	786.7	705.99	777.25	0	723.98	804.4
4.3465e+13	750.17	730.39	698.69	727.45	814.28	836.92	0	929.12	776.81	0	766.94	785.08	758.89	0	776.31	715.73	774.19	769.01	716.21	763.71	724.13	789.25	764.01	747.34	720.67	774.58	723.04	774.26	858.16	762.97	745.97	802.82	702.14	0	736.46	753.24	902.85	749.93	747	729.09	702.32	802.99	762.53	806.99	707.13	778.47	0	726.03	805.62
4.3511e+13	749.99	730.2	698.46	737.9	814.12	836.37	0	861.58	776.62	0	766.79	784.89	758.74	0	775.98	715.62	774.03	768.89	716.09	763.58	724.27	811.32	763.88	747.2	720.52	774.43	722.87	774.09	830.06	762.76	745.83	802.68	702.15	0	736.37	753.14	810.92	749.79	746.64	728.99	702.16	802.82	762.25	818.23	707.08	778.32	0	725.62	805.45
4.3558e+13	749.82	730.01	698.24	737.67	813.97	837.74	0	848.26	776.43	0	769.07	784.7	758.6	0	775.57	715.52	773.88	768.76	715.97	763.45	724.42	805.63	763.76	747.07	720.37	774.27	722.71	773.93	814.96	762.55	745.69	802.55	702.17	0	736.28	753.03	792.46	749.65	746.22	728.89	702.01	802.65	761.9	806.99	707.04	778.18	0	725.17	805.28
4.3604e+13	749.65	729.83	698.01	735.08	813.81	838.55	0	840.48	776.25	0	769.7	784.51	758.46	0	775.26	715.41	773.72	768.64	715.85	763.32	724.56	799.35	763.63	746.93	720.22	774.11	722.54	773.77	805.71	762.34	745.56	802.42	702.18	0	736.19	752.92	782.45	749.51	745.88	728.79	701.86	802.45	761.58	798.79	707	778.04	0	724.8	805.11
4.3651e+13	749.47	729.64	697.79	732.37	813.65	838.52	0	834.74	776.06	0	769.05	784.33	758.31	0	775.09	715.31	773.57	768.52	715.73	763.19	724.7	793.94	763.5	746.79	720.07	773.96	722.38	773.61	798.94	762.13	745.43	802.28	702.19	0	736.09	752.82	775.59	749.37	745.65	728.69	701.71	802.25	761.33	792.5	706.95	777.9	0	724.54	804.93
4.3697e+13	749.3	729.46	697.56	729.85	813.49	837.89	0	830.05	775.88	0	767.76	784.14	758.17	0	774.96	715.2	773.41	768.4	715.61	763.06	724.83	789.32	763.37	746.66	719.92	773.8	722.21	773.45	793.54	761.92	745.29	802.15	702.21	0	736	752.71	770.35	749.24	745.46	728.58	701.56	802.06	761.14	787.4	706.91	777.76	0	724.29	804.75
4.3744e+13	750.6	730.83	699.17	727.76	814.63	837.34	0	985.33	777.18	0	767.37	785.43	759.4	0	776.6	716.48	774.65	769.6	716.91	764.27	725.24	783.84	764.58	747.89	721.24	775.04	723.55	774.69	842.56	763.31	746.52	803.32	703.1	690.37	737.19	753.9	966.13	750.47	747.3	729.81	702.99	803.31	762.82	789.05	708.04	778.97	0	726.34	805.96
4.379e+13	750.42	730.64	698.94	737.67	814.48	836.52	0	864.05	776.99	0	766.77	785.24	759.25	0	776.27	716.37	774.49	769.48	716.79	764.14	725.38	811.7	764.45	747.75	721.09	774.88	723.39	774.53	832.65	763.1	746.39	803.18	703.11	690.43	737.1	753.79	814.38	750.33	746.95	729.7	702.84	803.14	762.55	819.8	707.99	778.83	0	725.94	805.79
4.3837e+13	750.25	730.45	698.71	738.17	814.32	837.83	0	849.53	776.8	0	769.11	785.05	759.11	0	775.87	716.27	774.34	769.36	716.67	764.01	725.52	806.54	764.32	747.61	720.94	774.72	723.22	774.37	816.42	762.89	746.25	803.05	703.12	690.5	737	753.68	794.09	750.19	746.53	729.6	702.69	802.97	762.2	808.24	707.95	778.69	0	725.49	805.62
4.3883e+13	750.08	730.27	698.48	735.63	814.17	838.74	0	841.41	776.62	0	769.93	784.87	758.96	0	775.54	716.16	774.18	769.24	716.55	763.88	725.66	800.19	764.19	747.48	720.8	774.56	723.06	774.21	806.77	762.68	746.12	802.91	703.13	690.58	736.91	753.58	783.54	750.05	746.17	729.5	702.54	802.78	761.87	799.78	707.9	778.55	0	725.11	805.45
4.393e+13	749.9	730.09	698.26	732.9	814.01	838.8	0	835.51	776.43	0	769.38	784.68	758.82	0	775.36	716.06	774.03	769.11	716.43	763.75	725.8	794.69	764.06	747.34	720.65	774.41	722.9	774.04	799.8	762.47	745.98	802.78	703.15	690.65	736.82	753.47	776.44	749.91	745.94	729.39	702.39	802.58	761.62	793.32	707.86	778.41	0	724.84	805.27
4.3976e+13	749.73	729.9	698.03	730.35	813.85	838.22	0	830.75	776.25	0	768.14	784.49	758.68	0	775.23	715.95	773.87	768.99	716.31	763.62	725.93	789.99	763.94	747.2	720.5	774.25	722.73	773.88	794.28	762.25	745.85	802.65	703.16	690.72	736.73	753.36	771.05	749.78	745.74	729.29	702.24	802.38	761.42	788.11	707.81	778.27	0	724.6	805.09
4.4023e+13	749.56	729.72	697.81	728.01	813.69	837.25	0	826.66	776.06	0	766.6	784.31	758.53	0	775.06	715.85	773.72	768.87	716.19	763.49	726.05	785.92	763.81	747.07	720.35	774.09	722.57	773.72	789.69	762.04	745.71	802.51	703.18	690.79	736.64	753.26	766.7	749.64	745.52	729.19	702.09	802.2	761.23	783.74	707.77	778.13	0	724.33	804.91
4.4069e+13	750.85	731.07	699.41	737.21	814.83	836.7	0	866.85	777.35	0	766.79	785.59	759.75	0	776.57	717.11	774.95	770.06	717.48	764.69	726.46	811.84	765	748.29	721.66	775.32	723.9	774.96	835.48	763.43	746.93	803.67	704.05	691.29	737.81	754.44	818.33	750.86	747.25	730.4	703.5	803.46	762.84	821.33	708.88	779.33	690.44	726.27	806.12
4.4116e+13	750.67	730.89	699.18	738.63	814.67	837.91	0	850.85	777.17	0	769.12	785.4	759.61	0	776.16	717	774.79	769.94	717.36	764.55	726.61	807.45	764.88	748.15	721.51	775.17	723.74	774.8	817.93	763.22	746.8	803.54	704.06	691.36	737.72	754.33	795.82	750.72	746.83	730.3	703.35	803.29	762.5	809.54	708.84	779.19	690.3	725.81	805.96
4.4162e+13	750.5	730.7	698.95	736.16	814.52	838.92	0	842.35	776.98	0	770.14	785.22	759.47	0	775.82	716.9	774.63	769.82	717.24	764.42	726.75	801.05	764.75	748.01	721.36	775.01	723.57	774.63	807.86	763.01	746.66	803.4	704.08	691.43	737.63	754.22	784.68	750.58	746.46	730.19	703.2	803.1	762.16	800.78	708.79	779.05	690.16	725.42	805.79
4.4209e+13	750.33	730.52	698.72	733.41	814.36	839.06	0	836.3	776.79	0	769.7	785.03	759.32	0	775.63	716.79	774.48	769.7	717.12	764.29	726.88	795.45	764.62	747.88	721.22	774.85	723.41	774.47	800.68	762.8	746.53	803.27	704.09	691.5	737.53	754.11	777.3	750.44	746.22	730.09	703.05	802.9	761.9	794.16	708.75	778.91	690.02	725.15	805.61
4.4255e+13	750.16	730.34	698.5	730.82	814.2	838.54	0	831.44	776.61	0	768.51	784.84	759.18	0	775.5	716.69	774.33	769.57	717	764.16	727.01	790.67	764.49	747.74	721.07	774.69	723.24	774.31	795.04	762.59	746.39	803.13	704.1	691.57	737.44	754.01	771.77	750.3	746.03	729.99	702.9	802.7	761.7	788.84	708.7	778.77	0	724.91	805.43
4.4302e+13	749.98	730.15	698.28	728.45	814.04	837.61	0	827.3	776.42	0	766.99	784.66	759.03	0	775.34	716.58	774.17	769.45	716.88	764.03	727.13	786.54	764.36	747.61	720.92	774.54	723.08	774.15	790.36	762.37	746.26	803	704.12	691.64	737.35	753.9	767.32	750.17	745.81	729.89	702.76	802.52	761.51	784.39	708.66	778.63	0	724.64	805.25
4.4348e+13	751.26	731.5	699.87	736.42	815.17	836.92	0	870.07	777.71	0	766.87	785.94	760.25	0	776.85	717.83	775.39	770.64	718.15	765.22	727.53	811.63	765.55	748.82	722.22	775.76	724.4	775.38	838.61	763.76	747.47	804.15	704.99	692.15	738.51	755.07	822.91	751.38	747.54	731.08	704.15	803.77	763.13	822.75	709.76	779.82	691.21	726.59	806.45
4.4395e+13	751.09	731.32	699.65	739.02	815.02	837.98	0	852.24	777.53	0	769.1	785.75	760.1	0	776.45	717.72	775.24	770.51	718.03	765.09	727.68	808.35	765.42	748.68	722.07	775.6	724.24	775.22	819.53	763.55	747.33	804.02	705	692.22	738.42	754.96	797.65	751.24	747.13	730.98	704	803.6	762.79	810.87	709.71	779.68	691.07	726.14	806.29
4.4441e+13	750.92	731.13	699.42	736.67	814.87	839.08	0	843.32	777.34	0	770.34	785.56	759.96	0	776.1	717.62	775.08	770.39	717.91	764.96	727.82	801.91	765.29	748.54	721.92	775.45	724.07	775.06	808.98	763.34	747.2	803.88	705.01	692.29	738.33	754.85	785.85	751.1	746.75	730.88	703.85	803.42	762.45	801.81	709.67	779.54	690.92	725.74	806.12
4.4488e+13	750.75	730.95	699.19	733.9	814.71	839.31	0	837.09	777.15	0	770.02	785.38	759.81	0	775.89	717.51	774.93	770.27	717.79	764.83	727.95	796.22	765.16	748.41	721.78	775.29	723.91	774.9	801.57	763.13	747.06	803.75	705.02	692.36	738.23	754.75	778.19	750.96	746.5	730.77	703.7	803.22	762.18	795	709.62	779.4	690.79	725.45	805.94
4.4534e+13	750.57	730.77	698.97	731.29	814.55	838.85	0	832.14	776.97	0	768.88	785.19	759.67	0	775.76	717.41	774.77	770.15	717.67	764.7	728.08	791.36	765.04	748.27	721.63	775.13	723.75	774.73	795.8	762.92	746.93	803.62	705.03	692.43	738.14	754.64	772.5	750.83	746.3	730.67	703.56	803.02	761.98	789.57	709.57	779.26	690.65	725.21	805.76
4.458e+13	750.4	730.58	698.74	728.89	814.39	837.96	0	827.94	776.78	0	767.38	785	759.53	0	775.61	717.3	774.62	770.03	717.55	764.57	728.2	787.16	764.91	748.14	721.48	774.98	723.59	774.57	791.03	762.7	746.8	803.48	705.05	692.49	738.05	754.53	767.95	750.69	746.09	730.57	703.41	802.83	761.79	785.03	709.53	779.12	690.51	724.95	805.58
4.4627e+13	751.67	731.92	700.32	735.33	815.51	837.18	0	873.89	778.07	0	767.02	786.28	760.73	0	777.14	718.54	775.83	771.2	718.81	765.75	728.59	810.93	766.09	749.34	722.77	776.19	724.9	775.8	842.09	764.08	748	804.63	705.91	693.02	739.2	755.69	828.33	751.89	747.84	731.76	704.79	804.08	763.41	823.95	710.62	780.31	691.97	726.9	806.78
4.4673e+13	751.5	731.74	700.1	739.38	815.36	838.05	0	853.7	777.88	0	769.06	786.09	760.59	0	776.74	718.43	775.67	771.08	718.69	765.62	728.73	809.23	765.96	749.2	722.62	776.04	724.73	775.64	821.2	763.87	747.86	804.49	705.92	693.08	739.11	755.59	799.62	751.75	747.43	731.65	704.64	803.91	763.09	812.23	710.57	780.17	691.83	726.45	806.61
4.472e+13	751.33	731.56	699.88	737.18	815.21	839.22	0	844.32	777.69	0	770.51	785.9	760.44	0	776.38	718.33	775.52	770.96	718.57	765.49	728.87	802.79	765.83	749.07	722.47	775.88	724.57	775.48	810.12	763.66	747.73	804.36	705.93	693.15	739.02	755.48	787.07	751.62	747.04	731.55	704.49	803.73	762.73	802.87	710.53	780.02	691.69	726.04	806.44
4.4766e+13	751.16	731.37	699.65	734.4	815.05	839.54	0	837.9	777.51	0	770.32	785.72	760.3	0	776.15	718.22	775.36	770.83	718.45	765.36	729	797	765.7	748.93	722.33	775.72	724.41	775.31	802.48	763.45	747.59	804.22	705.94	693.22	738.92	755.37	779.1	751.48	746.77	731.45	704.34	803.53	762.46	795.87	710.48	779.88	691.55	725.75	806.26
4.4813e+13	750.99	731.19	699.43	731.76	814.89	839.15	0	832.84	777.32	0	769.24	785.53	760.16	0	776.02	718.12	775.21	770.71	718.33	765.23	729.12	792.05	765.57	748.79	722.18	775.56	724.24	775.15	796.57	763.24	747.46	804.09	705.95	693.29	738.83	755.26	773.23	751.34	746.58	731.34	704.2	803.33	762.25	790.3	710.43	779.74	691.41	725.51	806.08
4.4859e+13	750.81	731.01	699.21	729.34	814.73	838.3	0	828.58	777.14	0	767.76	785.34	760.01	0	775.87	718.01	775.05	770.59	718.21	765.1	729.24	787.79	765.45	748.66	722.03	775.41	724.08	774.99	791.71	763.03	747.33	803.95	705.97	693.36	738.74	755.15	768.58	751.2	746.37	731.24	704.05	803.14	762.06	785.68	710.39	779.6	691.27	725.26	805.9
4.4906e+13	752.08	732.34	700.77	733.94	815.85	837.49	0	878.56	778.42	0	767.25	786.61	761.21	0	777.42	719.23	776.26	771.76	719.46	766.27	729.62	809.54	766.62	749.85	723.31	776.62	725.38	776.21	845.98	764.4	748.52	805.09	706.83	693.89	739.88	756.31	834.97	752.4	748.12	732.42	705.41	804.38	763.69	824.71	711.47	780.79	692.72	727.21	807.1
4.4952e+13	751.91	732.16	700.55	739.71	815.69	838.11	0	855.26	778.23	0	769	786.43	761.07	0	777.03	719.13	776.11	771.63	719.34	766.14	729.76	810.08	766.49	749.72	723.16	776.46	725.22	776.05	822.97	764.19	748.38	804.96	706.83	693.95	739.79	756.2	801.73	752.26	747.72	732.31	705.27	804.21	763.37	813.64	711.42	780.64	692.57	726.77	806.93
4.4999e+13	751.73	731.97	700.32	737.71	815.54	839.35	0	845.34	778.04	0	770.65	786.24	760.92	0	776.65	719.02	775.95	771.51	719.22	766.01	729.9	803.66	766.36	749.58	723.01	776.3	725.06	775.89	811.31	763.98	748.25	804.82	706.84	694.01	739.69	756.09	788.33	752.12	747.32	732.21	705.12	804.03	763.02	803.94	711.37	780.5	692.43	726.35	806.76
4.5045e+13	751.56	731.79	700.1	734.93	815.39	839.76	0	838.71	777.86	0	770.6	786.05	760.78	0	776.41	718.92	775.8	771.39	719.1	765.88	730.03	797.78	766.23	749.44	722.87	776.15	724.89	775.72	803.41	763.77	748.11	804.69	706.85	694.08	739.6	755.98	780.03	751.98	747.05	732.11	704.97	803.84	762.73	796.74	711.32	780.36	692.29	726.04	806.58
4.5092e+13	751.39	731.61	699.88	732.26	815.23	839.44	0	833.55	777.67	0	769.6	785.87	760.63	0	776.28	718.81	775.64	771.27	718.98	765.75	730.15	792.75	766.1	749.31	722.72	775.99	724.73	775.56	797.35	763.56	747.98	804.55	706.86	694.15	739.51	755.87	773.99	751.84	746.85	732	704.83	803.64	762.52	791.05	711.28	780.22	692.16	725.81	806.4
4.5138e+13	751.22	731.43	699.66	729.81	815.07	838.64	0	829.23	777.49	0	768.14	785.68	760.49	0	776.13	718.71	775.49	771.14	718.86	765.62	730.27	788.42	765.97	749.17	722.57	775.83	724.57	775.4	792.39	763.35	747.85	804.42	706.88	694.22	739.41	755.77	769.22	751.71	746.65	731.9	704.68	803.45	762.33	786.34	711.23	780.08	692.02	725.56	806.22
4.5185e+13	752.48	732.75	701.22	732.37	816.18	837.83	0	884.56	778.76	0	767.56	786.94	761.68	0	777.69	719.92	776.69	772.3	720.1	766.79	730.64	807.18	767.14	750.36	723.84	777.04	725.86	776.62	850.27	764.72	749.03	805.55	707.73	694.76	740.55	756.91	843.43	752.9	748.41	733.07	706.03	804.68	763.96	824.67	712.3	781.26	693.44	727.52	807.41
4.5231e+13	752.31	732.57	700.99	740.01	816.02	838.17	0	856.93	778.57	0	768.92	786.76	761.54	0	777.32	719.81	776.53	772.18	719.98	766.66	730.78	810.88	767.01	750.22	723.69	776.88	725.7	776.45	824.84	764.51	748.9	805.42	707.74	694.82	740.46	756.8	804.01	752.76	748.01	732.96	705.88	804.51	763.66	815.09	712.25	781.11	693.31	727.08	807.24
4.5278e+13	752.13	732.38	700.77	738.26	815.87	839.47	0	846.39	778.39	0	770.77	786.57	761.39	0	776.92	719.71	776.38	772.06	719.86	766.52	730.92	804.54	766.88	750.08	723.55	776.72	725.54	776.29	812.53	764.3	748.76	805.28	707.74	694.88	740.36	756.69	789.65	752.62	747.61	732.86	705.73	804.33	763.3	805.05	712.2	780.97	693.17	726.65	807.08
4.5324e+13	751.96	732.2	700.55	735.48	815.72	839.98	0	839.54	778.2	0	770.88	786.38	761.25	0	776.67	719.6	776.22	771.94	719.74	766.39	731.05	798.57	766.75	749.95	723.4	776.57	725.37	776.13	804.35	764.09	748.63	805.15	707.75	694.94	740.27	756.59	780.98	752.48	747.32	732.76	705.59	804.14	763	797.63	712.16	780.83	693.03	726.34	806.9
4.5371e+13	751.79	732.02	700.33	732.78	815.56	839.72	0	834.27	778.02	0	769.94	786.2	761.1	0	776.53	719.49	776.07	771.81	719.62	766.26	731.17	793.46	766.62	749.81	723.25	776.41	725.21	775.97	798.14	763.88	748.49	805.01	707.76	695.01	740.17	756.48	774.75	752.34	747.12	732.65	705.44	803.94	762.79	791.81	712.11	780.69	692.9	726.1	806.72
4.5417e+13	751.62	731.84	700.11	730.29	815.4	838.96	0	829.87	777.83	0	768.52	786.01	760.96	0	776.39	719.39	775.91	771.69	719.5	766.13	731.29	789.05	766.5	749.67	723.11	776.25	725.05	775.81	793.08	763.67	748.36	804.88	707.78	695.08	740.08	756.37	769.87	752.2	746.92	732.55	705.3	803.75	762.6	787.01	712.06	780.55	692.76	725.86	806.54
4.5464e+13	752.87	733.15	701.65	730.84	816.5	838.19	0	892.81	779.1	0	767.92	787.27	762.15	0	777.96	720.59	777.11	772.84	720.72	767.29	731.65	803.52	767.66	750.86	724.36	777.45	726.33	777.02	854.79	765.03	749.54	806	708.62	695.62	741.21	757.51	854.92	753.39	748.69	733.7	706.63	804.98	764.23	823.13	713.12	781.72	694.16	727.83	807.72
4.551e+13	752.7	732.97	701.43	740.21	816.35	838.23	0	858.73	778.91	0	768.84	787.08	762	0	777.6	720.48	776.95	772.72	720.6	767.16	731.78	811.63	767.53	750.72	724.22	777.29	726.17	776.85	826.84	764.82	749.4	805.87	708.63	695.68	741.11	757.4	806.49	753.25	748.3	733.6	706.49	804.81	763.94	816.56	713.07	781.58	694.02	727.4	807.55
4.5557e+13	752.53	732.79	701.21	738.79	816.2	839.57	0	847.48	778.73	0	770.87	786.9	761.86	0	777.2	720.38	776.8	772.6	720.48	767.03	731.92	805.43	767.4	750.58	724.07	777.14	726.01	776.69	813.79	764.61	749.27	805.73	708.63	695.74	741.02	757.29	791.03	753.11	747.89	733.5	706.34	804.63	763.58	806.18	713.02	781.43	693.88	726.96	807.39
4.5603e+13	752.36	732.61	700.99	736.01	816.04	840.17	0	840.38	778.54	0	771.14	786.71	761.71	0	776.93	720.27	776.64	772.47	720.37	766.9	732.04	799.37	767.27	750.44	723.92	776.98	725.85	776.53	805.31	764.4	749.13	805.6	708.64	695.8	740.92	757.18	781.96	752.97	747.59	733.39	706.19	804.44	763.27	798.54	712.97	781.29	693.75	726.63	807.21
4.565e+13	752.19	732.43	700.77	733.27	815.88	839.99	0	834.98	778.36	0	770.28	786.52	761.57	0	776.78	720.16	776.49	772.35	720.25	766.77	732.17	794.17	767.14	750.31	723.78	776.82	725.69	776.37	798.94	764.19	749	805.46	708.65	695.87	740.83	757.07	775.53	752.83	747.38	733.29	706.05	804.24	763.05	792.57	712.92	781.15	693.61	726.4	807.03
4.5696e+13	752.02	732.24	700.55	730.76	815.72	839.28	0	830.52	778.17	0	768.9	786.34	761.42	0	776.65	720.06	776.33	772.23	720.13	766.63	732.28	789.69	767.01	750.17	723.63	776.67	725.53	776.21	793.78	763.98	748.86	805.33	708.66	695.94	740.74	756.96	770.53	752.69	747.19	733.19	705.91	804.05	762.87	787.68	712.88	781.01	693.48	726.16	806.85
4.5743e+13	753.26	733.55	702.08	729.68	816.83	838.57	0	905.25	779.43	690.35	768.32	787.59	762.6	0	778.22	721.25	777.52	773.38	721.34	767.79	732.64	798.22	768.16	751.35	724.88	777.86	726.8	777.41	858.71	765.34	750.04	806.45	709.5	696.49	741.85	758.09	871.94	753.87	748.97	734.33	707.23	805.27	764.5	818.84	713.93	782.18	694.86	728.13	808.03
4.5789e+13	753.09	733.37	701.86	740.32	816.67	838.31	0	860.66	779.25	690.36	768.75	787.41	762.46	0	777.87	721.14	777.37	773.25	721.22	767.66	732.77	812.26	768.03	751.21	724.73	777.7	726.64	777.25	828.94	765.13	749.9	806.31	709.51	696.54	741.76	757.98	809.19	753.73	748.59	734.23	707.08	805.1	764.21	818.04	713.88	782.03	694.73	727.71	807.86
4.5836e+13	752.92	733.19	701.65	739.33	816.52	839.65	0	848.58	779.06	690.36	770.94	787.22	762.31	0	777.47	721.03	777.21	773.13	721.1	767.53	732.9	806.3	767.9	751.07	724.58	777.54	726.47	777.09	815.06	764.92	749.76	806.18	709.51	696.6	741.66	757.87	792.46	753.59	748.17	734.12	706.93	804.92	763.86	807.31	713.83	781.89	694.59	727.26	807.69
4.5882e+13	752.75	733.01	701.43	736.57	816.36	840.35	0	841.22	778.88	690.37	771.38	787.03	762.17	0	777.18	720.93	777.06	773	720.98	767.39	733.03	800.16	767.77	750.93	724.44	777.39	726.31	776.92	806.27	764.71	749.63	806.04	709.52	696.66	741.57	757.77	782.96	753.45	747.86	734.02	706.79	804.73	763.54	799.44	713.78	781.75	694.46	726.93	807.52
4.5929e+13	752.58	732.83	701.21	733.81	816.2	840.25	0	835.69	778.69	690.38	770.62	786.85	762.03	0	777.03	720.82	776.9	772.88	720.86	767.26	733.15	794.87	767.64	750.8	724.29	777.23	726.15	776.76	799.72	764.5	749.49	805.91	709.53	696.73	741.47	757.66	776.32	753.31	747.65	733.92	706.65	804.54	763.31	793.33	713.73	781.61	694.32	726.69	807.34
4.5975e+13	752.4	732.65	700.99	731.26	816.04	839.58	0	831.15	778.51	690.39	769.27	786.66	761.88	0	776.89	720.72	776.75	772.76	720.74	767.13	733.26	790.32	767.51	750.66	724.15	777.07	725.99	776.6	794.46	764.29	749.36	805.77	709.54	696.79	741.38	757.55	771.2	753.18	747.46	733.81	706.5	804.34	763.13	788.34	713.68	781.46	694.19	726.45	807.16
4.6022e+13	753.65	733.95	702.51	729.27	817.14	838.94	0	927.05	779.76	691.22	768.74	787.91	763.05	0	778.48	721.89	777.93	773.9	721.94	768.28	733.61	791.53	768.66	751.83	725.38	778.26	727.25	777.8	859.46	765.64	750.52	806.89	710.37	697.34	742.49	758.67	900.07	754.34	749.24	734.95	707.81	805.56	764.76	809.6	714.72	782.63	695.55	728.44	808.33
4.6068e+13	753.47	733.76	702.29	740.3	816.98	838.4	0	862.8	779.58	691.22	768.67	787.72	762.91	0	778.14	721.79	777.77	773.78	721.82	768.15	733.74	812.78	768.53	751.69	725.24	778.1	727.09	777.64	831.24	765.43	750.39	806.75	710.37	697.4	742.39	758.56	812.21	754.2	748.88	734.85	707.66	805.39	764.48	819.55	714.67	782.48	695.42	728.02	808.16
4.6115e+13	753.3	733.58	702.07	739.84	816.83	839.72	0	849.74	779.39	691.22	770.99	787.54	762.76	0	777.74	721.68	777.62	773.65	721.7	768.02	733.87	807.17	768.4	751.55	725.09	777.95	726.93	777.47	816.41	765.22	750.25	806.62	710.38	697.46	742.3	758.45	793.97	754.07	748.46	734.74	707.52	805.21	764.13	808.49	714.62	782.34	695.28	727.57	807.99
4.6161e+13	753.13	733.4	701.86	737.1	816.68	840.52	0	842.08	779.21	691.23	771.61	787.35	762.62	0	777.43	721.57	777.46	773.53	721.59	767.89	733.99	800.96	768.27	751.42	724.95	777.79	726.77	777.31	807.26	765.02	750.12	806.48	710.39	697.52	742.2	758.34	784	753.93	748.13	734.64	707.38	805.02	763.81	800.37	714.57	782.2	695.14	727.22	807.82
4.6208e+13	752.96	733.22	701.64	734.3	816.52	840.49	0	836.42	779.02	691.23	770.94	787.17	762.48	0	777.27	721.47	777.31	773.4	721.47	767.75	734.11	795.58	768.14	751.28	724.8	777.63	726.61	777.15	800.54	764.81	749.98	806.35	710.4	697.58	742.11	758.23	777.13	753.79	747.91	734.53	707.23	804.83	763.57	794.11	714.52	782.06	695.01	726.98	807.64
4.6254e+13	752.79	733.04	701.42	731.71	816.36	839.88	0	831.8	778.84	691.24	769.64	786.98	762.33	0	777.14	721.36	777.15	773.28	721.35	767.62	734.22	790.97	768.01	751.14	724.66	777.47	726.45	776.99	795.16	764.59	749.85	806.21	710.41	697.65	742.02	758.12	771.87	753.65	747.73	734.43	707.09	804.63	763.39	789.02	714.47	781.91	694.87	726.75	807.46
4.63e+13	754.02	734.33	702.93	729.47	817.45	839.31	690.77	977.29	780.09	692.07	769.16	788.23	763.5	0	778.73	722.53	778.33	774.42	722.54	768.77	734.56	785.79	769.15	752.3	725.88	778.66	727.71	778.18	846.62	765.94	751.01	807.32	711.23	698.2	743.11	759.24	957.54	754.81	749.52	735.56	708.38	805.84	765.02	792.51	715.5	783.07	696.23	728.74	808.63
4.6347e+13	753.85	734.15	702.71	740.01	817.29	838.51	690.68	865.18	779.9	692.07	768.63	788.04	763.35	0	778.41	722.42	778.18	774.29	722.42	768.63	734.69	813.14	769.02	752.17	725.74	778.5	727.54	778.02	833.75	765.73	750.87	807.19	711.23	698.25	743.02	759.13	815.59	754.67	749.16	735.45	708.24	805.67	764.75	821.07	715.45	782.93	696.09	728.33	808.46
4.6393e+13	753.68	733.97	702.5	740.28	817.14	839.77	690.59	850.95	779.72	692.07	771.01	787.85	763.21	0	778	722.32	778.02	774.17	722.3	768.5	734.82	808.05	768.89	752.03	725.59	778.34	727.38	777.86	817.81	765.52	750.74	807.05	711.24	698.31	742.92	759.02	795.57	754.53	748.74	735.35	708.09	805.5	764.41	809.71	715.4	782.78	695.96	727.87	808.29
4.644e+13	753.51	733.79	702.28	737.59	816.99	840.67	690.5	842.96	779.53	692.07	771.83	787.66	763.06	0	777.68	722.21	777.87	774.04	722.18	768.37	734.94	801.78	768.76	751.89	725.45	778.18	727.22	777.69	808.28	765.32	750.6	806.91	711.24	698.37	742.83	758.91	785.08	754.4	748.39	735.24	707.95	805.31	764.07	801.33	715.35	782.64	695.82	727.51	808.12
4.6486e+13	753.34	733.61	702.06	734.77	816.83	840.72	690.41	837.15	779.35	692.08	771.26	787.48	762.92	0	777.51	722.1	777.71	773.92	722.06	768.24	735.05	796.31	768.63	751.75	725.3	778.03	727.07	777.53	801.36	765.11	750.47	806.78	711.25	698.43	742.73	758.8	777.96	754.26	748.17	735.14	707.81	805.11	763.83	794.91	715.3	782.5	695.69	727.26	807.94
4.6533e+13	753.17	733.43	701.85	732.15	816.67	840.16	690.32	832.44	779.16	692.08	770	787.29	762.77	0	777.38	722	777.56	773.8	721.94	768.1	735.17	791.62	768.5	751.62	725.16	777.87	726.91	777.37	795.87	764.9	750.33	806.64	711.26	698.5	742.64	758.69	772.56	754.12	747.99	735.04	707.66	804.91	763.64	789.71	715.25	782.36	695.56	727.04	807.76
4.6579e+13	753	733.25	701.63	729.75	816.51	839.22	690.24	828.41	778.98	692.09	768.43	787.1	762.63	0	777.21	721.89	777.4	773.67	721.82	767.97	735.27	787.54	768.37	751.48	725.01	777.71	726.75	777.21	791.29	764.68	750.2	806.51	711.27	698.56	742.55	758.58	768.19	753.98	747.77	734.93	707.52	804.73	763.45	785.33	715.2	782.21	695.43	726.77	807.58
4.6626e+13	754.23	734.54	703.13	739.49	817.6	838.65	691.5	867.89	780.23	692.91	768.62	788.35	763.79	0	778.67	723.05	778.57	774.8	723	769.11	735.62	813.27	769.51	752.63	726.23	778.89	727.99	778.4	836.5	766.03	751.35	807.61	712.08	699.1	743.63	759.69	819.44	755.13	749.44	736.05	708.8	805.94	765.02	822.56	716.22	783.36	696.76	728.63	808.75
4.6672e+13	754.05	734.36	702.91	740.69	817.44	839.82	691.41	852.22	780.04	692.91	771	788.16	763.65	0	778.27	722.94	778.42	774.67	722.88	768.98	735.75	808.93	769.38	752.5	726.08	778.73	727.83	778.23	819.28	765.82	751.21	807.47	712.08	699.15	743.54	759.58	797.27	755	749.02	735.94	708.66	805.77	764.68	810.96	716.16	783.22	696.62	728.17	808.58
4.6719e+13	753.88	734.18	702.7	738.08	817.29	840.8	691.32	843.86	779.85	692.91	772.02	787.97	763.5	0	777.93	722.83	778.26	774.55	722.76	768.84	735.87	802.6	769.25	752.36	725.94	778.57	727.67	778.07	809.33	765.61	751.08	807.34	712.09	699.21	743.44	759.47	786.19	754.86	748.66	735.84	708.52	805.59	764.34	802.3	716.11	783.08	696.49	727.79	808.41
4.6765e+13	753.71	734	702.48	735.24	817.14	840.94	691.22	837.89	779.67	692.91	771.56	787.79	763.36	0	777.74	722.73	778.11	774.43	722.65	768.71	735.98	797.04	769.12	752.22	725.79	778.42	727.51	777.91	802.21	765.4	750.94	807.2	712.1	699.28	743.35	759.36	778.81	754.72	748.43	735.74	708.37	805.39	764.08	795.71	716.06	782.93	696.36	727.54	808.23
4.6812e+13	753.54	733.82	702.27	732.59	816.98	840.44	691.14	833.1	779.48	692.91	770.35	787.6	763.21	0	777.62	722.62	777.95	774.3	722.53	768.58	736.09	792.27	768.99	752.09	725.65	778.26	727.35	777.75	796.59	765.19	750.81	807.07	712.1	699.34	743.25	759.25	773.26	754.58	748.25	735.63	708.23	805.19	763.89	790.4	716.01	782.79	696.22	727.31	808.05
4.6858e+13	753.37	733.64	702.06	730.17	816.82	839.53	691.05	829.01	779.3	692.92	768.81	787.41	763.07	0	777.46	722.52	777.8	774.18	722.41	768.45	736.2	788.14	768.86	751.95	725.5	778.1	727.19	777.59	791.93	764.98	750.67	806.93	712.12	699.4	743.16	759.14	768.79	754.44	748.04	735.53	708.09	805.01	763.71	785.95	715.96	782.65	696.09	727.05	807.87
4.6905e+13	754.59	734.91	703.54	738.69	817.9	838.84	692.3	871.01	780.54	693.74	768.66	788.65	764.22	690.05	778.93	723.66	778.96	775.3	723.58	769.58	736.54	813.06	769.98	753.09	726.71	779.27	728.43	778.77	839.54	766.32	751.81	808.03	712.91	699.94	744.24	760.24	823.89	755.59	749.72	736.64	709.36	806.22	765.28	823.94	716.97	783.79	697.41	728.92	809.03
4.6951e+13	754.42	734.73	703.33	741.08	817.74	839.86	692.21	853.56	780.36	693.74	770.96	788.46	764.08	0	778.53	723.55	778.81	775.17	723.46	769.45	736.66	809.79	769.85	752.96	726.57	779.12	728.27	778.61	820.83	766.11	751.68	807.89	712.91	699.99	744.15	760.13	799.07	755.45	749.3	736.53	709.21	806.04	764.95	812.25	716.92	783.65	697.27	728.46	808.86
4.6998e+13	754.25	734.55	703.11	738.58	817.59	840.93	692.11	844.79	780.17	693.74	772.19	788.28	763.93	0	778.18	723.45	778.65	775.05	723.34	769.31	736.78	803.43	769.72	752.82	726.42	778.96	728.11	778.44	810.41	765.91	751.54	807.76	712.92	700.05	744.05	760.02	787.34	755.31	748.92	736.43	709.07	805.86	764.6	803.3	716.87	783.51	697.14	728.07	808.7
4.7044e+13	754.08	734.38	702.9	735.71	817.43	841.15	692.02	838.64	779.98	693.74	771.85	788.09	763.79	0	777.98	723.34	778.5	774.93	723.22	769.18	736.9	797.78	769.59	752.68	726.28	778.8	727.95	778.28	803.07	765.7	751.41	807.62	712.93	700.11	743.95	759.91	779.68	755.17	748.68	736.32	708.93	805.66	764.34	796.54	716.82	783.36	697.01	727.8	808.52
4.7091e+13	753.91	734.2	702.68	733.03	817.28	840.71	691.94	833.76	779.8	693.73	770.7	787.9	763.64	0	777.85	723.24	778.34	774.8	723.1	769.05	737.01	792.94	769.46	752.55	726.13	778.64	727.79	778.12	797.33	765.49	751.27	807.49	712.94	700.18	743.86	759.8	773.97	755.04	748.5	736.22	708.79	805.47	764.14	791.11	716.77	783.22	696.88	727.58	808.34
4.7137e+13	753.74	734.02	702.47	730.58	817.12	839.84	691.85	829.61	779.62	693.74	769.17	787.72	763.5	0	777.7	723.13	778.19	774.68	722.98	768.92	737.11	788.74	769.33	752.41	725.99	778.49	727.64	777.96	792.57	765.28	751.14	807.35	712.95	700.24	743.77	759.69	769.4	754.9	748.3	736.12	708.65	805.28	763.96	786.58	716.72	783.08	696.75	727.33	808.16
4.7184e+13	754.96	735.29	703.95	737.56	818.19	839.06	693.08	874.7	780.85	694.56	768.78	788.95	764.65	690.87	779.19	724.26	779.35	775.79	724.14	770.04	737.44	812.39	770.45	753.55	727.19	779.65	728.86	779.14	842.92	766.61	752.28	808.44	713.73	700.77	744.84	760.78	829.15	756.04	749.98	737.21	709.9	806.48	765.54	825.12	717.71	784.22	698.05	729.2	809.31
4.723e+13	754.79	735.11	703.73	741.43	818.04	839.89	692.99	854.97	780.67	694.56	770.9	788.76	764.5	690.8	778.79	724.16	779.19	775.67	724.02	769.91	737.56	810.64	770.32	753.41	727.04	779.5	728.7	778.97	822.45	766.4	752.14	808.31	713.74	700.83	744.74	760.67	801	755.9	749.57	737.11	709.76	806.31	765.21	813.58	717.66	784.07	697.92	728.74	809.15
4.7277e+13	754.61	734.93	703.52	739.08	817.88	841.04	692.9	845.74	780.48	694.55	772.34	788.57	764.36	690.73	778.43	724.05	779.04	775.54	723.9	769.77	737.68	804.28	770.19	753.27	726.9	779.34	728.54	778.81	811.53	766.19	752	808.17	713.74	700.89	744.65	760.56	788.53	755.76	749.18	737	709.62	806.13	764.86	804.33	717.61	783.93	697.78	728.34	808.98
4.7323e+13	754.44	734.75	703.31	736.2	817.73	841.35	692.81	839.41	780.3	694.55	772.13	788.39	764.21	690.65	778.21	723.95	778.88	775.42	723.79	769.64	737.79	798.53	770.06	753.14	726.75	779.18	728.38	778.65	803.95	765.99	751.87	808.03	713.75	700.95	744.55	760.45	780.57	755.62	748.93	736.9	709.48	805.94	764.59	797.37	717.56	783.79	697.65	728.06	808.8
[truncated: 451 more columns]
