# Supplementary material for: Determining the current size and state of subvolcanic magma reservoirs
Source: Nat Commun. 2020 Nov 5;11:5477. doi: 10.1038/s41467-020-19084-2 (PMC7644707; doi:10.1038/s41467-020-19084-2)
Supplement: Supplementary file 5 — Supplementary Data 2 [file 41467_2020_19084_MOESM5_ESM.zip › Supplementary data/Tt15_st_Bl_rad5_0.0084.txt]

4.6486e+10	0	0	0	0	0	0	0	0	0	0	0	0	0	0	0	0	0	0	0	0	0	0	0	0	0	0	0	0	0	0	0	0	0	0	0	0	0	0	0	0	0	0	0	0	0	0	0	0	0
9.2973e+10	0	0	0	0	0	0	0	0	0	0	0	0	0	0	0	0	0	0	0	0	0	0	0	0	0	0	0	0	0	0	0	0	0	0	0	0	0	0	0	0	0	0	0	0	0	0	0	0	0
1.3946e+11	0	0	0	0	0	0	0	0	0	0	0	0	0	0	0	0	0	0	0	0	0	0	0	0	0	0	0	0	0	0	0	0	0	0	0	0	0	0	0	0	0	0	0	0	0	0	0	0	0
1.8595e+11	0	0	0	0	0	0	0	0	0	0	0	0	0	0	0	0	0	0	0	0	0	0	0	0	0	0	0	0	0	0	0	0	0	0	0	0	0	0	0	0	0	0	0	0	0	0	0	0	0
2.3243e+11	0	0	0	0	0	0	0	0	0	0	0	0	0	0	0	0	0	0	0	0	0	0	0	0	0	0	0	0	0	0	0	0	0	0	0	0	0	0	0	0	0	0	0	0	0	0	0	0	0
2.7892e+11	0	0	0	0	0	0	0	0	0	0	0	0	0	0	0	0	0	0	0	0	0	0	0	0	0	0	0	0	0	0	0	0	0	0	0	0	0	0	0	0	0	0	0	0	0	0	0	0	0
3.2541e+11	0	0	0	0	0	0	0	0	0	0	0	0	0	0	0	0	0	0	0	0	0	0	0	0	0	0	0	0	0	0	0	0	0	0	0	0	0	0	0	0	0	0	0	0	0	0	0	0	0
3.7189e+11	0	0	0	0	0	0	0	0	0	0	0	0	0	0	0	0	0	0	0	0	0	0	0	0	0	0	0	0	0	0	0	0	0	0	0	0	0	0	0	0	0	0	0	0	0	0	0	0	0
4.1838e+11	0	0	0	0	0	0	0	0	0	0	0	0	0	0	0	0	0	0	0	0	0	0	0	0	0	0	0	0	0	0	0	0	0	0	0	0	0	0	0	0	0	0	0	0	0	0	0	0	0
4.6486e+11	0	0	0	0	0	0	0	0	0	0	0	0	0	0	0	0	0	0	0	0	0	0	0	0	0	0	0	0	0	0	0	0	0	0	0	0	0	0	0	0	0	0	0	0	0	0	0	0	0
5.1135e+11	0	0	0	0	0	0	0	0	0	0	0	0	0	0	0	0	0	0	0	0	0	0	0	0	0	0	0	0	0	0	0	0	0	0	0	0	0	0	0	0	0	0	0	0	0	0	0	0	0
5.5784e+11	0	0	0	0	0	0	0	0	0	0	0	0	0	0	0	0	0	0	0	0	0	0	0	0	0	0	0	0	0	0	0	0	0	0	0	0	0	0	0	0	0	0	0	0	0	0	0	0	0
6.0432e+11	0	0	0	0	0	0	0	0	0	0	0	0	0	0	0	0	0	0	0	0	0	0	0	0	0	0	0	0	0	0	0	0	0	0	0	0	0	0	0	0	0	0	0	0	0	0	0	0	0
6.5081e+11	0	0	0	0	0	0	0	0	0	0	0	0	0	0	0	0	0	0	0	0	0	0	0	0	0	0	0	0	0	0	0	0	0	0	0	0	0	0	0	0	0	0	0	0	0	0	0	0	0
6.973e+11	0	0	0	0	0	0	0	0	0	0	0	0	0	0	0	0	0	0	0	0	0	0	0	0	0	0	0	0	0	0	0	0	0	0	0	0	0	0	0	0	0	0	0	0	0	0	0	0	0
7.4378e+11	0	0	0	0	0	0	0	0	0	0	0	0	0	0	0	0	0	0	0	0	0	0	0	0	0	0	0	0	0	0	0	0	0	0	0	0	0	0	0	0	0	0	0	0	0	0	0	0	0
7.9027e+11	0	0	0	0	0	0	0	0	0	0	0	0	0	0	0	0	0	0	0	0	0	0	0	0	0	0	0	0	0	0	0	0	0	0	0	0	0	0	0	0	0	0	0	0	0	0	0	0	0
8.3676e+11	0	0	0	0	0	0	0	0	0	0	0	0	0	0	0	0	0	0	0	0	0	0	0	0	0	0	0	0	0	0	0	0	0	0	0	0	0	0	0	0	0	0	0	0	0	0	0	0	0
8.8324e+11	0	0	0	0	0	0	0	0	0	0	0	0	0	0	0	0	0	0	0	0	0	0	0	0	0	0	0	0	0	0	0	0	0	0	0	0	0	0	0	0	0	0	0	0	0	0	0	0	0
9.2973e+11	0	0	0	0	0	0	0	0	0	0	0	0	0	0	0	0	0	0	0	0	0	0	0	0	0	0	0	0	0	0	0	0	0	0	0	0	0	0	0	0	0	0	0	0	0	0	0	0	0
9.7622e+11	0	0	0	0	0	0	0	0	0	0	0	0	0	0	0	0	0	0	0	0	0	0	0	0	0	0	0	0	0	0	0	0	0	0	0	0	0	0	0	0	0	0	0	0	0	0	0	0	0
1.0227e+12	0	0	0	0	0	0	0	0	0	0	0	0	0	0	0	0	0	0	0	0	0	0	0	0	0	0	0	0	0	0	0	0	0	0	0	0	0	0	0	0	0	0	0	0	0	0	0	0	0
1.0692e+12	0	0	0	0	0	0	0	0	0	0	0	0	0	0	0	0	0	0	0	0	0	0	0	0	0	0	0	0	0	0	0	0	0	0	0	0	0	0	0	0	0	0	0	0	0	0	0	0	0
1.1157e+12	0	0	0	0	0	0	0	0	0	0	0	0	0	0	0	0	0	0	0	0	0	0	0	0	0	0	0	0	0	0	0	0	0	0	0	0	0	0	0	0	0	0	0	0	0	0	0	0	0
1.1622e+12	0	0	0	0	0	0	0	0	0	0	0	0	0	0	0	0	0	0	0	0	0	0	0	0	0	0	0	0	0	0	0	0	0	0	0	0	0	0	0	0	0	0	0	0	0	0	0	0	0
1.2086e+12	0	0	0	0	0	0	0	0	0	0	0	0	0	0	0	0	0	0	0	0	0	0	0	0	0	0	0	0	0	0	0	0	0	0	0	0	0	0	0	0	0	0	0	0	0	0	0	0	0
1.2551e+12	0	0	0	0	0	0	0	0	0	0	0	0	0	0	0	0	0	0	0	0	0	0	0	0	0	0	0	0	0	0	0	0	0	0	0	0	0	0	0	0	0	0	0	0	0	0	0	0	0
1.3016e+12	0	0	0	0	0	0	0	0	0	0	0	0	0	0	0	0	0	0	0	0	0	0	0	0	0	0	0	0	0	0	0	0	0	0	0	0	0	0	0	0	0	0	0	0	0	0	0	0	0
1.3481e+12	0	0	0	0	0	0	0	0	0	0	0	0	0	0	0	0	0	0	0	0	0	0	0	0	0	0	0	0	0	0	0	0	0	0	0	0	0	0	0	0	0	0	0	0	0	0	0	0	0
1.3946e+12	0	0	0	0	0	0	0	0	0	0	0	0	0	0	0	0	0	0	0	0	0	0	0	0	0	0	0	0	0	0	0	0	0	0	0	0	0	0	0	0	0	0	0	0	0	0	0	0	0
1.4411e+12	0	0	0	0	0	0	0	0	0	0	0	0	0	0	0	0	0	0	0	0	0	0	0	0	0	0	0	0	0	0	0	0	0	0	0	0	0	0	0	0	0	0	0	0	0	0	0	0	0
1.4876e+12	0	0	0	0	0	0	0	0	0	0	0	0	0	0	0	0	0	0	0	0	0	0	0	0	0	0	0	0	0	0	0	0	0	0	0	0	0	0	0	0	0	0	0	0	0	0	0	0	0
1.5341e+12	0	0	0	0	0	0	0	0	0	0	0	0	0	0	0	0	0	0	0	0	0	0	0	0	0	0	0	0	0	0	0	0	0	0	0	0	0	0	0	0	0	0	0	0	0	0	0	0	0
1.5805e+12	0	0	0	0	0	0	0	0	0	0	0	0	0	0	0	0	0	0	0	0	0	0	0	0	0	0	0	0	0	0	0	0	0	0	0	0	0	0	0	0	0	0	0	0	0	0	0	0	0
1.627e+12	0	0	0	0	0	0	0	0	0	0	0	0	0	0	0	0	0	0	0	0	0	0	0	0	0	0	0	0	0	0	0	0	0	0	0	0	0	0	0	0	0	0	0	0	0	0	0	0	0
1.6735e+12	0	0	0	0	0	0	0	0	0	0	0	0	0	0	0	0	0	0	0	0	0	0	0	0	0	0	0	0	0	0	0	0	0	0	0	0	0	0	0	0	0	0	0	0	0	0	0	0	0
1.72e+12	0	0	0	0	0	0	0	0	0	0	0	0	0	0	0	0	0	0	0	0	0	0	0	0	696.43	0	0	0	698.15	0	0	0	0	0	0	0	0	0	0	0	0	0	0	0	0	0	0	0	0
1.7665e+12	0	0	0	0	0	0	0	0	0	0	0	0	0	0	0	0	0	0	0	0	0	0	0	0	0	0	0	0	0	0	0	0	0	0	0	0	0	0	0	0	0	0	0	0	0	0	0	0	0
1.813e+12	0	0	0	0	0	0	0	0	0	0	0	0	0	0	0	0	0	0	0	0	0	0	0	0	0	0	0	0	0	0	0	0	0	0	0	0	0	0	0	0	0	0	0	0	0	0	0	0	0
1.8595e+12	0	0	0	0	0	0	0	0	0	0	0	0	0	0	0	0	0	0	0	0	0	0	0	0	0	0	0	0	0	0	0	0	0	0	0	0	0	0	0	0	0	0	0	0	0	0	0	0	0
1.9059e+12	0	0	0	0	0	0	0	0	0	0	0	0	0	0	0	0	0	0	0	0	0	0	0	0	0	0	0	0	0	0	0	0	0	0	0	0	0	0	0	0	0	0	0	0	0	0	0	0	0
1.9524e+12	0	0	0	0	0	0	0	0	0	0	0	0	0	0	0	0	0	0	0	0	0	0	0	0	0	0	0	0	0	0	0	0	0	0	0	0	0	0	0	0	0	0	0	0	0	0	0	0	0
1.9989e+12	708.04	0	0	0	0	0	0	0	0	0	0	0	0	0	0	0	0	0	0	0	0	0	0	0	723	0	0	0	725.5	0	0	0	0	0	0	0	0	0	0	0	0	0	0	0	0	0	0	0	0
2.0454e+12	0	0	0	0	0	0	0	0	0	0	0	0	0	0	0	0	0	0	0	0	0	0	0	0	0	0	0	0	0	0	0	0	0	0	0	0	0	0	0	0	0	0	0	0	0	0	0	0	0
2.0919e+12	0	0	0	0	0	0	0	0	0	0	0	0	0	0	0	0	0	0	0	0	0	0	0	0	0	0	0	0	0	0	0	0	0	0	0	0	0	0	0	0	0	0	0	0	0	0	0	0	0
2.1384e+12	0	0	0	0	0	0	0	0	0	0	0	0	0	0	0	0	0	0	0	0	0	0	0	0	0	0	0	0	0	0	0	0	0	0	0	0	0	0	0	0	0	0	0	0	0	0	0	0	0
2.1849e+12	0	0	0	0	0	0	0	0	0	0	0	0	0	0	0	0	0	0	0	0	0	0	0	0	0	0	0	0	0	0	0	0	0	0	0	0	0	0	0	0	0	0	0	0	0	0	0	0	0
2.2313e+12	0	0	0	0	0	0	0	0	0	0	0	0	0	0	0	0	0	0	0	0	0	0	0	0	0	0	0	0	0	0	0	0	0	0	0	0	0	0	0	0	0	0	0	0	0	0	0	0	0
2.2778e+12	768.82	0	0	0	0	0	0	0	0	0	0	0	0	0	0	0	0	0	0	0	0	0	0	0	797.42	0	0	0	802.41	0	0	0	0	0	0	0	0	0	0	0	0	0	0	0	0	0	0	0	0
2.3243e+12	0	0	0	0	0	0	0	0	0	0	0	0	0	0	0	0	0	0	0	0	0	0	0	0	0	0	0	0	0	0	0	0	0	0	0	0	0	0	0	0	0	0	0	0	0	0	0	0	0
2.3708e+12	0	0	0	0	0	0	0	0	0	0	0	0	0	0	0	0	0	0	0	0	0	0	0	0	0	0	0	0	0	0	0	0	0	0	0	0	0	0	0	0	0	0	0	0	0	0	0	0	0
2.4173e+12	0	0	0	0	0	0	0	0	0	0	0	0	0	0	0	0	0	0	0	0	0	0	0	0	0	0	0	0	0	0	0	0	0	0	0	0	0	0	0	0	0	0	0	0	0	0	0	0	0
2.4638e+12	0	0	0	0	0	0	0	0	0	0	0	0	0	0	0	0	0	0	0	0	0	0	0	0	0	0	0	0	0	0	0	0	0	0	0	0	0	0	0	0	0	0	0	0	0	0	0	0	0
2.5103e+12	0	0	0	0	0	0	0	0	0	0	0	0	0	0	0	0	0	0	0	0	0	0	0	0	0	0	0	0	0	0	0	0	0	0	0	0	0	0	0	0	0	0	0	0	0	0	0	0	0
2.5568e+12	991.13	0	0	0	0	0	0	0	0	0	0	0	0	0	0	0	0	0	0	0	0	0	0	0	998	0	0	0	999.31	0	0	0	0	0	0	0	0	0	0	0	0	0	0	0	0	0	0	0	0
2.6032e+12	0	0	0	0	0	0	0	0	0	0	0	0	0	0	0	0	0	0	0	0	0	0	0	0	0	0	0	0	0	0	0	0	0	0	0	0	0	0	0	0	0	0	0	0	0	0	0	0	0
2.6497e+12	0	0	0	0	0	0	0	0	0	0	0	0	0	0	0	0	0	0	0	0	0	0	0	0	0	0	0	0	0	0	0	0	0	0	0	0	0	0	0	0	0	0	0	0	0	0	0	0	0
2.6962e+12	0	0	0	0	0	0	0	0	0	0	0	0	0	0	0	0	0	0	0	0	0	0	0	0	0	0	0	0	0	0	0	0	0	0	0	0	0	0	0	0	0	0	0	0	0	0	0	0	0
2.7427e+12	0	0	0	0	0	0	0	0	0	0	0	0	0	0	0	0	0	0	0	0	0	0	0	0	0	0	0	0	0	0	0	0	0	0	0	0	0	0	0	0	0	0	0	0	0	0	0	0	0
2.7892e+12	0	0	0	0	0	0	0	0	0	0	0	0	0	0	0	0	0	0	0	0	0	0	0	0	0	0	0	0	0	0	0	0	0	0	0	0	0	0	0	0	0	0	0	0	0	0	0	0	0
2.8357e+12	0	0	0	0	0	0	0	0	0	0	0	0	0	0	0	0	0	0	0	0	0	0	0	0	0	0	0	0	0	0	0	0	0	0	0	0	0	0	0	0	0	0	0	0	0	0	0	0	0
2.8822e+12	0	0	0	0	0	0	0	0	0	0	0	0	0	0	0	0	0	0	0	0	0	0	0	0	0	0	0	0	0	0	0	0	0	0	0	0	0	0	0	0	0	0	0	0	0	0	0	0	0
2.9286e+12	0	0	0	0	0	0	0	0	0	0	0	0	0	0	0	0	0	0	0	0	0	0	0	0	0	0	0	0	0	0	0	0	0	0	0	0	0	0	0	0	0	0	0	0	0	0	0	0	0
2.9751e+12	0	0	0	0	0	0	0	0	0	0	0	0	0	0	0	0	0	0	0	0	0	0	0	0	0	0	0	0	0	0	0	0	0	0	0	0	0	0	0	0	0	0	0	0	0	0	0	0	0
3.0216e+12	0	0	0	0	0	0	0	0	0	0	0	0	0	0	0	0	0	0	0	0	0	0	0	0	0	0	0	0	0	0	0	0	0	0	0	0	0	0	0	0	0	0	0	0	0	0	0	0	0
3.0681e+12	0	0	0	0	0	0	0	0	0	0	0	0	0	0	0	0	0	0	0	0	0	0	0	0	0	0	0	0	0	0	0	0	0	0	0	0	0	0	0	0	0	0	0	0	0	0	0	0	0
3.1146e+12	0	0	0	0	0	0	0	0	0	0	0	0	0	0	0	0	0	0	0	0	0	0	0	0	0	0	0	0	0	0	0	0	0	0	0	0	0	0	0	0	0	0	0	0	0	0	0	0	0
3.1611e+12	0	0	0	0	0	0	0	0	0	0	0	0	0	0	0	0	0	0	0	0	0	0	0	0	0	0	0	0	0	0	0	0	0	0	0	0	0	0	0	0	0	0	0	0	0	0	0	0	0
3.2076e+12	0	0	0	0	0	0	0	0	0	0	0	0	0	0	0	0	0	0	0	0	0	0	0	0	0	0	0	0	0	0	0	0	0	0	0	0	0	0	0	0	0	0	0	0	0	0	0	0	0
3.2541e+12	0	0	0	0	0	0	0	0	0	0	0	0	0	0	0	0	0	0	0	0	0	0	0	0	0	0	0	0	0	0	0	0	0	0	0	0	0	0	0	0	0	0	0	0	0	0	0	0	0
3.3005e+12	0	0	0	0	0	0	0	0	0	0	0	0	0	0	0	0	0	0	0	0	0	0	0	0	0	0	0	0	0	0	0	0	0	0	0	0	0	0	0	0	0	0	0	0	0	0	0	0	0
3.347e+12	0	0	0	0	0	0	0	0	0	0	0	0	0	0	0	0	0	0	0	0	0	0	0	0	0	0	0	0	0	0	0	0	0	0	0	0	0	0	0	0	0	0	0	0	0	0	0	0	0
3.3935e+12	0	0	0	0	0	0	0	0	0	0	0	0	0	0	0	0	0	0	0	0	0	0	0	0	0	0	0	0	0	0	0	0	0	0	0	0	0	0	0	0	0	0	0	0	0	0	0	0	0
3.44e+12	0	0	0	0	0	0	0	0	0	0	0	0	0	0	0	0	0	0	0	0	0	0	0	0	0	0	0	0	693.55	0	0	0	0	0	0	0	0	0	0	0	0	0	0	0	0	0	0	0	0
3.4865e+12	0	0	0	0	0	0	0	0	0	0	0	0	0	0	0	0	0	0	0	0	0	0	0	0	0	0	0	0	0	0	0	0	0	0	0	0	0	0	0	0	0	0	0	0	0	0	0	0	0
3.533e+12	0	0	0	0	0	0	0	0	0	0	0	0	0	0	0	0	0	0	0	0	0	0	0	0	0	0	0	0	0	0	0	0	0	0	0	0	0	0	0	0	0	0	0	0	0	0	0	0	0
3.5795e+12	0	0	0	0	0	0	0	0	0	0	0	0	0	0	0	0	0	0	0	0	0	0	0	0	0	0	0	0	0	0	0	0	0	0	0	0	0	0	0	0	0	0	0	0	0	0	0	0	0
3.6259e+12	0	0	0	0	0	0	0	0	0	0	0	0	0	0	0	0	0	0	0	0	0	0	0	0	0	0	0	0	0	0	0	0	0	0	0	0	0	0	0	0	0	0	0	0	0	0	0	0	0
3.6724e+12	0	0	0	0	0	0	0	0	0	0	0	0	0	0	0	0	0	0	0	0	0	0	0	0	0	0	0	0	0	0	0	0	0	0	0	0	0	0	0	0	0	0	0	0	0	0	0	0	0
3.7189e+12	0	0	0	0	0	0	0	0	0	0	0	0	0	0	0	0	0	0	0	0	0	0	0	0	698.75	0	0	0	705.7	0	0	0	0	0	0	0	0	0	0	0	0	0	0	0	0	0	0	0	0
3.7654e+12	0	0	0	0	0	0	0	0	0	0	0	0	0	0	0	0	0	0	0	0	0	0	0	0	0	0	0	0	0	0	0	0	0	0	0	0	0	0	0	0	0	0	0	0	0	0	0	0	0
3.8119e+12	0	0	0	0	0	0	0	0	0	0	0	0	0	0	0	0	0	0	0	0	0	0	0	0	0	0	0	0	0	0	0	0	0	0	0	0	0	0	0	0	0	0	0	0	0	0	0	0	0
3.8584e+12	0	0	0	0	0	0	0	0	0	0	0	0	0	0	0	0	0	0	0	0	0	0	0	0	0	0	0	0	0	0	0	0	0	0	0	0	0	0	0	0	0	0	0	0	0	0	0	0	0
3.9049e+12	0	0	0	0	0	0	0	0	0	0	0	0	0	0	0	0	0	0	0	0	0	0	0	0	0	0	0	0	0	0	0	0	0	0	0	0	0	0	0	0	0	0	0	0	0	0	0	0	0
3.9513e+12	0	0	0	0	0	0	0	0	0	0	0	0	0	0	0	0	0	0	0	0	0	0	0	0	0	0	0	0	0	0	0	0	0	0	0	0	0	0	0	0	0	0	0	0	0	0	0	0	0
3.9978e+12	0	0	0	0	0	0	0	0	0	0	0	0	0	0	0	0	0	0	0	0	0	0	0	0	711.5	0	0	0	716.07	0	0	0	0	694.17	0	0	0	0	0	0	0	0	0	0	0	0	0	0	0
4.0443e+12	0	0	0	0	0	0	0	0	0	0	0	0	0	0	0	0	0	0	0	0	0	0	0	0	0	0	0	0	0	0	0	0	0	0	0	0	0	0	0	0	0	0	0	0	0	0	0	0	0
4.0908e+12	0	0	0	0	0	0	0	0	0	0	0	0	0	0	0	0	0	0	0	0	0	0	0	0	0	0	0	0	0	0	0	0	0	0	0	0	0	0	0	0	0	0	0	0	0	0	0	0	0
4.1373e+12	0	0	0	0	0	0	0	0	0	0	0	0	0	0	0	0	0	0	0	0	0	0	0	0	0	0	0	0	0	0	0	0	0	0	0	0	0	0	0	0	0	0	0	0	0	0	0	0	0
4.1838e+12	0	0	0	0	0	0	0	0	0	0	0	0	0	0	0	0	0	0	0	0	0	0	0	0	0	0	0	0	0	0	0	0	0	0	0	0	0	0	0	0	0	0	0	0	0	0	0	0	0
4.2303e+12	0	0	0	0	0	0	0	0	0	0	0	0	0	0	0	0	0	0	0	0	0	0	0	0	0	0	0	0	0	0	0	0	0	0	0	0	0	0	0	0	0	0	0	0	0	0	0	0	0
4.2768e+12	700.89	0	0	0	0	0	0	0	0	0	0	0	0	0	0	0	0	0	0	0	0	0	0	0	725.25	0	0	0	729.01	0	0	0	0	699.15	0	0	0	0	0	0	0	0	0	0	0	0	0	0	0
4.3232e+12	0	0	0	0	0	0	0	0	0	0	0	0	0	0	0	0	0	0	0	0	0	0	0	0	0	0	0	0	0	0	0	0	0	0	0	0	0	0	0	0	0	0	0	0	0	0	0	0	0
4.3697e+12	0	0	0	0	0	0	0	0	0	0	0	0	0	0	0	0	0	0	0	0	0	0	0	0	0	0	0	0	0	0	0	0	0	0	0	0	0	0	0	0	0	0	0	0	0	0	0	0	0
4.4162e+12	0	0	0	0	0	0	0	0	0	0	0	0	0	0	0	0	0	0	0	0	0	0	0	0	0	0	0	0	0	0	0	0	0	0	0	0	0	0	0	0	0	0	0	0	0	0	0	0	0
4.4627e+12	0	0	0	0	0	0	0	0	0	0	0	0	0	0	0	0	0	0	0	0	0	0	0	0	0	0	0	0	0	0	0	0	0	0	0	0	0	0	0	0	0	0	0	0	0	0	0	0	0
4.5092e+12	0	0	0	0	0	0	0	0	0	0	0	0	0	0	0	0	0	0	0	0	0	0	0	0	0	0	0	0	0	0	0	0	0	0	0	0	0	0	0	0	0	0	0	0	0	0	0	0	0
4.5557e+12	723.84	0	0	0	0	0	0	0	0	0	692.96	0	0	0	0	0	0	0	0	0	0	0	0	0	749.9	0	0	0	753.76	0	0	0	0	706.88	0	0	0	0	0	0	0	0	0	0	0	0	0	0	0
4.6022e+12	0	0	0	0	0	0	0	0	0	0	0	0	0	0	0	0	0	0	0	0	0	0	0	0	0	0	0	0	0	0	0	0	0	0	0	0	0	0	0	0	0	0	0	0	0	0	0	0	0
4.6486e+12	0	0	0	0	0	0	0	0	0	0	0	0	0	0	0	0	0	0	0	0	0	0	0	0	0	0	0	0	0	0	0	0	0	0	0	0	0	0	0	0	0	0	0	0	0	0	0	0	0
4.6951e+12	0	0	0	0	0	0	0	0	0	0	0	0	0	0	0	0	0	0	0	0	0	0	0	0	0	0	0	0	0	0	0	0	0	0	0	0	0	0	0	0	0	0	0	0	0	0	0	0	0
4.7416e+12	0	0	0	0	0	0	0	0	0	0	0	0	0	0	0	0	0	0	0	0	0	0	0	0	0	0	0	0	0	0	0	0	0	0	0	0	0	0	0	0	0	0	0	0	0	0	0	0	0
4.7881e+12	0	0	0	0	0	0	0	0	0	0	0	0	0	0	0	0	0	0	0	0	0	0	0	0	0	0	0	0	0	0	0	0	0	0	0	0	0	0	0	0	0	0	0	0	0	0	0	0	0
4.8346e+12	786.81	0	0	0	0	0	0	0	0	0	696.93	0	0	0	0	0	0	0	0	0	0	0	0	0	827.93	0	0	0	834.7	0	0	0	0	706.29	0	0	0	0	0	0	0	0	0	0	0	0	0	0	0
4.8811e+12	0	0	0	0	0	0	0	0	0	0	0	0	0	0	0	0	0	0	0	0	0	0	0	0	0	0	0	0	695.21	0	0	0	0	0	0	0	0	0	0	0	0	0	0	0	0	0	0	0	0
4.9276e+12	0	0	0	0	0	0	0	0	0	0	0	0	0	0	0	0	0	0	0	0	0	0	0	0	0	0	0	0	0	0	0	0	0	0	0	0	0	0	0	0	0	0	0	0	0	0	0	0	0
4.974e+12	0	0	0	0	0	0	0	0	0	0	0	0	0	0	0	0	0	0	0	0	0	0	0	0	0	0	0	0	0	0	0	0	0	0	0	0	0	0	0	0	0	0	0	0	0	0	0	0	0
5.0205e+12	0	0	0	0	0	0	0	0	0	0	0	0	0	0	0	0	0	0	0	0	0	0	0	0	0	0	0	0	0	0	0	0	0	0	0	0	0	0	0	0	0	0	0	0	0	0	0	0	0
5.067e+12	0	0	0	0	0	0	0	0	0	0	0	0	0	0	0	0	0	0	0	0	0	0	0	0	0	0	0	0	0	0	0	0	0	0	0	0	0	0	0	0	0	0	0	0	0	0	0	0	0
5.1135e+12	967.52	0	0	0	0	0	0	0	0	0	0	0	0	0	0	0	0	0	0	0	0	0	0	0	980.8	0	0	0	984.48	0	0	0	0	0	0	0	0	0	0	0	0	0	0	0	0	0	0	0	0
5.16e+12	0	0	0	0	0	0	0	0	0	0	0	0	0	0	0	0	0	0	0	0	0	0	0	0	693.29	0	0	0	700.73	0	0	0	0	693.17	0	0	0	0	0	0	0	0	0	0	0	0	0	0	0
5.2065e+12	0	0	0	0	0	0	0	0	0	0	0	0	0	0	0	0	0	0	0	0	0	0	0	0	0	0	0	0	0	0	0	0	0	0	0	0	0	0	0	0	0	0	0	0	0	0	0	0	0
5.253e+12	0	0	0	0	0	0	0	0	0	0	0	0	0	0	0	0	0	0	0	0	0	0	0	0	0	0	0	0	0	0	0	0	0	0	0	0	0	0	0	0	0	0	0	0	0	0	0	0	0
5.2995e+12	0	0	0	0	0	0	0	0	0	0	0	0	0	0	0	0	0	0	0	0	0	0	0	0	0	0	0	0	0	0	0	0	0	0	0	0	0	0	0	0	0	0	0	0	0	0	0	0	0
5.3459e+12	0	0	0	0	0	0	0	0	0	0	0	0	0	0	0	0	0	0	0	0	0	0	0	0	0	0	0	0	0	0	0	0	0	0	0	0	0	0	0	0	0	0	0	0	0	0	0	0	0
5.3924e+12	0	0	0	0	0	0	0	0	0	0	0	0	0	0	0	0	0	0	0	0	0	0	0	0	0	0	0	0	0	0	0	0	0	0	0	0	0	0	0	0	0	0	0	0	0	0	0	0	0
5.4389e+12	0	0	0	0	0	0	0	0	0	0	0	0	0	0	0	0	0	0	0	0	0	0	0	0	699.61	0	0	0	706.17	0	0	0	0	698.1	0	0	0	0	0	0	0	0	0	0	0	0	0	0	0
5.4854e+12	0	0	0	0	0	0	0	0	0	0	0	0	0	0	0	0	0	0	0	0	0	0	0	0	0	0	0	0	0	0	0	0	0	0	0	0	0	0	0	0	0	0	0	0	0	0	0	0	0
5.5319e+12	0	0	0	0	0	0	0	0	0	0	0	0	0	0	0	0	0	0	0	0	0	0	0	0	0	0	0	0	0	0	0	0	0	0	0	0	0	0	0	0	0	0	0	0	0	0	0	0	0
5.5784e+12	0	0	0	0	0	0	0	0	0	0	0	0	0	0	0	0	0	0	0	0	0	0	0	0	0	0	0	0	0	0	0	0	0	0	0	0	0	0	0	0	0	0	0	0	0	0	0	0	0
5.6249e+12	0	0	0	0	0	0	0	0	0	0	0	0	0	0	0	0	0	0	0	0	0	0	0	0	0	0	0	0	0	0	0	0	0	0	0	0	0	0	0	0	0	0	0	0	0	0	0	0	0
5.6713e+12	0	0	0	0	0	0	0	0	0	0	0	0	0	0	0	0	0	0	0	0	0	0	0	0	0	0	0	0	0	0	0	0	0	0	0	0	0	0	0	0	0	0	0	0	0	0	0	0	0
5.7178e+12	0	0	0	0	0	0	0	0	0	0	0	0	0	0	0	0	0	0	0	0	0	0	0	0	705.19	0	0	0	710.95	0	0	0	0	702.27	0	0	0	0	0	0	0	0	0	0	0	0	0	0	0
5.7643e+12	0	0	0	0	0	0	0	0	0	0	0	0	0	0	0	0	0	0	0	0	0	0	0	0	0	0	0	0	690.3	0	0	0	0	0	0	0	0	0	0	0	0	0	0	0	0	0	0	0	0
5.8108e+12	0	0	0	0	0	0	0	0	0	0	0	0	0	0	0	0	0	0	0	0	0	0	0	0	0	0	0	0	0	0	0	0	0	0	0	0	0	0	0	0	0	0	0	0	0	0	0	0	0
5.8573e+12	0	0	0	0	0	0	0	0	0	0	0	0	0	0	0	0	0	0	0	0	0	0	0	0	0	0	0	0	0	0	0	0	0	0	0	0	0	0	0	0	0	0	0	0	0	0	0	0	0
5.9038e+12	0	0	0	0	0	0	0	0	0	0	0	0	0	0	0	0	0	0	0	0	0	0	0	0	0	0	0	0	0	0	0	0	0	0	0	0	0	0	0	0	0	0	0	0	0	0	0	0	0
5.9503e+12	0	0	0	0	0	0	0	0	0	0	0	0	0	0	0	0	0	0	0	0	0	0	0	0	0	0	0	0	0	0	0	0	0	0	0	0	0	0	0	0	0	0	0	0	0	0	0	0	0
5.9967e+12	0	0	0	0	0	0	0	0	0	0	692.04	0	0	0	0	0	0	0	0	0	0	0	0	0	710.45	0	0	0	716.91	0	0	0	0	707.04	0	0	0	0	0	0	0	0	0	0	0	0	0	0	0
6.0432e+12	0	0	0	0	0	0	0	0	0	0	0	0	0	0	0	0	0	0	0	0	0	0	0	0	0	0	0	0	695.39	0	0	0	0	691.88	0	0	0	0	0	0	0	0	0	0	0	0	0	0	0
6.0897e+12	0	0	0	0	0	0	0	0	0	0	0	0	0	0	0	0	0	0	0	0	0	0	0	0	0	0	0	0	0	0	0	0	0	0	0	0	0	0	0	0	0	0	0	0	0	0	0	0	0
6.1362e+12	0	0	0	0	0	0	0	0	0	0	0	0	0	0	0	0	0	0	0	0	0	0	0	0	0	0	0	0	0	0	0	0	0	0	0	0	0	0	0	0	0	0	0	0	0	0	0	0	0
6.1827e+12	0	0	0	0	0	0	0	0	0	0	0	0	0	0	0	0	0	0	0	0	0	0	0	0	0	0	0	0	0	0	0	0	0	0	0	0	0	0	0	0	0	0	0	0	0	0	0	0	0
6.2292e+12	0	0	0	0	0	0	0	0	0	0	0	0	0	0	0	0	0	0	0	0	0	0	0	0	0	0	0	0	0	0	0	0	0	0	0	0	0	0	0	0	0	0	0	0	0	0	0	0	0
6.2757e+12	0	0	0	0	0	0	0	0	0	0	695.72	0	0	0	0	0	0	0	0	0	0	0	0	0	717.18	0	0	0	724.67	0	0	0	0	713.81	0	0	0	0	0	0	0	0	0	0	0	0	0	0	0
6.3222e+12	0	0	0	0	0	0	0	0	0	0	0	0	0	0	0	0	0	0	0	0	0	0	0	0	0	0	0	0	699.94	0	0	0	0	695.97	0	0	0	0	0	0	0	0	0	0	0	0	0	0	0
6.3686e+12	0	0	0	0	0	0	0	0	0	0	0	0	0	0	0	0	0	0	0	0	0	0	0	0	0	0	0	0	0	0	0	0	0	0	0	0	0	0	0	0	0	0	0	0	0	0	0	0	0
6.4151e+12	0	0	0	0	0	0	0	0	0	0	0	0	0	0	0	0	0	0	0	0	0	0	0	0	0	0	0	0	0	0	0	0	0	0	0	0	0	0	0	0	0	0	0	0	0	0	0	0	0
6.4616e+12	0	0	0	0	0	0	0	0	0	0	0	0	0	0	0	0	0	0	0	0	0	0	0	0	0	0	0	0	0	0	0	0	0	0	0	0	0	0	0	0	0	0	0	0	0	0	0	0	0
6.5081e+12	0	0	0	0	0	0	0	0	0	0	0	0	0	0	0	0	0	0	0	0	0	0	0	0	0	0	0	0	0	0	0	0	0	0	0	0	0	0	0	0	0	0	0	0	0	0	0	0	0
6.5546e+12	698.28	0	0	0	0	691.36	0	0	0	0	700.06	0	0	0	0	0	0	0	0	0	0	0	0	0	726.16	0	0	0	732.6	0	0	0	0	718.48	0	0	0	0	0	0	0	0	0	0	0	0	0	0	0
6.6011e+12	0	0	0	0	0	0	0	0	0	0	0	0	0	0	0	0	0	0	0	0	0	0	0	0	695.14	0	0	0	703.27	0	0	0	0	699.57	0	0	0	0	0	0	0	0	0	0	0	0	0	0	0
6.6476e+12	0	0	0	0	0	0	0	0	0	0	0	0	0	0	0	0	0	0	0	0	0	0	0	0	0	0	0	0	690.38	0	0	0	0	0	0	0	0	0	0	0	0	0	0	0	0	0	0	0	0
6.694e+12	0	0	0	0	0	0	0	0	0	0	0	0	0	0	0	0	0	0	0	0	0	0	0	0	0	0	0	0	0	0	0	0	0	0	0	0	0	0	0	0	0	0	0	0	0	0	0	0	0
6.7405e+12	0	0	0	0	0	0	0	0	0	0	0	0	0	0	0	0	0	0	0	0	0	0	0	0	0	0	0	0	0	0	0	0	0	0	0	0	0	0	0	0	0	0	0	0	0	0	0	0	0
6.787e+12	0	0	0	0	0	0	0	0	0	0	0	0	0	0	0	0	0	0	0	0	0	0	0	0	0	0	0	0	0	0	0	0	0	0	0	0	0	0	0	0	0	0	0	0	0	0	0	0	0
6.8335e+12	712.5	0	0	0	0	694.73	0	0	0	0	704.93	0	0	0	0	0	0	0	0	0	0	0	0	0	737.99	0	0	0	746.03	0	0	0	0	724.61	0	0	0	0	0	0	0	0	0	0	0	0	0	0	0
6.88e+12	0	0	0	0	0	0	0	0	0	0	0	0	0	0	0	0	0	0	0	0	0	0	0	0	699.39	0	0	0	707.11	0	0	0	0	702.88	0	0	0	0	0	0	0	0	0	0	0	0	0	0	0
6.9265e+12	0	0	0	0	0	0	0	0	0	0	0	0	0	0	0	0	0	0	0	0	0	0	0	0	0	0	0	0	695.02	0	0	0	0	693.01	0	0	0	0	0	0	0	0	0	0	0	0	0	0	0
6.973e+12	0	0	0	0	0	0	0	0	0	0	0	0	0	0	0	0	0	0	0	0	0	0	0	0	0	0	0	0	0	0	0	0	0	0	0	0	0	0	0	0	0	0	0	0	0	0	0	0	0
7.0195e+12	0	0	0	0	0	0	0	0	0	0	0	0	0	0	0	0	0	0	0	0	0	0	0	0	0	0	0	0	0	0	0	0	0	0	0	0	0	0	0	0	0	0	0	0	0	0	0	0	0
7.0659e+12	0	0	0	0	0	0	0	0	0	0	0	0	0	0	0	0	0	0	0	0	0	0	0	0	0	0	0	0	0	0	0	0	0	0	0	0	0	0	0	0	0	0	0	0	0	0	0	0	0
7.1124e+12	735.35	0	0	0	0	699.99	0	0	0	0	710.06	0	0	0	0	0	0	0	0	0	0	0	0	0	761.81	0	689.84	0	774.76	0	0	0	0	734.24	0	0	0	0	0	0	0	0	0	0	0	0	0	0	0
7.1589e+12	0	0	0	0	0	0	0	0	0	0	0	0	0	0	0	0	0	0	0	0	0	0	0	0	702.82	0	0	0	711.34	0	0	0	0	706.48	0	0	0	0	0	0	0	0	0	0	0	0	0	0	0
7.2054e+12	0	0	0	0	0	0	0	0	0	0	0	0	0	0	0	0	0	0	0	0	0	0	0	0	0	0	0	0	698.62	0	0	0	0	696.84	0	0	0	0	0	0	0	0	0	0	0	0	0	0	0
7.2519e+12	0	0	0	0	0	0	0	0	0	0	0	0	0	0	0	0	0	0	0	0	0	0	0	0	0	0	0	0	0	0	0	0	0	0	0	0	0	0	0	0	0	0	0	0	0	0	0	0	0
7.2984e+12	0	0	0	0	0	0	0	0	0	0	0	0	0	0	0	0	0	0	0	0	0	0	0	0	0	0	0	0	0	0	0	0	0	0	0	0	0	0	0	0	0	0	0	0	0	0	0	0	0
7.3449e+12	0	0	0	0	0	0	0	0	0	0	0	0	0	0	0	0	0	0	0	0	0	0	0	0	0	0	0	0	0	0	0	0	0	0	0	0	0	0	0	0	0	0	0	0	0	0	0	0	0
7.3913e+12	797.89	0	0	0	0	701.6	0	0	0	0	706.55	0	0	0	0	0	0	0	0	0	0	0	0	0	836.21	0	693.36	0	844.03	0	0	0	0	733.75	0	0	0	0	0	0	0	0	0	0	0	0	0	0	0
7.4378e+12	0	0	0	0	0	0	0	0	0	0	691.68	0	0	0	0	0	0	0	0	0	0	0	0	0	706.55	0	0	0	714.8	0	0	0	0	709.87	0	0	0	0	0	0	0	0	0	0	0	0	0	0	0
7.4843e+12	0	0	0	0	0	0	0	0	0	0	0	0	0	0	0	0	0	0	0	0	0	0	0	0	690.62	0	0	0	701.33	0	0	0	0	699.62	0	0	0	0	0	0	0	0	0	0	0	0	0	0	0
7.5308e+12	0	0	0	0	0	0	0	0	0	0	0	0	0	0	0	0	0	0	0	0	0	0	0	0	0	0	0	0	692.4	0	0	0	0	692.05	0	0	0	0	0	0	0	0	0	0	0	0	0	0	0
7.5773e+12	0	0	0	0	0	0	0	0	0	0	0	0	0	0	0	0	0	0	0	0	0	0	0	0	0	0	0	0	0	0	0	0	0	0	0	0	0	0	0	0	0	0	0	0	0	0	0	0	0
7.6238e+12	0	0	0	0	0	0	0	0	0	0	0	0	0	0	0	0	0	0	0	0	0	0	0	0	0	0	0	0	0	0	0	0	0	0	0	0	0	0	0	0	0	0	0	0	0	0	0	0	0
7.6703e+12	950.89	0	0	0	0	0	0	0	0	0	0	0	0	0	0	0	0	0	0	0	0	0	0	0	969.48	0	0	0	974.81	0	0	0	0	700.68	0	0	0	0	0	0	0	0	0	0	0	0	0	0	0
7.7167e+12	0	0	0	0	0	0	0	0	0	0	695.08	0	0	0	0	0	0	0	0	0	0	0	0	0	710.76	0	0	0	718.56	0	0	0	0	712.92	0	0	0	0	0	0	0	0	0	0	0	0	0	0	0
7.7632e+12	0	0	0	0	0	0	0	0	0	0	0	0	0	0	0	0	0	0	0	0	0	0	0	0	694.92	0	0	0	704.37	0	0	0	0	702.3	0	0	0	0	0	0	0	0	0	0	0	0	0	0	0
7.8097e+12	0	0	0	0	0	0	0	0	0	0	0	0	0	0	0	0	0	0	0	0	0	0	0	0	0	0	0	0	696.23	0	0	0	0	695.53	0	0	0	0	0	0	0	0	0	0	0	0	0	0	0
7.8562e+12	0	0	0	0	0	0	0	0	0	0	0	0	0	0	0	0	0	0	0	0	0	0	0	0	0	0	0	0	0	0	0	0	0	0	0	0	0	0	0	0	0	0	0	0	0	0	0	0	0
7.9027e+12	0	0	0	0	0	0	0	0	0	0	0	0	0	0	0	0	0	0	0	0	0	0	0	0	0	0	0	0	0	0	0	0	0	0	0	0	0	0	0	0	0	0	0	0	0	0	0	0	0
7.9492e+12	0	0	0	0	0	0	0	0	0	0	0	0	0	0	0	0	0	0	0	0	0	0	0	0	0	0	0	0	0	0	0	0	0	0	0	0	0	0	0	0	0	0	0	0	0	0	0	0	0
7.9957e+12	0	0	0	0	0	0	0	0	0	0	698.56	0	0	0	0	0	0	0	0	0	0	0	0	0	714.61	0	0	0	724.08	0	0	0	0	716.96	0	0	0	0	0	0	0	0	0	0	0	0	0	0	0
8.0422e+12	0	0	0	0	0	0	0	0	0	0	0	0	0	0	0	0	0	0	0	0	0	0	0	0	698.3	0	0	0	707.96	0	0	0	0	705.34	0	0	0	0	0	0	0	0	0	0	0	0	0	0	0
8.0886e+12	0	0	0	0	0	0	0	0	0	0	0	0	0	0	0	0	0	0	0	0	0	0	0	0	0	0	0	0	699.51	0	0	0	0	698.46	0	0	0	0	0	0	0	0	0	0	0	0	0	0	0
8.1351e+12	0	0	0	0	0	0	0	0	0	0	0	0	0	0	0	0	0	0	0	0	0	0	0	0	0	0	0	0	692.19	0	0	0	0	692.05	0	0	0	0	0	0	0	0	0	0	0	0	0	0	0
8.1816e+12	0	0	0	0	0	0	0	0	0	0	0	0	0	0	0	0	0	0	0	0	0	0	0	0	0	0	0	0	0	0	0	0	0	0	0	0	0	0	0	0	0	0	0	0	0	0	0	0	0
8.2281e+12	0	0	0	0	0	0	0	0	0	0	0	0	0	0	0	0	0	0	0	0	0	0	0	0	0	0	0	0	0	0	0	0	0	0	0	0	0	0	0	0	0	0	0	0	0	0	0	0	0
8.2746e+12	0	0	0	0	0	691.11	0	0	0	0	702.11	0	0	690.05	0	0	0	0	0	0	0	0	0	0	719.73	0	0	0	729.22	0	0	0	0	721.82	0	0	0	0	0	0	0	0	0	0	0	0	0	0	0
8.3211e+12	0	0	0	0	0	0	0	0	0	0	0	0	0	0	0	0	0	0	0	0	0	0	0	0	701.27	0	0	0	710.61	0	0	0	0	708.12	0	0	0	0	0	0	0	0	0	0	0	0	0	0	0
8.3676e+12	0	0	0	0	0	0	0	0	0	0	0	0	0	0	0	0	0	0	0	0	0	0	0	0	0	0	0	0	702.11	0	0	0	0	701.01	0	0	0	0	0	0	0	0	0	0	0	0	0	0	0
8.414e+12	0	0	0	0	0	0	0	0	0	0	0	0	0	0	0	0	0	0	0	0	0	0	0	0	0	0	0	0	695.61	0	0	0	0	695.41	0	0	0	0	0	0	0	0	0	0	0	0	0	0	0
8.4605e+12	0	0	0	0	0	0	0	0	0	0	0	0	0	0	0	0	0	0	0	0	0	0	0	0	0	0	0	0	0	0	0	0	0	0	0	0	0	0	0	0	0	0	0	0	0	0	0	0	0
8.507e+12	0	0	0	0	0	0	0	0	0	0	0	0	0	0	0	0	0	0	0	0	0	0	0	0	0	0	0	0	0	0	0	0	0	0	0	0	0	0	0	0	0	0	0	0	0	0	0	0	0
8.5535e+12	690.38	0	0	0	0	694.21	0	0	0	0	705.71	0	0	691.11	0	0	0	0	0	0	0	0	0	0	724.71	0	0	0	734.64	0	0	0	0	726.65	0	0	0	0	0	0	0	0	0	0	0	0	0	0	0
8.6e+12	0	0	0	0	0	0	0	0	0	0	0	0	0	0	0	0	0	0	0	0	0	0	0	0	703.64	0	0	0	713.36	0	0	0	0	710.77	0	0	0	0	0	0	0	0	0	0	0	0	0	0	0
8.6465e+12	0	0	0	0	0	0	0	0	0	0	0	0	0	0	0	0	0	0	0	0	0	0	0	0	692.91	0	0	0	704.75	0	0	0	0	703.44	0	0	0	0	0	0	0	0	0	0	0	0	0	0	0
8.693e+12	0	0	0	0	0	0	0	0	0	0	0	0	0	0	0	0	0	0	0	0	0	0	0	0	0	0	0	0	698.47	0	0	0	0	698.09	0	0	0	0	0	0	0	0	0	0	0	0	0	0	0
8.7394e+12	0	0	0	0	0	0	0	0	0	0	0	0	0	0	0	0	0	0	0	0	0	0	0	0	0	0	0	0	692.24	0	0	0	0	692.25	0	0	0	0	0	0	0	0	0	0	0	0	0	0	0
8.7859e+12	0	0	0	0	0	0	0	0	0	0	0	0	0	0	0	0	0	0	0	0	0	0	0	0	0	0	0	0	0	0	0	0	0	0	0	0	0	0	0	0	0	0	0	0	0	0	0	0	0
8.8324e+12	698.48	0	0	0	0	698.3	0	0	0	0	709.38	0	0	692.02	0	0	0	0	0	0	0	0	0	0	731.18	0	0	0	741.96	0	0	0	0	731.01	0	0	0	0	0	0	0	0	0	0	0	0	0	0	0
8.8789e+12	0	0	0	0	0	0	0	0	0	0	692.66	0	0	691.14	0	0	0	0	0	0	0	0	0	0	706.48	0	0	0	716.31	0	0	0	0	713.19	0	0	0	0	0	0	0	0	0	0	0	0	0	0	0
8.9254e+12	0	0	0	0	0	0	0	0	0	0	0	0	0	0	0	0	0	0	0	0	0	0	0	0	696.15	0	0	0	707.18	0	0	0	0	705.64	0	0	0	0	0	0	0	0	0	0	0	0	0	0	0
8.9719e+12	0	0	0	0	0	0	0	0	0	0	0	0	0	0	0	0	0	0	0	0	0	0	0	0	0	0	0	0	701.04	0	0	0	0	700.38	0	0	0	0	0	0	0	0	0	0	0	0	0	0	0
9.0184e+12	0	0	0	0	0	0	0	0	0	0	0	0	0	0	0	0	0	0	0	0	0	0	0	0	0	0	0	0	695.62	0	0	0	0	695.65	0	0	0	0	0	0	0	0	0	0	0	0	0	0	0
9.0649e+12	0	0	0	0	0	0	0	0	0	0	0	0	0	0	0	0	0	0	0	0	0	0	0	0	0	0	0	0	0	0	0	0	0	0	0	0	0	0	0	0	0	0	0	0	0	0	0	0	0
9.1113e+12	709.35	0	0	0	0	702.07	0	0	0	0	714.15	0	0	692.59	0	0	0	0	0	0	0	0	0	0	739.52	0	691.47	0	753.43	0	0	690.16	0	738.13	0	0	0	0	0	0	0	0	0	0	0	0	0	0	0
9.1578e+12	0	0	0	0	0	0	0	0	0	0	695.52	0	0	693.42	0	0	0	0	0	0	0	0	0	0	709.54	0	0	0	719.72	0	0	0	0	716.11	0	0	0	0	0	0	0	0	0	0	0	0	0	0	0
9.2043e+12	0	0	0	0	0	0	0	0	0	0	0	0	0	0	0	0	0	0	0	0	0	0	0	0	698.9	0	0	0	709.73	0	0	0	0	708.01	0	0	0	0	0	0	0	0	0	0	0	0	0	0	0
9.2508e+12	0	0	0	0	0	0	0	0	0	0	0	0	0	0	0	0	0	0	0	0	0	0	0	0	0	0	0	0	703.54	0	0	0	0	702.68	0	0	0	0	0	0	0	0	0	0	0	0	0	0	0
9.2973e+12	0	0	0	0	0	0	0	0	0	0	0	0	0	0	0	0	0	0	0	0	0	0	0	0	0	0	0	0	698.3	0	0	0	0	698.2	0	0	0	0	0	0	0	0	0	0	0	0	0	0	0
9.3438e+12	0	0	0	0	0	0	0	0	0	0	0	0	0	0	0	0	0	0	0	0	0	0	0	0	0	0	0	0	692.79	0	0	0	0	693.12	0	0	0	0	0	0	0	0	0	0	0	0	0	0	0
9.3903e+12	720.93	0	0	0	0	706.44	0	0	0	0	719.02	0	0	692.31	0	0	0	0	0	0	0	0	0	0	752.09	0	694.04	0	769.95	0	0	690.2	0	749.3	0	0	0	0	0	0	0	0	0	0	0	0	0	0	0
9.4367e+12	0	0	0	0	0	0	0	0	0	0	698.18	0	0	695.32	0	0	0	0	0	0	0	0	0	0	712.56	0	0	0	723.18	0	0	691.78	0	719.37	0	0	0	0	0	0	0	0	0	0	0	0	0	0	0
9.4832e+12	0	0	0	0	0	0	0	0	0	0	0	0	0	691.13	0	0	0	0	0	0	0	0	0	0	701.25	0	0	0	712.21	690.03	0	0	0	710.4	0	0	0	0	0	0	0	0	0	0	0	0	0	0	0
9.5297e+12	0	0	0	0	0	0	0	0	0	0	0	0	0	0	0	0	0	0	0	0	0	0	0	0	692.85	0	0	0	705.7	690.13	0	0	0	704.84	0	0	0	0	0	0	0	0	0	0	0	0	0	0	0
9.5762e+12	0	0	0	0	0	0	0	0	0	0	0	0	0	0	0	0	0	0	0	0	0	0	0	0	0	0	0	0	700.56	0	0	0	0	700.38	0	0	0	0	0	0	0	0	0	0	0	0	0	0	0
9.6227e+12	0	0	0	0	0	0	0	0	0	0	0	0	0	0	0	0	0	0	0	0	0	0	0	0	0	0	0	0	695.73	0	0	0	0	696.11	0	0	0	0	0	0	0	0	0	0	0	0	0	0	0
9.6692e+12	740.98	0	0	0	0	708	0	694.15	0	0	725.93	0	0	690.85	0	0	0	0	0	0	0	0	0	0	777.2	0	698.41	0	798.81	691.65	0	0	0	763.39	0	0	0	0	0	0	0	0	0	0	694.15	0	0	0	0
9.7157e+12	0	0	0	0	0	0	0	0	0	0	701.11	0	0	697.07	0	0	0	0	0	0	0	0	0	0	715.63	0	0	0	726.71	691.07	0	693.68	0	723.03	0	0	0	0	0	0	0	0	0	0	0	0	0	0	0
9.7622e+12	0	0	0	0	0	0	0	0	0	0	0	0	0	693.36	0	0	0	0	0	0	0	0	0	0	703.61	0	0	0	714.65	692.2	0	0	0	712.98	0	0	0	0	0	0	0	0	0	0	0	0	0	0	0
9.8086e+12	0	0	0	0	0	0	0	0	0	0	0	0	0	0	0	0	0	0	0	0	0	0	0	0	695.8	0	0	0	707.78	692.47	0	0	0	707.05	0	0	0	0	0	0	0	0	0	0	0	0	0	0	0
9.8551e+12	0	0	0	0	0	0	0	0	0	0	0	0	0	0	0	0	0	0	0	0	0	0	0	0	0	0	0	0	702.71	691.91	0	0	0	702.55	0	0	0	0	0	0	0	0	0	0	0	0	0	0	0
9.9016e+12	0	0	0	0	0	0	0	0	0	0	0	0	0	0	0	0	0	0	0	0	0	0	0	0	0	0	0	0	698.07	690.79	0	0	0	698.51	0	0	0	0	0	0	0	0	0	0	0	0	0	0	0
9.9481e+12	801.06	0	0	0	0	708.23	0	697.04	0	0	719.54	0	0	0	0	0	0	0	0	0	0	0	0	0	843.23	0	699.86	0	855.38	694.1	0	0	0	755.79	0	0	0	0	0	0	0	0	0	0	697.04	0	0	0	0
9.9946e+12	0	0	0	0	0	691.85	0	0	0	0	703.7	0	0	698.76	0	0	0	0	0	0	0	0	0	0	718.79	0	0	0	729.3	693.4	0	695.14	0	725.96	0	0	0	0	0	0	0	0	0	0	0	0	0	0	0
1.0041e+13	0	0	0	0	0	0	0	0	0	0	691.97	0	0	695.27	0	0	0	0	0	0	0	0	0	0	705.8	0	0	0	716.4	694.41	0	691.47	0	715.03	0	0	0	0	0	0	0	0	0	0	0	0	0	0	0
1.0088e+13	0	0	0	0	0	0	0	0	0	0	0	0	0	690.1	0	0	0	0	0	0	0	0	0	0	698.04	0	0	0	709.34	694.61	0	0	0	708.81	0	0	0	0	0	0	0	0	0	0	0	0	0	0	0
1.0134e+13	0	0	0	0	0	0	0	0	0	0	0	0	0	0	0	0	0	0	0	0	0	0	0	0	0	0	0	0	704.24	694.03	0	0	0	704.23	0	0	0	0	0	0	0	0	0	0	0	0	0	0	0
1.0181e+13	0	0	0	0	0	0	0	0	0	0	0	0	0	0	0	0	0	0	0	0	0	0	0	0	0	0	0	0	699.75	693	0	0	0	700.25	0	0	0	0	0	0	0	0	0	0	0	0	0	0	0
1.0227e+13	937.16	690.64	0	0	0	0	0	0	0	0	699.91	0	0	0	0	0	0	0	0	0	0	0	0	0	960.56	0	0	0	965.27	696.22	0	0	0	717.15	0	0	0	0	0	0	0	0	692.25	0	0	0	0	0	0
1.0274e+13	0	0	0	0	0	694.78	0	0	0	0	706.5	0	0	700.61	0	0	0	0	0	0	0	0	0	0	722	0	0	0	732.38	695.45	0	696.98	0	729.17	0	0	0	0	0	0	0	0	691.47	0	0	0	0	0	0
1.032e+13	0	690.45	0	0	0	0	0	0	0	0	694.65	0	0	697.22	0	0	0	0	0	0	0	0	0	0	707.83	0	0	0	718.29	696.44	0	693.67	0	717.17	0	0	0	0	0	0	0	0	690.78	0	0	0	0	0	0
1.0366e+13	0	690.94	0	0	0	0	0	0	0	0	0	0	0	692.63	0	0	0	0	0	0	0	0	0	0	699.96	0	0	0	710.97	696.63	0	0	0	710.61	0	0	0	0	0	0	0	0	690.39	0	0	0	0	0	0
1.0413e+13	0	690.52	0	0	0	0	0	0	0	0	0	0	0	0	0	0	0	0	0	0	0	0	0	0	692.85	0	0	0	705.78	696.07	0	0	0	705.9	0	0	0	0	0	0	0	0	690.15	0	0	0	0	0	0
1.0459e+13	0	0	0	0	0	0	0	0	0	0	0	0	0	0	0	0	0	0	0	0	0	0	0	0	0	0	0	0	701.45	695.04	0	0	0	701.95	0	0	0	0	0	0	0	0	0	0	0	0	0	0	0
1.0506e+13	0	0	0	0	0	0	0	0	0	0	0	0	0	0	0	0	0	0	0	0	0	0	0	0	0	0	0	0	697.33	693.74	0	0	0	698.21	0	0	0	0	0	0	0	0	0	0	0	0	0	0	0
1.0552e+13	0	691.33	0	0	0	697.46	0	0	0	0	709.51	0	0	701.9	0	0	0	0	0	0	0	0	0	0	725.98	0	0	0	735.88	697.25	0	697.95	0	732.54	0	0	0	0	0	0	0	0	693.76	0	0	0	0	0	0
1.0599e+13	0	692.35	0	0	0	0	0	0	0	0	697	0	0	698.8	0	0	0	0	0	0	0	0	0	0	710.04	0	0	0	720.22	698.38	0	695.28	0	719.31	0	0	0	0	0	0	0	0	693.07	0	0	0	0	0	0
1.0645e+13	0	692.9	0	0	0	0	0	0	0	0	0	0	0	694.42	0	0	0	0	0	0	0	0	0	0	702.01	0	0	0	712.64	698.61	0	690.14	0	712.44	0	0	0	0	0	0	0	0	692.72	0	0	0	0	0	0
1.0692e+13	0	692.54	0	0	0	0	0	0	0	0	0	0	0	0	0	0	0	0	0	0	0	0	0	0	695.51	0	0	0	707.34	698.05	0	0	0	707.57	0	0	0	0	0	0	0	0	692.49	0	0	0	0	0	0
1.0738e+13	0	691.6	0	0	0	0	0	0	0	0	0	0	0	0	0	0	0	0	0	0	0	0	0	0	0	0	0	0	703.11	697.06	0	0	0	703.63	0	0	0	0	0	0	0	0	692.17	0	0	0	0	0	0
1.0785e+13	0	690.16	0	0	0	0	0	0	0	0	0	0	0	0	0	0	0	0	0	0	0	0	0	0	0	0	0	0	699.07	695.8	0	0	0	700.02	0	0	0	0	0	0	0	0	691.72	0	0	0	0	0	0
1.0831e+13	693.98	693.48	0	0	0	700.22	0	0	0	0	712.12	0	0	703.12	0	0	0	0	0	0	0	0	0	0	730.26	0	0	0	739.99	698.92	0	698.69	0	736.22	0	0	0	0	0	0	0	0	696.08	0	0	0	0	0	0
1.0878e+13	0	694.33	0	0	0	0	0	0	0	0	698.8	0	0	700.38	0	0	0	0	0	0	0	0	0	0	712.15	0	0	0	722.18	700.23	0	696.81	0	721.41	0	0	0	0	0	0	0	0	695.41	0	0	0	0	0	0
1.0924e+13	0	694.86	0	0	0	0	0	0	0	0	0	0	0	696.09	0	0	0	0	0	0	0	0	0	0	703.91	0	0	0	714.28	700.56	0	692.2	0	714.19	0	0	0	0	0	0	0	0	695.03	0	0	0	0	0	0
1.0971e+13	0	694.49	0	0	0	0	0	0	0	0	0	0	0	690.87	0	0	0	0	0	0	0	0	0	0	697.66	0	0	0	708.88	699.99	0	0	0	709.18	0	0	0	0	0	0	0	0	694.77	0	0	0	0	0	0
1.1017e+13	0	693.55	0	0	0	0	0	0	0	0	0	0	0	0	0	0	0	0	0	0	0	0	0	0	690.01	0	0	0	704.6	698.97	0	0	0	705.2	0	0	0	0	0	0	0	0	694.44	0	0	0	0	0	0
1.1064e+13	0	692.26	0	0	0	0	0	0	0	0	0	0	0	0	0	0	0	0	0	0	0	0	0	0	0	0	0	0	700.74	697.74	0	0	0	701.64	0	0	0	0	0	0	0	0	693.97	0	0	0	0	0	0
1.111e+13	699.91	695.41	0	0	0	703.52	0	0	0	0	716.24	0	0	704.5	0	0	0	0	0	0	0	0	0	0	735.57	0	691.28	0	744.62	700.51	0	699.89	0	739.62	0	0	0	0	0	0	0	0	698.2	0	0	0	0	0	0
1.1157e+13	0	696.18	0	0	0	0	0	0	0	0	701.22	0	0	702.15	0	0	0	0	0	0	0	0	0	0	714.35	0	0	0	723.87	701.96	0	698.7	0	723.06	0	0	0	0	0	0	0	0	697.52	0	0	0	0	0	0
1.1203e+13	0	696.65	0	0	0	0	0	0	0	0	691.3	0	0	697.92	0	0	0	0	0	0	0	0	0	0	705.7	0	0	0	715.61	702.41	0	694.19	0	715.57	0	0	0	0	0	0	0	0	697.21	0	0	0	0	0	0
1.125e+13	0	696.27	0	0	0	0	0	0	0	0	0	0	0	693.52	0	0	0	0	0	0	0	0	0	0	699.44	0	0	0	710.13	701.83	0	0	0	710.48	0	0	0	0	0	0	0	0	696.99	0	0	0	0	0	0
1.1296e+13	0	695.34	0	0	0	0	0	0	0	0	0	0	0	0	0	0	0	0	0	0	0	0	0	0	693.06	0	0	0	705.83	700.79	0	0	0	706.47	0	0	0	0	0	0	0	0	696.68	0	0	0	0	0	0
1.1343e+13	0	694.1	0	0	0	0	0	0	0	0	0	0	0	0	0	0	0	0	0	0	0	0	0	0	0	0	0	0	702.11	699.53	0	0	0	702.97	0	0	0	0	0	0	0	0	696.23	0	0	0	0	0	0
1.1389e+13	706.54	697	0	0	0	706.01	0	0	0	0	719.82	0	0	704.4	0	0	0	0	0	0	0	0	0	0	741.53	0	694.74	0	751.51	701.94	0	699.92	0	744.9	0	0	0	0	0	0	0	0	700.29	0	0	0	0	0	0
1.1436e+13	0	697.84	0	0	0	0	0	0	0	0	702.87	0	0	703.3	0	0	0	0	0	0	0	0	0	0	716.28	0	0	0	726.14	703.48	0	699.9	0	725.3	0	0	0	0	0	0	0	0	699.58	0	0	0	0	0	0
1.1482e+13	0	698.38	0	0	0	0	0	0	0	0	693.95	0	0	699.17	0	0	0	0	0	0	0	0	0	0	707.16	0	0	0	717.29	704.12	0	695.52	0	717.31	0	0	0	0	0	0	0	0	699.27	0	0	0	0	0	0
1.1529e+13	0	698.01	0	0	0	0	0	0	0	0	0	0	0	695.11	0	0	0	0	0	0	0	0	0	0	700.91	0	0	0	711.67	703.58	0	0	0	712.03	0	0	0	0	0	0	0	0	699.08	0	0	0	0	0	0
1.1575e+13	0	697.12	0	0	0	0	0	0	0	0	0	0	0	0	0	0	0	0	0	0	0	0	0	0	695.08	0	0	0	707.29	702.54	0	0	0	707.93	0	0	0	0	0	0	0	0	698.78	0	0	0	0	0	0
1.1622e+13	0	695.9	0	0	0	0	0	0	0	0	0	0	0	0	0	0	0	0	0	0	0	0	0	0	0	0	0	0	703.6	701.27	0	0	0	704.43	0	0	0	0	0	0	0	0	698.33	0	0	0	0	0	0
1.1668e+13	714.09	698.56	0	0	0	710.35	0	692.69	0	0	725.21	0	0	704.78	0	0	0	0	0	0	0	0	0	0	751.58	0	698.04	0	761.1	703.39	0	699.82	0	751.24	0	0	0	0	0	0	0	0	702.26	0	692.69	0	0	0	0
1.1715e+13	0	699.39	0	0	0	692.31	0	0	0	0	705.02	0	0	705.15	0	0	0	0	0	0	0	0	0	0	719.12	0	0	0	728.49	704.94	0	701.66	0	727.48	0	0	0	0	0	0	0	0	701.52	0	0	0	0	0	0
1.1761e+13	0	700.08	0	0	0	0	0	0	0	0	696.33	0	0	700.91	0	0	0	0	0	0	0	0	0	0	709.17	0	0	0	718.91	705.79	0	697.26	0	718.95	0	0	0	0	0	0	0	0	701.24	0	0	0	0	0	0
1.1808e+13	0	699.72	0	0	0	0	0	0	0	0	0	0	0	696.98	0	0	0	0	0	0	0	0	0	0	702.81	0	0	0	713.12	705.31	0	692.54	0	713.51	0	0	0	0	0	0	0	0	701.1	0	0	0	0	0	0
1.1854e+13	0	698.82	0	0	0	0	0	0	0	0	0	0	0	691.61	0	0	0	0	0	0	0	0	0	0	697.36	0	0	0	708.69	704.25	0	0	0	709.33	0	0	0	0	0	0	0	0	700.83	0	0	0	0	0	0
1.1901e+13	0	697.63	0	0	0	0	0	0	0	0	0	0	0	0	0	0	0	0	0	0	0	0	0	0	690.32	0	0	0	704.96	702.96	0	0	0	705.82	0	0	0	0	0	0	0	0	700.37	0	0	0	0	0	0
1.1947e+13	724.81	700.09	0	0	0	715.37	0	696.78	0	0	729.4	0	0	701.92	0	0	0	0	0	0	0	0	0	0	765.36	0	702.49	0	776.09	704.85	0	698.91	0	759.92	0	0	0	0	0	0	0	0	704.17	0	696.78	0	0	0	0
1.1993e+13	0	700.86	0	0	0	695.11	0	0	0	0	706.77	0	0	706.36	0	0	0	0	0	0	0	0	0	0	721.48	0	0	0	731.08	706.29	0	702.82	0	729.8	0	0	0	0	0	0	0	0	703.39	0	0	0	0	0	0
1.204e+13	0	701.73	0	0	0	0	0	0	0	0	698	0	0	702.15	0	0	0	0	0	0	0	0	0	0	710.74	0	0	0	720.6	707.4	0	698.55	0	720.59	0	0	0	0	0	0	0	0	703.11	0	0	0	0	0	0
1.2086e+13	0	701.4	0	0	0	0	0	0	0	0	0	0	0	698.29	0	0	0	0	0	0	0	0	0	0	704.25	0	0	0	714.56	706.98	0	694.2	0	714.94	0	0	0	0	0	0	0	0	703	0	0	0	0	0	0
1.2133e+13	0	700.48	0	0	0	0	0	0	0	0	0	0	0	694.05	0	0	0	0	0	0	0	0	0	0	698.86	0	0	0	710.07	705.92	0	0	0	710.68	0	0	0	0	0	0	0	0	702.76	0	0	0	0	0	0
1.2179e+13	0	699.27	0	0	0	0	0	0	0	0	0	0	0	0	0	0	0	0	0	0	0	0	0	0	692.89	0	0	0	706.3	704.61	0	0	0	707.13	0	0	0	0	0	0	0	0	702.32	0	0	0	0	0	0
1.2226e+13	743.14	701.57	0	0	0	717.83	0	700.83	0	0	736.19	0	0	697.55	0	0	0	0	0	0	0	0	0	0	790.89	0	703.94	0	803.38	706.31	0	695.34	0	770.7	0	0	0	0	0	0	0	0	706.01	0	700.83	0	0	0	0
1.2272e+13	0	702.17	0	0	0	696.6	0	0	0	0	709.08	0	0	707.41	0	0	0	0	0	0	0	0	0	0	723.93	0	0	0	733.89	707.54	0	703.94	0	732.31	0	0	0	0	0	0	0	0	705.19	0	0	0	0	0	0
1.2319e+13	0	703.26	0	0	0	0	0	0	0	0	699.67	0	0	703.34	0	0	0	0	0	0	0	0	0	0	712.27	0	0	0	722.33	708.91	0	699.83	0	722.25	0	0	0	0	0	0	0	0	704.9	0	0	0	0	0	0
1.2365e+13	0	702.98	0	0	0	0	0	0	0	0	689.89	0	0	699.54	0	0	0	0	0	0	0	0	0	0	705.58	0	0	0	715.98	708.59	0	695.74	0	716.34	0	0	0	0	0	0	0	0	704.84	0	0	0	0	0	0
1.2412e+13	0	702.04	0	0	0	0	0	0	0	0	0	0	0	695.71	0	0	0	0	0	0	0	0	0	0	700.24	0	0	0	711.41	707.52	0	0	0	711.98	0	0	0	0	0	0	0	0	704.62	0	0	0	0	0	0
1.2458e+13	0	700.82	0	0	0	0	0	0	0	0	0	0	0	0	0	0	0	0	0	0	0	0	0	0	694.84	0	0	0	707.6	706.19	0	0	0	708.38	0	0	0	0	0	0	0	0	704.19	0	0	0	0	0	0
1.2505e+13	797.95	702.99	0	0	0	718.22	0	702.61	0	0	734.5	0	0	693.75	0	0	0	691.69	0	0	0	0	0	0	848.82	0	704.52	0	855.46	707.76	0	692.06	0	774.29	0	0	0	0	0	0	0	0	707.78	0	702.61	0	0	0	0
1.2551e+13	0	703.33	0	0	0	699.23	0	0	0	0	711.58	0	0	709.02	0	0	0	691.18	0	0	0	0	0	0	727.08	0	0	0	737	708.68	0	705.35	0	735.11	0	0	0	0	0	0	0	0	706.92	0	0	0	0	0	0
1.2598e+13	0	704.68	0	0	0	0	0	0	0	0	701.46	0	0	704.81	0	0	0	690.58	0	0	0	0	0	0	714.14	0	0	0	724.15	710.34	0	701.24	0	724.04	0	0	0	0	0	0	0	0	706.6	0	0	0	0	0	0
1.2644e+13	0	704.5	0	0	0	0	0	0	0	0	693.69	0	0	700.94	0	0	0	690.02	0	0	0	0	0	0	707.11	0	0	0	717.45	710.12	0	697.24	0	717.84	0	0	0	0	0	0	0	0	706.58	0	0	0	0	0	0
1.2691e+13	0	703.58	0	0	0	0	0	0	0	0	0	0	0	697.3	0	0	0	0	0	0	0	0	0	0	701.79	0	0	0	712.77	709.07	0	692.15	0	713.37	0	0	0	0	0	0	0	0	706.4	0	0	0	0	0	0
1.2737e+13	0	702.35	0	0	0	0	0	0	0	0	0	0	0	691.73	0	0	0	0	0	0	0	0	0	0	696.84	0	0	0	708.93	707.72	0	0	0	709.71	0	0	0	0	0	0	0	0	705.99	0	0	0	0	0	0
1.2784e+13	925.48	704.42	0	0	0	702.84	0	0	0	0	709.75	0	0	0	0	0	0	693.69	0	0	0	0	0	0	948.74	0	0	0	952.34	709.19	0	0	0	740.42	0	0	0	0	0	0	0	0	709.48	0	0	0	0	0	0
1.283e+13	689.82	704.47	0	0	0	702.13	0	0	0	0	713.69	0	0	710.73	0	0	0	693.19	0	0	0	0	0	0	730.11	0	0	0	740.54	709.74	0	706.96	0	738.21	0	0	0	0	0	0	0	0	708.58	0	0	0	0	0	0
1.2877e+13	0	706.06	0	0	0	0	0	0	0	0	702.98	0	0	706.35	0	0	0	692.62	0	0	0	0	0	0	715.86	0	0	0	726.05	711.71	0	702.71	0	725.86	0	0	0	690.01	0	0	0	0	708.23	0	0	0	0	0	0
1.2923e+13	0	706	0	0	0	0	0	0	0	0	695.83	0	0	702.35	0	0	0	692.07	0	0	0	0	0	0	708.51	0	0	0	718.94	711.61	0	698.68	0	719.3	0	0	0	0	0	0	0	0	708.25	0	0	0	0	0	0
1.297e+13	0	705.09	0	0	0	0	0	0	0	0	0	0	0	698.73	0	0	0	691.57	0	0	0	0	0	0	703.19	0	0	0	714.1	710.58	0	694.4	0	714.69	0	0	0	0	0	0	0	0	708.1	0	0	0	0	0	0
1.3016e+13	0	703.84	0	0	0	0	0	0	0	0	0	0	0	694.5	0	0	0	691.11	0	0	0	0	0	0	698.39	0	0	0	710.23	709.22	0	0	0	710.98	0	0	0	0	0	0	0	0	707.71	0	0	0	0	0	0
1.3063e+13	0	702.46	0	0	0	0	0	0	0	0	0	0	0	0	0	0	0	690.64	0	0	0	0	0	0	692.74	0	0	0	706.83	707.75	0	0	0	707.77	0	0	0	0	0	0	0	0	707.11	0	0	0	0	0	0
1.3109e+13	695.75	705.52	0	0	0	704.39	0	0	0	0	716.5	0	0	711.84	0	0	0	695.17	0	0	0	0	0	0	733.59	0	691.53	0	744.58	710.72	0	707.5	0	741.68	0	0	0	0	0	0	0	0	710.19	0	0	0	0	0	0
1.3156e+13	0	707.36	0	0	0	690.07	0	0	0	0	704.6	0	0	707.57	0	0	0	694.58	0	0	0	0	0	0	717.51	0	0	0	728.03	713.01	0	703.76	0	727.74	0	0	0	690.66	0	0	0	0	709.79	0	0	0	0	0	0
1.3202e+13	0	707.44	0	0	0	0	0	0	0	0	697.45	0	0	703.49	0	0	0	694.03	0	0	0	0	0	0	709.78	0	0	0	720.45	713.05	0	699.81	0	720.78	0	0	0	691.06	0	0	0	0	709.84	0	0	0	0	0	0
1.3249e+13	0	706.55	0	0	0	0	0	0	0	0	0	0	0	699.92	0	0	0	693.52	0	0	0	0	0	0	704.39	0	0	0	715.41	712.05	0	695.88	0	716	0	0	0	690.02	0	0	0	0	709.74	0	0	0	0	0	0
1.3295e+13	0	705.29	0	0	0	0	0	0	0	0	0	0	0	696.17	0	0	0	693.07	0	0	0	0	0	0	699.66	0	0	0	711.49	710.67	0	0	0	712.22	0	0	0	0	0	0	0	0	709.36	0	0	0	0	0	0
1.3342e+13	0	703.89	0	0	0	0	0	0	0	0	0	0	0	0	0	0	0	692.62	0	0	0	0	0	0	694.57	0	0	0	708.07	709.18	0	0	0	708.97	0	0	0	0	0	0	0	0	708.77	0	0	0	0	0	0
1.3388e+13	700.2	706.5	0	0	0	706.89	0	0	0	0	718.94	0	0	713.16	0	0	0	697.05	0	0	0	0	0	0	737.58	0	693.88	0	749.28	711.64	0	708.77	0	745.6	0	0	0	0	0	0	0	0	711.74	0	0	0	690.93	0	0
1.3435e+13	0	708.56	0	0	0	692.4	0	0	0	0	705.91	0	0	708.93	0	0	0	696.49	0	0	0	0	0	0	719.32	0	0	0	730.07	714.22	0	705.06	0	729.69	0	0	0	691.46	0	0	0	0	711.29	0	0	0	690	0	0
1.3481e+13	0	708.81	0	0	0	0	0	0	0	0	698.67	0	0	704.73	0	0	0	695.94	0	0	0	0	0	0	711.18	0	0	0	721.97	714.43	0	700.99	0	722.27	0	0	690.04	692.16	0	0	0	0	711.37	0	0	0	0	0	0
1.3528e+13	0	707.95	0	0	0	0	0	0	0	0	0	0	0	701.11	0	0	0	695.44	0	0	0	0	0	0	705.65	0	0	0	716.73	713.46	0	697.17	0	717.31	0	0	0	691.21	0	0	0	0	711.3	0	0	0	0	0	0
1.3574e+13	0	706.68	0	0	0	0	0	0	0	0	0	0	0	697.56	0	0	0	695	0	0	0	0	0	0	700.98	0	0	0	712.71	712.08	0	691.19	0	713.46	0	0	0	0	0	0	0	0	710.95	0	0	0	0	0	0
1.3621e+13	0	705.26	0	0	0	0	0	0	0	0	0	0	0	691.68	0	0	0	694.52	0	0	0	0	0	0	696.37	0	0	0	709.29	710.56	0	0	0	710.17	0	0	0	0	0	0	0	0	710.37	0	0	0	0	0	0
1.3667e+13	705.28	707.45	0	0	0	710.3	0	691.64	0	0	721.93	0	0	714.3	0	0	0	698.84	0	0	0	0	0	0	742.19	0	696.87	0	755.03	712.51	0	708.47	0	750.23	0	0	0	0	0	0	0	0	713.24	0	691.64	0	692.55	0	0
1.3713e+13	0	709.69	0	0	0	694.8	0	0	0	0	707.29	0	0	710.14	0	0	0	698.28	0	0	0	0	0	0	720.99	0	0	0	732.23	715.36	0	705.87	0	731.74	0	0	690.23	692.2	0	0	0	0	712.72	0	0	0	691.49	0	0
1.376e+13	0	710.12	0	0	0	0	0	0	0	0	699.85	0	0	705.76	0	0	0	697.73	0	0	0	0	0	0	712.39	0	0	0	723.52	715.77	0	701.87	0	723.79	0	0	691.09	693.07	0	0	0	0	712.83	0	0	0	691.18	0	0
1.3806e+13	0	709.31	0	0	0	0	0	0	0	0	691.95	0	0	702.1	0	0	0	697.25	0	0	0	0	0	0	706.71	0	0	0	718.05	714.83	0	698.16	0	718.61	0	0	690.96	692.31	0	0	0	0	712.81	0	0	0	690.97	0	0
1.3853e+13	0	708.03	0	0	0	0	0	0	0	0	0	0	0	698.66	0	0	0	696.82	0	0	0	0	0	0	702.08	0	0	0	713.92	713.44	0	693.46	0	714.65	0	0	690.05	690.5	0	0	0	0	712.48	0	0	0	690.54	0	0
1.3899e+13	0	706.59	0	0	0	0	0	0	0	0	0	0	0	694.02	0	0	0	696.38	0	0	0	0	0	0	697.65	0	0	0	710.47	711.91	0	0	0	711.32	0	0	0	0	0	0	0	0	711.9	0	0	0	0	0	0
1.3946e+13	710.47	708.38	0	0	0	714.34	0	694.71	0	0	726.38	0	0	715.52	0	0	0	700.57	0	0	0	0	0	0	748.99	0	700.24	0	762.38	713.37	0	709.05	0	755.79	0	0	690.55	0	0	0	0	0	714.7	0	694.71	0	693.98	0	0
1.3992e+13	0	710.72	0	0	0	697.06	0	0	0	0	709.21	0	0	711.8	0	0	0	700.01	0	0	0	0	0	0	723.22	0	0	0	734.49	716.41	0	707.35	0	733.86	0	0	691.21	693.02	0	0	0	0	714.1	0	0	0	692.99	0	0
1.4039e+13	0	711.36	0	0	0	0	0	0	0	0	701.43	0	0	707.17	0	0	0	699.46	0	0	0	0	0	0	713.99	0	0	0	725.09	717.04	0	703.21	0	725.32	0	0	692.27	694.19	0	0	0	0	714.23	0	0	0	692.61	0	0
1.4085e+13	0	710.61	0	0	0	0	0	0	0	0	694.88	0	0	703.41	0	0	0	698.98	0	0	0	0	0	0	708.08	0	0	0	719.37	716.16	0	699.5	0	719.92	0	0	692.2	693.55	0	0	0	0	714.25	0	0	0	692.38	0	0
1.4132e+13	0	709.34	0	0	0	0	0	0	0	0	0	0	0	700.02	0	0	0	698.55	0	0	0	0	0	0	703.46	0	0	0	715.11	714.76	0	695.51	0	715.86	0	0	691.36	691.94	0	0	0	0	713.95	0	0	0	691.95	0	0
1.4178e+13	0	707.88	0	0	0	0	0	0	0	0	0	0	0	696.16	0	0	0	698.12	0	0	0	0	0	0	699.12	0	0	0	711.62	713.21	0	0	0	712.48	0	0	0	0	0	0	0	0	713.38	0	0	0	691.29	0	0
1.4225e+13	717.23	709.34	0	0	0	717	0	697.65	0	0	732.39	0	0	715.24	0	0	0	702.22	0	0	0	0	0	0	756.12	0	703.86	0	772.58	714.25	0	709	0	762.87	0	0	692.29	0	0	0	0	0	716.1	0	697.65	0	695.44	0	0
1.4271e+13	0	711.69	0	0	0	698.62	0	0	0	0	711.36	0	0	713.18	0	0	0	701.67	0	0	0	0	0	0	724.83	0	0	0	736.92	717.37	0	708.87	0	736.13	0	0	692.41	693.8	0	0	0	0	715.43	0	0	0	694.41	0	0
1.4318e+13	0	712.57	0	0	0	0	690.28	0	0	0	703.05	0	0	708.41	0	0	0	701.11	0	0	0	0	0	0	715.16	0	0	0	726.7	718.27	0	704.55	0	726.89	0	0	693.38	695.22	0	0	0	0	715.56	0	0	0	694.01	0	0
1.4364e+13	0	711.89	0	0	0	0	0	0	0	0	696.83	0	0	704.57	0	0	0	700.64	0	0	0	0	0	0	709.13	0	0	0	720.7	717.45	0	700.78	0	721.23	0	0	693.39	694.7	0	0	0	0	715.64	0	0	0	693.78	0	0
1.4411e+13	0	710.61	0	0	0	0	0	0	0	0	0	0	0	701.18	0	0	0	700.22	0	0	0	0	0	0	704.51	0	0	0	716.31	716.05	0	697.06	0	717.04	0	0	692.65	693.28	0	0	0	0	715.36	0	0	0	693.38	0	0
1.4457e+13	0	709.14	0	0	0	0	0	0	0	0	0	0	0	697.69	0	0	0	699.8	0	0	0	0	0	0	700.29	0	0	0	712.74	714.48	0	690.48	0	713.6	0	0	691.27	690.88	0	0	0	0	714.81	0	0	0	692.75	0	0
1.4504e+13	726.82	710.34	0	0	0	721.44	0	701.23	0	0	737.44	0	0	714.94	0	0	0	703.8	0	0	0	0	0	0	769.62	0	705.86	0	788.15	715.21	0	707.2	0	771.96	0	0	693.91	691.11	0	0	0	0	717.47	0	701.23	0	696.79	0	0
1.455e+13	0	712.56	0	0	0	700.35	0	0	0	0	712.4	0	0	714.89	0	0	0	703.25	0	0	0	0	0	0	727.3	0	0	0	739.52	718.24	0	709.92	0	738.51	0	0	693.61	694.74	0	0	0	0	716.7	0	0	0	695.78	0	0
1.4597e+13	0	713.72	0	0	0	0	691.01	0	0	0	703.83	0	0	709.73	0	0	0	702.69	0	0	0	0	0	0	716.76	0	0	0	728.34	719.44	0	705.51	0	728.48	0	0	694.57	696.27	0	0	0	0	716.84	0	0	0	695.4	0	0
1.4643e+13	0	713.12	0	0	0	0	690.65	0	0	0	697.79	0	0	705.7	0	0	0	702.22	0	0	0	0	0	0	710.45	0	0	0	722.03	718.69	0	701.71	0	722.55	0	0	694.6	695.79	0	0	0	0	716.97	0	0	0	695.14	0	0
1.469e+13	0	711.86	0	0	0	0	0	0	0	0	0	0	0	702.26	0	0	0	701.81	0	0	0	0	0	0	705.71	0	0	0	717.49	717.3	0	698.1	0	718.22	0	0	693.89	694.41	0	0	0	0	716.73	0	0	0	694.74	0	0
1.4736e+13	0	710.37	0	0	0	0	0	0	0	0	0	0	0	698.89	0	0	0	701.4	0	0	0	0	0	0	701.52	0	0	0	713.84	715.71	0	692.64	0	714.71	0	0	692.69	692.3	0	0	0	0	716.18	0	0	0	694.12	0	0
1.4783e+13	743.63	711.41	0	0	0	725.6	0	705.25	0	0	745.97	0	0	708.78	0	0	0	705.32	0	0	690.19	0	0	0	793.58	0	708.75	0	814.63	716.24	0	702.99	0	782.71	0	0	695.31	692.49	0	0	0	0	718.79	0	705.25	0	698.11	0	0
1.4829e+13	0	713.37	0	0	0	702.33	0	0	0	0	714.29	0	0	715.9	0	0	0	704.77	0	0	0	0	0	0	729.59	0	0	0	742.37	719.02	0	710.81	0	741.11	0	0	694.64	695.17	0	0	0	0	717.94	0	0	0	697.11	0	0
1.4876e+13	0	714.83	0	0	0	0	691.6	0	0	0	705.1	0	0	710.72	0	0	0	704.21	0	0	0	0	0	0	718.14	0	0	0	730.04	720.57	0	706.41	0	730.13	0	0	695.57	697.01	0	0	0	0	718.06	0	0	0	696.68	0	0
1.4922e+13	0	714.32	0	0	0	0	691.46	0	0	0	699.02	0	0	706.64	0	0	0	703.73	0	0	0	0	0	0	711.58	0	0	0	723.38	719.91	0	702.61	0	723.89	0	0	695.62	696.65	0	0	0	0	718.24	0	0	0	696.46	0	0
1.4969e+13	0	713.07	0	0	0	0	690.04	0	0	0	690.54	0	0	703.19	0	0	0	703.33	0	0	0	0	0	0	706.74	0	0	0	718.68	718.52	0	699.11	0	719.41	0	0	694.93	695.38	0	0	0	0	718.04	0	0	0	696.07	0	0
1.5015e+13	0	711.58	0	0	0	0	0	0	0	0	0	0	0	699.92	0	0	0	702.94	0	0	0	0	0	0	702.61	0	0	0	714.95	716.91	0	694.65	0	715.82	0	0	693.76	693.48	0	0	0	0	717.51	0	0	0	695.47	0	0
1.5062e+13	793.97	712.52	0	0	0	724.96	0	702.9	0	0	750.59	0	0	702.77	0	0	0	706.78	0	0	691.88	0	0	0	841.27	0	709.07	0	860.04	717.35	0	697.49	0	788.05	0	0	696.5	694.2	0	0	0	0	720.07	0	702.9	0	699.36	0	0
1.5108e+13	691.57	714.09	0	0	0	704.64	690.17	0	0	0	716.72	0	0	717.46	0	0	0	706.24	0	0	691.35	0	0	0	731.77	0	690.76	0	745.51	719.69	0	712.36	0	743.92	0	0	695.68	695.88	0	0	0	0	719.14	0	0	0	698.3	0	0
1.5155e+13	0	715.88	0	0	0	692.77	692.46	0	0	0	706.67	0	0	711.99	0	0	0	705.66	0	0	690.78	0	0	0	719.4	0	0	0	731.79	721.65	0	707.71	0	731.8	0	0	696.56	697.89	0	0	0	0	719.23	0	0	0	697.91	0	0
1.5201e+13	0	715.47	0	0	0	0	692.49	0	0	0	700.44	0	0	707.75	0	0	0	705.19	0	0	690.21	0	0	0	712.63	0	0	0	724.73	721.09	0	703.77	0	725.21	0	0	696.65	697.64	0	0	0	0	719.47	0	0	0	697.71	0	0
1.5248e+13	0	714.24	0	0	0	0	691.18	0	0	0	693.62	0	0	704.24	0	0	0	704.8	0	0	0	0	0	0	707.72	0	0	0	719.86	719.71	0	700.25	0	720.57	0	0	696.03	696.46	0	0	0	0	719.3	0	0	0	697.31	0	0
1.5294e+13	0	712.73	0	0	0	0	0	0	0	0	0	0	0	701.02	0	0	0	704.42	0	0	0	0	0	0	703.63	0	0	0	716.03	718.09	0	696.37	0	716.88	0	0	694.91	694.71	0	0	0	0	718.79	0	0	0	696.7	0	0
1.5341e+13	915.06	713.61	0	0	0	706.55	0	692.76	0	0	730.11	0	0	697.82	0	0	0	708.19	0	0	693.51	0	0	0	936.56	0	696.82	0	943.07	718.46	0	691.22	0	759.55	0	0	697.65	695.73	0	0	0	0	721.31	0	692.76	0	700.53	0	0
1.5387e+13	696.44	714.7	0	0	0	706.88	690.52	0	0	0	719.35	0	0	719.41	0	0	0	707.65	0	0	692.98	0	0	0	734.82	0	693.81	0	749.01	720.26	0	714.02	0	746.98	0	0	696.72	696.8	0	0	0	0	720.31	0	0	0	699.46	0	0
1.5433e+13	0	716.84	0	0	0	695	693.33	0	0	0	708.28	0	0	713.54	0	0	0	707.06	0	0	692.42	0	0	0	721.06	0	0	0	733.57	722.66	0	709.15	0	733.51	0	0	697.63	698.95	0	0	0	0	720.35	0	0	0	699.04	0	0
1.548e+13	0	716.57	0	0	0	0	693.58	0	0	0	701.84	0	0	709.06	0	0	0	706.58	0	0	691.85	0	0	0	713.95	0	0	0	726.08	722.23	0	705.04	0	726.53	0	0	697.77	698.78	0	0	0	0	720.64	0	0	0	698.87	0	0
1.5526e+13	0	715.36	0	0	0	0	692.46	0	0	0	695.95	0	0	705.44	0	0	0	706.2	0	0	691.26	0	0	0	708.9	0	0	0	721.02	720.86	0	701.5	0	721.72	0	0	697.17	697.62	0	0	0	0	720.52	0	0	0	698.52	0	0
1.5573e+13	0	713.85	0	0	0	0	690.25	0	0	0	0	0	0	702.22	0	0	0	705.83	0	0	690.7	0	0	0	704.79	0	0	0	717.09	719.22	0	697.9	0	717.94	0	0	696.13	695.98	0	0	0	0	720.02	0	0	0	697.94	0	0
1.5619e+13	0	712.25	0	0	0	0	0	0	0	0	0	0	0	698.87	0	0	0	705.41	0	0	690.18	0	0	0	700.93	0	0	0	713.8	717.53	0	691.8	0	714.76	0	0	694.7	693.67	0	0	0	0	719.29	0	0	0	697.15	0	0
1.5666e+13	700.71	715.24	0	0	0	708.54	690.72	690.13	0	0	721	0	0	720.39	0	0	0	709	0	0	694.54	0	0	0	737.79	0	696.43	0	753.03	720.73	0	714.71	0	750.45	0	0	697.78	697.52	0	0	0	0	721.45	0	690.13	0	700.6	0	0
1.5712e+13	0	717.77	0	0	0	696.27	693.89	0	0	0	709.08	0	0	714.54	0	0	0	708.41	0	0	693.99	0	0	0	722.41	0	0	0	735.44	723.6	0	709.95	0	735.29	0	0	698.69	699.8	0	0	0	0	721.43	0	0	0	700.17	0	0
1.5759e+13	0	717.65	0	0	0	0	694.28	0	0	0	702.51	0	0	709.95	0	0	0	707.93	0	0	693.43	0	0	0	714.98	0	0	0	727.45	723.33	0	705.77	0	727.88	0	0	698.84	699.66	0	0	0	0	721.77	0	0	0	700.07	0	0
1.5805e+13	0	716.47	0	0	0	0	693.3	0	0	0	696.91	0	0	706.26	0	0	0	707.55	0	0	692.85	0	0	0	709.82	0	0	0	722.19	721.98	0	702.22	0	722.88	0	0	698.22	698.52	0	0	0	0	721.7	0	0	0	699.72	0	0
1.5852e+13	0	714.95	0	0	0	0	691.23	0	0	0	0	0	0	703.03	0	0	0	707.19	0	0	692.3	0	0	0	705.67	0	0	0	718.15	720.33	0	698.75	0	718.99	0	0	697.15	696.89	0	0	0	0	721.22	0	0	0	699.13	0	0
1.5898e+13	0	713.33	0	0	0	0	0	0	0	0	0	0	0	699.79	0	0	0	706.78	0	0	691.78	0	0	0	701.86	0	0	0	714.8	718.61	0	693.43	0	715.75	0	0	695.78	694.8	0	0	0	0	720.49	0	0	0	698.35	0	0
1.5945e+13	704.2	715.74	0	0	0	711.27	690.76	693.1	0	0	723.62	0	0	721.69	0	0	0	710.31	0	0	696.07	690.09	0	0	741.69	0	698.85	0	757.76	721.13	0	715.69	0	754.4	0	0	698.56	697.94	691.22	0	0	0	722.57	0	693.1	0	701.71	0	0
1.5991e+13	0	718.62	0	0	0	698	694.36	0	0	0	710.35	0	0	715.76	0	0	0	709.71	0	0	695.52	0	0	0	724.03	0	0	0	737.38	724.48	0	711	0	737.13	0	0	699.52	700.51	690.67	0	0	0	722.45	0	0	0	701.22	0	0
1.6038e+13	0	718.68	0	0	0	0	694.96	0	0	0	703.55	0	0	710.97	0	0	0	709.22	0	0	694.97	0	0	0	716.17	0	0	0	728.82	724.39	0	706.7	0	729.23	0	0	699.74	700.46	690.12	0	0	0	722.85	0	0	0	701.14	0	0
1.6084e+13	0	717.54	0	0	0	0	694.09	0	0	0	698.15	0	0	707.19	0	0	0	708.85	0	0	694.37	0	0	0	710.85	0	0	0	723.34	723.08	0	703.1	0	724.02	0	0	699.15	699.37	0	0	0	0	722.83	0	0	0	700.84	0	0
1.6131e+13	0	716.01	0	0	0	0	692.31	0	0	0	0	0	0	703.93	0	0	0	708.5	0	0	693.82	0	0	0	706.63	0	0	0	719.2	721.41	0	699.72	0	720.03	0	0	698.13	697.83	0	0	0	0	722.38	0	0	0	700.28	0	0
1.6177e+13	0	714.38	0	0	0	0	0	0	0	0	0	0	0	700.79	0	0	0	708.1	0	0	693.31	0	0	0	702.87	0	0	0	715.78	719.67	0	695.35	0	716.72	0	0	696.79	695.85	0	0	0	0	721.65	0	0	0	699.49	0	0
1.6224e+13	708.26	716.19	0	0	0	714.36	691.11	695.71	0	0	727.33	0	0	723.18	0	0	0	711.57	690.43	0	697.51	691.81	0	0	746.55	0	701.59	0	763.54	721.48	0	717.15	0	759.05	0	0	699.35	698.54	692.76	0	0	0	723.66	0	695.71	0	702.75	0	0
1.627e+13	0	719.4	0	0	0	699.63	695.05	0	0	0	712.06	0	0	717.26	0	0	0	710.97	0	0	696.98	691.32	0	0	725.83	0	0	0	739.42	725.29	0	712.45	0	739.05	0	0	700.38	701.37	692.22	0	0	0	723.44	0	0	0	702.2	0	0
1.6317e+13	0	719.67	0	0	0	0	695.88	0	0	0	704.88	0	0	712.22	0	0	0	710.46	0	0	696.43	690.82	0	0	717.46	0	0	0	730.22	725.42	0	707.91	0	730.6	0	0	700.7	701.44	691.68	0	0	0	723.88	0	0	0	702.18	0	0
1.6363e+13	0	718.57	0	0	0	0	695.1	0	0	0	699.51	0	0	708.3	0	0	0	710.09	0	0	695.86	690.28	0	0	711.98	0	0	0	724.49	724.14	0	704.21	0	725.17	0	0	700.15	700.37	691.06	0	0	0	723.91	0	0	0	701.91	0	0
1.641e+13	0	717.04	0	0	0	0	693.5	0	0	0	691.92	0	0	704.98	0	0	0	709.75	0	0	695.31	0	0	0	707.68	0	0	0	720.24	722.46	0	700.85	0	721.06	0	0	699.14	698.84	690.5	0	0	0	723.49	0	0	0	701.35	0	0
1.6456e+13	0	715.4	0	0	0	0	690.74	0	0	0	0	0	0	701.89	0	0	0	709.37	0	0	694.8	0	0	0	703.94	0	0	0	716.75	720.7	0	696.98	0	717.68	0	0	697.86	696.99	0	0	0	0	722.77	0	0	0	700.58	0	0
1.6503e+13	712.51	716.66	0	0	0	718.15	691.94	697.85	0	0	731.99	0	0	724.61	0	0	0	712.78	691.64	0	698.9	693.44	0	0	752.93	0	703.16	0	770.96	721.83	0	718.6	0	764.71	0	0	700.22	699.19	694.24	0	0	0	724.74	0	697.85	0	703.79	0	690.2
1.6549e+13	0	720.11	0	0	0	701.34	695.95	0	0	0	713.96	0	0	718.97	0	0	0	712.17	690.42	0	698.37	692.94	0	0	727.84	0	0	0	741.6	726.01	0	714.1	0	741.08	0	0	701.31	702.39	693.71	0	0	0	724.38	0	0	0	703.17	0	0
1.6596e+13	0	720.62	0	0	0	0	696.94	0	0	0	706.31	0	0	713.61	0	0	0	711.66	690.06	0	697.82	692.44	0	0	718.86	0	0	0	731.65	726.41	0	709.28	0	732.01	0	0	701.78	702.59	693.16	0	0	0	724.86	0	0	0	703.17	0	0
1.6642e+13	0	719.58	0	0	0	0	696.22	0	0	0	700.87	0	0	709.52	0	0	0	711.29	0	0	697.26	691.94	0	0	713.19	0	0	0	725.66	725.17	0	705.43	0	726.33	0	0	701.26	701.51	692.57	0	0	0	724.96	0	0	0	702.97	0	0
1.6689e+13	0	718.06	0	0	0	0	694.68	0	0	0	694.74	0	0	706.12	0	0	0	710.96	0	0	696.73	691.44	0	0	708.8	0	0	0	721.28	723.49	0	702.05	0	722.1	0	0	700.24	699.96	692.01	0	0	0	724.57	0	0	0	702.45	0	0
1.6735e+13	0	716.4	0	0	0	0	692.27	0	0	0	0	0	0	703.03	0	0	0	710.58	0	0	696.21	690.92	0	0	705.05	0	0	0	717.72	721.71	0	698.49	0	718.65	0	0	698.95	698.15	691.45	0	0	0	723.86	0	0	0	701.69	0	0
1.6782e+13	718.69	717.2	0	0	0	722.89	692.89	700.95	0	690.95	735.46	0	0	724.11	0	0	0	713.95	692.95	0	700.23	695.1	0	0	761.34	0	706.55	0	781.19	722.24	0	717.32	0	771.82	0	0	701.17	699.83	695.68	0	0	0	725.78	0	700.95	0	704.83	0	691.61
1.6828e+13	0	720.76	0	0	0	703.18	696.43	0	0	690.42	714.89	0	0	720.01	0	0	0	713.34	691.63	0	699.71	694.58	0	0	729.65	0	0	0	743.94	726.66	0	714.87	0	743.26	0	0	702.18	703.13	695.15	0	0	0	725.29	0	0	0	704.12	0	690.39
1.6875e+13	0	721.56	0	0	0	692.59	697.51	0	0	0	707	0	0	714.5	0	0	0	712.81	691.15	0	699.16	694.05	0	0	719.99	0	0	0	733.13	727.36	0	709.98	0	733.46	0	0	702.74	703.42	694.59	0	0	0	725.8	0	0	0	704.17	0	690.62
1.6921e+13	0	720.59	0	0	0	0	696.89	0	0	0	701.57	0	0	710.31	0	0	0	712.44	690.95	0	698.6	693.53	0	0	714.12	0	0	0	726.84	726.19	0	706.09	0	727.51	0	0	702.22	702.32	694	0	0	0	725.96	0	0	0	704.01	0	690.69
1.6968e+13	0	719.07	0	0	0	0	695.53	0	0	0	696.03	0	0	706.87	0	0	0	712.12	690.58	0	698.08	693.01	0	0	709.65	0	0	0	722.31	724.5	0	702.73	0	723.14	0	0	701.2	700.79	693.45	0	0	0	725.61	0	0	0	703.51	0	690.28
1.7014e+13	0	717.39	0	0	0	0	693.35	0	0	0	0	0	0	703.78	0	0	0	711.75	0	0	697.57	692.5	0	0	705.87	0	0	0	718.69	722.71	0	699.34	0	719.61	0	0	699.92	699.01	692.89	0	0	0	724.91	0	0	0	702.76	0	0
1.7061e+13	728.13	717.84	0	0	0	727.82	693.74	704.66	0	692.51	742.03	0	0	722.55	0	0	0	715.07	693.98	0	701.51	696.62	0	0	774.34	0	710.4	0	796.5	722.79	0	715.65	0	780.76	0	0	701.95	700.2	697.05	0	0	0	726.81	0	704.66	0	705.85	0	692.71
1.7107e+13	0	721.33	0	0	0	704.53	696.86	0	0	692.01	716.59	0	0	721.34	0	0	0	714.46	692.69	0	701	696.14	0	0	731.71	0	690.35	0	746.46	727.22	0	716.12	0	745.57	0	0	702.82	703.69	696.53	0	0	0	726.17	0	0	0	705.04	0	691.3
1.7153e+13	0	722.45	0	0	0	694.58	698.17	0	0	691.52	708.1	0	0	715.59	0	0	0	713.92	692.14	0	700.45	695.65	0	0	721.25	0	0	0	734.64	728.28	0	711	0	734.92	0	0	703.56	704.21	695.98	0	0	0	726.7	0	0	0	705.09	0	691.43
1.72e+13	0	721.56	0	0	0	0	697.66	0	0	691.01	702.52	0	0	711.26	0	0	0	713.54	691.9	0	699.9	695.14	0	0	715.14	0	0	0	728.01	727.18	0	706.99	0	728.67	0	0	703.1	703.16	695.41	0	0	0	726.93	0	0	0	704.99	0	691.54
1.7246e+13	0	720.04	0	0	0	0	696.35	0	0	690.48	697.31	0	0	707.74	0	0	0	713.23	691.53	0	699.38	694.61	0	0	710.58	0	0	0	723.34	725.49	0	703.59	0	724.15	0	0	702.08	701.63	694.87	0	0	0	726.61	0	0	0	704.52	0	691.15
1.7293e+13	0	718.35	0	0	0	0	694.36	0	0	0	0	0	0	704.64	0	0	0	712.88	690.91	0	698.87	694.06	0	0	706.75	0	0	0	719.63	723.68	0	700.29	0	720.54	0	0	700.81	699.9	694.28	0	0	0	725.92	0	0	0	703.77	0	690.31
1.7339e+13	744.52	718.59	0	0	0	730.8	694.79	707.46	0	694.09	750.84	0	0	718.61	0	0	0	716.16	695.04	0	702.75	698.08	0	0	797.79	0	714.28	0	821.36	723.49	0	711.94	0	790.89	0	0	702.78	700.77	698.36	0	0	0	727.8	0	707.46	0	706.8	0	693.81
1.7386e+13	692.76	721.79	0	0	0	705.58	697.39	0	0	693.56	718.55	0	0	722.86	0	0	0	715.55	693.73	0	702.24	697.59	0	0	734.06	0	692.76	0	749.21	727.67	0	717.62	0	748.05	0	0	703.43	704.28	697.85	0	0	0	727.02	0	0	0	705.9	0	692.24
1.7432e+13	0	723.28	0	0	0	695.77	698.95	0	0	693.04	709.3	0	0	716.81	0	0	0	714.99	693.12	0	701.69	697.1	0	0	722.61	0	0	0	736.19	729.15	0	712.19	0	736.41	0	0	704.39	705.08	697.31	0	0	0	727.55	0	0	0	705.95	0	692.31
1.7479e+13	0	722.49	0	0	0	0	698.52	0	0	692.53	703.53	0	0	712.31	0	0	0	714.61	692.87	0	701.15	696.61	0	0	716.22	0	0	0	729.19	728.14	0	708.01	0	729.83	0	0	704	704.08	696.75	0	0	0	727.85	0	0	0	705.91	0	692.42
1.7525e+13	0	720.98	0	0	0	0	697.22	0	0	692.02	698.48	0	0	708.69	0	0	0	714.31	692.51	0	700.63	696.11	0	0	711.55	0	0	0	724.35	726.46	0	704.52	0	725.16	0	0	703	702.54	696.2	0	0	0	727.58	0	0	0	705.47	0	692.06
1.7572e+13	0	719.28	0	0	0	0	695.39	0	0	691.51	690.06	0	0	705.55	0	0	0	713.97	691.88	0	700.13	695.61	0	0	707.67	0	0	0	720.56	724.62	0	701.25	0	721.47	0	0	701.73	700.79	695.65	0	0	0	726.91	0	0	0	704.75	0	691.24
1.7618e+13	790.47	719.43	0	0	0	732.57	695.92	709.45	0	695.64	755.17	0	0	711.64	0	0	0	717.21	696	0	703.93	699.51	0	0	843.83	0	716.11	0	862.16	724.32	0	705.53	691.4	796.78	0	0	703.65	701.54	699.63	0	0	0	728.77	0	709.45	0	707.74	0	694.89
1.7665e+13	696.66	722.16	0	0	0	707.53	697.96	0	0	695.13	720.76	0	0	724.48	0	0	0	716.6	694.77	0	703.43	699.03	0	0	736.72	0	695.05	0	752.25	728	0	719.21	690.82	750.76	0	0	704.01	704.82	699.12	0	0	0	727.86	0	0	0	706.75	0	693.23
1.7711e+13	0	724.07	0	0	0	697.39	699.77	0	0	694.6	710.67	0	0	718.11	0	0	0	716.02	694.06	0	702.89	698.53	0	0	724.07	0	0	0	737.79	729.97	0	713.45	690.28	737.95	0	0	705.2	705.98	698.58	0	0	0	728.36	0	0	0	706.78	0	693.18
1.7758e+13	0	723.39	0	0	0	0	699.4	0	0	694.06	704.67	0	0	713.42	0	0	0	715.64	693.81	0	702.34	698.03	0	0	717.35	0	0	0	730.39	729.07	0	709.09	0	731.01	0	0	704.91	705.02	698.03	0	0	0	728.74	0	0	0	706.8	0	693.3
1.7804e+13	0	721.9	0	0	0	0	698.14	0	0	693.52	699.73	0	0	709.69	0	0	0	715.34	693.48	0	701.83	697.53	0	0	712.57	0	0	0	725.37	727.4	0	705.52	0	726.18	0	0	703.93	703.47	697.48	0	0	0	728.51	0	0	0	706.4	0	692.99
1.7851e+13	0	720.19	0	0	0	0	696.38	0	0	692.99	692.55	0	0	706.5	0	0	0	715.01	692.91	0	701.34	697.02	0	0	708.63	0	0	0	721.48	725.54	0	702.26	0	722.39	0	0	702.66	701.71	696.94	0	0	0	727.86	0	0	0	705.69	0	692.21
1.7897e+13	904.7	720.3	0	0	0	717.75	697.22	701.01	0	697.05	732.54	0	0	704.73	0	0	0	718.22	696.97	0	705.07	700.86	0	0	927.76	0	705.78	0	935.24	725.2	0	699.42	692.81	775.17	0	0	704.56	702.45	700.85	0	0	0	729.72	0	701.01	0	708.66	0	695.89
1.7944e+13	700.27	722.44	0	0	0	709.81	698.29	690.89	0	696.55	722.76	0	0	725.55	0	0	0	717.62	695.76	0	704.58	700.39	0	0	739.51	0	697.39	0	755.7	728.21	0	719.92	692.27	753.79	0	0	704.57	705.16	700.34	0	0	0	728.68	0	690.89	0	707.59	0	694.27
1.799e+13	0	724.82	0	0	0	699	700.33	0	0	696.06	711.78	0	0	719.03	0	0	0	717.02	695.05	0	704.04	699.91	0	0	725.39	0	0	0	739.47	730.74	0	714.24	691.72	739.56	0	0	705.95	706.67	699.81	0	0	0	729.13	0	0	0	707.58	0	694.01
1.8037e+13	0	724.27	0	0	0	0	700.03	0	0	695.57	705.59	0	0	714.22	0	0	0	716.62	694.73	0	703.5	699.42	0	0	718.31	0	0	0	731.61	729.98	0	709.83	691.16	732.21	0	0	705.74	705.77	699.27	0	0	0	729.58	0	0	0	707.66	0	694.1
1.8083e+13	0	722.8	0	0	0	0	698.85	0	0	695.05	700.71	0	0	710.44	0	0	0	716.34	694.38	0	702.98	698.92	0	0	713.4	0	0	0	726.39	728.32	0	706.23	690.59	727.19	0	0	704.76	704.22	698.71	0	0	0	729.41	0	0	0	707.31	0	693.82
1.813e+13	0	721.08	0	0	0	0	697.19	0	0	694.5	694.72	0	0	707.23	0	0	0	716.02	693.82	0	702.49	698.41	0	0	709.41	0	0	0	722.4	726.45	0	703.02	690.04	723.3	0	0	703.48	702.49	698.18	0	0	0	728.79	0	0	0	706.62	0	693.13
1.8176e+13	0	719.32	0	0	0	0	694.94	0	0	693.95	0	0	0	704.27	0	0	0	715.62	693.04	0	702.02	697.9	0	0	705.91	0	0	0	719.08	724.58	0	699.63	0	720.06	0	0	702.06	700.61	697.66	0	0	0	727.9	0	0	0	705.72	0	691.96
1.8223e+13	703.01	722.63	0	0	0	712.16	698.71	693.66	0	697.93	724.55	0	0	726.98	0	0	0	718.6	696.66	0	705.68	701.69	0	0	742.82	0	699.44	0	759.66	728.32	0	721.27	693.64	757.18	0	0	705	705.37	701.52	0	0	0	729.5	0	693.66	0	708.4	0	695.19
1.8269e+13	0	725.51	0	0	0	700.32	700.95	0	0	697.43	712.65	0	0	720.19	0	0	0	717.99	695.92	0	705.15	701.21	0	0	726.86	0	0	0	741.21	731.46	0	715.29	693.09	741.21	0	0	706.6	707.39	700.99	0	0	0	729.86	0	0	0	708.33	0	694.81
1.8316e+13	0	725.12	0	0	0	0	700.72	0	0	696.94	706.28	0	0	715.17	0	0	0	717.58	695.62	0	704.61	700.73	0	0	719.37	0	0	0	732.84	730.86	0	710.67	692.55	733.41	0	0	706.53	706.56	700.45	0	0	0	730.39	0	0	0	708.47	0	694.89
1.8362e+13	0	723.68	0	0	0	0	699.55	0	0	696.44	701.41	0	0	711.27	0	0	0	717.3	695.27	0	704.09	700.24	0	0	714.3	0	0	0	727.4	729.22	0	706.98	691.99	728.19	0	0	705.58	705.01	699.9	0	0	0	730.28	0	0	0	708.17	0	694.62
1.8409e+13	0	721.95	0	0	0	0	697.96	0	0	695.93	695.96	0	0	707.99	0	0	0	716.99	694.7	0	703.61	699.75	0	0	710.25	0	0	0	723.3	727.33	0	703.75	691.44	724.2	0	0	704.3	703.26	699.38	0	0	0	729.69	0	0	0	707.5	0	693.94
1.8455e+13	0	720.17	0	0	0	0	695.82	0	0	695.42	0	0	0	705.03	0	0	0	716.6	693.92	0	703.14	699.26	0	0	706.72	0	0	0	719.92	725.44	0	700.48	690.84	720.89	0	0	702.87	701.4	698.86	0	0	0	728.81	0	0	0	706.61	0	692.87
1.8502e+13	706.38	722.74	0	0	0	714.75	698.98	696.12	0	699.29	727.41	0	0	728.35	0	0	0	719.55	697.54	0	706.75	702.95	0	0	746.77	0	701.98	0	764.35	728.33	0	722.5	694.98	761.1	0	0	705.42	705.44	702.64	0	0	0	730.31	0	696.12	0	709.19	0	696.02
1.8548e+13	0	726.13	0	0	0	701.71	701.51	0	0	698.79	714	0	0	721.38	0	0	0	718.92	696.75	0	706.22	702.47	0	0	728.43	0	0	0	743.04	732.11	0	716.43	694.43	742.93	0	0	707.19	708.03	702.13	0	0	0	730.56	0	0	0	709.05	0	695.58
1.8595e+13	0	725.93	0	0	0	691.58	701.42	0	0	698.28	707.3	0	0	716.16	0	0	0	718.5	696.44	0	705.67	701.99	0	0	720.47	0	0	0	734.09	731.71	0	711.62	693.88	734.63	0	0	707.28	707.34	701.59	0	0	0	731.17	0	0	0	709.24	0	695.65
1.8641e+13	0	724.53	0	0	0	0	700.3	0	0	697.77	702.36	0	0	712.15	0	0	0	718.22	696.11	0	705.16	701.51	0	0	715.22	0	0	0	728.42	730.09	0	707.83	693.33	729.2	0	0	706.38	705.8	701.05	0	0	0	731.12	0	0	0	708.99	0	695.39
1.8688e+13	0	722.79	0	0	0	0	698.73	0	0	697.26	697.35	0	0	708.81	0	0	0	717.93	695.57	0	704.68	701.02	0	0	711.1	0	0	0	724.2	728.2	0	704.57	692.77	725.09	0	0	705.1	704.04	700.53	0	0	0	730.55	0	0	0	708.35	0	694.73
1.8734e+13	0	720.99	0	0	0	0	696.74	0	0	696.76	0	0	0	705.83	0	0	0	717.55	694.79	0	704.21	700.53	0	0	707.54	0	0	0	720.75	726.28	0	701.39	692.21	721.72	0	0	703.67	702.19	700.01	0	0	0	729.68	0	0	0	707.47	0	693.75
1.8781e+13	709.9	722.81	0	0	0	717.45	699.36	698.41	0	700.56	730.93	0	0	729.75	0	0	0	720.47	698.37	0	707.77	704.15	0	0	751.66	0	703.88	0	770.08	728.27	0	723.84	696.26	765.72	0	0	705.85	705.49	703.73	0	0	0	731.12	0	698.41	0	709.98	0	696.86
1.8827e+13	0	726.68	0	0	0	702.91	702.19	0	0	700.08	715.49	0	0	722.7	0	0	0	719.83	697.56	0	707.25	703.69	0	0	730.13	0	0	0	744.98	732.69	0	717.75	695.73	744.74	0	0	707.77	708.72	703.22	0	0	0	731.22	0	0	0	709.73	0	696.34
1.8873e+13	0	726.72	0	0	0	693.7	702.22	0	0	699.6	708.38	0	0	717.24	0	0	0	719.39	697.25	0	706.7	703.22	0	0	721.63	0	0	0	735.37	732.52	0	712.68	695.18	735.87	0	0	708.04	708.17	702.68	0	0	0	731.91	0	0	0	709.97	0	696.42
1.892e+13	0	725.35	0	0	0	0	701.12	0	0	699.09	703.32	0	0	713.09	0	0	0	719.11	696.94	0	706.19	702.73	0	0	716.19	0	0	0	729.45	730.95	0	708.76	694.64	730.21	0	0	707.19	706.64	702.14	0	0	0	731.93	0	0	0	709.78	0	696.21
1.8966e+13	0	723.61	0	0	0	0	699.55	0	0	698.58	698.54	0	0	709.68	0	0	0	718.83	696.42	0	705.72	702.24	0	0	711.98	0	0	0	725.09	729.04	0	705.44	694.06	725.98	0	0	705.92	704.87	701.63	0	0	0	731.4	0	0	0	709.17	0	695.6
1.9013e+13	0	721.8	0	0	0	0	697.65	0	0	698.06	690.52	0	0	706.67	0	0	0	718.46	695.69	0	705.25	701.75	0	0	708.38	0	0	0	721.57	727.11	0	702.29	693.51	722.54	0	0	704.49	703.01	701.12	0	0	0	730.54	0	0	0	708.3	0	694.61
1.9059e+13	714.12	722.9	0	0	0	720.9	699.67	700.09	690.8	701.79	735.38	0	0	730.92	0	0	690.8	721.36	699.23	0	708.76	705.31	0	0	758.02	0	706.3	0	777.43	728.21	0	724.89	697.48	771.34	0	0	706.35	705.52	704.78	0	690.8	0	731.93	0	700.09	0	710.76	0	697.73
1.9106e+13	0	727.17	0	0	0	704.21	702.88	0	690	701.31	717.2	0	0	724.09	0	0	690	720.71	698.37	0	708.24	704.85	0	0	731.98	0	0	0	747.05	733.19	0	719.14	696.96	746.66	0	0	708.32	709.38	704.27	0	690	0	731.86	0	0	0	710.39	0	697.11
1.9152e+13	0	727.47	0	0	0	695.42	703.05	0	0	700.83	709.58	0	0	718.37	0	0	0	720.25	698.08	0	707.69	704.39	0	0	722.85	0	0	0	736.68	733.31	0	713.82	696.43	737.15	0	0	708.8	709.03	703.73	0	0	0	732.61	0	0	0	710.68	0	697.21
1.9199e+13	0	726.17	0	0	0	0	701.96	0	0	700.34	704.37	0	0	714.08	0	0	0	719.97	697.77	0	707.18	703.91	0	0	717.19	0	0	0	730.48	731.79	0	709.75	695.89	731.23	0	0	708.01	707.51	703.2	0	0	0	732.71	0	0	0	710.55	0	697.01
1.9245e+13	0	724.43	0	0	0	0	700.41	0	0	699.84	699.71	0	0	710.58	0	0	0	719.7	697.27	0	706.71	703.43	0	0	712.89	0	0	0	725.99	729.87	0	706.35	695.33	726.87	0	0	706.75	705.71	702.68	0	0	0	732.21	0	0	0	709.97	0	696.43
1.9292e+13	0	722.6	0	0	0	0	698.54	0	0	699.34	692.69	0	0	707.53	0	0	0	719.35	696.56	0	706.25	702.94	0	0	709.25	0	0	0	722.38	727.91	0	703.22	694.78	723.35	0	0	705.31	703.85	702.18	0	0	0	731.36	0	0	0	709.12	0	695.51
1.9338e+13	720.19	723.08	0	0	0	723.86	700.05	702.98	691.73	702.98	740.87	0	0	731.23	0	0	691.73	722.22	700.07	0	709.71	706.43	690.67	0	766.77	0	709.44	0	787.46	728.24	0	724.87	698.66	778.35	0	0	706.92	705.57	705.78	0	691.73	0	732.74	0	702.98	0	711.55	0	698.59
1.9385e+13	0	727.59	0	0	0	705.32	703.47	0	690.94	702.5	718.79	0	0	725.32	0	0	690.94	721.56	699.18	0	709.19	705.98	690.11	0	733.88	0	691.18	0	749.28	733.61	0	720.33	698.14	748.72	0	0	708.84	709.93	705.28	0	690.94	0	732.47	0	0	0	711.05	0	697.89
1.9431e+13	0	728.21	0	0	0	696.64	703.79	0	690.13	702.02	710.62	0	0	719.36	0	0	690.13	721.08	698.88	0	708.65	705.51	0	0	724	0	0	0	738.04	734.07	0	714.77	697.61	738.46	0	0	709.52	709.81	704.75	0	690.13	0	733.28	0	0	0	711.37	0	697.97
1.9478e+13	0	726.97	0	0	0	0	702.7	0	0	701.53	705.23	0	0	714.93	0	0	0	720.8	698.6	0	708.13	705.04	0	0	718.09	0	0	0	731.54	732.61	0	710.58	697.08	732.27	0	0	708.8	708.3	704.22	0	0	0	733.45	0	0	0	711.3	0	697.79
1.9524e+13	0	725.23	0	0	0	0	701.16	0	0	701.03	700.63	0	0	711.36	0	0	0	720.54	698.1	0	707.66	704.56	0	0	713.69	0	0	0	726.89	730.69	0	707.12	696.53	727.77	0	0	707.54	706.49	703.7	0	0	0	733	0	0	0	710.76	0	697.22
1.9571e+13	0	723.39	0	0	0	0	699.35	0	0	700.54	694.54	0	0	708.27	0	0	0	720.2	697.39	0	707.21	704.08	0	0	710.01	0	0	0	723.2	728.71	0	703.98	695.99	724.17	0	0	706.09	704.62	703.21	0	0	0	732.17	0	0	0	709.93	0	696.33
1.9617e+13	728.8	723.4	0	0	0	728.77	700.36	706.02	692.66	704.12	746.48	0	0	730.03	0	0	692.66	723.06	700.88	0	710.62	707.51	692.01	0	779.98	0	712.36	0	802.17	728.43	0	722.77	699.79	786.99	0	0	707.5	705.62	706.75	0	692.66	0	733.53	0	706.02	0	712.33	0	699.39
1.9664e+13	692.09	727.92	0	0	0	706.69	703.74	0	691.88	703.65	720.08	0	0	726.47	0	0	691.88	722.39	699.92	0	710.12	707.06	691.45	0	735.92	0	693.22	0	751.71	733.94	0	721.23	699.28	750.93	0	0	709.24	710.28	706.26	0	691.88	0	733.07	0	0	0	711.68	0	698.57
1.971e+13	0	728.9	0	0	0	697.79	704.3	0	691.04	703.17	711.46	0	0	720.27	0	0	691.04	721.88	699.63	0	709.57	706.6	690.89	0	725.18	0	0	0	739.44	734.79	0	715.55	698.76	739.81	0	0	710.16	710.45	705.73	0	691.04	0	733.91	0	0	0	712.03	0	698.65
1.9757e+13	0	727.75	0	0	0	0	703.28	0	690.33	702.69	705.96	0	0	715.71	0	0	690.33	721.6	699.35	0	709.06	706.13	690.31	0	719	0	0	0	732.6	733.41	0	711.27	698.22	733.31	0	0	709.5	708.97	705.2	0	690.33	0	734.17	0	0	0	712.02	0	698.47
1.9803e+13	0	726.01	0	0	0	0	701.76	0	0	702.19	701.39	0	0	712.07	0	0	0	721.36	698.86	0	708.59	705.65	0	0	714.48	0	0	0	727.79	731.49	0	707.77	697.69	728.66	0	0	708.26	707.16	704.69	0	0	0	733.76	0	0	0	711.52	0	697.9
1.985e+13	0	724.16	0	0	0	0	699.99	0	0	701.7	695.86	0	0	708.94	0	0	0	721.02	698.17	0	708.14	705.17	0	0	710.75	0	0	0	724	729.49	0	704.64	697.14	724.97	0	0	706.81	705.28	704.19	0	0	0	732.95	0	0	0	710.7	0	697.03
1.9896e+13	744.11	723.89	0	0	0	734.01	700.71	709.07	693.54	705.21	755.35	0	690.5	726.02	0	0	693.54	723.87	701.61	0	711.51	708.54	693.27	0	802.83	0	715.73	0	825.36	728.84	0	718.81	700.88	796.57	0	0	708.09	705.77	707.69	690.5	693.54	0	734.31	0	709.07	0	713.08	0	700.08
1.9943e+13	695.71	728.15	0	0	0	708.28	704.03	0	692.76	704.74	721.84	0	0	727.77	0	0	692.76	723.2	700.6	0	711.01	708.1	692.72	0	738.18	0	695.2	0	754.37	734.16	0	722.43	700.38	753.33	0	0	709.54	710.54	707.2	0	692.76	0	733.65	0	0	0	712.28	0	699.16
1.9989e+13	0	729.56	0	0	0	698.99	704.86	0	691.93	704.28	712.52	0	0	721.27	0	0	691.93	722.66	700.28	0	710.47	707.64	692.17	0	726.42	0	0	0	740.88	735.48	0	716.51	699.86	741.19	0	0	710.72	711.07	706.68	0	691.93	0	734.5	0	0	0	712.64	0	699.25
2.0036e+13	0	728.5	0	0	0	0	703.91	0	691.19	703.8	706.81	0	0	716.56	0	0	691.19	722.37	700.04	0	709.95	707.18	691.61	0	719.94	0	0	0	733.67	734.19	0	712.08	699.33	734.36	0	0	710.17	709.66	706.15	0	691.19	0	734.86	0	0	0	712.7	0	699.11
2.0082e+13	0	726.77	0	0	0	0	702.41	0	690.58	703.31	702.23	0	0	712.83	0	0	690.58	722.14	699.57	0	709.48	706.7	691.06	0	715.29	0	0	0	728.68	732.28	0	708.5	698.8	729.54	0	0	708.95	707.84	705.64	0	690.58	0	734.5	0	0	0	712.23	0	698.58
2.0129e+13	0	724.9	0	0	0	0	700.66	0	690.01	702.82	697.13	0	0	709.65	0	0	690.01	721.82	698.88	0	709.04	706.23	690.46	0	711.5	0	0	0	724.8	730.26	0	705.35	698.26	725.76	0	0	707.5	705.95	705.15	0	690.01	0	733.71	0	0	0	711.43	0	697.71
2.0175e+13	785.47	724.52	0	0	0	734.36	701.28	710.08	694.35	706.27	761.96	0	691.31	718.26	0	0	694.35	724.65	702.32	0	712.37	709.54	694.52	0	844.81	0	716.59	0	862.68	729.45	0	711.9	701.93	802.68	0	0	708.74	706.2	708.59	691.31	694.35	0	735.08	0	710.08	0	713.8	0	700.78
2.0222e+13	698.91	728.27	0	0	0	710.09	704.32	690.47	693.61	705.8	723.59	0	690.54	729.13	0	0	693.61	723.98	701.25	0	711.87	709.1	693.95	0	740.72	0	697.2	0	757.33	734.25	0	723.71	701.43	755.95	0	0	709.8	710.74	708.11	690.54	693.61	0	734.23	0	690.47	0	712.86	0	699.74
2.0268e+13	0	730.16	0	0	0	700.18	705.45	0	692.77	705.34	713.5	0	0	722.32	0	0	692.77	723.41	700.92	0	711.33	708.65	693.39	0	727.72	0	0	0	742.38	736.12	0	717.49	700.92	742.61	0	0	711.26	711.71	707.59	0	692.77	0	735.07	0	0	0	713.2	0	699.85
2.0315e+13	0	729.22	0	0	0	0	704.55	0	692.02	704.86	707.58	0	0	717.42	0	0	692.02	723.12	700.71	0	710.81	708.19	692.84	0	720.9	0	0	0	734.75	734.95	0	712.89	700.4	735.41	0	0	710.83	710.36	707.06	0	692.02	0	735.51	0	0	0	713.34	0	699.75
2.0361e+13	0	727.51	0	0	0	0	703.06	0	691.4	704.38	702.97	0	0	713.59	0	0	691.4	722.89	700.27	0	710.34	707.72	692.29	0	716.1	0	0	0	729.58	733.04	0	709.22	699.87	730.43	0	0	709.64	708.53	706.55	0	691.4	0	735.21	0	0	0	712.92	0	699.24
2.0408e+13	0	725.63	0	0	0	0	701.32	0	690.82	703.9	698.19	0	0	710.36	0	0	690.82	722.59	699.59	0	709.9	707.25	691.73	0	712.24	0	0	0	725.59	731.01	0	706.04	699.34	726.55	0	0	708.18	706.63	706.07	0	690.82	0	734.45	0	0	0	712.13	0	698.41
2.0454e+13	894.18	725.22	0	0	690.14	715.09	701.95	699.97	695.17	707.28	746.18	0	692.11	709.48	0	0	695.17	725.41	703.02	0	713.19	710.5	695.72	0	919.74	0	704.32	690.43	928.34	730.16	0	704.57	702.94	786.82	0	0	709.42	706.81	709.46	692.11	695.17	0	735.82	0	699.97	0	714.5	0	701.46
2.0501e+13	701.92	728.29	0	0	0	711.88	704.52	693.36	694.41	706.83	725.62	0	691.35	730.55	0	0	694.41	724.74	701.9	0	712.7	710.07	695.17	0	743.61	0	699.3	0	760.68	734.21	0	725.04	702.44	758.88	0	0	710.02	710.82	708.98	691.35	694.41	0	734.81	0	693.36	0	713.44	0	700.32
2.0547e+13	0	730.73	0	0	0	701.25	706.02	0	693.6	706.36	714.56	0	690.49	723.41	0	0	693.6	724.15	701.54	0	712.17	709.62	694.63	0	729.09	0	0	0	743.94	736.72	0	718.54	701.94	744.09	0	0	711.77	712.31	708.47	690.49	693.6	0	735.6	0	0	0	713.74	0	700.43
2.0593e+13	0	729.92	0	0	0	691.64	705.2	0	692.84	705.89	708.39	0	0	718.32	0	0	692.84	723.84	701.37	0	711.64	709.16	694.04	0	721.89	0	0	0	735.85	735.68	0	713.75	701.42	736.49	0	0	711.47	711.06	707.94	0	692.84	0	736.14	0	0	0	713.95	0	700.38
2.064e+13	0	728.24	0	0	0	0	703.7	0	692.2	705.41	703.73	0	0	714.38	0	0	692.2	723.62	700.95	0	711.17	708.69	693.49	0	716.94	0	0	0	730.48	733.79	0	709.98	700.9	731.32	0	0	710.31	709.23	707.43	0	692.2	0	735.9	0	0	0	713.58	0	699.89
2.0686e+13	0	726.35	0	0	0	0	701.97	0	691.63	704.93	699.16	0	0	711.08	0	0	691.63	723.33	700.29	0	710.74	708.23	692.92	0	713	0	0	0	726.38	731.74	0	706.75	700.37	727.33	0	0	708.86	707.3	706.95	0	691.63	0	735.17	0	0	0	712.82	0	699.07
2.0733e+13	0	724.46	0	0	0	0	700.03	0	691.02	704.45	691.85	0	0	708.15	0	0	691.02	722.91	699.44	0	710.3	707.77	692.36	0	709.59	0	0	0	723.01	729.73	0	703.69	699.84	724.03	0	0	707.32	705.38	706.48	0	691.02	0	734.16	0	0	0	711.84	0	698.02
2.0779e+13	704.83	728.2	0	0	690.52	714.09	704.6	695.47	695.22	707.81	728.12	690.13	692.14	731.99	0	0	695.22	725.48	702.54	0	713.51	711	696.32	0	746.95	0	701.52	691.13	764.56	734.05	0	726.37	703.42	762.21	0	0	710.21	710.79	709.83	692.14	695.22	0	735.39	0	695.47	0	714.02	0	700.88
2.0826e+13	0	731.24	0	0	0	702.53	706.59	0	694.4	707.35	715.81	0	691.3	724.5	0	0	694.4	724.86	702.13	0	712.97	710.56	695.78	0	730.52	0	0	690.57	745.59	737.26	0	719.6	702.92	745.64	0	0	712.24	712.89	709.32	691.3	694.4	0	736.09	0	0	0	714.26	0	700.98
2.0872e+13	0	730.61	0	0	0	694.01	705.84	0	693.64	706.89	709.33	0	690.5	719.21	0	0	693.64	724.53	701.99	0	712.44	710.1	695.23	0	722.89	0	0	0	736.98	736.4	0	714.62	702.41	737.58	0	0	712.1	711.74	708.79	690.5	693.64	0	736.74	0	0	0	714.53	0	700.99
2.0919e+13	0	728.95	0	0	0	0	704.36	0	693	706.41	704.58	0	0	715.16	0	0	693	724.32	701.61	0	711.97	709.64	694.68	0	717.76	0	0	0	731.38	734.53	0	710.74	701.89	732.21	0	0	710.98	709.92	708.28	0	693	0	736.57	0	0	0	714.22	0	700.54
2.0965e+13	0	727.05	0	0	0	0	702.64	0	692.4	705.93	700.16	0	0	711.8	0	0	692.4	724.05	700.97	0	711.54	709.17	694.09	0	713.74	0	0	0	727.17	732.47	0	707.47	701.37	728.11	0	0	709.53	707.98	707.8	0	692.4	0	735.86	0	0	0	713.49	0	699.74
2.1012e+13	0	725.14	0	0	0	0	700.74	0	691.82	705.46	693.83	0	0	708.84	0	0	691.82	723.64	700.13	0	711.11	708.71	693.53	0	710.3	0	0	0	723.72	730.43	0	704.43	700.84	724.75	0	0	707.98	706.05	707.33	0	691.82	0	734.86	0	0	0	712.52	0	698.69
2.1058e+13	708.17	728.03	0	0	691.47	716.63	704.61	697.88	695.98	708.76	730.88	690.63	692.92	733.31	0	0	695.98	726.2	703.18	0	714.28	711.9	697.42	0	750.89	0	704.03	692.31	769.17	733.77	0	727.42	704.36	766.06	0	0	710.4	710.63	710.64	692.92	695.98	0	735.98	0	697.88	0	714.6	0	701.47
2.1105e+13	0	731.7	0	0	690.87	703.86	707.09	0	695.19	708.31	717.03	0	692.08	725.53	0	0	695.19	725.55	702.71	0	713.75	711.46	696.88	0	732	0	0	691.77	747.33	737.75	0	720.57	703.87	747.27	0	0	712.66	713.39	710.14	692.08	695.19	0	736.56	0	0	0	714.75	0	701.52
2.1151e+13	0	731.27	0	0	690.28	695.86	706.47	0	694.42	707.84	710.22	0	691.28	720.05	0	0	694.42	725.2	702.61	0	713.22	711.01	696.35	0	723.87	0	0	691.22	738.13	737.09	0	715.42	703.36	738.7	0	0	712.69	712.39	709.61	691.28	694.42	0	737.3	0	0	0	715.09	0	701.59
2.1198e+13	0	729.64	0	0	0	0	705	0	693.77	707.37	705.36	0	690.61	715.89	0	0	693.77	725	702.25	0	712.74	710.55	695.8	0	718.55	0	0	690.66	732.3	735.25	0	711.46	702.85	733.11	0	0	711.62	710.57	709.1	690.61	693.77	0	737.21	0	0	0	714.84	0	701.16
2.1244e+13	0	727.74	0	0	0	0	703.28	0	693.2	706.9	701.04	0	690.04	712.47	0	0	693.2	724.74	701.63	0	712.31	710.08	695.25	0	714.45	0	0	690.05	727.96	733.18	0	708.14	702.32	728.89	0	0	710.18	708.62	708.62	690.04	693.2	0	736.53	0	0	0	714.13	0	700.38
2.1291e+13	0	725.81	0	0	0	0	701.41	0	692.57	706.42	695.47	0	0	709.49	0	0	692.57	724.35	700.81	0	711.88	709.63	694.69	0	710.97	0	0	0	724.44	731.12	0	705.11	701.81	725.45	0	0	708.63	706.68	708.16	0	692.57	0	735.55	0	0	0	713.18	0	699.36
2.1337e+13	711.62	727.81	0	0	692.48	719.28	704.55	700.39	696.71	709.67	734.37	690.86	693.69	734.64	0	0	696.71	726.89	703.81	0	715.03	712.77	698.48	0	755.73	0	706.5	693.48	774.81	733.41	0	728.59	705.27	770.61	0	0	710.57	710.36	711.43	693.69	696.71	0	736.59	0	700.39	0	715.19	0	702.04
2.1384e+13	0	732.09	0	0	691.82	705.03	707.59	0	695.94	709.22	718.45	0	692.85	726.66	0	0	695.94	726.22	703.27	0	714.5	712.33	697.95	0	733.58	0	0	692.92	749.17	738.17	0	721.68	704.78	748.99	0	0	713.02	713.86	710.93	692.85	695.94	0	737	0	0	0	715.21	0	702.03
2.143e+13	0	731.9	0	0	691.19	697.1	707.12	0	695.19	708.77	711.21	0	692.04	720.95	0	0	695.19	725.85	703.19	0	713.96	711.88	697.41	0	724.9	0	0	692.36	739.31	737.76	0	716.32	704.28	739.84	0	0	713.26	713.05	710.4	692.04	695.19	0	737.84	0	0	0	715.62	0	702.17
2.1477e+13	0	730.32	0	0	690.59	0	705.67	0	694.53	708.3	706.2	0	691.37	716.67	0	0	694.53	725.65	702.88	0	713.49	711.42	696.87	0	719.38	0	0	691.81	733.22	735.96	0	712.24	703.76	734.01	0	0	712.25	711.25	709.89	691.37	694.53	0	737.82	0	0	0	715.43	0	701.79
2.1523e+13	0	728.41	0	0	689.99	0	703.94	0	693.93	707.83	701.89	0	690.77	713.19	0	0	693.93	725.41	702.28	0	713.06	710.96	696.33	0	715.17	0	0	691.26	728.74	733.87	0	708.85	703.25	729.67	0	0	710.83	709.29	709.41	690.77	693.93	0	737.19	0	0	0	714.76	0	701.03
2.157e+13	0	726.47	0	0	0	0	702.09	0	693.36	707.36	696.73	0	690.2	710.16	0	0	693.36	725.03	701.47	0	712.64	710.51	695.78	0	711.65	0	0	690.7	725.14	731.8	0	705.81	702.73	726.16	0	0	709.27	707.34	708.95	690.2	693.36	0	736.22	0	0	0	713.82	0	700.02
2.1616e+13	716.26	727.59	0	0	693.36	722.77	704.48	703.24	697.43	710.56	738.76	690.95	694.42	735.82	0	0	697.43	727.57	704.45	0	715.75	713.61	699.51	0	762.01	0	709.53	694.68	782.01	733.03	0	729.55	706.14	776.13	0	0	710.8	710.03	712.19	694.42	697.43	0	737.21	690.69	703.24	0	715.78	0	702.64
2.1663e+13	0	732.41	0	0	692.78	706.43	708.08	0	696.66	710.11	720.03	0	693.62	727.89	0	0	696.66	726.88	703.82	0	715.23	713.18	698.98	0	735.31	0	692.44	694.08	751.15	738.52	0	722.91	705.66	750.82	0	0	713.36	714.31	711.69	693.62	696.66	0	737.42	690.08	0	0	715.65	0	702.53
2.1709e+13	0	732.51	0	0	692.16	698.38	707.8	0	695.92	709.66	712.29	0	692.79	721.92	0	0	695.92	726.48	703.77	0	714.69	712.73	698.44	0	725.99	0	0	693.5	740.52	738.4	0	717.3	705.16	741.01	0	0	713.82	713.72	711.17	692.79	695.92	0	738.34	0	0	0	716.13	0	702.75
2.1756e+13	0	730.98	0	0	691.5	0	706.36	0	695.27	709.19	707.11	0	692.11	717.51	0	0	695.27	726.28	703.5	0	714.21	712.27	697.91	0	720.24	0	0	692.94	734.15	736.65	0	713.08	704.65	734.93	0	0	712.89	711.95	710.66	692.11	695.27	0	738.41	0	0	0	716.01	0	702.42
2.1802e+13	0	729.08	0	0	690.88	0	704.63	0	694.68	708.72	702.79	0	691.53	713.94	0	0	694.68	726.05	702.93	0	713.78	711.81	697.37	0	715.93	0	0	692.38	729.53	734.56	0	709.62	704.14	730.45	0	0	711.48	709.98	710.18	691.53	694.68	0	737.82	0	0	0	715.37	0	701.68
2.1849e+13	0	727.12	0	0	690.28	0	702.79	0	694.08	708.25	698.03	0	690.93	710.87	0	0	694.08	725.68	702.13	0	713.36	711.36	696.83	0	712.36	0	0	691.82	725.85	732.46	0	706.56	703.63	726.86	0	0	709.92	708.01	709.72	690.93	694.08	0	736.86	0	0	0	714.44	0	700.69
2.1895e+13	721.84	727.47	0	0	694.26	726.11	704.44	706.22	698.14	711.41	742.6	690.5	695.17	736.45	0	0	698.14	728.22	705.09	0	716.45	714.41	700.49	0	770.7	0	712.92	695.78	791.74	732.74	0	729.6	706.98	782.94	0	0	711.12	709.74	712.92	695.17	698.14	0	737.84	691.53	706.22	0	716.38	0	703.27
2.1942e+13	692.59	732.66	0	0	693.64	707.52	708.41	0	697.38	710.96	721.19	0	694.36	729.08	0	0	697.38	727.52	704.37	0	715.93	713.99	699.97	0	737.2	0	694.41	695.23	753.28	738.77	0	723.91	706.5	752.78	0	0	713.67	714.68	712.43	694.36	697.38	0	737.81	690.92	0	0	716.09	0	703.03
2.1988e+13	0	733.09	0	0	693.05	699.27	708.34	0	696.63	710.51	713.07	0	693.56	722.82	0	0	696.63	727.08	704.34	0	715.39	713.54	699.44	0	727.12	0	0	694.67	741.77	739.01	0	718.1	706.01	742.22	0	0	714.37	714.34	711.91	693.56	696.63	0	738.81	690.31	0	0	716.62	0	703.31
2.2035e+13	0	731.64	0	0	692.46	0	706.93	0	695.99	710.05	707.77	0	692.84	718.26	0	0	695.99	726.89	704.11	0	714.9	713.09	698.91	0	721.1	0	0	694.07	735.09	737.32	0	713.77	705.5	735.86	0	0	713.51	712.59	711.39	692.84	695.99	0	738.98	0	0	0	716.57	0	703.01
2.2081e+13	0	729.73	0	0	691.78	0	705.21	0	695.41	709.58	703.45	0	692.24	714.62	0	0	695.41	726.67	703.55	0	714.48	712.63	698.37	0	716.67	0	0	693.49	730.32	735.23	0	710.25	704.99	731.24	0	0	712.11	710.6	710.92	692.24	695.41	0	738.43	0	0	0	715.97	0	702.29
2.2128e+13	0	727.76	0	0	691.14	0	703.37	0	694.84	709.12	698.92	0	691.67	711.5	0	0	694.84	726.32	702.77	0	714.06	712.18	697.83	0	713.03	0	0	692.91	726.56	733.12	0	707.16	704.49	727.56	0	0	710.55	708.62	710.46	691.67	694.84	0	737.49	0	0	0	715.06	0	701.31
2.2174e+13	729.19	727.53	0	0	695.14	731.13	704.37	708.39	698.83	712.23	749.26	0	695.86	735.58	0	0	698.83	728.86	705.72	0	717.13	715.19	701.44	690.47	783.76	0	715.23	696.81	805.78	732.64	0	728.4	707.8	791.26	0	0	711.5	709.47	713.63	695.86	698.83	0	738.47	692.4	708.39	0	716.99	0	703.86
2.2221e+13	695.25	732.83	0	0	694.56	708.82	708.68	0	698.08	711.79	722.81	690.05	695.1	730.32	0	0	698.08	728.14	704.88	0	716.61	714.77	700.92	0	739.22	0	695.6	696.27	755.62	738.94	0	725.07	707.32	754.91	0	0	713.88	714.94	713.14	695.1	698.08	0	738.2	691.76	0	0	716.52	0	703.45
2.2267e+13	0	733.65	0	0	693.91	700.16	708.88	0	697.33	711.34	714.08	0	694.27	723.76	0	0	697.33	727.67	704.86	0	716.07	714.33	700.4	0	728.26	0	0	695.73	743.08	739.6	0	719.01	706.83	743.47	0	0	714.86	714.92	712.62	694.27	697.33	0	739.25	691.13	0	0	717.08	0	703.8
2.2313e+13	0	732.28	0	0	693.3	0	707.53	0	696.67	710.88	708.57	0	693.57	719.05	0	0	696.67	727.47	704.68	0	715.58	713.88	699.88	0	721.97	0	0	695.19	736.06	737.99	0	714.53	706.33	736.8	0	0	714.1	713.22	712.11	693.57	696.67	0	739.52	690.5	0	0	717.11	0	703.57
2.236e+13	0	730.38	0	0	692.7	0	705.8	0	696.1	710.42	704.19	0	692.94	715.32	0	0	696.1	727.27	704.15	0	715.15	713.42	699.35	0	717.41	0	0	694.62	731.12	735.9	0	710.93	705.82	732.03	0	0	712.72	711.22	711.63	692.94	696.1	0	739.02	0	0	0	716.55	0	702.86
2.2406e+13	0	728.4	0	0	692.05	0	703.96	0	695.52	709.95	699.81	0	692.35	712.15	0	0	695.52	726.93	703.37	0	714.74	712.97	698.81	0	713.71	0	0	694.01	727.26	733.76	0	707.81	705.32	728.26	0	0	711.15	709.22	711.18	692.35	695.52	0	738.11	0	0	0	715.66	0	701.89
2.2453e+13	743.31	727.8	0	0	695.96	737.09	704.51	711.67	699.49	713.02	757.83	0	696.53	731.79	0	0	699.49	729.47	706.31	0	717.78	715.95	702.35	691.2	805.75	0	718.89	697.82	827.51	732.81	0	724.65	708.58	800.4	0	0	711.97	709.43	714.31	696.53	699.49	0	739.1	693.22	711.67	0	717.59	0	704.44
2.2499e+13	697.86	732.89	0	0	695.38	710.34	708.89	690.2	698.74	712.58	724.62	690.66	695.77	731.63	0	0	698.74	728.75	705.39	0	717.28	715.53	701.84	0	741.47	0	697.26	697.28	758.2	738.99	0	726.31	708.11	757.23	0	0	714.04	715.12	713.83	695.77	698.74	0	738.57	692.62	690.2	0	716.93	0	703.86
2.2546e+13	0	734.17	0	0	694.8	701.18	709.43	0	697.99	712.14	715.17	0	694.98	724.74	0	0	697.99	728.24	705.35	0	716.73	715.09	701.32	0	729.47	0	0	696.74	744.43	740.15	0	719.96	707.62	744.76	0	0	715.32	715.49	713.32	694.98	697.99	0	739.66	691.97	0	0	717.52	0	704.27
2.2592e+13	0	732.91	0	0	694.15	692.05	708.13	0	697.33	711.68	709.42	0	694.24	719.86	0	0	697.33	728.03	705.21	0	716.23	714.64	700.8	690.1	722.86	0	0	696.2	737.03	738.64	0	715.33	707.13	737.76	0	0	714.67	713.85	712.8	694.24	697.33	0	740.03	691.31	0	0	717.62	0	704.1
2.2639e+13	0	731.02	0	0	693.52	0	706.4	0	696.75	711.22	704.97	0	693.63	716.04	0	0	696.75	727.85	704.72	0	715.8	714.18	700.28	0	718.16	0	0	695.66	731.93	736.55	0	711.64	706.62	732.83	0	0	713.31	711.85	712.32	693.63	696.75	0	739.59	690.67	0	0	717.12	0	703.44
2.2685e+13	0	729.02	0	0	692.92	0	704.56	0	696.19	710.76	700.71	0	693.03	712.81	0	0	696.19	727.53	703.97	0	715.4	713.74	699.75	0	714.39	0	0	695.11	727.97	734.4	0	708.48	706.12	728.96	0	0	711.75	709.83	711.87	693.03	696.19	0	738.7	690.04	0	0	716.24	0	702.48
2.2732e+13	780.04	728.27	0	0	696.79	739.95	704.89	713.54	700.13	713.78	763.48	0	697.17	723.68	0	0	700.13	730.07	706.9	0	718.42	716.68	703.23	691.96	844.63	0	720.77	698.82	862.12	733.25	0	717.34	709.34	806.68	0	0	712.52	709.69	714.97	697.17	700.13	0	739.71	694.01	713.54	0	718.18	0	705.03
2.2778e+13	700.57	732.85	0	0	696.19	711.91	709.03	692.85	699.39	713.35	726.46	691.27	696.43	733	0	0	699.39	729.34	705.89	0	717.92	716.26	702.72	690.08	744	0	699.05	698.27	761.09	738.92	0	727.59	708.87	759.79	0	0	714.15	715.21	714.5	696.43	699.39	0	738.95	693.4	692.85	0	717.34	0	704.27
2.2825e+13	0	734.66	0	0	695.59	702.14	709.98	0	698.63	712.91	716.17	0	695.63	725.75	0	0	698.63	728.8	705.82	0	717.37	715.83	702.21	690.19	730.73	0	0	697.73	745.85	740.67	0	720.93	708.39	746.11	0	0	715.76	716.04	713.99	695.63	698.63	0	740.04	692.79	0	0	717.93	0	704.73
2.2871e+13	0	733.52	0	0	695	693.83	708.73	0	697.98	712.46	710.17	0	694.93	720.68	0	0	697.98	728.58	705.74	0	716.87	715.38	701.7	690.55	723.78	0	0	697.18	738.03	739.28	0	716.12	707.9	738.74	0	0	715.23	714.48	713.47	694.93	697.98	0	740.52	692.12	0	0	718.12	0	704.64
2.2918e+13	0	731.64	0	0	694.38	0	706.99	0	697.39	712	705.65	0	694.28	716.75	0	0	697.39	728.4	705.28	0	716.44	714.92	701.17	690.34	718.92	0	0	696.64	732.74	737.2	0	712.33	707.39	733.63	0	0	713.9	712.47	712.99	694.28	697.39	0	740.15	691.46	0	0	717.66	0	703.99
2.2964e+13	0	729.64	0	0	693.73	0	705.15	0	696.82	711.54	701.45	0	693.69	713.46	0	0	696.82	728.1	704.54	0	716.04	714.48	700.65	0	715.07	0	0	696.09	728.67	735.03	0	709.11	706.89	729.67	0	0	712.34	710.43	712.54	693.69	696.82	0	739.28	690.82	0	0	716.81	0	703.05
2.3011e+13	883.36	728.86	0	0	697.55	723.58	705.42	705.27	700.75	714.52	740.8	0	697.8	713.62	0	0	700.75	730.65	707.48	0	719.03	717.38	704.08	692.7	912.62	0	710.45	699.76	922.05	733.83	0	708.69	710.07	795.18	690.7	0	713.1	710.18	715.62	697.8	700.75	0	740.31	694.8	705.27	0	718.76	0	705.61
2.3057e+13	703.12	732.7	0	0	696.98	713.8	709.04	695.08	700.01	714.09	728.61	691.88	697.06	734.39	0	0	700.01	729.93	706.38	0	718.54	716.97	703.57	690.64	746.85	0	701.01	699.23	764.37	738.72	0	728.86	709.61	762.66	690.09	0	714.22	715.16	715.15	697.06	700.01	0	739.34	694.16	695.08	0	717.76	0	704.66
2.3104e+13	0	735.11	0	0	696.39	703.25	710.46	0	699.25	713.66	717.29	0	696.27	726.76	0	0	699.25	729.34	706.27	0	717.99	716.54	703.07	690.61	732.05	0	0	698.69	747.34	741.15	0	721.9	709.13	747.52	0	0	716.15	716.55	714.64	696.27	699.25	0	740.39	693.54	0	0	718.32	0	705.15
2.315e+13	0	734.11	0	0	695.77	695.63	709.3	0	698.59	713.21	711.01	0	695.55	721.49	0	0	698.59	729.11	706.24	0	717.48	716.09	702.56	690.99	724.7	0	0	698.15	739.06	739.9	0	716.9	708.64	739.73	0	0	715.76	715.08	714.12	695.55	698.59	0	740.98	692.92	0	0	718.59	0	705.13
2.3197e+13	0	732.26	0	0	695.17	0	707.57	0	698.02	712.75	706.38	0	694.94	717.45	0	0	698.02	728.94	705.82	0	717.05	715.64	702.04	690.84	719.68	0	0	697.6	733.56	737.83	0	713.02	708.14	734.44	0	0	714.48	713.07	713.64	694.94	698.02	0	740.68	692.25	0	0	718.18	0	704.53
2.3243e+13	0	730.24	0	0	694.58	0	705.72	0	697.45	712.29	702.23	0	694.32	714.1	0	0	697.45	728.66	705.1	0	716.65	715.19	701.52	690.09	715.74	0	0	697.05	729.38	735.65	0	709.74	707.64	730.37	0	0	712.91	711.02	713.19	694.32	697.45	0	739.85	691.59	0	0	717.36	0	703.6
2.329e+13	0	728.25	0	0	693.92	0	703.8	0	696.85	711.84	697.21	0	693.72	711.16	0	0	696.85	728.22	704.19	0	716.24	714.76	700.99	0	712.38	0	0	696.5	725.96	733.53	0	706.77	707.15	727.01	0	0	711.27	709.02	712.75	693.72	696.85	0	738.75	690.96	0	0	716.32	0	702.49
2.3336e+13	705.38	732.43	0	0	697.72	715.3	708.91	696.49	700.62	714.81	730.48	691.73	697.68	735.73	0	0	700.62	730.49	706.88	0	719.14	717.65	704.4	691.22	750.15	0	702.39	700.14	768.18	738.37	0	729.92	710.32	765.93	690.87	0	714.23	714.97	715.78	697.68	700.62	0	739.74	694.93	696.49	0	718.18	0	705.06
2.3383e+13	0	735.52	0	0	697.15	703.97	710.85	0	699.85	714.38	718.08	0	696.89	727.7	0	0	699.85	729.87	706.7	0	718.59	717.22	703.89	691.02	733.39	0	0	699.62	748.9	741.58	0	722.71	709.85	749	690.27	0	716.49	716.98	715.27	696.89	699.85	0	740.72	694.3	0	0	718.68	0	705.53
2.3429e+13	0	734.68	0	0	696.56	696.49	709.79	0	699.2	713.93	711.56	0	696.17	722.22	0	0	699.2	729.62	706.72	0	718.08	716.78	703.39	691.36	725.6	0	0	699.08	740.1	740.5	0	717.54	709.36	740.75	0	0	716.26	715.62	714.75	696.17	699.2	0	741.42	693.66	0	0	719.03	0	705.6
2.3476e+13	0	732.86	0	0	695.93	0	708.06	0	698.62	713.47	706.85	0	695.54	718.07	0	0	698.62	729.46	706.33	0	717.64	716.33	702.88	691.23	720.39	0	0	698.54	734.38	738.46	0	713.57	708.86	735.25	0	0	715.01	713.61	714.27	695.54	698.62	0	741.2	693.03	0	0	718.69	0	705.03
2.3522e+13	0	730.84	0	0	695.33	0	706.19	0	698.06	713.02	702.72	0	694.97	714.66	0	0	698.06	729.2	705.63	0	717.25	715.88	702.36	690.52	716.36	0	0	697.99	730.09	736.26	0	710.24	708.37	731.07	0	0	713.45	711.54	713.82	694.97	698.06	0	740.4	692.36	0	0	717.89	0	704.11
2.3569e+13	0	728.83	0	0	694.74	0	704.27	0	697.46	712.57	697.93	0	694.33	711.68	0	0	697.46	728.77	704.73	0	716.84	715.45	701.84	0	712.95	0	0	697.43	726.59	734.12	0	707.25	707.88	727.64	0	0	711.8	709.52	713.38	694.33	697.46	0	739.31	691.72	0	0	716.86	0	703
2.3615e+13	708.3	732.06	0	0	698.46	717.43	708.56	698.49	701.2	715.5	732.95	691.81	698.27	737.04	0	0	701.2	731.05	707.35	0	719.72	718.31	705.19	691.65	754	0	704.45	701.02	772.7	737.89	0	730.98	711.01	769.7	691.65	0	714.18	714.55	716.39	698.27	701.2	0	740.17	695.65	698.49	0	718.61	0	705.41
2.3662e+13	0	735.86	0	0	697.87	704.96	711.1	0	700.43	715.07	719.11	0	697.48	728.64	0	0	700.43	730.39	707.08	0	719.18	717.89	704.69	691.27	734.79	0	0	700.49	750.56	741.96	0	723.56	710.54	750.55	691.03	0	716.74	717.31	715.88	697.48	700.43	0	741.02	695.04	0	0	719.01	0	705.83
2.3708e+13	0	735.24	0	0	697.29	697.53	710.2	0	699.76	714.63	712.26	0	696.74	722.95	0	0	699.76	730.11	707.13	0	718.66	717.45	704.19	691.64	726.5	0	0	699.97	741.17	741.09	0	718.21	710.06	741.78	690.42	0	716.69	716.1	715.36	696.74	699.76	0	741.84	694.4	0	0	719.45	0	705.98
2.3755e+13	0	733.45	0	0	696.7	0	708.5	0	699.19	714.18	707.44	0	696.11	718.68	0	0	699.19	729.97	706.79	0	718.22	717	703.68	691.56	721.1	0	0	699.44	735.21	739.07	0	714.13	709.56	736.07	0	0	715.5	714.11	714.88	696.11	699.19	0	741.69	693.75	0	0	719.16	0	705.46
2.3801e+13	0	731.41	0	0	696.07	0	706.63	0	698.62	713.72	703.31	0	695.53	715.2	0	0	698.62	729.72	706.11	0	717.82	716.55	703.17	690.9	716.97	0	0	698.9	730.79	736.87	0	710.76	709.07	731.76	0	0	713.94	712.02	714.43	695.53	698.62	0	740.93	693.11	0	0	718.4	0	704.56
2.3848e+13	0	729.39	0	0	695.47	0	704.71	0	698.04	713.27	698.74	0	694.93	712.19	0	0	698.04	729.31	705.22	0	717.42	716.12	702.65	0	713.51	0	0	698.35	727.22	734.71	0	707.75	708.58	728.26	0	0	712.29	709.99	714	694.93	698.04	0	739.86	692.46	0	0	717.37	0	703.45
2.3894e+13	711.83	731.61	0	0	699.17	720.15	708.15	700.75	701.74	716.18	736.08	691.81	698.81	738.34	0	0	701.74	731.58	707.79	0	720.29	718.95	705.96	692.13	758.76	0	706.84	701.87	778.23	737.32	0	732.01	711.67	774.16	692.45	0	714.12	714	716.97	698.81	701.74	0	740.63	696.34	700.75	0	719.04	0	705.75
2.3941e+13	0	736.14	0	0	698.59	706.13	711.35	0	700.96	715.75	720.33	0	698.02	729.63	0	0	700.96	730.9	707.42	0	719.75	718.53	705.46	691.54	736.29	0	691.17	701.34	752.33	742.26	0	724.49	711.21	752.18	691.8	0	716.93	717.59	716.48	698.02	700.96	0	741.29	695.73	0	0	719.31	0	706.08
2.3987e+13	0	735.76	0	0	698	698.56	710.62	0	700.28	715.31	713.08	0	697.28	723.71	0	0	700.28	730.59	707.5	0	719.22	718.09	704.97	691.92	727.43	0	0	700.82	742.27	741.65	0	718.94	710.73	742.84	691.16	0	717.09	716.57	715.96	697.28	700.28	0	742.22	695.11	0	0	719.82	0	706.33
2.4033e+13	0	734.01	0	0	697.4	0	708.96	0	699.71	714.86	708.11	0	696.64	719.32	0	0	699.71	730.45	707.21	0	718.77	717.64	704.46	691.91	721.82	0	0	700.3	736.04	739.67	0	714.75	710.24	736.88	690.54	0	715.96	714.6	715.47	696.64	699.71	0	742.17	694.47	0	0	719.61	0	705.86
2.408e+13	0	731.98	0	0	696.81	0	707.1	0	699.16	714.4	703.96	0	696.05	715.77	0	0	699.16	730.22	706.56	0	718.38	717.2	703.95	691.33	717.58	0	0	699.77	731.49	737.45	0	711.31	709.75	732.45	0	0	714.42	712.51	715.02	696.05	699.16	0	741.45	693.81	0	0	718.87	0	704.99
2.4126e+13	0	729.94	0	0	696.19	0	705.18	0	698.56	713.96	699.58	0	695.45	712.72	0	0	698.56	729.83	705.68	0	717.98	716.77	703.44	690.17	714.07	0	0	699.23	727.84	735.27	0	708.28	709.26	728.87	0	0	712.77	710.47	714.59	695.45	698.56	0	740.39	693.18	0	0	717.86	0	703.9
2.4173e+13	716.2	731.16	0	0	699.84	723.44	707.74	703.32	702.25	716.82	739.99	691.67	699.32	739.5	0	0	702.25	732.11	708.24	0	720.84	719.57	706.7	692.73	764.91	0	709.61	702.69	785.26	736.71	690.49	732.89	712.32	779.55	693.18	0	714.1	713.38	717.54	699.32	702.25	0	741.11	697.01	703.32	0	719.48	0	706.12
2.4219e+13	690.38	736.34	0	0	699.27	707.39	711.6	0	701.47	716.4	721.66	690.29	698.54	730.7	0	0	701.47	731.4	707.74	0	720.3	719.16	706.21	691.87	737.91	0	693.41	702.17	754.22	742.49	0	725.5	711.86	753.93	692.57	0	717.08	717.84	717.05	698.54	701.47	0	741.54	696.39	0	0	719.57	0	706.33
2.4266e+13	0	736.25	0	0	698.69	699.58	711.09	0	700.78	715.96	713.95	0	697.8	724.51	0	0	700.78	731.05	707.86	0	719.76	718.72	705.71	692.24	728.41	0	0	701.65	743.39	742.18	0	719.72	711.38	743.92	691.91	0	717.47	717.05	716.53	697.8	700.78	0	742.58	695.78	0	0	720.17	0	706.68
2.4312e+13	0	734.56	0	0	698.09	0	709.45	0	700.2	715.51	708.82	0	697.15	719.99	0	0	700.2	730.92	707.62	0	719.31	718.27	705.21	692.28	722.57	0	0	701.13	736.89	740.25	0	715.4	710.89	737.7	691.26	0	716.42	715.12	716.04	697.15	700.2	0	742.62	695.15	0	0	720.03	0	706.28
2.4359e+13	0	732.53	0	0	697.49	0	707.59	0	699.66	715.06	704.63	0	696.57	716.37	0	0	699.66	730.71	707	0	718.92	717.83	704.71	691.78	718.22	0	0	700.6	732.19	738.03	0	711.9	710.4	733.14	690.64	0	714.9	713.02	715.59	696.57	699.66	0	741.95	694.51	0	0	719.33	0	705.44
2.4405e+13	0	730.47	0	0	696.9	0	705.68	0	699.08	714.61	700.4	0	695.97	713.27	0	0	699.08	730.33	706.14	0	718.53	717.4	704.2	690.68	714.64	0	0	700.07	728.46	735.83	0	708.84	709.92	729.48	690.01	0	713.25	710.97	715.16	695.97	699.08	0	740.91	693.84	0	0	718.34	0	704.36
2.4452e+13	721.86	730.8	0	0	700.49	727.56	707.37	706.22	702.74	717.45	745.08	691.36	699.82	740.17	0	0	702.74	732.62	708.69	0	721.36	720.17	707.42	693.42	773.37	0	712.75	703.48	794.67	736.17	691.01	733.24	712.94	786.16	693.87	0	714.18	712.77	718.09	699.82	702.74	0	741.61	697.64	706.22	0	719.93	0	706.54
2.4498e+13	693.96	736.46	0	0	699.92	708.71	711.83	0	701.97	717.03	723.17	691.04	699.05	731.84	0	0	701.97	731.88	708.08	0	720.83	719.76	706.93	692.24	739.69	0	695.25	702.97	756.28	742.63	0	726.59	712.48	755.8	693.26	0	717.19	718.06	717.6	699.05	701.97	0	741.78	697.04	0	0	719.83	0	706.58
2.4545e+13	0	736.72	0	0	699.34	700.56	711.57	0	701.27	716.6	714.91	0	698.3	725.36	0	0	701.27	731.5	708.21	0	720.29	719.32	706.44	692.59	729.44	0	0	702.45	744.56	742.68	0	720.55	712.01	745.03	692.65	0	717.85	717.54	717.08	698.3	701.27	0	742.92	696.41	0	0	720.49	0	707.03
2.4591e+13	0	735.1	0	0	698.76	691.14	709.97	0	700.69	716.15	709.58	0	697.66	720.69	0	0	700.69	731.37	708.03	0	719.83	718.88	705.94	692.67	723.34	0	0	701.93	737.75	740.82	0	716.1	711.52	738.54	691.99	0	716.89	715.65	716.59	697.66	700.69	0	743.06	695.79	0	0	720.43	0	706.7
2.4638e+13	0	733.07	0	0	698.15	0	708.1	0	700.15	715.7	705.34	0	697.07	716.98	0	0	700.15	731.17	707.44	0	719.44	718.44	705.44	692.22	718.87	0	0	701.41	732.9	738.6	0	712.52	711.03	733.84	691.33	0	715.39	713.55	716.14	697.07	700.15	0	742.44	695.15	0	0	719.78	0	705.89
2.4684e+13	0	731	0	0	697.55	0	706.19	0	699.58	715.25	701.22	0	696.48	713.84	0	0	699.58	730.81	706.6	0	719.05	718.01	704.93	691.23	715.23	0	0	700.88	729.07	736.38	0	709.42	710.55	730.09	690.7	0	713.74	711.48	715.71	696.48	699.58	0	741.42	694.53	0	0	718.8	0	704.83
2.4731e+13	729.9	730.62	0	0	701.12	733.16	707.12	709.46	703.23	718.06	751.99	690.76	700.31	739.55	0	690.44	703.23	733.11	709.16	0	721.87	720.75	708.11	694.2	786.06	0	716.3	704.24	808.06	735.82	691.51	732.33	713.54	794.17	694.59	0	714.39	712.28	718.62	700.31	703.23	0	742.12	698.24	709.46	0	720.39	0	706.99
2.4777e+13	696.69	736.49	0	0	700.55	710.27	712.02	0	702.46	717.64	724.85	691.8	699.54	733.05	0	0	702.46	732.36	708.42	0	721.35	720.34	707.62	692.67	741.66	0	696.89	703.74	758.53	742.67	690.48	727.76	713.09	757.84	693.94	0	717.26	718.23	718.14	699.54	702.46	0	742.01	697.65	0	0	720.08	0	706.84
2.4824e+13	0	737.16	0	0	699.97	701.66	712.07	0	701.75	717.21	715.96	0	698.8	726.25	0	0	701.75	731.94	708.56	0	720.8	719.91	707.14	692.96	730.53	0	0	703.23	745.78	743.16	0	721.44	712.62	746.19	693.32	0	718.22	718.04	717.62	698.8	701.75	0	743.22	697.04	0	0	720.8	0	707.38
2.487e+13	0	735.62	0	0	699.39	693.24	710.52	0	701.17	716.76	710.41	0	698.16	721.43	0	0	701.17	731.8	708.43	0	720.33	719.47	706.64	693.09	724.14	0	0	702.71	738.62	741.38	0	716.84	712.13	739.4	692.7	0	717.36	716.2	717.12	698.16	701.17	0	743.47	696.4	0	0	720.82	0	707.14
2.4917e+13	0	733.6	0	0	698.8	0	708.65	0	700.64	716.32	706.09	0	697.57	717.63	0	0	700.64	731.62	707.89	0	719.94	719.02	706.14	692.69	719.55	0	0	702.19	733.61	739.16	0	713.18	711.64	734.54	692.04	0	715.88	714.09	716.67	697.57	700.64	0	742.91	695.77	0	0	720.21	0	706.36
2.4963e+13	0	731.52	0	0	698.19	0	706.73	0	700.08	715.87	702.04	0	696.98	714.43	0	0	700.08	731.28	707.07	0	719.55	718.6	705.64	691.77	715.84	0	0	701.66	729.69	736.92	0	710.03	711.16	730.71	691.38	0	714.23	712.01	716.24	696.98	700.08	0	741.91	695.15	0	0	719.26	0	705.31
2.501e+13	743.46	730.69	0	0	701.71	740	707.1	713.01	703.71	718.65	761.34	0	700.8	736.02	0	691.14	703.71	733.59	709.64	0	722.36	721.31	708.78	694.91	807.07	0	720.13	704.98	828.5	735.78	692.03	728.84	714.12	802.96	695.24	0	714.73	712.04	719.13	700.8	703.71	0	742.63	698.84	713.01	0	720.86	0	707.48
2.5056e+13	699.4	736.42	0	0	701.16	711.9	712.18	691.65	702.95	718.23	726.72	692.49	700.04	734.33	0	690.53	702.95	732.83	708.77	0	721.84	720.91	708.29	693.18	743.86	0	698.59	704.48	761.02	742.6	691.04	729	713.67	760.08	694.63	0	717.29	718.34	718.65	700.04	702.95	0	742.24	698.24	691.65	0	720.33	0	707.11
2.5103e+13	0	737.57	0	0	700.58	702.75	712.59	0	702.23	717.8	717.06	0	699.29	727.19	0	0	702.23	732.36	708.91	0	721.29	720.48	707.81	693.37	731.68	0	0	703.97	747.05	743.61	690.06	722.38	713.2	747.41	693.98	0	718.59	718.55	718.13	699.29	702.23	0	743.5	697.63	0	0	721.09	0	707.74
2.5149e+13	0	736.14	0	0	700	695.16	711.09	0	701.65	717.36	711.25	0	698.65	722.19	0	0	701.65	732.21	708.85	0	720.81	720.03	707.32	693.54	724.98	0	0	703.46	739.52	741.93	0	717.61	712.72	740.27	693.35	0	717.84	716.77	717.63	698.65	701.65	0	743.86	697.02	0	0	721.2	0	707.58
2.5196e+13	0	734.13	0	0	699.41	0	709.22	0	701.12	716.91	706.85	0	698.08	718.3	0	0	701.12	732.05	708.34	0	720.42	719.59	706.82	693.19	720.24	0	0	702.94	734.33	739.71	0	713.85	712.23	735.25	692.73	0	716.39	714.66	717.18	698.08	701.12	0	743.36	696.38	0	0	720.64	0	706.84
2.5242e+13	0	732.03	0	0	698.82	0	707.29	0	700.57	716.47	702.84	0	697.49	715.04	0	0	700.57	731.73	707.54	0	720.04	719.17	706.32	692.33	716.45	0	0	702.42	730.32	737.45	0	710.66	711.75	731.33	692.06	0	714.74	712.56	716.75	697.49	700.57	0	742.39	695.75	0	0	719.71	0	705.81
2.5289e+13	777.01	731.02	0	0	702.29	745.24	707.35	715.61	704.19	719.22	764.91	0	701.29	727.86	0	691.85	704.19	734.05	710.13	0	722.84	721.86	709.42	695.55	843.4	0	722.7	705.69	860.86	736.06	692.56	721.4	714.68	809.39	695.86	0	715.19	712.14	719.62	701.29	704.19	0	743.14	699.41	715.61	0	721.34	0	708
2.5335e+13	701.81	736.25	0	0	701.74	713.61	712.19	694.17	703.44	718.8	728.13	693.21	700.54	735.65	0	691.2	703.44	733.29	709.15	0	722.32	721.45	708.94	693.75	746.33	0	700.42	705.19	763.83	742.41	691.6	730.11	714.23	762.57	695.26	0	717.29	718.35	719.15	700.54	703.44	0	742.47	698.82	694.17	0	720.59	0	707.4
2.5382e+13	0	737.96	0	0	701.17	703.78	713	0	702.71	718.38	717.87	0	699.79	728.1	0	690.59	702.71	732.77	709.26	0	721.77	721.03	708.46	693.72	732.88	0	0	704.69	748.39	744.03	690.61	723.19	713.77	748.68	694.65	0	718.93	719.02	718.63	699.79	702.71	0	743.74	698.21	0	0	721.37	0	708.08
2.5428e+13	0	736.65	0	0	700.59	696.58	711.57	0	702.12	717.94	711.89	0	699.15	722.91	0	0	702.12	732.61	709.25	0	721.28	720.59	707.97	693.89	725.82	0	0	704.18	740.44	742.46	0	718.27	713.29	741.17	693.99	0	718.3	717.3	718.13	699.15	702.12	0	744.23	697.6	0	0	721.57	0	708.01
2.5475e+13	0	734.65	0	0	700	0	709.7	0	701.6	717.49	707.42	0	698.57	718.91	0	0	701.6	732.47	708.79	0	720.88	720.14	707.48	693.58	720.92	0	0	703.67	735.06	740.25	0	714.43	712.8	735.98	693.36	0	716.89	715.18	717.67	698.57	701.6	0	743.79	696.97	0	0	721.07	0	707.3
2.5521e+13	0	732.55	0	0	699.42	0	707.76	0	701.06	717.05	703.45	0	698	715.59	0	0	701.06	732.16	708	0	720.51	719.72	706.98	692.77	717.05	0	0	703.15	730.95	737.99	0	711.19	712.32	731.95	692.74	0	715.24	713.06	717.25	698	701.06	0	742.86	696.34	0	0	720.16	0	706.27
2.5568e+13	873.73	731.5	0	0	702.86	731.63	707.75	709.23	704.67	719.77	747.26	0	701.78	716.9	0	692.57	704.67	734.5	710.6	0	723.3	722.38	710.05	696.07	905.95	690.33	714.66	706.38	916.17	736.53	693.05	711.81	715.22	801.17	696.48	0	715.68	712.51	720.1	701.78	704.67	0	743.63	699.96	709.23	0	721.81	0	708.47
2.5614e+13	704.28	735.96	0	0	702.31	715.09	712.06	696.22	703.92	719.36	730.2	693.53	701.03	736.99	0	691.9	703.92	733.73	709.52	0	722.79	721.98	709.57	694.29	749.12	0	702.29	705.88	767.03	742.07	692.11	731.32	714.78	765.37	695.87	0	717.21	718.19	719.63	701.03	703.92	0	742.71	699.38	696.22	0	720.87	0	707.65
2.5661e+13	0	738.31	0	0	701.74	704.59	713.39	0	703.18	718.93	718.94	0	700.27	729.03	0	691.25	703.18	733.17	709.58	0	722.23	721.56	709.09	694.05	734.13	0	0	705.38	749.81	744.41	691.12	724.09	714.32	750.02	695.27	0	719.22	719.43	719.12	700.27	703.18	0	743.96	698.78	0	0	721.63	0	708.37
2.5707e+13	0	737.15	0	0	701.17	697.56	712.06	0	702.58	718.49	712.66	0	699.62	723.65	0	690.64	702.58	733	709.63	0	721.74	721.12	708.61	694.22	726.68	0	0	704.88	741.39	742.99	690.36	718.99	713.84	742.1	694.65	0	718.73	717.81	718.61	699.62	702.58	0	744.57	698.17	0	0	721.92	0	708.39
2.5753e+13	0	735.18	0	0	700.58	0	710.19	0	702.07	718.05	708.07	0	699.06	719.55	0	690.02	702.07	732.87	709.21	0	721.33	720.68	708.11	693.99	721.61	0	0	704.37	735.81	740.8	0	715.05	713.35	736.71	693.99	0	717.36	715.7	718.15	699.06	702.07	0	744.21	697.55	0	0	721.48	0	707.73
2.58e+13	0	733.06	0	0	700	0	708.25	0	701.53	717.61	704.09	0	698.48	716.16	0	0	701.53	732.58	708.45	0	720.96	720.25	707.62	693.22	717.66	0	0	703.86	731.58	738.51	0	711.75	712.88	732.58	693.36	0	715.72	713.56	717.73	698.48	701.53	0	743.31	696.93	0	0	720.6	0	706.72
2.5846e+13	0	731	0	0	699.42	0	706.29	0	700.94	717.17	699.79	0	697.88	713.21	0	0	700.94	732.12	707.49	0	720.56	719.83	707.12	691.93	714.31	0	0	703.34	728.12	736.32	0	708.8	712.41	729.19	692.74	0	714.02	711.5	717.3	697.88	700.94	0	742.13	696.31	0	0	719.5	0	705.55
2.5893e+13	706.96	735.55	0	0	702.86	717.19	711.83	698.25	704.39	719.89	732.57	693.89	701.51	738.4	0	692.6	704.39	734.18	709.89	0	723.24	722.49	710.17	694.8	752.37	690.41	704.32	706.55	770.76	741.59	692.61	732.59	715.3	768.56	696.48	0	717.08	717.89	720.1	701.51	704.39	0	742.98	699.93	698.25	0	721.16	0	707.91
2.5939e+13	0	738.62	0	0	702.3	705.69	713.77	0	703.63	719.47	720.09	690.17	700.74	730.01	0	691.94	703.63	733.56	709.88	0	722.69	722.07	709.7	694.38	735.45	0	0	706.05	751.31	744.74	691.6	725.03	714.85	751.43	695.87	0	719.47	719.82	719.59	700.74	703.63	0	744.16	699.33	0	0	721.86	0	708.63
2.5986e+13	0	737.64	0	0	701.73	698.65	712.55	0	703.03	719.03	713.49	0	700.08	724.41	0	691.28	703.03	733.37	709.98	0	722.18	721.63	709.22	694.56	727.56	0	0	705.55	742.37	743.5	690.84	719.74	714.37	743.04	695.26	0	719.15	718.33	719.08	700.08	703.03	0	744.9	698.73	0	0	722.26	0	708.76
2.6032e+13	0	735.69	0	0	701.15	0	710.69	0	702.52	718.59	708.77	0	699.51	720.2	0	690.67	702.52	733.25	709.61	0	721.77	721.19	708.73	694.37	722.31	0	0	705.04	736.57	741.33	690.27	715.69	713.89	737.46	694.64	0	717.83	716.22	718.61	699.51	702.52	0	744.62	698.1	0	0	721.88	0	708.15
2.6079e+13	0	733.57	0	0	700.57	0	708.74	0	701.99	718.15	704.77	0	698.96	716.74	0	690.05	701.99	732.99	708.88	0	721.4	720.76	708.23	693.71	718.27	0	0	704.53	732.22	739.04	0	712.33	713.41	733.22	693.98	0	716.19	714.07	718.19	698.96	701.99	0	743.75	697.49	0	0	721.03	0	707.17
2.6125e+13	0	731.49	0	0	699.99	0	706.79	0	701.4	717.71	700.62	0	698.35	713.76	0	0	701.4	732.55	707.94	0	721.01	720.35	707.74	692.47	714.87	0	0	704.02	728.69	736.82	0	709.36	712.94	729.75	693.35	0	714.49	711.99	717.77	698.35	701.4	0	742.59	696.88	0	0	719.94	0	706
2.6172e+13	710.06	735.03	0	0	703.39	719.54	711.51	700.48	704.84	720.41	735.29	694.11	701.97	739.86	0	693.22	704.84	734.61	710.27	0	723.69	722.99	710.76	695.29	756.25	691.07	706.64	707.19	775.18	740.97	693.11	733.88	715.81	772.26	697.07	0	716.93	717.47	720.56	701.97	704.84	690.33	743.28	700.46	700.48	0	721.47	0	708.2
2.6218e+13	0	738.89	0	0	702.84	706.82	714.13	0	704.08	719.99	721.3	691.06	701.2	731.03	0	692.61	704.08	733.95	710.17	0	723.13	722.57	710.28	694.77	736.87	690.47	691.67	706.7	752.91	745.03	692.09	726.01	715.36	752.92	696.46	0	719.69	720.19	720.05	701.2	704.08	0	744.33	699.87	0	0	722.08	0	708.89
2.6265e+13	0	738.11	0	0	702.27	699.66	713.06	0	703.46	719.56	714.33	0	700.53	725.2	0	691.96	703.46	733.73	710.33	0	722.61	722.13	709.8	694.93	728.48	0	0	706.2	743.38	744	691.3	720.51	714.89	744.02	695.85	0	719.57	718.84	719.53	700.53	703.46	0	745.2	699.26	0	0	722.58	0	709.12
2.6311e+13	0	736.2	0	0	701.69	0	711.21	0	702.96	719.11	709.47	0	699.97	720.86	0	691.3	702.96	733.63	710.01	0	722.2	721.69	709.32	694.77	723.03	0	0	705.7	737.34	741.86	690.73	716.34	714.4	738.22	695.23	0	718.29	716.74	719.07	699.97	702.96	0	745.01	698.65	0	0	722.26	0	708.57
2.6358e+13	0	734.07	0	0	701.12	0	709.24	0	702.44	718.67	705.44	0	699.41	717.33	0	690.68	702.44	733.38	709.3	0	721.83	721.26	708.83	694.16	718.88	0	0	705.19	732.86	739.56	690.21	712.92	713.93	733.85	694.61	0	716.67	714.58	718.64	699.41	702.44	0	744.18	698.04	0	0	721.44	0	707.61
2.6404e+13	0	731.97	0	0	700.54	0	707.29	0	701.86	718.24	701.41	0	698.82	714.3	0	690.06	701.86	732.96	708.38	0	721.44	720.85	708.34	693	715.43	0	0	704.68	729.26	737.32	0	709.92	713.46	730.31	693.95	0	714.96	712.49	718.23	698.82	701.86	0	743.03	697.43	0	0	720.37	0	706.45
2.6451e+13	713.67	734.44	0	0	703.91	722.29	711.1	702.81	705.29	720.91	738.57	694.18	702.43	741.32	0	693.84	705.29	735.03	710.68	0	724.11	723.47	711.32	695.8	761.02	691.76	709.25	707.81	780.6	740.23	693.64	735.15	716.31	776.64	697.63	0	716.8	716.9	721	702.43	705.29	691.08	743.62	700.98	702.81	0	721.81	690.66	708.52
2.6497e+13	690.06	739.09	0	0	703.36	708.03	714.46	0	704.52	720.49	722.64	691.92	701.65	732.1	0	693.22	704.52	734.34	710.46	0	723.56	723.06	710.85	695.19	738.4	691.12	693.93	707.32	754.62	745.26	692.59	727.05	715.86	754.51	697.04	0	719.88	720.53	720.5	701.65	704.52	690.46	744.48	700.39	0	0	722.28	690.04	709.13
2.6544e+13	0	738.56	0	0	702.8	700.65	713.57	0	703.89	720.06	715.24	0	700.98	726.01	0	692.61	703.89	734.08	710.66	0	723.03	722.62	710.38	695.32	729.43	690.51	0	706.83	744.43	744.48	691.77	721.31	715.39	745.03	696.42	0	719.97	719.35	719.98	700.98	703.89	0	745.47	699.79	0	0	722.88	0	709.48
2.659e+13	0	736.7	0	0	702.22	691.5	711.74	0	703.38	719.62	710.22	0	700.41	721.54	0	691.96	703.38	733.98	710.4	0	722.61	722.18	709.89	695.19	723.76	0	0	706.33	738.12	742.38	691.19	717.02	714.91	738.99	695.81	0	718.75	717.27	719.51	700.41	703.38	0	745.38	699.18	0	0	722.64	0	709
2.6637e+13	0	734.57	0	0	701.65	0	709.76	0	702.88	719.18	706.14	0	699.86	717.94	0	691.3	702.88	733.76	709.73	0	722.25	721.75	709.41	694.61	719.51	0	0	705.83	733.51	740.07	690.67	713.53	714.43	734.5	695.19	0	717.14	715.1	719.08	699.86	702.88	0	744.6	698.57	0	0	721.86	0	708.06
2.6683e+13	0	732.46	0	0	701.08	0	707.79	0	702.31	718.75	702.19	0	699.28	714.86	0	690.67	702.31	733.35	708.82	0	721.87	721.33	708.91	693.54	716	0	0	705.32	729.83	737.81	690.09	710.49	713.97	730.88	694.57	0	715.43	712.99	718.67	699.28	702.31	0	743.47	697.96	0	0	720.8	0	706.91
2.673e+13	717.29	733.84	0	0	704.42	724.94	710.62	705.23	705.73	721.39	741.71	693.34	702.88	742.63	0	694.49	705.73	735.44	711.1	0	724.53	723.93	711.87	696.35	767.16	692.47	711.7	708.42	787.47	739.46	694.14	736.11	716.79	781.93	698.18	0	716.71	716.22	721.43	702.88	705.73	691.84	743.99	701.48	705.23	0	722.18	691.36	708.88
2.6776e+13	692.84	739.23	0	0	703.87	708.83	714.7	0	704.96	720.98	723.61	692.23	702.11	733.15	0	693.83	704.96	734.71	710.75	0	723.98	723.52	711.4	695.55	740.03	691.8	695.28	707.93	756.47	745.41	693.1	727.96	716.34	756.22	697.59	0	720.02	720.79	720.93	702.11	704.96	691.2	744.62	700.9	0	0	722.48	690.74	709.36
2.6823e+13	0	739	0	0	703.31	701.19	713.99	0	704.32	720.55	715.84	0	701.42	726.77	0	693.21	704.32	734.42	710.99	0	723.45	723.09	710.93	695.68	730.39	691.15	0	707.43	745.51	744.95	692.24	721.98	715.87	746.07	696.99	0	720.34	719.82	720.41	701.42	704.32	690.56	745.73	700.3	0	0	723.16	690.12	709.82
2.6869e+13	0	737.19	0	0	702.74	692.66	712.19	0	703.81	720.11	710.68	0	700.85	722.15	0	692.6	703.81	734.33	710.78	0	723.02	722.65	710.45	695.57	724.48	690.54	0	706.94	738.92	742.9	691.64	717.57	715.39	739.77	696.37	0	719.2	717.76	719.93	700.85	703.81	0	745.73	699.7	0	0	723	0	709.39
2.6916e+13	0	735.06	0	0	702.17	0	710.2	0	703.31	719.67	706.56	0	700.31	718.46	0	691.94	703.31	734.13	710.14	0	722.65	722.22	709.96	695	720.11	0	0	706.44	734.17	740.58	691.13	714.01	714.92	735.15	695.75	0	717.6	715.57	719.51	700.31	703.31	0	745	699.09	0	0	722.26	0	708.48
2.6962e+13	0	732.94	0	0	701.6	0	708.22	0	702.75	719.24	702.64	0	699.73	715.33	0	691.28	702.75	733.74	709.24	0	722.28	721.8	709.47	694	716.52	0	0	705.93	730.4	738.31	690.53	710.93	714.45	731.45	695.14	0	715.88	713.44	719.1	699.73	702.75	0	743.9	698.49	0	0	721.22	0	707.34
2.7009e+13	722.57	733.31	0	0	704.91	728.76	710.01	708.08	706.17	721.86	746.12	692.63	703.32	743.37	0	695.07	706.17	735.84	711.51	0	724.94	724.38	712.4	696.77	775.44	693.08	714.8	709	796.59	738.75	694.61	736.47	717.25	788.39	698.73	0	716.68	715.41	721.85	703.32	706.17	692.55	744.39	701.97	708.08	0	722.57	692.08	709.23
2.7055e+13	695.69	739.3	0	0	704.37	709.9	714.77	0	705.39	721.45	724.8	692.76	702.54	734.19	0	694.46	705.39	735.09	711.01	0	724.39	723.98	711.93	695.77	741.76	692.48	696.71	708.51	758.48	745.49	693.59	728.88	716.81	758.06	698.13	0	720.06	720.93	721.36	702.54	705.39	691.93	744.74	701.4	0	0	722.65	691.43	709.51
2.7102e+13	0	739.42	0	0	703.81	701.89	714.33	0	704.73	721.03	716.55	0	701.85	727.5	0	693.81	704.73	734.75	711.27	0	723.85	723.55	711.46	695.88	731.36	691.81	0	708.02	746.64	745.39	692.66	722.66	716.34	747.15	697.53	0	720.66	720.22	720.83	701.85	704.73	691.29	745.96	700.8	0	0	723.42	690.8	710.08
2.7148e+13	0	737.68	0	0	703.25	694.03	712.57	0	704.21	720.59	711.22	0	701.27	722.74	0	693.18	704.21	734.67	711.12	0	723.41	723.1	710.99	695.8	725.18	691.16	0	707.53	739.74	743.41	692.02	718.12	715.87	740.57	696.93	0	719.6	718.2	720.35	701.27	704.21	690.65	746.07	700.2	0	0	723.34	690.18	709.73
2.7195e+13	0	735.55	0	0	702.68	0	710.58	0	703.72	720.15	707.04	0	700.73	718.97	0	692.57	703.72	734.48	710.51	0	723.05	722.67	710.5	695.31	720.68	690.55	0	707.03	734.83	741.09	691.5	714.48	715.39	735.8	696.31	0	718.01	715.99	719.93	700.73	703.72	690.04	745.4	699.6	0	0	722.64	0	708.84
2.7241e+13	0	733.41	0	0	702.11	0	708.59	0	703.17	719.72	703.15	0	700.15	715.79	0	691.91	703.17	734.11	709.62	0	722.68	722.26	710.02	694.33	717.03	0	0	706.53	730.97	738.79	690.93	711.36	714.93	732.02	695.69	0	716.29	713.85	719.52	700.15	703.17	0	744.31	698.99	0	0	721.62	0	707.71
2.7288e+13	730.13	732.98	0	0	705.39	734.06	709.49	711.41	706.57	722.32	752.13	691.5	703.72	742.86	0	695.64	706.57	736.24	711.89	0	725.33	724.82	712.91	697.17	787.69	693.7	718.43	709.56	809.42	738.23	695.02	735.63	717.7	796.17	699.25	0	716.74	714.66	722.25	703.72	706.57	693.25	744.81	702.45	711.41	0	722.97	692.75	709.57
2.7334e+13	698.16	739.27	0	0	704.85	711.18	714.77	690.79	705.79	721.91	726.18	693.31	702.95	735.28	0	695.04	705.79	735.46	711.24	0	724.79	724.42	712.45	695.98	743.64	693.08	698.16	709.08	760.69	745.47	694.02	729.86	717.26	760.05	698.66	0	720.02	720.96	721.77	702.95	705.79	692.62	744.85	701.88	690.79	0	722.81	692.12	709.62
2.7381e+13	0	739.81	0	0	704.3	702.71	714.65	0	705.11	721.49	717.35	0	702.23	728.27	0	694.43	705.11	735.08	711.51	0	724.24	723.99	711.98	696.06	732.36	692.48	0	708.59	747.81	745.81	693.04	723.37	716.8	748.27	698.06	0	720.93	720.59	721.25	702.23	705.11	692	746.17	701.29	0	0	723.65	691.47	710.29
2.7427e+13	0	738.15	0	0	703.74	695.5	712.95	0	704.59	721.05	711.83	0	701.65	723.35	0	693.77	704.59	734.99	711.41	0	723.8	723.55	711.51	696.03	725.9	691.81	0	708.1	740.57	743.91	692.37	718.69	716.33	741.38	697.46	0	719.96	718.62	720.76	701.65	704.59	691.37	746.4	700.68	0	0	723.66	690.84	710.02
2.7473e+13	0	736.03	0	0	703.17	0	710.97	0	704.1	720.61	707.56	0	701.11	719.49	0	693.14	704.1	734.83	710.84	0	723.43	723.11	711.03	695.58	721.27	691.16	0	707.61	735.5	741.59	691.84	714.98	715.85	736.46	696.85	0	718.4	716.41	720.33	701.11	704.1	690.72	745.78	700.08	0	0	723	690.22	709.17
2.752e+13	0	733.87	0	0	702.6	0	708.97	0	703.56	720.18	703.69	0	700.54	716.26	0	692.53	703.56	734.48	709.98	0	723.06	722.7	710.54	694.67	717.54	690.55	0	707.11	731.54	739.27	691.28	711.81	715.39	732.58	696.23	0	716.69	714.25	719.92	700.54	703.56	690.11	744.72	699.49	0	0	722	0	708.06
2.7566e+13	742.66	732.91	0	0	705.86	741.02	709.19	715.12	706.95	722.76	760.16	690.36	704.1	739.48	0	696.2	706.95	736.62	712.26	0	725.72	725.24	713.41	697.6	807.64	694.35	722.47	710.11	828.77	738.03	695.37	732.21	718.14	804.72	699.75	0	716.94	714.16	722.65	704.1	706.95	693.91	745.25	702.91	715.12	0	723.36	693.4	709.92
2.7613e+13	700.43	739.13	0	0	705.32	712.54	714.71	693.23	706.17	722.36	727.74	693.75	703.33	736.43	0	695.59	706.17	735.83	711.46	0	725.18	724.84	712.95	696.22	745.74	693.68	699.69	709.62	763.13	745.33	694.42	730.91	717.7	762.24	699.17	0	719.91	720.92	722.17	703.33	706.17	693.3	744.97	702.34	693.23	0	722.95	692.78	709.72
2.7659e+13	0	740.16	0	0	704.77	703.55	714.97	0	705.47	721.93	718.23	0	702.6	729.06	0	694.98	705.47	735.4	711.72	0	724.63	724.42	712.48	696.25	733.41	693.06	0	709.14	749.04	746.2	693.41	724.12	717.25	749.43	698.58	0	721.17	720.94	721.65	702.6	705.47	692.68	746.35	701.75	0	0	723.85	692.15	710.48
2.7706e+13	0	738.6	0	0	704.21	696.67	713.34	0	704.94	721.5	712.47	0	702.01	723.97	0	694.37	704.94	735.3	711.69	0	724.17	723.98	712.01	696.27	726.64	692.46	0	708.65	741.42	744.39	692.71	719.29	716.77	742.2	697.97	0	720.32	719.04	721.16	702.01	704.94	692.05	746.7	701.16	0	0	723.95	691.5	710.31
2.7752e+13	0	736.49	0	0	703.64	0	711.36	0	704.45	721.06	708.12	0	701.47	720.03	0	693.71	704.45	735.16	711.16	0	723.8	723.54	711.53	695.86	721.86	691.79	0	708.16	736.17	742.07	692.17	715.49	716.3	737.11	697.37	0	718.79	716.83	720.72	701.47	704.45	691.43	746.15	700.55	0	0	723.35	690.87	709.5
2.7799e+13	0	734.32	0	0	703.08	0	709.36	0	703.92	720.63	704.25	0	700.91	716.74	0	693.08	703.92	734.83	710.32	0	723.44	723.13	711.05	695.03	718.06	691.14	0	707.67	732.11	739.75	691.62	712.28	715.84	733.14	696.75	0	717.07	714.66	720.32	700.91	703.92	690.77	745.12	699.96	0	0	722.36	690.24	708.4
2.7845e+13	772.48	733.13	0	0	706.3	747.96	709.21	718.14	707.31	723.19	767.35	0	704.46	731.34	0	696.75	707.31	736.99	712.63	0	726.09	725.65	713.9	698.03	841.71	694.92	725.62	710.63	859.21	738.18	695.72	724.68	718.57	811.31	700.24	0	717.26	714.04	723.03	704.46	707.31	694.59	745.68	703.35	718.14	0	723.75	694.03	710.28
2.7892e+13	702.63	738.87	0	0	705.77	714.16	714.58	695.32	706.53	722.79	729.48	694.25	703.69	737.66	0	696.13	706.53	736.2	711.68	0	725.56	725.26	713.43	696.49	748.11	694.32	701.38	710.16	765.87	745.05	694.81	732.02	718.13	764.66	699.66	0	719.75	720.78	722.56	703.69	706.53	693.95	745.09	702.78	695.32	0	723.1	693.41	709.82
2.7938e+13	0	740.47	0	0	705.23	704.5	715.29	0	705.81	722.37	719.16	0	702.95	729.9	0	695.52	705.81	735.71	711.92	0	725	724.84	712.97	696.46	734.53	693.65	0	709.67	750.32	746.55	693.82	724.91	717.68	750.64	699.07	0	721.39	721.29	722.04	702.95	705.81	693.34	746.5	702.2	0	0	724.02	692.79	710.66
2.7985e+13	0	739.04	0	0	704.67	697.77	713.74	0	705.27	721.93	713.16	0	702.35	724.62	0	694.91	705.27	735.6	711.95	0	724.53	724.4	712.5	696.52	727.4	693.03	0	709.19	742.28	744.86	693.05	719.92	717.21	743.03	698.47	0	720.66	719.46	721.54	702.35	705.27	692.72	746.98	701.6	0	0	724.22	692.16	710.59
2.8031e+13	0	736.94	0	0	704.1	0	711.77	0	704.79	721.5	708.71	0	701.82	720.58	0	694.28	704.79	735.48	711.47	0	724.16	723.96	712.03	696.15	722.47	692.43	0	708.7	736.84	742.56	692.5	716.03	716.74	737.78	697.86	0	719.17	717.26	721.1	701.82	704.79	692.09	746.5	701	0	0	723.67	691.51	709.83
2.8078e+13	0	734.76	0	0	703.54	0	709.76	0	704.27	721.06	704.83	0	701.27	717.23	0	693.63	704.27	735.17	710.65	0	723.8	723.55	711.55	695.37	718.59	691.75	0	708.21	732.68	740.21	691.96	712.77	716.27	733.71	697.25	0	717.46	715.07	720.7	701.27	704.27	691.46	745.51	700.4	0	0	722.72	690.88	708.74
2.8124e+13	862.86	733.52	0	0	706.74	734.74	709.51	712.86	707.66	723.61	754.21	0	704.81	719.78	690.3	697.26	707.66	737.36	712.99	0	726.45	726.05	714.37	698.46	899.77	695.48	718.84	711.15	910.65	738.57	696.06	714.47	718.98	805.65	700.71	0	717.65	714.29	723.4	704.81	707.66	695.22	746.1	703.77	712.86	0	724.14	694.67	710.66
2.8171e+13	704.7	738.48	0	0	706.21	715.32	714.35	697.15	706.89	723.21	731.4	694.35	704.05	738.96	0	696.67	706.89	736.56	711.92	0	725.93	725.66	713.91	696.81	750.83	694.88	702.9	710.67	769	744.63	695.18	733.19	718.55	767.39	700.13	0	719.53	720.53	722.94	704.05	706.89	694.62	745.24	703.21	697.15	0	723.26	694.03	709.94
2.8217e+13	0	740.75	0	0	705.66	705.09	715.59	0	706.15	722.79	720.09	690.21	703.29	730.77	0	696.05	706.15	736.01	712.11	0	725.37	725.24	713.45	696.67	735.71	694.26	0	710.19	751.68	746.87	694.21	725.74	718.1	751.91	699.55	0	721.58	721.62	722.42	703.29	706.15	693.97	746.63	702.63	0	0	724.17	693.41	710.82
2.8264e+13	0	739.46	0	0	705.11	698.42	714.13	0	705.6	722.36	713.8	0	702.69	725.29	0	695.43	705.6	735.89	712.21	0	724.88	724.8	712.98	696.75	728.19	693.6	0	709.71	743.17	745.32	693.4	720.55	717.63	743.9	698.95	0	721	719.89	721.91	702.69	705.6	693.36	747.25	702.03	0	0	724.47	692.79	710.86
2.831e+13	0	737.39	0	0	704.54	0	712.17	0	705.12	721.92	709.23	0	702.16	721.13	0	694.82	705.12	735.78	711.78	0	724.51	724.37	712.5	696.42	723.09	692.98	0	709.22	737.53	743.03	692.83	716.56	717.16	738.45	698.35	0	719.55	717.68	721.47	702.16	705.12	692.74	746.85	701.43	0	0	723.99	692.16	710.15
2.8357e+13	0	735.2	0	0	703.98	0	710.15	0	704.61	721.49	705.32	0	701.61	717.72	0	694.18	704.61	735.5	710.99	0	724.15	723.95	712.03	695.67	719.12	692.38	0	708.73	733.26	740.67	692.29	713.24	716.69	734.27	697.73	0	717.85	715.48	721.07	701.61	704.61	692.1	745.89	700.84	0	0	723.06	691.5	709.09
2.8403e+13	1059.2	733.97	0	0	707.15	0	709.9	0	707.99	724.01	703.47	0	705.15	713.32	690.66	697.76	707.99	737.71	713.35	0	726.79	726.44	714.82	698.81	1082	696.03	0	711.64	1084.4	739.04	696.39	709.06	719.38	737.79	701.16	0	718.06	714.7	723.76	705.15	707.99	695.84	746.52	704.18	0	0	724.51	695.25	711.03
2.845e+13	707.18	737.97	0	0	706.63	717.07	713.98	699.03	707.23	723.61	733.53	694.48	704.39	740.29	0	697.16	707.23	736.91	712.18	0	726.29	726.05	714.36	697.1	753.98	695.41	704.77	711.17	772.64	744.06	695.53	734.36	718.95	770.5	700.58	0	719.27	720.12	723.3	704.39	707.23	695.22	745.41	703.62	699.03	0	723.43	694.65	710.07
2.8496e+13	0	740.99	0	0	706.09	705.95	715.83	0	706.48	723.2	721.06	690.91	703.63	731.65	0	696.56	706.48	736.31	712.29	0	725.72	725.64	713.9	696.83	736.97	694.81	690.17	710.69	753.12	747.14	694.59	726.55	718.51	753.26	700	0	721.73	721.91	722.79	703.63	706.48	694.62	746.74	703.04	0	0	724.3	694.01	710.96
2.8543e+13	0	739.88	0	0	705.53	699.2	714.49	0	705.91	722.77	714.46	0	703.01	725.95	0	695.94	705.91	736.17	712.45	0	725.23	725.2	713.44	696.93	729	694.19	0	710.21	744.09	745.77	693.75	721.17	718.04	744.78	699.41	0	721.32	720.29	722.28	703.01	705.91	693.98	747.49	702.45	0	0	724.71	693.38	711.1
2.8589e+13	0	737.83	0	0	704.96	0	712.54	0	705.44	722.33	709.76	0	702.49	721.68	0	695.33	705.44	736.08	712.07	0	724.84	724.76	712.97	696.65	723.72	693.53	0	709.73	738.23	743.5	693.14	717.08	717.57	739.13	698.81	0	719.92	718.09	721.83	702.49	705.44	693.36	747.17	701.85	0	0	724.29	692.76	710.45
2.8636e+13	0	735.64	0	0	704.4	0	710.51	0	704.94	721.9	705.82	0	701.95	718.19	0	694.71	704.94	735.81	711.3	0	724.49	724.34	712.49	695.95	719.65	692.91	0	709.24	733.84	741.13	692.59	713.69	717.1	734.85	698.2	0	718.22	715.88	721.42	701.95	704.94	692.74	746.25	701.26	0	0	723.39	692.13	709.41
2.8682e+13	0	733.5	0	0	703.85	0	708.52	0	704.36	721.48	701.87	0	701.35	715.19	0	694.06	704.36	735.35	710.32	0	724.1	723.94	712.01	694.84	716.25	692.31	0	708.75	730.28	738.85	691.97	710.72	716.65	731.35	697.59	0	716.47	713.76	721.02	701.35	704.36	692.1	745.04	700.67	0	0	722.26	691.47	708.19
2.8729e+13	710.04	737.33	0	0	707.03	719.18	713.47	701.11	707.57	724.01	736.03	694.45	704.73	741.66	690.3	697.65	707.57	737.26	712.44	0	726.63	726.43	714.81	697.4	757.74	695.95	706.9	711.65	776.96	743.33	695.85	735.53	719.34	774.11	701.02	0	718.97	719.53	723.65	704.73	707.57	695.83	745.62	704.02	701.11	0	723.63	695.22	710.2
2.8775e+13	0	741.18	0	0	706.49	706.92	716.03	0	706.8	723.6	722.12	691.58	703.96	732.56	0	697.05	706.8	736.61	712.45	0	726.06	726.02	714.35	696.98	738.3	695.33	692.32	711.18	754.65	747.35	694.91	727.4	718.9	754.69	700.44	0	721.83	722.15	723.14	703.96	706.8	695.21	746.82	703.45	0	0	724.41	694.61	711.06
2.8822e+13	0	740.27	0	0	705.94	700	714.84	0	706.22	723.17	715.17	0	703.32	726.63	0	696.44	706.22	736.44	712.66	0	725.56	725.58	713.89	697.11	729.83	694.74	0	710.7	745.04	746.2	694.08	721.82	718.43	745.7	699.85	0	721.62	720.67	722.63	703.32	706.22	694.61	747.72	702.85	0	0	724.93	693.97	711.32
2.8868e+13	0	738.27	0	0	705.38	690.46	712.91	0	705.75	722.73	710.34	0	702.8	722.23	0	695.82	705.75	736.36	712.33	0	725.17	725.15	713.42	696.87	724.35	694.1	0	710.22	738.94	743.96	693.43	717.61	717.96	739.83	699.26	0	720.27	718.49	722.17	702.8	705.75	693.96	747.49	702.26	0	0	724.58	693.34	710.73
2.8915e+13	0	736.07	0	0	704.82	0	710.88	0	705.25	722.3	706.35	0	702.27	718.68	0	695.2	705.25	736.12	711.6	0	724.82	724.73	712.94	696.21	720.18	693.44	0	709.74	734.42	741.58	692.89	714.17	717.5	735.42	698.65	0	718.58	716.27	721.77	702.27	705.25	693.35	746.61	701.66	0	0	723.72	692.72	709.72
2.8961e+13	0	733.91	0	0	704.26	0	708.88	0	704.68	721.88	702.46	0	701.67	715.63	0	694.58	704.68	735.68	710.63	0	724.44	724.33	712.47	695.16	716.72	692.83	0	709.25	730.79	739.29	692.27	711.16	717.05	731.85	698.04	0	716.83	714.14	721.37	701.67	704.68	692.72	745.41	701.08	0	0	722.6	692.09	708.51
2.9008e+13	713.44	736.6	0	0	707.42	721.48	712.87	703.45	707.89	724.39	739.06	694.33	705.05	743.04	690.64	698.12	707.89	737.6	712.71	0	726.97	726.8	715.24	697.75	762.37	696.49	709.37	712.12	782.24	742.48	696.16	736.69	719.72	778.38	701.44	0	718.68	718.8	723.99	705.05	707.89	696.4	745.86	704.4	703.45	0	723.86	695.78	710.37
2.9054e+13	690.77	741.3	0	0	706.88	707.89	716.21	0	707.11	723.98	723.3	692.24	704.27	733.51	0	697.52	707.11	736.9	712.6	0	726.4	726.39	714.78	697.16	739.73	695.85	694.35	711.65	756.3	747.51	695.23	728.3	719.28	756.21	700.87	0	721.89	722.36	723.49	704.27	707.11	695.8	746.89	703.83	0	0	724.5	695.16	711.15
2.9101e+13	0	740.65	0	0	706.33	700.77	715.2	0	706.51	723.56	715.94	0	703.62	727.32	0	696.92	706.51	736.7	712.86	0	725.88	725.96	714.32	697.3	730.69	695.24	0	711.18	746.03	746.61	694.4	722.49	718.82	746.64	700.28	0	721.9	721.06	722.97	703.62	706.51	695.18	747.92	703.24	0	0	725.13	694.56	711.53
2.9147e+13	0	738.69	0	0	705.77	692.17	713.3	0	706.04	723.12	710.94	0	703.09	722.8	0	696.3	706.04	736.63	712.59	0	725.48	725.52	713.85	697.11	725	694.64	0	710.7	739.67	744.41	693.75	718.17	718.34	740.53	699.68	0	720.62	718.9	722.51	703.09	706.04	694.58	747.79	702.64	0	0	724.85	693.91	711.01
2.9193e+13	0	736.49	0	0	705.21	0	711.26	0	705.55	722.69	706.9	0	702.57	719.17	0	695.68	705.55	736.41	711.89	0	725.13	725.1	713.38	696.49	720.72	693.99	0	710.21	735.01	742.03	693.18	714.65	717.88	736	699.08	0	718.94	716.67	722.1	702.57	705.55	693.93	746.95	702.05	0	0	724.03	693.28	710.03
2.924e+13	0	734.32	0	0	704.66	0	709.25	0	704.99	722.27	703.05	0	701.99	716.08	0	695.06	704.99	735.99	710.94	0	724.76	724.7	712.91	695.48	717.2	693.34	0	709.73	731.3	739.71	692.58	711.6	717.43	732.35	698.48	0	717.19	714.52	721.7	701.99	704.99	693.31	745.78	701.47	0	0	722.92	692.66	708.83
2.9286e+13	717.35	735.85	0	0	707.79	724.57	712.2	705.87	708.2	724.76	742.74	694.01	705.36	744.31	690.97	698.57	708.2	737.93	713	0	727.29	727.15	715.65	698.13	768.31	696.97	712.17	712.58	788.91	741.56	696.48	737.7	720.09	783.53	701.85	0	718.42	717.94	724.32	705.36	708.2	696.95	746.15	704.77	705.87	690.46	724.13	696.32	710.59
2.9333e+13	693.53	741.37	0	0	707.26	709.03	716.35	0	707.42	724.36	724.54	692.95	704.58	734.51	690.18	697.97	707.42	737.2	712.74	0	726.72	726.75	715.2	697.37	741.29	696.37	695.81	712.11	758.09	747.6	695.54	729.24	719.65	757.85	701.28	0	721.91	722.52	723.82	704.58	707.42	696.35	746.93	704.2	0	0	724.57	695.71	711.22
2.9379e+13	0	741.01	0	0	706.72	701.59	715.56	0	706.79	723.93	716.73	0	703.91	728.05	0	697.37	706.79	736.95	713.05	0	726.19	726.32	714.74	697.5	731.6	695.74	0	711.63	747.05	747.01	694.74	723.19	719.19	747.62	700.69	0	722.17	721.44	723.3	703.91	706.79	695.76	748.09	703.62	0	0	725.31	695.09	711.73
2.9426e+13	0	739.11	0	0	706.16	693.69	713.68	0	706.32	723.5	711.56	0	703.38	723.38	0	696.77	706.32	736.89	712.84	0	725.78	725.88	714.27	697.34	725.66	695.13	0	711.16	740.41	744.86	694.06	718.73	718.72	741.26	700.1	0	720.96	719.31	722.83	703.38	706.32	695.14	748.07	703.02	0	0	725.11	694.49	711.29
2.9472e+13	0	736.91	0	0	705.6	0	711.65	0	705.84	723.06	707.45	0	702.87	719.67	0	696.14	705.84	736.69	712.18	0	725.44	725.46	713.8	696.77	721.27	694.53	0	710.68	735.61	742.47	693.48	715.15	718.25	736.59	699.5	0	719.3	717.07	722.42	702.87	705.84	694.53	747.29	702.43	0	0	724.33	693.84	710.33
2.9519e+13	0	734.72	0	0	705.05	0	709.63	0	705.29	722.64	703.63	0	702.29	716.53	0	695.52	705.29	736.29	711.25	0	725.07	725.06	713.33	695.8	717.68	693.86	0	710.19	731.81	740.14	692.88	712.06	717.8	732.86	698.9	0	717.54	714.9	722.03	702.29	705.29	693.88	746.13	701.85	0	0	723.24	693.21	709.15
2.9565e+13	722.59	735.17	0	0	708.16	728.5	711.52	708.83	708.51	725.12	747.41	693.46	705.67	745.19	691.29	699.01	708.51	738.25	713.31	0	727.6	727.5	716.05	698.51	776.38	697.44	715.45	713.02	797.73	740.7	696.79	738.28	720.44	789.79	702.24	0	718.26	717.02	724.64	705.67	708.51	697.49	746.48	705.12	708.83	690.95	724.42	696.84	710.84
2.9612e+13	696.2	741.35	0	0	707.63	710.27	716.45	0	707.72	724.72	725.92	693.6	704.89	735.57	690.52	698.42	707.72	737.49	712.89	0	727.04	727.1	715.6	697.59	742.99	696.84	697.26	712.55	760.03	747.6	695.86	730.23	720.01	759.62	701.67	0	721.88	722.63	724.14	704.89	707.72	696.9	746.97	704.56	0	690.33	724.64	696.24	711.29
2.9658e+13	0	741.36	0	0	707.08	702.44	715.92	0	707.07	724.3	717.59	0	704.21	728.8	0	697.81	707.07	737.19	713.23	0	726.5	726.67	715.15	697.7	732.54	696.24	0	712.08	748.12	747.38	695.04	723.91	719.55	748.64	701.09	0	722.42	721.82	723.62	704.21	707.07	696.29	748.25	703.98	0	0	725.47	695.62	711.92
2.9705e+13	0	739.52	0	0	706.53	695.27	714.08	0	706.59	723.86	712.22	0	703.67	723.98	0	697.21	706.59	737.14	713.09	0	726.08	726.23	714.68	697.59	726.34	695.61	0	711.6	741.16	745.3	694.37	719.32	719.08	741.99	700.5	0	721.3	719.72	723.15	703.67	706.59	695.69	748.33	703.38	0	0	725.36	695.01	711.56
2.9751e+13	0	737.32	0	0	705.97	0	712.04	0	706.13	723.43	708.03	0	703.15	720.19	0	696.6	706.13	736.96	712.46	0	725.73	725.81	714.21	697.05	721.83	695	0	711.12	736.22	742.91	693.8	715.66	718.61	737.18	699.9	0	719.66	717.47	722.74	703.15	706.13	695.07	747.61	702.79	0	0	724.62	694.4	710.64
2.9798e+13	0	735.12	0	0	705.42	0	710.02	0	705.59	723.01	704.22	0	702.59	716.99	0	695.97	705.59	736.58	711.55	0	725.37	725.4	713.74	696.13	718.18	694.4	0	710.64	732.33	740.56	693.18	712.53	718.16	733.37	699.3	0	717.91	715.3	722.34	702.59	705.59	694.47	746.48	702.21	0	0	723.56	693.75	709.47
2.9844e+13	730	734.68	0	0	708.51	733.7	710.95	712.28	708.81	725.47	753.63	692.51	705.97	744.93	691.61	699.43	708.81	738.57	713.63	0	727.9	727.83	716.45	698.9	788.26	697.9	719.3	713.44	810.02	740.02	697.11	737.74	720.79	797.34	702.62	0	718.24	716.19	724.95	705.97	708.81	698.01	746.83	705.46	712.28	691.45	724.73	697.34	711.15
2.9891e+13	698.62	741.25	0	0	707.98	711.61	716.49	691.59	708.02	725.07	727.41	694.16	705.19	736.69	690.87	698.84	708.02	737.78	713.05	0	727.35	727.44	715.99	697.84	744.87	697.3	698.72	712.98	762.17	747.51	696.18	731.28	720.35	761.56	702.05	0	721.8	722.68	724.46	705.19	708.02	697.42	746.99	704.91	691.59	690.81	724.7	696.74	711.36
2.9937e+13	0	741.68	0	0	707.44	703.31	716.28	0	707.35	724.65	718.47	0	704.49	729.58	690.03	698.24	707.35	737.43	713.4	0	726.79	727.01	715.54	697.92	733.54	696.71	0	712.51	749.24	747.73	695.34	724.67	719.9	749.7	701.48	0	722.66	722.19	723.93	704.49	707.35	696.82	748.37	704.33	0	690.19	725.61	696.14	712.1
2.9984e+13	0	739.92	0	0	706.88	696.56	714.49	0	706.87	724.22	712.88	0	703.95	724.6	0	697.64	706.87	737.37	713.33	0	726.36	726.57	715.08	697.84	727.05	696.09	0	712.04	741.94	745.73	694.7	719.93	719.43	742.75	700.89	0	721.64	720.15	723.45	703.95	706.87	696.22	748.58	703.73	0	0	725.6	695.52	711.83
3.003e+13	0	737.73	0	0	706.33	0	712.44	0	706.41	723.78	708.61	0	703.44	720.72	0	697.03	706.41	737.22	712.75	0	726.02	726.15	714.61	697.34	722.4	695.46	0	711.56	736.83	743.34	694.11	716.18	718.96	737.79	700.29	0	720.03	717.89	723.04	703.44	706.41	695.61	747.92	703.15	0	0	724.91	694.9	710.95
3.0077e+13	0	735.52	0	0	705.78	0	710.41	0	705.88	723.36	704.8	0	702.89	717.46	0	696.41	705.88	736.86	711.86	0	725.66	725.74	714.14	696.46	718.68	694.86	0	711.08	732.85	740.97	693.5	713	718.51	733.89	699.69	0	718.27	715.69	722.64	702.89	705.88	694.99	746.82	702.57	0	0	723.87	694.29	709.8
3.0123e+13	741.25	734.49	0	0	708.85	740.46	710.58	713.06	709.1	725.81	761.85	690.96	706.27	741.96	691.93	699.84	709.1	738.87	713.96	0	728.19	728.16	716.82	699.28	807.33	698.36	723.12	713.86	828.39	739.68	697.44	734.69	721.12	805.7	702.99	0	718.39	715.59	725.25	706.27	709.1	698.51	747.2	705.8	713.06	691.96	725.07	697.82	711.48
3.017e+13	700.45	741.05	0	0	708.32	713.14	716.45	693.49	708.32	725.41	729.06	694.59	705.49	737.87	691.2	699.25	708.32	738.06	713.21	0	727.65	727.76	716.37	698.12	746.96	697.75	699.97	713.39	764.56	747.3	696.51	732.38	720.69	763.69	702.42	0	721.66	722.65	724.76	705.49	708.32	697.92	747.02	705.24	693.49	691.28	724.76	697.22	711.42
3.0216e+13	0	741.97	0	0	707.79	704.26	716.63	0	707.63	724.99	719.42	0	704.78	730.39	690.37	698.66	707.63	737.66	713.57	0	727.09	727.34	715.92	698.15	734.58	697.15	0	712.92	750.42	748.06	695.65	725.46	720.23	750.81	701.85	0	722.89	722.56	724.24	704.78	707.63	697.33	748.48	704.67	0	690.65	725.74	696.63	712.27
3.0263e+13	0	740.32	0	0	707.23	697.66	714.91	0	707.14	724.56	713.6	0	704.23	725.24	0	698.05	707.14	737.6	713.56	0	726.64	726.9	715.46	698.11	727.78	696.56	0	712.45	742.75	746.16	695	720.56	719.76	743.53	701.26	0	721.97	720.57	723.75	704.23	707.14	696.73	748.82	704.08	0	690.03	725.83	696.02	712.1
3.0309e+13	0	738.14	0	0	706.68	0	712.86	0	706.68	724.13	709.22	0	703.73	721.26	0	697.45	706.68	737.47	713.03	0	726.29	726.47	714.99	697.65	722.99	695.93	0	711.98	737.46	743.77	694.42	716.73	719.3	738.41	700.67	0	720.39	718.31	723.33	703.73	706.68	696.13	748.22	703.49	0	0	725.2	695.4	711.27
3.0356e+13	0	735.92	0	0	706.13	0	710.81	0	706.17	723.71	705.4	0	703.18	717.95	0	696.84	706.17	737.13	712.16	0	725.94	726.07	714.52	696.8	719.18	695.31	0	711.5	733.38	741.39	693.84	713.49	718.85	734.41	700.07	0	718.64	716.1	722.94	703.18	706.17	695.51	747.15	702.91	0	0	724.18	694.78	710.13
3.0402e+13	768.37	734.6	690.11	0	709.18	746.86	710.55	714.45	709.4	726.14	770.01	0	706.57	734.17	692.24	700.23	709.4	739.17	714.3	0	728.47	728.47	717.19	699.68	839.56	698.79	726.95	714.26	857.19	739.71	697.76	727.42	721.44	812.48	703.35	0	718.67	715.39	725.53	706.57	709.4	698.99	747.57	706.12	714.45	692.46	725.41	698.3	711.84
3.0449e+13	702.58	740.73	0	0	708.66	714.52	716.34	695.39	708.62	725.74	730.89	694.97	705.8	739.13	691.53	699.65	708.62	738.35	713.4	0	727.94	728.08	716.74	698.44	749.32	698.2	701.58	713.79	767.24	746.97	696.85	733.55	721.01	766.07	702.78	0	721.47	722.53	725.06	705.8	708.62	698.41	747.06	705.57	695.39	691.77	724.84	697.7	711.49
3.0495e+13	0	742.24	0	0	708.12	705.07	716.98	0	707.91	725.33	720.4	690.31	705.07	731.24	690.73	699.06	707.91	737.89	713.73	0	727.37	727.66	716.29	698.39	735.69	697.59	0	713.33	751.66	748.36	695.96	726.29	720.56	751.99	702.21	0	723.09	722.92	724.53	705.07	707.91	697.82	748.56	705	0	691.11	725.86	697.1	712.43
3.0542e+13	0	740.71	0	0	707.57	698.57	715.33	0	707.4	724.89	714.31	0	704.51	725.9	0	698.46	707.4	737.82	713.8	0	726.91	727.22	715.83	698.36	728.53	696.99	0	712.86	743.57	746.58	695.3	721.21	720.09	744.33	701.63	0	722.3	721	724.04	704.51	707.4	697.22	749.03	704.41	0	690.48	726.05	696.5	712.36
3.0588e+13	0	738.55	0	0	707.01	0	713.28	0	706.96	724.46	709.82	0	704.01	721.81	0	697.85	706.96	737.71	713.31	0	726.56	726.79	715.37	697.94	723.59	696.39	0	712.39	738.1	744.2	694.75	717.28	719.63	739.03	701.04	0	720.76	718.74	723.62	704.01	706.96	696.62	748.51	703.82	0	0	725.47	695.89	711.58
3.0635e+13	0	736.32	0	0	706.47	0	711.22	0	706.45	724.04	705.97	0	703.48	718.44	0	697.24	706.45	737.39	712.47	0	726.21	726.39	714.9	697.12	719.7	695.75	0	711.91	733.91	741.8	694.15	713.98	719.17	734.94	700.44	0	719.01	716.51	723.22	703.48	706.45	696.02	747.47	703.25	0	0	724.48	695.26	710.46
3.0681e+13	853.01	734.94	690.44	0	709.5	739.78	710.81	707.45	709.69	726.45	759.64	0	706.87	722.33	692.56	700.62	709.69	739.46	714.64	0	728.75	728.78	717.54	700.06	893.91	699.2	721.94	714.65	905.35	740.03	698.09	716.87	721.75	808.89	703.69	0	719.04	715.59	725.81	706.87	709.69	699.46	747.93	706.44	707.45	692.89	725.75	698.75	712.2
3.0728e+13	704.84	740.29	0	0	708.98	716.12	716.08	697.2	708.91	726.06	732.33	695.4	706.1	740.43	691.85	700.03	708.91	738.64	713.6	0	728.22	728.39	717.1	698.71	752.02	698.62	703.36	714.18	770.31	746.49	697.19	734.65	721.32	768.75	703.14	0	721.22	722.27	725.35	706.1	708.91	698.88	747.12	705.89	697.2	692.26	724.93	698.16	711.57
3.0774e+13	0	742.48	0	0	708.45	705.89	717.21	0	708.19	725.65	721.07	691.19	705.36	732.07	691.06	699.44	708.19	738.11	713.89	0	727.65	727.97	716.65	698.55	736.87	698.02	0	713.72	752.98	748.62	696.28	727.01	720.88	753.23	702.56	0	723.26	723.22	724.82	705.36	708.19	698.3	748.62	705.33	0	691.57	725.95	697.56	712.57
3.0821e+13	0	741.1	0	0	707.9	699.34	715.65	0	707.67	725.22	714.78	0	704.79	726.52	690.25	698.85	707.67	738.03	714.01	0	727.18	727.53	716.19	698.52	729.3	697.41	0	713.25	744.43	746.99	695.59	721.75	720.41	745.16	701.99	0	722.62	721.39	724.32	704.79	707.67	697.7	749.23	704.74	0	690.92	726.26	696.96	712.6
3.0867e+13	0	738.95	0	0	707.35	0	713.6	0	707.23	724.78	710.21	0	704.29	722.32	0	698.25	707.23	737.93	713.57	0	726.82	727.1	715.73	698.12	724.18	696.81	0	712.78	738.75	744.63	695.03	717.72	719.94	739.68	701.4	0	721.11	719.12	723.89	704.29	707.23	697.1	748.79	704.15	0	690.3	725.75	696.36	711.86
3.0913e+13	0	736.72	0	0	706.8	0	711.53	0	706.73	724.36	706.36	0	703.76	718.87	0	697.64	706.73	737.64	712.76	0	726.47	726.69	715.26	697.34	720.2	696.2	0	712.3	734.45	742.22	694.44	714.37	719.49	735.47	700.81	0	719.36	716.87	723.5	703.76	706.73	696.5	747.79	703.58	0	0	724.78	695.74	710.76
3.096e+13	1016.9	735.35	690.73	0	709.81	0	711.13	0	709.98	726.76	710.88	0	707.16	714.53	692.86	700.99	709.98	739.74	714.95	0	729.01	729.07	717.89	700.33	1040	699.61	0	715.02	1043.9	740.45	698.38	710.24	722.05	750.12	704.03	0	719.41	715.94	726.08	707.16	709.98	699.92	748.29	706.75	0	693.32	726.09	699.18	712.52
3.1006e+13	707.32	739.71	0	0	709.3	717.96	715.62	699.05	709.21	726.37	734.39	695.53	706.39	741.73	692.16	700.41	709.21	738.92	713.79	0	728.5	728.69	717.44	698.87	755.12	699.02	705.25	714.56	773.88	745.85	697.49	735.77	721.63	771.81	703.48	0	720.88	721.79	725.62	706.39	709.21	699.34	747.21	706.21	699.05	692.7	725.04	698.6	711.62
3.1053e+13	0	742.68	0	0	708.77	706.79	717.39	0	708.46	725.96	722	691.93	705.64	732.9	691.36	699.82	708.46	738.34	714	0	727.92	728.27	716.99	698.66	738.08	698.44	691.05	714.1	754.38	748.85	696.55	727.77	721.18	754.54	702.91	0	723.37	723.46	725.1	705.64	708.46	698.75	748.65	705.64	0	692.04	726.03	698.01	712.64
3.1099e+13	0	741.47	0	0	708.22	700.11	715.96	0	707.92	725.53	715.41	0	705.05	727.13	690.56	699.23	707.92	738.23	714.19	0	727.44	727.84	716.54	698.66	730.08	697.83	0	713.63	745.32	747.39	695.83	722.33	720.72	746.02	702.33	0	722.89	721.74	724.6	705.05	707.92	698.16	749.41	705.06	0	691.36	726.45	697.4	712.79
3.1146e+13	0	739.35	0	0	707.67	690.78	713.93	0	707.48	725.1	710.72	0	704.55	722.82	0	698.64	707.48	738.15	713.81	0	727.07	727.4	716.08	698.3	724.77	697.22	0	713.16	739.42	745.05	695.28	718.2	720.25	740.33	701.75	0	721.43	719.48	724.16	704.55	707.48	697.57	749.06	704.48	0	690.72	726	696.8	712.1
3.1192e+13	0	737.11	0	0	707.12	0	711.85	0	706.99	724.67	706.83	0	704.03	719.31	0	698.03	706.99	737.89	713.02	0	726.73	726.99	715.61	697.56	720.7	696.63	0	712.69	735	742.63	694.72	714.79	719.8	736.01	701.16	0	719.68	717.22	723.77	704.03	706.99	696.97	748.09	703.9	0	690.1	725.07	696.2	711.02
3.1239e+13	0	734.93	0	0	706.59	0	709.83	0	706.42	724.26	703.03	0	703.44	716.29	0	697.42	706.42	737.41	712.01	0	726.35	726.6	715.14	696.46	717.29	696	0	712.21	731.42	740.31	694.05	711.81	719.36	732.49	700.57	0	717.9	715.07	723.37	703.44	706.42	696.36	746.84	703.33	0	0	723.9	695.57	709.77
3.1285e+13	710.16	739.01	690	0	709.61	720.11	715.05	701.05	709.48	726.67	736.85	695.55	706.67	743.09	692.44	700.78	709.48	739.2	713.99	0	728.77	728.98	717.78	699.08	758.82	699.42	707.39	714.92	778.12	745.06	697.76	736.95	721.92	775.36	703.81	0	720.51	721.15	725.9	706.67	709.48	699.78	747.34	706.51	701.05	693.12	725.18	699.02	711.69
3.1332e+13	0	742.82	0	0	709.08	707.77	717.56	0	708.72	726.26	723.04	692.66	705.9	733.78	691.65	700.19	708.72	738.56	714.1	0	728.19	728.57	717.33	698.8	739.39	698.83	693.17	714.46	755.88	749.02	696.82	728.6	721.48	755.94	703.25	0	723.43	723.67	725.38	705.9	708.72	699.2	748.67	705.96	0	692.5	726.08	698.44	712.68
3.1378e+13	0	741.83	0	0	708.54	700.9	716.28	0	708.16	725.84	716.11	0	705.29	727.78	690.85	699.6	708.16	738.42	714.35	0	727.69	728.13	716.88	698.81	730.88	698.24	0	714	746.23	747.77	696.07	722.95	721.02	746.9	702.67	0	723.15	722.09	724.87	705.29	708.16	698.61	749.57	705.37	0	691.82	726.62	697.84	712.96
3.1425e+13	0	739.75	0	0	707.98	692.4	714.27	0	707.72	725.4	711.28	0	704.8	723.34	690.1	699.01	707.72	738.36	714.02	0	727.32	727.69	716.42	698.49	725.37	697.63	0	713.53	740.1	745.47	695.5	718.7	720.55	740.99	702.09	0	721.74	719.85	724.43	704.8	707.72	698.02	749.31	704.79	0	691.15	726.24	697.24	712.34
3.1471e+13	0	737.5	0	0	707.44	0	712.19	0	707.24	724.98	707.34	0	704.28	719.77	0	698.41	707.24	738.12	713.27	0	726.98	727.28	715.95	697.8	721.2	697.02	0	713.06	735.55	743.04	694.96	715.24	720.1	736.55	701.5	0	720.01	717.58	724.03	704.28	707.24	697.42	748.39	704.21	0	690.52	725.34	696.64	711.29
3.1518e+13	0	735.3	0	0	706.9	0	710.16	0	706.67	724.57	703.57	0	703.7	716.7	0	697.79	706.67	737.66	712.28	0	726.6	726.89	715.48	696.74	717.74	696.43	0	712.58	731.89	740.7	694.31	712.22	719.66	732.96	700.91	0	718.22	715.41	723.64	703.7	706.67	696.82	747.15	703.65	0	0	724.19	696.03	710.05
3.1564e+13	712.9	738.21	690.29	0	709.91	722.68	714.39	702.74	709.74	726.96	739.82	695.15	706.93	744.48	692.71	701.13	709.74	739.48	714.22	0	729.03	729.26	718.1	699.33	763.37	699.8	708.91	715.28	783.29	744.13	698.03	738.14	722.21	779.54	704.13	0	720.13	720.36	726.16	706.93	709.74	700.21	747.52	706.81	702.74	693.54	725.35	699.44	711.8
3.1611e+13	690.9	742.91	0	0	709.38	708.79	717.72	0	708.97	726.56	724.2	693.09	706.15	734.72	691.93	700.55	708.97	738.78	714.2	0	728.45	728.85	717.65	698.96	740.8	699.21	694.63	714.82	757.49	749.14	697.09	729.48	721.77	757.42	703.57	0	723.45	723.85	725.65	706.15	708.97	699.63	748.66	706.25	0	692.9	726.11	698.85	712.72
3.1657e+13	0	742.17	0	0	708.84	701.63	716.62	0	708.39	726.13	716.86	0	705.53	728.46	691.12	699.96	708.39	738.61	714.5	0	727.94	728.41	717.2	698.98	731.72	698.63	0	714.36	747.18	748.15	696.31	723.6	721.31	747.81	703	0	723.39	722.45	725.13	705.53	708.39	699.04	749.71	705.67	0	692.27	726.77	698.27	713.13
3.1704e+13	0	740.13	0	0	708.29	693.71	714.63	0	707.95	725.7	711.87	0	705.03	723.89	690.38	699.37	707.95	738.57	714.24	0	727.56	727.98	716.75	698.7	726	698.03	0	713.89	740.79	745.88	695.73	719.24	720.85	741.66	702.42	0	722.05	720.23	724.68	705.03	707.95	698.46	749.55	705.09	0	691.58	726.47	697.66	712.58
3.175e+13	0	737.88	0	0	707.74	0	712.55	0	707.48	725.27	707.86	0	704.52	720.24	0	698.77	707.48	738.35	713.52	0	727.22	727.57	716.28	698.05	721.71	697.42	0	713.42	736.11	743.44	695.2	715.71	720.39	737.1	701.83	0	720.33	717.95	724.29	704.52	707.48	697.86	748.68	704.51	0	690.93	725.61	697.06	711.56
3.1797e+13	0	735.67	0	0	707.21	0	710.51	0	706.92	724.86	704.11	0	703.95	717.13	0	698.17	706.92	737.91	712.55	0	726.85	727.17	715.82	697.03	718.19	696.82	0	712.94	732.37	741.09	694.58	712.65	719.95	733.43	701.24	0	718.54	715.77	723.9	703.95	706.92	697.26	747.46	703.95	0	690.3	724.47	696.46	710.33
3.1843e+13	716.76	737.37	690.58	0	710.19	725.73	713.65	705.03	710	727.24	743.39	694.76	707.18	745.8	692.98	701.47	710	739.75	714.46	0	729.28	729.53	718.42	699.61	769.19	700.18	711.4	715.62	789.79	743.13	698.31	739.22	722.49	784.57	704.45	0	719.8	719.44	726.42	707.18	710	700.62	747.74	707.1	705.03	693.96	725.56	699.85	711.96
3.189e+13	693.82	742.94	0	0	709.68	709.89	717.83	0	709.21	726.84	725.4	693.68	706.4	735.71	692.21	700.9	709.21	739.01	714.29	0	728.71	729.12	717.97	699.12	742.33	699.59	696.01	715.16	759.24	749.19	697.36	730.41	722.06	759.03	703.89	0	723.43	723.99	725.91	706.4	709.21	700.05	748.64	706.54	0	693.3	726.13	699.26	712.75
3.1936e+13	0	742.49	0	0	709.14	702.4	716.95	0	708.61	726.42	717.62	0	705.76	729.16	691.4	700.31	708.61	738.8	714.65	0	728.18	728.69	717.52	699.16	732.6	699	0	714.7	748.17	748.5	696.56	724.27	721.6	748.75	703.32	0	723.63	722.81	725.39	705.76	708.61	699.47	749.82	705.97	0	692.68	726.9	698.67	713.29
3.1983e+13	0	740.51	0	0	708.59	695.16	715	0	708.17	725.99	712.46	0	705.26	724.45	690.66	699.72	708.17	738.76	714.44	0	727.79	728.26	717.06	698.91	726.64	698.42	0	714.24	741.5	746.29	695.96	719.78	721.13	742.35	702.74	0	722.36	720.61	724.93	705.26	708.17	698.88	749.78	705.38	0	692.02	726.68	698.08	712.82
3.2029e+13	0	738.26	0	0	708.04	0	712.9	0	707.71	725.56	708.37	0	704.76	720.71	0	699.13	707.71	738.56	713.76	0	727.45	727.84	716.6	698.28	722.24	697.8	0	713.77	736.67	743.84	695.43	716.17	720.67	737.66	702.15	0	720.66	718.32	724.54	704.76	707.71	698.29	748.96	704.81	0	691.34	725.87	697.47	711.83
3.2076e+13	0	736.04	0	0	707.5	0	710.85	0	707.16	725.15	704.63	0	704.19	717.55	0	698.52	707.16	738.15	712.81	0	727.09	727.45	716.14	697.31	718.65	697.19	0	713.29	732.85	741.47	694.84	713.07	720.23	733.91	701.57	0	718.87	716.12	724.15	704.19	707.16	697.69	747.77	704.24	0	690.7	724.75	696.87	710.61
3.2122e+13	721.75	736.59	690.85	0	710.47	729.63	712.88	707.64	710.25	727.52	747.9	693.98	707.44	746.75	693.25	701.81	710.25	740.01	714.73	0	729.53	729.79	718.72	699.9	777.06	700.54	714.3	715.96	798.34	742.16	698.57	739.88	722.76	790.69	704.75	0	719.56	718.43	726.66	707.44	710.25	701.02	748.01	707.37	707.64	694.38	725.8	700.24	712.17
3.2169e+13	696.34	742.89	0	0	709.96	711.08	717.89	0	709.46	727.12	726.72	694.19	706.65	736.74	692.48	701.23	709.46	739.24	714.38	0	728.96	729.39	718.28	699.26	744	699.96	697.35	715.5	761.15	749.15	697.64	731.37	722.33	760.76	704.19	0	723.36	724.08	726.16	706.65	709.46	700.45	748.61	706.82	0	693.7	726.14	699.66	712.76
3.2215e+13	0	742.79	0	0	709.42	703.2	717.26	0	708.84	726.7	718.43	0	705.99	729.88	691.66	700.65	708.84	738.97	714.78	0	728.42	728.96	717.83	699.33	733.52	699.37	0	715.04	749.21	748.84	696.81	724.97	721.87	749.74	703.62	0	723.85	723.15	725.64	705.99	708.84	699.87	749.92	706.25	0	693.07	727.01	699.06	713.43
3.2262e+13	0	740.89	0	0	708.87	696.42	715.36	0	708.39	726.27	713.07	0	705.49	725.02	690.92	700.06	708.39	738.94	714.64	0	728.02	728.52	717.38	699.11	727.3	698.78	0	714.57	742.22	746.69	696.19	720.34	721.41	743.06	703.05	0	722.66	720.99	725.17	705.49	708.39	699.29	749.99	705.66	0	692.44	726.89	698.48	713.05
3.2308e+13	0	738.64	0	0	708.33	0	713.26	0	707.94	725.84	708.91	0	704.99	721.2	690.23	699.47	707.94	738.77	714	0	727.68	728.11	716.91	698.52	722.77	698.18	0	714.11	737.25	744.24	695.66	716.65	720.95	738.22	702.46	0	720.98	718.69	724.77	704.99	707.94	698.7	749.23	705.09	0	691.75	726.12	697.88	712.09
3.2355e+13	0	736.4	0	0	707.79	0	711.2	0	707.4	725.43	705.17	0	704.44	717.99	0	698.87	707.4	738.38	713.07	0	727.33	727.71	716.45	697.58	719.11	697.57	0	713.63	733.34	741.85	695.08	713.51	720.51	734.39	701.88	0	719.19	716.48	724.39	704.44	707.4	698.11	748.06	704.52	0	691.09	725.02	697.27	710.89
3.2401e+13	728.74	735.99	691.13	0	710.75	734.71	712.19	710.53	710.5	727.78	753.84	692.97	707.69	746.66	693.53	702.13	710.5	740.27	715.01	0	729.77	730.05	719.02	700.22	788.52	700.89	717.55	716.28	810.16	741.38	698.83	739.51	723.02	798.05	705.04	0	719.46	717.48	726.91	707.69	710.5	701.41	748.31	707.64	710.53	694.76	726.07	700.61	712.42
3.2448e+13	698.67	742.75	690.05	0	710.23	712.33	717.88	691.63	709.7	727.39	728.12	694.69	706.9	737.83	692.76	701.55	709.7	739.47	714.48	0	729.2	729.65	718.58	699.4	745.84	700.31	698.73	715.82	763.25	749.02	697.91	732.38	722.6	762.66	704.49	0	723.24	724.09	726.41	706.9	709.7	700.84	748.57	707.09	691.63	694.11	726.15	700.04	712.77
3.2494e+13	0	743.08	0	0	709.7	704	717.57	0	709.06	726.97	719.24	0	706.22	730.62	691.93	700.98	709.06	739.15	714.9	0	728.65	729.23	718.13	699.5	734.48	699.72	0	715.36	750.3	749.15	697.06	725.68	722.14	750.77	703.92	0	724.05	723.48	725.88	706.22	709.06	700.27	750	706.52	0	693.45	727.11	699.45	713.56
3.2541e+13	0	741.26	0	0	709.15	697.45	715.72	0	708.6	726.54	713.68	0	705.71	725.6	691.18	700.39	708.6	739.12	714.83	0	728.24	728.79	717.68	699.31	727.97	699.13	0	714.9	742.97	747.08	696.42	720.9	721.68	743.79	703.35	0	722.96	721.37	725.41	705.71	708.6	699.69	750.19	705.94	0	692.82	727.09	698.86	713.27
3.2587e+13	0	739.01	0	0	708.61	0	713.62	0	708.16	726.11	709.43	0	705.22	721.69	690.5	699.8	708.16	738.97	714.23	0	727.9	728.37	717.22	698.75	723.31	698.55	0	714.44	737.84	744.64	695.89	717.13	721.22	738.8	702.76	0	721.31	719.06	725.01	705.22	708.16	699.1	749.49	705.36	0	692.16	726.36	698.27	712.36
3.2633e+13	0	736.77	0	0	708.07	0	711.54	0	707.63	725.7	705.68	0	704.67	718.42	0	699.2	707.63	738.6	713.32	0	727.55	727.97	716.75	697.85	719.58	697.94	0	713.96	733.83	742.23	695.32	713.93	720.77	734.88	702.18	0	719.51	716.83	724.62	704.67	707.63	698.51	748.35	704.8	0	691.48	725.29	697.66	711.17
3.268e+13	739.92	735.69	691.39	0	711.01	741.38	711.7	713.5	710.74	728.04	761.76	691.58	707.93	743.98	693.82	702.44	710.74	740.52	715.29	0	730	730.3	719.31	700.54	806.71	701.23	720.8	716.59	827.69	740.92	699.09	736.71	723.28	806.28	705.33	0	719.53	716.75	727.14	707.93	710.74	701.79	748.63	707.9	713.5	695.12	726.37	700.98	712.7
3.2726e+13	700.68	742.51	690.35	0	710.5	713.69	717.79	693.87	709.95	727.65	729.69	695.15	707.14	738.98	693.03	701.87	709.95	739.7	714.59	0	729.44	729.9	718.87	699.55	747.89	700.65	700.17	716.14	765.59	748.78	698.19	733.44	722.85	764.76	704.77	0	723.04	724.02	726.65	707.14	709.95	701.22	748.54	707.36	693.87	694.5	726.15	700.4	712.76
3.2773e+13	0	743.34	0	0	709.97	704.83	717.86	0	709.27	727.23	720.12	690.09	706.44	731.39	692.2	701.29	709.27	739.32	715.01	0	728.88	729.48	718.42	699.65	735.49	700.07	0	715.68	751.44	749.45	697.31	726.42	722.4	751.86	704.21	0	724.23	723.8	726.12	706.44	709.27	700.65	750.05	706.79	0	693.83	727.19	699.83	713.67
3.2819e+13	0	741.62	0	0	709.42	698.39	716.07	0	708.81	726.8	714.32	0	705.92	726.19	691.43	700.71	708.81	739.29	715.01	0	728.45	729.04	717.97	699.51	728.67	699.48	0	715.22	743.74	747.47	696.65	721.48	721.94	744.54	703.64	0	723.25	721.74	725.64	705.92	708.81	700.07	750.37	706.21	0	693.18	727.27	699.23	713.48
3.2866e+13	0	739.39	0	0	708.88	0	713.97	0	708.37	726.37	709.97	0	705.44	722.19	690.76	700.12	708.37	739.16	714.46	0	728.11	728.62	717.51	698.99	723.86	698.89	0	714.75	738.43	745.03	696.11	717.62	721.48	739.39	703.06	0	721.62	719.43	725.23	705.44	708.37	699.49	749.75	705.63	0	692.56	726.6	698.64	712.61
3.2912e+13	0	737.13	0	0	708.34	0	711.89	0	707.86	725.96	706.2	0	704.91	718.86	690.11	699.52	707.86	738.82	713.57	0	727.77	728.22	717.05	698.11	720.05	698.29	0	714.28	734.33	742.61	695.55	714.37	721.03	735.37	702.47	0	719.83	717.19	724.85	704.91	707.86	698.9	748.64	705.07	0	691.88	725.55	698.05	711.44
3.2959e+13	764.52	735.73	691.65	0	711.27	748.53	711.55	715.45	710.98	728.29	770.12	0	708.17	736.53	694.07	702.75	710.98	740.77	715.57	0	730.22	730.54	719.59	700.87	837.24	701.56	722.65	716.9	855.03	740.86	699.33	729.68	723.53	813.23	705.6	0	719.75	716.42	727.36	708.17	710.98	702.16	748.95	708.15	715.45	695.48	726.66	701.33	713
3.3005e+13	702.74	742.15	690.63	0	710.76	715.14	717.62	695.67	710.19	727.9	731.4	695.56	707.39	740.19	693.3	702.18	710.19	739.93	714.71	0	729.68	730.15	719.15	699.72	750.2	700.98	701.72	716.44	768.22	748.41	698.45	734.55	723.1	767.09	705.05	0	722.79	723.84	726.88	707.39	710.19	701.59	748.51	707.61	695.67	694.86	726.17	700.76	712.76
3.3052e+13	0	743.57	0	0	710.23	705.66	718.14	0	709.49	727.49	721.01	690.97	706.67	732.19	692.47	701.6	709.49	739.49	715.12	0	729.1	729.73	718.7	699.79	736.57	700.41	0	715.99	752.65	749.71	697.57	727.17	722.66	753	704.49	0	724.38	724.11	726.35	706.67	709.49	701.02	750.08	707.05	0	694.22	727.26	700.18	713.77
3.3098e+13	0	741.97	0	0	709.69	699.24	716.42	0	709.01	727.06	714.96	0	706.13	726.8	691.69	701.02	709.01	739.45	715.19	0	728.66	729.29	718.25	699.7	729.38	699.82	0	715.53	744.54	747.85	696.88	722.06	722.19	745.31	703.92	0	723.53	722.12	725.87	706.13	709.01	700.44	750.54	706.47	0	693.55	727.45	699.6	713.69
3.3145e+13	0	739.76	0	0	709.14	0	714.33	0	708.58	726.63	710.5	0	705.66	722.69	691.01	700.43	708.58	739.34	714.68	0	728.32	728.87	717.79	699.22	724.42	699.22	0	715.06	739.04	745.42	696.33	718.11	721.73	739.98	703.34	0	721.94	719.81	725.45	705.66	708.58	699.87	749.99	705.89	0	692.91	726.83	699	712.87
3.3191e+13	0	737.49	0	0	708.6	0	712.23	0	708.08	726.21	706.7	0	705.13	719.3	690.37	699.83	708.08	739.02	713.82	0	727.98	728.47	717.33	698.37	720.52	698.63	0	714.6	734.83	742.99	695.78	714.81	721.29	735.86	702.76	0	720.15	717.55	725.07	705.13	708.08	699.28	748.91	705.33	0	692.26	725.81	698.42	711.72
3.3238e+13	843.1	736.01	691.9	0	711.52	743.93	711.72	709.91	711.21	728.54	764.12	0	708.41	724.55	694.33	703.04	711.21	741.01	715.86	0	730.44	730.77	719.86	701.2	888.36	701.88	715.24	717.19	900.33	741.12	699.58	718.9	723.77	811.35	705.87	0	720.07	716.52	727.58	708.41	711.21	702.51	749.27	708.4	709.91	695.83	726.96	701.68	713.31
3.3284e+13	704.93	741.67	690.91	0	711.01	716.84	717.33	697.4	710.43	728.15	733.3	695.78	707.63	741.47	693.58	702.47	710.43	740.16	714.84	0	729.9	730.39	719.42	699.9	752.84	701.3	703.37	716.74	771.23	747.89	698.71	735.7	723.35	769.72	705.32	0	722.48	723.54	727.11	707.63	710.43	701.95	748.51	707.87	697.4	695.2	726.2	701.1	712.77
3.3331e+13	0	743.77	0	0	710.49	706.56	718.39	0	709.71	727.74	721.97	691.73	706.89	733.01	692.74	701.9	709.71	739.66	715.21	0	729.33	729.97	718.98	699.93	737.7	700.73	0	716.28	753.94	749.94	697.83	727.96	722.9	754.2	704.77	0	724.51	724.39	726.58	706.89	709.71	701.38	750.08	707.3	0	694.58	727.3	700.53	713.84
3.3377e+13	0	742.32	0	0	709.94	700.06	716.77	0	709.21	727.31	715.63	0	706.34	727.42	691.94	701.32	709.21	739.6	715.35	0	728.86	729.53	718.53	699.89	730.12	700.15	0	715.83	745.37	748.23	697.11	722.67	722.44	746.1	704.2	0	723.81	722.49	726.09	706.34	709.21	700.81	750.69	706.73	0	693.91	727.61	699.95	713.88
3.3424e+13	0	740.12	0	0	709.4	690.59	714.69	0	708.79	726.88	711.05	0	705.87	723.2	691.25	700.74	708.79	739.52	714.9	0	728.52	729.1	718.07	699.44	724.99	699.55	0	715.36	739.66	745.81	696.55	718.61	721.98	740.59	703.62	0	722.25	720.18	725.67	705.87	708.79	700.23	750.22	706.15	0	693.26	727.06	699.36	713.11
3.347e+13	0	737.85	0	0	708.86	0	712.58	0	708.3	726.46	707.21	0	705.36	719.74	690.62	700.14	708.3	739.22	714.06	0	728.18	728.7	717.61	698.64	721.01	698.96	0	714.9	735.34	743.36	696	715.25	721.53	736.37	703.04	0	720.47	717.9	725.29	705.36	708.3	699.65	749.18	705.58	0	692.63	726.07	698.77	711.98
3.3517e+13	988.93	736.38	692.15	0	711.76	711.77	712.07	0	711.44	728.78	717.91	0	708.64	715.62	694.6	703.33	711.44	741.24	716.14	0	730.65	731	720.12	701.52	1010.5	702.19	0	717.48	1014.8	741.5	699.81	711.3	724	761.71	706.13	0	720.41	716.86	727.8	708.64	711.44	702.85	749.59	708.64	0	696.18	727.26	702.01	713.62
3.3563e+13	707.34	741.05	691.18	0	711.26	718.77	716.91	699.19	710.66	728.39	735.49	696.03	707.87	742.81	693.87	702.76	710.66	740.4	714.99	0	730.12	730.62	719.69	700.1	755.92	701.62	705.2	717.03	774.73	747.22	698.96	736.91	723.58	772.72	705.59	0	722.11	723.08	727.33	707.87	710.66	702.29	748.54	708.11	699.19	695.54	726.25	701.44	712.79
3.361e+13	0	743.94	690.13	0	710.73	707.53	718.62	0	709.92	727.98	722.99	692.52	707.11	733.87	693.01	702.19	709.92	739.83	715.29	0	729.54	730.2	719.24	700.06	738.91	701.04	691.51	716.57	755.31	750.13	698.08	728.78	723.14	755.48	705.03	0	724.6	724.64	726.81	707.11	709.92	701.73	750.07	707.55	0	694.92	727.33	700.87	713.9
3.3656e+13	0	742.66	0	0	710.19	700.87	717.12	0	709.41	727.55	716.34	0	706.55	728.06	692.2	701.61	709.41	739.75	715.5	0	729.07	729.77	718.8	700.07	730.89	700.46	0	716.12	746.22	748.59	697.35	723.29	722.68	746.93	704.47	0	724.07	722.85	726.3	706.55	709.41	701.16	750.82	706.97	0	694.29	727.75	700.29	714.06
3.3703e+13	0	740.49	0	0	709.65	692.25	715.05	0	708.99	727.12	711.62	0	706.08	723.72	691.49	701.03	708.99	739.69	715.11	0	728.71	729.34	718.34	699.66	725.58	699.87	0	715.66	740.3	746.2	696.77	719.12	722.22	741.21	703.89	0	722.56	720.55	725.88	706.08	708.99	700.58	750.44	706.4	0	693.61	727.28	699.71	713.36
3.3749e+13	0	738.21	0	0	709.11	0	712.93	0	708.51	726.7	707.73	0	705.57	720.2	690.86	700.44	708.51	739.41	714.3	0	728.38	728.93	717.88	698.89	721.5	699.28	0	715.19	735.86	743.74	696.22	715.7	721.77	736.88	703.31	0	720.79	718.26	725.5	705.57	708.51	700	749.45	705.83	0	692.97	726.31	699.11	712.25
3.3796e+13	0	736	0	0	708.58	0	710.88	0	707.94	726.3	704	0	704.98	717.17	690.23	699.84	707.94	738.93	713.28	0	728	728.55	717.42	697.79	718.09	698.69	0	714.72	732.26	741.39	695.61	712.71	721.34	733.34	702.73	0	718.98	716.09	725.11	704.98	707.94	699.41	748.16	705.28	0	692.33	725.12	698.52	710.97
3.3842e+13	710.11	740.3	691.45	0	711.5	721.03	716.37	701.16	710.9	728.62	738.06	696.16	708.1	744.22	694.12	703.04	710.9	740.63	715.17	0	730.34	730.84	719.94	700.33	759.58	701.92	707.25	717.31	778.89	746.38	699.21	738.17	723.81	776.21	705.84	0	721.7	722.46	727.55	708.1	710.9	702.63	748.62	708.35	701.16	695.88	726.34	701.77	712.84
3.3889e+13	0	744.05	690.41	0	710.98	708.57	718.83	0	710.14	728.22	724.11	693.32	707.33	734.78	693.28	702.47	710.14	740	715.36	0	729.76	730.43	719.5	700.19	740.22	701.35	693.6	716.85	756.77	750.27	698.33	729.66	723.38	756.85	705.29	0	724.66	724.87	727.02	707.33	710.14	702.06	750.03	707.79	0	695.25	727.34	701.2	713.95
3.3935e+13	0	742.98	0	0	710.44	701.7	717.47	0	709.6	727.79	717.09	0	706.75	728.73	692.45	701.9	709.6	739.89	715.65	0	729.26	730	719.06	700.25	731.7	700.77	0	716.4	747.11	748.94	697.59	723.94	722.92	747.78	704.73	0	724.32	723.22	726.51	706.75	709.6	701.49	750.94	707.22	0	694.62	727.89	700.62	714.24
3.3982e+13	0	740.85	0	0	709.89	693.78	715.42	0	709.18	727.36	712.22	0	706.28	724.26	691.73	701.32	709.18	739.84	715.31	0	728.9	729.56	718.6	699.89	726.18	700.19	0	715.94	740.95	746.59	697	719.66	722.45	741.85	704.15	0	722.87	720.94	726.08	706.28	709.18	700.92	750.65	706.64	0	693.96	727.49	700.04	713.6
3.4028e+13	0	738.56	0	0	709.36	0	713.3	0	708.72	726.94	708.27	0	705.79	720.67	691.1	700.73	708.72	739.6	714.54	0	728.58	729.16	718.14	699.16	722	699.59	0	715.48	736.39	744.12	696.45	716.17	722	737.4	703.58	0	721.11	718.63	725.7	705.79	708.72	700.34	749.7	706.08	0	693.31	726.56	699.45	712.52
3.4075e+13	0	736.34	0	0	708.83	0	711.24	0	708.16	726.53	704.57	0	705.21	717.59	690.48	700.13	708.16	739.13	713.53	0	728.2	728.77	717.69	698.1	718.54	699	0	715.01	732.71	741.75	695.84	713.15	721.57	733.79	703	0	719.3	716.44	725.31	705.21	708.16	699.76	748.44	705.52	0	692.67	725.38	698.85	711.25
3.4121e+13	713.35	739.44	691.74	0	711.73	723.63	715.71	703.34	711.13	728.84	740.41	696.18	708.34	745.65	694.39	703.32	711.13	740.86	715.38	0	730.55	731.06	720.19	700.6	764.07	702.22	709.59	717.58	783.95	745.41	699.46	739.34	724.04	780.32	706.1	0	721.3	721.67	727.76	708.34	711.13	702.95	748.74	708.58	703.34	696.21	726.47	702.09	712.94
3.4168e+13	691.76	744.12	690.68	0	711.21	709.6	718.96	0	710.35	728.44	724.92	694.05	707.56	735.69	693.56	702.75	710.35	740.17	715.44	0	729.97	730.65	719.75	700.33	741.62	701.64	695.34	717.13	758.36	750.36	698.59	730.44	723.6	758.31	705.55	0	724.68	725.06	727.24	707.56	710.35	702.39	749.98	708.03	0	695.57	727.34	701.52	713.98
3.4214e+13	0	743.3	0	0	710.68	702.43	717.77	0	709.8	728.02	717.6	0	706.96	729.36	692.71	702.18	709.8	740.03	715.78	0	729.46	730.22	719.31	700.41	732.52	701.07	0	716.67	748.04	749.29	697.83	724.5	723.14	748.67	704.98	0	724.56	723.56	726.72	706.96	709.8	701.83	751.03	707.46	0	694.95	728.01	700.94	714.39
3.426e+13	0	741.21	0	0	710.13	695.2	715.73	0	709.38	727.59	712.61	0	706.49	724.76	691.98	701.6	709.38	740	715.51	0	729.09	729.79	718.86	700.08	726.78	700.49	0	716.22	741.62	746.97	697.22	720.1	722.68	742.51	704.41	0	723.17	721.28	726.28	706.49	709.38	701.25	750.85	706.88	0	694.32	727.69	700.36	713.83
3.4307e+13	0	738.92	0	0	709.6	0	713.6	0	708.93	727.17	708.63	0	706	721.08	691.34	701.01	708.93	739.78	714.77	0	728.76	729.38	718.4	699.37	722.48	699.9	0	715.75	736.92	744.49	696.67	716.55	722.23	737.93	703.84	0	721.42	718.97	725.9	706	708.93	700.68	749.95	706.32	0	693.64	726.8	699.78	712.77
3.4353e+13	0	736.68	0	0	709.07	0	711.53	0	708.38	726.76	704.95	0	705.43	717.96	690.73	700.42	708.38	739.33	713.78	0	728.4	728.99	717.94	698.35	718.95	699.3	0	715.29	733.17	742.11	696.06	713.48	721.79	734.24	703.26	0	719.6	716.76	725.51	705.43	708.38	700.1	748.71	705.76	0	693	725.64	699.18	711.51
3.44e+13	717.14	738.54	691.99	0	711.96	726.65	714.85	705.35	711.36	729.06	743.72	695.68	708.57	746.92	694.65	703.58	711.36	741.09	715.59	0	730.75	731.27	720.44	700.82	769.74	702.51	712.13	717.84	790.3	744.34	699.7	740.34	724.25	785.25	706.34	0	720.89	720.66	727.96	708.57	711.36	703.27	748.92	708.81	705.35	696.53	726.64	702.39	713.05
3.4446e+13	694.42	744.12	690.92	0	711.44	710.65	719	0	710.57	728.67	726	694.55	707.78	736.6	693.85	703.02	710.57	740.35	715.49	0	730.17	730.87	720	700.4	743.09	701.94	696.61	717.39	760.07	750.38	698.81	731.27	723.82	759.89	705.79	0	724.62	725.14	727.45	707.78	710.57	702.71	749.91	708.26	0	695.89	727.33	701.83	713.95
3.4493e+13	0	743.6	690.04	0	710.91	703.15	718.02	0	709.99	728.25	718.26	0	707.16	729.99	692.97	702.45	709.99	740.16	715.89	0	729.65	730.44	719.56	700.5	733.35	701.36	0	716.94	749.01	749.62	698.06	725.08	723.37	749.6	705.23	0	724.76	723.86	726.93	707.16	709.99	702.15	751.11	707.69	0	695.26	728.11	701.25	714.5
3.4539e+13	0	741.57	0	0	710.37	696.38	716.02	0	709.56	727.81	713.11	0	706.68	725.25	692.21	701.87	709.56	740.14	715.68	0	729.27	730	719.1	700.22	727.37	700.78	0	716.48	742.31	747.35	697.43	720.57	722.9	743.17	704.66	0	723.44	721.61	726.48	706.68	709.56	701.58	751.04	707.12	0	694.63	727.87	700.67	714.02
3.4586e+13	0	739.27	0	0	709.83	0	713.89	0	709.12	727.39	709.06	0	706.2	721.5	691.56	701.28	709.12	739.95	714.98	0	728.95	729.59	718.65	699.55	722.96	700.2	0	716.02	737.47	744.86	696.87	716.94	722.45	738.46	704.09	0	721.7	719.28	726.09	706.2	709.12	701	750.19	706.55	0	693.97	727.03	700.1	713
3.4632e+13	0	737.02	0	0	709.3	0	711.81	0	708.58	726.98	705.38	0	705.64	718.33	690.94	700.7	708.58	739.52	714	0	728.59	729.2	718.19	698.57	719.36	699.6	0	715.55	733.63	742.46	696.26	713.84	722.01	734.7	703.51	0	719.88	717.06	725.71	705.64	708.58	700.42	748.97	706	0	693.31	725.89	699.5	711.75
3.4679e+13	721.98	737.68	692.21	0	712.18	730.34	713.96	707.91	711.57	729.28	747.99	694.85	708.78	747.88	694.87	703.84	711.57	741.31	715.81	0	730.95	731.48	720.67	701.05	777.36	702.78	715.03	718.1	798.59	743.3	699.91	741.02	724.47	791.23	706.58	0	720.57	719.54	728.16	708.78	711.57	703.58	749.14	709.03	707.91	696.83	726.85	702.69	713.2
3.4725e+13	696.83	744.05	691.15	0	711.67	711.71	718.99	0	710.78	728.88	727.21	694.98	707.99	737.58	694.09	703.28	710.78	740.53	715.54	0	730.38	731.08	720.24	700.46	744.71	702.22	697.89	717.65	761.94	750.32	699.02	732.16	724.04	761.59	706.04	0	724.5	725.17	727.65	707.99	710.78	703.02	749.83	708.49	0	696.2	727.29	702.13	713.9
3.4772e+13	0	743.87	690.24	0	711.14	703.84	718.27	0	710.17	728.46	718.97	0	707.34	730.65	693.21	702.71	710.17	740.3	715.97	0	729.84	730.65	719.79	700.58	734.22	701.64	0	717.2	750.01	749.92	698.26	725.71	723.58	750.55	705.48	0	724.93	724.15	727.13	707.34	710.17	702.46	751.16	707.92	0	695.57	728.19	701.56	714.59
3.4818e+13	0	741.91	0	0	710.6	697.3	716.32	0	709.74	728.03	713.65	0	706.86	725.76	692.43	702.14	709.74	740.28	715.83	0	729.45	730.21	719.34	700.36	727.98	701.06	0	716.74	743.01	747.72	697.61	721.06	723.12	743.85	704.91	0	723.7	721.93	726.67	706.86	709.74	701.89	751.21	707.34	0	694.94	728.05	700.98	714.19
3.4865e+13	0	739.62	0	0	710.06	0	714.19	0	709.3	727.61	709.51	0	706.38	721.93	691.76	701.55	709.3	740.11	715.17	0	729.12	729.8	718.89	699.73	723.44	700.48	0	716.28	738.02	745.23	697.05	717.36	722.67	739	704.34	0	721.98	719.6	726.28	706.38	709.3	701.32	750.43	706.78	0	694.31	727.25	700.4	713.21
3.4911e+13	0	737.36	0	0	709.53	0	712.1	0	708.77	727.2	705.82	0	705.83	718.7	691.15	700.96	708.77	739.71	714.22	0	728.77	729.41	718.43	698.77	719.78	699.89	0	715.82	734.09	742.81	696.45	714.21	722.23	735.15	703.76	0	720.16	717.36	725.9	705.83	708.77	700.74	749.23	706.23	0	693.63	726.12	699.82	711.98
3.4958e+13	728.69	737	692.42	0	712.4	735.32	713.15	710.78	711.78	729.48	753.62	693.66	708.99	747.89	695.07	704.1	711.78	741.53	716.04	0	731.15	731.68	720.9	701.29	788.38	703.06	718.29	718.35	809.99	742.42	700.11	740.75	724.67	798.41	706.81	0	720.39	718.47	728.35	708.99	711.78	703.87	749.4	709.25	710.78	697.12	727.08	702.98	713.39
3.5004e+13	699.02	743.88	691.36	0	711.89	712.92	718.92	691.79	710.98	729.09	728.53	695.4	708.19	738.61	694.32	703.54	710.98	740.72	715.58	0	730.58	731.28	720.47	700.53	746.5	702.49	699.18	717.9	764	750.16	699.22	733.11	724.25	763.45	706.27	0	724.32	725.14	727.85	708.19	710.98	703.32	749.75	708.71	691.79	696.51	727.25	702.42	713.84
3.5051e+13	0	744.13	690.43	0	711.36	704.58	718.52	0	710.34	728.68	719.73	0	707.52	731.34	693.44	702.97	710.34	740.42	716.04	0	730.03	730.85	720.03	700.65	735.14	701.92	0	717.45	751.07	750.21	698.44	726.36	723.8	751.55	705.72	0	725.09	724.43	727.32	707.52	710.34	702.76	751.2	708.14	0	695.87	728.25	701.85	714.66
3.5097e+13	0	742.25	0	0	710.82	698.17	716.61	0	709.9	728.25	714.2	0	707.02	726.29	692.63	702.4	709.9	740.41	715.97	0	729.62	730.42	719.58	700.48	728.61	701.34	0	716.99	743.73	748.08	697.79	721.56	723.33	744.55	705.15	0	723.94	722.26	726.86	707.02	709.9	702.19	751.37	707.57	0	695.24	728.2	701.28	714.35
3.5144e+13	0	739.97	0	0	710.28	0	714.48	0	709.47	727.82	709.97	0	706.55	722.37	691.95	701.81	709.47	740.27	715.35	0	729.3	730	719.12	699.89	723.94	700.76	0	716.54	738.58	745.6	697.22	717.78	722.88	739.54	704.58	0	722.26	719.92	726.46	706.55	709.47	701.62	750.65	707	0	694.61	727.45	700.69	713.42
3.519e+13	0	737.69	0	0	709.75	0	712.39	0	708.96	727.41	706.27	0	706.02	719.09	691.33	701.23	708.96	739.89	714.42	0	728.95	729.61	718.67	698.97	720.21	700.18	0	716.07	734.55	743.17	696.62	714.59	722.44	735.61	704	0	720.44	717.67	726.09	706.02	708.96	701.05	749.49	706.45	0	693.95	726.35	700.12	712.2
3.5237e+13	739.29	736.61	692.62	0	712.61	742.04	712.55	713.81	711.97	729.69	761.21	692.03	709.18	745.49	695.26	704.35	711.97	741.74	716.28	0	731.33	731.87	721.13	701.55	805.73	703.32	721.65	718.59	826.75	741.87	700.29	738.21	724.87	806.51	707.04	0	720.38	717.62	728.54	709.18	711.97	704.16	749.68	709.46	713.81	697.41	727.33	703.27	713.62
3.5283e+13	700.95	743.61	691.57	0	712.1	714.26	718.78	693.98	711.17	729.3	729.99	695.83	708.38	739.71	694.54	703.78	711.17	740.91	715.62	0	730.77	731.48	720.69	700.61	748.49	702.76	700.57	718.14	766.3	749.9	699.41	734.11	724.45	765.5	706.5	0	724.08	725.02	728.05	708.38	711.17	703.61	749.67	708.92	693.98	696.8	727.2	702.7	713.77
3.533e+13	0	744.36	690.61	0	711.58	705.36	718.75	0	710.5	728.88	720.53	690.74	707.69	732.06	693.66	703.22	710.5	740.55	716.1	0	730.21	731.06	720.25	700.73	736.11	702.19	0	717.69	752.18	750.47	698.62	727.04	724	752.61	705.95	0	725.22	724.7	727.51	707.69	710.5	703.05	751.21	708.36	0	696.17	728.28	702.14	714.71
3.5376e+13	0	742.58	0	0	711.04	699.02	716.91	0	710.05	728.45	714.77	0	707.18	726.84	692.83	702.65	710.05	740.54	716.1	0	729.79	730.62	719.81	700.59	729.27	701.61	0	717.24	744.47	748.44	697.97	722.09	723.54	745.27	705.38	0	724.19	722.58	727.04	707.18	710.05	702.49	751.52	707.78	0	695.54	728.34	701.57	714.51
3.5423e+13	0	740.31	0	0	710.5	0	714.78	0	709.63	728.03	710.45	0	706.72	722.82	692.14	702.07	709.63	740.42	715.53	0	729.46	730.2	719.35	700.05	724.46	701.03	0	716.78	739.14	745.96	697.38	718.22	723.08	740.1	704.81	0	722.53	720.24	726.64	706.72	709.63	701.92	750.87	707.21	0	694.91	727.65	700.99	713.62
3.5469e+13	0	738.02	0	0	709.97	0	712.68	0	709.13	727.62	706.72	0	706.19	719.48	691.52	701.48	709.13	740.06	714.62	0	729.12	729.81	718.9	699.16	720.64	700.45	0	716.32	735.02	743.51	696.79	714.97	722.64	736.07	704.24	0	720.71	717.98	726.27	706.19	709.13	701.35	749.74	706.66	0	694.28	726.57	700.41	712.42
3.5516e+13	761.76	736.56	692.82	0	712.81	749.74	712.28	716.09	712.16	729.88	769.88	0	709.37	738.43	695.43	704.59	712.16	741.95	716.51	0	731.52	732.06	721.35	701.81	834.7	703.58	723.84	718.83	852.76	741.72	700.48	731.47	725.07	813.62	707.26	0	720.54	717.17	728.72	709.37	712.16	704.45	749.97	709.66	716.09	697.69	727.59	703.54	713.87
3.5562e+13	702.95	743.22	691.78	0	712.31	715.75	718.54	695.75	711.36	729.49	731.6	696.21	708.57	740.87	694.73	704.03	711.36	741.1	715.68	0	730.96	731.67	720.91	700.7	750.75	703.02	702.07	718.38	768.88	749.5	699.6	735.16	724.65	767.79	706.72	0	723.77	724.79	728.23	708.57	711.36	703.89	749.6	709.12	695.75	697.08	727.16	702.98	713.7
3.5609e+13	0	744.56	690.79	0	711.78	706.19	718.97	0	710.67	729.08	721.37	691.57	707.86	732.81	693.9	703.46	710.67	740.68	716.14	0	730.39	731.25	720.47	700.8	737.14	702.45	0	717.93	753.36	750.71	698.79	727.74	724.2	753.71	706.17	0	725.32	724.95	727.7	707.86	710.67	703.34	751.2	708.56	0	696.46	728.3	702.41	714.75
3.5655e+13	0	742.9	690.08	0	711.24	699.82	717.2	0	710.2	728.65	715.37	0	707.34	727.4	693.04	702.89	710.2	740.66	716.22	0	729.95	730.81	720.03	700.71	729.95	701.88	0	717.48	745.24	748.79	698.14	722.62	723.74	746.01	705.6	0	724.42	722.91	727.22	707.34	710.2	702.78	751.65	707.99	0	695.83	728.47	701.85	714.65
3.5702e+13	0	740.64	0	0	710.7	690.08	715.08	0	709.79	728.23	710.94	0	706.88	723.27	692.32	702.31	709.79	740.56	715.7	0	729.62	730.39	719.57	700.21	724.98	701.3	0	717.02	739.72	746.33	697.55	718.66	723.28	740.67	705.03	0	722.79	720.56	726.81	706.88	709.79	702.21	751.08	707.42	0	695.19	727.84	701.27	713.81
3.5748e+13	0	738.34	0	0	710.18	0	712.97	0	709.29	727.81	707.17	0	706.36	719.88	691.69	701.73	709.29	740.23	714.82	0	729.29	730	719.12	699.36	721.08	700.71	0	716.56	735.5	743.86	696.96	715.36	722.84	736.53	704.46	0	720.98	718.28	726.44	706.36	709.29	701.64	749.98	706.86	0	694.56	726.79	700.69	712.64
3.5795e+13	833.7	736.79	693.02	690.23	713.01	747.27	712.37	711.84	712.34	730.07	767.1	0	709.55	726.47	695.61	704.82	712.34	742.15	716.75	0	731.69	732.24	721.56	702.07	883	703.83	717.75	719.06	895.53	741.92	700.66	720.64	725.26	813.17	707.47	0	720.8	717.18	728.89	709.55	712.34	704.72	750.26	709.85	711.84	697.97	727.85	703.81	714.12
3.5841e+13	705.1	742.7	691.99	0	712.51	717.38	718.2	697.45	711.54	729.69	733.42	696.53	708.76	742.1	694.92	704.26	711.54	741.29	715.75	0	731.15	731.86	721.13	700.82	753.32	703.27	703.71	718.61	771.83	748.95	699.79	736.27	724.84	770.36	706.93	0	723.4	724.44	728.42	708.76	711.54	704.17	749.55	709.32	697.45	697.35	727.13	703.25	713.65
3.5888e+13	0	744.72	690.98	0	711.99	707.05	719.17	0	710.83	729.28	722.26	692.36	708.03	733.59	694.11	703.7	710.83	740.81	716.17	0	730.57	731.44	720.69	700.87	738.23	702.7	689.82	718.16	754.61	750.9	698.96	728.48	724.4	754.88	706.38	0	725.4	725.18	727.89	708.03	710.83	703.61	751.17	708.76	0	696.74	728.3	702.68	714.77
3.5934e+13	0	743.21	690.25	0	711.45	700.57	717.5	0	710.35	728.85	715.99	0	707.49	727.98	693.24	703.13	710.35	740.77	716.32	0	730.11	731	720.24	700.82	730.65	702.13	0	717.71	746.03	749.13	698.31	723.18	723.93	746.77	705.82	0	724.65	723.23	727.39	707.49	710.35	703.06	751.77	708.19	0	696.11	728.59	702.12	714.79
3.598e+13	0	740.98	0	0	710.91	691.57	715.39	0	709.93	728.42	711.44	0	707.03	723.74	692.51	702.55	709.93	740.69	715.86	0	729.78	730.58	719.79	700.36	725.51	701.55	0	717.26	740.32	746.68	697.71	719.12	723.48	741.25	705.25	0	723.06	720.89	726.98	707.03	709.93	702.49	751.28	707.62	0	695.47	728.02	701.55	714.01
3.6027e+13	0	738.67	0	0	710.38	0	713.27	0	709.45	728.01	707.63	0	706.52	720.28	691.87	701.97	709.45	740.39	715.01	0	729.45	730.18	719.34	699.55	721.52	700.97	0	716.8	735.98	744.21	697.13	715.76	723.03	737.01	704.68	0	721.26	718.6	726.61	706.52	709.45	701.92	750.22	707.06	0	694.84	727	700.96	712.86
3.6073e+13	967.88	737.12	693.21	690.57	713.2	716.83	712.66	0	712.52	730.26	724.22	0	709.72	716.52	695.78	705.04	712.52	742.34	716.98	0	731.86	732.42	721.77	702.33	988.81	704.07	694.21	719.28	993.7	742.27	700.84	712.11	725.44	772	707.68	0	721.1	717.47	729.06	709.72	712.52	704.99	750.55	710.04	0	698.24	728.11	704.07	714.38
3.612e+13	707.48	742.04	692.21	0	712.7	719.18	717.74	699.22	711.73	729.87	735.49	696.71	708.94	743.41	695.11	704.48	711.73	741.49	715.85	0	731.33	732.04	721.33	700.95	756.32	703.51	705.5	718.83	775.26	748.25	699.98	737.43	725.02	773.3	707.14	0	722.97	723.94	728.59	708.94	711.73	704.44	749.54	709.51	699.22	697.62	727.14	703.51	713.61
3.6166e+13	0	744.85	691.17	0	712.18	707.92	719.35	0	710.99	729.47	723.21	693.09	708.19	734.41	694.32	703.92	710.99	740.93	716.2	0	730.74	731.63	720.9	700.94	739.41	702.95	691.92	718.39	755.94	751.06	699.13	729.25	724.59	756.13	706.59	0	725.45	725.39	728.06	708.19	710.99	703.88	751.12	708.96	0	697	728.28	702.95	714.77
3.6213e+13	0	743.51	690.42	0	711.64	701.29	717.79	0	710.49	729.04	716.63	0	707.64	728.57	693.45	703.35	710.49	740.88	716.42	0	730.27	731.19	720.45	700.93	731.38	702.38	0	717.94	746.86	749.47	698.48	723.75	724.12	747.56	706.03	0	724.86	723.55	727.56	707.64	710.49	703.33	751.87	708.38	0	696.38	728.69	702.38	714.92
3.6259e+13	0	741.31	0	0	711.1	693.05	715.69	0	710.08	728.61	711.95	0	707.18	724.22	692.69	702.78	710.08	740.82	716.02	0	729.93	730.76	720	700.51	726.06	701.8	0	717.48	740.92	747.04	697.88	719.59	723.66	741.84	705.46	0	723.33	721.22	727.15	707.18	710.08	702.77	751.47	707.81	0	695.74	728.19	701.81	714.2
3.6306e+13	0	738.99	0	0	710.57	0	713.56	0	709.61	728.2	708.09	0	706.68	720.7	692.05	702.2	709.61	740.54	715.2	0	729.6	730.36	719.55	699.73	721.98	701.22	0	717.02	736.47	744.55	697.29	716.17	723.22	737.49	704.89	0	721.53	718.91	726.77	706.68	709.61	702.2	750.45	707.25	0	695.11	727.21	701.23	713.07
3.6352e+13	0	736.77	0	0	710.05	0	711.5	0	709.04	727.8	704.43	0	706.09	717.67	691.43	701.61	709.04	740.04	714.16	0	729.22	729.98	719.09	698.65	718.57	700.63	0	716.56	732.86	742.18	696.65	713.18	722.79	733.94	704.32	0	719.7	716.72	726.38	706.09	709.04	701.62	749.14	706.71	0	694.47	726	700.65	711.78
3.6399e+13	710.2	741.25	692.42	690.24	712.88	721.2	717.14	701.13	711.91	730.06	737.89	696.64	709.12	744.78	695.29	704.7	711.91	741.68	715.97	0	731.5	732.22	721.53	701.11	759.9	703.75	707.49	719.05	779.33	747.37	700.16	738.64	725.21	776.71	707.34	0	722.51	723.28	728.76	709.12	711.91	704.7	749.57	709.69	701.13	697.88	727.17	703.76	713.6
3.6445e+13	0	744.94	691.36	0	712.37	708.82	719.5	0	711.15	729.65	724.23	693.74	708.36	735.27	694.53	704.14	711.15	741.06	716.22	0	730.91	731.81	721.1	701	740.67	703.18	693.9	718.61	757.37	751.18	699.3	730.06	724.77	757.46	706.79	0	725.46	725.58	728.24	708.36	711.15	704.15	751.05	709.14	0	697.26	728.25	703.2	714.76
3.6492e+13	0	743.81	690.58	0	711.83	701.99	718.09	0	710.63	729.23	717.3	0	707.79	729.19	693.66	703.57	710.63	740.98	716.52	0	730.42	731.37	720.66	701.04	732.15	702.61	0	718.16	747.72	749.79	698.64	724.34	724.31	748.39	706.23	0	725.07	723.87	727.73	707.79	710.63	703.59	751.95	708.57	0	696.64	728.79	702.64	715.04
3.6538e+13	0	741.64	690.01	0	711.29	694.38	716	0	710.22	728.8	712.48	0	707.33	724.72	692.88	703	710.22	740.94	716.17	0	730.07	730.94	720.21	700.66	726.63	702.04	0	717.7	741.55	747.39	698.05	720.07	723.85	742.45	705.66	0	723.59	721.55	727.3	707.33	710.22	703.03	751.64	708	0	696.01	728.36	702.07	714.38
3.6585e+13	0	739.32	0	0	710.76	0	713.87	0	709.76	728.38	708.56	0	706.83	721.12	692.22	702.42	709.76	740.69	715.39	0	729.75	730.54	719.75	699.92	722.44	701.46	0	717.25	736.97	744.89	697.46	716.58	723.4	737.98	705.09	0	721.8	719.23	726.93	706.83	709.76	702.46	750.67	707.44	0	695.37	727.41	701.49	713.29
3.6631e+13	0	737.07	0	0	710.24	0	711.8	0	709.2	727.98	704.91	0	706.26	718.04	691.6	701.84	709.2	740.21	714.36	0	729.38	730.16	719.3	698.87	718.98	700.88	0	716.78	733.29	742.51	696.82	713.56	722.97	734.36	704.53	0	719.97	717.03	726.54	706.26	709.2	701.89	749.38	706.89	0	694.74	726.22	700.91	712
3.6678e+13	713.29	740.35	692.64	690.55	713.06	723.43	716.41	703.22	712.09	730.23	740.69	696.31	709.3	746.18	695.46	704.91	712.09	741.88	716.12	0	731.67	732.39	721.73	701.3	764.28	703.98	709.64	719.26	784.27	746.36	700.35	739.85	725.38	780.74	707.53	0	722.03	722.43	728.93	709.3	712.09	704.95	749.65	709.87	703.22	698.13	727.25	704.01	713.63
3.6724e+13	691.74	744.97	691.56	0	712.55	709.63	719.62	0	711.31	729.83	725.29	694.13	708.53	736.17	694.72	704.35	711.31	741.2	716.24	0	731.08	731.98	721.3	701.07	742.03	703.41	695.37	718.82	758.92	751.24	699.48	730.9	724.95	758.88	706.98	0	725.43	725.73	728.41	708.53	711.31	704.4	750.96	709.32	0	697.51	728.2	703.45	714.73
3.6771e+13	0	744.09	690.74	0	712.02	702.55	718.38	0	710.77	729.41	717.98	0	707.94	729.83	693.88	703.79	710.77	741.08	716.6	0	730.58	731.55	720.86	701.14	732.95	702.85	0	718.37	748.61	750.1	698.8	724.95	724.49	749.24	706.43	0	725.27	724.18	727.89	707.94	710.77	703.84	752.01	708.75	0	696.89	728.86	702.88	715.14
3.6817e+13	0	741.96	690.16	0	711.48	695.48	716.31	0	710.36	728.98	712.99	0	707.47	725.22	693.07	703.22	710.36	741.05	716.32	0	730.22	731.12	720.41	700.81	727.21	702.27	0	717.92	742.19	747.74	698.21	720.55	724.03	743.07	705.86	0	723.85	721.88	727.46	707.47	710.36	703.29	751.81	708.18	0	696.26	728.52	702.32	714.56
3.6864e+13	0	739.64	0	0	710.94	0	714.17	0	709.91	728.56	709	0	706.99	721.54	692.39	702.64	709.91	740.83	715.57	0	729.9	730.71	719.95	700.09	722.91	701.7	0	717.46	737.48	745.24	697.62	716.99	723.58	738.48	705.29	0	722.08	719.55	727.08	706.99	709.91	702.72	750.89	707.62	0	695.63	727.61	701.75	713.5
3.691e+13	0	737.38	0	0	710.42	0	712.09	0	709.36	728.16	705.34	0	706.42	718.42	691.77	702.05	709.36	740.37	714.56	0	729.53	730.33	719.5	699.08	719.39	701.11	0	717	733.72	742.83	696.99	713.93	723.15	734.79	704.72	0	720.24	717.33	726.7	706.42	709.36	702.15	749.62	707.07	0	694.99	726.43	701.16	712.22
3.6957e+13	717.07	739.39	692.84	690.87	713.24	726.55	715.56	705.48	712.27	730.41	744.04	696.03	709.48	747.51	695.63	705.12	712.27	742.07	716.3	0	731.83	732.56	721.92	701.49	769.84	704.2	712.24	719.47	790.46	745.24	700.54	740.94	725.55	785.56	707.72	0	721.58	721.41	729.09	709.48	712.27	705.19	749.78	710.04	705.48	698.37	727.38	704.24	713.71
3.7003e+13	694.65	744.95	691.75	690.2	712.73	710.8	719.67	0	711.48	730.01	726.42	694.78	708.69	737.1	694.9	704.56	711.48	741.34	716.25	0	731.24	732.15	721.49	701.11	743.5	703.64	696.79	719.03	760.6	751.23	699.65	731.76	725.12	760.42	707.17	0	725.36	725.82	728.57	708.69	711.48	704.64	750.85	709.5	0	697.75	728.14	703.69	714.68
3.705e+13	0	744.36	690.9	0	712.2	703.38	718.64	0	710.91	729.59	718.67	0	708.08	730.47	694.08	704	710.91	741.17	716.67	0	730.72	731.72	721.05	701.22	733.78	703.07	0	718.58	749.55	750.4	698.95	725.56	724.66	750.14	706.62	0	725.45	724.48	728.05	708.08	710.91	704.09	752.05	708.93	0	697.13	728.93	703.13	715.23
3.7096e+13	0	742.29	690.31	0	711.66	696.77	716.6	0	710.5	729.16	713.52	0	707.62	725.72	693.25	703.42	710.5	741.16	716.45	0	730.35	731.29	720.6	700.92	727.8	702.5	0	718.13	742.85	748.09	698.37	721.03	724.2	743.71	706.05	0	724.1	722.2	727.61	707.62	710.5	703.53	751.96	708.36	0	696.52	728.67	702.56	714.73
3.7143e+13	0	739.97	0	0	711.12	0	714.46	0	710.06	728.74	709.46	0	707.14	721.96	692.56	702.85	710.06	740.96	715.74	0	730.04	730.88	720.15	700.25	723.39	701.92	0	717.67	738	745.58	697.78	717.4	723.75	738.99	705.48	0	722.34	719.86	727.23	707.14	710.06	702.97	751.1	707.8	0	695.88	727.81	701.99	713.7
3.7189e+13	0	737.69	0	0	710.6	0	712.37	0	709.52	728.33	705.81	0	706.58	718.79	691.93	702.27	709.52	740.53	714.75	0	729.68	730.49	719.69	699.27	719.8	701.34	0	717.21	734.15	743.16	697.15	714.3	723.32	735.22	704.92	0	720.51	717.62	726.85	706.58	709.52	702.4	749.86	707.25	0	695.24	726.65	701.41	712.44
3.7236e+13	721.84	738.46	693.04	691.18	713.41	730.14	714.65	708.12	712.44	730.57	748.3	695.29	709.65	748.55	695.8	705.32	712.44	742.26	716.49	0	731.99	732.72	722.1	701.71	777.27	704.41	715.17	719.67	798.51	744.14	700.72	741.73	725.71	791.4	707.9	0	721.22	720.28	729.25	709.65	712.44	705.43	749.96	710.21	708.12	698.61	727.54	704.48	713.83
3.7282e+13	696.97	744.85	691.95	690.5	712.9	711.8	719.68	0	711.64	730.18	727.65	695.17	708.86	738.09	695.07	704.76	711.64	741.48	716.26	0	731.41	732.32	721.67	701.18	745.11	703.85	698.01	719.23	762.43	751.14	699.82	732.67	725.29	762.1	707.36	0	725.23	725.86	728.74	708.86	711.64	704.88	750.73	709.67	0	697.99	728.06	703.92	714.61
3.7329e+13	0	744.61	691.05	0	712.37	704	718.9	0	711.05	729.76	719.41	0	708.22	731.14	694.27	704.2	711.05	741.26	716.73	0	730.87	731.89	721.23	701.3	734.64	703.29	0	718.78	750.53	750.68	699.09	726.2	724.83	751.07	706.81	0	725.61	724.77	728.21	708.22	711.05	704.33	752.08	709.11	0	697.37	728.97	703.36	715.3
3.7375e+13	0	742.6	690.46	0	711.83	697.56	716.91	0	710.63	729.33	714.07	0	707.75	726.24	693.43	703.63	710.63	741.26	716.58	0	730.49	731.45	720.79	701.06	728.41	702.72	0	718.33	743.53	748.44	698.52	721.53	724.37	744.37	706.24	0	724.34	722.52	727.76	707.75	710.63	703.78	752.11	708.53	0	696.75	728.81	702.79	714.89
3.7422e+13	0	740.29	0	0	711.3	0	714.75	0	710.2	728.91	709.92	0	707.28	722.39	692.73	703.05	710.2	741.09	715.91	0	730.17	731.04	720.33	700.42	723.87	702.14	0	717.87	738.53	745.92	697.94	717.82	723.92	739.51	705.67	0	722.61	720.17	727.37	707.28	710.2	703.22	751.3	707.97	0	696.12	727.99	702.22	713.9
3.7468e+13	0	738	0	0	710.78	0	712.65	0	709.67	728.5	706.25	0	706.73	719.17	692.1	702.47	709.67	740.68	714.94	0	729.82	730.66	719.88	699.46	720.21	701.56	0	717.41	734.59	743.48	697.31	714.67	723.49	735.65	705.11	0	720.77	717.92	727	706.73	709.67	702.65	750.08	707.42	0	695.48	726.85	701.65	712.65
3.7515e+13	728.32	737.71	693.24	691.5	713.57	734.98	713.8	710.96	712.61	730.73	753.81	694.15	709.82	748.72	695.96	705.51	712.61	742.44	716.7	0	732.15	732.87	722.28	701.94	787.92	704.62	718.45	719.87	809.52	743.18	700.9	741.62	725.87	798.44	708.08	0	720.99	719.16	729.4	709.82	712.61	705.66	750.19	710.38	710.96	698.83	727.75	704.7	714
3.7561e+13	699.1	744.66	692.15	690.79	713.07	712.94	719.61	692.02	711.8	730.34	728.95	695.58	709.02	739.12	695.25	704.95	711.8	741.63	716.28	0	731.57	732.48	721.85	701.23	746.88	704.06	699.28	719.42	764.46	750.97	699.99	733.61	725.45	763.93	707.54	0	725.04	725.82	728.89	709.02	711.8	705.11	750.61	709.84	692.02	698.22	727.98	704.14	714.53
3.7608e+13	0	744.84	691.21	690.13	712.54	704.7	719.14	0	711.18	729.93	720.14	690.06	708.37	731.82	694.47	704.39	711.18	741.35	716.77	0	731.02	732.05	721.42	701.37	735.55	703.5	0	718.98	751.57	750.94	699.24	726.84	725	752.05	706.99	0	725.75	725.04	728.36	708.37	711.18	704.56	752.08	709.28	0	697.6	729	703.59	715.36
3.7654e+13	0	742.92	690.59	0	712	698.38	717.19	0	710.75	729.5	714.6	0	707.89	726.76	693.62	703.83	710.75	741.35	716.7	0	730.62	731.61	720.97	701.17	729.03	702.93	0	718.53	744.23	748.78	698.66	722.03	724.54	745.05	706.42	0	724.58	722.84	727.9	707.89	710.75	704.01	752.24	708.7	0	696.98	728.94	703.02	715.04
3.77e+13	0	740.61	690.07	0	711.47	0	715.04	0	710.33	729.07	710.36	0	707.42	722.82	692.89	703.25	710.33	741.21	716.07	0	730.3	731.2	720.52	700.56	724.36	702.36	0	718.07	739.06	746.26	698.08	718.23	724.08	740.03	705.86	0	722.87	720.48	727.51	707.42	710.33	703.45	751.49	708.14	0	696.36	728.18	702.45	714.09
3.7747e+13	0	738.31	0	0	710.95	0	712.93	0	709.82	728.67	706.67	0	706.88	719.54	692.25	702.67	709.82	740.82	715.13	0	729.96	730.81	720.06	699.64	720.62	701.78	0	717.61	735.04	743.81	697.46	715.03	723.65	736.09	705.29	0	721.03	718.21	727.14	706.88	709.82	702.89	750.31	707.59	0	695.72	727.06	701.88	712.86
3.7793e+13	738.4	737.24	693.42	691.79	713.73	741.56	713.13	714.01	712.77	730.89	761.23	692.57	709.98	746.63	696.12	705.7	712.77	742.62	716.92	0	732.29	733.03	722.46	702.16	804.51	704.82	721.89	720.05	825.58	742.54	701.06	739.35	726.03	806.43	708.25	0	720.94	718.23	729.54	709.98	712.77	705.88	750.44	710.54	714.01	699.05	727.97	704.92	714.21
3.784e+13	700.99	744.37	692.34	691.09	713.23	714.22	719.45	694.16	711.97	730.5	730.38	695.97	709.19	740.2	695.41	705.14	711.97	741.78	716.3	0	731.72	732.64	722.03	701.29	748.85	704.27	700.63	719.61	766.71	750.68	700.16	734.6	725.61	765.94	707.71	0	724.78	725.69	729.05	709.19	711.97	705.34	750.49	710	694.16	698.44	727.91	704.36	714.44
3.7886e+13	0	745.05	691.36	690.41	712.71	705.44	719.36	0	711.31	730.09	720.92	690.89	708.5	732.53	694.64	704.58	711.31	741.44	716.8	0	731.16	732.21	721.59	701.42	736.51	703.7	0	719.17	752.66	751.18	699.38	727.5	725.16	753.08	707.16	0	725.87	725.3	728.51	708.5	711.31	704.79	752.06	709.44	0	697.82	729.01	703.81	715.39
3.7933e+13	0	743.22	690.72	0	712.17	699.17	717.47	0	710.88	729.66	715.15	0	708.01	727.29	693.81	704.02	710.88	741.44	716.8	0	730.75	731.77	721.15	701.26	729.67	703.14	0	718.72	744.95	749.11	698.8	722.53	724.7	745.75	706.6	0	724.8	723.14	728.04	708.01	710.88	704.24	752.35	708.87	0	697.21	729.06	703.24	715.17
3.7979e+13	0	740.93	690.19	0	711.63	0	715.32	0	710.46	729.24	710.82	0	707.55	723.26	693.06	703.44	710.46	741.32	716.23	0	730.43	731.35	720.7	700.69	724.86	702.56	0	718.26	739.61	746.6	698.23	718.65	724.24	740.57	706.03	0	723.12	720.78	727.65	707.55	710.46	703.68	751.68	708.3	0	696.59	728.35	702.67	714.27
3.8026e+13	0	738.62	0	0	711.11	0	713.2	0	709.96	728.83	707.09	0	707.02	719.91	692.41	702.87	709.96	740.96	715.31	0	730.09	730.97	720.24	699.8	721.04	701.99	0	717.8	735.49	744.13	697.61	715.4	723.81	736.53	705.47	0	721.29	718.5	727.28	707.02	709.96	703.12	750.53	707.76	0	695.94	727.26	702.1	713.06
3.8072e+13	759.01	737.14	693.59	692.07	713.89	749.54	712.79	716.47	712.93	731.04	770.03	690.72	710.14	740.02	696.27	705.88	712.93	742.8	717.13	0	732.44	733.17	722.63	702.39	832.07	705.02	724.37	720.24	850.41	742.32	701.23	732.99	726.18	813.71	708.42	0	721.06	717.7	729.69	710.14	712.93	706.1	750.7	710.69	716.47	699.27	728.21	705.13	714.43
3.8119e+13	702.95	743.97	692.52	691.39	713.39	715.65	719.2	695.87	712.13	730.66	731.97	696.31	709.34	741.34	695.56	705.33	712.13	741.94	716.33	0	731.88	732.79	722.2	701.35	751.07	704.46	702.1	719.79	769.25	750.27	700.32	735.63	725.76	768.19	707.88	0	724.45	725.46	729.2	709.34	712.13	705.56	750.38	710.16	695.87	698.66	727.83	704.57	714.34
3.8165e+13	0	745.23	691.51	690.69	712.87	706.23	719.55	0	711.44	730.25	721.74	691.67	708.64	733.26	694.8	704.77	711.44	741.54	716.82	0	731.3	732.36	721.76	701.46	737.52	703.9	0	719.35	753.81	751.39	699.52	728.19	725.32	754.17	707.33	0	725.96	725.53	728.66	708.64	711.44	705.01	752.02	709.6	0	698.05	729.01	704.02	715.4
3.8212e+13	0	743.52	690.84	690.03	712.33	699.92	717.75	0	710.99	729.82	715.73	0	708.14	727.83	693.99	704.21	710.99	741.53	716.9	0	730.87	731.93	721.32	701.35	730.33	703.34	0	718.9	745.7	749.44	698.92	723.05	724.85	746.47	706.77	0	725.02	723.45	728.18	708.14	710.99	704.46	752.45	709.03	0	697.42	729.17	703.46	715.29
3.8258e+13	0	741.24	690.32	0	711.8	690.37	715.6	0	710.58	729.39	711.29	0	707.68	723.7	693.21	703.63	710.58	741.43	716.37	0	730.55	731.51	720.87	700.82	725.36	702.77	0	718.45	740.18	746.94	698.36	719.08	724.4	741.12	706.21	0	723.37	721.08	727.78	707.68	710.58	703.9	751.86	708.46	0	696.8	728.51	702.89	714.44
3.8305e+13	0	738.92	0	0	711.27	0	713.47	0	710.09	728.98	707.52	0	707.16	720.3	692.55	703.06	710.09	741.1	715.48	0	730.22	731.11	720.42	699.96	721.46	702.19	0	717.99	735.95	744.46	697.75	715.77	723.96	736.98	705.64	0	721.54	718.79	727.41	707.16	710.09	703.34	750.74	707.91	0	696.17	727.45	702.32	713.25
3.8351e+13	824.42	737.32	693.76	692.34	714.04	749.37	712.82	713.29	713.08	731.19	769.52	0	710.29	728.24	696.41	706.06	713.08	742.97	717.34	0	732.58	733.32	722.79	702.61	877.87	705.21	719.58	720.42	890.91	742.47	701.38	722.25	726.33	814.48	708.58	0	721.3	717.64	729.82	710.29	713.08	706.31	750.97	710.84	713.29	699.47	728.45	705.33	714.67
3.8398e+13	705.05	743.43	692.71	691.68	713.55	717.24	718.84	697.53	712.28	730.81	733.76	696.58	709.5	742.56	695.72	705.51	712.28	742.1	716.37	0	732.03	732.93	722.36	701.42	753.6	704.66	703.7	719.97	772.16	749.7	700.48	736.73	725.91	770.73	708.05	0	724.05	725.1	729.34	709.5	712.28	705.77	750.3	710.32	697.53	698.87	727.78	704.78	714.25
3.8444e+13	0	745.38	691.67	690.96	713.03	707.05	719.73	0	711.57	730.4	722.61	692.41	708.77	734.02	694.96	704.95	711.57	741.63	716.83	0	731.44	732.51	721.93	701.49	738.59	704.1	689.88	719.53	755.04	751.57	699.65	728.91	725.47	755.32	707.5	0	726.01	725.75	728.81	708.77	711.57	705.22	751.96	709.76	0	698.26	728.98	704.22	715.4
3.8491e+13	0	743.82	690.96	690.29	712.49	700.64	718.02	0	711.11	729.97	716.33	0	708.25	728.39	694.16	704.39	711.11	741.61	716.98	0	731	732.08	721.49	701.43	731.02	703.53	0	719.08	746.47	749.76	699.04	723.59	725.01	747.21	706.94	0	725.22	723.75	728.32	708.25	711.11	704.67	752.54	709.19	0	697.64	729.26	703.67	715.4
3.8537e+13	0	741.55	690.44	0	711.95	691.76	715.88	0	710.7	729.55	711.77	0	707.8	724.15	693.37	703.82	710.7	741.53	716.51	0	730.67	731.65	721.04	700.95	725.88	702.96	0	718.63	740.75	747.28	698.49	719.52	724.55	741.68	706.38	0	723.61	721.39	727.91	707.8	710.7	704.12	752.03	708.62	0	697.02	728.67	703.1	714.61
3.8584e+13	0	739.23	0	0	711.43	0	713.74	0	710.22	729.13	707.96	0	707.29	720.68	692.7	703.24	710.22	741.23	715.64	0	730.34	731.26	720.58	700.12	721.89	702.39	0	718.17	736.41	744.78	697.89	716.15	724.11	737.44	705.81	0	721.79	719.08	727.54	707.29	710.22	703.56	750.95	708.07	0	696.39	727.64	702.53	713.44
3.863e+13	950.85	737.63	693.93	692.61	714.19	721.21	713.08	694.51	713.23	731.34	730.27	0	710.44	717.43	696.55	706.23	713.23	743.13	717.56	0	732.71	733.46	722.95	702.83	971.92	705.4	697.27	720.59	977.5	742.79	701.53	712.92	726.47	780.77	708.74	0	721.58	717.9	729.96	710.44	713.23	706.51	751.23	710.99	694.51	699.68	728.68	705.53	714.9
3.8677e+13	707.39	742.75	692.89	691.94	713.7	719.04	718.36	699.26	712.44	730.95	735.77	696.76	709.65	743.84	695.86	705.68	712.44	742.27	716.43	0	732.17	733.08	722.52	701.52	756.55	704.84	705.46	720.15	775.52	748.98	700.65	737.87	726.06	773.62	708.21	0	723.6	724.59	729.49	709.65	712.44	705.97	750.25	710.46	699.26	699.07	727.74	704.98	714.17
3.8723e+13	0	745.49	691.83	691.24	713.18	707.91	719.89	0	711.7	730.55	723.52	693.12	708.9	734.82	695.11	705.13	711.7	741.72	716.83	0	731.58	732.66	722.09	701.53	739.74	704.29	691.92	719.7	756.35	751.71	699.79	729.65	725.62	756.54	707.66	0	726.04	725.94	728.95	708.9	711.7	705.43	751.88	709.91	0	698.46	728.93	704.42	715.38
3.877e+13	0	744.1	691.08	690.55	712.64	701.34	718.29	0	711.22	730.12	716.93	0	708.37	728.97	694.33	704.56	711.22	741.68	717.05	0	731.12	732.22	721.65	701.52	731.73	703.72	0	719.26	747.28	750.07	699.16	724.13	725.16	747.98	707.11	0	725.42	724.05	728.45	708.37	711.22	704.88	752.61	709.34	0	697.84	729.34	703.87	715.51
3.8816e+13	0	741.86	690.56	0	712.11	693.17	716.16	0	710.81	729.7	712.24	0	707.92	724.61	693.52	703.99	710.81	741.63	716.64	0	730.78	731.8	721.2	701.07	726.41	703.15	0	718.81	741.34	747.61	698.62	719.96	724.7	742.26	706.54	0	723.85	721.69	728.04	707.92	710.81	704.32	752.19	708.77	0	697.22	728.82	703.31	714.77
3.8863e+13	0	739.53	690.02	0	711.58	0	714.02	0	710.34	729.28	708.38	0	707.42	721.07	692.84	703.42	710.34	741.35	715.81	0	730.46	731.4	720.75	700.27	722.33	702.58	0	718.35	736.88	745.11	698.02	716.53	724.26	737.9	705.97	0	722.04	719.37	727.67	707.42	710.34	703.77	751.16	708.22	0	696.6	727.82	702.73	713.63
3.8909e+13	0	737.29	0	0	711.06	0	711.94	0	709.77	728.88	704.73	0	706.83	718.04	692.2	702.84	709.77	740.84	714.75	0	730.08	731.02	720.3	699.19	718.93	702	0	717.89	733.27	742.72	697.35	713.54	723.83	734.35	705.41	0	720.2	717.17	727.28	706.83	709.77	703.2	749.83	707.68	0	695.96	726.59	702.16	712.32
3.8956e+13	710.05	741.94	693.08	692.19	713.84	721.13	717.73	701.14	712.59	731.1	738.09	696.81	709.8	745.19	696.01	705.85	712.59	742.43	716.52	0	732.32	733.21	722.68	701.64	760.06	705.03	707.42	720.32	779.51	748.09	700.81	739.04	726.2	776.97	708.36	0	723.1	723.9	729.62	709.8	712.59	706.17	750.24	710.61	701.14	699.27	727.75	705.18	714.13
3.9002e+13	0	745.55	691.99	691.52	713.33	708.84	720.01	0	711.83	730.69	724.5	693.81	709.04	735.64	695.26	705.29	711.83	741.82	716.82	0	731.72	732.8	722.25	701.56	740.98	704.47	693.88	719.87	757.75	751.81	699.93	730.42	725.76	757.84	707.82	0	726.03	726.1	729.09	709.04	711.83	705.63	751.77	710.06	0	698.66	728.87	704.62	715.33
3.9049e+13	0	744.37	691.2	690.81	712.79	702.05	718.56	0	711.32	730.27	717.57	0	708.48	729.56	694.49	704.73	711.32	741.75	717.11	0	731.24	732.36	721.81	701.59	732.48	703.91	0	719.43	748.11	750.37	699.28	724.7	725.3	748.79	707.26	0	725.6	724.34	728.58	708.48	711.32	705.08	752.67	709.49	0	698.05	729.41	704.06	715.6
3.9095e+13	0	742.17	690.67	690.14	712.26	694.47	716.45	0	710.92	729.84	712.74	0	708.03	725.08	693.68	704.17	710.92	741.72	716.76	0	730.9	731.94	721.36	701.19	726.96	703.34	0	718.98	741.95	747.95	698.74	720.41	724.84	742.84	706.7	0	724.09	722	728.16	708.03	710.92	704.53	752.34	708.92	0	697.42	728.96	703.5	714.92
3.9142e+13	0	739.84	690.14	0	711.73	0	714.29	0	710.46	729.43	708.83	0	707.54	721.47	692.98	703.59	710.46	741.46	715.96	0	730.58	731.54	720.91	700.42	722.77	702.76	0	718.52	737.36	745.43	698.15	716.92	724.4	738.38	706.13	0	722.29	719.66	727.79	707.54	710.46	703.97	751.35	708.36	0	696.8	728	702.93	713.81
3.9188e+13	0	737.58	0	0	711.21	0	712.21	0	709.9	729.03	705.18	0	706.96	718.39	692.34	703.01	709.9	740.98	714.92	0	730.21	731.16	720.46	699.38	719.31	702.19	0	718.06	733.68	743.02	697.49	713.89	723.97	734.75	705.57	0	720.44	717.45	727.41	706.96	709.9	703.41	750.05	707.82	0	696.16	726.79	702.36	712.52
3.9235e+13	713.13	741.01	693.26	692.45	713.98	723.55	716.97	703.19	712.74	731.23	740.84	696.65	709.95	746.56	696.15	706.01	712.74	742.6	716.64	0	732.45	733.35	722.83	701.78	764.34	705.2	709.61	720.48	784.35	747.05	700.96	740.23	726.33	780.91	708.51	0	722.58	723.03	729.75	709.95	712.74	706.37	750.29	710.75	703.19	699.46	727.79	705.37	714.12
3.9281e+13	691.75	745.57	692.15	691.78	713.47	709.8	720.1	0	711.96	730.84	725.54	694.34	709.17	736.52	695.4	705.46	711.96	741.92	716.8	0	731.86	732.94	722.4	701.6	742.31	704.64	695.44	720.04	759.27	751.85	700.08	731.24	725.9	759.25	707.97	0	725.98	726.22	729.23	709.17	711.96	705.82	751.65	710.2	0	698.85	728.79	704.81	715.27
3.9328e+13	0	744.63	691.33	691.07	712.94	702.74	718.82	0	711.43	730.41	718.23	0	708.6	730.16	694.64	704.9	711.43	741.82	717.17	0	731.36	732.5	721.96	701.66	733.25	704.08	0	719.59	748.99	750.66	699.4	725.28	725.44	749.63	707.42	0	725.78	724.63	728.71	708.6	711.43	705.28	752.7	709.63	0	698.24	729.46	704.25	715.67
3.9374e+13	0	742.48	690.78	690.38	712.4	695.77	716.73	0	711.03	729.98	713.25	0	708.14	725.55	693.85	704.33	711.03	741.8	716.88	0	731.01	732.07	721.52	701.3	727.52	703.52	0	719.14	742.57	748.28	698.86	720.87	724.98	743.45	706.85	0	724.33	722.3	728.28	708.14	711.03	704.72	752.48	709.06	0	697.62	729.1	703.69	715.08
3.942e+13	0	740.14	690.27	0	711.87	0	714.57	0	710.58	729.57	709.26	0	707.66	721.87	693.12	703.76	710.58	741.57	716.12	0	730.69	731.67	721.06	700.57	723.22	702.94	0	718.69	737.85	745.75	698.28	717.31	724.54	738.86	706.29	0	722.54	719.95	727.91	707.66	710.58	704.17	751.55	708.51	0	696.99	728.17	703.13	714
3.9467e+13	0	737.87	0	0	711.35	0	712.47	0	710.03	729.17	705.62	0	707.09	718.74	692.47	703.18	710.03	741.11	715.1	0	730.33	731.29	720.61	699.55	719.7	702.37	0	718.23	734.09	743.33	697.63	714.24	724.11	735.16	705.72	0	720.69	717.72	727.53	707.09	710.03	703.61	750.26	707.96	0	696.36	726.98	702.55	712.71
3.9513e+13	716.83	740.01	693.45	692.7	714.12	726.46	716.09	705.47	712.88	731.37	744.15	696.15	710.1	747.9	696.29	706.17	712.88	742.76	716.79	0	732.59	733.48	722.98	701.95	769.76	705.37	712.14	720.64	790.39	745.91	701.12	741.34	726.47	785.63	708.66	0	722.09	721.98	729.88	710.1	712.88	706.55	750.39	710.88	705.47	699.65	727.89	705.55	714.16
3.956e+13	694.59	745.52	692.32	692.02	713.61	710.81	720.14	0	712.09	730.97	726.66	694.83	709.31	737.43	695.55	705.62	712.09	742.03	716.78	0	731.99	733.08	722.55	701.63	743.75	704.82	696.75	720.2	760.92	751.82	700.22	732.08	726.04	760.76	708.12	0	725.88	726.3	729.36	709.31	712.09	706.01	751.52	710.34	0	699.04	728.7	705	715.19
3.9606e+13	0	744.88	691.46	691.32	713.08	703.43	719.07	0	711.53	730.55	718.92	0	708.71	730.79	694.78	705.06	711.53	741.88	717.21	0	731.48	732.64	722.11	701.73	734.06	704.26	0	719.75	749.91	750.94	699.52	725.87	725.58	750.5	707.57	0	725.93	724.91	728.84	708.71	711.53	705.47	752.72	709.77	0	698.43	729.5	704.44	715.74
3.9653e+13	0	742.78	690.89	690.63	712.54	696.83	717.01	0	711.13	730.12	713.76	0	708.25	726.04	694.01	704.49	711.13	741.88	716.99	0	731.11	732.21	721.67	701.41	728.09	703.69	0	719.31	743.21	748.6	698.97	721.34	725.12	744.07	707	0	724.55	722.6	728.4	708.25	711.13	704.92	752.62	709.2	0	697.81	729.22	703.88	715.22
3.9699e+13	0	740.44	690.39	0	712.01	0	714.84	0	710.69	729.7	709.7	0	707.78	722.27	693.26	703.92	710.69	741.68	716.26	0	730.8	731.8	721.21	700.71	723.68	703.12	0	718.85	738.35	746.07	698.41	717.7	724.67	739.35	706.44	0	722.78	720.25	728.03	707.78	710.69	704.36	751.73	708.65	0	697.18	728.34	703.32	714.18
3.9746e+13	0	738.16	0	0	711.49	0	712.74	0	710.15	729.3	706.05	0	707.22	719.1	692.61	703.34	710.15	741.24	715.27	0	730.44	731.42	720.76	699.72	720.09	702.54	0	718.4	734.5	743.63	697.77	714.59	724.24	735.57	705.87	0	720.93	718	727.65	707.22	710.15	703.8	750.47	708.1	0	696.56	727.17	702.74	712.91
3.9792e+13	721.49	739.04	693.62	692.94	714.25	730.11	715.14	708.02	713.03	731.5	748.3	695.46	710.24	748.97	696.43	706.33	713.03	742.92	716.95	0	732.72	733.6	723.12	702.13	776.97	705.54	715.06	720.8	798.22	744.75	701.27	742.16	726.6	791.35	708.8	0	721.67	720.82	730.01	710.24	713.03	706.74	750.54	711.02	708.02	699.83	728.02	705.72	714.25
3.9839e+13	696.94	745.41	692.5	692.25	713.75	711.91	720.13	0	712.23	731.1	727.86	695.33	709.44	738.39	695.69	705.77	712.23	742.15	716.77	0	732.13	733.21	722.69	701.66	745.33	704.98	698.04	720.35	762.72	751.72	700.36	732.97	726.17	762.4	708.26	0	725.73	726.32	729.49	709.44	712.23	706.2	751.37	710.48	0	699.22	728.6	705.18	715.1
3.9885e+13	0	745.11	691.59	691.58	713.22	704.13	719.31	0	711.64	730.69	719.63	0	708.82	731.44	694.92	705.22	711.64	741.95	717.24	0	731.59	732.77	722.26	701.78	734.9	704.42	0	719.91	750.87	751.2	699.64	726.49	725.72	751.41	707.71	0	726.07	725.18	728.96	708.82	711.64	705.65	752.72	709.91	0	698.61	729.52	704.62	715.79
3.9932e+13	0	743.08	690.99	690.86	712.68	697.73	717.29	0	711.23	730.26	714.29	0	708.36	726.54	694.16	704.65	711.23	741.95	717.09	0	731.21	732.34	721.81	701.51	728.68	703.86	0	719.46	743.87	748.93	699.08	721.82	725.25	744.71	707.15	0	724.78	722.91	728.52	708.36	711.23	705.1	752.73	709.34	0	697.99	729.34	704.06	715.36
3.9978e+13	0	740.74	690.5	690.19	712.15	0	715.11	0	710.8	729.84	710.14	0	707.89	722.69	693.4	704.08	710.8	741.78	716.41	0	730.9	731.93	721.36	700.85	724.15	703.29	0	719.01	738.86	746.39	698.54	718.1	724.8	739.85	706.58	0	723.02	720.54	728.14	707.89	710.8	704.55	751.91	708.78	0	697.37	728.51	703.5	714.35
4.0025e+13	0	738.44	0	0	711.63	0	713	0	710.28	729.43	706.48	0	707.34	719.46	692.74	703.5	710.28	741.36	715.43	0	730.55	731.54	720.91	699.89	720.48	702.71	0	718.55	734.93	743.94	697.9	714.95	724.37	735.98	706.02	0	721.17	718.28	727.76	707.34	710.28	703.99	750.68	708.24	0	696.75	727.35	702.92	713.09
4.0071e+13	727.79	738.22	693.8	693.17	714.38	734.93	714.24	710.88	713.17	731.62	753.7	694.32	710.38	749.25	696.56	706.48	713.17	743.08	717.14	0	732.84	733.73	723.26	702.33	787.24	705.7	718.36	720.95	808.86	743.74	701.43	742.17	726.72	798.25	708.94	0	721.4	719.65	730.13	710.38	713.17	706.91	750.74	711.14	710.88	700	728.2	705.9	714.4
4.0118e+13	699.07	745.2	692.67	692.49	713.88	713.1	720.05	692	712.36	731.23	729.17	695.76	709.58	739.4	695.83	705.92	712.36	742.27	716.75	0	732.26	733.33	722.83	701.69	747.07	705.15	699.32	720.51	764.71	751.53	700.51	733.9	726.3	764.2	708.4	0	725.52	726.27	729.62	709.58	712.36	706.37	751.22	710.61	692	699.4	728.5	705.35	714.99
4.0164e+13	0	745.32	691.72	691.81	713.35	704.86	719.53	0	711.74	730.82	720.37	690.23	708.93	732.11	695.06	705.37	711.74	742.01	717.26	0	731.71	732.9	722.4	701.83	735.8	704.59	0	720.06	751.88	751.44	699.75	727.12	725.85	752.37	707.85	0	726.2	725.43	729.09	708.93	711.74	705.83	752.7	710.05	0	698.79	729.52	704.79	715.82
4.0211e+13	0	743.37	691.1	691.1	712.81	698.58	717.56	0	711.33	730.39	714.83	0	708.46	727.05	694.31	704.8	711.33	742.02	717.18	0	731.32	732.46	721.95	701.61	729.29	704.02	0	719.62	744.55	749.25	699.19	722.31	725.38	745.37	707.29	0	724.99	723.2	728.63	708.46	711.33	705.28	752.84	709.47	0	698.18	729.45	704.23	715.48
4.0257e+13	0	741.04	690.61	690.41	712.28	0	715.39	0	710.91	729.97	710.6	0	708	723.1	693.54	704.23	710.91	741.87	716.55	0	731	732.05	721.5	700.98	724.62	703.46	0	719.16	739.39	746.72	698.65	718.51	724.93	740.36	706.73	0	723.26	720.83	728.25	708	710.91	704.73	752.08	708.91	0	697.55	728.66	703.67	714.52
4.0304e+13	0	738.73	690.03	0	711.76	0	713.27	0	710.39	729.56	706.91	0	707.46	719.82	692.87	703.66	710.39	741.48	715.59	0	730.66	731.67	721.05	700.05	720.89	702.88	0	718.71	735.35	744.25	698.03	715.31	724.5	736.41	706.16	0	721.42	718.55	727.87	707.46	710.39	704.17	750.88	708.37	0	696.92	727.53	703.1	713.28
4.035e+13	737.43	737.69	693.97	693.39	714.51	741.44	713.52	713.95	713.31	731.75	760.96	692.72	710.52	747.45	696.69	706.62	713.31	743.24	717.33	0	732.96	733.85	723.4	702.54	803.12	705.86	721.89	721.09	824.28	743.03	701.57	740.18	726.84	806.14	709.07	0	721.31	718.66	730.24	710.52	713.31	707.09	750.97	711.27	713.95	700.17	728.4	706.06	714.58
4.0397e+13	700.97	744.9	692.84	692.72	714.01	714.4	719.89	694.16	712.5	731.36	730.58	696.18	709.71	740.48	695.97	706.07	712.5	742.39	716.75	0	732.39	733.45	722.97	701.73	749.01	705.3	700.68	720.65	766.93	751.23	700.66	734.88	726.42	766.18	708.54	0	725.25	726.14	729.74	709.71	712.5	706.55	751.08	710.74	694.16	699.57	728.39	705.52	714.88
4.0443e+13	0	745.51	691.85	692.03	713.48	705.62	719.74	0	711.85	730.95	721.14	691.06	709.04	732.8	695.2	705.52	711.85	742.07	717.27	0	731.82	733.03	722.54	701.87	736.74	704.75	0	720.21	752.95	751.66	699.87	727.77	725.97	753.38	707.99	0	726.3	725.68	729.21	709.04	711.85	706	752.66	710.18	0	698.96	729.51	704.96	715.84
4.049e+13	0	743.66	691.2	691.33	712.95	699.38	717.83	0	711.42	730.52	715.38	0	708.56	727.56	694.46	704.95	711.42	742.08	717.27	0	731.41	732.59	722.09	701.7	729.92	704.18	0	719.76	745.25	749.56	699.29	722.8	725.51	746.05	707.43	0	725.2	723.5	728.74	708.56	711.42	705.45	752.93	709.6	0	698.35	729.54	704.4	715.6
4.0536e+13	0	741.34	690.71	690.64	712.41	0	715.66	0	711.01	730.09	711.05	0	708.1	723.53	693.68	704.38	711.01	741.96	716.68	0	731.1	732.17	721.64	701.11	725.1	703.62	0	719.31	739.92	747.04	698.76	718.92	725.06	740.88	706.87	0	723.5	721.12	728.35	708.1	711.01	704.9	752.25	709.04	0	697.72	728.82	703.84	714.68
4.0583e+13	0	739.02	690.15	0	711.89	0	713.53	0	710.51	729.69	707.32	0	707.57	720.18	693	703.81	710.51	741.59	715.75	0	730.76	731.79	721.19	700.2	721.29	703.04	0	718.86	735.79	744.55	698.15	715.66	724.62	736.83	706.3	0	721.66	718.83	727.98	707.57	710.51	704.35	751.08	708.5	0	697.1	727.71	703.28	713.46
4.0629e+13	756.42	737.53	694.14	693.6	714.63	749.55	713.13	716.59	713.44	731.87	769.84	690.68	710.65	741.32	696.82	706.77	713.44	743.39	717.53	0	733.08	733.96	723.53	702.75	829.37	706.01	724.64	721.24	848.02	742.74	701.71	734.23	726.96	813.57	709.2	0	721.4	718.06	730.36	710.65	713.44	707.25	751.21	711.39	716.59	700.34	728.62	706.23	714.79
4.0676e+13	702.92	744.48	693.02	692.94	714.13	715.85	719.64	695.86	712.63	731.48	732.16	696.54	709.85	741.61	696.1	706.22	712.63	742.52	716.75	0	732.51	733.57	723.1	701.78	751.2	705.46	702.14	720.8	769.43	750.81	700.8	735.9	726.54	768.4	708.67	0	724.9	725.9	729.87	709.85	712.63	706.71	750.94	710.86	695.86	699.73	728.29	705.68	714.76
4.0722e+13	0	745.68	691.99	692.25	713.61	706.42	719.93	0	711.95	731.07	721.96	691.86	709.15	733.52	695.33	705.66	711.95	742.13	717.27	0	731.94	733.15	722.67	701.9	737.73	704.9	0	720.35	754.08	751.86	699.99	728.45	726.1	754.45	708.12	0	726.37	725.9	729.33	709.15	711.95	706.17	752.59	710.3	0	699.13	729.48	705.13	715.84
4.0769e+13	0	743.94	691.31	691.57	713.07	700.13	718.1	0	711.51	730.64	715.95	0	708.65	728.1	694.59	705.1	711.51	742.13	717.34	0	731.51	732.71	722.23	701.78	730.56	704.34	0	719.91	745.98	749.87	699.4	723.31	725.63	746.75	707.57	0	725.4	723.79	728.85	708.65	711.51	705.62	753.01	709.73	0	698.52	729.63	704.57	715.71
4.0815e+13	0	741.64	690.81	690.85	712.54	690.7	715.93	0	711.11	730.22	711.51	0	708.21	723.96	693.83	704.53	711.11	742.04	716.8	0	731.19	732.29	721.78	701.23	725.6	703.77	0	719.46	740.47	747.36	698.87	719.34	725.18	741.41	707	0	723.74	721.42	728.45	708.21	711.11	705.07	752.4	709.17	0	697.89	728.96	704.01	714.84
4.0862e+13	0	739.31	690.27	690.18	712.02	0	713.79	0	710.62	729.81	707.75	0	707.69	720.55	693.13	703.96	710.62	741.7	715.9	0	730.86	731.9	721.33	700.36	721.7	703.2	0	719	736.23	744.86	698.27	716.03	724.74	737.27	706.44	0	721.9	719.11	728.09	707.69	710.62	704.52	751.27	708.62	0	697.27	727.88	703.45	713.64
4.0908e+13	815.47	737.67	694.29	693.81	714.75	751.12	713.11	714.41	713.57	731.98	771.29	0	710.78	729.82	696.94	706.9	713.57	743.53	717.73	690.15	733.19	734.07	723.66	702.96	872.92	706.16	721.08	721.38	886.49	742.84	701.85	723.69	727.07	815.39	709.33	690	721.61	717.95	730.47	710.78	713.57	707.41	751.45	711.51	714.41	700.5	728.84	706.39	715.02
4.0955e+13	705	743.94	693.2	693.15	714.25	717.43	719.27	697.52	712.76	731.6	733.92	696.81	709.98	742.81	696.23	706.35	712.76	742.66	716.77	0	732.64	733.69	723.23	701.84	753.7	705.61	703.72	720.93	772.28	750.24	700.95	736.99	726.66	770.89	708.8	0	724.49	725.54	729.98	709.98	712.76	706.88	750.83	710.98	697.52	699.9	728.21	705.84	714.65
4.1001e+13	0	745.81	692.13	692.47	713.73	707.23	720.11	0	712.06	731.19	722.82	692.6	709.26	734.27	695.47	705.8	712.06	742.2	717.26	0	732.05	733.27	722.8	701.93	738.79	705.05	689.95	720.49	755.29	752.02	700.11	729.16	726.22	755.57	708.25	0	726.42	726.11	729.45	709.26	712.06	706.34	752.51	710.43	0	699.29	729.43	705.29	715.82
4.1048e+13	0	744.22	691.41	691.79	713.2	700.83	718.37	0	711.6	730.76	716.54	0	708.75	728.64	694.72	705.24	711.6	742.19	717.41	0	731.61	732.83	722.36	701.86	731.24	704.49	0	720.05	746.74	750.17	699.5	723.84	725.75	747.48	707.7	0	725.6	724.09	728.96	708.75	711.6	705.79	753.08	709.86	0	698.68	729.7	704.73	715.81
4.1094e+13	0	741.94	690.9	691.07	712.66	692.11	716.21	0	711.2	730.34	711.98	0	708.31	724.4	693.98	704.67	711.2	742.12	716.92	0	731.28	732.41	721.91	701.35	726.11	703.92	0	719.6	741.03	747.68	698.98	719.77	725.3	741.96	707.13	0	723.97	721.71	728.56	708.31	711.2	705.24	752.55	709.29	0	698.06	729.1	704.17	715
4.114e+13	0	739.6	690.38	690.38	712.14	0	714.06	0	710.72	729.93	708.18	0	707.8	720.93	693.25	704.1	710.72	741.8	716.05	0	730.96	732.01	721.46	700.5	722.12	703.35	0	719.14	736.68	745.16	698.39	716.4	724.86	737.71	706.57	0	722.13	719.39	728.19	707.8	710.72	704.68	751.46	708.74	0	697.43	728.05	703.61	713.82
4.1187e+13	935.89	737.96	694.43	694.03	714.86	725.43	713.35	696.99	713.7	732.1	736.02	0	710.91	718.32	697.07	707.04	713.7	743.68	717.92	690.38	733.3	734.18	723.79	703.18	958.05	706.3	700.17	721.51	964.4	743.14	701.99	713.7	727.18	788.03	709.45	690.14	721.88	718.17	730.57	710.91	713.7	707.57	751.69	711.62	696.99	700.66	729.06	706.54	715.24
4.1233e+13	707.31	743.25	693.37	693.35	714.37	719.23	718.79	699.24	712.9	731.71	735.93	696.99	710.12	744.09	696.36	706.49	712.9	742.8	716.82	0	732.76	733.8	723.36	701.92	756.6	705.75	705.47	721.07	775.59	749.51	701.09	738.12	726.77	773.73	708.92	0	724.02	725.03	730.1	710.12	712.9	707.03	750.75	711.1	699.24	700.05	728.15	705.99	714.55
4.128e+13	0	745.91	692.28	692.68	713.85	708.1	720.25	0	712.17	731.31	723.74	693.32	709.37	735.06	695.6	705.94	712.17	742.27	717.24	0	732.16	733.38	722.93	701.96	739.93	705.2	691.96	720.63	756.58	752.15	700.24	729.9	726.33	756.78	708.38	0	726.43	726.29	729.56	709.37	712.17	706.49	752.41	710.55	0	699.45	729.37	705.44	715.78
4.1326e+13	0	744.48	691.52	691.99	713.32	701.54	718.63	0	711.69	730.88	717.16	0	708.84	729.21	694.85	705.38	711.69	742.24	717.46	0	731.7	732.94	722.49	701.93	731.94	704.64	0	720.18	747.53	750.47	699.6	724.38	725.87	748.24	707.83	0	725.78	724.37	729.06	708.84	711.69	705.95	753.13	709.98	0	698.84	729.77	704.89	715.9
4.1373e+13	0	742.23	691	691.29	712.78	693.46	716.48	0	711.29	730.45	712.47	0	708.4	724.85	694.11	704.81	711.29	742.19	717.04	0	731.37	732.52	722.04	701.46	726.63	704.07	0	719.73	741.6	747.99	699.08	720.2	725.41	742.52	707.26	0	724.2	722	728.65	708.4	711.29	705.4	752.69	709.41	0	698.22	729.23	704.33	715.15
4.1419e+13	0	739.89	690.49	690.59	712.26	0	714.32	0	710.83	730.04	708.61	0	707.9	721.31	693.38	704.24	710.83	741.9	716.2	0	731.05	732.12	721.59	700.65	722.55	703.5	0	719.28	737.14	745.47	698.51	716.77	724.97	738.16	706.7	0	722.37	719.67	728.29	707.9	710.83	704.85	751.64	708.86	0	697.6	728.22	703.76	714
4.1466e+13	0	737.63	0	0	711.75	0	712.24	0	710.25	729.64	704.97	0	707.31	718.28	692.71	703.66	710.25	741.39	715.14	0	730.67	731.75	721.14	699.56	719.15	702.92	0	718.82	733.53	743.08	697.83	713.78	724.55	734.61	706.14	0	720.52	717.46	727.9	707.31	710.25	704.29	750.31	708.32	0	696.97	726.98	703.19	712.68
4.1512e+13	709.93	742.43	693.55	693.55	714.48	721.29	718.16	701.09	713.03	731.82	738.21	697.03	710.25	745.42	696.49	706.62	713.03	742.95	716.89	0	732.87	733.91	723.48	702.02	760.04	705.89	707.38	721.2	779.51	748.61	701.24	739.3	726.88	777.03	709.05	0	723.51	724.35	730.21	710.25	713.03	707.19	750.71	711.22	701.09	700.21	728.13	706.14	714.49
4.1559e+13	0	745.96	692.43	692.88	713.97	709.01	720.37	0	712.28	731.42	724.69	693.96	709.48	735.88	695.73	706.07	712.28	742.34	717.21	0	732.28	733.5	723.05	701.98	741.14	705.34	693.9	720.76	757.96	752.23	700.36	730.66	726.45	758.06	708.51	0	726.42	726.45	729.67	709.48	712.28	706.65	752.28	710.67	0	699.6	729.29	705.59	715.72
4.1605e+13	0	744.74	691.63	692.19	713.44	702.22	718.89	0	711.78	731	717.78	0	708.94	729.79	694.97	705.51	711.78	742.28	717.51	0	731.8	733.06	722.61	702	732.67	704.78	0	720.32	748.35	750.76	699.71	724.93	725.99	749.03	707.95	0	725.96	724.66	729.17	708.94	711.78	706.11	753.16	710.1	0	698.99	729.82	705.04	715.98
4.1652e+13	0	742.52	691.09	691.5	712.9	694.76	716.76	0	711.38	730.57	712.95	0	708.49	725.31	694.24	704.95	711.38	742.25	717.15	0	731.46	732.63	722.16	701.57	727.16	704.21	0	719.87	742.19	748.31	699.18	720.64	725.53	743.09	707.39	0	724.42	722.3	728.75	708.49	711.38	705.56	752.83	709.53	0	698.38	729.36	704.48	715.29
4.1698e+13	0	740.17	690.6	690.79	712.38	0	714.59	0	710.93	730.15	709.03	0	708.01	721.7	693.5	704.37	710.93	741.99	716.34	0	731.14	732.23	721.71	700.79	722.98	703.64	0	719.41	737.61	745.78	698.62	717.15	725.09	738.62	706.82	0	722.61	719.95	728.38	708.01	710.93	705	751.82	708.98	0	697.75	728.38	703.92	714.17
4.1745e+13	0	737.91	0	690.11	711.86	0	712.49	0	710.36	729.76	705.4	0	707.42	718.62	692.83	703.8	710.36	741.5	715.3	0	730.77	731.85	721.26	699.73	719.52	703.07	0	718.96	733.92	743.37	697.96	714.12	724.66	735	706.26	0	720.75	717.73	728	707.42	710.36	704.44	750.5	708.44	0	697.13	727.16	703.35	712.87
4.1791e+13	712.96	741.48	693.72	693.74	714.6	723.2	717.39	703.12	713.16	731.93	740.86	696.85	710.38	746.79	696.61	706.75	713.16	743.09	716.99	690.12	732.99	734.01	723.6	702.13	764.24	706.03	709.53	721.33	784.24	747.55	701.38	740.48	726.99	780.9	709.16	0	722.97	723.47	730.32	710.38	713.16	707.34	750.73	711.33	703.12	700.36	728.15	706.29	714.46
4.1838e+13	691.61	745.97	692.58	693.07	714.09	709.66	720.45	0	712.39	731.53	725.64	694.42	709.6	736.73	695.85	706.2	712.39	742.42	717.18	0	732.39	733.61	723.17	701.99	742.46	705.48	695.43	720.89	759.46	752.26	700.49	731.45	726.56	759.44	708.63	0	726.35	726.56	729.79	709.6	712.39	706.8	752.14	710.78	0	699.75	729.2	705.74	715.65
4.1884e+13	0	744.99	691.74	692.39	713.56	702.67	719.13	0	711.86	731.11	718.34	0	709.03	730.38	695.09	705.64	711.86	742.33	717.55	0	731.89	733.17	722.73	702.04	733.43	704.92	0	720.45	749.21	751.03	699.81	725.48	726.1	749.85	708.07	0	726.12	724.93	729.27	709.03	711.86	706.26	753.18	710.21	0	699.14	729.85	705.19	716.04
4.1931e+13	0	742.81	691.18	691.71	713.02	695.72	717.01	0	711.47	730.68	713.36	0	708.58	725.77	694.38	705.08	711.47	742.31	717.25	0	731.54	732.74	722.28	701.66	727.71	704.35	0	720	742.8	748.62	699.27	721.07	725.64	743.68	707.51	0	724.64	722.59	728.84	708.58	711.47	705.71	752.95	709.65	0	698.53	729.48	704.63	715.43
4.1977e+13	0	740.46	690.69	690.98	712.49	0	714.83	0	711.02	730.26	709.37	0	708.11	722.08	693.63	704.5	711.02	742.08	716.48	0	731.23	732.34	721.83	700.9	723.41	703.79	0	719.54	738.09	746.09	698.72	717.5	725.19	739.09	706.95	0	722.84	720.22	728.47	708.11	711.02	705.16	751.99	709.09	0	697.91	728.54	704.06	714.33
4.2024e+13	0	738.18	690.07	690.3	711.98	0	712.73	0	710.47	729.86	705.73	0	707.53	718.95	692.95	703.93	710.47	741.61	715.45	0	730.87	731.96	721.38	699.86	719.89	703.21	0	719.09	734.32	743.66	698.07	714.43	724.77	735.39	706.39	0	720.98	717.98	728.1	707.53	710.47	704.6	750.7	708.55	0	697.28	727.34	703.5	713.04
4.207e+13	716.51	740.46	693.87	693.93	714.71	726.31	716.46	705.29	713.29	732.04	744.01	696.3	710.51	748.1	696.73	706.87	713.29	743.23	717.11	690.33	733.1	734.12	723.71	702.23	769.52	706.16	711.94	721.45	790.14	746.39	701.51	741.53	727.09	785.53	709.28	0	722.44	722.4	730.42	710.51	713.29	707.48	750.81	711.44	705.29	700.5	728.22	706.43	714.47
4.2117e+13	694.37	745.91	692.71	693.26	714.2	710.82	720.43	0	712.5	731.64	726.71	694.87	709.71	737.6	695.98	706.32	712.5	742.51	717.14	0	732.5	733.71	723.28	701.95	743.87	705.61	696.68	721.01	761.08	752.22	700.6	732.24	726.66	760.93	708.74	0	726.23	726.61	729.9	709.71	712.5	706.94	751.98	710.9	0	699.9	729.09	705.88	715.54
4.2163e+13	0	745.22	691.82	692.58	713.67	703.46	719.32	0	711.95	731.22	719.01	0	709.12	730.97	695.21	705.77	711.95	742.37	717.57	0	731.98	733.28	722.85	702.04	734.21	705.05	0	720.57	750.11	751.29	699.89	726.03	726.21	750.71	708.19	0	726.25	725.17	729.37	709.12	711.95	706.4	753.18	710.33	0	699.29	729.87	705.33	716.07
4.221e+13	0	743.1	691.24	691.89	713.13	696.86	717.25	0	711.55	730.79	713.87	0	708.67	726.22	694.49	705.2	711.55	742.37	717.33	0	731.62	732.84	722.4	701.7	728.25	704.49	0	720.12	743.43	748.94	699.35	721.5	725.75	744.29	707.63	0	724.85	722.85	728.94	708.67	711.55	705.86	753.06	709.76	0	698.68	729.59	704.77	715.54
4.2256e+13	0	740.75	690.75	691.18	712.6	0	715.07	0	711.11	730.37	709.81	0	708.2	722.45	693.74	704.63	711.11	742.17	716.6	0	731.31	732.44	721.95	700.99	723.85	703.92	0	719.67	738.58	746.39	698.81	717.86	725.3	739.57	707.07	0	723.06	720.48	728.56	708.2	711.11	705.3	752.16	709.2	0	698.06	728.69	704.21	714.48
4.2303e+13	0	738.45	690.15	690.48	712.09	0	712.96	0	710.57	729.97	706.17	0	707.63	719.27	693.05	704.06	710.57	741.72	715.6	0	730.96	732.06	721.5	699.99	720.26	703.35	0	719.21	734.72	743.95	698.17	714.75	724.87	735.79	706.51	0	721.2	718.23	728.19	707.63	710.57	704.75	750.89	708.66	0	697.43	727.51	703.65	713.2
4.2349e+13	721.06	739.46	694	694.13	714.81	729.96	715.48	707.81	713.41	732.14	748.09	695.66	710.62	749.19	696.83	707	713.41	743.38	717.25	690.55	733.2	734.22	723.82	702.37	776.51	706.29	714.83	721.57	797.76	745.21	701.63	742.38	727.2	791.13	709.39	0	721.98	721.19	730.52	710.62	713.41	707.63	750.94	711.54	707.81	700.64	728.34	706.57	714.52
4.2396e+13	696.77	745.78	692.84	693.44	714.31	711.95	720.4	0	712.61	731.75	727.92	695.38	709.82	738.54	696.08	706.45	712.61	742.6	717.09	0	732.61	733.82	723.4	701.94	745.41	705.74	697.97	721.13	762.86	752.11	700.71	733.11	726.77	762.55	708.86	0	726.06	726.6	730	709.82	712.61	707.09	751.82	711.01	0	700.04	728.96	706.02	715.41
4.2442e+13	0	745.44	691.91	692.77	713.78	704.19	719.54	0	712.02	731.33	719.73	0	709.2	731.6	695.31	705.89	712.02	742.41	717.57	0	732.08	733.38	722.96	702.07	735.04	705.18	0	720.69	751.06	751.54	699.98	726.64	726.31	751.6	708.31	0	726.36	725.42	729.47	709.2	712.02	706.55	753.16	710.44	0	699.43	729.87	705.47	716.09
4.2489e+13	0	743.38	691.31	692.08	713.24	697.79	717.51	0	711.62	730.9	714.4	0	708.74	726.7	694.59	705.33	711.62	742.42	717.41	0	731.7	732.95	722.52	701.78	728.83	704.62	0	720.25	744.07	749.24	699.42	721.97	725.85	744.91	707.75	0	725.05	723.13	729.03	708.74	711.62	706	753.16	709.87	0	698.82	729.68	704.91	715.64
4.2535e+13	0	741.03	690.82	691.37	712.71	0	715.32	0	711.2	730.48	710.27	0	708.28	722.85	693.85	704.76	711.2	742.24	716.72	0	731.39	732.54	722.06	701.1	724.3	704.05	0	719.79	739.07	746.7	698.89	718.26	725.4	740.05	707.18	0	723.28	720.76	728.65	708.28	711.2	705.45	752.32	709.31	0	698.2	728.84	704.35	714.62
4.2582e+13	0	738.73	690.25	690.67	712.19	0	713.2	0	710.66	730.07	706.6	0	707.73	719.62	693.15	704.18	710.66	741.82	715.74	0	731.05	732.16	721.62	700.13	720.64	703.48	0	719.34	735.13	744.24	698.26	715.1	724.98	736.19	706.62	0	721.42	718.49	728.28	707.73	710.66	704.89	751.08	708.77	0	697.57	727.67	703.79	713.36
4.2628e+13	727.16	738.59	694.15	694.33	714.91	734.69	714.54	710.64	713.53	732.24	753.39	694.61	710.74	749.58	696.94	707.12	713.53	743.51	717.41	690.77	733.31	734.31	723.93	702.54	786.42	706.42	718.12	721.69	808.07	744.14	701.75	742.51	727.29	797.89	709.5	690.09	721.67	719.99	730.62	710.74	713.53	707.76	751.11	711.65	710.64	700.78	728.49	706.7	714.64
4.2675e+13	698.94	745.57	692.99	693.62	714.41	713.15	720.32	691.82	712.71	731.85	729.21	695.85	709.93	739.54	696.19	706.57	712.71	742.7	717.05	690.03	732.72	733.92	723.51	701.96	747.13	705.87	699.26	721.25	764.82	751.91	700.83	734.03	726.87	764.32	708.97	0	725.83	726.55	730.11	709.93	712.71	707.22	751.65	711.11	691.82	700.18	728.83	706.15	715.28
4.2721e+13	0	745.63	692.02	692.95	713.89	704.93	719.76	0	712.1	731.43	720.46	690.26	709.28	732.26	695.42	706.01	712.1	742.45	717.57	0	732.17	733.48	723.07	702.1	735.92	705.31	0	720.81	752.05	751.77	700.07	727.26	726.42	752.55	708.42	0	726.47	725.67	729.57	709.28	712.1	706.68	753.12	710.55	0	699.57	729.86	705.6	716.11
4.2768e+13	0	743.66	691.4	692.25	713.35	698.64	717.77	0	711.69	731	714.93	0	708.82	727.2	694.69	705.45	711.69	742.46	717.48	0	731.78	733.05	722.63	701.86	729.42	704.75	0	720.36	744.74	749.55	699.5	722.45	725.96	745.56	707.86	0	725.25	723.42	729.12	708.82	711.69	706.14	753.25	709.98	0	698.96	729.77	705.05	715.75
4.2814e+13	0	741.32	690.9	691.57	712.82	0	715.59	0	711.28	730.58	710.71	0	708.36	723.26	693.97	704.88	711.28	742.32	716.84	0	731.47	732.64	722.18	701.22	724.76	704.18	0	719.91	739.58	747.01	698.98	718.65	725.51	740.55	707.3	0	723.5	721.04	728.74	708.36	711.28	705.59	752.48	709.42	0	698.34	728.97	704.49	714.78
4.286e+13	0	739	690.35	690.85	712.3	0	713.46	0	710.76	730.17	707.02	0	707.82	719.97	693.26	704.31	710.76	741.92	715.88	0	731.13	732.25	721.73	700.28	721.03	703.61	0	719.46	735.55	744.53	698.37	715.45	725.08	736.6	706.74	0	721.65	718.75	728.37	707.82	710.76	705.03	751.26	708.87	0	697.71	727.83	703.92	713.53
4.2907e+13	736.36	738	694.29	694.49	715.01	740.28	713.78	713.7	713.64	732.33	760.47	693.04	710.85	748.04	697.04	707.23	713.64	743.65	717.58	690.97	733.41	734.41	724.04	702.74	801.62	706.54	721.65	721.81	822.9	743.37	701.87	740.76	727.39	805.69	709.61	690.21	721.54	718.95	730.71	710.85	713.64	707.9	751.32	711.75	713.7	700.91	728.67	706.83	714.8
4.2953e+13	700.81	745.26	693.14	693.79	714.51	714.1	720.15	693.99	712.83	731.95	730.56	696.2	710.04	740.6	696.31	706.68	712.83	742.8	717.02	690.23	732.83	734.01	723.61	701.98	749.04	705.99	700.59	721.37	767	751.61	700.95	734.99	726.97	766.27	709.08	0	725.55	726.41	730.21	710.04	712.83	707.36	751.48	711.21	693.99	700.31	728.7	706.29	715.15
4.3e+13	0	745.81	692.14	693.12	713.99	705.44	719.95	0	712.18	731.53	721.15	691	709.37	732.94	695.53	706.13	712.18	742.49	717.56	0	732.26	733.59	723.18	702.12	736.84	705.44	0	720.92	753.1	751.98	700.17	727.89	726.52	753.54	708.53	0	726.55	725.9	729.67	709.37	712.18	706.82	753.06	710.65	0	699.7	729.83	705.73	716.11
4.3046e+13	0	743.93	691.48	692.43	713.45	699.21	718.02	0	711.76	731.1	715.4	0	708.89	727.7	694.8	705.57	711.76	742.51	717.55	0	731.86	733.15	722.74	701.93	730.04	704.88	0	720.48	745.43	749.85	699.59	722.92	726.06	746.22	707.97	0	725.44	723.7	729.21	708.89	711.76	706.27	753.33	710.08	0	699.09	729.85	705.18	715.86
4.3093e+13	0	741.6	690.98	691.75	712.92	0	715.83	0	711.35	730.68	711.07	0	708.44	723.66	694.08	705	711.35	742.38	716.95	0	731.55	732.73	722.29	701.32	725.23	704.31	0	720.03	740.1	747.31	699.06	719.03	725.6	741.06	707.41	0	723.72	721.31	728.82	708.44	711.35	705.72	752.62	709.52	0	698.48	729.11	704.62	714.92
4.3139e+13	0	739.27	690.44	691.02	712.4	0	713.69	0	710.85	730.27	707.35	0	707.91	720.32	693.36	704.42	710.85	742.01	716.01	0	731.21	732.35	721.84	700.4	721.42	703.74	0	719.57	735.97	744.82	698.47	715.77	725.17	737.02	706.84	0	721.87	719.01	728.45	707.91	710.85	705.17	751.45	708.97	0	697.85	727.99	704.06	713.69
4.3186e+13	753.81	737.78	694.41	694.66	715.11	748.76	713.31	716.33	713.76	732.43	769.15	690.79	710.96	742.35	697.14	707.34	713.76	743.78	717.76	691.15	733.5	734.5	724.14	702.9	826.64	706.66	724.4	721.92	845.62	743.02	701.99	735.18	727.48	813.25	709.71	690.32	721.59	718.28	730.8	710.96	713.76	708.03	751.55	711.84	716.33	701.04	728.87	706.96	714.99
4.3232e+13	702.68	744.83	693.28	693.97	714.61	715.68	719.85	695.66	712.94	732.04	732.07	696.46	710.15	741.69	696.41	706.79	712.94	742.92	717.01	690.42	732.93	734.11	723.72	701.96	751.18	706.11	701.95	721.48	769.46	751.18	701.07	735.96	727.06	768.45	709.18	0	725.18	726.15	730.31	710.15	712.94	707.49	751.32	711.31	695.66	700.44	728.58	706.41	715
4.3279e+13	0	745.96	692.23	693.29	714.09	706.33	720.09	0	712.26	731.63	721.95	691.75	709.45	733.62	695.63	706.24	712.26	742.54	717.53	0	732.36	733.68	723.28	702.09	737.81	705.56	0	721.04	754.22	752.16	700.26	728.52	726.62	754.58	708.64	0	726.61	726.09	729.77	709.45	712.26	706.95	752.98	710.75	0	699.83	729.78	705.86	716.07
4.3325e+13	0	744.2	691.54	692.61	713.55	700.04	718.24	0	711.83	731.2	715.97	0	708.96	728.2	694.89	705.68	711.83	742.54	717.6	0	731.94	733.24	722.84	701.95	730.66	705	0	720.59	746.14	750.14	699.66	723.39	726.15	746.91	708.08	0	725.62	723.96	729.29	708.96	711.83	706.41	753.39	710.18	0	699.22	729.92	705.31	715.93
4.3372e+13	0	741.88	691.03	691.92	713.02	690.57	716.07	0	711.43	730.78	711.54	0	708.52	724.06	694.18	705.11	711.43	742.45	717.05	0	731.62	732.82	722.39	701.39	725.71	704.43	0	720.14	740.63	747.62	699.13	719.42	725.7	741.57	707.51	0	723.93	721.57	728.9	708.52	711.43	705.86	752.77	709.62	0	698.61	729.24	704.75	715.05
4.3418e+13	0	739.54	690.51	691.2	712.5	0	713.92	0	710.93	730.37	707.78	0	708	720.66	693.45	704.54	710.93	742.1	716.14	0	731.29	732.44	721.94	700.5	721.81	703.86	0	719.69	736.4	745.11	698.55	716.11	725.27	737.44	706.95	0	722.08	719.26	728.53	708	710.93	705.3	751.62	709.07	0	697.99	728.15	704.18	713.84
4.3465e+13	806.76	737.89	694.51	694.82	715.2	751.87	713.23	715.02	713.86	732.52	772.27	0	711.07	731.19	697.23	707.45	713.86	743.91	717.93	691.33	733.6	734.58	724.24	703.08	868.11	706.78	721.95	722.03	882.23	743.08	702.09	724.91	727.57	815.99	709.81	690.43	721.78	718.09	730.89	711.07	713.86	708.15	751.77	711.93	715.02	701.17	729.07	707.08	715.18
4.3511e+13	704.75	744.28	693.41	694.14	714.71	717.29	719.47	697.31	713.05	732.13	733.84	696.76	710.26	742.86	696.51	706.9	713.05	743.03	717	690.61	733.04	734.2	723.82	701.98	753.63	706.23	703.53	721.59	772.26	750.6	701.18	737.02	727.16	770.9	709.28	0	724.75	725.77	730.4	710.26	713.05	707.62	751.19	711.41	697.31	700.57	728.47	706.54	714.85
4.3558e+13	0	746.08	692.33	693.45	714.19	707.17	720.25	0	712.34	731.73	722.82	692.51	709.53	734.35	695.73	706.35	712.34	742.58	717.5	0	732.45	733.78	723.39	702.09	738.85	705.67	0	721.15	755.4	752.31	700.34	729.22	726.71	755.69	708.74	0	726.63	726.27	729.86	709.53	712.34	707.08	752.88	710.85	0	699.96	729.71	705.99	716.02
4.3604e+13	0	744.46	691.61	692.77	713.65	700.78	718.49	0	711.89	731.3	716.56	0	709.03	728.73	694.98	705.79	711.89	742.58	717.64	0	732.01	733.34	722.94	702	731.32	705.11	0	720.7	746.88	750.43	699.72	723.91	726.25	747.63	708.18	0	725.78	724.23	729.38	709.03	711.89	706.53	753.44	710.28	0	699.35	729.97	705.43	716
4.3651e+13	0	742.16	691.09	692.08	713.12	691.99	716.32	0	711.49	730.87	712.01	0	708.59	724.49	694.28	705.22	711.49	742.5	717.14	0	731.69	732.92	722.5	701.48	726.2	704.55	0	720.25	741.18	747.92	699.2	719.84	725.79	742.11	707.62	0	724.14	721.84	728.98	708.59	711.49	705.99	752.9	709.71	0	698.74	729.35	704.88	715.18
4.3697e+13	0	739.82	690.58	691.37	712.59	0	714.17	0	711.01	730.46	708.21	0	708.08	721.02	693.54	704.65	711.01	742.19	716.27	0	731.36	732.53	722.04	700.63	722.22	703.98	0	719.8	736.84	745.4	698.63	716.47	725.36	737.86	707.05	0	722.3	719.52	728.61	708.08	711.01	705.43	751.79	709.17	0	698.12	728.3	704.31	713.99
4.3744e+13	922.2	738.16	694.63	694.97	715.29	728.95	713.44	699.1	713.96	732.61	741.24	0	711.16	719.17	697.32	707.56	713.96	744.03	718.11	691.51	733.68	734.67	724.34	703.28	946.1	706.89	702.64	722.13	953.24	743.35	702.2	714.42	727.66	793.95	709.91	690.54	722.02	718.28	730.97	711.16	713.96	708.27	752	712.02	699.1	701.29	729.27	707.2	715.38
4.379e+13	707.04	743.59	693.56	694.32	714.8	719.07	718.98	699.01	713.16	732.22	735.81	696.95	710.37	744.12	696.61	707.01	713.16	743.16	717.01	690.81	733.14	734.29	723.92	702.04	756.48	706.34	705.25	721.69	775.51	749.86	701.3	738.15	727.25	773.7	709.38	0	724.26	725.25	730.5	710.37	713.16	707.74	751.08	711.5	699.01	700.69	728.39	706.66	714.73
4.3837e+13	0	746.16	692.45	693.61	714.28	708.03	720.38	0	712.42	731.82	723.71	693.23	709.62	735.12	695.83	706.46	712.42	742.63	717.45	690.07	732.54	733.87	723.48	702.1	739.96	705.79	691.73	721.25	756.67	752.42	700.43	729.94	726.81	756.87	708.84	0	726.63	726.44	729.96	709.62	712.42	707.2	752.76	710.95	0	700.08	729.63	706.11	715.97
4.3883e+13	0	744.71	691.69	692.93	713.75	701.48	718.74	0	711.95	731.39	717.16	0	709.1	729.28	695.08	705.9	711.95	742.61	717.67	0	732.08	733.43	723.04	702.06	732.01	705.23	0	720.81	747.66	750.71	699.8	724.44	726.34	748.37	708.28	0	725.95	724.5	729.46	709.1	711.95	706.66	753.47	710.37	0	699.47	730.01	705.55	716.07
4.393e+13	0	742.44	691.17	692.24	713.21	693.35	716.58	0	711.56	730.96	712.48	0	708.66	724.93	694.38	705.33	711.56	742.56	717.24	0	731.76	733.01	722.6	701.58	726.7	704.66	0	720.36	741.74	748.22	699.27	720.26	725.89	742.65	707.72	0	724.35	722.12	729.05	708.66	711.56	706.11	753.02	709.81	0	698.86	729.47	705	715.31
4.3976e+13	0	740.09	690.66	691.54	712.69	0	714.42	0	711.09	730.55	708.63	0	708.16	721.39	693.64	704.76	711.09	742.27	716.39	0	731.44	732.61	722.15	700.76	722.63	704.09	0	719.91	737.28	745.69	698.71	716.83	725.45	738.3	707.15	0	722.52	719.78	728.69	708.16	711.09	705.56	751.96	709.26	0	698.24	728.45	704.43	714.15
4.4023e+13	0	737.83	690.01	690.82	712.17	0	712.33	0	710.51	730.16	704.99	0	707.56	718.36	692.96	704.18	710.51	741.75	715.32	0	731.05	732.23	721.7	699.67	719.23	703.52	0	719.45	733.67	743.29	698.04	713.85	725.03	734.75	706.59	0	720.67	717.58	728.3	707.56	710.51	705	750.62	708.72	0	697.61	727.2	703.87	712.83
4.4069e+13	709.61	742.75	693.72	694.47	714.89	721.09	718.35	700.84	713.27	732.31	738.06	696.98	710.48	745.44	696.71	707.11	713.27	743.28	717.06	690.98	733.23	734.38	724.01	702.12	759.86	706.45	707.14	721.79	779.35	748.96	701.42	739.31	727.33	776.93	709.47	0	723.72	724.57	730.59	710.48	713.27	707.86	751.02	711.59	700.84	700.8	728.35	706.77	714.64
4.4116e+13	0	746.2	692.58	693.76	714.38	708.92	720.49	0	712.51	731.91	724.66	693.87	709.71	735.92	695.94	706.56	712.51	742.68	717.41	690.24	732.63	733.96	723.58	702.1	741.16	705.89	693.67	721.35	758.03	752.49	700.54	730.69	726.9	758.14	708.93	0	726.59	726.58	730.05	709.71	712.51	707.32	752.62	711.04	0	700.2	729.53	706.22	715.89
4.4162e+13	0	744.95	691.78	693.09	713.84	702.15	718.98	0	712.01	731.48	717.78	0	709.16	729.85	695.18	706	712.01	742.63	717.7	0	732.16	733.52	723.14	702.11	732.72	705.34	0	720.91	748.46	750.98	699.88	724.98	726.44	749.14	708.38	0	726.11	724.77	729.54	709.16	712.01	706.78	753.49	710.47	0	699.59	730.05	705.67	716.13
4.4209e+13	0	742.72	691.24	692.39	713.3	694.61	716.84	0	711.62	731.05	712.96	0	708.72	725.37	694.48	705.43	711.62	742.6	717.33	0	731.82	733.09	722.69	701.67	727.23	704.77	0	720.46	742.31	748.52	699.35	720.69	725.98	743.21	707.81	0	724.56	722.4	729.13	708.72	711.62	706.23	753.14	709.9	0	698.98	729.58	705.12	715.44
4.4255e+13	0	740.36	690.74	691.71	712.78	0	714.67	0	711.17	730.64	709.05	0	708.24	721.77	693.74	704.86	711.17	742.34	716.51	0	731.51	732.7	722.24	700.88	723.05	704.2	0	720.01	737.74	745.98	698.8	717.2	725.54	738.75	707.25	0	722.74	720.05	728.76	708.24	711.17	705.68	752.12	709.35	0	698.36	728.59	704.55	714.31
4.4302e+13	0	738.09	690.11	690.98	712.26	0	712.57	0	710.6	730.24	705.41	0	707.65	718.69	693.05	704.29	710.6	741.84	715.47	0	731.13	732.32	721.79	699.82	719.59	703.63	0	719.55	734.05	743.57	698.14	714.17	725.11	735.13	706.69	0	720.88	717.83	728.38	707.65	710.6	705.12	750.8	708.81	0	697.73	727.36	703.98	713
4.4348e+13	712.59	741.79	693.87	694.61	714.97	723.42	717.58	702.82	713.38	732.4	740.7	696.82	710.58	746.8	696.81	707.21	713.38	743.41	717.14	691.15	733.33	734.46	724.1	702.21	763.96	706.55	709.26	721.89	783.99	747.9	701.54	740.49	727.42	780.73	709.56	690.05	723.17	723.7	730.67	710.58	713.38	707.97	751.02	711.67	702.82	700.92	728.35	706.89	714.59
4.4395e+13	691.3	746.2	692.71	693.92	714.46	709.85	720.56	0	712.6	732	725.67	694.38	709.8	736.77	696.04	706.66	712.6	742.74	717.36	690.41	732.73	734.05	723.67	702.1	742.45	706	695.26	721.45	759.5	752.51	700.64	731.48	726.98	759.5	709.02	0	726.52	726.69	730.14	709.8	712.6	707.44	752.46	711.13	0	700.32	729.42	706.34	715.8
4.4441e+13	0	745.18	691.86	693.24	713.93	702.82	719.22	0	712.08	731.57	718.41	0	709.23	730.43	695.27	706.1	712.08	742.66	717.72	0	732.23	733.61	723.24	702.15	733.47	705.44	0	721.01	749.31	751.24	699.96	725.53	726.52	749.95	708.47	0	726.25	725.03	729.63	709.23	712.08	706.89	753.49	710.56	0	699.71	730.06	705.78	716.18
4.4488e+13	0	742.99	691.31	692.55	713.39	695.88	717.1	0	711.69	731.14	713.44	0	708.79	725.83	694.58	705.53	711.69	742.64	717.41	0	731.88	733.18	722.79	701.76	727.76	704.88	0	720.56	742.91	748.82	699.42	721.13	726.06	743.79	707.91	0	724.77	722.68	729.2	708.79	711.69	706.35	753.24	709.99	0	699.1	729.68	705.23	715.56
4.4534e+13	0	740.64	690.81	691.86	712.87	0	714.92	0	711.24	730.73	709.46	0	708.31	722.14	693.84	704.96	711.24	742.41	716.64	0	731.57	732.78	722.34	701	723.48	704.31	0	720.11	738.2	746.28	698.88	717.57	725.62	739.2	707.34	0	722.96	720.32	728.83	708.31	711.24	705.8	752.28	709.43	0	698.48	728.73	704.67	714.46
4.458e+13	0	738.35	690.2	691.13	712.35	0	712.81	0	710.68	730.33	705.82	0	707.74	719.02	693.15	704.39	710.68	741.94	715.6	0	731.21	732.4	721.89	699.96	719.96	703.74	0	719.66	734.44	743.84	698.23	714.5	725.2	735.51	706.78	0	721.1	718.08	728.45	707.74	710.68	705.24	750.98	708.89	0	697.85	727.52	704.1	713.16
4.4627e+13	716.13	740.76	694.01	694.75	715.06	726.21	716.68	705.03	713.48	732.48	743.88	696.43	710.69	748.14	696.91	707.3	713.48	743.53	717.25	691.31	733.42	734.54	724.19	702.33	769.13	706.66	711.7	721.99	789.75	746.72	701.66	741.6	727.5	785.27	709.65	690.15	722.62	722.64	730.76	710.69	713.48	708.09	751.07	711.76	705.03	701.03	728.4	707	714.59
4.4673e+13	694.06	746.13	692.84	694.07	714.55	710.84	720.58	0	712.69	732.08	726.75	694.87	709.9	737.65	696.15	706.75	712.69	742.81	717.3	690.58	732.82	734.13	723.76	702.09	743.85	706.1	696.56	721.55	761.1	752.46	700.75	732.29	727.07	760.96	709.11	0	726.4	726.74	730.23	709.9	712.69	707.55	752.29	711.21	0	700.43	729.29	706.45	715.69
4.472e+13	0	745.4	691.95	693.38	714.02	703.49	719.44	0	712.14	731.66	719.07	0	709.3	731.03	695.37	706.2	712.14	742.68	717.73	0	732.3	733.7	723.33	702.17	734.25	705.55	0	721.11	750.19	751.49	700.04	726.1	726.61	750.79	708.56	0	726.39	725.29	729.71	709.3	712.14	707.01	753.48	710.65	0	699.82	730.07	705.89	716.22
4.4766e+13	0	743.27	691.37	692.7	713.48	696.86	717.35	0	711.75	731.23	713.93	0	708.86	726.29	694.67	705.63	711.75	742.68	717.49	0	731.95	733.26	722.88	701.83	728.31	704.99	0	720.66	743.52	749.12	699.49	721.57	726.15	744.38	708	0	724.97	722.96	729.27	708.86	711.75	706.46	753.34	710.07	0	699.21	729.77	705.34	715.67
4.4813e+13	0	740.91	690.88	692	712.95	0	715.17	0	711.31	730.81	709.88	0	708.39	722.53	693.95	705.06	711.31	742.48	716.75	0	731.63	732.86	722.43	701.11	723.91	704.42	0	720.21	738.68	746.57	698.96	717.94	725.7	739.67	707.44	0	723.18	720.58	728.9	708.39	711.31	705.91	752.43	709.52	0	698.59	728.87	704.78	714.6
4.4859e+13	0	738.61	690.29	691.28	712.44	0	713.05	0	710.77	730.41	706.23	0	707.82	719.35	693.24	704.49	710.77	742.03	715.74	0	731.28	732.48	721.98	700.1	720.33	703.84	0	719.75	734.83	744.12	698.33	714.83	725.28	735.89	706.87	0	721.32	718.33	728.53	707.82	710.77	705.35	751.15	708.98	0	697.96	727.68	704.21	713.32
4.4906e+13	720.54	739.73	694.16	694.89	715.14	729.67	715.69	707.49	713.59	732.56	747.82	695.72	710.8	749.27	697	707.4	713.59	743.66	717.38	691.47	733.5	734.62	724.28	702.47	775.93	706.76	714.5	722.09	797.17	745.51	701.77	742.48	727.58	790.76	709.74	690.25	722.15	721.44	730.84	710.8	713.59	708.19	751.18	711.84	707.49	701.14	728.49	707.1	714.64
4.4952e+13	696.46	746	692.97	694.22	714.64	711.89	720.54	0	712.78	732.16	727.9	695.32	709.99	738.58	696.25	706.85	712.78	742.88	717.25	690.76	732.91	734.22	723.85	702.07	745.38	706.2	697.81	721.65	762.86	752.35	700.85	733.15	727.15	762.56	709.2	0	726.23	726.75	730.32	709.99	712.78	707.66	752.11	711.3	0	700.54	729.16	706.55	715.56
4.4999e+13	0	745.61	692.04	693.52	714.11	704.16	719.65	0	712.21	731.74	719.74	0	709.37	731.65	695.47	706.29	712.21	742.7	717.73	690.02	732.38	733.78	723.42	702.19	735.07	705.65	0	721.2	751.12	751.73	700.12	726.68	726.7	751.67	708.65	0	726.5	725.53	729.79	709.37	712.21	707.12	753.44	710.73	0	699.93	730.06	706	716.23
4.5045e+13	0	743.54	691.44	692.84	713.57	697.73	717.6	0	711.81	731.31	714.43	0	708.92	726.76	694.75	705.73	711.81	742.71	717.56	0	732.01	733.34	722.97	701.89	728.88	705.09	0	720.76	744.16	749.42	699.56	722.02	726.23	745	708.09	0	725.17	723.23	729.34	708.92	711.81	706.57	753.43	710.16	0	699.32	729.86	705.45	715.77
4.5092e+13	0	741.18	690.94	692.14	713.04	0	715.41	0	711.38	730.89	710.29	0	708.46	722.91	694.05	705.16	711.38	742.54	716.86	0	731.7	732.94	722.52	701.21	724.35	704.52	0	720.31	739.17	746.87	699.03	718.31	725.78	740.14	707.53	0	723.39	720.85	728.97	708.46	711.38	706.02	752.58	709.6	0	698.7	729	704.89	714.74
4.5138e+13	0	738.87	690.38	691.43	712.52	0	713.28	0	710.85	730.49	706.63	0	707.91	719.68	693.33	704.58	710.85	742.11	715.87	0	731.35	732.55	722.07	700.22	720.7	703.95	0	719.85	735.23	744.4	698.41	715.16	725.36	736.29	706.96	0	721.53	718.58	728.6	707.91	710.85	705.47	751.33	709.06	0	698.08	727.83	704.32	713.48
4.5185e+13	726.41	738.82	694.28	695.03	715.22	734.18	714.72	710.22	713.7	732.64	752.93	694.63	710.9	749.74	697.09	707.49	713.7	743.78	717.53	691.62	733.59	734.69	724.37	702.62	785.5	706.85	717.69	722.18	807.16	744.42	701.88	742.68	727.66	797.4	709.82	690.34	721.81	720.21	730.92	710.9	713.7	708.3	751.34	711.92	710.22	701.24	728.63	707.2	714.74
4.5231e+13	698.63	745.78	693.1	694.37	714.72	713.02	720.44	691.41	712.88	732.24	729.15	695.73	710.09	739.55	696.34	706.94	712.88	742.96	717.2	690.92	733	734.3	723.94	702.06	747.07	706.3	699.05	721.74	764.79	752.14	700.96	734.04	727.23	764.31	709.29	0	725.99	726.68	730.4	710.09	712.88	707.76	751.92	711.38	691.41	700.64	729.01	706.66	715.42
4.5278e+13	0	745.8	692.13	693.65	714.19	704.84	719.84	0	712.27	731.83	720.45	690.08	709.44	732.29	695.56	706.38	712.27	742.73	717.71	690.17	732.45	733.86	723.5	702.2	735.93	705.75	0	721.3	752.1	751.95	700.2	727.29	726.78	752.6	708.74	0	726.59	725.76	729.87	709.44	712.27	707.22	753.39	710.82	0	700.03	730.03	706.11	716.23
4.5324e+13	0	743.8	691.5	692.97	713.65	698.53	717.84	0	711.86	731.4	714.93	0	708.98	727.24	694.84	705.82	711.86	742.74	717.62	0	732.07	733.42	723.06	701.95	729.46	705.19	0	720.85	744.81	749.71	699.63	722.48	726.31	745.63	708.18	0	725.35	723.5	729.41	708.98	711.86	706.68	753.5	710.25	0	699.42	729.93	705.55	715.87
4.5371e+13	0	741.46	691	692.28	713.12	0	715.65	0	711.45	730.97	710.71	0	708.53	723.3	694.13	705.25	711.45	742.59	716.96	0	731.76	733.01	722.61	701.3	724.81	704.62	0	720.4	739.66	747.16	699.1	718.69	725.86	740.63	707.62	0	723.6	721.11	729.03	708.53	711.45	706.13	752.72	709.69	0	698.81	729.13	704.99	714.88
4.5417e+13	0	739.13	690.45	691.58	712.6	0	713.52	0	710.93	730.57	707.02	0	707.98	720.02	693.41	704.68	710.93	742.19	716	0	731.41	732.63	722.16	700.34	721.08	704.05	0	719.94	735.64	744.68	698.5	715.48	725.43	736.69	707.05	0	721.74	718.82	728.66	707.98	710.93	705.57	751.5	709.14	0	698.18	727.98	704.43	713.63
4.5464e+13	735.15	738.19	694.39	695.16	715.3	740.26	713.91	713.18	713.8	732.71	759.79	693.04	711	748.43	697.18	707.58	713.8	743.9	717.69	691.77	733.67	734.77	724.45	702.79	800.04	706.95	721.13	722.27	821.44	743.59	701.99	741.14	727.73	805.12	709.91	690.44	721.65	719.12	730.99	711	713.8	708.4	751.53	712	713.18	701.34	728.8	707.3	714.89
4.551e+13	700.51	745.47	693.23	694.49	714.8	714.24	720.26	693.59	712.98	732.32	730.52	696.1	710.18	740.59	696.44	707.03	712.98	743.05	717.15	691.07	733.09	734.37	724.02	702.05	748.95	706.4	700.35	721.83	766.94	751.83	701.06	734.98	727.31	766.23	709.37	0	725.7	726.53	730.49	710.18	712.98	707.87	751.73	711.47	693.59	700.74	728.87	706.76	715.27
4.5557e+13	0	745.96	692.21	693.79	714.27	705.55	720.02	0	712.34	731.91	721.18	690.87	709.51	732.95	695.65	706.47	712.34	742.75	717.69	690.32	732.53	733.94	723.59	702.19	736.84	705.84	0	721.38	753.14	752.14	700.27	727.9	726.86	753.58	708.83	0	726.66	725.97	729.95	709.51	712.34	707.33	753.32	710.9	0	700.14	729.99	706.21	716.21
4.5603e+13	0	744.07	691.55	693.11	713.73	699.28	718.08	0	711.92	731.48	715.45	0	709.04	727.73	694.92	705.91	711.92	742.77	717.67	0	732.12	733.5	723.14	701.99	730.06	705.28	0	720.94	745.49	750	699.69	722.95	726.39	746.29	708.27	0	725.53	723.76	729.48	709.04	711.92	706.78	753.57	710.33	0	699.53	730	705.65	715.95
4.565e+13	0	741.73	691.05	692.41	713.2	0	715.89	0	711.51	731.05	711.13	0	708.59	723.7	694.22	705.34	711.51	742.64	717.06	0	731.81	733.09	722.69	701.38	725.26	704.71	0	720.49	740.17	747.45	699.16	719.07	725.94	741.13	707.7	0	723.81	721.37	729.1	708.59	711.51	706.23	752.85	709.77	0	698.91	729.25	705.1	715.01
4.5696e+13	0	739.39	690.51	691.73	712.68	0	713.74	0	711	730.65	707.41	0	708.06	720.36	693.49	704.77	711	742.27	716.12	0	731.48	732.7	722.24	700.45	721.46	704.14	0	720.03	736.05	744.95	698.57	715.81	725.51	737.09	707.14	0	721.95	719.07	728.73	708.06	711	705.68	751.66	709.22	0	698.29	728.13	704.53	713.78
4.5743e+13	751.37	737.92	694.49	695.28	715.37	748.1	713.41	715.93	713.89	732.79	768.53	690.91	711.09	743.21	697.26	707.67	713.89	744.02	717.85	691.91	733.75	734.84	724.53	702.95	823.91	707.04	724.06	722.35	843.23	743.19	702.08	736.01	727.8	812.78	709.99	690.53	721.67	718.4	731.06	711.09	713.89	708.5	751.74	712.07	715.93	701.44	728.99	707.4	715.06
4.5789e+13	702.41	745.04	693.35	694.62	714.88	715.58	719.98	695.37	713.07	732.4	732.01	696.39	710.28	741.68	696.52	707.12	713.07	743.15	717.11	691.21	733.18	734.45	724.1	702.04	751.06	706.49	701.74	721.91	769.36	751.4	701.16	735.96	727.38	768.38	709.45	0	725.33	726.28	730.57	710.28	713.07	707.97	751.56	711.54	695.37	700.84	728.73	706.86	715.11
4.5836e+13	0	746.1	692.3	693.92	714.35	706.27	720.17	0	712.4	731.99	721.94	691.61	709.58	733.63	695.74	706.56	712.4	742.78	717.65	690.47	732.6	734.02	723.67	702.17	737.8	705.93	0	721.47	754.24	752.31	700.34	728.54	726.94	754.61	708.91	0	726.71	726.16	730.03	709.58	712.4	707.43	753.22	710.98	0	700.24	729.93	706.31	716.18
4.5882e+13	0	744.32	691.61	693.24	713.81	699.97	718.3	0	711.97	731.55	715.97	0	709.09	728.23	695	706	711.97	742.79	717.71	0	732.18	733.58	723.23	702.02	730.68	705.37	0	721.03	746.19	750.28	699.74	723.42	726.47	746.96	708.35	0	725.7	724.02	729.55	709.09	711.97	706.88	753.62	710.41	0	699.63	730.06	705.75	716.02
4.5929e+13	0	742	691.1	692.55	713.28	690.38	716.12	0	711.56	731.13	711.54	0	708.65	724.1	694.3	705.43	711.56	742.69	717.15	0	731.87	733.16	722.78	701.45	725.73	704.81	0	720.58	740.69	747.75	699.22	719.45	726.02	741.64	707.79	0	724.01	721.63	729.16	708.65	711.56	706.33	752.98	709.85	0	699.01	729.36	705.19	715.13
4.5975e+13	0	739.66	690.57	691.85	712.76	0	713.97	0	711.07	730.72	707.79	0	708.13	720.7	693.56	704.86	711.07	742.34	716.24	0	731.54	732.77	722.32	700.56	721.84	704.24	0	720.12	736.47	745.23	698.64	716.14	725.58	737.5	707.22	0	722.16	719.31	728.79	708.13	711.07	705.78	751.83	709.3	0	698.39	728.27	704.63	713.92
4.6022e+13	798.54	737.99	694.58	695.41	715.45	752.23	713.28	715.29	713.98	732.86	772.9	0	711.18	732.47	697.34	707.75	713.98	744.13	718.02	692.04	733.83	734.9	724.61	703.12	863.48	707.13	722.46	722.44	878.14	743.2	702.17	726.06	727.87	816.32	710.07	690.62	721.84	718.16	731.14	711.18	713.98	708.6	751.96	712.15	715.29	701.54	729.17	707.5	715.24
4.6068e+13	704.42	744.48	693.47	694.74	714.95	717.08	719.59	696.99	713.17	732.47	733.7	696.69	710.37	742.83	696.61	707.2	713.17	743.25	717.09	691.35	733.26	734.52	724.18	702.03	753.47	706.58	703.26	722	772.12	750.82	701.26	736.99	727.46	770.79	709.53	0	724.89	725.89	730.65	710.37	713.17	708.06	751.41	711.62	696.99	700.94	728.61	706.95	714.95
4.6115e+13	0	746.21	692.38	694.05	714.43	707.04	720.3	0	712.46	732.06	722.76	692.33	709.65	734.35	695.82	706.65	712.46	742.81	717.6	690.62	732.68	734.1	723.75	702.14	738.82	706.02	0	721.56	755.41	752.46	700.42	729.21	727.01	755.7	708.99	0	726.72	726.33	730.11	709.65	712.46	707.52	753.11	711.06	0	700.34	729.85	706.4	716.12
4.6161e+13	0	744.57	691.66	693.36	713.89	700.65	718.53	0	712.01	731.63	716.53	0	709.14	728.74	695.07	706.09	712.01	742.81	717.73	0	732.24	733.65	723.31	702.05	731.32	705.46	0	721.11	746.93	750.56	699.8	723.91	726.55	747.67	708.43	0	725.86	724.28	729.62	709.14	712.01	706.98	753.65	710.49	0	699.72	730.1	705.85	716.08
4.6208e+13	0	742.27	691.14	692.68	713.36	691.66	716.35	0	711.62	731.2	711.99	0	708.7	724.51	694.38	705.52	711.62	742.73	717.23	0	731.92	733.23	722.86	701.51	726.21	704.9	0	720.66	741.23	748.04	699.27	719.84	726.09	742.16	707.87	0	724.21	721.89	729.22	708.7	711.62	706.43	753.1	709.92	0	699.11	729.47	705.29	715.24
4.6254e+13	0	739.92	690.62	691.97	712.83	0	714.19	0	711.13	730.79	708.18	0	708.19	721.04	693.64	704.94	711.13	742.41	716.35	0	731.6	732.84	722.4	700.65	722.24	704.33	0	720.21	736.9	745.52	698.7	716.48	725.65	737.92	707.3	0	722.36	719.56	728.85	708.19	711.13	705.88	751.99	709.37	0	698.49	728.41	704.72	714.05
4.63e+13	909.42	738.24	694.67	695.53	715.52	731.96	713.46	700.87	714.07	732.92	746.04	0	711.27	720.05	697.41	707.83	714.07	744.24	718.18	692.18	733.9	734.97	724.68	703.29	935.59	707.22	704.75	722.52	943.48	743.45	702.26	715.15	727.94	798.75	710.14	690.7	722.07	718.31	731.2	711.27	714.07	708.69	752.17	712.22	700.87	701.63	729.36	707.59	715.43
4.6347e+13	706.63	743.79	693.59	694.86	715.02	718.74	719.08	698.63	713.26	732.54	735.61	696.8	710.46	744.06	696.68	707.28	713.26	743.36	717.1	691.48	733.35	734.59	724.26	702.06	756.27	706.67	704.9	722.08	775.32	750.09	701.35	738.08	727.53	773.54	709.61	690	724.39	725.37	730.72	710.46	713.26	708.16	751.29	711.69	698.63	701.03	728.51	707.04	714.81
4.6393e+13	0	746.29	692.47	694.18	714.51	707.83	720.41	0	712.53	732.13	723.62	692.97	709.72	735.09	695.9	706.73	712.53	742.84	717.54	690.77	732.75	734.17	723.82	702.11	739.91	706.11	691.19	721.64	756.66	752.56	700.49	729.9	727.09	756.87	709.07	0	726.71	726.49	730.18	709.72	712.53	707.62	752.98	711.14	0	700.43	729.76	706.49	716.04
4.644e+13	0	744.81	691.71	693.48	713.97	701.29	718.75	0	712.06	731.71	717.09	0	709.19	729.27	695.14	706.17	712.06	742.82	717.75	690.02	732.3	733.73	723.38	702.06	732	705.55	0	721.19	747.69	750.83	699.85	724.41	726.62	748.39	708.51	0	726.01	724.53	729.69	709.19	712.06	707.07	753.67	710.56	0	699.82	730.13	705.94	716.13
4.6486e+13	0	742.53	691.18	692.8	713.43	692.96	716.59	0	711.66	731.28	712.42	0	708.75	724.92	694.46	705.6	711.66	742.77	717.31	0	731.97	733.3	722.93	701.57	726.71	704.99	0	720.74	741.78	748.33	699.32	720.24	726.16	742.69	707.95	0	724.4	722.14	729.28	708.75	711.66	706.53	753.21	710	0	699.2	729.57	705.38	715.35
4.6533e+13	0	740.18	690.67	692.09	712.91	0	714.42	0	711.19	730.87	708.57	0	708.25	721.39	693.71	705.03	711.19	742.48	716.46	0	731.65	732.91	722.48	700.75	722.64	704.42	0	720.29	737.33	745.8	698.76	716.82	725.72	738.35	707.38	0	722.57	719.8	728.91	708.25	711.19	705.97	752.14	709.45	0	698.58	728.54	704.82	714.19
4.6579e+13	0	737.92	690.01	691.38	712.39	0	712.33	0	710.61	730.47	704.91	0	707.65	718.36	693.02	704.45	710.61	741.95	715.38	0	731.27	732.53	722.03	699.64	719.24	703.84	0	719.83	733.72	743.39	698.08	713.83	725.3	734.8	706.82	0	720.71	717.59	728.52	707.65	710.61	705.42	750.79	708.91	0	697.95	727.29	704.25	712.86
4.6626e+13	709.13	742.95	693.7	694.98	715.09	720.65	718.43	700.39	713.35	732.61	737.78	696.77	710.55	745.35	696.76	707.36	713.35	743.47	717.12	691.61	733.43	734.66	724.33	702.09	759.57	706.75	706.73	722.16	779.08	749.19	701.45	739.21	727.6	776.72	709.68	690.08	723.83	724.68	730.8	710.55	713.35	708.25	751.21	711.76	700.39	701.12	728.45	707.13	714.69
4.6672e+13	0	746.32	692.56	694.31	714.58	708.65	720.49	0	712.6	732.21	724.52	693.57	709.79	735.87	695.98	706.81	712.6	742.88	717.48	690.91	732.83	734.24	723.9	702.07	741.09	706.2	693.14	721.72	758	752.62	700.56	730.62	727.16	758.11	709.14	0	726.66	726.6	730.26	709.79	712.6	707.71	752.82	711.21	0	700.52	729.64	706.58	715.94
4.6719e+13	0	745.04	691.76	693.6	714.04	701.92	718.96	0	712.1	731.78	717.67	0	709.24	729.81	695.21	706.25	712.1	742.84	717.76	690.15	732.36	733.8	723.46	702.07	732.69	705.64	0	721.27	748.48	751.09	699.9	724.92	726.69	749.15	708.59	0	726.15	724.77	729.75	709.24	712.1	707.17	753.68	710.64	0	699.91	730.15	706.03	716.16
4.6765e+13	0	742.8	691.21	692.91	713.5	694.13	716.81	0	711.71	731.35	712.86	0	708.8	725.35	694.52	705.68	711.71	742.8	717.38	0	732.02	733.37	723.01	701.62	727.21	705.07	0	720.82	742.35	748.62	699.36	720.64	726.23	743.24	708.02	0	724.59	722.4	729.34	708.8	711.71	706.62	753.32	710.07	0	699.29	729.67	705.47	715.45
4.6812e+13	0	740.44	690.71	692.21	712.98	0	714.64	0	711.25	730.93	708.95	0	708.31	721.74	693.78	705.11	711.25	742.54	716.56	0	731.7	732.97	722.56	700.83	723.04	704.5	0	720.37	737.78	746.08	698.81	717.15	725.79	738.78	707.46	0	722.77	720.04	728.97	708.31	711.25	706.07	752.29	709.52	0	698.67	728.67	704.91	714.32
4.6858e+13	0	738.16	690.08	691.5	712.46	0	712.54	0	710.67	730.54	705.3	0	707.72	718.67	693.08	704.53	710.67	742.04	715.5	0	731.33	732.6	722.11	699.76	719.59	703.93	0	719.91	734.1	743.66	698.14	714.13	725.37	735.17	706.89	0	720.9	717.82	728.59	707.72	710.67	705.51	750.96	708.97	0	698.05	727.44	704.34	713
4.6905e+13	712.01	741.99	693.81	695.09	715.16	722.86	717.63	702.32	713.44	732.68	740.32	696.56	710.64	746.68	696.83	707.44	713.44	743.58	717.18	691.74	733.51	734.72	724.4	702.15	763.58	706.83	708.78	722.24	783.63	748.13	701.54	740.34	727.66	780.45	709.75	690.15	723.25	723.79	730.87	710.64	713.44	708.34	751.19	711.83	702.32	701.21	728.43	707.22	714.61
4.6951e+13	690.52	746.31	692.65	694.42	714.65	709.53	720.52	0	712.66	732.28	725.48	694.06	709.86	736.68	696.06	706.89	712.66	742.93	717.4	691.03	732.91	734.31	723.97	702.02	742.35	706.28	694.82	721.79	759.45	752.63	700.63	731.37	727.23	759.45	709.21	0	726.56	726.68	730.33	709.86	712.66	707.8	752.65	711.28	0	700.61	729.52	706.67	715.82
4.6998e+13	0	745.26	691.8	693.71	714.11	702.54	719.16	0	712.14	731.85	718.26	0	709.29	730.37	695.28	706.33	712.14	742.85	717.76	690.28	732.41	733.87	723.53	702.06	733.42	705.72	0	721.35	749.31	751.34	699.95	725.44	726.77	749.94	708.66	0	726.27	725.01	729.82	709.29	712.14	707.26	753.67	710.71	0	700	730.15	706.12	716.18
4.7044e+13	0	743.06	691.24	693.02	713.57	695.33	717.04	0	711.75	731.42	713.31	0	708.84	725.78	694.58	705.76	711.75	742.83	717.44	0	732.07	733.44	723.08	701.66	727.73	705.16	0	720.9	742.93	748.91	699.41	721.05	726.3	743.81	708.1	0	724.78	722.65	729.39	708.84	711.75	706.71	753.41	710.14	0	699.38	729.75	705.56	715.55
4.7091e+13	0	740.7	690.75	692.33	713.05	0	714.86	0	711.3	731	709.33	0	708.36	722.1	693.84	705.19	711.3	742.59	716.65	0	731.75	733.04	722.63	700.9	723.45	704.59	0	720.45	738.23	746.36	698.86	717.49	725.86	739.23	707.53	0	722.96	720.28	729.02	708.36	711.3	706.16	752.44	709.58	0	698.76	728.8	705	714.44
4.7137e+13	0	738.41	690.13	691.63	712.53	0	712.75	0	710.74	730.6	705.68	0	707.78	718.97	693.14	704.61	710.74	742.12	715.62	0	731.39	732.66	722.18	699.86	719.94	704.01	0	719.99	734.47	743.92	698.2	714.43	725.43	735.53	706.97	0	721.1	718.04	728.64	707.78	710.74	705.6	751.13	709.04	0	698.14	727.58	704.43	713.14
4.7184e+13	715.45	740.94	693.91	695.2	715.23	725.51	716.7	704.44	713.53	732.74	743.39	696.14	710.72	747.99	696.89	707.51	713.53	743.7	717.25	691.86	733.59	734.79	724.47	702.22	768.61	706.91	711.12	722.31	789.26	746.94	701.62	741.43	727.73	784.91	709.82	690.22	722.68	722.72	730.94	710.72	713.53	708.42	751.22	711.9	704.44	701.3	728.46	707.3	714.58
4.723e+13	693.26	746.23	692.74	694.53	714.72	710.46	720.51	0	712.73	732.34	726.51	694.5	709.92	737.54	696.13	706.96	712.73	742.98	717.32	691.15	732.98	734.38	724.04	701.96	743.72	706.36	696.11	721.87	761.03	752.58	700.7	732.15	727.29	760.89	709.28	0	726.42	726.71	730.41	709.92	712.73	707.88	752.47	711.35	0	700.69	729.37	706.75	715.68
4.7277e+13	0	745.47	691.85	693.82	714.18	703.17	719.34	0	712.18	731.92	718.88	0	709.33	730.95	695.35	706.4	712.18	742.86	717.74	690.4	732.47	733.94	723.6	702.04	734.18	705.8	0	721.43	750.18	751.58	699.99	725.98	726.83	750.77	708.73	0	726.38	725.23	729.88	709.33	712.18	707.34	753.64	710.78	0	700.08	730.14	706.2	716.19
4.7323e+13	0	743.32	691.27	693.13	713.64	696.39	717.26	0	711.79	731.49	713.76	0	708.88	726.21	694.64	705.84	711.79	742.85	717.49	0	732.11	733.51	723.16	701.7	728.26	705.24	0	720.98	743.53	749.19	699.44	721.47	726.37	744.39	708.17	0	724.95	722.9	729.45	708.88	711.79	706.8	753.5	710.2	0	699.47	729.83	705.64	715.63
[truncated: 451 more columns]
