# Supplementary material for: Determining the current size and state of subvolcanic magma reservoirs
Source: Nat Commun. 2020 Nov 5;11:5477. doi: 10.1038/s41467-020-19084-2 (PMC7644707; doi:10.1038/s41467-020-19084-2)
Supplement: Supplementary file 5 — Supplementary Data 2 [file 41467_2020_19084_MOESM5_ESM.zip › Supplementary data/Tt15_st_Bl_rad5_0.0094.txt]

4.6486e+10	0	0	0	0	0	0	0	0	0	0	0	0	0	0	0	0	0	0	0	0	0	0	0	0	0	0	0	0	0	0	0	0	0	0	0	0	0	0	0	0	0	0	0	0	0	0	0	0	0
9.2973e+10	0	0	0	0	0	0	0	0	0	0	0	0	0	0	0	0	0	0	0	0	0	0	0	0	0	0	0	0	0	0	0	0	0	0	0	0	0	0	0	0	0	0	0	0	0	0	0	0	0
1.3946e+11	0	0	0	0	0	0	0	0	0	0	0	0	0	0	0	0	0	0	0	0	0	0	0	0	0	0	0	0	0	0	0	0	0	0	0	0	0	0	0	0	0	0	0	0	0	0	0	0	0
1.8595e+11	0	0	0	0	0	0	0	0	0	0	0	0	0	0	0	0	0	0	0	0	0	0	0	0	0	0	0	0	0	0	0	0	0	0	0	0	0	0	0	0	0	0	0	0	0	0	0	0	0
2.3243e+11	0	0	0	0	0	0	0	0	0	0	0	0	0	0	0	0	0	0	0	0	0	0	0	0	0	0	0	0	0	0	0	0	0	0	0	0	0	0	0	0	0	0	0	0	0	0	0	0	0
2.7892e+11	0	0	0	0	0	0	0	0	0	0	0	0	0	0	0	0	0	0	0	0	0	0	0	0	0	0	0	0	0	0	0	0	0	0	0	0	0	0	0	0	0	0	0	0	0	0	0	0	0
3.2541e+11	0	0	0	0	0	0	0	0	0	0	0	0	0	0	0	0	0	0	0	0	0	0	0	0	0	0	0	0	0	0	0	0	0	0	0	0	0	0	0	0	0	0	0	0	0	0	0	0	0
3.7189e+11	0	0	0	0	0	0	0	0	0	0	0	0	0	0	0	0	0	0	0	0	0	0	0	0	0	0	0	0	0	0	0	0	0	0	0	0	0	0	0	0	0	0	0	0	0	0	0	0	0
4.1838e+11	0	0	0	0	0	0	0	0	0	0	0	0	0	0	0	0	0	0	0	0	0	0	0	0	0	0	0	0	0	0	0	0	0	0	0	0	0	0	0	0	0	0	0	0	0	0	0	0	0
4.6486e+11	0	0	0	0	0	0	0	0	0	0	0	0	0	0	0	0	0	0	0	0	0	0	0	0	0	0	0	0	0	0	0	0	0	0	0	0	0	0	0	0	0	0	0	0	0	0	0	0	0
5.1135e+11	0	731.26	0	0	0	0	0	0	0	722.29	0	0	721.41	0	0	0	0	0	0	0	0	731.14	0	0	731.18	0	0	0	0	0	0	0	0	0	0	0	731.26	0	0	0	0	0	0	0	728.74	0	0	0	0
5.5784e+11	0	0	0	0	0	0	0	0	0	0	0	0	0	0	0	0	0	0	0	0	0	0	0	0	0	0	0	0	0	0	0	0	0	0	0	0	0	0	0	0	0	0	0	0	0	0	0	0	0
6.0432e+11	0	0	0	0	0	0	0	0	0	0	0	0	0	0	0	0	0	0	0	0	0	0	0	0	0	0	0	0	0	0	0	0	0	0	0	0	0	0	0	0	0	0	0	0	0	0	0	0	0
6.5081e+11	0	0	0	0	0	0	0	0	0	0	0	0	0	0	0	0	0	0	0	0	0	0	0	0	0	0	0	0	0	0	0	0	0	0	0	0	0	0	0	0	0	0	0	0	0	0	0	0	0
6.973e+11	0	0	0	0	0	0	0	0	0	0	0	0	0	0	0	0	0	0	0	0	0	0	0	0	0	0	0	0	0	0	0	0	0	0	0	0	0	0	0	0	0	0	0	0	0	0	0	0	0
7.4378e+11	0	0	0	0	0	0	0	0	0	0	0	0	0	0	0	0	0	0	0	0	0	0	0	0	0	0	0	0	0	0	0	0	0	0	0	0	0	0	0	0	0	0	0	0	0	0	0	0	0
7.9027e+11	0	0	0	0	0	0	0	0	0	0	0	0	0	0	0	0	0	0	0	0	0	0	0	0	0	0	0	0	0	0	0	0	0	0	0	0	0	0	0	0	0	0	0	0	0	0	0	0	0
8.3676e+11	0	0	0	0	0	0	0	0	0	0	0	0	0	0	0	0	0	0	0	0	0	0	0	0	0	0	0	0	0	0	0	0	0	0	0	0	0	0	0	0	0	0	0	0	0	0	0	0	0
8.8324e+11	0	0	0	0	0	0	0	0	0	0	0	0	0	0	0	0	0	0	0	0	0	0	0	0	0	0	0	0	0	0	0	0	0	0	0	0	0	0	0	0	0	0	0	0	0	0	0	0	0
9.2973e+11	0	0	0	0	0	0	0	0	0	0	0	0	0	0	0	0	0	0	0	0	0	0	0	0	0	0	0	0	0	0	0	0	0	0	0	0	0	0	0	0	0	0	0	0	0	0	0	0	0
9.7622e+11	0	0	0	0	0	0	0	0	0	0	0	0	0	0	0	0	0	0	0	0	0	0	0	0	0	0	0	0	0	0	0	0	0	0	0	0	0	0	0	0	0	0	0	0	0	0	0	0	0
1.0227e+12	0	700.21	0	0	0	0	0	0	0	0	0	0	0	0	0	0	0	0	0	0	0	699.46	0	0	699.65	0	0	0	0	0	0	0	0	0	0	0	700.21	0	0	0	0	0	0	0	694.88	0	0	0	0
1.0692e+12	0	0	0	0	0	0	0	0	0	0	0	0	0	0	0	0	0	0	0	0	0	0	0	0	0	0	0	0	0	0	0	0	0	0	0	0	0	0	0	0	0	0	0	0	0	0	0	0	0
1.1157e+12	0	0	0	0	0	0	0	0	0	0	0	0	0	0	0	0	0	0	0	0	0	0	0	0	0	0	0	0	0	0	0	0	0	0	0	0	0	0	0	0	0	0	0	0	0	0	0	0	0
1.1622e+12	0	0	0	0	0	0	0	0	0	0	0	0	0	0	0	0	0	0	0	0	0	0	0	0	0	0	0	0	0	0	0	0	0	0	0	0	0	0	0	0	0	0	0	0	0	0	0	0	0
1.2086e+12	0	0	0	0	0	0	0	0	0	0	0	0	0	0	0	0	0	0	0	0	0	0	0	0	0	0	0	0	0	0	0	0	0	0	0	0	0	0	0	0	0	0	0	0	0	0	0	0	0
1.2551e+12	0	0	0	0	0	0	0	0	0	0	0	0	0	0	0	0	0	0	0	0	0	0	0	0	0	0	0	0	0	0	0	0	0	0	0	0	0	0	0	0	0	0	0	0	0	0	0	0	0
1.3016e+12	0	0	0	0	0	0	0	0	0	0	0	0	0	0	0	0	0	0	0	0	0	0	0	0	0	0	0	0	0	0	0	0	0	0	0	0	0	0	0	0	0	0	0	0	0	0	0	0	0
1.3481e+12	0	0	0	0	0	0	0	0	0	0	0	0	0	0	0	0	0	0	0	0	0	0	0	0	0	0	0	0	0	0	0	0	0	0	0	0	0	0	0	0	0	0	0	0	0	0	0	0	0
1.3946e+12	0	0	0	0	0	0	0	0	0	0	0	0	0	0	0	0	0	0	0	0	0	0	0	0	0	0	0	0	0	0	0	0	0	0	0	0	0	0	0	0	0	0	0	0	0	0	0	0	0
1.4411e+12	0	0	0	0	0	0	0	0	0	0	0	0	0	0	0	0	0	0	0	0	0	0	0	0	0	0	0	0	0	0	0	0	0	0	0	0	0	0	0	0	0	0	0	0	0	0	0	0	0
1.4876e+12	0	0	0	0	0	0	0	0	0	0	0	0	0	0	0	0	0	0	0	0	0	0	0	0	0	0	0	0	0	0	0	0	0	0	0	0	0	0	0	0	0	0	0	0	0	0	0	0	0
1.5341e+12	0	692.12	0	0	0	0	0	0	0	0	0	0	0	0	0	0	0	0	0	0	0	690.42	0	0	690.8	0	0	0	0	0	0	0	0	0	0	0	692.12	0	0	0	0	0	0	0	0	0	0	0	0
1.5805e+12	0	0	0	0	0	0	0	0	0	0	0	0	0	0	0	0	0	0	0	0	0	0	0	0	0	0	0	0	0	0	0	0	0	0	0	0	0	0	0	0	0	0	0	0	0	0	0	0	0
1.627e+12	0	0	0	0	0	0	0	0	0	0	0	0	0	0	0	0	0	0	0	0	0	0	0	0	0	0	0	0	0	0	0	0	0	0	0	0	0	0	0	0	0	0	0	0	0	0	0	0	0
1.6735e+12	0	0	0	0	0	0	0	0	0	0	0	0	0	0	0	0	0	0	0	0	0	0	0	0	0	0	0	0	0	0	0	0	0	0	0	0	0	0	0	0	0	0	0	0	0	0	0	0	0
1.72e+12	0	0	0	0	0	0	0	0	0	0	0	0	0	0	0	0	0	0	0	0	0	0	0	0	0	0	0	0	0	0	0	0	0	0	0	0	0	0	0	0	0	0	0	0	0	0	0	0	0
1.7665e+12	0	0	0	0	0	0	0	0	0	0	0	0	0	0	0	0	0	0	0	0	0	0	0	0	0	0	0	0	0	0	0	0	0	0	0	0	0	0	0	0	0	0	0	0	0	0	0	0	0
1.813e+12	0	0	0	0	0	0	0	0	0	0	0	0	0	0	0	0	0	0	0	0	0	0	0	0	0	0	0	0	0	0	0	0	0	0	0	0	0	0	0	0	0	0	0	0	0	0	0	0	0
1.8595e+12	0	0	0	0	0	0	0	0	0	0	0	0	0	0	0	0	0	0	0	0	0	0	0	0	0	0	0	0	0	0	0	0	0	0	0	0	0	0	0	0	0	0	0	0	0	0	0	0	0
1.9059e+12	0	0	0	0	0	0	0	0	0	0	0	0	0	0	0	0	0	0	0	0	0	0	0	0	0	0	0	0	0	0	0	0	0	0	0	0	0	0	0	0	0	0	0	0	0	0	0	0	0
1.9524e+12	0	0	0	0	0	0	0	0	0	0	0	0	0	0	0	0	0	0	0	0	0	0	0	0	0	0	0	0	0	0	0	0	0	0	0	0	0	0	0	0	0	0	0	0	0	0	0	0	0
1.9989e+12	0	0	0	0	0	0	0	0	0	0	0	0	0	0	0	0	0	0	0	0	0	0	0	0	0	0	0	0	0	0	0	0	0	0	0	0	0	0	0	0	0	0	0	0	0	0	0	0	0
2.0454e+12	0	690.1	0	0	0	0	0	0	0	0	0	0	0	0	0	0	0	0	0	0	0	0	0	0	0	0	0	0	0	0	0	0	0	0	0	0	690.1	0	0	0	0	0	0	0	0	0	0	0	0
2.0919e+12	0	0	0	0	0	0	0	0	0	0	0	0	0	0	0	0	0	0	0	0	0	0	0	0	0	0	0	0	0	0	0	0	0	0	0	0	0	0	0	0	0	0	0	0	0	0	0	0	0
2.1384e+12	0	0	0	0	0	0	0	0	0	0	0	0	0	0	0	0	0	0	0	0	0	0	0	0	0	0	0	0	0	0	0	0	0	0	0	0	0	0	0	0	0	0	0	0	0	0	0	0	0
2.1849e+12	0	0	0	0	0	0	0	0	0	0	0	0	0	0	0	0	0	0	0	0	0	0	0	0	0	0	0	0	0	0	0	0	0	0	0	0	0	0	0	0	0	0	0	0	0	0	0	0	0
2.2313e+12	0	0	0	0	0	0	0	0	0	0	0	0	0	0	0	0	0	0	0	0	0	0	0	0	0	0	0	0	0	0	0	0	0	0	0	0	0	0	0	0	0	0	0	0	0	0	0	0	0
2.2778e+12	0	809.44	0	0	0	0	0	0	0	757.54	0	0	754.86	0	0	0	0	0	0	0	0	803.13	0	0	804.41	0	0	0	0	0	0	0	0	0	0	0	809.44	691.26	0	0	0	0	0	0	782.6	0	0	0	0
2.3243e+12	0	0	0	0	0	0	0	0	0	0	0	0	0	0	0	0	0	0	0	0	0	0	0	0	0	0	0	0	0	0	0	0	0	0	0	0	0	0	0	0	0	0	0	0	0	0	0	0	0
2.3708e+12	0	0	0	0	0	0	0	0	0	0	0	0	0	0	0	0	0	0	0	0	0	0	0	0	0	0	0	0	0	0	0	0	0	0	0	0	0	0	0	0	0	0	0	0	0	0	0	0	0
2.4173e+12	0	0	0	0	0	0	0	0	0	0	0	0	0	0	0	0	0	0	0	0	0	0	0	0	0	0	0	0	0	0	0	0	0	0	0	0	0	0	0	0	0	0	0	0	0	0	0	0	0
2.4638e+12	0	0	0	0	0	0	0	0	0	0	0	0	0	0	0	0	0	0	0	0	0	0	0	0	0	0	0	0	0	0	0	0	0	0	0	0	0	0	0	0	0	0	0	0	0	0	0	0	0
2.5103e+12	0	0	0	0	0	0	0	0	0	0	0	0	0	0	0	0	0	0	0	0	0	0	0	0	0	0	0	0	0	0	0	0	0	0	0	0	0	0	0	0	0	0	0	0	0	0	0	0	0
2.5568e+12	0	692.09	0	0	0	0	0	0	0	0	0	0	0	0	0	0	0	0	0	0	0	0	0	0	0	0	0	0	0	0	0	0	0	0	0	0	692.09	0	0	0	0	0	0	0	0	0	0	0	0
2.6032e+12	0	0	0	0	0	0	0	0	0	0	0	0	0	0	0	0	0	0	0	0	0	0	0	0	0	0	0	0	0	0	0	0	0	0	0	0	0	0	0	0	0	0	0	0	0	0	0	0	0
2.6497e+12	0	0	0	0	0	0	0	0	0	0	0	0	0	0	0	0	0	0	0	0	0	0	0	0	0	0	0	0	0	0	0	0	0	0	0	0	0	0	0	0	0	0	0	0	0	0	0	0	0
2.6962e+12	0	0	0	0	0	0	0	0	0	0	0	0	0	0	0	0	0	0	0	0	0	0	0	0	0	0	0	0	0	0	0	0	0	0	0	0	0	0	0	0	0	0	0	0	0	0	0	0	0
2.7427e+12	0	0	0	0	0	0	0	0	0	0	0	0	0	0	0	0	0	0	0	0	0	0	0	0	0	0	0	0	0	0	0	0	0	0	0	0	0	0	0	0	0	0	0	0	0	0	0	0	0
2.7892e+12	0	739.04	0	0	0	0	0	0	0	704.59	0	692.35	702.6	689.93	0	0	0	0	0	0	0	736.3	0	0	737.33	0	0	0	0	0	0	0	0	0	0	0	739.04	698.02	0	0	0	0	0	0	721.86	0	0	0	0
2.8357e+12	0	0	0	0	0	0	0	0	0	0	0	0	0	0	0	0	0	0	0	0	0	0	0	0	0	0	0	0	0	0	0	0	0	0	0	0	0	0	0	0	0	0	0	0	0	0	0	0	0
2.8822e+12	0	0	0	0	0	0	0	0	0	0	0	0	0	0	0	0	0	0	0	0	0	0	0	0	0	0	0	0	0	0	0	0	0	0	0	0	0	0	0	0	0	0	0	0	0	0	0	0	0
2.9286e+12	0	0	0	0	0	0	0	0	0	0	0	0	0	0	0	0	0	0	0	0	0	0	0	0	0	0	0	0	0	0	0	0	0	0	0	0	0	0	0	0	0	0	0	0	0	0	0	0	0
2.9751e+12	0	0	0	0	0	0	0	0	0	0	0	0	0	0	0	0	0	0	0	0	0	0	0	0	0	0	0	0	0	0	0	0	0	0	0	0	0	0	0	0	0	0	0	0	0	0	0	0	0
3.0216e+12	0	0	0	0	0	0	0	0	0	0	0	0	0	0	0	0	0	0	0	0	0	0	0	0	0	0	0	0	0	0	0	0	0	0	0	0	0	0	0	0	0	0	0	0	0	0	0	0	0
3.0681e+12	0	696.67	0	0	0	0	0	0	0	0	0	0	0	0	0	0	0	0	0	0	0	0	0	0	690.38	0	0	0	0	0	0	0	0	0	0	0	696.67	0	0	0	0	0	0	0	0	0	0	0	0
3.1146e+12	0	0	0	0	0	0	0	0	0	0	0	0	0	0	0	0	0	0	0	0	0	0	0	0	0	0	0	0	0	0	0	0	0	0	0	0	0	0	0	0	0	0	0	0	0	0	0	0	0
3.1611e+12	0	0	0	0	0	0	0	0	0	0	0	0	0	0	0	0	0	0	0	0	0	0	0	0	0	0	0	0	0	0	0	0	0	0	0	0	0	0	0	0	0	0	0	0	0	0	0	0	0
3.2076e+12	0	0	0	0	0	0	0	0	0	0	0	0	0	0	0	0	0	0	0	0	0	0	0	0	0	0	0	0	0	0	0	0	0	0	0	0	0	0	0	0	0	0	0	0	0	0	0	0	0
3.2541e+12	0	0	0	0	0	0	0	0	0	0	0	0	0	0	0	0	0	0	0	0	0	0	0	0	0	0	0	0	0	0	0	0	0	0	0	0	0	0	0	0	0	0	0	0	0	0	0	0	0
3.3005e+12	0	724.09	0	0	0	0	0	0	0	0	0	693.98	0	691.44	0	0	0	0	0	0	0	720.2	0	0	720.55	0	0	0	0	0	0	0	0	0	0	0	724.09	703.79	0	0	0	0	0	0	704.79	0	0	0	0
3.347e+12	0	0	0	0	0	0	0	0	0	0	0	0	0	0	0	0	0	0	0	0	0	0	0	0	0	0	0	0	0	0	0	0	0	0	0	0	0	0	0	0	0	0	0	0	0	0	0	0	0
3.3935e+12	0	0	0	0	0	0	0	0	0	0	0	0	0	0	0	0	0	0	0	0	0	0	0	0	0	0	0	0	0	0	0	0	0	0	0	0	0	0	0	0	0	0	0	0	0	0	0	0	0
3.44e+12	0	0	0	0	0	0	0	0	0	0	0	0	0	0	0	0	0	0	0	0	0	0	0	0	0	0	0	0	0	0	0	0	0	0	0	0	0	0	0	0	0	0	0	0	0	0	0	0	0
3.4865e+12	0	0	0	0	0	0	0	0	0	0	0	0	0	0	0	0	0	0	0	0	0	0	0	0	0	0	0	0	0	0	0	0	0	0	0	0	0	0	0	0	0	0	0	0	0	0	0	0	0
3.533e+12	0	0	0	0	0	0	0	0	0	0	0	0	0	0	0	0	0	0	0	0	0	0	0	0	0	0	0	0	0	0	0	0	0	0	0	0	0	0	0	0	0	0	0	0	0	0	0	0	0
3.5795e+12	0	700.33	0	0	0	0	0	0	0	0	0	0	0	0	0	0	0	0	0	0	0	692.65	0	0	694.29	0	0	0	0	0	0	0	0	0	0	0	700.33	694.82	0	0	0	0	0	0	0	0	0	0	0
3.6259e+12	0	0	0	0	0	0	0	0	0	0	0	0	0	0	0	0	0	0	0	0	0	0	0	0	0	0	0	0	0	0	0	0	0	0	0	0	0	0	0	0	0	0	0	0	0	0	0	0	0
3.6724e+12	0	0	0	0	0	0	0	0	0	0	0	0	0	0	0	0	0	0	0	0	0	0	0	0	0	0	0	0	0	0	0	0	0	0	0	0	0	0	0	0	0	0	0	0	0	0	0	0	0
3.7189e+12	0	0	0	0	0	0	0	0	0	0	0	0	0	0	0	0	0	0	0	0	0	0	0	0	0	0	0	0	0	0	0	0	0	0	0	0	0	0	0	0	0	0	0	0	0	0	0	0	0
3.7654e+12	0	0	0	0	0	0	0	0	0	0	0	0	0	0	0	0	0	0	0	0	0	0	0	0	0	0	0	0	0	0	0	0	0	0	0	0	0	0	0	0	0	0	0	0	0	0	0	0	0
3.8119e+12	0	719.99	0	0	0	0	0	0	0	0	0	697.17	0	692.96	0	0	0	0	0	0	0	713.78	0	0	714.71	0	0	0	0	0	0	0	0	0	0	0	719.99	707.59	0	0	0	0	0	0	696.66	0	0	0	0
3.8584e+12	0	691.8	0	0	0	0	0	0	0	0	0	0	0	0	0	0	0	0	0	0	0	0	0	0	0	0	0	0	0	0	0	0	0	0	0	0	691.8	690.71	0	0	0	0	0	0	0	0	0	0	0
3.9049e+12	0	0	0	0	0	0	0	0	0	0	0	0	0	0	0	0	0	0	0	0	0	0	0	0	0	0	0	0	0	0	0	0	0	0	0	0	0	0	0	0	0	0	0	0	0	0	0	0	0
3.9513e+12	0	0	0	0	0	0	0	0	0	0	0	0	0	0	0	0	0	0	0	0	0	0	0	0	0	0	0	0	0	0	0	0	0	0	0	0	0	0	0	0	0	0	0	0	0	0	0	0	0
3.9978e+12	0	0	0	0	0	0	0	0	0	0	0	0	0	0	0	0	0	0	0	0	0	0	0	0	0	0	0	0	0	0	0	0	0	0	0	0	0	0	0	0	0	0	0	0	0	0	0	0	0
4.0443e+12	0	851.81	0	0	0	0	0	0	0	790.93	0	704.84	786.65	702.6	0	0	0	0	0	0	0	845.66	0	0	847.64	0	0	0	0	0	0	0	0	0	0	0	851.81	716.84	0	0	0	0	0	0	826.36	0	0	0	0
4.0908e+12	0	703.36	0	0	0	0	0	0	0	0	0	0	0	0	0	0	0	0	0	0	0	695.95	0	0	697.77	0	0	0	0	0	0	0	0	0	0	0	703.36	700.82	0	0	0	0	0	0	0	0	0	0	0
4.1373e+12	0	0	0	0	0	0	0	0	0	0	0	0	0	0	0	0	0	0	0	0	0	0	0	0	0	0	0	0	0	0	0	0	0	0	0	0	0	0	0	0	0	0	0	0	0	0	0	0	0
4.1838e+12	0	0	0	0	0	0	0	0	0	0	0	0	0	0	0	0	0	0	0	0	0	0	0	0	0	0	0	0	0	0	0	0	0	0	0	0	0	0	0	0	0	0	0	0	0	0	0	0	0
4.2303e+12	0	0	0	0	0	0	0	0	0	0	0	0	0	0	0	0	0	0	0	0	0	0	0	0	0	0	0	0	0	0	0	0	0	0	0	0	0	0	0	0	0	0	0	0	0	0	0	0	0
4.2768e+12	0	0	0	0	0	0	0	0	0	0	0	0	0	0	0	0	0	0	0	0	0	0	0	0	0	0	0	0	0	0	0	0	0	0	0	0	0	0	0	0	0	0	0	0	0	0	0	0	0
4.3232e+12	0	719.63	0	0	0	0	0	0	0	0	0	699.38	0	695.2	0	0	0	0	0	0	0	711.87	0	0	713.29	0	0	0	0	0	0	0	0	0	0	0	719.63	711.95	0	0	0	0	0	0	693.32	0	0	0	0
4.3697e+12	0	698.15	0	0	0	0	0	0	0	0	0	0	0	0	0	0	0	0	0	0	0	0	0	0	0	0	0	0	0	0	0	0	0	0	0	0	698.15	696.8	0	0	0	0	0	0	0	0	0	0	0
4.4162e+12	0	0	0	0	0	0	0	0	0	0	0	0	0	0	0	0	0	0	0	0	0	0	0	0	0	0	0	0	0	0	0	0	0	0	0	0	0	0	0	0	0	0	0	0	0	0	0	0	0
4.4627e+12	0	0	0	0	0	0	0	0	0	0	0	0	0	0	0	0	0	0	0	0	0	0	0	0	0	0	0	0	0	0	0	0	0	0	0	0	0	0	0	0	0	0	0	0	0	0	0	0	0
4.5092e+12	0	0	0	0	0	0	0	0	0	0	0	0	0	0	0	0	0	0	0	0	0	0	0	0	0	0	0	0	0	0	0	0	0	0	0	0	0	0	0	0	0	0	0	0	0	0	0	0	0
4.5557e+12	0	763.02	0	0	0	0	0	0	0	718.73	0	714.72	716.04	709.57	0	0	0	0	0	0	0	755.73	0	0	757.21	0	0	0	0	0	0	0	0	0	0	0	763.02	733.21	0	0	0	0	0	0	740.83	0	0	0	0
4.6022e+12	0	706.92	0	0	0	0	0	0	0	0	0	692.4	0	0	0	0	0	0	0	0	0	699.44	0	0	700.76	0	0	0	0	0	0	0	0	0	0	0	706.92	705.86	0	0	0	0	0	0	0	0	0	0	0
4.6486e+12	0	693.44	0	0	0	0	0	0	0	0	0	0	0	0	0	0	0	0	0	0	0	0	0	0	0	0	0	0	0	0	0	0	0	0	0	0	693.44	696.03	0	0	0	0	0	0	0	0	0	0	0
4.6951e+12	0	0	0	0	0	0	0	0	0	0	0	0	0	0	0	0	0	0	0	0	0	0	0	0	0	0	0	0	0	0	0	0	0	0	0	0	0	0	0	0	0	0	0	0	0	0	0	0	0
4.7416e+12	0	0	0	0	0	0	0	0	0	0	0	0	0	0	0	0	0	0	0	0	0	0	0	0	0	0	0	0	0	0	0	0	0	0	0	0	0	0	0	0	0	0	0	0	0	0	0	0	0
4.7881e+12	0	0	0	0	0	0	0	0	0	0	0	0	0	0	0	0	0	0	0	0	0	0	0	0	0	0	0	0	0	0	0	0	0	0	0	0	0	0	0	0	0	0	0	0	0	0	0	0	0
4.8346e+12	0	721.85	0	0	0	0	0	0	0	0	0	701.94	0	697.34	0	0	0	0	0	0	0	711.44	0	0	713.43	0	0	0	0	0	0	0	0	0	0	0	721.85	715.48	0	0	0	0	0	0	690.97	0	0	0	0
4.8811e+12	0	703.06	0	0	0	0	0	0	0	0	0	0	0	0	0	0	0	0	0	0	0	691.57	0	0	693.93	0	0	0	0	0	0	0	0	0	0	0	703.06	702.79	0	0	0	0	0	0	0	0	0	0	0
4.9276e+12	0	692.49	0	0	0	0	0	0	0	0	0	0	0	0	0	0	0	0	0	0	0	0	0	0	0	0	0	0	0	0	0	0	0	0	0	0	692.49	695.42	0	0	0	0	0	0	0	0	0	0	0
4.974e+12	0	0	0	0	0	0	0	0	0	0	0	0	0	0	0	0	0	0	0	0	0	0	0	0	0	0	0	0	0	0	0	0	0	0	0	0	0	0	0	0	0	0	0	0	0	0	0	0	0
5.0205e+12	0	0	0	0	0	0	0	0	0	0	0	0	0	0	0	0	0	0	0	0	0	0	0	0	0	0	0	0	0	0	0	0	0	0	0	0	0	0	0	0	0	0	0	0	0	0	0	0	0
5.067e+12	0	745.57	0	0	0	0	0	0	0	698.54	0	716.09	695.77	711.39	0	0	0	0	0	0	0	737.3	0	0	737.67	0	0	0	0	0	0	0	0	0	0	0	745.57	734.86	0	0	0	0	0	0	721.02	0	0	0	0
5.1135e+12	0	710.58	0	0	0	0	0	0	0	0	0	695.8	0	690.8	0	0	0	0	0	0	0	701.93	0	0	703.26	0	0	0	0	0	0	0	0	0	0	0	710.58	710.41	0	0	0	0	0	0	0	0	0	0	0
5.16e+12	0	699.39	0	0	0	0	0	0	0	0	0	0	0	0	0	0	0	0	0	0	0	0	0	0	0	0	0	0	0	0	0	0	0	0	0	0	699.39	701.69	0	0	0	0	0	0	0	0	0	0	0
5.2065e+12	0	690.57	0	0	0	0	0	0	0	0	0	0	0	0	0	0	0	0	0	0	0	0	0	0	0	0	0	0	0	0	0	0	0	0	0	0	690.57	695.27	0	0	0	0	0	0	0	0	0	0	0
5.253e+12	0	0	0	0	0	0	0	0	0	0	0	0	0	0	0	0	0	0	0	0	0	0	0	0	0	0	0	0	0	0	0	0	0	0	0	0	0	0	0	0	0	0	0	0	0	0	0	0	0
5.2995e+12	0	0	0	0	0	0	0	0	0	0	0	0	0	0	0	0	0	0	0	0	0	0	0	0	0	0	0	0	0	0	0	0	0	0	0	0	0	0	0	0	0	0	0	0	0	0	0	0	0
5.3459e+12	0	723.2	0	0	0	0	0	0	0	0	0	704.82	0	699.81	0	0	0	0	0	0	0	712.18	0	0	714.15	0	0	0	0	0	0	0	0	0	0	0	723.2	720.76	0	0	0	0	0	0	0	0	0	0	0
5.3924e+12	0	707.59	0	0	0	0	0	0	0	0	0	691.5	0	0	0	0	0	0	0	0	0	696.08	0	0	698.37	0	0	0	0	0	0	0	0	0	0	0	707.59	708.63	0	0	0	0	0	0	0	0	0	0	0
5.4389e+12	0	698.98	0	0	0	0	0	0	0	0	0	0	0	0	0	0	0	0	0	0	0	0	0	0	0	0	0	0	0	0	0	0	0	0	0	0	698.98	701.9	0	0	0	0	0	0	0	0	0	0	0
5.4854e+12	0	691.22	0	0	0	0	0	0	0	0	0	0	0	0	0	0	0	0	0	0	0	0	0	0	0	0	0	0	0	0	0	0	0	0	0	0	691.22	696.6	0	0	0	0	0	0	0	0	0	0	0
5.5319e+12	0	0	0	0	0	0	0	0	0	0	0	0	0	0	0	0	0	0	0	0	0	0	0	0	0	0	0	0	0	0	0	0	0	0	0	0	0	690.08	0	0	0	0	0	0	0	0	0	0	0
5.5784e+12	0	742.43	0	0	0	0	0	0	0	0	0	717	0	711.57	0	0	0	0	0	0	0	731.3	0	0	733.59	0	0	0	0	0	0	0	0	0	0	0	742.43	735.82	0	0	0	0	0	0	711.89	0	0	0	0
5.6249e+12	0	714.57	0	0	0	0	0	0	0	0	0	698.99	0	693.67	0	0	0	0	0	0	0	704.44	0	0	706.15	0	0	0	0	0	0	0	0	0	0	0	714.57	715.17	0	0	0	0	0	0	0	0	0	0	0
5.6713e+12	0	704.94	0	0	0	0	0	0	0	0	0	0	0	0	0	0	0	0	0	0	0	692.19	0	0	694.79	0	0	0	0	0	0	0	0	0	0	0	704.94	707.13	0	0	0	0	0	0	0	0	0	0	0
5.7178e+12	0	698.11	0	0	0	0	0	0	0	0	0	0	0	0	0	0	0	0	0	0	0	0	0	0	0	0	0	0	0	0	0	0	0	0	0	0	698.11	701.71	0	0	0	0	0	0	0	0	0	0	0
5.7643e+12	0	691.37	0	0	0	0	0	0	0	0	0	0	0	0	0	0	0	0	0	0	0	0	0	0	0	0	0	0	0	0	0	0	0	0	0	0	691.37	697.06	0	0	0	0	0	0	0	0	0	0	0
5.8108e+12	0	882.77	0	0	0	0	0	0	0	821.88	0	721.78	817.37	717.35	0	0	0	0	0	0	0	870.87	0	0	870.94	0	0	0	0	0	0	0	0	0	0	0	882.77	763.48	0	0	0	0	0	0	852.63	0	0	0	0
5.8573e+12	0	725.37	0	0	0	0	0	0	0	0	0	706.88	0	701.87	0	0	0	0	0	0	0	713.65	0	0	715.17	0	0	0	0	0	0	0	0	0	0	0	725.37	726.78	0	0	0	0	0	0	0	0	0	0	0
5.9038e+12	0	711.71	0	0	0	0	0	0	0	0	0	695.62	0	0	0	0	0	0	0	0	0	699.59	0	0	701.43	0	0	0	0	0	0	0	0	0	0	0	711.71	714.76	0	0	0	0	0	0	0	0	0	0	0
5.9503e+12	0	704.42	0	0	0	0	0	0	0	0	0	0	0	0	0	0	0	0	0	0	0	0	0	0	692.04	0	0	0	0	0	0	0	0	0	0	0	704.42	708.08	0	0	0	0	0	0	0	0	0	0	0
5.9967e+12	0	698.54	0	0	0	0	0	0	0	0	0	0	0	0	0	0	0	0	0	0	0	0	0	0	0	0	0	0	0	0	0	0	0	0	0	0	698.54	703.2	0	0	0	0	0	0	0	0	0	0	0
6.0432e+12	0	692.58	0	0	0	0	0	0	0	0	0	0	0	0	0	0	0	0	0	0	0	0	0	0	0	0	0	0	0	0	0	0	0	0	0	0	692.58	698.94	0	0	0	0	0	0	0	0	0	0	0
6.0897e+12	0	743.06	0	0	0	0	0	0	0	0	0	717.75	0	712.63	0	0	0	0	0	0	0	728.17	0	0	730.88	0	0	0	0	0	0	0	0	0	0	0	743.06	739.07	0	0	0	0	0	0	707.97	0	0	0	0
6.1362e+12	0	719.68	0	0	0	0	0	0	0	0	0	702.04	0	696.46	0	0	0	0	0	0	0	706.68	0	0	708.97	0	0	0	0	0	0	0	0	0	0	0	719.68	721.22	0	0	0	0	0	0	0	0	0	0	0
6.1827e+12	0	710.45	0	0	0	0	0	0	0	0	0	693.2	0	0	0	0	0	0	0	0	0	696.86	0	0	699.21	0	0	0	0	0	0	0	0	0	0	0	710.45	713.27	0	0	0	0	0	0	0	0	0	0	0
6.2292e+12	0	704.37	0	0	0	0	0	0	0	0	0	0	0	0	0	0	0	0	0	0	0	0	0	0	690.35	0	0	0	0	0	0	0	0	0	0	0	704.37	707.88	0	0	0	0	0	0	0	0	0	0	0
6.2757e+12	0	699.15	0	0	0	0	0	0	0	0	0	0	0	0	0	0	0	0	0	0	0	0	0	0	0	0	0	0	0	0	0	0	0	0	0	0	699.15	703.61	0	0	0	0	0	0	0	0	0	0	0
6.3222e+12	0	804.16	0	0	0	0	0	0	0	731.59	0	736.67	728.23	728.38	0	0	0	0	0	0	0	780.56	0	0	786.04	0	0	0	0	0	0	693.61	0	0	0	0	804.16	765.04	0	0	0	0	0	0	752.65	0	0	0	0
6.3686e+12	0	727.95	0	0	0	0	0	0	0	0	0	709.26	0	704.24	0	0	0	0	0	0	0	715.47	0	0	717.43	0	0	0	0	0	0	0	0	0	0	0	727.95	727.74	0	0	0	0	0	0	0	0	0	0	0
6.4151e+12	0	715.82	0	0	0	0	0	0	0	0	0	699.56	0	693.13	0	0	0	0	0	0	0	703.06	0	0	705.24	0	0	0	0	0	0	0	0	0	0	0	715.82	717.7	0	0	0	0	0	0	0	0	0	0	0
6.4616e+12	0	708.82	0	0	0	0	0	0	0	0	0	690.62	0	0	0	0	0	0	0	0	0	694.65	0	0	697.51	0	0	0	0	0	0	0	0	0	0	0	708.82	711.65	0	0	0	0	0	0	0	0	0	0	0
6.5081e+12	0	703.66	0	0	0	0	0	0	0	0	0	0	0	0	0	0	0	0	0	0	0	0	0	0	0	0	0	0	0	0	0	0	0	0	0	0	703.66	707.11	0	0	0	0	0	0	0	0	0	0	0
6.5546e+12	0	698.93	0	0	0	0	0	0	0	0	0	0	0	0	0	0	0	0	0	0	0	0	0	0	0	0	0	0	0	0	0	0	0	0	0	0	698.93	703.31	0	0	0	0	0	0	0	0	0	0	0
6.6011e+12	0	738.76	0	0	0	0	0	0	0	0	0	718.53	0	713.31	0	0	0	0	0	0	0	728.18	0	0	729.96	0	0	0	0	0	0	0	0	0	0	0	738.76	738.26	0	0	0	0	0	0	704.68	0	0	0	0
6.6476e+12	0	720.92	0	0	0	0	0	0	0	0	0	705.25	0	699.63	0	0	0	0	0	0	0	709.72	0	0	711.64	0	0	0	0	0	0	0	0	0	0	0	720.92	723.18	0	0	0	0	0	0	0	0	0	0	0
6.694e+12	0	712.84	0	0	0	0	0	0	0	0	0	697.7	0	0	0	0	0	0	0	0	0	700.74	0	0	703.07	0	0	0	0	0	0	0	0	0	0	0	712.84	715.91	0	0	0	0	0	0	0	0	0	0	0
6.7405e+12	0	707.25	0	0	0	0	0	0	0	0	0	0	0	0	0	0	0	0	0	0	0	693.1	0	0	696.47	0	0	0	0	0	0	0	0	0	0	0	707.25	710.84	0	0	0	0	0	0	0	0	0	0	0
6.787e+12	0	702.79	0	0	0	0	0	0	0	0	0	0	0	0	0	0	0	0	0	0	0	0	0	0	0	0	0	0	0	0	0	0	0	0	0	0	702.79	706.81	0	0	0	0	0	0	0	0	0	0	0
6.8335e+12	0	769.94	0	0	0	0	0	0	0	708.81	0	737.28	705.41	730.28	0	0	0	0	0	0	0	757.11	0	0	760.8	0	0	0	0	0	0	692.33	0	0	0	0	769.94	760.54	0	0	0	0	0	0	730.31	0	0	0	0
6.88e+12	0	727.73	0	0	0	0	0	0	0	0	0	711.66	0	706.01	0	0	0	0	0	0	0	717.08	0	0	719.39	0	0	0	0	0	0	0	0	0	0	0	727.73	730.1	0	0	0	0	0	0	690.68	0	0	0	0
6.9265e+12	0	717.33	0	0	0	0	0	0	0	0	0	702.66	0	696.7	0	0	0	0	0	0	0	706.28	0	0	708.57	0	0	0	0	0	0	0	0	0	0	0	717.33	720.66	0	0	0	0	0	0	0	0	0	0	0
6.973e+12	0	711	0	0	0	0	0	0	0	0	0	696.17	0	0	0	0	0	0	0	0	0	699.05	0	0	701.63	0	0	0	0	0	0	0	0	0	0	0	711	714.85	0	0	0	0	0	0	0	0	0	0	0
7.0195e+12	0	706.21	0	0	0	0	0	0	0	0	0	0	0	0	0	0	0	0	0	0	0	691.68	0	0	695.5	0	0	0	0	0	0	0	0	0	0	0	706.21	710.43	0	0	0	0	0	0	0	0	0	0	0
7.0659e+12	0	702.17	0	0	0	0	0	0	0	0	0	0	0	0	0	0	0	0	0	0	0	0	0	0	0	0	0	0	0	0	0	0	0	0	0	0	702.17	706.76	0	0	0	0	0	0	0	0	0	0	0
7.1124e+12	0	738.2	0	0	0	0	0	0	0	0	0	720.01	0	714.23	0	0	0	0	0	0	0	727.64	0	0	730.63	0	0	0	0	0	0	0	0	0	0	0	738.2	739.77	0	0	0	0	0	0	703.54	0	0	0	0
7.1589e+12	0	722.7	0	0	0	0	0	0	0	0	0	707.87	0	702.31	0	0	0	0	0	0	0	712	0	0	714.46	0	0	0	0	0	0	0	0	0	0	0	722.7	726.06	0	0	0	0	0	0	0	0	0	0	0
7.2054e+12	0	715.2	0	0	0	0	0	0	0	0	0	700.95	0	694.37	0	0	0	0	0	0	0	704.06	0	0	706.5	0	0	0	0	0	0	0	0	0	0	0	715.2	719.04	0	0	0	0	0	0	0	0	0	0	0
7.2519e+12	0	709.92	0	0	0	0	0	0	0	0	0	694.95	0	0	0	0	0	0	0	0	0	697.8	0	0	700.46	0	0	0	0	0	0	0	0	0	0	0	709.92	714.17	0	0	0	0	0	0	0	0	0	0	0
7.2984e+12	0	705.66	0	0	0	0	0	0	0	0	0	0	0	0	0	0	0	0	0	0	0	690.35	0	0	694.6	0	0	0	0	0	0	0	0	0	0	0	705.66	710.24	0	0	0	0	0	0	0	0	0	0	0
7.3449e+12	0	760.2	0	0	0	0	0	0	0	696.99	0	734.82	692.94	727.72	0	0	0	0	0	0	0	749.58	0	0	752.38	0	0	0	0	0	0	690.34	0	0	0	0	760.2	757.41	0	0	0	0	0	0	721.11	0	0	0	0
7.3913e+12	0	729.4	0	0	0	0	0	0	0	0	0	714.02	0	708.29	0	0	0	0	0	0	0	719.11	0	0	721.4	0	0	0	0	0	0	0	0	0	0	0	729.4	732.7	0	0	0	0	0	0	691.34	0	0	0	0
7.4378e+12	0	719.7	0	0	0	0	0	0	0	0	0	705.73	0	699.74	0	0	0	0	0	0	0	709.12	0	0	711.3	0	0	0	0	0	0	0	0	0	0	0	719.7	723.67	0	0	0	0	0	0	0	0	0	0	0
7.4843e+12	0	713.78	0	0	0	0	0	0	0	0	0	699.9	0	690.66	0	0	0	0	0	0	0	702.54	0	0	704.89	0	0	0	0	0	0	0	0	0	0	0	713.78	718.02	0	0	0	0	0	0	0	0	0	0	0
7.5308e+12	0	709.21	0	0	0	0	0	0	0	0	0	693.81	0	0	0	0	0	0	0	0	0	696.81	0	0	699.45	0	0	0	0	0	0	0	0	0	0	0	709.21	713.78	0	0	0	0	0	0	0	0	0	0	0
7.5773e+12	0	899.14	0	0	0	0	0	0	0	846.82	0	741.17	842.78	733.3	0	0	0	0	0	0	0	892.55	0	0	894.93	0	0	0	0	0	0	694.27	0	0	0	0	899.14	771.35	0	0	0	0	0	0	872.67	0	0	0	0
7.6238e+12	0	738.88	0	0	0	0	0	0	0	0	0	721.31	0	715.31	0	0	0	0	0	0	0	728.12	0	0	730.12	0	0	0	0	0	0	0	0	0	0	0	738.88	741.66	0	0	0	0	0	0	702.86	0	0	0	0
7.6703e+12	0	724.93	0	0	0	0	0	0	0	0	0	710.32	0	704.52	0	0	0	0	0	0	0	714.22	0	0	716.27	0	0	0	0	0	0	0	0	0	0	0	724.93	728.99	0	0	0	0	0	0	0	0	0	0	0
7.7167e+12	0	717.79	0	0	0	0	0	0	0	0	0	703.9	0	697.53	0	0	0	0	0	0	0	706.75	0	0	708.82	0	0	0	0	0	0	0	0	0	0	0	717.79	722.16	0	0	0	0	0	0	0	0	0	0	0
7.7632e+12	0	712.84	0	0	0	0	0	0	0	0	0	698.7	0	0	0	0	0	0	0	0	0	700.97	0	0	703.35	0	0	0	0	0	0	0	0	0	0	0	712.84	717.38	0	0	0	0	0	0	0	0	0	0	0
7.8097e+12	0	708.77	0	0	0	0	0	0	0	0	0	691.46	0	0	0	0	0	0	0	0	0	695.39	0	0	698.38	0	0	0	0	0	0	0	0	0	0	0	708.77	713.59	0	0	0	0	0	0	0	0	0	0	0
7.8562e+12	0	755.99	0	0	0	0	0	0	0	0	0	733.3	0	725.84	0	0	0	0	0	0	0	743.46	0	0	744.52	0	0	0	0	0	0	0	0	0	0	0	755.99	756.4	0	0	0	0	0	0	716.74	0	0	0	0
7.9027e+12	0	731.36	0	0	0	0	0	0	0	0	0	715.69	0	709.59	0	0	0	0	0	0	0	720.01	0	0	721.77	0	0	0	0	0	0	0	0	0	0	0	731.36	735.37	0	0	0	0	0	0	692.37	0	0	0	0
7.9492e+12	0	722.22	0	0	0	0	0	0	0	0	0	707.92	0	701.74	0	0	0	0	0	0	0	710.85	0	0	712.79	0	0	0	0	0	0	0	0	0	0	0	722.22	726.71	0	0	0	0	0	0	0	0	0	0	0
7.9957e+12	0	716.5	0	0	0	0	0	0	0	0	0	702.44	0	695.22	0	0	0	0	0	0	0	704.77	0	0	706.82	0	0	0	0	0	0	0	0	0	0	0	716.5	721.17	0	0	0	0	0	0	0	0	0	0	0
8.0422e+12	0	712.2	0	0	0	0	0	0	0	0	0	697.49	0	0	0	0	0	0	0	0	0	699.52	0	0	701.94	0	0	0	0	0	0	0	0	0	0	0	712.2	716.97	0	0	0	0	0	0	0	0	0	0	0
8.0886e+12	0	823.97	0	0	0	0	0	0	0	743.23	0	761.57	739.84	746.53	0	0	0	0	0	0	0	805.34	0	0	804.11	0	0	0	0	0	0	701.79	0	0	0	0	823.97	788.58	0	0	0	0	0	0	765.25	0	0	0	0
8.1351e+12	0	740.04	0	0	0	0	0	0	0	0	0	722.43	0	715.68	0	0	0	0	0	0	0	727.58	0	0	729.15	0	0	0	0	0	0	0	0	0	0	0	740.04	743.67	0	0	0	0	0	0	702.51	0	0	0	0
8.1816e+12	0	727.29	0	0	0	0	0	0	0	0	0	712.22	0	705.95	0	0	0	0	0	0	0	715.45	0	0	717.33	0	0	0	0	0	0	0	0	0	0	0	727.29	731.84	0	0	0	0	0	0	0	0	0	0	0
8.2281e+12	0	720.44	0	0	0	0	0	0	0	0	0	706.07	0	699.58	0	0	0	0	0	0	0	708.46	0	0	710.47	0	0	0	0	0	0	0	0	0	0	0	720.44	725.22	0	0	0	0	0	0	0	0	0	0	0
8.2746e+12	0	715.6	0	0	0	0	0	0	0	0	0	701.17	0	691.8	0	0	0	0	0	0	0	703.18	0	0	705.38	0	0	0	0	0	0	0	0	0	0	0	715.6	720.49	0	0	0	0	0	0	0	0	0	0	0
8.3211e+12	0	711.74	0	0	0	0	0	0	0	0	0	696.22	0	0	0	0	0	0	0	0	0	698.31	0	0	700.84	0	0	0	0	0	0	0	0	0	0	0	711.74	716.73	0	0	0	0	0	0	0	0	0	0	0
8.3676e+12	0	754.17	0	0	691.83	0	0	0	0	0	0	732.38	0	725.32	0	0	0	0	0	0	0	739.29	0	0	740.94	0	0	0	0	0	0	0	0	0	0	0	754.17	756.27	0	0	0	0	0	0	713.42	0	0	0	0
8.414e+12	0	733.37	0	0	691.29	0	0	0	0	0	0	717.21	0	711	0	0	0	0	0	0	0	720.68	0	0	722.57	0	0	0	690.01	0	0	0	0	0	0	0	733.37	737.89	0	0	0	0	0	0	692.9	0	0	0	0
8.4605e+12	0	724.75	0	0	690.77	0	0	0	0	0	0	709.84	0	703.72	0	0	0	0	0	0	0	712.33	0	0	714.34	0	0	0	690.08	0	0	0	0	0	0	0	724.75	729.63	0	0	0	0	0	0	0	0	0	0	0
8.507e+12	0	719.19	0	0	690.32	0	0	0	0	0	0	704.63	0	697.99	0	0	0	0	0	0	0	706.6	0	0	708.7	0	0	0	0	0	0	0	0	0	0	0	719.19	724.2	0	0	0	0	0	0	0	0	0	0	0
8.5535e+12	0	714.94	0	0	0	0	0	0	0	0	0	700.12	0	0	0	0	0	0	0	0	0	701.81	0	0	704.19	0	0	0	0	0	0	0	0	0	0	0	714.94	720.03	0	0	0	0	0	0	0	0	0	0	0
8.6e+12	0	792.84	0	0	695.16	0	0	0	0	718.02	0	752.64	714.27	743.78	0	0	0	0	0	0	0	770.62	0	0	773.55	0	0	0	0	0	0	698.51	0	0	0	0	792.84	782.5	0	0	0	0	0	0	739.53	0	0	0	0
8.6465e+12	0	741.31	0	0	694.61	0	0	0	0	0	0	723.35	0	716.6	0	0	0	0	0	0	0	727.31	0	0	729.31	0	0	0	690.71	0	0	0	0	0	0	0	741.31	745.55	0	0	0	0	0	0	702.23	0	0	0	0
8.693e+12	0	729.64	0	0	694.05	0	0	0	0	0	0	713.93	0	707.62	0	0	0	0	0	0	0	716.61	0	0	718.65	0	0	0	692.13	0	0	0	0	0	0	0	729.64	734.56	0	0	0	0	0	0	0	0	0	0	0
8.7394e+12	0	723.04	0	0	693.61	0	0	0	0	0	0	708.03	0	701.64	0	0	0	0	0	0	0	710.09	0	0	712.22	0	0	0	691.4	0	0	0	0	0	0	0	723.04	728.12	0	0	0	0	0	0	0	0	0	0	0
8.7859e+12	0	718.28	0	0	693.25	0	0	0	0	0	0	703.38	0	695.93	0	0	0	0	0	0	0	705.15	0	0	707.36	0	0	0	0	0	0	0	0	0	0	0	718.28	723.46	0	0	0	0	0	0	0	0	0	0	0
8.8324e+12	0	714.46	0	0	692.88	0	0	0	0	0	0	699.06	0	0	0	0	0	0	0	0	0	700.67	0	0	703.22	0	0	0	0	0	0	0	0	0	0	0	714.46	719.71	0	0	0	0	0	0	0	0	0	0	0
8.8789e+12	0	753.32	0	0	697.88	0	0	0	0	0	0	732.31	0	724.62	0	0	0	0	0	0	0	737.16	0	0	739.46	0	0	0	691.23	0	0	0	691.92	0	0	0	753.32	756.58	0	0	0	0	0	0	711.62	0	0	0	0
8.9254e+12	0	735.4	0	0	697.32	0	0	0	0	0	0	718.85	0	712.04	0	0	0	0	0	0	0	721.6	0	0	723.65	0	0	0	693.97	0	0	0	691.15	0	0	0	735.4	740.28	0	0	0	0	0	0	693.82	0	0	0	0
8.9719e+12	0	727.23	0	0	696.87	0	0	0	0	0	0	711.77	0	705.22	0	0	0	0	0	0	0	713.88	0	0	716.01	0	0	0	693.9	0	0	0	690.58	0	0	0	727.23	732.34	0	0	0	0	0	0	0	0	0	0	0
9.0184e+12	0	721.79	0	0	696.5	0	0	0	0	0	0	706.7	0	699.89	0	0	0	0	0	0	0	708.44	0	0	710.65	0	0	0	692.53	0	0	0	690.17	0	0	0	721.79	727	0	0	0	0	0	0	0	0	0	0	0
9.0649e+12	0	717.58	0	0	696.14	0	0	0	0	0	0	702.39	0	692.97	0	0	0	0	0	0	0	704	0	0	706.32	0	0	0	690.16	0	0	0	0	0	0	0	717.58	722.89	0	0	0	0	0	0	0	0	0	0	0
9.1113e+12	0	779.21	0	0	700.97	0	0	0	0	705.23	0	747.01	701.13	739.63	0	0	0	0	0	0	0	758.29	0	0	761.61	0	0	0	691.97	0	0	697.28	694.93	0	0	0	779.21	777.17	0	0	0	0	0	0	729.67	0	0	0	0
9.1578e+12	0	742.69	0	0	700.39	0	0	0	0	0	0	724.29	0	717.53	0	0	0	0	0	0	0	727.62	0	0	729.95	0	0	0	695.22	0	0	0	694.19	0	0	0	742.69	747.41	0	0	0	0	0	690.13	701.88	0	0	0	0
9.2043e+12	0	731.88	0	0	699.88	0	0	0	0	0	0	715.57	0	709.11	0	0	0	0	0	0	0	717.89	0	0	720.1	0	0	0	695.99	0	0	0	693.55	0	0	0	731.88	737.04	0	0	0	0	0	0	0	0	0	0	0
9.2508e+12	0	725.48	0	0	699.5	0	0	0	0	0	0	709.88	0	703.42	0	0	0	0	0	0	0	711.75	0	0	714.04	0	0	0	695.03	0	0	0	693.11	0	0	0	725.48	730.73	0	0	0	0	0	0	0	0	0	0	0
9.2973e+12	0	720.82	0	0	699.15	0	0	0	0	0	0	705.42	0	698.36	0	0	0	0	0	0	0	707.02	0	0	709.37	0	0	0	693.25	0	0	0	692.69	0	0	0	720.82	726.13	0	0	0	0	0	0	0	0	0	0	0
9.3438e+12	0	916.36	0	0	703.9	0	0	0	0	866.76	0	749.23	863.17	748.87	0	0	0	0	0	0	0	906.08	0	0	907.96	0	0	0	695.26	0	0	702.07	697.84	0	0	0	916.36	789.46	0	0	0	0	0	0	888.41	0	0	0	0
9.3903e+12	0	753.15	0	0	703.34	0	0	0	0	0	0	732.05	0	724.65	0	0	0	0	0	0	0	736.41	0	0	739	0	0	0	696.15	0	0	0	697.13	0	0	0	753.15	757.26	0	0	0	0	0	690.34	709.74	0	0	0	0
9.4367e+12	0	737.3	0	0	702.78	0	0	0	0	0	0	720.16	0	713.3	0	0	0	0	0	0	0	722.66	0	0	724.91	0	0	0	697.95	0	0	0	696.44	0	0	0	737.3	742.49	0	0	0	0	0	690.99	693.85	0	0	0	0
9.4832e+12	0	729.45	0	0	702.39	0	0	0	0	0	0	713.45	0	706.82	0	0	0	0	0	0	0	715.45	0	0	717.69	0	0	0	697.39	0	0	0	695.96	0	0	0	729.45	734.79	0	0	0	0	0	0	0	0	0	0	0
9.5297e+12	0	724.15	0	0	702.07	0	0	0	0	0	0	708.56	0	701.76	0	0	0	0	0	0	0	710.25	0	0	712.6	0	0	0	695.87	0	0	0	695.54	0	0	0	724.15	729.53	0	0	0	0	0	0	0	0	0	0	0
9.5762e+12	0	720.05	0	0	701.72	0	0	0	0	0	0	704.45	0	696.39	0	0	0	0	0	0	0	705.99	0	0	708.41	0	0	0	693.77	0	0	0	695.07	0	0	0	720.05	725.46	0	0	0	0	0	0	0	0	0	0	0
9.6227e+12	0	772.57	0	0	706.19	0	0	0	0	697.94	0	744.2	692.14	737.22	0	0	0	0	0	0	0	752.43	0	0	755.78	0	0	0	696.94	0	0	695.77	699.9	0	0	0	772.57	773.86	0	0	0	0	0	0	723.95	0	0	0	0
9.6692e+12	0	744.06	0	0	705.57	0	0	0	0	0	0	725.41	0	718.63	0	0	0	0	0	0	0	728.35	0	0	730.84	0	0	0	699.67	0	0	0	699.17	0	0	0	744.06	749.15	0	0	0	0	0	692.74	701.61	0	0	0	0
9.7157e+12	0	733.88	0	0	705.12	0	0	0	0	0	0	717.23	0	710.63	0	0	0	0	0	0	0	719.32	0	0	721.65	0	0	0	699.69	0	0	0	698.65	0	0	0	733.88	739.31	0	0	0	0	0	691.55	0	0	0	0	0
9.7622e+12	0	727.66	0	0	704.81	0	0	0	0	0	0	711.72	0	705.15	0	0	0	0	0	0	0	713.5	0	0	715.86	0	0	0	698.41	0	0	0	698.26	0	0	0	727.66	733.15	0	0	0	0	0	0	0	0	0	0	0
9.8086e+12	0	723.11	0	0	704.49	0	0	0	0	0	0	707.4	0	700.43	0	0	0	0	0	0	0	708.94	0	0	711.39	0	0	0	696.62	0	0	0	697.84	0	0	0	723.11	728.6	0	0	0	0	0	0	0	0	0	0	0
9.8551e+12	692.27	844.51	0	0	708.9	0	0	0	0	750.96	0	772.41	748.51	763.03	0	0	0	0	0	0	0	821.53	0	0	826.07	0	0	0	698.42	0	0	707.44	702.58	0	0	0	844.51	805.08	0	0	0	0	0	0	778.85	0	0	0	0
9.9016e+12	691.83	753.38	0	0	708.27	0	0	0	0	0	0	732.05	0	724.83	0	0	0	0	0	0	0	736.17	0	0	738.96	0	0	0	700.92	0	0	0	701.82	0	0	0	753.38	758.01	0	0	0	0	0	693.07	709.41	0	0	0	0
9.9481e+12	691.36	739.03	0	0	707.74	0	0	0	0	0	0	721.33	0	714.43	0	0	0	0	0	0	0	723.72	0	0	726.2	0	0	0	701.73	0	0	0	701.21	0	0	0	739.03	744.5	0	0	0	0	0	693.67	695.01	0	0	0	0
9.9946e+12	690.87	731.48	0	0	707.42	0	0	0	0	0	0	714.96	0	708.23	0	0	0	0	0	0	0	716.9	0	0	719.31	0	0	0	700.7	0	0	0	700.84	0	0	0	731.48	737.07	0	0	0	0	0	691.31	0	0	0	0	0
1.0041e+13	690.35	726.31	0	0	707.14	0	0	0	0	0	0	710.24	0	703.4	0	0	0	0	0	0	0	711.94	0	0	714.4	0	0	0	699.04	0	0	0	700.45	0	0	0	726.31	731.91	0	0	0	0	0	0	0	0	0	0	0
1.0088e+13	0	722.29	0	0	706.78	0	0	0	0	0	0	706.3	0	698.73	0	0	0	0	0	0	0	707.82	0	0	710.37	0	0	0	697.01	0	0	0	699.97	0	0	0	722.29	727.88	0	0	0	0	0	0	0	0	0	0	0
1.0134e+13	694.81	768.95	0	0	710.9	0	0	0	0	690.02	0	742.48	0	735.53	0	0	0	0	0	0	0	749.15	0	0	752.46	0	0	0	701.29	0	0	694.23	704.39	0	0	0	768.95	771.87	0	0	0	0	0	692.04	720.13	0	0	0	0
1.0181e+13	694.35	745.34	0	0	710.28	0	0	0	0	0	0	726.37	0	719.61	0	0	0	0	0	0	0	729.1	0	0	731.74	0	0	0	703.68	0	0	0	703.68	0	0	0	745.34	750.73	0	0	0	0	0	695.44	701.29	0	0	0	0
1.0227e+13	693.85	735.75	0	0	709.9	0	0	0	0	0	0	718.68	0	712.03	0	0	0	0	0	0	0	720.65	0	0	723.12	0	0	0	703.07	0	0	0	703.27	0	0	0	735.75	741.42	0	0	0	0	0	694.05	0	0	0	0	0
1.0274e+13	693.36	729.72	0	0	709.65	0	0	0	0	0	0	713.38	0	706.73	0	0	0	0	0	0	0	715.1	0	0	717.54	0	0	0	701.51	0	0	0	702.94	0	0	0	729.72	735.42	0	0	0	0	0	690.75	0	0	0	0	0
1.032e+13	692.9	725.25	0	0	709.34	0	0	0	0	0	0	709.18	0	702.23	0	0	0	0	0	0	0	710.72	0	0	713.23	0	0	0	699.61	0	0	0	702.52	0	0	0	725.25	730.94	0	0	0	0	0	0	0	0	0	0	0
1.0366e+13	697.71	811.29	0	0	713.42	0	0	0	0	723.38	0	765.25	720.99	755.83	0	0	0	0	0	0	0	786.6	0	0	791.15	0	0	0	701.45	0	0	706.11	706.88	0	0	0	811.29	799.23	0	0	0	0	0	0	747.83	0	0	0	0
1.0413e+13	697.27	753.76	0	0	712.76	0	0	0	0	0	0	732.57	0	725.24	0	0	0	0	0	0	0	736.25	0	0	739.11	0	0	0	705.07	0	0	0	706.08	0	0	0	753.76	758.82	0	0	0	0	0	695.92	708.41	0	0	0	0
1.0459e+13	696.79	740.67	0	0	712.28	0	0	0	0	0	0	722.64	0	715.65	0	0	0	0	0	0	0	724.89	0	0	727.49	0	0	0	705.22	0	0	0	705.57	0	0	0	740.67	746.37	0	0	0	0	0	695.95	695.42	0	0	0	0
1.0506e+13	696.3	733.44	0	0	712.03	0	0	0	0	0	0	716.54	0	709.67	0	0	0	0	0	0	0	718.39	0	0	720.9	0	0	0	703.79	0	0	0	705.28	0	0	0	733.44	739.22	0	0	0	0	0	693.67	0	0	0	0	0
1.0552e+13	695.83	728.38	0	0	711.77	0	0	0	0	0	0	711.95	0	705.01	0	0	0	0	0	0	0	713.63	0	0	716.13	0	0	0	701.95	0	0	0	704.92	0	0	0	728.38	734.15	0	0	0	0	0	0	0	0	0	0	0
1.0599e+13	695.38	724.41	0	0	711.39	0	0	0	0	0	0	708.12	0	700.69	0	0	0	0	0	0	0	709.63	0	0	712.22	0	0	0	699.92	0	0	0	704.42	0	0	0	724.41	730.16	0	0	0	0	0	0	0	0	0	0	0
1.0645e+13	700.02	766.77	0	0	715.19	0	691.13	0	0	0	0	741.48	0	733.63	0	0	0	0	0	0	0	747.2	0	0	750.45	0	0	0	705.32	0	0	693.58	708.45	0	0	0	766.77	770.76	0	0	0	690.67	0	695.3	718.16	0	0	0	0
1.0692e+13	699.54	746.59	0	0	714.59	0	0	0	0	0	0	727.22	0	720.08	0	0	0	0	0	0	0	729.92	0	0	732.69	0	0	0	707.14	0	0	0	707.8	0	0	0	746.59	752.24	0	0	0	0	0	697.81	701.63	0	0	0	0
1.0738e+13	699.05	737.55	0	0	714.3	0	0	0	0	0	0	719.93	0	712.99	0	0	0	0	0	0	0	721.94	0	0	724.57	0	0	0	706.05	0	0	0	707.49	0	0	0	737.55	743.4	0	0	0	0	0	696.16	0	0	0	0	0
1.0785e+13	698.58	731.7	0	0	714.09	0	0	0	0	0	0	714.83	0	707.93	0	0	0	0	0	0	0	716.58	0	0	719.14	0	0	0	704.24	0	0	0	707.2	0	0	0	731.7	737.55	0	0	0	0	0	693.24	0	0	0	0	0
1.0831e+13	698.14	727.3	0	0	713.76	0	0	0	0	0	0	710.74	0	703.64	0	0	0	0	0	0	0	712.35	0	0	714.91	0	0	0	702.24	0	0	0	706.77	0	0	0	727.3	733.12	0	0	0	0	0	0	0	0	0	0	0
1.0878e+13	702.65	795.12	0	0	717.56	0	690.45	0	0	712.11	0	758.71	708.55	748.97	0	0	0	0	0	0	0	771.62	0	0	775.72	0	0	0	704.59	0	0	703.89	710.78	0	0	0	795.12	792.66	0	0	0	693.22	0	692.08	736.13	0	0	0	0
1.0924e+13	702.2	754.24	0	0	716.86	0	0	0	0	0	0	733	0	725.48	0	0	0	0	0	0	0	736.42	0	0	739.38	0	0	0	708.59	0	0	0	709.98	0	0	0	754.24	759.68	0	0	0	691.9	0	698.93	707.44	0	0	0	0
1.0971e+13	701.71	742.23	0	0	716.47	0	0	0	0	0	0	723.75	0	716.64	0	0	0	0	0	0	0	725.99	0	0	728.72	0	0	0	708.21	0	0	0	709.59	0	0	0	742.23	748.11	0	0	0	691.41	0	698.2	695.53	0	0	0	0
1.1017e+13	701.24	735.29	0	0	716.28	0	0	0	0	0	0	717.91	0	710.9	0	0	0	0	0	0	0	719.75	0	0	722.37	0	0	0	706.5	0	0	0	709.36	0	0	0	735.29	741.19	0	0	0	691.11	0	695.8	0	0	0	0	0
1.1064e+13	700.79	730.32	0	0	716.03	0	0	0	0	0	0	713.46	0	706.41	0	0	0	0	0	0	0	715.12	0	0	717.7	0	0	0	704.52	0	0	0	709	0	0	0	730.32	736.2	0	0	0	690.58	0	691.93	0	0	0	0	0
1.111e+13	705.16	930.8	0	0	719.84	0	0	0	0	883.84	0	762.12	880.62	746.82	0	0	0	0	0	0	0	921.25	0	0	922.95	0	0	0	705.51	0	0	698.49	713.03	0	0	0	930.8	800.01	0	0	0	695.54	0	0	904.2	0	0	0	0
1.1157e+13	704.73	765.42	0	0	719.11	0	692.19	0	0	0	0	741.08	0	733.2	0	0	0	0	0	0	0	745.91	0	0	749.16	0	0	0	709.08	0	0	691.91	712.16	0	0	0	765.42	770.14	0	0	0	694.18	0	698.89	715.94	0	0	0	0
1.1203e+13	704.24	747.78	0	0	718.57	0	0	0	0	0	0	728.23	0	721.03	0	0	0	0	0	0	0	730.77	0	0	733.62	0	0	0	710.26	0	0	0	711.6	0	0	0	747.78	753.64	0	0	0	693.46	0	699.98	701.39	0	0	0	0
1.125e+13	703.76	739.22	0	0	718.37	0	0	0	0	0	0	721.28	0	714.24	0	0	0	0	0	0	0	723.23	0	0	725.91	0	0	0	708.82	0	0	0	711.39	0	0	0	739.22	745.18	0	0	0	693.15	0	698.13	0	0	0	0	0
1.1296e+13	703.31	733.52	0	0	718.17	0	0	0	0	0	0	716.34	0	709.32	0	0	0	0	0	0	0	718.03	0	0	720.63	0	0	0	706.83	0	0	0	711.11	0	0	0	733.52	739.45	0	0	0	692.66	0	695.3	0	0	0	0	0
1.1343e+13	702.89	729.17	0	0	717.82	0	0	0	0	0	0	712.34	0	705.17	0	0	0	0	0	0	0	713.91	0	0	716.49	0	0	0	704.74	0	0	0	710.64	0	0	0	729.17	735.07	0	0	0	691.9	0	690.35	0	0	0	0	0
1.1389e+13	707.15	786.44	0	0	721.33	0	693.05	0	0	703.62	0	754.86	698.59	745.05	0	0	0	0	0	0	0	763.96	0	0	767.77	0	0	0	708.14	0	0	701.42	714.33	0	0	0	786.44	787.8	0	0	0	696.47	0	696.12	730.1	0	692.3	0	0
1.1436e+13	706.68	754.78	0	0	720.63	0	691.18	0	0	0	0	733.62	0	725.85	0	0	0	0	0	0	0	736.78	0	0	739.8	0	0	0	711.84	0	0	0	713.57	0	0	0	754.78	760.51	0	0	0	695.48	0	701.26	707.1	0	691.86	0	0
1.1482e+13	706.19	743.66	0	0	720.35	0	0	0	0	0	0	724.91	0	717.59	0	0	0	0	0	0	0	727.11	0	0	729.89	0	0	0	710.96	0	0	0	713.3	0	0	0	743.66	749.67	0	0	0	695.04	0	700.08	696.21	0	691.43	0	0
1.1529e+13	705.73	736.94	0	0	720.2	0	0	0	0	0	0	719.27	0	712.07	0	0	0	0	0	0	0	721.09	0	0	723.77	0	0	0	709.02	0	0	0	713.11	0	0	0	736.94	742.95	0	0	0	694.65	0	697.71	0	0	690.98	0	0
1.1575e+13	705.31	732.07	0	0	719.93	0	0	0	0	0	0	714.93	0	707.73	0	0	0	0	0	0	0	716.57	0	0	719.2	0	0	0	706.9	0	0	0	712.72	0	0	0	732.07	738.03	0	0	0	694.03	0	694.36	0	0	690.51	0	0
1.1622e+13	709.46	858.56	0	0	723.47	0	0	0	0	757.88	0	785.77	755.28	773.23	0	0	0	0	0	0	0	838.66	0	0	842.59	0	0	0	707.61	0	0	712.83	716.45	0	0	0	858.56	816.37	0	0	691.63	698.63	0	691.96	788.96	0	695.14	0	0
1.1668e+13	709.01	764.58	0	0	722.7	0	693.74	0	0	0	0	740.84	0	732.61	0	0	0	0	0	0	0	745.13	0	0	748.41	0	0	0	712.52	0	0	690.52	715.55	0	0	0	764.58	769.81	0	0	0	697.43	0	702.08	714.28	0	694.66	0	0
1.1715e+13	708.52	748.87	0	0	722.25	0	0	0	0	0	0	729.12	0	721.67	0	0	0	0	0	0	0	731.62	0	0	734.52	0	0	0	712.99	0	0	0	715.12	0	0	0	748.87	754.9	0	0	0	696.91	0	702.1	701.36	0	694.18	0	0
1.1761e+13	708.04	740.7	0	0	722.12	0	0	0	0	0	0	722.47	0	715.23	0	0	0	0	0	0	0	724.42	0	0	727.16	0	0	0	711.26	0	0	0	714.98	0	0	0	740.7	746.79	0	0	0	696.58	0	700	0	0	693.72	0	0
1.1808e+13	707.62	735.13	0	0	721.93	0	0	0	0	0	0	717.67	0	710.47	0	0	0	0	0	0	0	719.36	0	0	722.03	0	0	0	709.13	0	0	0	714.7	0	0	0	735.13	741.18	0	0	0	696.06	0	697.23	0	0	693.26	0	0
1.1854e+13	707.21	730.86	0	0	721.54	0	0	0	0	0	0	713.76	0	706.46	0	0	0	0	0	0	0	715.32	0	0	717.97	0	0	0	706.96	0	0	0	714.18	0	0	0	730.86	736.86	0	0	0	695.23	0	692.83	0	0	692.8	0	0
1.1901e+13	711.25	781.21	0	0	724.77	0	694.73	0	0	698	0	752.29	690.91	742.71	0	0	0	0	0	0	0	759.37	0	0	763.08	0	0	0	711.73	0	0	699.24	717.57	0	0	0	781.21	784.43	0	0	691.99	699.42	0	701.11	725.64	0	697.35	0	0
1.1947e+13	710.76	755.33	0	0	724.11	0	691.98	0	0	0	0	734.17	0	726.33	0	0	0	0	0	0	0	737.18	0	0	740.24	0	0	0	714.69	0	0	0	716.9	0	0	0	755.33	761.28	0	0	691.31	698.7	0	703.76	706.48	0	696.92	0	0
1.1993e+13	710.27	744.92	0	0	723.94	0	0	0	0	0	0	725.97	0	718.55	0	0	0	0	0	0	0	728.13	0	0	730.95	0	0	0	713.42	0	0	0	716.74	0	0	0	744.92	751.09	0	0	691.42	698.38	0	702	696.28	0	696.48	0	0
1.204e+13	709.83	738.43	0	0	723.82	0	0	0	0	0	0	720.52	0	713.22	0	0	0	0	0	0	0	722.32	0	0	725.04	0	0	0	711.31	0	0	0	716.56	0	0	0	738.43	744.57	0	0	691.13	697.93	0	699.52	0	0	696.03	0	0
1.2086e+13	709.43	733.66	0	0	723.51	0	0	0	0	0	0	716.28	0	708.98	0	0	0	0	0	0	0	717.89	0	0	720.58	0	0	0	709.09	0	0	0	716.14	0	0	0	733.66	739.74	0	0	690.29	697.23	0	696.35	0	0	695.58	0	0
1.2133e+13	713.38	824.91	0	0	726.8	0	691.66	0	0	727.9	0	777.65	725.66	765.44	0	0	0	0	0	0	0	801.04	0	0	805.53	0	0	0	710.08	0	0	710.97	719.57	0	0	0	824.91	811.13	0	0	694.39	701.44	0	696.73	755.57	0	699.94	0	0
1.2179e+13	712.92	764.07	0	0	726	0	694.73	0	0	0	0	740.75	0	732.29	0	0	0	0	0	0	0	744.64	0	0	747.93	0	0	0	715.65	0	0	0	718.68	0	0	0	764.07	769.66	0	0	692.9	700.4	0	704.63	713.15	0	699.49	0	0
1.2226e+13	712.42	749.86	0	0	725.67	0	0	0	0	0	0	729.96	0	722.27	0	0	0	0	0	0	0	732.4	0	0	735.33	0	0	0	715.44	0	0	0	718.4	0	0	0	749.86	756.05	0	0	692.88	700.07	0	703.8	701.34	0	699.04	0	0
1.2272e+13	711.96	742.04	0	0	725.6	0	0	0	0	0	0	723.58	0	716.14	0	0	0	0	0	0	0	725.52	0	0	728.3	0	0	0	713.46	0	0	0	718.31	0	0	0	742.04	748.27	0	0	692.75	699.74	0	701.53	0	0	698.58	0	0
1.2319e+13	711.55	736.62	0	0	725.39	0	0	0	0	0	0	718.89	0	711.53	0	0	0	0	0	0	0	720.58	0	0	723.31	0	0	0	711.2	0	0	0	717.99	0	0	0	736.62	742.8	0	0	692.08	699.13	0	698.83	0	0	698.12	0	0
1.2365e+13	711.16	732.42	0	0	724.95	0	0	0	0	0	0	715.07	0	707.64	0	0	0	0	0	0	0	716.63	0	0	719.34	0	0	0	708.97	0	0	0	717.42	0	0	0	732.42	738.54	0	0	690.94	698.27	0	695.12	0	0	697.67	0	0
1.2412e+13	714.99	777.8	0	0	727.92	0	696.47	0	0	691.75	0	750.53	0	741.2	0	0	0	691.7	0	0	0	756.4	0	0	760.04	0	0	0	715.2	0	0	697.9	720.53	0	0	0	777.8	782.13	0	0	694.75	702.11	0	704.7	722.7	0	701.95	0	0
1.2458e+13	714.49	755.88	0	0	727.36	0	692.98	0	0	0	0	734.72	0	726.8	0	0	0	691.12	0	0	0	737.58	0	0	740.65	0	0	0	717.2	0	0	0	720	0	0	0	755.88	762.01	0	0	694.3	701.63	0	705.79	706.23	0	701.52	0	0
1.2505e+13	714.01	746.1	0	0	727.27	0	0	0	0	0	0	726.96	0	719.44	0	0	0	690.57	0	0	0	729.06	0	0	731.91	0	0	0	715.6	0	0	0	719.94	0	0	0	746.1	752.4	0	0	694.3	701.41	0	703.72	696.69	0	701.08	0	0
1.2551e+13	713.59	739.81	0	0	727.16	0	0	0	0	0	0	721.67	0	714.3	0	0	0	690.03	0	0	0	723.44	0	0	726.21	0	0	0	713.35	0	0	0	719.74	0	0	0	739.81	746.08	0	0	693.87	700.91	0	701.14	0	0	700.63	0	0
1.2598e+13	713.21	735.13	0	0	726.81	0	0	0	0	0	0	717.53	0	710.16	0	0	0	0	0	0	0	719.13	0	0	721.86	0	0	0	711.06	0	0	0	719.27	0	0	0	735.13	741.34	0	0	692.92	700.13	0	698.15	0	0	700.18	0	0
1.2644e+13	716.98	807.39	0	0	729.85	0	694.24	0	0	715.49	0	769.74	712.76	758.18	0	0	0	694.09	0	0	0	783.26	0	0	787.59	0	0	0	713.08	0	0	708.45	722.42	0	0	0	807.39	804.13	0	0	696.84	703.97	0	702.05	741.2	0	704.3	0	0
1.2691e+13	716.5	763.77	0	0	729.06	0	695.44	0	0	0	0	740.77	0	732.32	0	0	0	693.57	0	0	0	744.36	0	0	747.62	0	0	0	718.44	0	0	0	721.59	0	0	0	763.77	769.67	0	0	695.87	703.12	0	707.42	711.63	0	703.87	0	0
1.2737e+13	715.99	750.78	0	0	728.86	0	0	0	0	0	0	730.79	0	723.01	0	0	0	693.01	0	0	0	733.13	0	0	736.08	0	0	0	717.66	0	0	0	721.46	0	0	0	750.78	757.12	0	0	695.8	702.97	0	705.7	701.04	0	703.43	0	0
1.2784e+13	715.55	743.3	0	0	728.83	0	0	0	0	0	0	724.64	0	717.12	0	0	0	692.46	0	0	0	726.53	0	0	729.35	0	0	0	715.49	0	0	0	721.38	0	0	0	743.3	749.65	0	0	695.51	702.63	0	703.17	0	0	702.99	0	0
1.283e+13	715.17	738.01	0	0	728.58	0	0	0	0	0	0	720.07	0	712.62	0	0	0	691.92	0	0	0	721.74	0	0	724.5	0	0	0	713.14	0	0	0	721.02	0	0	0	738.01	744.3	0	0	694.76	701.95	0	700.43	0	0	702.54	0	0
1.2877e+13	718.89	943.73	0	0	731.72	0	0	0	0	899.37	0	769.94	896.45	755.38	0	0	0	696.44	0	0	0	934.96	0	0	936.53	0	0	0	713.06	0	0	705.83	724.27	0	0	0	943.73	805.86	0	0	698.86	705.84	0	699.07	918.77	0	706.55	0	0
1.2923e+13	718.43	775.45	0	0	730.83	0	697.46	0	0	0	0	749.32	0	739.98	0	0	0	695.9	0	0	0	754.38	0	0	757.96	0	0	0	718.46	0	0	696.88	723.26	0	0	0	775.45	780.52	0	0	697.37	704.64	0	707.72	719.82	0	706.13	0	0
1.297e+13	717.92	756.41	0	0	730.39	0	693.49	0	0	0	0	735.25	0	727.12	0	0	0	695.38	0	0	0	737.98	0	0	741.05	0	0	0	719.48	0	0	0	722.89	0	0	0	756.41	762.72	0	0	697.16	704.39	0	707.43	705.56	0	705.7	0	0
1.3016e+13	717.45	747.19	0	0	730.39	0	0	0	0	0	0	727.87	0	720.15	0	0	0	694.81	0	0	0	729.92	0	0	732.81	0	0	0	717.56	0	0	0	722.9	0	0	0	747.19	753.61	0	0	697	704.21	0	705.07	696.51	0	705.27	0	0
1.3063e+13	717.05	741.1	0	0	730.26	0	0	0	0	0	0	722.72	0	715.17	0	0	0	694.24	0	0	0	724.49	0	0	727.3	0	0	0	715.19	0	0	0	722.67	0	0	0	741.1	747.48	0	0	696.41	703.65	0	702.45	0	0	704.82	0	0
1.3109e+13	716.69	736.52	0	0	729.85	0	0	0	0	0	0	718.65	0	711.13	0	0	0	693.7	0	0	0	720.27	0	0	723.05	0	0	0	712.84	0	0	0	722.14	0	0	0	736.52	742.82	0	0	695.39	702.8	0	699.53	0	0	704.38	0	0
1.3156e+13	720.29	797.41	0	0	732.66	0	697.46	0	0	708.14	0	764.34	704.04	753.37	0	0	0	698.14	0	0	0	773.81	0	0	777.96	0	0	0	716.41	0	0	706.4	725.03	0	0	0	797.41	798.49	0	0	699.01	706.3	0	706.01	734.88	0	708.3	0	0
1.3202e+13	719.79	763.61	0	0	731.93	0	696.55	0	0	0	0	740.81	0	732.27	0	0	0	697.61	0	0	0	744.15	0	0	747.41	0	0	0	720.86	0	0	0	724.31	0	0	0	763.61	769.75	0	0	698.42	705.68	0	709.28	711.17	0	707.87	0	0
1.3249e+13	719.28	751.64	0	0	731.85	0	690.44	0	0	0	0	731.5	0	723.59	0	0	0	697.08	0	0	0	733.77	0	0	736.76	0	0	0	719.58	0	0	0	724.31	0	0	0	751.64	758.1	0	0	698.39	705.64	0	707.19	701.27	0	707.44	0	0
1.3295e+13	718.87	744.47	0	0	731.83	0	0	0	0	0	0	725.57	0	717.94	0	0	0	696.53	0	0	0	727.45	0	0	730.31	0	0	0	717.26	0	0	0	724.22	0	0	0	744.47	750.91	0	0	697.97	705.25	0	704.56	690.57	0	707	0	0
1.3342e+13	718.51	739.31	0	0	731.53	0	0	0	0	0	0	721.1	0	713.57	0	0	0	695.97	0	0	0	722.78	0	0	725.59	0	0	0	714.84	0	0	0	723.8	0	0	0	739.31	745.68	0	0	697.13	704.5	0	701.82	0	0	706.56	0	0
1.3388e+13	722.07	868.95	0	692.18	734.45	0	0	0	0	765.43	0	795.35	762.61	783.69	0	0	0	700.27	0	0	0	851.28	0	0	854.79	0	0	0	714.65	0	0	714.25	726.8	0	0	690.84	868.95	824.26	0	0	700.85	708.06	0	701.43	805	0	710.37	0	0
1.3435e+13	721.6	773.77	0	691.7	733.54	0	698.94	0	0	0	0	748.41	0	739.15	0	0	0	699.76	0	0	0	752.9	0	0	756.42	0	0	0	721.32	0	0	695.08	725.81	0	0	690.26	773.77	779.34	0	0	699.73	706.98	0	710.62	718.65	0	709.96	0	0
1.3481e+13	721.07	756.92	0	691.23	733.24	0	694.37	0	0	0	0	735.73	0	727.52	0	0	0	699.22	0	0	0	738.33	0	0	741.43	0	0	0	721.47	0	0	0	725.62	0	0	0	756.92	763.37	0	0	699.74	706.93	0	709.3	705.8	0	709.53	0	0
1.3528e+13	720.62	748.19	0	690.74	733.29	0	0	0	0	0	0	728.68	0	720.89	0	0	0	698.69	0	0	0	730.7	0	0	733.63	0	0	0	719.32	0	0	0	725.66	0	0	0	748.19	754.7	0	0	699.48	706.75	0	706.66	697.17	0	709.1	0	0
1.3574e+13	720.25	742.3	0	690.22	733.12	0	0	0	0	0	0	723.68	0	716.07	0	0	0	698.15	0	0	0	725.44	0	0	728.29	0	0	0	716.87	0	0	0	725.38	0	0	0	742.3	748.73	0	0	698.77	706.14	0	703.95	0	0	708.66	0	0
1.3621e+13	719.89	737.79	0	0	732.66	0	0	0	0	0	0	719.69	0	712.13	0	0	0	697.6	0	0	0	721.31	0	0	724.12	0	0	0	714.47	0	0	0	724.78	0	0	0	737.79	744.15	0	0	697.72	705.22	0	701.07	0	0	708.22	0	0
1.3667e+13	723.34	791.07	0	694.15	735.24	0	699.69	0	0	702.46	0	760.7	696.87	750.24	0	0	0	701.8	0	0	0	768.07	0	0	772.04	0	0	0	719.84	0	0	703.32	727.43	0	0	692.43	791.07	794.28	0	0	701.13	708.44	0	710.27	729.89	0	711.95	0	0
1.3713e+13	722.81	763.52	0	693.65	734.61	0	697.19	0	0	0	0	740.91	0	732.36	0	0	0	701.29	0	0	0	744.02	0	0	747.28	0	0	0	723.05	0	0	0	726.88	0	0	691.81	763.52	769.86	0	0	700.97	708.1	0	711.42	710.47	0	711.54	0	0
1.376e+13	722.32	752.42	0	693.16	734.64	0	690.84	0	0	0	0	732.17	0	724.22	0	0	0	700.76	0	0	0	734.37	0	0	737.39	0	0	0	721.37	0	0	0	726.97	0	0	691.2	752.42	758.98	0	0	700.92	708.12	0	708.83	701.26	0	711.11	0	0
1.3806e+13	721.93	745.53	0	692.68	734.61	0	0	0	0	0	0	726.45	0	718.77	0	0	0	700.22	0	0	0	728.29	0	0	731.19	0	0	0	718.92	0	0	0	726.85	0	0	690.61	745.53	752.04	0	0	700.36	707.69	0	706.03	690.91	0	710.67	0	0
1.3853e+13	721.58	740.49	0	692.19	734.26	0	0	0	0	0	0	722.08	0	714.51	0	0	0	699.69	0	0	0	723.75	0	0	726.58	0	0	0	716.45	0	0	0	726.37	0	0	690.01	740.49	746.91	0	0	699.43	706.87	0	703.25	0	0	710.23	0	0
1.3899e+13	725.01	835	0	696.57	736.95	0	693.93	0	0	731.36	0	787.55	729	775.38	0	0	0	703.77	0	0	0	812.5	0	0	816.83	0	0	0	716.87	0	0	715.11	729.12	0	0	694.51	835	819.72	0	0	702.81	710.12	0	705.27	760.24	0	713.87	0	0
1.3946e+13	724.51	772.51	0	696.1	736.05	0	698.94	0	0	0	0	747.77	0	738.63	0	0	0	703.26	0	0	0	751.79	0	0	755.28	0	0	0	723.91	0	0	694.34	728.19	0	0	693.91	772.51	778.44	0	0	702.07	709.23	0	712.8	716.12	0	713.47	0	0
1.3992e+13	723.97	757.37	0	695.62	735.91	0	694.34	0	0	0	0	736.2	0	727.96	0	0	0	702.75	0	0	0	738.67	0	0	741.8	0	0	0	723.31	0	0	0	728.17	0	0	693.33	757.37	763.94	0	0	702.2	709.34	0	710.73	704.88	0	713.04	0	0
1.4039e+13	723.55	749.09	0	695.12	735.98	0	0	0	0	0	0	729.45	0	721.61	0	0	0	702.22	0	0	0	731.42	0	0	734.39	0	0	0	720.96	0	0	0	728.21	0	0	692.74	749.09	755.67	0	0	701.82	709.13	0	707.89	696.66	0	712.61	0	0
1.4085e+13	723.21	743.36	0	694.6	735.77	0	0	0	0	0	0	724.58	0	716.91	0	0	0	701.68	0	0	0	726.32	0	0	729.2	0	0	0	718.43	0	0	0	727.87	0	0	692.11	743.36	749.86	0	0	700.98	708.45	0	705.11	0	0	712.17	0	0
1.4132e+13	722.85	738.94	0	694.09	735.23	0	0	0	0	0	0	720.67	0	713.04	0	0	0	701.16	0	0	0	722.29	0	0	725.11	0	0	0	715.99	0	0	0	727.2	0	0	691.48	738.94	745.35	0	0	699.83	707.47	0	702.24	0	0	711.74	0	0
1.4178e+13	726.15	786.7	0	698.35	737.61	690.38	700.35	0	0	697.97	0	758.13	689.85	747.99	0	0	0	705.16	0	0	0	764.22	0	0	768.07	0	0	0	723.07	0	0	701.85	729.65	0	0	695.95	786.7	791.12	0	0	703.11	710.49	0	713.01	725.75	0	715.32	0	0
1.4225e+13	725.6	763.47	0	697.88	737.13	0	697.18	0	0	0	0	741.03	0	732.43	0	0	0	704.65	0	0	0	743.95	0	0	747.22	0	0	0	724.98	0	0	0	729.3	0	0	695.38	763.47	769.97	0	0	703.24	710.4	0	712.71	709.53	0	714.9	0	0
1.4271e+13	725.12	753.11	0	697.4	737.24	0	690.93	0	0	0	0	732.78	0	724.75	0	0	0	704.13	0	0	0	734.93	0	0	737.98	0	0	0	722.96	0	0	0	729.45	0	0	694.77	753.11	759.75	0	0	703.12	710.42	0	709.91	700.99	0	714.47	0	0
1.4318e+13	724.76	746.47	0	696.92	737.18	0	0	0	0	0	0	727.24	0	719.47	0	0	0	703.6	0	0	0	729.08	0	0	732.01	0	0	0	720.4	0	0	0	729.28	0	0	694.14	746.47	753.05	0	0	702.43	709.92	0	707.06	690.93	0	714.03	0	0
1.4364e+13	724.43	741.54	0	696.45	736.76	0	0	0	0	0	0	722.97	0	715.3	0	0	0	703.08	0	0	0	724.64	0	0	727.5	0	0	0	717.87	0	0	0	728.73	0	0	693.54	741.54	748.03	0	0	701.39	709.03	0	704.28	0	0	713.6	0	0
1.4411e+13	727.72	816.77	0	700.56	739.24	692.18	698.31	0	0	718.31	0	778.67	715.61	766.64	0	0	0	706.97	0	0	0	792.89	0	0	797.28	0	0	0	719.77	0	0	712.87	731.25	0	0	697.89	816.77	812.64	0	0	704.47	711.98	0	709.46	746.91	0	717.09	0	0
1.4457e+13	727.19	771.53	0	700.09	738.41	691.49	699.98	0	0	0	0	747.25	0	738.11	0	0	0	706.48	0	0	0	750.93	0	0	754.4	0	0	0	726.09	0	0	693.06	730.44	0	0	697.32	771.53	777.73	0	0	704.14	711.35	0	714.5	715.32	0	716.69	0	0
1.4504e+13	726.66	757.79	0	699.62	738.4	690.8	695.15	0	0	0	0	736.59	0	728.27	0	0	0	705.97	0	0	0	738.99	0	0	742.15	0	0	0	724.88	0	0	0	730.56	0	0	696.72	757.79	764.46	0	0	704.32	711.55	0	711.98	705	0	716.27	0	0
1.455e+13	726.27	749.89	0	699.13	738.48	690.08	0	0	0	0	0	730.12	0	722.19	0	0	0	705.44	0	0	0	732.08	0	0	735.08	0	0	0	722.38	0	0	0	730.58	0	0	696.12	749.89	756.55	0	0	703.84	711.28	0	709.04	697.17	0	715.83	0	0
1.4597e+13	725.94	744.32	0	698.64	738.2	0	0	0	0	0	0	725.38	0	717.62	0	0	0	704.92	0	0	0	727.12	0	0	730.02	0	0	0	719.78	0	0	0	730.17	0	0	695.53	744.32	750.89	0	0	702.91	710.52	0	706.24	0	0	715.4	0	0
1.4643e+13	729.23	956.26	0	702.65	740.84	693.94	0	0	0	914.44	0	773.9	911.76	759.69	0	0	0	708.72	0	0	0	948.24	0	0	949.67	0	0	0	718.94	0	0	702.67	732.85	0	0	699.75	956.26	808.61	0	0	706.11	713.6	0	704.92	932.81	0	718.81	0	0
1.469e+13	728.73	783.54	0	702.18	739.82	693.29	702.29	0	0	691.91	0	756.2	0	746.26	0	0	0	708.23	0	0	0	761.43	0	0	765.19	0	0	0	725.89	0	0	700.51	731.73	0	0	699.18	783.54	788.74	0	0	704.99	712.39	0	715.63	723.84	0	718.41	0	0
1.4736e+13	728.17	763.46	0	701.71	739.51	692.57	698.13	0	0	0	0	741.11	0	732.5	0	0	0	707.73	0	0	0	743.9	0	0	747.19	0	0	0	726.64	0	0	0	731.58	0	0	698.59	763.46	770.09	0	0	705.37	712.52	0	714.21	709.53	0	717.99	0	0
1.4783e+13	727.72	753.73	0	701.25	739.66	691.85	691.83	0	0	0	0	733.31	0	725.23	0	0	0	707.21	0	0	0	735.43	0	0	738.5	0	0	0	724.36	0	0	0	731.75	0	0	698.01	753.73	760.46	0	0	705.18	712.52	0	711.2	701.39	0	717.56	0	0
1.4829e+13	727.39	747.32	0	700.78	739.55	691.14	0	0	0	0	0	727.95	0	720.13	0	0	0	706.69	0	0	0	729.78	0	0	732.73	0	0	0	721.73	0	0	0	731.52	0	0	697.44	747.32	753.97	0	0	704.39	711.94	0	708.28	691.8	0	717.13	0	0
1.4876e+13	727.06	742.5	0	700.3	739.07	690.46	0	0	0	0	0	723.77	0	716.06	0	0	0	706.18	0	0	0	725.44	0	0	728.32	0	0	0	719.17	0	0	0	730.9	0	0	696.83	742.5	749.05	0	0	703.27	710.99	0	705.5	0	0	716.7	0	0
1.4922e+13	730.22	805.96	0	704.2	741.35	694.99	702.23	0	0	710.97	0	772.28	707.55	760.89	0	0	0	709.92	0	0	0	782.12	0	0	786.37	0	0	0	723.11	0	0	710.6	733.21	0	0	700.96	805.96	806.57	0	0	706.15	713.71	0	713.86	739.09	0	720.06	0	0
1.4969e+13	729.66	770.78	0	703.74	740.63	694.3	700.97	0	0	0	0	746.87	0	737.85	0	0	0	709.43	0	0	0	750.26	0	0	753.72	0	0	0	728.04	0	0	691.55	732.57	0	0	700.39	770.78	777.2	0	0	706.24	713.38	0	716.44	714.74	0	719.66	0	0
1.5015e+13	729.15	758.17	0	703.27	740.75	693.61	695.94	0	0	0	0	736.97	0	728.72	0	0	0	708.92	0	0	0	739.3	0	0	742.47	0	0	0	726.36	0	0	0	732.8	0	0	699.83	758.17	764.94	0	0	706.44	713.63	0	713.48	705.22	0	719.23	0	0
1.5062e+13	728.79	750.62	0	702.8	740.8	692.88	0	0	0	0	0	730.77	0	722.86	0	0	0	708.4	0	0	0	732.69	0	0	735.7	0	0	0	723.73	0	0	0	732.77	0	0	699.24	750.62	757.35	0	0	705.86	713.29	0	710.41	697.66	0	718.8	0	0
1.5108e+13	728.47	745.19	0	702.33	740.46	692.18	0	0	0	0	0	726.15	0	718.41	0	0	0	707.89	0	0	0	727.86	0	0	730.78	0	0	0	721.09	0	0	0	732.29	0	0	698.64	745.19	751.83	0	0	704.84	712.47	0	707.54	0	0	718.37	0	0
1.5155e+13	731.65	877.22	0	706.13	742.9	696.64	691.93	0	0	774.16	0	802.45	770.02	791.58	0	0	0	711.54	0	0	0	861.33	0	0	864.44	0	0	0	720.27	0	0	719.82	734.75	0	0	702.67	877.22	829.86	0	0	707.74	715.28	0	707.22	811.26	0	721.66	0	0
1.5201e+13	731.12	781.19	0	705.67	741.89	695.99	702.62	0	0	0	0	754.82	0	745.16	0	0	0	711.06	0	0	0	759.39	0	0	763.08	0	0	0	728.45	0	0	698.77	733.68	0	0	702.13	781.19	786.91	0	0	707	714.27	0	717.91	721.12	0	721.26	0	0
1.5248e+13	730.56	763.48	0	705.21	741.75	695.31	698.23	0	0	0	0	741.29	0	732.75	0	0	0	710.56	0	0	0	743.92	0	0	747.21	0	0	0	728.24	0	0	0	733.73	0	0	701.57	763.48	770.23	0	0	707.52	714.59	0	715.62	708.79	0	720.84	0	0
1.5294e+13	730.14	754.3	0	704.75	741.93	694.58	691.81	0	0	0	0	733.87	0	725.82	0	0	0	710.04	0	0	0	735.93	0	0	739	0	0	0	725.75	0	0	0	733.9	0	0	700.98	754.3	761.11	0	0	707.22	714.54	0	712.42	701.16	0	720.41	0	0
1.5341e+13	729.83	748.1	0	704.29	741.76	693.89	0	0	0	0	0	728.67	0	720.85	0	0	0	709.53	0	0	0	730.46	0	0	733.42	0	0	0	723.04	0	0	0	733.6	0	0	700.4	748.1	754.82	0	0	706.32	713.88	0	709.43	691.77	0	719.98	0	0
1.5387e+13	729.49	743.39	0	703.82	741.21	693.23	0	0	0	0	0	724.58	0	716.86	0	0	0	709.03	0	0	0	726.22	0	0	729.11	0	0	0	720.46	0	0	0	732.9	0	0	699.83	743.39	750.01	0	0	705.12	712.87	0	706.61	0	0	719.56	0	0
1.5433e+13	732.53	798.83	0	707.53	743.31	697.59	703.38	0	0	705.19	0	767.86	700.53	756.99	0	0	0	712.63	0	0	0	775.42	0	0	779.51	0	0	0	726.53	0	0	706.73	735.02	0	0	703.79	798.83	801.83	0	0	707.86	715.41	0	717.28	732.91	0	722.81	0	0
1.548e+13	731.95	770.18	0	707.08	742.75	696.93	700.68	0	0	0	0	746.6	0	737.66	0	0	0	712.14	0	0	0	749.76	0	0	753.19	0	0	0	729.81	0	0	0	734.61	0	0	703.23	770.18	776.78	0	0	708.3	715.4	0	717.71	713.47	0	722.4	0	0
1.5526e+13	731.47	758.52	0	706.62	742.95	696.24	695.74	0	0	0	0	737.36	0	729.1	0	0	0	711.63	0	0	0	739.61	0	0	742.78	0	0	0	727.73	0	0	0	734.9	0	0	702.66	758.52	765.37	0	0	708.41	715.63	0	714.51	704.72	0	721.97	0	0
1.5573e+13	731.13	751.28	0	706.16	742.96	695.55	0	0	0	0	0	731.38	0	723.45	0	0	0	711.12	0	0	0	733.27	0	0	736.28	0	0	0	724.99	0	0	0	734.81	0	0	702.09	751.28	758.08	0	0	707.69	715.2	0	711.37	697.31	0	721.53	0	0
1.5619e+13	730.82	746	0	705.7	742.55	694.87	0	0	0	0	0	726.88	0	719.1	0	0	0	710.62	0	0	0	728.56	0	0	731.49	0	0	0	722.31	0	0	0	734.25	0	0	701.52	746	752.71	0	0	706.57	714.3	0	708.48	0	0	721.12	0	0
1.5666e+13	733.89	842.72	0	709.32	744.8	699.15	697.24	0	0	734.3	0	795.47	731.62	783.68	0	0	0	714.14	0	0	691.4	821.75	0	0	825.79	0	0	0	722.35	0	0	718.94	736.5	0	0	705.38	842.72	826.05	0	0	709.18	716.86	0	711.07	767.3	0	724.29	0	0
1.5712e+13	733.33	779.35	0	708.87	743.85	698.5	702.79	0	0	0	0	753.71	0	744.14	0	0	0	713.66	0	0	690.8	757.8	0	0	761.44	0	0	0	730.61	0	0	697.38	735.56	0	0	704.83	779.35	785.45	0	0	708.87	716.12	0	719.4	719.43	0	723.9	0	0
1.5759e+13	732.78	763.51	0	708.42	743.87	697.82	698.38	0	0	0	0	741.41	0	732.84	0	0	0	713.16	0	0	690.22	743.95	0	0	747.23	0	0	0	729.61	0	0	0	735.77	0	0	704.28	763.51	770.36	0	0	709.39	716.55	0	716.58	708.32	0	723.48	0	0
1.5805e+13	732.4	754.82	0	707.97	744.04	697.12	691.76	0	0	0	0	734.35	0	726.22	0	0	0	712.65	0	0	0	736.37	0	0	739.45	0	0	0	726.94	0	0	0	735.91	0	0	703.72	754.82	761.69	0	0	708.97	716.4	0	713.3	701	0	723.04	0	0
1.5852e+13	732.1	748.81	0	707.51	743.81	696.46	0	0	0	0	0	729.29	0	721.39	0	0	0	712.15	0	0	0	731.07	0	0	734.04	0	0	0	724.17	0	0	0	735.52	0	0	703.14	748.81	755.6	0	0	707.96	715.65	0	710.28	691.71	0	722.62	0	0
1.5898e+13	731.76	744.2	0	707.05	743.19	695.8	0	0	0	0	0	725.28	0	717.48	0	0	0	711.66	0	0	0	726.91	0	0	729.82	0	0	0	721.56	0	0	0	734.75	0	0	702.58	744.2	750.88	0	0	706.68	714.56	0	707.46	0	0	722.21	0	0
1.5945e+13	734.67	793.81	0	710.59	745.13	700.01	704.42	0	0	701.12	0	764.58	694.17	754.01	0	0	0	715.13	0	0	692.7	770.8	0	0	774.78	0	0	0	729.52	0	0	704.91	736.73	0	0	706.38	793.81	798.18	0	0	709.42	717	0	719.74	729.17	0	725.35	0	0
1.5991e+13	734.08	769.68	0	710.15	744.76	699.34	700.82	0	0	0	0	746.32	0	737.36	0	0	0	714.64	0	0	692.04	749.32	0	0	752.74	0	0	0	731.26	0	0	0	736.56	0	0	705.85	769.68	776.43	0	0	710.11	717.26	0	718.68	712.71	0	724.94	0	0
1.6038e+13	733.63	758.84	0	709.7	745.01	698.65	695.98	0	0	0	0	737.65	0	729.31	0	0	0	714.14	0	0	691.41	739.86	0	0	743.03	0	0	0	728.87	0	0	0	736.87	0	0	705.28	758.84	765.76	0	0	710.1	717.44	0	715.32	704.5	0	724.5	0	0
1.6084e+13	733.32	751.88	0	709.25	744.97	697.98	0	0	0	0	0	731.88	0	723.86	0	0	0	713.63	0	0	690.81	733.76	0	0	736.79	0	0	0	726.05	0	0	0	736.7	0	0	704.71	751.88	758.75	0	0	709.27	716.91	0	712.16	697.25	0	724.07	0	0
1.6131e+13	733.01	746.74	0	708.79	744.49	697.32	0	0	0	0	0	727.48	0	719.61	0	0	0	713.14	0	0	690.22	729.17	0	0	732.13	0	0	0	723.34	0	0	0	736.07	0	0	704.16	746.74	753.5	0	0	708.07	715.92	0	709.27	0	0	723.66	0	0
1.6177e+13	735.97	824.01	0	712.25	746.56	701.45	702.35	0	0	720.41	0	786.11	717.92	774.05	0	0	0	716.54	0	0	694.46	800.89	0	0	805.21	0	0	0	725.26	0	0	716.23	738.12	0	0	707.88	824.01	819.1	0	0	710.45	718.25	0	715.49	751.78	0	726.74	0	0
1.6224e+13	735.38	777.88	0	711.81	745.71	700.8	703.48	0	0	0	0	752.72	0	743.25	0	0	0	716.07	0	0	693.83	756.48	0	0	760.1	0	0	0	732.35	0	0	696.46	737.36	0	0	707.34	777.88	784.27	0	0	710.59	717.85	0	720.69	718.55	0	726.35	0	0
1.627e+13	734.85	763.54	0	711.37	745.87	700.12	698.99	0	0	0	0	741.47	0	732.89	0	0	0	715.57	0	0	693.24	743.94	0	0	747.22	0	0	0	730.76	0	0	0	737.7	0	0	706.79	763.54	770.47	0	0	711.06	718.31	0	717.52	708.35	0	725.92	0	0
1.6317e+13	734.5	755.28	0	710.92	746.02	699.45	692.43	0	0	0	0	734.72	0	726.56	0	0	0	715.07	0	0	692.66	736.72	0	0	739.82	0	0	0	727.96	0	0	0	737.77	0	0	706.23	755.28	762.21	0	0	710.53	718.06	0	714.19	701.3	0	725.48	0	0
1.6363e+13	734.22	749.46	0	710.47	745.71	698.79	0	0	0	0	0	729.81	0	721.88	0	0	0	714.57	0	0	691.99	731.58	0	0	734.58	0	0	0	725.15	0	0	0	737.3	0	0	705.68	749.46	756.3	0	0	709.44	717.23	0	711.16	692.37	0	725.06	0	0
1.641e+13	737.21	969.29	0	713.86	747.98	702.84	0	0	691.35	930.4	0	775.18	927.87	761.44	0	0	0	717.91	0	0	696.18	962.04	0	0	963.32	0	690.6	0	723.76	0	0	706.39	739.55	0	0	709.31	969.29	809.13	0	0	711.93	719.71	0	709.43	948.04	0	728.09	0	0
1.6456e+13	736.66	790.09	0	713.42	746.85	702.21	705.97	0	690.75	696.82	0	762.07	0	751.82	0	0	0	717.45	0	0	695.59	767.39	0	0	771.28	0	0	0	732.05	0	0	703.33	738.34	0	0	708.79	790.09	795.31	0	0	711	718.52	0	721.95	727.21	0	727.7	0	0
1.6503e+13	736.07	769.26	0	712.98	746.67	701.54	701.68	0	690.16	0	0	746.07	0	737.2	0	0	0	716.96	0	0	695.01	748.92	0	0	752.33	0	0	0	732.52	0	0	0	738.4	0	0	708.25	769.26	776.13	0	0	711.84	719	0	719.86	712.75	0	727.29	0	0
1.6549e+13	735.65	759.11	0	712.53	746.94	700.86	696.82	0	0	0	0	737.9	0	729.61	0	0	0	716.46	0	0	694.36	740.06	0	0	743.24	0	0	0	729.9	0	0	0	738.7	0	0	707.7	759.11	766.1	0	0	711.71	719.09	0	716.38	704.94	0	726.85	0	0
1.6596e+13	735.37	752.42	0	712.09	746.83	700.2	0	0	0	0	0	732.34	0	724.34	0	0	0	715.96	0	0	693.74	734.18	0	0	737.23	0	0	0	727.03	0	0	0	738.45	0	0	707.14	752.42	759.34	0	0	710.79	718.47	0	713.18	697.88	0	726.42	0	0
1.6642e+13	735.05	747.41	0	711.64	746.29	699.58	0	0	0	0	0	728.04	0	720.2	0	0	0	715.48	0	0	693.14	729.72	0	0	732.69	0	0	0	724.31	0	0	0	737.74	0	0	706.59	747.41	754.22	0	0	709.53	717.42	0	710.28	0	0	726.02	0	0
1.6689e+13	737.9	812.66	0	714.96	748.18	703.56	705.83	0	692.56	713.39	0	778.93	710.25	767.38	0	0	0	718.78	0	0	697.27	789.03	0	0	793.31	0	691.6	0	728.66	0	0	713.51	739.61	0	0	710.18	812.66	812.82	0	0	711.79	719.57	0	719.86	742.14	0	729.01	0	0
1.6735e+13	737.29	776.66	0	714.53	747.49	702.91	703.98	0	691.88	0	0	751.95	0	742.66	0	0	0	718.3	0	0	696.66	755.41	0	0	758.99	0	690.96	0	733.91	0	0	695.66	739.08	0	0	709.66	776.66	783.27	0	0	712.38	719.54	0	722.02	717.43	0	728.61	0	0
1.6782e+13	736.79	763.55	0	714.09	747.75	702.24	699.46	0	691.25	0	0	741.56	0	733.07	0	0	0	717.8	0	0	696.05	743.94	0	0	747.2	0	690.32	0	731.86	0	0	0	739.5	0	0	709.11	763.55	770.56	0	0	712.76	719.99	0	718.54	708.16	0	728.18	0	0
1.6828e+13	736.47	755.68	0	713.65	747.85	701.58	692.97	0	690.65	0	0	735.11	0	727	0	0	0	717.3	0	0	695.46	737.05	0	0	740.15	0	0	0	728.96	0	0	0	739.49	0	0	708.55	755.68	762.67	0	0	712.1	719.63	0	715.15	701.41	0	727.75	0	0
1.6875e+13	736.19	750.05	0	713.2	747.47	700.95	0	0	690.06	0	0	730.34	0	722.43	0	0	0	716.82	0	0	694.87	732.07	0	0	735.07	0	0	0	726.13	0	0	0	738.94	0	0	708	750.05	756.93	0	0	710.92	718.72	0	712.11	692.79	0	727.33	0	0
1.6921e+13	739.09	884.17	0	716.46	749.56	704.87	692.82	0	694.21	783.12	0	807.72	779.8	797.41	0	0	0	720.06	0	0	698.86	869.6	0	0	872.43	0	693.25	0	724.82	690.85	0	727.16	741	0	0	711.52	884.17	833.98	0	0	713.17	720.99	0	711.52	823.65	0	730.28	0	0
1.6968e+13	738.5	787.21	0	716.02	748.47	704.24	705.56	0	693.59	691.61	0	760.17	0	750.2	0	0	0	719.6	0	0	698.26	764.82	0	0	768.63	0	692.59	0	734.25	0	0	701.96	739.89	0	0	711.01	787.21	792.99	0	0	712.69	720.07	0	723.64	724.13	0	729.89	0	0
1.7014e+13	737.92	768.88	0	715.59	748.47	703.58	701.47	0	693	0	0	745.9	0	737.11	0	0	0	719.11	0	0	697.68	748.6	0	0	751.99	0	691.94	0	733.7	0	0	0	740.15	0	0	710.47	768.88	775.85	0	0	713.56	720.69	0	720.77	711.73	0	729.47	0	0
1.7061e+13	737.54	759.34	0	715.15	748.74	702.91	696.69	0	692.39	0	0	738.17	0	729.9	0	0	0	718.6	0	0	697.1	740.26	0	0	743.43	0	691.29	0	730.9	0	0	0	740.41	0	0	709.92	759.34	766.38	0	0	713.28	720.69	0	717.19	704.45	0	729.03	0	0
1.7107e+13	737.27	752.9	0	714.71	748.56	702.28	0	0	691.72	0	0	732.79	0	724.8	0	0	0	718.11	0	0	696.48	734.6	0	0	737.65	0	690.64	0	727.97	0	0	0	740.07	0	0	709.37	752.9	759.85	0	0	712.26	719.96	0	713.96	697.53	0	728.61	0	0
1.7153e+13	736.95	748.01	0	714.26	747.94	701.67	0	0	691.1	0	0	728.59	0	720.74	0	0	0	717.64	0	0	695.87	730.24	0	0	733.21	0	690	0	725.24	0	0	0	739.28	0	0	708.83	748.01	754.85	0	0	710.91	718.85	0	711.05	0	0	728.21	0	0
1.72e+13	739.69	805.01	0	717.47	749.69	705.53	706.43	0	695.28	707.99	0	773.78	703.97	762.67	0	0	0	720.84	0	0	699.82	781.5	0	0	785.66	0	694.17	0	731.96	0	0	710.54	741	0	0	712.31	805.01	807.75	0	0	713.15	720.89	0	722.95	735.69	0	731.13	0	0
1.7246e+13	739.06	775.63	0	717.03	749.18	704.88	703.67	0	694.67	0	0	751.31	0	742.08	0	0	0	720.37	0	0	699.24	754.54	0	0	758.07	0	693.53	0	735.25	0	0	693.82	740.74	0	0	711.79	775.63	782.4	0	0	714.06	721.2	0	722.84	716	0	730.72	0	0
1.7293e+13	738.6	763.55	0	716.6	749.51	704.22	699.3	0	694.02	0	0	741.65	0	733.12	0	0	0	719.87	0	0	698.65	743.94	0	0	747.2	0	692.9	0	732.83	0	0	0	741.18	0	0	711.25	763.55	770.62	0	0	714.28	721.58	0	719.19	707.49	0	730.28	0	0
1.7339e+13	738.31	756.04	0	716.16	749.55	703.58	692.53	0	693.41	0	0	735.44	0	727.28	0	0	0	719.37	0	0	698.05	737.36	0	0	740.47	0	692.23	0	729.84	0	0	0	741.09	0	0	710.7	756.04	763.06	0	0	713.49	721.11	0	715.77	700.97	0	729.85	0	0
1.7386e+13	738.03	750.56	0	715.72	749.09	702.97	0	0	692.82	0	0	730.79	0	722.83	0	0	0	718.89	0	0	697.47	732.51	0	0	735.53	0	691.57	0	726.98	0	0	0	740.46	0	0	710.16	750.56	757.47	0	0	712.23	720.11	0	712.73	692.32	0	729.44	0	0
1.7432e+13	740.82	848.88	0	718.86	751.01	706.77	699.37	0	696.87	737.9	0	801.61	734.9	790.19	0	0	0	722.05	0	0	701.32	829.15	0	0	832.96	0	695.72	0	726.76	0	0	721.9	742.33	0	0	713.57	848.88	830.87	0	0	714.23	722.16	0	715.52	772.74	0	732.31	0	0
1.7479e+13	740.21	784.91	0	718.43	750.01	706.15	705.85	0	696.25	0	0	758.59	0	748.73	0	0	0	721.59	0	0	700.73	762.78	0	0	766.53	0	695.09	0	736	0	0	700.23	741.39	0	0	713.06	784.91	791.08	0	0	714.25	721.59	0	724.6	722.07	0	731.92	0	0
1.7525e+13	739.65	768.54	0	718	750.18	705.48	701.59	0	695.65	0	0	745.7	0	736.87	0	0	0	721.1	0	0	700.16	748.3	0	0	751.68	0	694.43	0	734.66	0	0	0	741.81	0	0	712.53	768.54	775.59	0	0	715.04	722.26	0	721.29	711.02	0	731.5	0	0
1.7572e+13	739.31	759.54	0	717.57	750.42	704.83	696.7	0	695.06	0	0	738.35	0	730.01	0	0	0	720.59	0	0	699.58	740.42	0	0	743.6	0	693.79	0	731.71	0	0	0	742	0	0	711.98	759.54	766.62	0	0	714.59	722.13	0	717.69	704.1	0	731.06	0	0
1.7618e+13	739.05	753.32	0	717.13	750.16	704.22	0	0	694.43	0	0	733.14	0	725.06	0	0	0	720.11	0	0	698.99	734.94	0	0	738.01	0	693.15	0	728.75	0	0	0	741.57	0	0	711.44	753.32	760.31	0	0	713.47	721.3	0	714.48	697.26	0	730.64	0	0
1.7665e+13	738.71	748.54	0	716.69	749.47	703.62	0	0	693.79	0	0	729.02	0	721.09	0	0	0	719.65	0	0	698.39	730.68	0	0	733.68	0	692.48	0	726.01	0	0	0	740.71	0	0	710.92	748.54	755.41	0	0	712.07	720.12	0	711.58	0	0	730.25	0	0
1.7711e+13	741.35	799.5	0	719.78	751.09	707.36	707.64	0	697.8	703.99	0	769.88	698.35	759.06	0	0	0	722.77	0	0	702.18	776.23	0	0	780.29	0	696.56	0	734.71	0	0	707.62	742.32	0	0	714.29	799.5	803.71	0	0	714.42	722.14	0	725.05	732	0	733.09	0	0
1.7758e+13	740.72	774.75	0	719.36	750.8	706.71	703.94	0	697.22	0	0	750.68	0	741.48	0	0	0	722.29	0	0	701.62	753.74	0	0	757.26	0	695.94	0	736.3	0	0	691.85	742.32	0	0	713.77	774.75	781.65	0	0	715.52	722.72	0	723.48	715.4	0	732.67	0	0
1.7804e+13	740.29	763.53	0	718.93	751.16	706.05	699.55	0	696.6	0	0	741.64	0	733.1	0	0	0	721.79	0	0	701.04	743.9	0	0	747.17	0	695.3	0	733.6	0	0	0	742.76	0	0	713.23	763.53	770.65	0	0	715.57	722.99	0	719.75	707.39	0	732.23	0	0
1.7851e+13	740.03	756.34	0	718.49	751.12	705.43	692.68	0	695.99	0	0	735.68	0	727.49	0	0	0	721.3	0	0	700.46	737.59	0	0	740.71	0	694.67	0	730.57	0	0	0	742.58	0	0	712.69	756.34	763.4	0	0	714.66	722.41	0	716.35	701.01	0	731.8	0	0
1.7897e+13	739.74	751.02	0	718.05	750.59	704.83	0	0	695.4	0	0	731.15	0	723.16	0	0	0	720.83	0	0	699.88	732.88	0	0	735.91	0	694	0	727.7	0	0	0	741.86	0	0	712.16	751.02	757.96	0	0	713.34	721.34	0	713.32	692.5	0	731.4	0	0
1.7944e+13	742.44	829.71	0	721.09	752.36	708.53	705.05	0	699.29	723.18	0	792.08	720.45	780.15	0	0	0	723.9	0	0	703.58	807.38	0	0	811.59	0	697.99	0	729.68	0	0	718.16	743.56	0	0	715.48	829.71	824.03	0	0	715.18	723.19	0	720.28	755.3	0	734.21	0	0
1.799e+13	741.8	783.01	0	720.66	751.5	707.9	706.25	0	698.7	0	0	757.23	0	747.53	0	0	0	723.44	0	0	703.02	761.07	0	0	764.78	0	697.37	0	737.39	0	0	698.7	742.85	0	0	714.97	783.01	789.48	0	0	715.71	723.02	0	725.55	721.03	0	733.81	0	0
1.8037e+13	741.27	768.23	0	720.24	751.78	707.23	701.87	0	698.1	0	0	745.48	0	736.69	0	0	0	722.95	0	0	702.45	748	0	0	751.37	0	696.74	0	735.47	0	0	0	743.36	0	0	714.44	768.23	775.34	0	0	716.38	723.68	0	721.95	710.88	0	733.38	0	0
1.8083e+13	740.97	759.7	0	719.81	751.97	706.59	696.88	0	697.51	0	0	738.49	0	730.16	0	0	0	722.45	0	0	701.88	740.52	0	0	743.71	0	696.12	0	732.43	0	0	0	743.47	0	0	713.9	759.7	766.82	0	0	715.8	723.42	0	718.33	704.19	0	732.94	0	0
1.813e+13	740.71	753.69	0	719.37	751.64	705.99	0	0	696.92	0	0	733.44	0	725.36	0	0	0	721.97	0	0	701.3	735.23	0	0	738.31	0	695.47	0	729.45	0	0	0	742.95	0	0	713.37	753.69	760.71	0	0	714.59	722.5	0	715.13	697.41	0	732.53	0	0
1.8176e+13	743.48	983.55	0	722.36	753.63	709.64	0	0	700.72	946.86	0	773.85	944.54	760.54	0	0	0	725	0	0	704.93	976.9	0	0	978.06	0	699.37	0	727.64	0	0	697.92	744.86	0	0	716.63	983.55	807.57	0	0	716.55	724.53	0	712.98	964.99	0	735.29	0	0
1.8223e+13	742.89	795.33	0	721.93	752.42	709.04	708.41	0	700.13	699.03	0	766.89	690.48	756.41	0	0	0	724.56	0	0	704.37	772.31	0	0	776.28	0	698.75	0	736.99	0	0	705.2	743.59	0	0	716.13	795.33	800.46	0	0	715.76	723.38	0	726.8	729.4	0	734.91	0	0
1.8269e+13	742.26	773.97	0	721.51	752.34	708.38	704.19	0	699.56	0	0	750.13	0	741.03	0	0	0	724.07	0	0	703.81	753.04	0	0	756.54	0	698.13	0	737.22	0	0	0	743.83	0	0	715.61	773.97	780.98	0	0	716.94	724.16	0	724.2	714.96	0	734.49	0	0
1.8316e+13	741.88	763.5	0	721.08	752.7	707.73	699.77	0	698.97	0	0	741.65	0	733.15	0	0	0	723.57	0	0	703.25	743.85	0	0	747.12	0	697.52	0	734.33	0	0	0	744.22	0	0	715.07	763.5	770.67	0	0	716.83	724.3	0	720.4	707.35	0	734.05	0	0
1.8362e+13	741.64	756.6	0	720.65	752.59	707.12	692.71	0	698.37	0	0	735.91	0	727.73	0	0	0	723.09	0	0	702.67	737.79	0	0	740.92	0	696.88	0	731.25	0	0	0	743.94	0	0	714.54	756.6	763.69	0	0	715.81	723.61	0	717	701.07	0	733.62	0	0
1.8409e+13	741.33	751.42	0	720.21	751.99	706.54	0	0	697.77	0	0	731.5	0	723.51	0	0	0	722.63	0	0	702.1	733.2	0	0	736.24	0	696.25	0	728.39	0	0	0	743.15	0	0	714.02	751.42	758.4	0	0	714.42	722.47	0	713.98	692.61	0	733.23	0	0
1.8455e+13	743.94	817.94	0	723.16	753.6	710.14	708.7	0	701.52	714.71	0	784.35	711.67	772.68	690.45	690.17	0	725.63	0	0	705.67	794.71	0	0	798.97	0	700.08	0	733.07	0	0	715.01	744.69	0	0	717.25	817.94	817.65	0	0	716.2	724.2	0	724.46	746.23	0	735.97	0	0
1.8502e+13	743.28	781.42	0	722.74	752.93	709.5	706.69	0	700.94	0	0	756.11	0	746.57	0	0	0	725.16	0	0	705.12	759.65	0	0	763.31	0	699.47	0	738.58	0	0	697.54	744.26	0	0	716.74	781.42	788.12	0	0	717.18	724.43	0	726.42	720.23	0	735.57	0	0
1.8548e+13	742.79	767.93	0	722.31	753.3	708.84	702.25	0	700.36	0	0	745.3	0	736.58	0	0	0	724.67	0	0	704.56	747.73	0	0	751.09	0	698.86	0	736.23	0	0	0	744.82	0	0	716.21	767.93	775.11	0	0	717.68	725.02	0	722.6	710.81	0	735.13	0	0
1.8595e+13	742.52	759.82	0	721.88	753.43	708.22	697.18	0	699.78	0	0	738.63	0	730.33	0	0	0	724.17	0	0	704	740.61	0	0	743.81	0	698.24	0	733.1	0	0	0	744.83	0	0	715.67	759.82	766.98	0	0	716.96	724.63	0	718.97	704.33	0	734.69	0	0
1.8641e+13	742.26	754	0	721.45	753.01	707.64	0	0	699.19	0	0	733.72	0	725.67	0	0	0	723.7	0	0	703.43	735.49	0	0	738.57	0	697.62	0	730.12	0	0	0	744.22	0	0	715.15	754	761.06	0	0	715.68	723.63	0	715.78	697.63	0	734.29	0	0
1.8688e+13	744.94	890.3	0	724.35	754.84	711.2	694.83	0	702.86	791.33	0	811.56	788.11	801.67	692.06	691.46	0	726.67	0	0	706.93	876.76	0	0	879.37	0	701.37	0	728.43	692.15	0	725.08	745.96	0	0	718.33	890.3	836.97	0	0	717.43	725.47	0	714.9	837.8	0	737	0	0
1.8734e+13	744.32	792.05	0	723.93	753.7	710.59	709.34	0	702.28	694.77	0	764.55	0	754.36	691.41	690.77	0	726.22	0	0	706.38	769.29	0	0	773.18	0	700.77	0	738.87	0	0	703.99	744.83	0	0	717.83	792.05	797.8	0	0	717.18	724.66	0	728.19	727.68	0	736.61	0	0
1.8781e+13	743.72	773.27	0	723.51	753.8	709.93	704.77	0	701.71	0	0	749.68	0	740.68	690.81	690.08	0	725.73	0	0	705.83	752.43	0	0	755.9	0	700.16	0	738.06	0	0	0	745.26	0	0	717.31	773.27	780.39	0	0	718.32	725.53	0	724.92	714.79	0	736.19	0	0
1.8827e+13	743.38	763.45	0	723.08	754.14	709.29	700.31	0	701.14	0	0	741.67	0	733.23	690.22	0	0	725.23	0	0	705.28	743.8	0	0	747.07	0	699.55	0	735	0	0	0	745.58	0	0	716.78	763.45	770.67	0	0	718.02	725.54	0	721.07	707.53	0	735.74	0	0
1.8873e+13	743.14	756.81	0	722.65	753.95	708.7	693.38	0	700.55	0	0	736.13	0	728	0	0	0	724.75	0	0	704.71	737.97	0	0	741.1	0	698.93	0	731.91	0	0	0	745.21	0	0	716.25	756.81	763.94	0	0	716.91	724.74	0	717.67	701.38	0	735.32	0	0
1.892e+13	742.82	751.77	0	722.22	753.27	708.13	0	0	699.97	0	0	731.83	0	723.88	0	0	0	724.3	0	0	704.15	733.51	0	0	736.55	0	698.3	0	729.04	0	0	0	744.34	0	0	715.74	751.77	758.78	0	0	715.47	723.54	0	714.65	693.18	0	734.94	0	0
1.8966e+13	745.33	809.91	0	725.08	754.75	711.64	710.08	0	703.58	709.95	0	778.64	706.29	767.42	693.01	692.03	0	727.24	0	0	707.61	786.52	0	0	790.7	0	702.02	0	736.29	0	0	712.56	745.76	0	0	718.89	809.91	812.37	0	0	717.35	725.22	0	727.67	739.44	0	737.62	0	0
1.9013e+13	744.67	780.06	0	724.66	754.3	711	706.81	0	703.01	0	0	755.18	0	745.8	692.42	691.35	0	726.76	0	0	707.06	758.46	0	0	762.08	0	701.42	0	739.62	0	0	696.85	745.62	0	0	718.38	780.06	786.94	0	0	718.65	725.82	0	727.18	719.06	0	737.21	0	0
1.9059e+13	744.22	767.65	0	724.24	754.72	710.35	702.47	0	702.44	0	0	745.16	0	736.52	691.75	690.66	0	726.26	0	0	706.51	747.49	0	0	750.84	0	700.81	0	736.93	0	0	0	746.18	0	0	717.85	767.65	774.88	0	0	718.94	726.3	0	723.2	710.44	0	736.76	0	0
1.9106e+13	743.98	759.91	0	723.82	754.77	709.74	697.41	0	701.87	0	0	738.77	0	730.52	691.12	0	0	725.77	0	0	705.96	740.71	0	0	743.89	0	700.2	0	733.75	0	0	0	746.09	0	0	717.32	759.91	767.11	0	0	718.08	725.78	0	719.56	704.25	0	736.33	0	0
1.9152e+13	743.71	754.27	0	723.38	754.28	709.18	0	0	701.29	0	0	734	0	725.98	690.53	0	0	725.32	0	0	705.4	735.74	0	0	738.82	0	699.58	0	730.76	0	0	0	745.39	0	0	716.8	754.27	761.36	0	0	716.72	724.7	0	716.37	697.69	0	735.94	0	0
1.9199e+13	746.3	853.96	0	726.2	755.96	712.66	702.89	0	704.83	740.98	0	806.49	738.26	795.59	694.55	693.28	0	728.22	0	0	708.79	835.28	0	0	838.87	0	703.22	0	730.32	0	0	726.68	746.97	0	0	719.91	853.96	834.62	0	0	718.29	726.36	0	719.33	777.54	0	738.59	0	0
1.9245e+13	745.65	789.39	0	725.78	754.93	712.05	708.99	0	704.27	690.4	0	762.67	0	752.69	693.9	692.59	0	727.77	0	0	708.25	766.9	0	0	770.72	0	702.63	0	740.39	0	0	702.7	746.05	0	0	719.42	789.39	795.59	0	0	718.63	725.96	0	729.05	724.75	0	738.2	0	0
1.9292e+13	745.08	772.64	0	725.37	755.19	711.39	704.55	0	703.71	0	0	749.27	0	740.33	693.29	691.91	0	727.27	0	0	707.71	751.9	0	0	755.35	0	702.04	0	738.79	0	0	0	746.62	0	0	718.9	772.64	779.84	0	0	719.62	726.85	0	725.32	713.63	0	737.76	0	0
1.9338e+13	744.78	763.39	0	724.94	755.48	710.76	700.14	0	703.14	0	0	741.69	0	733.24	692.7	691.22	0	726.77	0	0	707.16	743.77	0	0	747.02	0	701.43	0	735.62	0	0	0	746.84	0	0	718.36	763.39	770.65	0	0	719.13	726.71	0	721.45	706.88	0	737.32	0	0
1.9385e+13	744.54	756.99	0	724.51	755.21	710.19	693.06	0	702.57	0	0	736.33	0	728.18	692.06	690.51	0	726.3	0	0	706.6	738.15	0	0	741.27	0	700.82	0	732.5	0	0	0	746.37	0	0	717.84	756.99	764.16	0	0	717.91	725.81	0	718.07	700.92	0	736.91	0	0
1.9431e+13	744.21	752.08	0	724.08	754.46	709.64	0	0	701.99	0	0	732.12	0	724.14	691.41	0	0	725.86	0	0	706.05	733.79	0	0	736.83	0	700.21	0	729.63	0	0	0	745.44	0	0	717.34	752.08	759.12	0	0	716.41	724.54	0	715.07	692.75	0	736.53	0	0
1.9478e+13	746.63	804.05	0	726.87	755.85	713.06	710.18	0	705.49	705.71	0	774.34	700.87	763.41	695.39	693.85	0	728.73	0	0	709.4	780.76	0	0	784.85	0	703.81	0	738.97	0	0	709.77	746.79	0	0	720.42	804.05	808.1	0	0	718.5	726.27	0	729.53	734.28	0	739.16	0	0
1.9524e+13	745.97	778.88	0	726.46	755.62	712.41	706.45	0	704.93	0	0	754.33	0	744.99	694.81	693.12	0	728.25	0	0	708.86	757.42	0	0	761.01	0	703.22	0	740.44	0	0	695.18	746.93	0	0	719.91	778.88	785.9	0	0	719.95	727.14	0	727.48	717.62	0	738.74	0	0
1.9571e+13	745.57	767.38	0	726.04	756.05	711.77	702.21	0	704.37	0	0	744.99	0	736.31	694.16	692.43	0	727.75	0	0	708.32	747.26	0	0	750.6	0	702.63	0	737.49	0	0	0	747.45	0	0	719.38	767.38	774.66	0	0	720.02	727.47	0	723.45	709.7	0	738.29	0	0
1.9617e+13	745.34	759.98	0	725.61	756.03	711.18	697.04	0	703.81	0	0	738.85	0	730.54	693.54	691.74	0	727.27	0	0	707.77	740.77	0	0	743.95	0	702.02	0	734.27	0	0	0	747.26	0	0	718.85	759.98	767.22	0	0	719.03	726.83	0	719.84	703.72	0	737.86	0	0
1.9664e+13	745.06	754.51	0	725.18	755.46	710.63	0	0	703.23	0	0	734.21	0	726.13	692.94	691.05	0	726.82	0	0	707.22	735.94	0	0	739.03	0	701.42	0	731.27	0	0	0	746.48	0	0	718.35	754.51	761.63	0	0	717.59	725.67	0	716.69	697.17	0	737.47	0	0
1.971e+13	747.57	834.32	0	727.93	756.99	714.04	707.19	0	706.67	725.4	0	796.99	722.25	785.29	696.83	695.07	0	729.67	0	0	710.52	812.78	0	0	816.85	0	704.95	0	733.29	0	0	722.38	747.91	0	0	721.39	834.32	827.94	0	0	719.02	727.17	0	724.18	757.77	0	740.08	0	0
1.9757e+13	746.89	787.19	0	727.51	756.13	713.41	708.57	0	706.11	0	0	761.01	0	751.14	696.21	694.36	0	729.21	0	0	709.99	764.89	0	0	768.67	0	704.37	0	741.52	0	0	701.36	747.25	0	0	720.9	787.19	793.71	0	0	719.9	727.21	0	729.51	723.05	0	739.68	0	0
1.9803e+13	746.37	772.07	0	727.1	756.51	712.76	704.31	0	705.56	0	0	748.84	0	739.89	695.6	693.67	0	728.71	0	0	709.45	751.38	0	0	754.83	0	703.78	0	739.34	0	0	0	747.89	0	0	720.38	772.07	779.34	0	0	720.69	728.03	0	725.54	712.96	0	739.24	0	0
1.985e+13	746.1	763.32	0	726.68	756.73	712.15	699.93	0	705	0	0	741.63	0	733.15	695.02	692.93	0	728.22	0	0	708.91	743.68	0	0	746.94	0	703.19	0	736.08	0	0	0	748.02	0	0	719.84	763.32	770.61	0	0	720.04	727.73	0	721.71	706.52	0	738.8	0	0
1.9896e+13	745.86	757.14	0	726.25	756.37	711.59	692.63	0	704.44	0	0	736.44	0	728.25	694.4	692.23	0	727.76	0	0	708.36	738.25	0	0	741.39	0	702.59	0	732.96	0	0	0	747.46	0	0	719.33	757.14	764.34	0	0	718.74	726.74	0	718.37	700.6	0	738.4	0	0
1.9943e+13	748.47	1000.5	0	728.95	758.16	714.97	0	0	707.81	965.48	0	770.26	963.32	757.44	698.17	696.2	0	730.57	0	0	711.6	994.35	0	0	995.39	0	706.06	0	730.81	0	0	699.6	749.12	0	0	722.33	1000.5	804.07	0	0	720.27	728.42	0	715.87	982.57	0	740.97	0	0
1.9989e+13	747.83	799.56	0	728.54	756.89	714.37	710.58	0	707.26	702.32	0	770.93	695.22	760.27	697.59	695.53	0	730.13	0	0	711.07	776.42	0	0	780.44	0	705.48	0	741.02	0	0	707.62	747.8	0	0	721.85	799.56	804.61	0	0	719.62	727.31	0	730.76	731.23	0	740.6	0	0
2.0036e+13	747.19	777.83	0	728.13	756.88	713.72	706.42	0	706.71	0	0	753.52	0	744.24	697.01	694.86	0	729.65	0	0	710.54	756.47	0	0	760.04	0	704.9	0	741.06	0	0	693.32	748.18	0	0	721.34	777.83	784.97	0	0	721.07	728.33	0	727.75	716.82	0	740.17	0	0
2.0082e+13	746.84	767.11	0	727.71	757.3	713.09	702.19	0	706.16	0	0	744.77	0	736.1	696.4	694.14	0	729.14	0	0	710.01	747	0	0	750.34	0	704.32	0	737.93	0	0	0	748.64	0	0	720.81	767.11	774.44	0	0	720.93	728.5	0	723.7	709.34	0	739.72	0	0
2.0129e+13	746.62	760.03	0	727.29	757.19	712.52	696.89	0	705.6	0	0	738.87	0	730.55	695.79	693.41	0	728.67	0	0	709.46	740.78	0	0	743.97	0	703.72	0	734.69	0	0	0	748.34	0	0	720.29	760.03	767.29	0	0	719.83	727.74	0	720.13	703.5	0	739.3	0	0
2.0175e+13	746.32	754.71	0	726.86	756.55	711.97	0	0	705.04	0	0	734.35	0	726.25	695.2	692.7	0	728.23	0	0	708.92	736.08	0	0	739.18	0	703.12	0	731.7	0	0	0	747.49	0	0	719.8	754.71	761.86	0	0	718.35	726.52	0	717.01	696.94	0	738.91	0	0
2.0222e+13	748.75	822.22	0	729.54	757.95	715.3	710.59	0	708.37	716.96	0	788.85	713.92	777.15	698.93	696.63	0	731.02	0	0	712.13	799.46	0	0	803.65	0	706.56	0	736.64	0	0	717.86	748.78	0	0	722.78	822.22	821.51	0	0	719.77	727.91	0	728.2	747.84	0	741.48	0	0
2.0268e+13	748.06	785.32	0	729.13	757.3	714.66	708.75	0	707.83	0	0	759.58	0	749.84	698.33	695.96	0	730.56	0	0	711.6	763.18	0	0	766.91	0	705.99	0	742.4	0	0	700.03	748.42	0	0	722.28	785.32	792.08	0	0	721.09	728.39	0	729.92	721.86	0	741.07	0	0
2.0315e+13	747.58	771.54	0	728.71	757.75	714.01	704.39	0	707.28	0	0	748.41	0	739.5	697.74	695.3	0	730.05	0	0	711.07	750.88	0	0	754.32	0	705.41	0	739.79	0	0	0	749.09	0	0	721.75	771.54	778.86	0	0	721.65	729.08	0	725.81	712.55	0	740.62	0	0
2.0361e+13	747.34	763.23	0	728.29	757.9	713.42	699.94	0	706.73	0	0	741.54	0	733.08	697.16	694.61	0	729.57	0	0	710.54	743.57	0	0	746.83	0	704.82	0	736.48	0	0	0	749.11	0	0	721.23	763.23	770.56	0	0	720.86	728.65	0	722	706.32	0	740.18	0	0
2.0408e+13	747.1	757.26	0	727.87	757.46	712.87	692.46	0	706.17	0	0	736.52	0	728.33	696.57	693.88	0	729.12	0	0	709.99	738.32	0	0	741.47	0	704.22	0	733.36	0	0	0	748.45	0	0	720.72	757.26	764.49	0	0	719.49	727.57	0	718.69	700.43	0	739.79	0	0
2.0454e+13	749.62	895.95	0	730.51	759.1	716.18	695.31	0	709.45	801.97	0	814.4	797.77	804.78	700.2	697.72	0	731.88	0	0	713.15	883.26	0	0	885.69	0	707.6	0	731.36	693.23	0	729.95	749.96	0	0	723.67	895.95	839.17	0	0	720.85	729.08	0	717.49	841.95	0	742.32	0	0
2.0501e+13	748.96	796	0	730.1	757.91	715.58	711	0	708.91	698.03	0	768.2	0	757.79	699.62	697.04	0	731.44	0	0	712.63	773.02	0	0	776.97	0	707.03	0	742.6	0	0	705.89	748.81	0	0	723.19	796	801.72	0	0	720.8	728.36	0	731.66	729.01	0	741.94	0	0
2.0547e+13	748.35	776.9	0	729.69	758.09	714.92	706.57	0	708.37	0	0	752.8	0	743.59	699.05	696.37	0	730.95	0	0	712.11	755.61	0	0	759.16	0	706.46	0	741.58	0	0	691.31	749.37	0	0	722.67	776.9	784.13	0	0	722.12	729.43	0	728.04	716.27	0	741.5	0	0
2.0593e+13	748.04	766.85	0	729.27	758.47	714.3	702.33	0	707.82	0	0	744.56	0	735.92	698.46	695.69	0	730.44	0	0	711.57	746.74	0	0	750.08	0	705.88	0	738.32	0	0	0	749.74	0	0	722.14	766.85	774.22	0	0	721.79	729.44	0	723.99	709.16	0	741.05	0	0
2.064e+13	747.82	760.05	0	728.85	758.27	713.74	696.91	0	707.27	0	0	738.87	0	730.57	697.86	695.02	0	729.98	0	0	711.04	740.76	0	0	743.96	0	705.29	0	735.07	0	0	0	749.33	0	0	721.63	760.05	767.34	0	0	720.59	728.57	0	720.45	703.43	0	740.64	0	0
2.0686e+13	747.51	754.88	0	728.42	757.56	713.21	0	0	706.72	0	0	734.48	0	726.38	697.28	694.3	0	729.55	0	0	710.49	736.2	0	0	739.3	0	704.7	0	732.1	0	0	0	748.41	0	0	721.14	754.88	762.05	0	0	719.06	727.29	0	717.36	696.88	0	740.26	0	0
2.0733e+13	749.85	813.9	0	731.04	758.85	716.46	712.61	0	709.96	711.36	0	782.65	707.97	771.26	700.88	698.11	0	732.29	0	0	713.62	790.69	0	0	794.88	0	708.05	0	739.74	0	0	713.8	749.6	0	0	724.06	813.9	816.11	0	0	720.64	728.69	0	731.07	741.78	0	742.78	0	0
2.0779e+13	749.16	783.71	0	730.64	758.43	715.82	709.02	0	709.42	0	0	758.35	0	748.74	700.3	697.43	0	731.82	0	0	713.1	761.7	0	0	765.4	0	707.48	0	743.11	0	0	698.66	749.55	0	0	723.57	783.71	790.66	0	0	722.26	729.52	0	730.31	720.96	0	742.36	0	0
2.0826e+13	748.73	771.04	0	730.22	758.91	715.17	704.59	0	708.88	0	0	748.02	0	739.17	699.72	696.74	0	731.31	0	0	712.58	750.42	0	0	753.84	0	706.9	0	740.19	0	0	0	750.2	0	0	723.04	771.04	778.42	0	0	722.57	730.07	0	726.1	712.29	0	741.91	0	0
2.0872e+13	748.51	763.13	0	729.8	758.98	714.59	700.06	0	708.33	0	0	741.46	0	733.03	699.14	696.07	0	730.83	0	0	712.05	743.46	0	0	746.72	0	706.32	0	736.85	0	0	0	750.11	0	0	722.51	763.13	770.48	0	0	721.64	729.5	0	722.32	706.26	0	741.48	0	0
2.0919e+13	748.25	757.35	0	729.38	758.46	714.06	692.45	0	707.78	0	0	736.59	0	728.41	698.56	695.39	0	730.39	0	0	711.51	738.38	0	0	741.52	0	705.74	0	733.74	0	0	0	749.36	0	0	722.02	757.35	764.6	0	0	720.2	728.34	0	719.04	700.39	0	741.09	0	0
2.0965e+13	750.7	858.33	0	731.96	759.96	717.31	704.54	0	710.97	743.7	0	810.32	740.56	799.72	702.07	699.13	0	733.11	0	0	714.59	840.48	0	0	843.9	0	709.03	0	733.09	0	0	729.17	750.72	690.23	0	724.91	858.33	837.63	0	0	721.42	729.7	0	721.97	785.15	0	743.59	0	0
2.1012e+13	750.01	793.08	0	731.56	758.91	716.69	711.41	0	710.44	692.82	0	765.96	0	755.79	701.51	698.48	0	732.66	0	0	714.07	770.28	0	0	774.17	0	708.47	0	743.83	0	0	704.13	749.8	0	0	724.43	793.08	799.27	0	0	722	729.43	0	732.34	727.33	0	743.2	0	0
2.1058e+13	749.44	776.04	0	731.15	759.24	716.03	706.77	0	709.9	0	0	752.14	0	743.02	700.94	697.8	0	732.16	0	0	713.55	754.83	0	0	758.37	0	707.9	0	742.03	0	0	0	750.49	0	0	723.91	776.04	783.36	0	0	723.14	730.48	0	728.34	715.85	0	742.75	0	0
2.1105e+13	749.17	766.59	0	730.73	759.56	715.43	702.5	0	709.36	0	0	744.36	0	735.77	700.36	697.1	0	731.66	0	0	713.03	746.49	0	0	749.82	0	707.32	0	738.68	0	0	0	750.75	0	0	723.38	766.59	773.99	0	0	722.61	730.32	0	724.3	709.06	0	742.3	0	0
2.1151e+13	748.95	760.04	0	730.31	759.28	714.89	696.93	0	708.82	0	0	738.88	0	730.61	699.78	696.42	0	731.21	0	0	712.49	740.74	0	0	743.93	0	706.74	0	735.43	0	0	0	750.24	0	0	722.88	760.04	767.36	0	0	721.32	729.35	0	720.8	703.4	0	741.9	0	0
2.1198e+13	748.61	755.01	0	729.88	758.5	714.36	0	0	708.27	0	0	734.59	0	726.51	699.2	695.75	0	730.78	0	0	711.96	736.3	0	0	739.4	0	706.16	0	732.48	0	0	0	749.25	0	0	722.4	755.01	762.21	0	0	719.74	728.02	0	717.73	696.87	0	741.53	0	0
2.1244e+13	750.87	807.78	0	732.45	759.7	717.54	713.65	0	711.43	707.14	0	777.95	702.77	766.91	702.68	699.47	0	733.47	0	0	715.01	784.48	0	0	788.6	0	709.42	0	742.28	0	0	710.7	750.4	0	0	725.26	807.78	811.67	0	0	721.65	729.52	0	733	737.73	0	744	0	0
2.1291e+13	750.19	782.29	0	732.04	759.52	716.89	709.13	0	710.9	0	0	757.27	0	747.8	702.11	698.82	0	732.99	0	0	714.5	760.42	0	0	764.08	0	708.86	0	743.7	0	0	697.11	750.64	0	0	724.76	782.29	789.39	0	0	723.37	730.62	0	730.64	720.24	0	743.57	0	0
2.1337e+13	749.81	770.56	0	731.63	760.01	716.26	704.71	0	710.36	0	0	747.67	0	738.88	701.54	698.15	0	732.48	0	0	713.98	749.99	0	0	753.4	0	708.3	0	740.55	0	0	0	751.23	0	0	724.23	770.56	777.98	0	0	723.46	730.99	0	726.4	712.08	0	743.12	0	0
2.1384e+13	749.61	763.01	0	731.21	759.99	715.7	700.07	0	709.82	0	0	741.38	0	733	700.98	697.45	0	732.01	0	0	713.45	743.34	0	0	746.59	0	707.72	0	737.19	0	0	0	751.03	0	0	723.71	763.01	770.39	0	0	722.4	730.3	0	722.65	706.2	0	742.69	0	0
2.143e+13	749.33	757.41	0	730.79	759.39	715.18	692.38	0	709.28	0	0	736.65	0	728.51	700.4	696.76	0	731.58	0	0	712.92	738.42	0	0	741.56	0	707.14	0	734.09	0	0	0	750.2	0	0	723.23	757.41	764.68	0	0	720.89	729.07	0	719.4	700.34	0	742.31	0	0
2.1477e+13	751.7	838.13	0	733.32	760.75	718.36	711.21	0	712.39	727.33	0	800.86	724.25	789.41	703.81	700.43	0	734.25	0	0	715.93	817.17	0	0	821.13	0	710.36	0	736.1	0	0	722.82	751.42	691.08	0	726.07	838.13	831.1	0	0	722.03	730.3	0	727.29	763.43	0	744.77	0	0
2.1523e+13	750.99	790.61	0	732.92	759.88	717.74	711.66	0	711.86	0	0	764.06	0	754.09	703.25	699.78	0	733.79	0	0	715.42	767.99	0	0	771.82	0	709.8	0	744.78	0	0	702.55	750.79	0	0	725.58	790.61	797.15	0	0	723.2	730.52	0	732.82	725.96	0	744.37	0	0
2.157e+13	750.47	775.25	0	732.51	760.32	717.08	706.92	0	711.33	0	0	751.54	0	742.51	702.69	699.14	0	733.29	0	0	714.9	754.12	0	0	757.63	0	709.24	0	742.41	0	0	0	751.54	0	0	725.06	775.25	782.62	0	0	724.08	731.46	0	728.59	715.47	0	743.92	0	0
2.1616e+13	750.23	766.31	0	732.09	760.57	716.5	702.59	0	710.79	0	0	744.16	0	735.62	702.12	698.47	0	732.8	0	0	714.38	746.24	0	0	749.56	0	708.67	0	738.99	0	0	0	751.68	0	0	724.54	766.31	773.74	0	0	723.39	731.14	0	724.58	708.95	0	743.47	0	0
2.1663e+13	750.01	760.01	0	731.67	760.2	715.97	696.89	0	710.25	0	0	738.86	0	730.63	701.55	697.78	0	732.35	0	0	713.85	740.7	0	0	743.89	0	708.09	0	735.76	0	0	0	751.08	0	0	724.04	760.01	767.34	0	0	722.01	730.08	0	721.12	703.36	0	743.08	0	0
2.1709e+13	752.48	1022	0	734.17	761.83	719.15	0	0	713.32	987.3	0	764.39	985.27	752.33	704.9	701.38	0	735	0	0	716.82	1016	0	0	1017	0	711.26	0	733.37	0	0	0	752.55	692.16	0	726.85	1022	798.38	0	0	723.25	731.5	0	718.37	1005.5	0	745.52	0	0
2.1756e+13	751.82	803.01	0	733.77	760.52	718.56	713.45	0	712.79	703.74	0	774.21	697.48	763.5	704.35	700.73	0	734.57	0	0	716.31	779.76	0	0	783.81	0	710.71	0	744.23	0	0	708.87	751.2	690.76	0	726.38	803.01	807.96	0	0	722.74	730.42	0	734.19	734.08	0	745.14	0	0
2.1802e+13	751.16	781	0	733.36	760.56	717.9	708.91	0	712.27	0	0	756.28	0	746.93	703.79	700.08	0	734.08	0	0	715.8	759.25	0	0	762.88	0	710.16	0	744.15	0	0	695.91	751.68	0	0	725.87	781	788.22	0	0	724.41	731.65	0	730.83	719.24	0	744.7	0	0
2.1849e+13	750.83	770.09	0	732.95	761.02	717.28	704.62	0	711.74	0	0	747.31	0	738.58	703.23	699.43	0	733.57	0	0	715.28	749.56	0	0	752.95	0	709.59	0	740.85	0	0	0	752.19	0	0	725.34	770.09	777.54	0	0	724.26	731.84	0	726.57	711.65	0	744.25	0	0
2.1895e+13	750.63	762.86	0	732.53	760.91	716.74	699.95	0	711.2	0	0	741.28	0	732.92	702.67	698.77	0	733.11	0	0	714.76	743.2	0	0	746.45	0	709.02	0	737.48	0	0	0	751.87	0	0	724.84	762.86	770.26	0	0	723.08	731.03	0	722.87	705.96	0	743.83	0	0
2.1942e+13	750.34	757.43	0	732.11	760.24	716.23	692.21	0	710.67	0	0	736.69	0	728.56	702.11	698.1	0	732.69	0	0	714.23	738.42	0	0	741.56	0	708.45	0	734.4	0	0	0	750.97	0	0	724.36	757.43	764.72	0	0	721.52	729.74	0	719.65	700.14	0	743.46	0	0
2.1988e+13	752.63	825.72	0	734.59	761.48	719.35	713.05	0	713.7	718.29	0	792.52	715.22	780.95	705.42	701.68	0	735.32	0	0	717.18	803.33	0	0	807.47	0	711.6	0	739.51	0	0	718.75	752.06	691.85	0	727.15	825.72	824.63	0	0	722.69	730.89	0	731.47	749.67	0	745.88	0	0
2.2035e+13	751.91	788.5	0	734.19	760.83	718.72	710.9	0	713.18	0	0	762.44	0	752.62	704.87	701.02	0	734.85	0	0	716.67	766.06	0	0	769.84	0	711.05	0	745.5	0	0	701.37	751.76	690.46	0	726.66	788.5	795.3	0	0	724.31	731.57	0	733	723.57	0	745.47	0	0
2.2081e+13	751.44	774.5	0	733.78	761.34	718.07	706.41	0	712.66	0	0	750.97	0	741.99	704.31	700.36	0	734.34	0	0	716.16	753.46	0	0	756.95	0	710.49	0	742.71	0	0	0	752.52	0	0	726.14	774.5	781.93	0	0	724.92	732.35	0	728.61	714.29	0	745.01	0	0
2.2128e+13	751.22	766.03	0	733.36	761.5	717.5	702.16	0	712.13	0	0	743.95	0	735.42	703.75	699.7	0	733.86	0	0	715.64	745.99	0	0	749.3	0	709.92	0	739.25	0	0	0	752.54	0	0	725.62	766.03	773.49	0	0	724.06	731.88	0	724.64	708.17	0	744.57	0	0
2.2174e+13	750.99	759.95	0	732.94	761.05	716.99	696.11	0	711.59	0	0	738.83	0	730.57	703.19	699.05	0	733.42	0	0	715.11	740.64	0	0	743.83	0	709.35	0	736.02	0	0	0	751.85	0	0	725.13	759.95	767.3	0	0	722.6	730.74	0	721.22	702.68	0	744.18	0	0
2.2221e+13	753.39	901.28	0	735.4	762.54	720.11	696.19	0	714.59	810.85	0	816.36	807.99	807	706.45	702.58	690.02	736.04	0	0	718.02	889.23	0	0	891.51	0	712.46	0	733.77	695.78	0	728.83	753.17	692.84	0	727.9	901.28	840.7	0	0	723.67	732	0	719.71	845.83	0	746.59	0	0
2.2267e+13	752.7	799.2	0	735	761.32	719.51	712.91	0	714.07	699.89	0	771.22	691.11	760.7	705.9	701.95	0	735.6	0	0	717.52	776.09	0	0	780.07	0	711.91	0	745.65	0	0	706.92	752.01	691.39	0	727.43	799.2	804.87	0	0	723.79	731.35	0	734.66	730.34	0	746.2	0	0
2.2313e+13	752.08	779.85	0	734.59	761.55	718.85	708.32	0	713.55	0	0	755.38	0	746.05	705.35	701.29	0	735.1	0	0	717.01	758.22	0	0	761.83	0	711.36	0	744.48	0	0	693.63	752.67	690.31	0	726.91	779.85	787.17	0	0	725.27	732.6	0	730.72	717.68	0	745.76	0	0
2.236e+13	751.79	769.64	0	734.18	761.96	718.25	704.13	0	713.03	0	0	746.94	0	738.19	704.8	700.62	0	734.6	0	0	716.5	749.15	0	0	752.54	0	710.8	0	741.05	0	0	0	753.07	0	0	726.39	769.64	777.12	0	0	724.89	732.6	0	726.49	710.67	0	745.3	0	0
2.2406e+13	751.59	762.7	0	733.76	761.76	717.72	699.32	0	712.49	0	0	741.14	0	732.74	704.25	699.96	0	734.15	0	0	715.98	743.05	0	0	746.3	0	710.23	0	737.68	0	0	0	752.65	0	0	725.89	762.7	770.12	0	0	723.61	731.67	0	722.84	705.18	0	744.9	0	0
2.2453e+13	751.28	757.43	0	733.34	761.02	717.21	691.29	0	711.96	0	0	736.66	0	728.48	703.69	699.31	0	733.73	0	0	715.45	738.41	0	0	741.55	0	709.67	0	734.61	0	0	0	751.68	0	0	725.42	757.43	764.73	0	0	722.01	730.32	0	719.67	699.28	0	744.53	0	0
2.2499e+13	753.48	817.15	0	735.78	762.16	720.27	713.99	0	714.93	712.77	0	785.96	709.35	774.5	706.91	702.82	690.7	736.32	0	0	718.35	794.13	0	0	798.3	0	712.76	0	742.52	0	0	715.15	752.69	692.37	0	728.17	817.15	819.11	0	0	723.36	731.5	0	733.92	742.76	0	746.91	0	0
2.2546e+13	752.77	786.67	0	735.38	761.76	719.63	710.45	0	714.42	0	0	760.97	0	751.2	706.37	702.19	690.09	735.84	0	0	717.84	764.37	0	0	768.12	0	712.21	0	745.96	0	0	700.1	752.71	691.03	0	727.67	786.67	793.67	0	0	725.23	732.54	0	732.89	722.11	0	746.49	0	0
2.2592e+13	752.36	773.81	0	734.97	762.29	718.99	706.08	0	713.9	0	0	750.38	0	741.39	705.82	701.54	0	735.33	0	0	717.33	752.82	0	0	756.3	0	711.66	0	742.87	0	0	0	753.43	690.32	0	727.14	773.81	781.29	0	0	725.55	733.13	0	728.47	713.55	0	746.03	0	0
2.2639e+13	752.16	765.76	0	734.55	762.37	718.44	701.81	0	713.37	0	0	743.68	0	735.12	705.27	700.86	0	734.86	0	0	716.82	745.72	0	0	749.03	0	711.09	0	739.38	0	0	0	753.34	0	0	726.63	765.76	773.23	0	0	724.55	732.51	0	724.57	707.67	0	745.6	0	0
2.2685e+13	751.91	759.87	0	734.13	761.83	717.93	695.43	0	712.84	0	0	738.72	0	730.42	704.72	700.2	0	734.43	0	0	716.29	740.54	0	0	743.73	0	710.53	0	736.17	0	0	0	752.56	0	0	726.15	759.87	767.24	0	0	723.03	731.29	0	721.21	702.21	0	745.22	0	0
2.2732e+13	754.23	862.14	0	736.55	763.19	721	705.7	0	715.78	745.79	0	813.35	742.58	803	707.89	703.66	692.03	737.01	0	0	719.15	844.95	0	0	848.23	0	713.58	0	735.33	690.23	0	730.71	753.74	693.36	0	728.88	862.14	840.01	0	0	723.97	732.4	0	724.01	785.86	0	747.6	0	0
2.2778e+13	753.52	796.06	0	736.15	762.12	720.38	712.8	0	715.26	695.08	0	768.67	0	758.31	707.35	703.04	691.36	736.56	0	0	718.65	773.06	0	0	777.01	0	713.03	0	746.61	0	0	705.4	752.83	691.9	0	728.41	796.06	802.23	0	0	724.75	732.25	0	734.85	728.26	0	747.2	0	0
2.2825e+13	752.95	778.81	0	735.74	762.5	719.72	708.16	0	714.75	0	0	754.49	0	745.2	706.81	702.41	690.74	736.05	0	0	718.15	757.24	0	0	760.84	0	712.49	0	744.65	0	0	691.58	753.6	690.92	0	727.89	778.81	786.2	0	0	725.97	733.42	0	730.6	716.93	0	746.75	0	0
2.2871e+13	752.7	769.2	0	735.33	762.84	719.14	703.99	0	714.23	0	0	746.54	0	737.79	706.26	701.75	690.13	735.56	0	0	717.63	748.72	0	0	752.11	0	711.93	0	741.15	0	0	0	753.89	690.44	0	727.36	769.2	776.71	0	0	725.4	733.24	0	726.43	710.27	0	746.29	0	0
2.2918e+13	752.49	762.53	0	734.91	762.55	718.62	699.03	0	713.7	0	0	740.95	0	732.53	705.72	701.08	0	735.12	0	0	717.11	742.86	0	0	746.11	0	711.37	0	737.79	0	0	0	753.36	690.01	0	726.87	762.53	769.97	0	0	724.03	732.21	0	722.84	704.88	0	745.9	0	0
2.2964e+13	752.15	757.41	0	734.49	761.74	718.11	690.88	0	713.17	0	0	736.59	0	728.38	705.17	700.41	0	734.7	0	0	716.6	738.34	0	0	741.5	0	710.8	0	734.76	0	0	0	752.32	0	0	726.41	757.41	764.72	0	0	722.39	730.8	0	719.72	698.93	0	745.53	0	0
2.3011e+13	754.28	810.79	0	736.89	762.81	721.11	714.78	0	716.08	708.3	0	780.86	704.14	769.65	708.3	703.85	692.67	737.25	0	0	719.44	787.51	0	0	791.66	0	713.83	0	744.87	0	0	712.58	753.31	692.91	0	729.11	810.79	814.52	0	0	724.13	732.13	0	735.44	738.28	0	747.88	0	0
2.3057e+13	753.59	785.06	0	736.49	762.65	720.45	710.4	0	715.57	0	0	759.63	0	749.96	707.76	703.22	692.05	736.76	0	0	718.94	762.85	0	0	766.58	0	713.29	0	746.26	0	0	698.99	753.63	691.64	0	728.61	785.06	792.2	0	0	726.05	733.41	0	732.84	721.08	0	747.45	0	0
2.3104e+13	753.22	773.16	0	736.08	763.18	719.83	706.05	0	715.05	0	0	749.81	0	740.85	707.22	702.59	691.37	736.25	0	0	718.43	752.2	0	0	755.67	0	712.74	0	742.96	0	0	0	754.27	691	0	728.08	773.16	780.67	0	0	726.12	733.8	0	728.43	713.09	0	746.99	0	0
2.315e+13	753.04	765.47	0	735.67	763.17	719.29	701.72	0	714.53	0	0	743.41	0	734.85	706.68	701.94	690.75	735.79	0	0	717.91	745.42	0	0	748.73	0	712.18	0	739.48	0	0	0	754.06	690.59	0	727.58	765.47	772.96	0	0	724.99	733.06	0	724.59	707.4	0	746.56	0	0
2.3197e+13	752.77	759.78	0	735.25	762.55	718.79	695.11	0	714	0	0	738.59	0	730.3	706.14	701.27	690.14	735.37	0	0	717.39	740.41	0	0	743.61	0	711.62	0	736.3	0	0	0	753.2	690.05	0	727.1	759.78	767.16	0	0	723.43	731.77	0	721.27	701.96	0	746.19	0	0
2.3243e+13	755.02	841.39	0	737.62	763.79	721.8	711.96	0	716.88	728.61	0	804.03	725.33	792.67	709.23	704.66	693.9	737.91	0	0	720.2	820.93	0	0	824.81	0	714.61	0	738.22	0	0	725.72	754.25	694	0	729.8	841.39	833.67	0	0	724.3	732.76	0	729.29	763.64	0	748.54	0	0
2.329e+13	754.29	793.4	0	737.22	762.91	721.17	712.82	0	716.37	690.47	0	766.51	0	756.33	708.69	704.02	693.26	737.45	0	0	719.7	770.53	0	0	774.42	0	714.07	0	747.3	0	0	704.15	753.65	692.51	0	729.31	793.4	799.94	0	0	725.69	733.12	0	735	726.67	0	748.13	0	0
2.3336e+13	753.77	777.84	0	736.82	763.39	720.52	708.16	0	715.86	0	690.06	753.68	0	744.46	708.16	703.39	692.66	736.94	0	0	719.2	756.34	0	0	759.92	0	713.53	0	744.78	0	0	0	754.47	691.62	0	728.79	777.84	785.3	0	0	726.63	734.15	0	730.57	716.36	0	747.67	0	0
2.3383e+13	753.55	768.76	0	736.4	763.66	719.95	703.98	0	715.34	0	0	746.15	0	737.43	707.62	702.75	692.03	736.46	0	0	718.69	748.3	0	0	751.68	0	712.97	0	741.24	0	0	0	754.63	691.17	0	728.27	768.76	776.3	0	0	725.89	733.81	0	726.45	709.99	0	747.23	0	0
2.3429e+13	753.34	762.35	0	735.99	763.28	719.44	698.88	0	714.82	0	0	740.76	0	732.36	707.08	702.1	691.35	736.02	0	0	718.17	742.66	0	0	745.91	0	712.41	0	737.9	0	0	0	754	690.71	0	727.79	762.35	769.8	0	0	724.45	732.69	0	722.92	704.68	0	746.84	0	0
2.3476e+13	755.71	1051.5	0	738.33	764.79	722.46	0	0	717.66	1017	0	756.24	1015	745.11	710.12	705.44	695.11	738.55	0	0	720.94	1046.1	0	690.91	1047	690.91	715.36	0	735.31	0	0	0	755.32	695.12	0	730.45	1051.5	789.95	0	0	725.44	733.89	0	719.97	1035.7	0	749.17	0	0
2.3522e+13	755.02	805.84	0	737.94	763.45	721.87	715.21	0	717.15	704.84	0	776.84	699.09	765.93	709.59	704.82	694.52	738.12	0	0	720.45	782.5	0	690.23	786.6	690.23	714.83	0	746.63	0	0	710.48	753.93	693.55	0	729.99	805.84	810.69	0	0	725.01	732.84	0	736.38	735.1	0	748.79	0	0
2.3569e+13	754.36	783.6	0	737.54	763.52	721.21	710.4	0	716.64	0	690.16	758.45	0	748.89	709.06	704.18	693.86	737.62	0	0	719.95	761.5	0	0	765.2	0	714.29	0	746.49	0	0	697.84	754.5	692.34	0	729.48	783.6	790.88	0	0	726.84	734.23	0	732.83	720.28	0	748.34	0	0
2.3615e+13	754.04	772.53	0	737.13	764.01	720.6	706.08	0	716.13	0	0	749.28	0	740.38	708.53	703.53	693.23	737.12	0	0	719.44	751.61	0	0	755.07	0	713.74	0	743.05	0	0	0	755.04	691.76	0	728.95	772.53	780.07	0	0	726.67	734.42	0	728.44	712.76	0	747.88	0	0
2.3662e+13	753.86	765.18	0	736.71	763.9	720.08	701.69	0	715.61	0	0	743.15	0	734.62	707.99	702.89	692.62	736.66	0	0	718.93	745.13	0	0	748.44	0	713.18	0	739.58	0	0	0	754.71	691.33	0	728.45	765.18	772.69	0	0	725.44	733.56	0	724.65	707.22	0	747.47	0	0
2.3708e+13	753.57	759.66	0	736.29	763.22	719.58	694.92	0	715.08	0	0	738.48	0	730.2	707.46	702.26	691.98	736.25	0	0	718.42	740.28	0	0	743.47	0	712.62	0	736.42	0	0	0	753.78	690.73	0	727.99	759.66	767.05	0	0	723.82	732.21	0	721.39	701.81	0	747.1	0	0
2.3755e+13	755.75	828.65	0	738.63	764.33	722.54	714.92	0	717.91	720.05	0	795.45	716.57	783.83	710.47	705.59	695.66	738.76	0	0	721.17	806.55	0	691.19	810.66	691.19	715.56	0	741.59	0	0	720.83	754.72	694.73	0	730.64	828.65	827.18	0	0	724.78	733.16	0	733.52	752.43	0	749.42	0	0
2.3801e+13	755.01	791.11	0	738.23	763.69	721.9	712.5	0	717.4	0	0	764.67	0	754.67	709.94	704.96	695.05	738.29	0	0	720.68	768.37	0	690.53	772.23	690.53	715.03	0	747.81	0	0	702.86	754.45	693.21	0	730.15	791.11	797.92	0	0	726.63	734	0	735.1	725.22	0	749	0	0
2.3848e+13	754.55	776.93	0	737.83	764.23	721.25	707.95	0	716.89	0	690.48	752.95	0	743.8	709.41	704.31	694.46	737.77	0	0	720.18	755.51	0	0	759.07	0	714.49	0	744.89	0	0	0	755.27	692.38	0	729.63	776.93	784.45	0	0	727.27	734.84	0	730.56	715.76	0	748.54	0	0
2.3894e+13	754.35	768.34	0	737.41	764.41	720.7	703.81	0	716.37	0	0	745.79	0	737.13	708.88	703.66	693.79	737.29	0	0	719.67	747.9	0	0	751.27	0	713.93	0	741.32	0	0	0	755.3	691.93	0	729.11	768.34	775.89	0	0	726.37	734.34	0	726.49	709.65	0	748.1	0	0
2.3941e+13	754.12	762.15	0	736.99	763.95	720.21	698.59	0	715.85	0	0	740.59	0	732.22	708.35	703.02	693.16	736.87	0	0	719.15	742.46	0	0	745.71	0	713.38	0	738.01	0	0	0	754.58	691.42	0	728.64	762.15	769.61	0	0	724.86	733.15	0	723.01	704.41	0	747.72	0	0
2.3987e+13	756.43	906.53	0	739.31	765.33	723.19	697.82	0	718.64	822.06	0	817.58	817.89	808.33	711.32	706.32	696.8	739.37	0	0	721.88	895.04	0	692.12	897.2	692.12	716.28	0	735.56	697.17	0	731.7	755.76	695.72	0	731.27	906.53	841.71	0	0	725.72	734.21	0	721.23	855.5	0	750.02	0	0
2.4033e+13	755.71	801.83	0	738.91	764.08	722.58	714.84	0	718.14	701.64	0	773.6	693.5	762.96	710.8	705.72	696.2	738.93	0	0	721.39	778.56	0	691.46	782.59	691.46	715.75	0	747.92	0	0	708.46	754.58	694.22	0	730.8	801.83	807.44	0	0	725.98	733.62	0	736.91	732.42	0	749.63	0	0
2.408e+13	755.09	782.28	0	738.51	764.34	721.92	710.04	0	717.63	0	690.59	757.39	0	747.94	710.27	705.09	695.57	738.42	0	0	720.89	760.3	0	690.81	763.97	690.81	715.21	0	746.66	0	0	696.26	755.32	693.05	0	730.29	782.28	789.66	0	0	727.59	735	0	732.78	719.38	0	749.18	0	0
2.4126e+13	754.81	771.92	0	738.1	764.78	721.33	705.81	0	717.12	0	690.2	748.79	0	739.94	709.74	704.43	694.96	737.92	0	0	720.39	751.06	0	690.13	754.5	690.13	714.67	0	743.12	0	0	0	755.75	692.49	0	729.76	771.92	779.5	0	0	727.19	735	0	728.43	712.28	0	748.72	0	0
2.4173e+13	754.63	764.88	0	737.68	764.58	720.82	701.38	0	716.6	0	0	742.9	0	734.41	709.21	703.78	694.37	737.48	0	0	719.88	744.86	0	0	748.15	0	714.11	0	739.66	0	0	0	755.31	692.04	0	729.27	764.88	772.4	0	0	725.86	734.04	0	724.7	706.88	0	748.32	0	0
2.4219e+13	754.31	759.53	0	737.27	763.82	720.33	694.39	0	716.08	0	0	738.36	0	730.11	708.68	703.15	693.69	737.07	0	0	719.36	740.14	0	0	743.34	0	713.56	0	736.53	0	0	0	754.3	691.38	0	728.81	759.53	766.93	0	0	724.2	732.63	0	721.47	701.47	0	747.96	0	0
2.4266e+13	756.42	819.84	0	739.57	764.84	723.24	716.54	0	718.86	714.14	0	788.65	710.6	777.18	711.63	706.44	697.28	739.54	0	0	722.08	796.97	0	692.38	801.13	692.38	716.45	0	744.62	0	0	716.85	755.17	695.36	0	731.43	819.84	821.57	0	0	725.42	733.64	0	736.22	745.48	0	750.24	0	0
2.4312e+13	755.69	789.11	0	739.18	764.45	722.59	712.42	0	718.36	0	690.32	763.06	0	753.21	711.1	705.83	696.7	739.06	0	0	721.59	766.52	0	691.71	770.32	691.71	715.92	0	748.17	0	0	701.57	755.25	693.86	0	730.93	789.11	796.13	0	0	727.5	734.85	0	735.07	723.99	0	749.81	0	0
2.4359e+13	755.28	776.08	0	738.77	765.01	721.95	707.88	0	717.85	0	691.02	752.27	0	743.19	710.58	705.2	696.09	738.55	0	0	721.09	754.75	0	691.06	758.28	691.06	715.38	0	744.96	0	0	0	756.02	693.09	0	730.41	776.08	783.64	0	0	727.85	735.49	0	730.5	715.24	0	749.35	0	0
2.4405e+13	755.1	767.91	0	738.36	765.1	721.43	703.72	0	717.34	0	0	745.45	0	736.82	710.05	704.55	695.46	738.08	0	0	720.58	747.52	0	690.39	750.88	690.39	714.83	0	741.38	0	0	0	755.92	692.64	0	729.9	767.91	775.49	0	0	726.81	734.84	0	726.49	709.35	0	748.92	0	0
2.4452e+13	754.85	761.94	0	737.94	764.56	720.94	698.35	0	716.82	0	0	740.42	0	732.07	709.52	703.9	694.85	737.66	0	0	720.07	742.27	0	0	745.5	0	714.28	0	738.09	0	0	0	755.12	692.08	0	729.43	761.94	769.41	0	0	725.24	733.57	0	723.06	704.15	0	748.54	0	0
2.4498e+13	757.09	865.61	0	740.22	765.81	723.87	708.02	0	719.56	749.65	0	815.84	746.29	805.8	712.43	707.15	698.37	740.13	0	0	722.75	849	0	693.31	852.16	693.31	717.14	0	737.06	691.49	0	733.74	756.16	696.26	0	732.04	865.61	841.97	0	0	725.98	734.5	0	725.72	792.71	0	750.83	0	0
2.4545e+13	756.35	798.51	0	739.83	764.72	723.25	714.86	0	719.06	697.53	0	770.92	0	760.5	711.91	706.54	697.76	739.68	0	0	722.27	775.35	0	692.62	779.33	692.62	716.61	0	748.83	0	0	706.51	755.25	694.89	0	731.56	798.51	804.65	0	0	726.94	734.45	0	737.15	730.33	0	750.43	0	0
2.4591e+13	755.78	781.08	0	739.42	765.13	722.59	709.95	0	718.56	0	691.27	756.43	0	747.07	711.39	705.93	697.15	739.17	0	0	721.77	759.21	0	691.95	762.85	691.95	716.08	0	746.77	0	0	693.82	756.1	693.76	0	731.04	781.08	788.54	0	0	728.26	735.72	0	732.7	718.66	0	749.97	0	0
2.4638e+13	755.54	771.34	0	739.01	765.49	722.02	705.72	0	718.05	0	690.54	748.33	0	739.53	710.87	705.3	696.57	738.67	0	0	721.27	750.54	0	691.3	753.97	691.3	715.53	0	743.16	0	0	0	756.4	693.22	0	730.52	771.34	778.94	0	0	727.66	735.54	0	728.4	711.9	0	749.51	0	0
2.4684e+13	755.35	764.58	0	738.59	765.2	721.53	701.13	0	717.54	0	0	742.66	0	734.2	710.34	704.65	695.94	738.24	0	0	720.76	744.58	0	690.64	747.87	690.64	714.98	0	739.72	0	0	0	755.85	692.73	0	730.04	764.58	772.11	0	0	726.25	734.47	0	724.73	706.59	0	749.12	0	0
2.4731e+13	755.01	759.38	0	738.18	764.38	721.04	693.9	0	717.02	0	0	738.24	0	730	709.82	704.01	695.32	737.84	0	0	720.25	740	0	0	743.2	0	714.43	0	736.62	0	0	0	754.78	692.01	0	729.58	759.38	766.79	0	0	724.55	733.02	0	721.55	701.12	0	748.76	0	0
2.4777e+13	757.04	813.29	0	740.46	765.34	723.9	717.01	0	719.75	709.75	0	783.37	705.75	772.16	712.7	707.24	698.8	740.27	0	0	722.93	790.09	0	693.56	794.24	693.56	717.29	0	747	0	0	713.54	755.64	695.89	0	732.17	813.29	816.87	0	0	726.19	734.22	0	737.79	740.69	0	751.01	0	0
2.4824e+13	756.33	787.33	0	740.06	765.19	723.23	712.15	0	719.25	0	690.95	761.64	0	751.92	712.18	706.63	698.21	739.78	0	0	722.44	764.89	0	692.85	768.65	692.85	716.76	0	748.41	0	0	700.13	756.02	694.55	0	731.67	787.33	794.52	0	0	728.3	735.65	0	735	722.83	0	750.57	0	0
2.487e+13	755.98	775.29	0	739.65	765.75	722.62	707.66	0	718.75	0	691.4	751.63	0	742.62	711.66	706.02	697.6	739.27	0	0	721.94	754.04	0	692.17	757.55	692.17	716.22	0	744.99	0	0	0	756.71	693.8	0	731.14	775.29	782.89	0	0	728.37	736.07	0	730.43	714.67	0	750.11	0	0
2.4917e+13	755.8	767.5	0	739.24	765.74	722.11	703.46	0	718.23	0	0	745.12	0	736.53	711.14	705.39	697	738.81	0	0	721.43	747.15	0	691.52	750.5	691.52	715.67	0	741.42	0	0	0	756.49	693.32	0	730.64	767.5	775.09	0	0	727.2	735.29	0	726.48	708.97	0	749.69	0	0
2.4963e+13	755.54	761.72	0	738.82	765.12	721.63	697.89	0	717.72	0	0	740.24	0	731.91	710.62	704.75	696.41	738.4	0	0	720.92	742.07	0	690.87	745.3	690.87	715.12	0	738.16	0	0	0	755.6	692.7	0	730.18	761.72	769.2	0	0	725.58	733.96	0	723.1	703.77	0	749.32	0	0
2.501e+13	757.7	844.21	0	741.08	766.25	724.52	714.5	0	720.42	730.87	0	806.76	727.65	795.67	713.47	707.94	699.8	740.85	0	0	723.57	824.24	0	694.47	828.01	694.47	717.94	0	740	0	0	727.4	756.53	696.76	0	732.75	844.21	835.81	0	0	726.28	734.79	0	731.25	767.64	0	751.58	0	0
2.5056e+13	756.95	795.7	0	740.68	765.36	723.88	714.61	0	719.93	692.82	690.25	768.64	0	758.41	712.95	707.33	699.21	740.38	0	0	723.09	772.68	0	693.77	776.6	693.77	717.42	0	749.46	0	0	705.07	755.94	695.46	0	732.27	795.7	802.22	0	0	727.86	735.27	0	737.21	728.49	0	751.17	0	0
2.5103e+13	756.43	779.97	0	740.28	765.87	723.23	709.73	0	719.43	0	691.81	755.54	0	746.27	712.44	706.71	698.63	739.87	0	0	722.59	758.21	0	693.06	761.82	693.06	716.89	0	746.83	0	0	691.79	756.82	694.43	0	731.75	779.97	787.49	0	0	728.86	736.38	0	732.58	717.92	0	750.7	0	0
2.5149e+13	756.23	770.78	0	739.87	766.15	722.68	705.54	0	718.92	0	690.76	747.88	0	739.12	711.92	706.09	698.03	739.38	0	0	722.09	750.04	0	692.38	753.46	692.38	716.34	0	743.17	0	0	0	757	693.89	0	731.23	770.78	778.4	0	0	728.08	736.02	0	728.34	711.47	0	750.25	0	0
2.5196e+13	756.02	764.27	0	739.45	765.77	722.19	700.84	0	718.41	0	0	742.41	0	733.97	711.4	705.47	697.42	738.96	0	0	721.58	744.31	0	691.72	747.59	691.72	715.8	0	739.76	0	0	0	756.35	693.35	0	730.76	764.27	771.82	0	0	726.59	734.86	0	724.73	706.26	0	749.87	0	0
2.5242e+13	758.32	1088.9	0	741.68	767.2	725.11	692.09	0	721.08	1060.9	0	746.32	1058.7	736.66	714.22	708.63	700.77	741.39	0	0	724.2	1086.2	0	695.3	1086.7	695.3	718.59	0	737.02	0	0	0	757.56	697.58	0	733.32	1088.9	778.28	0	0	727.39	735.9	0	721.61	1079.8	0	752.11	0	0
2.5289e+13	757.62	808.17	0	741.29	765.83	724.51	717.29	0	720.58	705.98	0	779.17	700.77	768.22	713.7	708.02	700.2	740.96	0	0	723.72	784.86	0	694.66	788.97	694.66	718.07	0	748.73	0	0	711.35	756.14	696.34	0	732.86	808.17	812.92	0	0	727.04	734.87	0	738.62	737.23	0	751.73	0	0
2.5335e+13	756.94	785.73	0	740.89	765.91	723.85	712.07	0	720.09	0	691.76	760.36	0	750.75	713.19	707.4	699.61	740.46	0	0	723.23	763.43	0	693.98	767.16	693.98	717.54	0	748.55	0	0	698.94	756.77	695.17	0	732.35	785.73	793.05	0	0	729.02	736.4	0	734.86	721.92	0	751.28	0	0
2.5382e+13	756.64	774.53	0	740.48	766.43	723.25	707.62	0	719.59	0	691.85	751.02	0	742.07	712.68	706.77	699.02	739.95	0	0	722.74	753.36	0	693.26	756.85	693.26	717	0	744.99	0	0	0	757.34	694.48	0	731.82	774.53	782.16	0	0	728.83	736.6	0	730.33	714.25	0	750.82	0	0
2.5428e+13	756.47	767.09	0	740.06	766.33	722.75	703.37	0	719.08	0	0	744.79	0	736.23	712.16	706.15	698.44	739.51	0	0	722.23	746.79	0	692.58	750.12	692.58	716.46	0	741.43	0	0	0	757.01	693.97	0	731.33	767.09	774.69	0	0	727.55	735.7	0	726.45	708.71	0	750.41	0	0
2.5475e+13	756.18	761.49	0	739.65	765.63	722.27	697.65	0	718.57	0	0	740.05	0	731.75	711.64	705.54	697.83	739.1	0	0	721.73	741.86	0	691.91	745.09	691.91	715.92	0	738.2	0	0	0	756.04	693.3	0	730.88	761.49	768.98	0	0	725.89	734.31	0	723.12	703.53	0	750.05	0	0
2.5521e+13	758.27	831.14	690.37	741.88	766.65	725.12	717.96	0	721.23	721.49	0	798.06	717.85	786.59	714.44	708.69	701.14	741.52	0	0	724.34	809.4	0	695.47	813.44	695.47	718.7	0	743.4	0	0	722.19	756.87	697.23	0	733.43	831.14	829.3	0	0	726.68	735.11	0	735.59	755.5	0	752.28	0	0
2.5568e+13	757.52	793.26	0	741.48	766	724.47	714.59	0	720.74	0	691.09	766.66	0	756.61	713.93	708.08	700.57	741.04	0	0	723.86	770.39	0	694.83	774.27	694.83	718.18	0	749.87	0	0	703.92	756.63	695.97	0	732.94	793.26	800.08	0	0	728.73	736.08	0	737.17	727.05	0	751.86	0	0
2.5614e+13	757.06	778.94	0	741.08	766.57	723.83	709.71	0	720.24	0	692.44	754.71	0	745.52	713.42	707.45	699.99	740.52	0	0	723.37	757.29	0	694.18	760.87	694.18	717.65	0	746.83	0	0	689.84	757.5	695.12	0	732.41	778.94	786.52	0	0	729.4	736.98	0	732.46	717.37	0	751.39	0	0
2.5661e+13	756.87	770.23	0	740.67	766.76	723.3	705.51	0	719.73	0	691.07	747.44	0	738.73	712.9	706.82	699.4	740.05	0	0	722.86	749.56	0	693.47	752.96	693.47	717.11	0	743.16	0	0	0	757.54	694.58	0	731.9	770.23	777.87	0	0	728.45	736.46	0	728.29	711.19	0	750.95	0	0
2.5707e+13	756.65	763.96	0	740.25	766.29	722.82	700.68	0	719.22	0	0	742.16	0	733.76	712.39	706.21	698.81	739.63	0	0	722.36	744.04	0	692.76	747.31	692.76	716.56	0	739.78	0	0	0	756.8	693.98	0	731.44	763.96	771.52	0	0	726.9	735.22	0	724.74	706.05	0	750.57	0	0
2.5753e+13	758.88	911.78	691.49	742.46	767.6	725.7	700.42	0	721.86	833.36	0	818.36	829.1	809.26	715.15	709.34	702.07	742.05	0	0	724.95	900.84	0	696.27	902.89	696.27	719.32	0	737.16	695.32	0	733.78	757.88	698.09	0	733.98	911.78	842.26	0	0	727.58	736.12	0	722.7	864.98	0	752.8	0	0
2.58e+13	758.15	804.02	690.84	742.06	766.33	725.09	717.29	0	721.37	702.7	690.1	775.75	695.05	765.07	714.64	708.75	701.49	741.6	0	0	724.47	780.73	0	695.62	784.78	695.62	718.8	0	749.94	0	0	709.52	756.68	696.82	0	733.51	804.02	809.56	0	0	727.96	735.59	0	739.05	734.52	0	752.41	0	0
2.5846e+13	757.52	784.29	690.2	741.66	766.61	724.43	711.94	0	720.87	0	692.53	759.19	0	749.7	714.13	708.13	700.92	741.09	0	0	723.98	762.12	0	694.99	765.81	694.99	718.28	0	748.62	0	0	697.73	757.47	695.79	0	733	784.29	791.71	0	0	729.68	737.08	0	734.74	721.07	0	751.95	0	0
2.5893e+13	757.26	773.81	0	741.26	767.06	723.85	707.53	0	720.37	0	692.23	750.45	0	741.56	713.62	707.5	700.35	740.59	0	0	723.48	752.72	0	694.35	756.2	694.35	717.74	0	744.96	0	0	0	757.93	695.19	0	732.47	773.81	781.47	0	0	729.26	737.08	0	730.25	713.84	0	751.49	0	0
2.5939e+13	757.09	766.68	0	740.84	766.87	723.36	703.24	0	719.87	0	0	744.46	0	735.95	713.11	706.87	699.76	740.16	0	0	722.98	746.43	0	693.65	749.75	693.65	717.2	0	741.42	0	0	0	757.48	694.64	0	731.99	766.68	774.29	0	0	727.88	736.07	0	726.44	708.45	0	751.09	0	0
2.5986e+13	756.77	761.26	0	740.43	766.1	722.88	697.34	0	719.36	0	0	739.87	0	731.59	712.6	706.26	699.16	739.76	0	0	722.48	741.65	0	692.93	744.87	692.93	716.66	0	738.23	0	0	0	756.45	693.9	0	731.54	761.26	768.75	0	0	726.17	734.63	0	723.16	703.28	0	750.73	0	0
2.6032e+13	758.8	822.12	691.98	742.63	767.03	725.68	719.6	0	721.99	714.99	0	791.07	711.31	779.67	715.34	709.38	702.39	742.14	0	0	725.06	799.5	690.03	696.42	803.62	696.42	719.41	0	746.46	0	0	718.32	757.21	697.71	0	734.06	822.12	823.62	0	0	727.26	735.51	0	738.34	748.28	0	752.94	0	0
2.6079e+13	758.05	791.13	691.29	742.23	766.64	725.03	714.54	0	721.49	0	692.12	764.94	0	755.05	714.84	708.79	701.83	741.66	0	0	724.58	768.4	0	695.77	772.24	695.77	718.89	0	750.13	0	0	702.79	757.32	696.5	0	733.57	791.13	798.16	0	0	729.54	736.85	0	737.08	725.85	0	752.5	0	0
2.6125e+13	757.65	777.97	690.65	741.83	767.23	724.4	709.68	0	721	0	693.03	753.94	0	744.84	714.33	708.17	701.25	741.14	0	0	724.09	756.43	0	695.13	759.99	695.13	718.36	0	746.81	0	0	0	758.13	695.77	0	733.04	777.97	785.6	0	0	729.9	737.53	0	732.36	716.89	0	752.03	0	0
2.6172e+13	757.48	769.7	690.01	741.42	767.32	723.89	705.47	0	720.5	0	691.35	747.02	0	738.36	713.82	707.53	700.67	740.68	0	0	723.59	749.09	0	694.5	752.48	694.5	717.82	0	743.14	0	0	0	758.04	695.28	0	732.54	769.7	777.36	0	0	728.81	736.86	0	728.25	710.93	0	751.6	0	0
2.6218e+13	757.24	763.65	0	741	766.77	723.42	700.51	0	719.99	0	0	741.92	0	733.55	713.31	706.91	700.1	740.27	0	0	723.09	743.77	0	693.81	747.03	693.81	717.28	0	739.79	0	0	0	757.22	694.63	0	732.08	763.65	771.21	0	0	727.19	735.55	0	724.76	705.85	0	751.23	0	0
2.6265e+13	759.41	868.85	693.04	743.18	767.95	726.25	711.4	0	722.59	752.04	0	818	748.76	808.27	716.03	710	703.27	742.66	0	0	725.65	852.81	690.71	697.23	855.85	697.23	720.01	0	738.57	691.22	0	737.12	758.16	698.6	0	734.59	868.85	843.58	0	0	727.77	736.33	0	727.24	799.63	0	753.44	0	690.67
2.6311e+13	758.66	800.56	692.41	742.79	766.84	725.63	717.35	0	722.1	698.89	690.99	772.92	0	762.48	715.52	709.42	702.7	742.2	0	0	725.17	777.37	690.06	696.56	781.36	696.56	719.5	0	750.78	0	0	707.95	757.25	697.31	0	734.12	800.56	806.66	0	0	728.88	736.35	0	739.24	732.44	0	753.04	0	690.02
2.6358e+13	758.08	782.97	691.74	742.39	767.27	724.97	711.93	0	721.61	0	693.32	758.14	0	748.76	715.02	708.82	702.14	741.69	0	0	724.68	760.93	0	695.9	764.59	695.9	718.97	0	748.64	0	0	696.14	758.14	696.37	0	733.6	782.97	790.47	0	0	730.29	737.72	0	734.61	720.41	0	752.57	0	0
2.6404e+13	757.85	773.12	691.07	741.98	767.65	724.42	707.54	0	721.11	0	692.65	749.91	0	741.09	714.51	708.19	701.57	741.2	0	0	724.19	752.12	0	695.26	755.58	695.26	718.43	0	744.93	0	0	0	758.46	695.83	0	733.08	773.12	780.8	0	0	729.65	737.53	0	730.19	713.54	0	752.12	0	0
2.6451e+13	757.67	766.28	690.43	741.57	767.36	723.94	703.16	0	720.61	0	0	744.15	0	735.68	714	707.56	700.99	740.77	0	0	723.68	746.08	0	694.63	749.4	694.63	717.89	0	741.42	0	0	0	757.91	695.34	0	732.61	766.28	773.9	0	0	728.19	736.42	0	726.44	708.26	0	751.73	0	0
2.6497e+13	757.33	761.01	0	741.15	766.52	723.46	697.05	0	720.1	0	0	739.69	0	731.44	713.49	706.94	700.41	740.37	0	0	723.19	741.45	0	693.96	744.66	693.96	717.36	0	738.26	0	0	0	756.81	694.54	0	732.16	761.01	768.51	0	0	726.45	734.93	0	723.2	703.08	0	751.37	0	0
2.6544e+13	759.29	815.41	693.44	743.33	767.4	726.22	718.66	0	722.7	710.7	0	785.6	706.59	774.43	716.19	710.03	703.56	742.73	0	0	725.74	792.37	690.73	697.35	796.5	697.35	720.08	0	748.84	0	0	715.35	757.57	698.21	0	734.66	815.41	818.83	0	0	728.01	736.02	0	739.91	741.96	0	753.55	0	690.72
2.659e+13	758.57	789.23	692.81	742.94	767.27	725.55	713.71	0	722.21	0	692.73	763.42	0	753.67	715.69	709.44	703	742.24	0	0	725.26	766.67	690.08	696.68	770.45	696.68	719.57	0	750.3	0	0	701.65	757.99	697.04	0	734.15	789.23	796.44	0	0	730.29	737.59	0	736.9	724.04	0	753.11	0	690.08
2.6637e+13	758.22	777.07	692.17	742.53	767.84	724.95	709.14	0	721.71	0	693.23	753.23	0	744.19	715.19	708.84	702.43	741.72	0	0	724.77	755.64	0	696.03	759.17	696.03	719.04	0	746.77	0	0	0	758.71	696.36	0	733.63	777.07	784.73	0	0	730.35	738.04	0	732.17	715.9	0	752.64	0	0
2.6683e+13	758.06	769.19	691.49	742.12	767.84	724.45	705.01	0	721.21	0	691.3	746.62	0	738	714.68	708.21	701.87	741.27	0	0	724.27	748.65	0	695.39	752.02	695.39	718.5	0	743.11	0	0	0	758.5	695.86	0	733.13	769.19	776.86	0	0	729.13	737.23	0	728.13	710.25	0	752.22	0	0
2.673e+13	757.8	763.34	690.83	741.71	767.21	723.99	699.94	0	720.71	0	0	741.68	0	733.33	714.17	707.59	701.29	740.87	0	0	723.77	743.5	0	694.75	746.76	694.75	717.96	0	739.79	0	0	0	757.59	695.26	0	732.68	763.34	770.91	0	0	727.46	735.85	0	724.67	705.26	0	751.86	0	0
2.6776e+13	759.89	846.73	694.5	743.87	768.28	726.78	715	0	723.28	732.15	0	809.17	728.82	798.32	716.85	710.64	704.39	743.23	0	0	726.3	827.24	691.41	698.12	830.92	698.12	720.66	0	741.5	0	0	730	758.42	699.04	690.01	735.17	846.73	837.62	0	0	727.99	736.54	0	732.86	769.04	0	754.04	0	691.42
2.6823e+13	759.13	797.63	693.84	743.47	767.37	726.14	715.94	0	722.79	694.45	691.52	770.51	0	760.23	716.35	710.06	703.83	742.77	0	0	725.83	774.56	690.75	697.47	778.5	697.47	720.15	0	751.32	0	0	706.44	757.84	697.73	0	734.69	797.63	804.12	0	0	729.74	737.12	0	739.07	729.46	0	753.63	0	690.77
2.6869e+13	758.61	781.75	693.19	743.08	767.9	725.49	711	0	722.3	0	693.41	757.16	0	747.83	715.85	709.46	703.27	742.25	0	0	725.34	759.84	690.1	696.8	763.47	696.8	719.62	0	748.59	0	0	693.98	758.77	696.84	0	734.17	781.75	789.32	0	0	730.79	738.3	0	734.25	718.94	0	753.16	0	690.13
2.6916e+13	758.42	772.46	692.56	742.66	768.2	724.96	706.83	0	721.81	0	692.46	749.37	0	740.56	715.34	708.85	702.71	741.77	0	0	724.85	751.54	0	696.14	754.98	696.14	719.09	0	744.85	0	0	0	758.96	696.3	0	733.66	772.46	780.16	0	0	729.96	737.92	0	729.9	712.55	0	752.71	0	0
2.6962e+13	758.22	765.89	691.91	742.25	767.81	724.5	702.44	0	721.3	0	0	743.83	0	735.35	714.84	708.23	702.14	741.35	0	0	724.35	745.74	0	695.5	749.04	695.5	718.55	0	741.36	0	0	0	758.3	695.76	0	733.19	765.89	773.51	0	0	728.41	736.72	0	726.22	707.45	0	752.33	0	0
2.7009e+13	757.85	760.77	691.22	741.84	766.91	724.01	695.87	0	720.8	0	0	739.48	0	731.21	714.33	707.61	701.57	740.96	0	0	723.85	741.23	0	694.87	744.44	694.87	718.02	0	738.23	0	0	0	757.14	695	0	732.75	760.77	768.27	0	0	726.63	735.18	0	723.03	702.27	0	751.98	0	0
2.7055e+13	759.74	810.15	694.85	744	767.79	726.72	718.19	0	723.37	706.58	690.13	781.19	701.91	770.2	716.99	710.66	704.64	743.28	0	0	726.38	786.94	691.42	698.21	791.03	698.21	720.72	0	750.49	0	0	712.36	757.98	698.49	690.22	735.22	810.15	814.79	690.24	0	728.76	736.6	0	740.42	737.92	0	754.13	0	691.46
2.7102e+13	759.06	787.53	694.23	743.6	767.88	726.05	713.07	0	722.88	0	693.1	762	0	752.32	716.49	710.06	704.09	742.78	0	0	725.9	765.09	690.76	697.58	768.85	697.58	720.2	0	750.29	0	0	699.98	758.65	697.37	0	734.71	787.53	794.87	0	0	730.86	738.24	0	736.48	722.69	0	753.68	0	690.81
2.7148e+13	758.76	776.22	693.56	743.2	768.41	725.47	708.63	0	722.39	0	693.23	752.51	0	743.48	715.99	709.46	703.53	742.27	0	0	725.41	754.87	690.1	696.91	758.39	696.91	719.67	0	746.63	0	0	0	759.25	696.72	0	734.18	776.22	783.9	0	0	730.65	738.45	0	731.82	715.1	0	753.21	0	690.17
2.7195e+13	758.6	768.69	692.92	742.78	768.32	724.98	704.49	0	721.89	0	691.03	746.19	0	737.55	715.49	708.85	702.97	741.83	0	0	724.91	748.2	0	696.24	751.56	696.24	719.13	0	742.99	0	0	0	758.91	696.21	0	733.7	768.69	776.36	0	0	729.31	737.52	0	727.86	709.64	0	752.8	0	0
2.7241e+13	758.31	763.03	692.28	742.37	767.61	724.52	699.22	0	721.39	0	0	741.39	0	733.02	714.98	708.23	702.4	741.43	0	0	724.42	743.21	0	695.6	746.47	695.6	718.6	0	739.7	0	0	0	757.93	695.59	0	733.25	763.03	770.59	0	0	727.6	736.08	0	724.47	704.66	0	752.44	0	0
2.7288e+13	760.34	833.33	695.83	744.51	768.57	727.27	718.01	0	723.93	721.64	0	800.33	718.63	788.93	717.62	711.25	705.44	743.78	0	0	726.92	811.94	692.09	698.92	815.92	698.92	721.27	0	744.87	0	0	721.87	758.67	699.28	691.09	735.72	833.33	831.11	691.18	0	728.24	736.74	0	737.1	756	0	754.61	0	692.16
2.7334e+13	759.58	795.08	695.19	744.12	767.91	726.62	715.29	0	723.45	0	692.1	768.36	0	758.21	717.12	710.66	704.89	743.3	0	0	726.45	772.12	691.4	698.3	776.02	698.3	720.76	0	751.57	0	0	704.2	758.44	697.98	690.42	735.23	795.08	801.88	690.53	0	730.45	737.82	0	738.73	727.6	0	754.18	0	691.48
2.7381e+13	759.12	780.62	694.57	743.72	768.49	725.98	710.45	0	722.96	0	693.5	756.19	0	746.9	716.62	710.05	704.33	742.78	0	0	725.96	758.8	690.74	697.67	762.42	697.67	720.24	0	748.44	0	0	690.87	759.35	697.16	0	734.71	780.62	788.25	0	0	731.14	738.77	0	733.87	718.02	0	753.71	0	690.83
2.7427e+13	758.95	771.83	693.92	743.3	768.7	725.46	706.31	0	722.46	0	692.21	748.81	0	740.01	716.12	709.44	703.78	742.31	0	0	725.47	750.96	690.07	697	754.39	697	719.7	0	744.69	0	0	0	759.4	696.63	0	734.2	771.83	779.54	0	0	730.15	738.22	0	729.61	711.91	0	753.27	0	690.19
2.7473e+13	758.73	765.49	693.26	742.89	768.23	725	701.74	0	721.96	0	0	743.47	0	734.98	715.62	708.84	703.22	741.9	0	0	724.97	745.37	0	696.33	748.67	696.33	719.17	0	741.24	0	0	0	758.65	696.07	0	733.74	765.49	773.12	0	0	728.54	736.94	0	725.99	706.87	0	752.9	0	0
2.752e+13	760.9	917.14	696.77	745.01	769.47	727.79	698.91	0	724.48	842	0	818.62	839.96	809.54	718.23	711.83	706.2	744.25	0	0	727.45	906.71	692.76	699.61	908.65	699.61	721.82	0	738.46	696.43	0	734.26	759.64	700	691.92	736.2	917.14	842.41	692.11	0	729.06	737.71	0	723.68	871.63	0	755.06	0	692.87
2.7566e+13	760.16	805.88	696.16	744.62	768.18	727.17	717.62	0	724	703.1	690.58	777.55	696.21	766.76	717.74	711.24	705.66	743.8	0	0	726.98	782.6	692.05	698.99	786.66	698.99	721.31	0	751.56	0	0	710.11	758.42	698.67	691.27	735.74	805.88	811.34	691.46	0	729.51	737.2	0	740.53	734.75	0	754.67	0	692.16
2.7613e+13	759.53	785.99	695.52	744.23	768.47	726.51	712.48	0	723.51	0	693.41	760.68	0	751.07	717.24	710.63	705.11	743.29	0	0	726.51	763.65	691.37	698.37	767.38	698.37	720.79	0	750.19	0	0	698.41	759.26	697.62	690.61	735.23	785.99	793.43	690.8	0	731.32	738.79	0	736.05	721.49	0	754.21	0	691.49
2.7659e+13	759.28	775.4	694.89	743.82	768.94	725.94	708.16	0	723.02	0	693.2	751.8	0	742.79	716.75	710.02	704.56	742.79	0	0	726.01	754.11	690.7	697.75	757.62	697.75	720.26	0	746.44	0	0	0	759.74	697.01	0	734.7	775.4	783.12	690.16	0	730.87	738.78	0	731.47	714.36	0	753.75	0	690.83
2.7706e+13	759.11	768.2	694.28	743.4	768.75	725.46	703.98	0	722.52	0	690.71	745.74	0	737.11	716.25	709.41	704.01	742.36	0	0	725.52	747.73	690.01	697.08	751.1	697.08	719.73	0	742.83	0	0	0	759.28	696.49	0	734.23	768.2	775.88	0	0	729.44	737.74	0	727.59	709.07	0	753.35	0	690.19
2.7752e+13	758.8	762.71	693.6	742.99	767.97	725	698.51	0	722.02	0	0	741.08	0	732.7	715.74	708.81	703.45	741.97	0	0	725.02	742.9	0	696.41	746.16	696.41	719.2	0	739.58	0	0	0	758.23	695.84	0	733.79	762.71	770.28	0	0	727.69	736.25	0	724.27	704.07	0	753	0	0
2.7799e+13	760.76	824.1	697.07	745.11	768.85	727.71	719.14	0	724.54	715.51	0	793.08	712.21	781.61	718.34	711.8	706.41	744.28	0	0	727.51	801.67	692.7	699.67	805.78	699.67	721.84	0	747.84	0	0	717.9	758.91	699.44	692.09	736.23	824.1	825.37	692.39	0	728.64	737.01	0	739.63	748.15	0	755.14	0	692.85
2.7845e+13	760.01	792.84	696.46	744.72	768.45	727.04	714.74	0	724.06	0	692.7	766.45	0	756.41	717.85	711.2	705.87	743.8	0	0	727.03	769.97	691.99	699.04	773.84	699.04	721.33	0	751.65	0	0	702.87	759.04	698.19	691.44	735.74	792.84	799.88	691.72	0	731.05	738.45	0	738.32	726	0	754.7	0	692.15
2.7892e+13	759.61	779.57	695.84	744.32	769.05	726.42	710.02	0	723.57	0	693.68	755.27	0	746.03	717.35	710.59	705.33	743.28	0	0	726.55	757.81	691.31	698.43	761.41	698.43	720.81	0	748.24	0	0	0	759.88	697.43	690.78	735.21	779.57	787.24	691.06	0	731.41	739.15	0	733.48	717.19	0	754.23	0	691.47
2.7938e+13	759.45	771.21	695.2	743.91	769.16	725.92	705.91	0	723.07	0	692.1	748.26	0	739.47	716.86	709.97	704.78	742.82	0	0	726.05	750.38	690.64	697.81	753.8	697.81	720.27	0	744.49	0	0	0	759.8	696.91	690.13	734.71	771.21	778.93	690.41	0	730.28	738.45	0	729.31	711.33	0	753.8	0	690.82
2.7985e+13	759.21	765.1	694.58	743.49	768.61	725.46	701.17	0	722.57	0	0	743.09	0	734.6	716.36	709.37	704.22	742.41	0	0	725.55	744.98	0	697.14	748.29	697.14	719.74	0	741.08	0	0	0	758.96	696.33	0	734.26	765.1	772.73	0	0	728.62	737.1	0	725.76	706.34	0	753.43	0	690.17
2.8031e+13	761.32	871.93	697.98	745.6	769.73	728.2	708.83	0	725.07	754.47	0	819.71	751.86	810.1	718.93	712.34	707.15	744.74	0	0	728.02	856.38	693.36	700.35	859.31	700.35	722.36	0	739.67	692.65	0	733.07	759.83	700.18	692.91	736.7	871.93	844.93	693.28	0	729.05	737.76	0	727.92	800.02	0	755.58	0	693.57
2.8078e+13	760.56	802.3	697.36	745.21	768.6	727.57	717.16	0	724.59	699.58	691.31	774.49	690.33	763.89	718.44	711.75	706.61	744.29	0	0	727.55	779.03	692.62	699.71	783.05	699.71	721.86	0	752.21	0	0	707.8	758.9	698.86	692.24	736.23	802.3	808.35	692.65	0	730.24	737.82	0	740.39	732.3	0	755.18	0	692.82
2.8124e+13	759.98	784.56	696.74	744.81	769.04	726.91	712.02	0	724.1	0	693.74	759.46	0	749.92	717.95	711.14	706.07	743.77	0	0	727.07	762.31	691.92	699.09	766.02	699.09	721.34	0	750.02	0	0	696.44	759.83	697.88	691.59	735.7	784.56	792.1	691.96	0	731.7	739.26	0	735.63	720.5	0	754.71	0	692.12
2.8171e+13	759.76	774.63	696.14	744.4	769.43	726.36	707.75	0	723.61	0	693.17	751.11	0	742.13	717.45	710.52	705.53	743.28	0	0	726.57	753.38	691.24	698.47	756.88	698.47	720.81	0	746.23	0	0	0	760.17	697.31	690.95	735.19	774.63	782.36	691.31	0	731.03	739.05	0	731.14	713.74	0	754.26	0	691.44
2.8217e+13	759.59	767.71	695.49	743.99	769.15	725.9	703.5	0	723.11	0	690.37	745.29	0	736.67	716.96	709.91	704.98	742.85	0	0	726.08	747.27	690.56	697.85	750.63	697.85	720.27	0	742.65	0	0	0	759.61	696.78	690.28	734.72	767.71	775.4	690.65	0	729.53	737.91	0	727.34	708.56	0	753.87	0	690.79
2.8264e+13	759.24	762.39	694.86	743.58	768.3	725.42	697.77	0	722.61	0	0	740.77	0	732.39	716.46	709.32	704.42	742.46	0	0	725.59	742.58	0	697.19	745.83	697.19	719.75	0	739.44	0	0	0	758.49	696.09	0	734.28	762.39	769.96	690.01	0	727.75	736.38	0	724.07	703.51	0	753.52	0	690.14
2.831e+13	761.14	817.23	698.24	745.68	769.12	728.09	719.36	0	725.1	710.93	0	787.32	707.23	776	719.02	712.28	707.33	744.75	0	0	728.05	794.24	693.26	700.38	798.38	700.38	722.37	0	750.09	0	0	714.86	759.17	699.61	693.06	736.7	817.23	820.51	693.51	0	729.19	737.36	0	740.94	742.87	0	755.64	0	693.51
2.8357e+13	760.41	790.84	697.63	745.29	768.98	727.42	714.27	0	724.62	0	693.3	764.74	0	754.82	718.53	711.69	706.8	744.25	0	0	727.57	768.07	692.53	699.74	771.9	699.74	721.86	0	751.61	0	0	701.62	759.62	698.42	692.38	736.2	790.84	798.06	692.87	0	731.58	739.02	0	737.9	724.65	0	755.19	0	692.77
2.8403e+13	760.07	778.57	697.01	744.89	769.57	726.81	709.65	0	724.14	0	693.86	754.4	0	745.21	718.04	711.07	706.25	743.74	0	0	727.08	756.88	691.83	699.11	760.46	699.11	721.33	0	748.01	0	0	0	760.36	697.72	691.73	735.67	778.57	786.28	692.19	0	731.64	739.48	0	733.11	716.46	0	754.72	0	692.07
2.845e+13	759.92	770.61	696.4	744.47	769.58	726.32	705.55	0	723.64	0	692	747.71	0	738.95	717.54	710.45	705.71	743.29	0	0	726.59	749.81	691.15	698.5	753.23	698.5	720.8	0	744.29	0	0	0	760.15	697.2	691.08	735.18	770.61	778.34	691.54	0	730.39	738.64	0	729.02	710.81	0	754.3	0	691.4
2.8496e+13	759.66	764.7	695.78	744.06	768.94	725.86	700.64	0	723.14	0	0	742.72	0	734.24	717.04	709.85	705.16	742.89	0	0	726.1	744.6	690.47	697.88	747.9	697.88	720.27	0	740.92	0	0	0	759.23	696.59	690.42	734.73	764.7	772.34	690.88	0	728.68	737.23	0	725.55	705.87	0	753.94	0	690.74
2.8543e+13	761.7	849.02	699.09	746.15	769.95	728.57	715.79	0	725.61	732.85	0	811.04	730.08	800.25	719.59	712.79	708.03	745.2	690.11	0	728.53	829.86	693.93	701.04	833.48	701.04	722.86	0	742.45	0	0	728.36	759.98	700.35	693.86	737.15	849.02	839.18	694.39	0	729.09	737.81	0	733.56	771.34	0	756.07	0	694.26
2.8589e+13	760.93	799.25	698.49	745.76	769.03	727.93	716.71	0	725.13	695.19	692.13	771.88	0	761.45	719.1	712.21	707.5	744.73	0	0	728.06	776.02	693.16	700.4	780	700.4	722.36	0	752.58	0	0	706.32	759.39	699.07	693.2	736.67	799.25	805.73	693.72	0	730.94	738.44	0	740.12	730.28	0	755.66	0	693.44
2.8636e+13	760.41	783.25	697.89	745.36	769.57	727.27	711.65	0	724.65	0	694.11	758.33	0	748.86	718.6	711.61	706.96	744.21	0	0	727.58	761.08	692.43	699.76	764.76	699.76	721.84	0	749.81	0	0	694.41	760.36	698.17	692.51	736.14	783.25	790.86	693.07	0	732.02	739.67	0	735.23	719.63	0	755.18	0	692.71
2.8682e+13	760.22	773.87	697.27	744.95	769.88	726.75	707.45	0	724.16	0	693.21	750.45	0	741.51	718.11	710.98	706.42	743.73	0	0	727.09	752.68	691.73	699.13	756.17	699.13	721.31	0	746	0	0	0	760.55	697.62	691.85	735.63	773.87	781.63	692.42	0	731.17	739.28	0	730.83	713.2	0	754.73	0	692.01
2.8729e+13	760.03	767.23	696.65	744.54	769.5	726.29	703.12	0	723.66	0	690.16	744.84	0	736.25	717.62	710.37	705.88	743.31	0	0	726.59	746.81	691.05	698.51	750.16	698.51	720.78	0	742.46	0	0	0	759.89	697.07	691.21	735.17	767.23	774.92	691.75	0	729.6	738.05	0	727.11	708.13	0	754.35	0	691.34
2.8775e+13	759.66	762.06	696.04	744.13	768.59	725.81	697.06	0	723.16	0	0	740.45	0	732.08	717.12	709.78	705.33	742.92	0	0	726.11	742.26	690.37	697.9	745.51	697.9	720.25	0	739.3	0	0	0	758.71	696.35	690.54	734.74	762.06	769.63	691.09	0	727.79	736.48	0	723.9	703.05	0	754	0	690.69
2.8822e+13	761.49	811.83	699.32	746.22	769.4	728.43	719.05	0	725.63	707.3	690.49	782.71	702.87	771.6	719.65	712.71	708.19	745.19	690.08	0	728.54	788.56	693.8	701.04	792.69	701.04	722.84	0	751.66	0	0	712.31	759.47	699.81	693.98	737.13	811.83	816.38	694.58	0	729.86	737.82	0	741.51	738.86	0	756.1	0	694.18
2.8868e+13	760.8	789.03	698.72	745.82	769.5	727.76	713.7	0	725.15	0	693.83	763.2	0	753.39	719.16	712.13	707.66	744.68	0	0	728.07	766.36	693.04	700.4	770.16	700.4	722.33	0	751.5	0	0	700.26	760.16	698.69	693.31	736.62	789.03	796.4	693.92	0	732.06	739.54	0	737.5	723.34	0	755.65	0	693.37
2.8915e+13	760.51	777.62	698.13	745.42	770.04	727.17	709.21	0	724.66	0	693.98	753.58	0	744.44	718.67	711.51	707.12	744.17	0	0	727.58	756	692.32	699.76	759.56	699.76	721.81	0	747.77	0	0	0	760.79	698.03	692.62	736.09	777.62	785.36	693.27	0	731.84	739.76	0	732.76	715.69	0	755.17	0	692.64
2.8961e+13	760.35	770.02	697.51	745	769.95	726.7	705.1	0	724.16	0	691.84	747.19	0	738.46	718.18	710.89	706.58	743.73	0	0	727.08	749.26	691.62	699.13	752.67	699.13	721.28	0	744.07	0	0	0	760.45	697.51	691.96	735.61	770.02	777.76	692.63	0	730.48	738.8	0	728.76	710.24	0	754.77	0	691.94
2.9008e+13	760.07	764.3	696.89	744.59	769.25	726.24	700	0	723.67	0	0	742.35	0	733.89	717.68	710.29	706.04	743.34	0	0	726.59	744.22	690.94	698.51	747.52	698.51	720.75	0	740.75	0	0	0	759.45	696.87	691.31	735.17	764.3	771.94	691.94	0	728.74	737.34	0	725.34	705.32	0	754.41	0	691.27
2.9054e+13	762.05	835.24	700.13	746.67	770.15	728.91	718.92	0	726.11	722.91	0	802.1	719.86	790.71	720.19	713.2	708.86	745.62	690.67	0	729.01	814.04	694.47	701.64	817.99	701.64	723.32	0	745.8	0	0	722.91	760.12	700.54	694.72	737.57	835.24	832.66	695.39	690.49	729.27	737.9	0	737.97	757.53	0	756.52	0	694.76
2.9101e+13	761.27	796.59	699.54	746.28	769.48	728.25	715.99	0	725.63	690.75	692.82	769.61	0	759.34	719.7	712.63	708.33	745.14	690.03	0	728.54	773.44	693.67	701.03	777.38	701.03	722.82	0	752.76	0	0	704.79	759.9	699.29	694.08	737.08	796.59	803.39	694.75	0	731.58	739.04	0	739.76	728.28	0	756.1	0	694.08
2.9147e+13	760.82	782.02	698.94	745.88	770.07	727.61	711.08	0	725.15	0	694.32	757.28	0	747.88	719.22	712.03	707.8	744.62	0	0	728.06	759.94	692.92	700.39	763.6	700.39	722.3	0	749.57	0	0	692.08	760.83	698.46	693.4	736.55	782.02	789.69	694.12	0	732.3	740.03	0	734.82	718.6	0	755.62	0	693.28
2.9193e+13	760.65	773.15	698.34	745.46	770.29	727.1	706.95	0	724.66	0	693.09	749.81	0	740.91	718.73	711.41	707.26	744.15	0	0	727.57	752.01	692.21	699.75	755.48	699.75	721.77	0	745.76	0	0	0	760.89	697.92	692.71	736.04	773.15	780.92	693.44	0	731.29	739.47	0	730.5	712.48	0	755.18	0	692.56
2.924e+13	760.44	766.75	697.73	745.05	769.82	726.65	702.52	0	724.16	0	0	744.41	0	735.83	718.23	710.8	706.73	743.74	0	0	727.07	746.36	691.51	699.12	749.7	699.12	721.24	0	742.26	0	0	0	760.13	697.34	692.06	735.59	766.75	774.45	692.8	0	729.65	738.16	0	726.86	707.5	0	754.81	0	691.86
2.9286e+13	762.56	922.69	700.92	747.11	771.01	729.37	699.49	0	726.59	853.06	0	818.26	851.13	809.11	720.72	713.68	709.51	746.03	691.25	0	729.47	912.67	695.04	702.22	914.53	702.22	723.79	0	739.37	697.09	0	722.37	761.05	701.18	695.43	737.99	922.69	842.17	696.18	691.05	730.07	738.84	0	724.3	879.97	690.51	756.93	0	695.32
2.9333e+13	761.81	807.43	700.33	746.72	769.71	728.74	718.52	0	726.11	703.97	691.22	778.92	697.82	768.02	720.24	713.11	708.99	745.59	690.61	0	729	784.05	694.33	701.62	788.14	701.62	723.28	0	752.68	0	0	710.28	759.81	699.96	694.8	737.53	807.43	812.84	695.55	690.4	730.57	738.34	0	741.58	735.65	0	756.53	0	694.68
2.9379e+13	761.17	787.38	699.75	746.32	770	728.07	713.18	0	725.63	0	694.24	761.79	0	752.07	719.75	712.53	708.46	745.07	0	0	728.53	764.81	693.54	701.01	768.58	701.01	722.77	0	751.31	0	0	698.89	760.68	698.92	694.16	737.01	787.38	794.86	694.91	0	732.45	740	0	737.02	722.16	0	756.07	0	693.97
2.9426e+13	760.92	776.71	699.14	745.92	770.48	727.51	708.8	0	725.14	0	694.04	752.8	0	743.7	719.26	711.92	707.93	744.57	0	0	728.04	755.16	692.79	700.37	758.71	700.37	722.25	0	747.51	0	0	0	761.17	698.31	693.48	736.48	776.71	784.48	694.28	0	731.99	740	0	732.38	714.99	0	755.6	0	693.19
2.9472e+13	760.76	769.44	698.54	745.5	770.29	727.05	704.67	0	724.65	0	691.64	746.67	0	737.96	718.77	711.3	707.39	744.14	0	0	727.54	748.72	692.08	699.73	752.12	699.73	721.72	0	743.85	0	0	0	760.72	697.77	692.8	736.01	769.44	777.19	693.61	0	730.53	738.93	0	728.46	709.69	0	755.21	0	692.47
2.9519e+13	760.45	763.9	697.94	745.09	769.51	726.59	699.4	0	724.15	0	0	741.98	0	733.52	718.28	710.7	706.86	743.75	0	0	727.06	743.84	691.38	699.1	747.13	699.1	721.19	0	740.56	0	0	0	759.65	697.1	692.13	735.57	763.9	771.54	692.96	0	728.76	737.42	0	725.11	704.78	0	754.85	0	691.78
2.9565e+13	762.36	825.79	701.1	747.15	770.33	729.22	720.12	0	726.58	716.65	0	794.68	713.32	783.17	720.75	713.59	709.63	746.01	691.19	0	729.45	803.45	694.91	702.19	807.54	702.19	723.74	0	748.78	0	0	718.9	760.26	700.67	695.49	737.95	825.79	826.85	696.33	690.95	729.62	738.09	0	740.59	749.46	690.38	756.95	0	695.23
2.9612e+13	761.6	794.24	700.52	746.76	769.92	728.55	715.5	0	726.1	0	693.53	767.6	0	757.47	720.27	713.01	709.1	745.52	690.54	0	728.98	771.18	694.19	701.59	775.09	701.59	723.24	0	752.76	0	0	703.56	760.4	699.48	694.86	737.45	794.24	801.29	695.69	690.3	732.14	739.61	0	739.32	726.74	0	756.51	0	694.59
2.9658e+13	761.2	780.87	699.94	746.36	770.53	727.93	710.72	0	725.62	0	694.57	756.28	0	746.95	719.78	712.41	708.58	745	0	0	728.5	758.87	693.39	700.98	762.51	700.98	722.72	0	749.3	0	0	689.99	761.27	698.72	694.23	736.92	780.87	788.59	695.06	0	732.51	740.34	0	734.4	717.83	0	756.03	0	693.85
2.9705e+13	761.05	772.44	699.33	745.94	770.65	727.44	706.62	0	725.12	0	693.05	749.19	0	740.32	719.29	711.8	708.05	744.54	0	0	728.01	751.35	692.66	700.34	754.82	700.34	722.19	0	745.5	0	0	0	761.19	698.18	693.55	736.43	772.44	780.23	694.42	0	731.36	739.62	0	730.18	711.96	0	755.6	0	693.08
2.9751e+13	760.81	766.27	698.73	745.53	770.1	726.99	702.07	0	724.63	0	0	743.98	0	735.42	718.8	711.2	707.51	744.14	0	0	727.52	745.91	691.94	699.7	749.25	699.7	721.66	0	742.05	0	0	0	760.34	697.58	692.86	735.98	766.27	773.97	693.76	0	729.68	738.25	0	726.6	707.04	0	755.24	0	692.37
2.9798e+13	762.88	874.89	701.85	747.57	771.18	729.67	709.76	0	727.03	758.28	0	821.05	755.45	811.58	721.26	714.06	710.25	746.41	691.77	0	729.89	859.72	695.44	702.76	862.58	702.76	724.19	0	740.45	693.96	0	735	761.14	701.34	696.19	738.36	874.89	846.03	697.08	691.51	730.01	738.82	0	728.43	804.83	690.92	757.34	0	695.78
2.9844e+13	762.1	803.74	701.28	747.19	770.03	729.03	718.08	0	726.56	700.62	692.11	775.74	691.81	765.05	720.78	713.48	709.73	745.95	691.11	0	729.43	780.34	694.77	702.15	784.39	702.15	723.69	0	753.29	0	0	708.55	760.2	700.12	695.55	737.89	803.74	809.76	696.46	690.85	731.27	738.91	0	741.42	733.15	690.22	756.94	0	695.13
2.9891e+13	761.52	785.86	700.69	746.79	770.47	728.36	712.78	0	726.08	0	694.68	760.49	0	750.86	720.29	712.89	709.21	745.43	690.47	0	728.95	763.39	694.02	701.55	767.13	701.55	723.18	0	751.07	0	0	697.48	761.16	699.18	694.91	737.36	785.86	793.44	695.82	690.18	732.78	740.41	0	736.58	721.17	0	756.46	0	694.49
2.9937e+13	761.31	775.84	700.1	746.38	770.88	727.83	708.48	0	725.59	0	694.13	752.04	0	743	719.81	712.29	708.68	744.94	0	0	728.46	754.36	693.24	700.94	757.9	700.94	722.65	0	747.23	0	0	0	761.51	698.59	694.28	736.85	775.84	783.64	695.19	0	732.1	740.2	0	732.03	714.39	0	756.01	0	693.73
2.9984e+13	761.14	768.87	699.51	745.97	770.59	727.37	704.3	0	725.09	0	691.46	746.17	0	737.48	719.32	711.68	708.15	744.52	0	0	727.97	748.19	692.51	700.3	751.58	700.3	722.12	0	743.61	0	0	0	760.95	698.04	693.6	736.38	768.87	776.62	694.55	0	730.57	739.03	0	728.19	709.23	0	755.62	0	692.97
3.003e+13	760.8	763.5	698.9	745.56	769.75	726.91	698.87	0	724.6	0	0	741.61	0	733.17	718.83	711.09	707.62	744.13	0	0	727.48	743.46	691.8	699.65	746.75	699.65	721.61	0	740.37	0	0	0	759.81	697.34	692.92	735.95	763.5	771.14	693.9	0	728.77	737.48	0	724.9	704.31	0	755.27	0	692.26
3.0077e+13	762.64	818.76	702.01	747.6	770.51	729.5	720.33	0	727.01	711.94	690.29	788.76	708.15	777.39	721.28	713.95	710.34	746.37	691.68	0	729.86	795.79	695.3	702.71	799.93	702.71	724.14	0	751.04	0	0	715.73	760.43	700.83	696.23	738.31	818.76	821.91	697.19	691.39	730.15	738.39	0	741.94	743.94	690.77	757.34	0	695.67
3.0123e+13	761.91	792.15	701.43	747.21	770.36	728.82	715.01	0	726.53	0	694.19	765.81	0	755.81	720.79	713.37	709.82	745.87	691.03	0	729.39	769.18	694.63	702.1	773.05	702.1	723.63	0	752.67	0	0	702.31	760.89	699.7	695.59	737.8	792.15	799.38	696.58	690.73	732.64	740.12	0	738.88	725.33	690.07	756.89	0	695.02
3.017e+13	761.57	779.78	700.85	746.81	770.96	728.22	710.35	0	726.05	0	694.78	755.35	0	746.08	720.31	712.77	709.3	745.35	690.39	0	728.91	757.86	693.85	701.5	761.48	701.5	723.11	0	749.02	0	0	0	761.66	699.01	694.95	737.27	779.78	787.54	695.94	690.06	732.7	740.6	0	734.01	717.08	0	756.41	0	694.38
3.0216e+13	761.42	771.76	700.26	746.39	770.98	727.75	706.26	0	725.55	0	692.96	748.6	0	739.77	719.82	712.16	708.77	744.9	0	0	728.41	750.72	693.09	700.89	754.18	700.89	722.58	0	745.24	0	0	0	761.45	698.47	694.32	736.78	771.76	779.55	695.31	0	731.43	739.75	0	729.88	711.43	0	756	0	693.6
3.0263e+13	761.16	765.8	699.67	745.98	770.35	727.3	701.55	0	725.06	0	0	743.56	0	735.02	719.33	711.56	708.24	744.51	0	0	727.93	745.47	692.36	700.24	748.8	700.24	722.06	0	741.84	0	0	0	760.51	697.84	693.65	736.34	765.8	773.5	694.67	0	729.7	738.32	0	726.37	706.55	0	755.64	0	692.85
3.0309e+13	763.16	851.12	702.72	748.01	771.31	729.95	716.93	0	727.45	734.67	0	812.66	731.72	801.99	721.77	714.41	710.94	746.76	692.26	0	730.29	832.23	695.82	703.26	835.79	703.26	724.57	0	743.18	0	0	729.85	761.21	701.5	696.9	738.7	851.12	840.52	697.92	691.95	730.01	738.81	690.76	734.18	773.79	691.3	757.72	0	696.22
3.0356e+13	762.38	800.58	702.15	747.62	770.37	729.29	717.53	0	726.97	696.42	692.96	773.03	0	762.53	721.28	713.83	710.42	746.29	691.59	0	729.82	777.22	695.15	702.65	781.23	702.65	724.07	0	753.62	0	0	706.98	760.61	700.3	696.26	738.22	800.58	807.05	697.29	691.27	731.94	739.48	690.04	741.12	731.01	690.62	757.31	0	695.55
3.0402e+13	761.86	784.46	701.58	747.22	770.92	728.64	712.35	0	726.49	0	695.02	759.3	0	749.76	720.8	713.24	709.9	745.77	690.94	0	729.35	762.08	694.47	702.04	765.8	702.04	723.56	0	750.81	0	0	695.54	761.6	699.44	695.61	737.69	784.46	792.11	696.68	690.61	733.06	740.76	0	736.15	720.24	0	756.83	0	694.91
3.0449e+13	761.67	775.01	700.99	746.81	771.24	728.12	708.13	0	726	0	694.15	751.33	0	742.33	720.31	712.63	709.38	745.28	690.3	0	728.85	753.6	693.68	701.45	757.12	701.45	723.03	0	746.95	0	0	0	761.81	698.88	694.98	737.18	775.01	782.83	696.04	0	732.2	740.36	0	731.69	713.79	0	756.38	0	694.25
3.0495e+13	761.48	768.31	700.4	746.4	770.86	727.68	703.88	0	725.51	0	691.2	745.68	0	737.03	719.83	712.04	708.85	744.88	0	0	728.36	747.67	692.92	700.83	751.06	700.83	722.5	0	743.37	0	0	0	761.14	698.3	694.35	736.73	768.31	776.07	695.41	0	730.6	739.11	0	727.93	708.74	0	756	0	693.46
3.0542e+13	761.11	763.1	699.82	746	769.95	727.2	698.27	0	725.02	0	0	741.25	0	732.83	719.34	711.44	708.32	744.49	0	0	727.88	743.09	692.21	700.18	746.37	700.18	721.99	0	740.18	0	0	0	759.95	697.56	693.68	736.3	763.1	770.74	694.77	0	728.78	737.52	0	724.69	703.79	0	755.65	0	692.72
3.0588e+13	762.9	813.23	702.85	748.02	770.71	729.76	720.18	0	727.41	708.15	691.11	784.01	703.65	772.84	721.76	714.29	711.01	746.7	692.16	0	730.24	789.94	695.67	703.19	794.07	703.19	724.5	0	752.61	0	0	713.25	760.65	700.97	696.92	738.63	813.23	817.7	698.01	691.81	730.79	738.8	691.01	742.49	739.93	691.14	757.7	0	696.09
3.0635e+13	762.2	790.25	702.28	747.63	770.8	729.08	714.6	0	726.93	0	694.8	764.2	0	754.32	721.28	713.7	710.49	746.19	691.49	0	729.77	767.4	695.01	702.58	771.23	702.58	723.99	0	752.5	0	0	701.12	761.36	699.93	696.27	738.12	790.25	797.64	697.38	691.14	733.07	740.59	690.32	738.42	724.13	690.47	757.24	0	695.43
3.0681e+13	761.92	778.75	701.71	747.23	771.35	728.5	710.03	0	726.45	0	694.98	754.47	0	745.27	720.8	713.1	709.97	745.68	690.84	0	729.29	756.92	694.29	701.98	760.52	701.98	723.47	0	748.72	0	0	0	762.01	699.28	695.63	737.59	778.75	786.55	696.77	690.49	732.85	740.83	0	733.63	716.42	0	756.77	0	694.79
3.0728e+13	761.76	771.09	701.12	746.81	771.27	728.04	705.94	0	725.95	0	692.88	748.02	0	739.23	720.31	712.5	709.45	745.24	690.21	0	728.79	750.12	693.5	701.38	753.56	701.38	722.94	0	744.98	0	0	0	761.67	698.74	695	737.11	771.09	778.89	696.13	0	731.47	739.85	0	729.59	710.96	0	756.36	0	694.11
3.0774e+13	761.48	765.33	700.53	746.4	770.56	727.59	701.07	0	725.46	0	0	743.15	0	734.63	719.82	711.91	708.92	744.85	0	0	728.31	745.04	692.76	700.77	748.36	700.77	722.42	0	741.62	0	0	0	760.66	698.08	694.37	736.68	765.33	773.03	695.5	0	729.7	738.37	0	726.14	706.11	0	756.01	0	693.32
3.0821e+13	763.42	836.93	703.53	748.42	771.42	730.2	720.55	0	727.83	724.27	0	803.65	721.03	792.33	722.23	714.73	711.58	747.08	692.74	0	730.65	815.91	696.18	703.74	819.83	703.74	724.92	0	746.54	0	0	724.38	761.27	701.65	697.56	739.02	836.93	833.98	698.69	692.36	730.16	738.85	691.9	738.76	759.48	691.66	758.08	0	696.64
3.0867e+13	762.63	797.83	702.97	748.03	770.73	729.54	717.15	0	727.36	691.99	693.91	770.68	0	760.35	721.75	714.16	711.07	746.6	692.05	0	730.19	774.55	695.51	703.12	778.52	703.12	724.42	0	753.75	0	0	705.71	761.04	700.48	696.93	738.53	797.83	804.63	698.08	691.68	732.56	740.04	691.25	740.74	729.29	690.99	757.65	0	695.96
3.0913e+13	762.18	783.15	702.39	747.63	771.34	728.9	712.07	0	726.88	0	695.41	758.19	0	748.74	721.27	713.56	710.55	746.08	691.38	0	729.71	760.88	694.85	702.51	764.57	702.51	723.91	0	750.53	0	0	693.64	762	699.71	696.28	738	783.15	790.87	697.46	691.01	733.3	741.07	690.58	735.73	719.47	690.29	757.17	0	695.31
3.096e+13	762.01	774.21	701.82	747.22	771.56	728.4	707.89	0	726.39	0	694.25	750.65	0	741.7	720.79	712.95	710.03	745.61	690.74	0	729.22	752.87	694.12	701.9	756.37	701.9	723.38	0	746.67	0	0	0	762.07	699.17	695.64	737.5	774.21	782.04	696.84	690.36	732.28	740.5	0	731.37	713.31	0	756.73	0	694.66
3.1006e+13	761.8	767.76	701.24	746.8	771.09	727.96	703.57	0	725.9	0	691.05	745.21	0	736.59	720.3	712.36	709.51	745.21	690.1	0	728.73	747.17	693.32	701.31	750.55	701.31	722.85	0	743.14	0	0	0	761.31	698.57	695	737.05	767.76	775.52	696.21	0	730.62	739.18	0	727.69	708.35	0	756.36	0	693.95
3.1053e+13	763.89	928.51	704.19	748.8	772.25	730.62	700.5	690.25	728.25	864.25	0	817.45	862.36	808.23	722.69	715.17	712.14	747.45	693.34	0	731.06	918.9	696.7	704.27	920.67	704.27	725.33	0	740.15	697.52	690.25	722.23	762.18	702.32	698.17	739.4	928.51	841.53	699.36	692.92	730.97	739.78	692.79	724.93	888.85	692.19	758.43	0	697.19
3.1099e+13	763.13	808.72	703.63	748.42	770.93	730	719.88	0	727.78	704.92	692.16	780.11	699.03	769.18	722.21	714.6	711.63	747	692.62	0	730.6	785.29	696.02	703.65	789.4	703.65	724.84	0	753.63	0	0	711.33	760.92	701.14	697.55	738.94	808.72	814.07	698.75	692.22	731.5	739.29	692.12	742.62	736.83	691.5	758.04	0	696.49
3.1146e+13	762.49	788.52	703.07	748.02	771.22	729.32	714.26	0	727.3	0	695.37	762.74	0	752.98	721.73	714.01	711.12	746.48	691.93	0	730.12	765.78	695.36	703.03	769.58	703.03	724.33	0	752.28	0	0	699.95	761.81	700.19	696.92	738.41	788.52	796.03	698.14	691.54	733.45	741.01	691.47	737.99	723.08	690.82	757.57	0	695.83
3.1192e+13	762.24	777.77	702.5	747.62	771.71	728.77	709.78	0	726.82	0	695.24	753.65	0	744.52	721.25	713.41	710.6	745.98	691.27	0	729.64	756.03	694.69	702.42	759.61	702.42	723.81	0	748.43	0	0	0	762.32	699.59	696.28	737.89	777.77	785.59	697.53	690.88	732.98	741.02	690.81	733.28	715.84	690.11	757.1	0	695.18
3.1239e+13	762.09	770.44	701.92	747.2	771.53	728.32	705.67	0	726.33	0	692.85	747.47	0	738.73	720.77	712.81	710.08	745.56	690.63	0	729.15	749.53	693.92	701.83	752.96	701.83	723.28	0	744.72	0	0	0	761.86	699.04	695.63	737.42	770.44	778.25	696.9	690.21	731.51	739.94	690.09	729.32	710.54	0	756.71	0	694.53
3.1285e+13	761.77	764.86	701.34	746.79	770.75	727.86	700.65	0	725.84	0	0	742.75	0	734.27	720.28	712.23	709.56	745.17	0	0	728.66	744.62	693.15	701.23	747.93	701.23	722.76	0	741.41	0	0	0	760.78	698.34	695	736.99	764.86	772.56	696.27	0	729.71	738.41	0	725.94	705.72	0	756.36	0	693.78
3.1332e+13	763.65	827.26	704.29	748.8	771.53	730.44	721.81	690.3	728.19	717.34	690.23	796.1	713.69	784.65	722.67	715.04	712.18	747.38	693.2	0	731	805.03	696.53	704.18	809.1	704.18	725.25	0	749.57	0	690.3	720.16	761.34	701.83	698.16	739.32	827.26	828.11	699.41	692.76	730.51	739	693.01	741.56	751.12	692.02	758.41	0	697.04
3.1378e+13	762.88	795.4	703.72	748.41	771.1	729.77	716.71	0	727.72	0	694.75	768.61	0	758.45	722.19	714.46	711.67	746.89	692.49	0	730.53	772.22	695.86	703.56	776.14	703.56	724.75	0	753.74	0	0	704.43	761.48	700.72	697.54	738.82	795.4	802.45	698.81	692.07	733.12	740.58	692.33	740.34	727.75	691.33	757.97	0	696.35
3.1425e+13	762.48	781.92	703.16	748.01	771.72	729.15	711.76	0	727.24	0	695.73	757.16	0	747.8	721.71	713.86	711.15	746.37	691.81	0	730.05	759.76	695.2	702.95	763.43	702.95	724.23	0	750.23	0	0	691.47	762.37	700.02	696.91	738.29	781.92	789.69	698.19	691.4	733.52	741.35	691.67	735.34	718.73	690.65	757.49	0	695.69
3.1471e+13	762.33	773.44	702.59	747.59	771.85	728.67	707.61	0	726.75	0	694.27	750	0	741.12	721.23	713.26	710.64	745.91	691.16	0	729.56	752.18	694.51	702.34	755.67	702.34	723.71	0	746.39	0	0	0	762.3	699.48	696.26	737.79	773.44	781.28	697.58	690.74	732.35	740.62	691.02	731.07	712.82	0	757.06	0	695.04
3.1518e+13	762.1	767.22	702.01	747.18	771.3	728.23	703.19	0	726.26	0	690.82	744.75	0	736.17	720.74	712.67	710.12	745.51	690.52	0	729.07	746.69	693.72	701.74	750.05	701.74	723.18	0	742.91	0	0	0	761.44	698.86	695.62	737.35	767.22	774.98	696.95	690.05	730.64	739.23	690.31	727.46	707.94	0	756.69	0	694.39
3.1564e+13	764.13	877.78	704.92	749.17	772.34	730.86	711.07	691.01	728.59	761.66	0	822.21	757.8	812.92	723.11	715.47	712.72	747.74	693.83	0	731.39	863.02	697.05	704.69	865.79	704.69	725.65	0	741.13	695.19	691.01	737.17	762.2	702.51	698.75	739.69	877.78	846.91	700.05	693.33	730.9	739.73	693.93	728.97	810.33	692.54	758.75	0	697.59
3.1611e+13	763.35	804.93	704.36	748.78	771.18	730.22	719.43	690.34	728.12	701.32	693.21	776.86	692.81	766.16	722.63	714.9	712.21	747.28	693.06	0	730.93	781.49	696.37	704.09	785.55	704.09	725.16	0	754.24	0	690.34	709.49	761.24	701.33	698.13	739.22	804.93	810.92	699.45	692.61	732.22	739.84	693.21	742.49	734.34	691.85	758.35	0	696.89
3.1657e+13	762.76	786.93	703.8	748.39	771.62	729.56	713.88	0	727.65	0	695.81	761.41	0	751.76	722.16	714.31	711.7	746.76	692.36	0	730.45	764.32	695.7	703.47	768.08	703.47	724.65	0	752.02	0	0	698.46	762.22	700.46	697.52	738.69	786.93	794.53	698.85	691.92	733.78	741.4	692.52	737.57	722.14	691.17	757.87	0	696.21
3.1704e+13	762.55	776.84	703.24	747.98	772.04	729.02	709.48	0	727.16	0	695.37	752.88	0	743.81	721.68	713.71	711.18	746.27	691.69	0	729.97	755.2	695.03	702.85	758.75	702.85	724.12	0	748.13	0	0	0	762.59	699.9	696.89	738.17	776.84	784.68	698.23	691.25	733.1	741.19	691.86	732.95	715.28	690.48	757.42	0	695.55
3.175e+13	762.38	769.81	702.67	747.56	771.76	728.58	705.33	0	726.67	0	692.69	746.95	0	738.26	721.19	713.11	710.67	745.85	691.04	0	729.48	748.98	694.31	702.25	752.39	702.25	723.6	0	744.47	0	0	0	762.02	699.33	696.24	737.71	769.81	777.62	697.62	690.59	731.55	740.01	691.2	729.07	710.11	0	757.03	0	694.9
3.1797e+13	762.04	764.4	702.09	747.16	770.91	728.12	700.14	0	726.18	0	0	742.36	0	733.92	720.71	712.53	710.15	745.47	690.4	0	728.99	744.21	693.53	701.65	747.52	701.65	723.09	0	741.21	0	0	0	760.88	698.59	695.59	737.29	764.4	772.1	696.99	0	729.72	738.44	690.53	725.75	705.29	0	756.68	0	694.24
3.1843e+13	763.85	820.07	704.99	749.15	771.63	730.67	721.97	691.04	728.52	712.59	691.02	790.08	708.66	778.74	723.07	715.33	712.73	747.66	693.67	0	731.31	797.18	696.88	704.59	801.31	704.59	725.56	0	751.89	0	691.04	716.82	761.45	702	698.71	739.59	820.07	823.08	700.08	693.16	731.04	739.28	694.13	743	745.46	692.36	758.71	0	697.43
3.189e+13	763.11	793.22	704.43	748.76	771.47	729.99	716.21	690.37	728.05	0	695.37	766.78	0	756.77	722.59	714.75	712.23	747.16	692.92	0	730.85	770.17	696.2	703.99	774.05	703.99	725.06	0	753.63	0	690.37	703.15	761.91	700.94	698.1	739.09	793.22	800.47	699.48	692.45	733.63	741.09	693.4	739.91	726.37	691.67	758.26	0	696.73
3.1936e+13	762.77	780.77	703.87	748.36	772.08	729.39	711.38	0	727.57	0	695.93	756.21	0	746.93	722.12	714.15	711.72	746.64	692.23	0	730.37	758.72	695.53	703.37	762.36	703.37	724.54	0	749.93	0	0	0	762.7	700.3	697.49	738.56	780.77	788.57	698.88	691.77	733.7	741.59	692.7	734.96	718	691	757.78	0	696.06
3.1983e+13	762.63	772.69	703.31	747.94	772.11	728.93	707.27	0	727.08	0	694.19	749.39	0	740.56	721.64	713.55	711.2	746.19	691.56	0	729.88	751.52	694.86	702.75	754.99	702.75	724.01	0	746.12	0	0	0	762.5	699.77	696.85	738.07	772.69	780.54	698.26	691.1	732.41	740.73	692.03	730.78	712.32	690.29	757.36	0	695.41
3.2029e+13	762.37	766.69	702.73	747.53	771.47	728.49	702.73	0	726.59	0	690.5	744.31	0	735.78	721.15	712.97	710.68	745.8	690.92	0	729.39	746.23	694.12	702.15	749.57	702.15	723.49	0	742.68	0	0	0	761.56	699.11	696.2	737.64	766.69	774.44	697.65	690.44	730.65	739.27	691.38	727.24	707.49	0	757.01	0	694.76
3.2076e+13	764.34	853.07	705.6	749.51	772.41	731.09	718.74	691.73	728.92	735.97	0	814.16	732.51	803.69	723.5	715.75	713.25	748.02	694.29	0	731.7	834.51	697.4	705.07	838.01	705.07	725.95	0	743.82	0	691.73	731.79	762.21	702.67	699.29	739.96	853.07	841.66	700.7	693.74	730.9	739.7	694.99	734.86	776.95	692.89	759.05	0	697.98
3.2122e+13	763.55	801.69	705.04	749.12	771.45	730.44	718.9	691.06	728.45	697.59	694.2	774.09	0	763.59	723.03	715.19	712.75	747.55	693.51	0	731.24	778.3	696.7	704.49	782.31	704.49	725.45	0	754.57	0	691.06	707.91	761.6	701.5	698.67	739.48	801.69	808.14	700.1	692.99	732.9	740.41	694.32	742.19	732.19	692.18	758.64	0	697.27
3.2169e+13	763.02	785.46	704.49	748.73	772	729.78	713.48	690.39	727.97	0	696.18	760.18	0	750.64	722.55	714.6	712.24	747.02	692.78	0	730.76	762.98	696.03	703.88	766.71	703.88	724.95	0	751.74	0	690.39	696.9	762.61	700.71	698.06	738.95	785.46	793.14	699.5	692.29	734.06	741.73	693.58	737.13	721.22	691.5	758.16	0	696.58
3.2215e+13	762.84	775.94	703.93	748.32	772.33	729.27	709.16	0	727.49	0	695.45	752.14	0	743.14	722.07	713.99	711.73	746.54	692.09	0	730.27	754.41	695.36	703.26	757.94	703.26	724.42	0	747.84	0	0	0	762.83	700.18	697.45	738.44	775.94	783.8	698.9	691.62	733.19	741.34	692.87	732.61	714.71	690.82	757.71	0	695.91
3.2262e+13	762.66	769.2	703.36	747.9	771.95	728.84	704.96	0	727	0	692.52	746.44	0	737.79	721.59	713.4	711.21	746.13	691.43	0	729.79	748.44	694.68	702.65	751.83	702.65	723.9	0	744.22	0	0	0	762.16	699.59	696.81	737.99	769.2	777	698.28	690.95	731.57	740.07	692.19	728.81	709.66	690.09	757.33	0	695.26
3.2308e+13	762.29	763.95	702.79	747.5	771.04	728.37	699.61	0	726.51	0	0	741.99	0	733.57	721.11	712.83	710.7	745.75	690.79	0	729.31	743.82	693.92	702.04	747.11	702.04	723.39	0	741	0	0	0	760.96	698.81	696.16	737.56	763.95	771.64	697.67	690.28	729.72	738.46	691.53	725.54	704.84	0	756.98	0	694.61
3.2355e+13	764.04	814.43	705.64	749.48	771.76	730.88	721.42	691.74	728.84	708.77	691.93	785.23	704.31	774.09	723.45	715.61	713.25	747.92	694.14	0	731.62	791.2	697.21	704.96	795.32	704.96	725.85	0	753.49	0	691.74	713.8	761.61	702.14	699.24	739.85	814.43	818.8	700.71	693.55	731.69	739.68	695.14	743.58	741.25	692.7	758.99	0	697.81
3.2401e+13	763.33	791.26	705.09	749.09	771.84	730.2	715.55	691.07	728.37	0	695.74	765.13	0	755.26	722.98	715.03	712.75	747.41	693.35	0	731.15	768.33	696.52	704.38	772.18	704.38	725.35	0	753.44	0	691.07	701.7	762.33	701.16	698.63	739.34	791.26	798.66	700.11	692.82	734.06	741.54	694.48	739.44	725.08	692	758.53	0	697.1
3.2448e+13	763.05	779.68	704.53	748.68	772.41	729.63	710.89	690.4	727.89	0	695.96	755.31	0	746.11	722.5	714.43	712.24	746.89	692.63	0	730.67	757.75	695.85	703.77	761.36	703.77	724.83	0	749.62	0	690.4	0	763	700.56	698.02	738.81	779.68	787.51	699.51	692.13	733.84	741.79	693.75	734.57	717.26	691.32	758.06	0	696.42
3.2494e+13	762.9	771.98	703.97	748.27	772.33	729.18	706.8	0	727.4	0	693.95	748.8	0	740.01	722.02	713.83	711.73	746.46	691.95	0	730.18	750.89	695.18	703.15	754.34	703.15	724.3	0	745.84	0	0	0	762.67	700.02	697.4	738.34	771.98	779.82	698.91	691.46	732.44	740.81	693.03	730.47	711.77	690.63	757.65	0	695.76
3.2541e+13	762.62	766.17	703.41	747.86	771.62	728.73	702.11	0	726.91	0	690.02	743.89	0	735.38	721.54	713.25	711.22	746.08	691.3	0	729.69	745.78	694.49	702.54	749.11	702.54	723.79	0	742.45	0	0	0	761.65	699.33	696.76	737.91	766.17	773.92	698.29	690.79	730.65	739.3	692.34	726.99	706.97	0	757.3	0	695.11
3.2587e+13	764.52	838.46	706.23	749.83	772.46	731.3	721.7	692.4	729.22	725.04	0	805.13	721.52	793.95	723.87	716.02	713.75	748.27	694.65	0	731.99	817.69	697.73	705.43	821.55	705.43	726.23	0	747.22	0	692.4	724.97	762.22	702.79	699.8	740.21	838.46	835.13	701.3	694.14	731.02	739.72	695.91	739.6	761.45	693.22	759.33	0	698.33
3.2633e+13	763.73	798.87	705.68	749.44	771.75	730.64	717.95	691.74	728.75	692.97	694.72	771.69	0	761.36	723.39	715.46	713.25	747.79	693.97	0	731.53	775.56	697.02	704.85	779.53	704.85	725.74	0	754.69	0	691.74	706.07	761.98	701.64	699.19	739.72	798.87	805.65	700.71	693.37	733.51	740.96	695.28	741.76	730.19	692.51	758.9	0	697.63
3.268e+13	763.28	784.09	705.13	749.04	772.35	730	712.79	691.08	728.28	0	696.19	759.05	0	749.59	722.92	714.87	712.74	747.26	693.19	0	731.05	761.74	696.34	704.27	765.44	704.27	725.23	0	751.43	0	691.08	694.5	762.97	700.92	698.57	739.19	784.09	791.83	700.11	692.65	734.28	742.02	694.62	736.66	720.22	691.81	758.42	0	696.93
3.2726e+13	763.12	775.09	704.57	748.63	772.59	729.51	708.59	690.4	727.79	0	695.16	751.44	0	742.49	722.44	714.27	712.23	746.79	692.49	0	730.56	753.65	695.67	703.65	757.17	703.65	724.7	0	747.53	0	690.4	0	763.05	700.39	697.96	738.69	775.09	782.96	699.51	691.96	733.24	741.45	693.9	732.23	714.02	691.13	757.98	0	696.26
3.2773e+13	762.91	768.6	704.01	748.22	772.13	729.08	704.33	0	727.31	0	692.02	745.95	0	737.33	721.96	713.68	711.72	746.4	691.81	0	730.08	747.91	695	703.03	751.3	703.03	724.19	0	743.96	0	0	0	762.28	699.78	697.34	738.25	768.6	776.4	698.91	691.29	731.55	740.11	693.17	728.51	709.07	690.43	757.61	0	695.6
3.2819e+13	764.97	934.71	706.8	750.17	773.26	731.7	701.04	693.07	729.6	875.25	0	816.23	872.26	806.93	724.28	716.43	714.24	748.61	695.14	0	732.36	925.52	698.24	705.9	927.21	705.9	726.61	0	740.89	697.62	693.07	721.09	763.11	703.41	700.35	740.56	934.71	840.49	701.87	694.68	731.83	740.65	696.67	725.55	897.93	693.76	759.65	690.2	698.81
3.2866e+13	764.21	809.82	706.25	749.79	771.92	731.08	720.66	692.39	729.13	705.36	692.79	781.24	699.82	770.32	723.81	715.87	713.74	748.16	694.5	0	731.9	786.45	697.53	705.31	790.55	705.31	726.12	0	754.51	0	692.39	711.58	761.84	702.21	699.74	740.1	809.82	815.12	701.29	693.94	732.38	740.16	696.03	743.62	737.84	693.01	759.26	0	698.16
3.2912e+13	763.56	789.47	705.7	749.4	772.2	730.4	714.91	691.73	728.66	0	696.02	763.63	0	753.86	723.33	715.3	713.24	747.64	693.78	0	731.43	766.68	696.83	704.73	770.48	704.73	725.62	0	753.18	0	691.73	700.32	762.74	701.29	699.12	739.57	789.47	796.99	700.7	693.18	734.39	741.94	695.39	738.9	723.83	692.31	758.79	0	697.46
3.2959e+13	763.31	778.65	705.15	748.99	772.71	729.85	710.39	691.06	728.18	0	695.94	754.45	0	745.3	722.86	714.7	712.73	747.14	693.03	0	730.95	756.83	696.15	704.15	760.42	704.15	725.1	0	749.28	0	691.06	0	763.26	700.73	698.51	739.05	778.65	786.51	700.1	692.47	733.92	741.95	694.75	734.12	716.51	691.62	758.32	0	696.76
3.3005e+13	763.16	771.28	704.6	748.57	772.53	729.41	706.32	690.39	727.7	0	693.65	748.22	0	739.47	722.38	714.1	712.22	746.72	692.33	0	730.46	750.28	695.48	703.53	753.71	703.53	724.58	0	745.54	0	690.39	0	762.81	700.18	697.9	738.59	771.28	779.12	699.5	691.79	732.42	740.86	694.03	730.12	711.19	690.93	757.92	0	696.09
3.3052e+13	762.85	765.66	704.03	748.17	771.75	728.96	701.45	0	727.21	0	0	743.46	0	734.97	721.9	713.52	711.71	746.33	691.66	0	729.98	745.33	694.8	702.91	748.65	702.91	724.07	0	742.2	0	0	0	761.73	699.46	697.28	738.16	765.66	773.4	698.9	691.12	730.6	739.3	693.3	726.7	706.41	690.21	757.57	0	695.43
3.3098e+13	764.69	828.57	706.81	750.13	772.5	731.5	722.66	693.05	729.51	718.31	690.56	797.46	714.64	786.06	724.21	716.28	714.22	748.51	694.99	0	732.26	806.52	698.03	705.78	810.57	705.78	726.5	0	750.28	0	693.05	720.42	762.24	702.84	700.29	740.45	828.57	829.2	701.86	694.49	731.32	739.83	696.78	742.41	752.5	693.53	759.59	690.17	698.64
3.3145e+13	763.92	796.38	706.27	749.74	772.06	730.82	717.32	692.37	729.04	0	695.34	769.55	0	759.37	723.74	715.71	713.72	748.02	694.35	0	731.8	773.17	697.32	705.19	777.1	705.19	726	0	754.63	0	692.37	704.7	762.38	701.73	699.67	739.95	796.38	803.42	701.27	693.72	734.02	741.46	696.14	741.24	728.5	692.8	759.15	0	697.97
3.3191e+13	763.52	782.81	705.72	749.34	772.69	730.21	712.31	691.71	728.57	0	696.34	757.97	0	748.59	723.27	715.12	713.22	747.49	693.6	0	731.32	760.58	696.63	704.62	764.25	704.62	725.49	0	751.08	0	691.71	692.26	763.29	701.07	699.05	739.42	782.81	790.6	700.68	692.99	734.43	742.25	695.5	736.17	719.36	692.1	758.67	0	697.27
3.3238e+13	763.37	774.27	705.17	748.93	772.82	729.74	708.17	691.05	728.08	0	695.02	750.75	0	741.84	722.79	714.52	712.71	747.04	692.86	0	730.84	752.93	695.95	704.02	756.42	704.02	724.97	0	747.2	0	691.05	0	763.23	700.55	698.44	738.93	774.27	782.14	700.09	692.29	733.24	741.52	694.85	731.84	713.42	691.41	758.24	0	696.58
3.3284e+13	763.15	768.02	704.61	748.52	772.28	729.3	703.83	690.37	727.59	0	691.63	745.45	0	736.86	722.31	713.93	712.2	746.65	692.17	0	730.35	747.4	695.28	703.4	750.77	703.4	724.45	0	743.68	0	690.37	0	762.37	699.92	697.83	738.49	768.02	775.81	699.48	691.61	731.5	740.11	694.15	728.19	708.55	690.71	757.87	0	695.91
3.3331e+13	765.15	880.66	707.36	750.46	773.29	731.9	711.35	693.69	729.88	765.92	0	823.23	761.89	814.1	724.62	716.67	714.69	748.84	695.47	0	732.62	866.34	698.52	706.24	869.02	706.24	726.87	0	741.73	696.27	693.69	737.51	763.09	703.47	700.81	740.79	880.66	847.62	702.42	694.97	731.69	740.55	697.53	729.35	815.36	694.08	759.9	690.81	699.11
3.3377e+13	764.36	805.97	706.82	750.08	772.11	731.25	720.02	693.03	729.41	702.09	693.75	777.89	693.97	767.16	724.14	716.11	714.19	748.38	694.83	0	732.16	782.54	697.81	705.65	786.61	705.65	726.38	0	755.09	0	693.03	709.7	762.11	702.27	700.21	740.32	805.97	811.9	701.83	694.28	733.04	740.67	696.88	743.37	735.14	693.3	759.5	690.14	698.46
3.3424e+13	763.77	787.83	706.28	749.68	772.55	730.59	714.39	692.34	728.94	0	696.35	762.23	0	752.56	723.67	715.53	713.69	747.86	694.18	0	731.69	765.15	697.11	705.07	768.93	705.07	725.88	0	752.87	0	692.34	698.89	763.11	701.43	699.6	739.79	787.83	795.45	701.25	693.51	734.65	742.27	696.23	738.37	722.75	692.59	759.02	0	697.78
3.347e+13	763.57	777.67	705.73	749.27	772.98	730.06	709.98	691.68	728.46	0	695.96	753.62	0	744.53	723.19	714.93	713.19	747.37	693.41	0	731.21	755.95	696.42	704.49	759.52	704.49	725.36	0	748.93	0	691.68	0	763.5	700.9	698.98	739.28	777.67	785.54	700.66	692.79	733.96	742.07	695.59	733.69	715.84	691.89	758.56	0	697.08
3.3517e+13	763.4	770.61	705.18	748.86	772.71	729.63	705.88	691.02	727.97	0	693.39	747.65	0	738.93	722.72	714.34	712.68	746.95	692.69	0	730.72	749.68	695.74	703.88	753.1	703.88	724.84	0	745.23	0	691.02	0	762.93	700.34	698.37	738.82	770.61	778.45	700.06	692.1	732.38	740.87	694.95	729.77	710.66	691.19	758.17	0	696.4
3.3563e+13	763.06	765.16	704.62	748.46	771.86	729.17	700.84	690.34	727.49	0	0	743.03	0	734.56	722.24	713.76	712.17	746.57	692	0	730.25	744.88	695.07	703.26	748.2	703.26	724.33	0	741.94	0	690.34	0	761.78	699.59	697.76	738.4	765.16	772.9	699.46	691.42	730.53	739.28	694.26	726.42	705.9	690.49	757.83	0	695.73
3.361e+13	764.84	821.24	707.36	750.41	772.55	731.67	722.65	693.65	729.78	713.42	691.43	791.28	709.51	779.94	724.54	716.51	714.66	748.73	695.3	0	732.52	798.47	698.3	706.1	802.58	706.1	726.75	0	752.6	0	693.65	717.09	762.3	702.89	700.73	740.67	821.24	824.11	702.38	694.78	731.79	740.06	697.62	743.8	746.48	693.81	759.83	690.77	698.92
3.3656e+13	764.1	794.15	706.82	750.02	772.38	730.99	716.72	692.99	729.31	0	695.87	767.64	0	757.6	724.06	715.94	714.16	748.23	694.66	0	732.06	771.05	697.59	705.51	774.94	705.51	726.25	0	754.45	0	692.99	703.44	762.77	701.84	700.13	740.17	794.15	801.39	701.8	694.06	734.45	741.91	696.96	740.7	726.99	693.07	759.38	690.1	698.27
3.3703e+13	763.76	781.61	706.28	749.62	773	730.4	711.86	692.3	728.83	0	696.48	756.96	0	747.64	723.59	715.34	713.66	747.71	693.98	0	731.58	759.48	696.89	704.93	763.14	704.93	725.74	0	750.72	0	692.3	690.03	763.58	701.23	699.51	739.63	781.61	789.44	701.22	693.3	734.53	742.43	696.31	735.69	718.53	692.36	758.9	0	697.58
3.3749e+13	763.62	773.49	705.73	749.2	773.03	729.94	707.76	691.64	728.35	0	694.87	750.08	0	741.22	723.12	714.75	713.15	747.26	693.22	0	731.09	752.22	696.21	704.35	755.7	704.35	725.21	0	746.86	0	691.64	0	763.38	700.71	698.89	739.15	773.49	781.36	700.62	692.59	733.21	741.56	695.67	731.46	712.83	691.66	758.48	0	696.88
3.3796e+13	763.36	767.45	705.18	748.79	772.4	729.5	703.32	690.98	727.86	0	691.24	744.97	0	736.4	722.64	714.16	712.65	746.88	692.51	0	730.61	746.89	695.53	703.74	750.25	703.74	724.7	0	743.39	0	690.98	0	762.44	700.07	698.28	738.72	767.45	775.24	700.03	691.9	731.44	740.09	695.03	727.89	708.03	690.97	758.12	0	696.21
3.3842e+13	765.3	854.95	707.89	750.73	773.31	732.07	719.19	694.28	730.14	737.67	0	815.52	734.15	805.19	724.93	716.89	715.11	749.06	695.77	0	732.87	836.72	698.77	706.56	840.15	706.56	727.11	0	744.32	689.64	694.28	732.2	763.06	703.53	701.24	741.01	854.95	842.67	702.92	695.24	731.61	740.46	698.35	735.23	779.43	694.33	760.14	691.38	699.37
3.3889e+13	764.51	802.66	707.35	750.35	772.34	731.41	719.37	693.6	729.67	698.7	694.66	775.02	0	764.48	724.45	716.33	714.62	748.59	695.13	0	732.41	779.25	698.07	705.96	783.28	705.96	726.62	0	755.36	0	693.6	708.13	762.43	702.34	700.64	740.53	802.66	809.07	702.34	694.58	733.66	741.18	697.7	742.97	732.83	693.57	759.72	690.71	698.74
3.3935e+13	763.98	786.31	706.81	749.95	772.88	730.76	713.91	692.95	729.2	0	696.65	760.94	0	751.36	723.98	715.75	714.12	748.06	694.49	0	731.94	763.75	697.37	705.37	767.5	705.37	726.11	0	752.52	0	692.95	697.45	763.46	701.58	700.04	740	786.31	794	701.76	693.83	734.85	742.55	697.04	737.84	721.73	692.84	759.24	690.05	698.08
3.3982e+13	763.8	776.74	706.27	749.54	773.22	730.25	709.59	692.25	728.72	0	695.97	752.83	0	743.79	723.51	715.15	713.62	747.58	693.77	0	731.45	755.11	696.67	704.8	758.66	704.8	725.59	0	748.57	0	692.25	0	763.69	701.06	699.42	739.49	776.74	784.62	701.17	693.08	733.97	742.15	696.38	733.27	715.18	692.13	758.79	0	697.37
3.4028e+13	763.62	769.95	705.72	749.13	772.86	729.82	705.45	691.59	728.23	0	693.14	747.09	0	738.4	723.03	714.56	713.11	747.18	693.02	0	730.97	749.09	695.99	704.21	752.5	704.21	725.07	0	744.92	0	691.59	0	763.02	700.49	698.8	739.04	769.95	777.79	700.58	692.38	732.32	740.86	695.74	729.44	710.14	691.44	758.41	0	696.68
3.4075e+13	763.25	764.67	705.17	748.73	771.94	729.36	700.25	690.93	727.75	0	0	742.6	0	734.16	722.56	713.99	712.61	746.8	692.32	0	730.49	744.44	695.31	703.59	747.75	703.59	724.57	0	741.67	0	690.93	0	761.82	699.72	698.19	738.62	764.67	772.39	699.99	691.7	730.45	739.24	695.1	726.14	705.37	690.74	758.07	0	696.01
3.4121e+13	764.98	815.49	707.88	750.67	772.63	731.83	722.25	694.22	730.03	709.51	692.52	786.29	705.1	775.13	724.84	716.72	715.07	748.94	695.59	0	732.76	792.32	698.54	706.41	796.45	706.41	726.98	0	754.18	0	694.22	714.51	762.42	702.94	701.14	740.88	815.49	819.77	702.87	695.04	732.38	740.4	698.41	744.32	742.11	694.09	760.05	691.32	699.18
3.4168e+13	764.27	792.13	707.34	750.28	772.7	731.14	716.19	693.55	729.56	0	696.38	765.92	0	756	724.37	716.14	714.57	748.42	694.95	0	732.29	769.14	697.84	705.81	773	705.81	726.48	0	754.2	0	693.55	702.27	763.15	701.97	700.55	740.36	792.13	799.53	702.3	694.36	734.81	742.31	697.76	740.15	725.67	693.32	759.59	690.66	698.54
3.4214e+13	763.98	780.48	706.8	749.87	773.28	730.57	711.47	692.89	729.08	0	696.62	756	0	746.75	723.9	715.55	714.07	747.91	694.31	0	731.81	758.46	697.14	705.23	762.08	705.23	725.96	0	750.34	0	692.89	0	763.83	701.4	699.94	739.83	780.48	788.33	701.71	693.59	734.59	742.57	697.1	735.22	717.79	692.6	759.11	689.99	697.87
3.426e+13	763.84	772.73	706.25	749.46	773.21	730.13	707.39	692.2	728.6	0	694.73	749.44	0	740.61	723.42	714.95	713.57	747.48	693.56	0	731.33	751.54	696.44	704.65	755.01	704.65	725.44	0	746.52	0	692.2	0	763.51	700.88	699.32	739.36	772.73	780.6	701.13	692.87	733.17	741.58	696.44	731.09	712.29	691.9	758.71	0	697.16
3.4307e+13	763.56	766.89	705.7	749.05	772.5	729.69	702.83	691.54	728.11	0	690.88	744.49	0	735.95	722.95	714.38	713.07	747.1	692.83	0	730.85	746.39	695.76	704.06	749.74	704.06	724.93	0	743.1	0	691.54	0	762.49	700.21	698.71	738.94	766.89	774.67	700.53	692.17	731.36	740.06	695.8	727.59	707.54	691.2	758.35	0	696.48
3.4353e+13	765.44	839.89	708.39	750.99	773.31	732.22	722.79	694.81	730.38	726.26	690.33	806.43	722.67	795.32	725.22	717.09	715.51	749.26	696.06	0	733.1	819.34	699	706.85	823.17	706.85	727.33	0	747.69	0	694.81	726.08	763.02	703.59	701.63	741.21	839.89	836.15	703.39	695.49	731.67	740.42	699.08	740.09	763.14	694.58	760.36	691.92	699.62
3.44e+13	764.65	799.78	707.85	750.6	772.59	731.55	718.78	694.16	729.91	694.16	695.49	772.52	0	762.15	724.75	716.53	715.01	748.78	695.41	0	732.64	776.43	698.31	706.25	780.41	706.25	726.84	0	755.42	0	694.16	706.72	762.77	702.44	701.04	740.72	799.78	806.54	702.82	694.83	734.22	741.68	698.46	742.49	730.91	693.82	759.93	691.26	698.98
3.4446e+13	764.19	784.9	707.32	750.2	773.2	730.91	713.48	693.48	729.44	0	696.92	759.75	0	750.25	724.28	715.94	714.52	748.25	694.77	0	732.17	762.45	697.6	705.66	766.17	705.66	726.33	0	752.14	0	693.48	695.56	763.77	701.75	700.45	740.18	784.9	792.65	702.24	694.12	735.01	742.78	697.81	737.33	720.83	693.08	759.45	690.59	698.34
3.4493e+13	764.03	775.84	706.77	749.79	773.44	730.43	709.23	692.82	728.96	0	696	752.07	0	743.09	723.8	715.35	714.02	747.78	694.11	0	731.68	754.3	696.9	705.08	757.84	705.08	725.81	0	748.2	0	692.82	0	763.86	701.24	699.84	739.69	775.84	783.73	701.66	693.36	733.96	742.2	697.15	732.87	714.59	692.36	759.01	0	697.65
3.4539e+13	763.83	769.31	706.23	749.38	772.98	730	705.03	692.13	728.47	0	692.9	746.55	0	737.9	723.33	714.76	713.52	747.39	693.34	0	731.2	748.52	696.21	704.5	751.92	704.5	725.29	0	744.61	0	692.13	0	763.09	700.65	699.22	739.25	769.31	777.15	701.07	692.65	732.26	740.84	696.49	729.11	709.65	691.66	758.64	0	696.95
3.4586e+13	765.86	941.41	708.88	751.3	774.1	732.59	701.49	695.37	730.72	886.65	690.92	814.46	883.77	804.97	725.59	717.46	715.94	749.57	696.53	0	733.43	932.63	699.43	707.28	934.22	707.28	727.67	0	741.46	697.48	695.37	719.91	763.9	704.23	702.12	741.52	941.41	839.04	703.9	695.94	732.47	741.33	699.73	725.98	907.33	695.06	760.65	692.5	700.06
3.4632e+13	765.1	810.8	708.36	750.91	772.74	731.96	721.64	694.74	730.26	705.93	693.6	782.19	700.42	771.24	725.12	716.91	715.45	749.12	695.87	0	732.98	787.44	698.77	706.69	791.54	706.69	727.19	0	755.18	0	694.74	712.32	762.6	703.02	701.52	741.06	810.8	816.03	703.33	695.28	733.03	740.83	699.12	744.36	738.72	694.32	760.26	691.84	699.42
3.4679e+13	764.44	790.29	707.82	750.52	773.02	731.28	715.67	694.09	729.79	0	696.8	764.35	0	754.55	724.65	716.33	714.96	748.6	695.22	0	732.51	767.42	698.07	706.09	771.24	706.09	726.69	0	753.89	0	694.09	701.01	763.51	702.12	700.93	740.54	790.29	797.82	702.76	694.62	735.11	742.66	698.5	739.6	724.49	693.56	759.79	691.18	698.78
3.4725e+13	764.2	779.41	707.28	750.12	773.53	730.74	711.07	693.41	729.31	0	696.7	755.09	0	745.92	724.18	715.74	714.46	748.1	694.58	0	732.03	757.49	697.37	705.51	761.09	705.51	726.17	0	749.96	0	693.41	0	764.05	701.58	700.34	740.02	779.41	787.28	702.18	693.89	734.64	742.68	697.85	734.78	717.1	692.83	759.32	690.51	698.13
3.4772e+13	764.05	771.99	706.74	749.7	773.36	730.3	707	692.74	728.83	0	694.55	748.81	0	740.04	723.71	715.15	713.96	747.68	693.89	0	731.54	750.89	696.67	704.93	754.34	704.93	725.65	0	746.19	0	692.74	0	763.6	701.05	699.72	739.56	771.99	779.86	701.59	693.13	733.12	741.58	697.19	730.74	711.77	692.12	758.92	0	697.43
3.4818e+13	763.74	766.34	706.2	749.3	772.58	729.86	702.29	692.06	728.35	0	690.47	744.02	0	735.52	723.23	714.57	713.46	747.3	693.13	0	731.07	745.91	695.98	704.35	749.24	704.35	725.14	0	742.82	0	692.06	0	762.52	700.35	699.1	739.13	766.34	774.11	701	692.43	731.28	740.01	696.53	727.3	707.05	691.43	758.57	0	696.74
3.4865e+13	765.56	829.76	708.85	751.22	773.31	732.36	723.82	695.3	730.6	719.09	691.18	798.63	715.16	787.27	725.49	717.28	715.88	749.45	696.33	0	733.31	807.86	699.21	707.12	811.89	707.12	727.53	0	750.79	0	695.3	721.36	762.99	703.66	702	741.39	829.76	830.16	703.84	695.73	731.94	740.48	699.76	743.04	753.8	694.82	760.56	692.42	699.86
3.4911e+13	764.78	797.22	708.32	750.84	772.85	731.68	718.16	694.66	730.14	0	696.12	770.33	0	760.12	725.02	716.71	715.38	748.95	695.67	0	732.85	773.97	698.54	706.52	777.91	706.52	727.04	0	755.33	0	694.66	705.32	763.12	702.56	701.41	740.89	797.22	804.25	703.26	695.07	734.71	742.15	699.14	741.97	729.21	694.07	760.12	691.76	699.22
3.4958e+13	764.38	783.57	707.78	750.44	773.49	731.06	713.02	694.02	729.66	0	697.09	758.63	0	749.22	724.55	716.13	714.89	748.42	695.03	0	732.38	761.25	697.83	705.93	764.94	705.93	726.53	0	751.76	0	694.02	693.31	764.05	701.92	700.82	740.36	783.57	791.38	702.69	694.39	735.14	742.97	698.52	736.84	719.98	693.31	759.64	691.1	698.58
3.5004e+13	764.24	774.98	707.25	750.02	773.63	730.6	708.83	693.33	729.18	0	695.94	751.35	0	742.42	724.08	715.53	714.39	747.97	694.39	0	731.89	753.54	697.12	705.35	757.05	705.35	726.01	0	747.84	0	693.33	0	764	701.41	700.22	739.87	774.98	782.88	702.11	693.63	733.93	742.23	697.88	732.47	714.01	692.59	759.21	690.43	697.91
3.5051e+13	764.01	768.69	706.7	749.61	773.09	730.17	704.56	692.65	728.7	0	692.56	746.02	0	737.41	723.6	714.95	713.89	747.58	693.65	0	731.41	747.97	696.43	704.77	751.36	704.77	725.49	0	744.3	0	692.65	0	763.14	700.8	699.61	739.43	768.69	776.52	701.52	692.9	732.19	740.81	697.21	728.8	709.15	691.88	758.85	0	697.2
3.5097e+13	765.99	883.58	709.33	751.53	774.09	732.73	711.9	695.86	730.94	770.49	690.46	824.04	765.8	815.06	725.85	717.64	716.3	749.75	696.8	0	733.64	869.66	699.64	707.54	872.25	707.54	727.87	0	742.18	697.25	695.86	738.93	763.83	704.3	702.48	741.7	883.58	848.19	704.33	696.17	732.32	741.21	700.39	729.6	820.56	695.26	760.85	693.02	700.29
3.5144e+13	765.2	806.87	708.8	751.14	772.89	732.09	720.97	695.21	730.47	702.61	694.61	778.76	694.67	768.01	725.38	717.09	715.81	749.29	696.13	0	733.18	783.44	698.98	706.95	787.51	706.95	727.38	0	755.76	0	695.21	710.38	762.83	703.09	701.88	741.23	806.87	812.76	703.76	695.51	733.69	741.32	699.77	744.12	735.96	694.55	760.45	692.32	699.65
3.519e+13	764.61	788.6	708.27	750.75	773.32	731.42	715.15	694.57	730.01	0	697.12	762.92	0	753.22	724.91	716.51	715.31	748.76	695.47	0	732.72	765.85	698.29	706.36	769.64	706.36	726.88	0	753.55	0	694.57	699.58	763.84	702.27	701.29	740.7	788.6	796.22	703.19	694.85	735.35	742.96	699.16	739.06	723.4	693.8	759.97	691.66	699.01
3.5237e+13	764.41	778.38	707.74	750.34	773.76	730.9	710.66	693.93	729.53	0	696.72	754.23	0	745.12	724.44	715.92	714.82	748.27	694.84	0	732.23	756.57	697.58	705.77	760.15	705.77	726.36	0	749.58	0	693.93	0	764.24	701.74	700.7	740.19	778.38	786.28	702.61	694.14	734.65	742.77	698.54	734.34	716.43	693.05	759.51	691.01	698.36
3.5283e+13	764.24	771.28	707.2	749.93	773.5	730.47	706.57	693.24	729.04	0	694.29	748.22	0	739.48	723.97	715.33	714.32	747.86	694.18	0	731.75	750.25	696.88	705.18	753.69	705.18	725.84	0	745.85	0	693.24	0	763.68	701.19	700.1	739.74	771.28	779.15	702.03	693.39	733.06	741.56	697.89	730.39	711.25	692.34	759.12	690.33	697.68
3.533e+13	763.91	765.8	706.66	749.52	772.65	730.02	701.67	692.56	728.56	0	689.99	743.57	0	735.09	723.5	714.76	713.82	747.48	693.42	0	731.27	745.43	696.19	704.6	748.76	704.6	725.34	0	742.53	0	692.56	0	762.53	700.47	699.48	739.32	765.8	773.57	701.44	692.67	731.2	739.96	697.23	727.01	706.53	691.64	758.77	0	696.98
3.5376e+13	765.67	822.28	709.28	751.44	773.32	732.49	723.75	695.77	730.81	714.03	692.22	792.33	709.94	781.01	725.74	717.46	716.22	749.62	696.58	0	733.51	799.61	699.4	707.37	803.71	707.37	727.72	0	753.15	0	695.77	717.91	763.01	703.71	702.35	741.56	822.28	825.02	704.25	695.95	732.39	740.68	700.4	744.49	747.62	695.02	760.75	692.92	700.08
3.5423e+13	764.91	794.94	708.75	751.06	773.13	731.8	717.55	695.12	730.34	0	696.66	768.37	0	758.31	725.27	716.89	715.73	749.11	695.92	0	733.05	771.79	698.74	706.78	775.69	706.78	727.23	0	755.13	0	695.12	704.04	763.47	702.67	701.76	741.05	794.94	802.18	703.68	695.29	735.13	742.58	699.78	741.41	727.71	694.29	760.3	692.23	699.44
3.5469e+13	764.57	782.33	708.22	750.65	773.75	731.21	712.57	694.48	729.87	0	697.21	757.58	0	748.26	724.8	716.3	715.24	748.59	695.27	0	732.57	760.12	698.04	706.19	763.78	706.19	726.72	0	751.37	0	694.48	691.14	764.3	702.07	701.17	740.52	782.33	790.17	703.11	694.63	735.22	743.12	699.17	736.35	719.17	693.52	759.82	691.56	698.8
3.5516e+13	764.43	774.15	707.69	750.24	773.79	730.76	708.43	693.83	729.39	0	695.84	750.66	0	741.78	724.33	715.71	714.74	748.15	694.64	0	732.09	752.8	697.33	705.6	756.3	705.6	726.19	0	747.48	0	693.83	0	764.11	701.55	700.57	740.04	774.15	782.05	702.53	693.9	733.89	742.24	698.55	732.08	713.43	692.79	759.4	690.91	698.14
3.5562e+13	764.18	768.08	707.15	749.83	773.17	730.33	704.06	693.15	728.9	0	692.18	745.51	0	736.94	723.86	715.13	714.25	747.76	693.95	0	731.61	747.44	696.64	705.02	750.81	705.02	725.68	0	743.99	0	693.15	0	763.17	700.92	699.97	739.61	768.08	775.9	701.95	693.14	732.1	740.76	697.9	728.48	708.64	692.08	759.04	690.23	697.44
3.5609e+13	766.1	856.77	709.75	751.74	774.06	732.86	720.16	696.3	731.14	739.27	690.56	816.74	735.31	806.56	726.09	717.81	716.63	749.92	697.05	0	733.83	838.85	699.82	707.78	842.21	707.78	728.05	0	744.7	690.53	696.3	733.65	763.76	704.34	702.81	741.87	856.77	843.58	704.72	696.39	732.22	741.08	701.01	735.53	782.22	695.46	761.04	693.48	700.51
3.5655e+13	765.3	803.5	709.22	751.35	773.07	732.2	720.29	695.66	730.68	699.35	695.51	775.82	0	765.27	725.62	717.26	716.14	749.45	696.37	0	733.37	780.08	699.17	707.19	784.11	707.19	727.57	0	756.02	0	695.66	708.79	763.11	703.16	702.22	741.39	803.5	809.87	704.16	695.72	734.3	741.81	700.4	743.71	733.65	694.77	760.62	692.8	699.86
3.5702e+13	764.77	787.03	708.69	750.96	773.62	731.55	714.66	695.02	730.21	0	697.39	761.59	0	752	725.16	716.68	715.65	748.92	695.71	0	732.91	764.41	698.5	706.6	768.17	706.6	727.06	0	753.17	0	695.02	698.18	764.15	702.4	701.62	740.86	787.03	794.74	703.59	695.07	735.54	743.22	699.78	738.52	722.39	694.03	760.14	692.12	699.22
3.5748e+13	764.6	777.41	708.16	750.55	773.96	731.05	710.26	694.38	729.73	0	696.73	753.41	0	744.37	724.69	716.08	715.16	748.44	695.07	0	732.42	755.7	697.79	706.01	759.26	706.01	726.54	0	749.19	0	694.38	0	764.4	701.89	701.03	740.35	777.41	785.31	703.02	694.39	734.64	742.82	699.17	733.9	715.79	693.26	759.69	691.46	698.58
3.5795e+13	764.42	770.58	707.63	750.14	773.6	730.62	706.15	693.72	729.24	0	694.05	747.64	0	738.94	724.22	715.5	714.66	748.04	694.43	0	731.94	749.64	697.08	705.42	753.06	705.42	726.03	0	745.51	0	693.72	0	763.73	701.32	700.44	739.91	770.58	778.45	702.44	693.63	732.98	741.53	698.54	730.04	710.74	692.54	759.31	690.8	697.91
3.5841e+13	764.05	765.27	707.09	749.73	772.69	730.16	701.1	693.05	728.76	0	0	743.12	0	734.68	723.74	714.93	714.16	747.66	693.7	0	731.47	744.97	696.39	704.84	748.28	704.84	725.52	0	742.24	0	693.05	0	762.52	700.57	699.83	739.49	765.27	773.03	701.85	692.9	731.1	739.89	697.89	726.72	706.02	691.83	758.96	690.13	697.21
3.5888e+13	765.75	816.43	709.68	751.65	773.35	732.6	723.3	696.2	731	710.06	693.37	787.24	705.55	776.09	725.97	717.62	716.54	749.77	696.83	0	733.69	793.33	699.59	707.6	797.44	707.6	727.9	0	754.76	0	696.2	715.26	763.09	703.75	702.67	741.71	816.43	820.62	704.63	696.16	732.98	741	701	745.04	743.16	695.21	760.92	693.36	700.28
3.5934e+13	765.04	792.87	709.16	751.26	773.41	731.91	717	695.56	730.54	0	697.16	766.61	0	756.67	725.51	717.05	716.05	749.25	696.16	0	733.23	769.84	698.93	707.02	773.7	707.02	727.4	0	754.85	0	695.56	702.87	763.82	702.78	702.08	741.2	792.87	800.27	704.06	695.5	735.47	742.96	700.39	740.84	726.4	694.49	760.46	692.67	699.64
3.598e+13	764.76	781.15	708.63	750.85	773.99	731.35	712.17	694.92	730.06	0	697.34	756.59	0	747.34	725.04	716.46	715.56	748.74	695.5	0	732.75	759.06	698.24	706.42	762.7	706.42	726.89	0	750.97	0	694.92	0	764.52	702.22	701.49	740.67	781.15	789.03	703.49	694.84	735.26	743.24	699.77	735.87	718.44	693.73	759.98	692.01	699
3.6027e+13	764.62	773.36	708.1	750.44	773.93	730.91	708.06	694.27	729.58	0	695.71	749.99	0	741.16	724.57	715.87	715.07	748.31	694.87	0	732.27	752.09	697.53	705.83	755.57	705.83	726.37	0	747.12	0	694.27	0	764.2	701.7	700.9	740.2	773.36	781.26	702.92	694.13	733.83	742.24	699.16	731.7	712.91	692.99	759.58	691.35	698.35
3.6073e+13	764.34	767.49	707.56	750.03	773.23	730.47	703.61	693.6	729.1	0	691.84	745.01	0	736.47	724.1	715.3	714.57	747.93	694.22	0	731.79	746.92	696.83	705.25	750.27	705.25	725.86	0	743.68	0	693.6	0	763.18	701.04	700.3	739.78	767.49	775.3	702.34	693.37	732.01	740.7	698.53	728.17	708.17	692.28	759.23	690.68	697.67
3.612e+13	766.2	841.23	710.13	751.94	774.02	732.98	723.98	696.73	731.32	727.26	691.2	807.64	723.34	796.64	726.32	717.97	716.94	750.07	697.29	0	734.01	820.9	700	707.99	824.69	707.99	728.22	690.61	748.07	0	696.73	727.3	763.68	704.39	703.13	742.02	841.23	837.07	705.09	696.59	732.26	741.02	701.59	740.56	764.99	695.63	761.21	693.93	700.71
3.6166e+13	765.4	800.56	709.61	751.55	773.28	732.31	719.7	696.08	730.86	694.94	696.31	773.28	0	762.9	725.85	717.41	716.45	749.59	696.6	0	733.55	777.19	699.35	707.42	781.18	707.42	727.74	0	756.06	0	696.08	707.37	763.41	703.25	702.53	741.53	800.56	807.29	704.53	695.92	734.85	742.3	700.99	743.21	731.74	694.95	760.78	693.24	700.06
3.6213e+13	764.94	785.58	709.09	751.16	773.89	731.67	714.24	695.44	730.39	0	697.65	760.37	0	750.87	725.38	716.83	715.96	749.06	695.94	0	733.08	763.08	698.68	706.83	766.8	706.83	727.23	0	752.78	0	695.44	696.52	764.43	702.56	701.94	741	785.58	793.34	703.96	695.27	735.68	743.43	700.37	738	721.52	694.22	760.29	692.55	699.42
3.6259e+13	764.78	776.47	708.56	750.74	774.14	731.19	709.92	694.8	729.91	0	696.75	752.63	0	743.65	724.92	716.24	715.47	748.59	695.29	0	732.6	754.87	697.98	706.24	758.41	706.24	726.71	0	748.81	0	694.8	0	764.53	702.05	701.35	740.5	776.47	784.39	703.39	694.61	734.62	742.85	699.75	733.49	715.23	693.45	759.85	691.89	698.78
3.6306e+13	764.58	769.91	708.03	750.33	773.69	730.77	705.76	694.16	729.43	0	693.83	747.07	0	738.43	724.45	715.66	714.98	748.2	694.66	0	732.11	749.05	697.27	705.65	752.45	705.65	726.2	0	745.18	0	694.16	0	763.76	701.46	700.76	740.06	769.91	777.77	702.82	693.87	732.9	741.48	699.13	729.71	710.28	692.72	759.48	691.23	698.12
3.6352e+13	766.6	948.74	710.58	752.22	774.79	733.33	701.96	697.24	731.64	898.34	692.07	812.11	895.61	802.4	726.66	718.32	717.33	750.36	697.75	690.29	734.32	940.35	700.41	708.38	941.87	708.38	728.54	691.31	741.98	697.06	697.24	718.42	764.55	705.02	703.56	742.32	948.74	837.14	705.55	697.03	733.07	741.94	702.17	726.42	917.35	696.06	761.47	694.45	701.14
3.6399e+13	765.83	811.66	710.06	751.84	773.42	732.7	722.74	696.61	731.18	706.67	694.57	783.06	701.38	772.12	726.19	717.77	716.84	749.91	697.05	0	733.87	788.34	699.76	707.81	792.44	707.81	728.06	690.57	755.78	0	696.61	713.15	763.23	703.82	702.98	741.86	811.66	816.82	704.99	696.35	733.63	741.42	701.57	745.1	739.7	695.38	761.08	693.8	700.48
3.6445e+13	765.17	790.99	709.54	751.45	773.69	732.02	716.52	695.96	730.72	0	697.6	765.01	0	755.2	725.73	717.2	716.36	749.39	696.38	0	733.4	768.08	699.11	707.23	771.91	707.23	727.56	0	754.53	0	695.96	701.74	764.14	702.93	702.38	741.33	790.99	798.52	704.42	695.69	735.76	743.29	700.96	740.29	725.21	694.69	760.61	693.12	699.83
3.6492e+13	764.93	780.04	709.01	751.04	774.21	731.48	711.8	695.32	730.24	0	697.47	755.67	0	746.49	725.26	716.6	715.87	748.89	695.72	0	732.92	758.06	698.43	706.64	761.67	706.64	727.05	0	750.57	0	695.32	0	764.7	702.4	701.79	740.81	780.04	787.94	703.86	695.04	735.29	743.33	700.34	735.42	717.75	693.94	760.14	692.42	699.19
3.6538e+13	764.78	772.59	708.48	750.63	774.05	731.05	707.71	694.68	729.76	0	695.6	749.35	0	740.57	724.79	716.02	715.37	748.47	695.08	0	732.44	751.42	697.72	706.05	754.87	706.05	726.53	0	746.77	0	694.68	0	764.26	701.85	701.2	740.35	772.59	780.48	703.28	694.35	733.77	742.21	699.72	731.34	712.4	693.18	759.74	691.76	698.55
3.6585e+13	764.48	766.91	707.95	750.22	773.27	730.61	703.15	694.04	729.28	0	691.51	744.53	0	736.03	724.32	715.45	714.88	748.09	694.44	0	731.96	746.41	697.01	705.47	749.75	705.47	726.03	0	743.37	0	694.04	0	763.17	701.17	700.61	739.93	766.91	774.71	702.71	693.59	731.91	740.63	699.1	727.88	707.71	692.46	759.4	691.1	697.88
3.6631e+13	766.28	830.86	710.5	752.12	773.98	733.08	725.16	697.11	731.5	720.13	692.17	799.73	716.15	788.44	726.53	718.12	717.23	750.22	697.51	690.12	734.17	809.13	700.17	708.2	813.12	708.2	728.38	691.25	751.21	0	697.11	722.54	763.62	704.46	703.41	742.16	830.86	831.03	705.44	696.78	732.51	741.06	702.13	743.64	755.29	695.8	761.37	694.32	700.9
3.6678e+13	765.49	797.95	709.98	751.74	773.51	732.4	719.11	696.48	731.04	690.66	697.02	771.04	0	760.83	726.06	717.56	716.74	749.72	696.82	0	733.72	774.68	699.52	707.63	778.63	707.63	727.89	690.52	755.96	0	696.48	706.07	763.73	703.37	702.83	741.67	797.95	804.97	704.88	696.11	735.34	742.76	701.53	742.68	730.03	695.13	760.92	693.65	700.25
3.6724e+13	765.09	784.22	709.46	751.34	774.14	731.79	713.81	695.84	730.56	0	697.88	759.22	0	749.82	725.6	716.97	716.25	749.19	696.15	0	733.24	761.84	698.85	707.05	765.54	707.05	727.38	0	752.38	0	695.84	694.53	764.68	702.74	702.23	741.13	784.22	792.03	704.31	695.46	735.79	743.6	700.92	737.5	720.67	694.4	760.44	692.98	699.6
3.6771e+13	764.95	775.58	708.93	750.92	774.29	731.33	709.55	695.19	730.08	0	696.75	751.89	0	742.97	725.13	716.38	715.76	748.74	695.5	0	732.76	754.08	698.16	706.45	757.59	706.45	726.87	0	748.43	0	695.19	0	764.64	702.22	701.64	740.64	775.58	783.5	703.74	694.8	734.58	742.86	700.3	733.09	714.65	693.64	760.01	692.28	698.97
3.6817e+13	764.73	769.26	708.4	750.51	773.76	730.9	705.34	694.55	729.6	0	693.58	746.53	0	737.93	724.66	715.81	715.27	748.35	694.86	0	732.28	748.48	697.45	705.86	751.87	705.86	726.36	0	744.86	0	694.55	0	763.78	701.61	701.05	740.21	769.26	777.11	703.17	694.08	732.82	741.43	699.69	729.39	709.8	692.91	759.65	691.62	698.32
3.6864e+13	766.69	886.54	710.93	752.4	774.74	733.44	712.6	697.61	731.81	775.84	691.65	824.72	770.93	815.89	726.86	718.47	717.61	750.5	697.96	690.59	734.48	873.03	700.58	708.58	875.54	708.58	728.7	691.91	742.59	698.22	697.61	739.78	764.45	705.09	703.84	742.46	886.54	848.63	705.88	697.22	732.91	741.79	702.68	729.83	826.08	696.23	761.63	694.82	701.32
3.691e+13	765.9	807.66	710.41	752.02	773.53	732.8	722.01	696.98	731.35	703.23	695.59	779.56	695.68	768.83	726.4	717.92	717.12	750.04	697.27	0	734.03	784.26	699.93	708.01	788.33	708.01	728.22	691.19	756.36	0	696.98	710.88	763.43	703.9	703.26	741.99	807.66	813.5	705.32	696.54	734.29	741.89	702.09	744.86	736.88	695.55	761.23	694.18	700.66
3.6957e+13	765.3	789.26	709.89	751.63	773.96	732.13	715.96	696.35	730.88	0	697.9	763.54	0	753.85	725.93	717.34	716.64	749.51	696.59	0	733.56	766.48	699.27	707.44	770.27	707.44	727.72	690.47	754.17	0	696.35	700.17	764.45	703.09	702.67	741.46	789.26	796.89	704.76	695.88	736	743.58	701.49	739.74	724.09	694.87	760.75	693.51	700.02
3.7003e+13	765.1	778.98	709.37	751.22	774.4	731.61	711.35	695.71	730.41	0	697.48	754.79	0	745.68	725.46	716.75	716.15	749.02	695.93	0	733.08	757.12	698.6	706.85	760.71	706.85	727.2	0	750.17	0	695.71	0	764.86	702.57	702.07	740.94	778.98	786.9	704.19	695.22	735.3	743.39	700.88	734.97	717.06	694.13	760.29	692.82	699.38
3.705e+13	764.94	771.84	708.84	750.8	774.15	731.19	707.25	695.06	729.92	0	695.3	748.73	0	740.01	725	716.16	715.66	748.61	695.28	0	732.59	750.76	697.89	706.26	754.2	706.26	726.68	0	746.42	0	695.06	0	764.3	702.01	701.48	740.49	771.84	779.73	703.62	694.56	733.7	742.18	700.26	730.99	711.85	693.36	759.9	692.14	698.74
3.7096e+13	764.6	766.34	708.31	750.4	773.3	730.74	702.51	694.42	729.45	0	690.99	744.06	0	735.6	724.52	715.6	715.17	748.24	694.65	0	732.12	745.92	697.19	705.67	749.24	705.67	726.18	0	743.08	0	694.42	0	763.15	701.29	700.89	740.08	766.34	774.13	703.05	693.81	731.82	740.56	699.64	727.59	707.16	692.64	759.55	691.48	698.08
3.7143e+13	766.35	823.24	710.84	752.29	773.95	733.18	724.84	697.48	731.66	714.85	693.1	793.33	710.7	782.05	726.73	718.26	717.5	750.35	697.72	690.42	734.33	800.69	700.33	708.39	804.76	708.39	728.53	691.84	753.63	0	697.48	718.71	763.6	704.5	703.68	742.3	823.24	825.83	705.76	696.97	732.96	741.24	702.63	745.17	748.76	695.97	761.51	694.68	701.08
3.7189e+13	765.59	795.63	710.32	751.91	773.75	732.5	718.36	696.85	731.2	0	697.42	769.04	0	758.98	726.26	717.7	717.01	749.84	697.03	0	733.87	772.46	699.68	707.82	776.37	707.82	728.04	691.11	755.75	0	696.85	704.64	764.06	703.48	703.1	741.79	795.63	802.85	705.2	696.3	735.76	743.18	702.04	742.11	728.41	695.3	761.06	694.04	700.43
3.7236e+13	765.25	782.94	709.8	751.51	774.37	731.91	713.25	696.21	730.73	0	697.92	758.16	0	748.83	725.79	717.11	716.53	749.32	696.36	0	733.39	760.69	699.02	707.25	764.36	707.25	727.53	690.4	751.97	0	696.21	692.24	764.9	702.89	702.51	741.26	782.94	790.79	704.64	695.64	735.86	743.74	701.44	736.99	719.78	694.6	760.58	693.36	699.78
3.7282e+13	765.11	774.72	709.27	751.09	774.42	731.46	709.07	695.56	730.25	0	696.57	751.18	0	742.31	725.33	716.52	716.04	748.88	695.7	0	732.91	753.32	698.34	706.66	756.82	706.66	727.01	0	748.05	0	695.56	0	764.72	702.36	701.91	740.78	774.72	782.64	704.07	694.98	734.53	742.86	700.83	732.68	714.01	693.84	760.16	692.67	699.15
3.7329e+13	764.86	768.62	708.75	750.68	773.8	731.03	704.78	694.92	729.76	0	693.13	746.01	0	737.44	724.86	715.95	715.55	748.5	695.06	0	732.43	747.93	697.63	706.06	751.3	706.06	726.51	0	744.53	0	694.92	0	763.78	701.71	701.32	740.35	768.62	776.46	703.5	694.28	732.72	741.36	700.21	729.05	709.23	693.09	759.8	692	698.5
3.7375e+13	766.77	858.56	711.25	752.57	774.68	733.55	721.15	697.96	731.97	741.03	691.55	817.88	737.05	807.87	727.05	718.61	717.87	750.63	698.16	690.87	734.63	840.96	700.74	708.77	844.26	708.77	728.84	692.47	745.02	691.31	697.96	734.32	764.34	705.11	704.09	742.59	858.56	844.4	706.18	697.41	732.79	741.65	703.16	735.78	785.15	696.39	761.78	695.17	701.5
3.7422e+13	765.96	804.23	710.74	752.18	773.68	732.88	721.17	697.34	731.51	699.9	696.31	776.57	690.11	766.02	726.59	718.05	717.38	750.16	697.48	690.24	734.18	780.84	700.09	708.2	784.86	708.2	728.36	691.77	756.62	0	697.34	709.1	763.68	703.94	703.52	742.11	804.23	810.57	705.63	696.72	734.9	742.38	702.58	744.41	734.44	695.72	761.36	694.54	700.84
3.7468e+13	765.43	787.66	710.22	751.79	774.22	732.23	715.35	696.71	731.04	0	698.07	762.19	0	752.6	726.12	717.47	716.9	749.63	696.79	0	733.71	765	699.43	707.63	768.76	707.63	727.86	691.03	753.77	0	696.71	698.63	764.73	703.2	702.94	741.58	787.66	795.37	705.07	696.05	736.17	743.82	701.99	739.16	723.01	695.04	760.88	693.9	700.19
3.7515e+13	765.26	777.98	709.7	751.38	774.58	731.73	710.86	696.06	730.56	0	697.39	753.95	0	744.9	725.66	716.88	716.41	749.15	696.13	0	733.22	756.23	698.76	707.05	759.79	707.05	727.34	690.32	749.76	0	696.06	0	764.99	702.68	702.34	741.07	777.98	785.9	704.51	695.4	735.27	743.43	701.38	734.5	716.35	694.3	760.42	693.21	699.55
3.7561e+13	765.08	771.12	709.17	750.97	774.22	731.32	706.75	695.42	730.08	0	694.91	748.13	0	739.45	725.19	716.3	715.92	748.75	695.48	0	732.74	750.13	698.06	706.46	753.56	706.46	726.83	0	746.06	0	695.42	0	764.33	702.1	701.75	740.63	771.12	779.01	703.94	694.74	733.6	742.13	700.77	730.61	711.27	693.54	760.05	692.51	698.91
3.7608e+13	764.71	765.78	708.65	750.57	773.31	730.86	701.82	694.78	729.6	0	690.41	743.6	0	735.16	724.72	715.74	715.43	748.38	694.84	0	732.27	745.43	697.36	705.87	748.75	705.87	726.33	0	742.77	0	694.78	0	763.11	701.35	701.16	740.21	765.78	773.56	703.37	694.01	731.7	740.47	700.14	727.27	706.59	692.81	759.7	691.84	698.26
3.7654e+13	766.4	817.28	711.15	752.46	773.95	733.27	724.17	697.81	731.81	710.48	694.1	788.13	706.07	777	726.91	718.4	717.75	750.47	697.92	690.69	734.47	794.27	700.49	708.57	798.37	708.57	728.67	692.38	755.27	0	697.81	715.43	763.65	704.5	703.93	742.42	817.28	821.37	706.05	697.15	733.53	741.54	703.1	745.71	744.05	696.13	761.64	695.02	701.25
3.77e+13	765.68	793.52	710.64	752.07	774	732.58	717.64	697.19	731.35	0	697.74	767.24	0	757.31	726.44	717.83	717.27	749.95	697.23	690.05	734.01	770.47	699.83	708	774.34	708	728.18	691.69	755.45	0	697.19	703.09	764.38	703.55	703.35	741.9	793.52	800.91	705.5	696.47	736.09	743.54	702.51	741.49	726.98	695.45	761.18	694.38	700.6
3.7747e+13	765.4	781.73	710.12	751.66	774.59	732.02	712.7	696.56	730.88	0	697.91	757.14	0	747.89	725.98	717.24	716.78	749.44	696.55	0	733.54	759.6	699.18	707.43	763.24	707.43	727.67	690.94	751.54	0	696.56	0	765.09	702.99	702.77	741.37	781.73	789.62	704.94	695.81	735.88	743.83	701.92	736.46	718.94	694.77	760.7	693.72	699.95
3.7793e+13	765.26	773.89	709.6	751.25	774.53	731.59	708.55	695.91	730.4	0	696.34	750.49	0	741.66	725.51	716.65	716.29	749.01	695.89	0	733.05	752.59	698.49	706.85	756.07	706.85	727.15	690.24	747.66	0	695.91	0	764.78	702.44	702.17	740.91	773.89	781.81	704.38	695.15	734.44	742.83	701.31	732.26	713.37	694.02	760.3	693.05	699.31
3.784e+13	764.98	768	709.07	750.84	773.83	731.15	704.15	695.27	729.92	0	692.57	745.48	0	736.95	725.04	716.09	715.8	748.63	695.25	0	732.58	747.38	697.79	706.25	750.74	706.25	726.65	0	744.2	0	695.27	0	763.76	701.77	701.58	740.48	768	775.83	703.81	694.48	732.59	741.28	700.7	728.7	708.64	693.25	759.95	692.35	698.67
3.7886e+13	766.83	842.52	711.56	752.72	774.61	733.64	724.7	698.28	732.11	728.1	691.84	808.78	724.23	797.89	727.23	718.73	718.11	750.75	698.34	691.13	734.77	822.42	700.89	708.94	826.16	708.94	728.98	693.01	748.39	0	698.28	727.42	764.24	705.09	704.33	742.71	842.52	837.91	706.47	697.58	732.79	741.55	703.62	740.92	766.57	696.53	761.91	695.5	701.66
3.7933e+13	766.03	801.24	711.04	752.34	773.85	732.96	720.28	697.66	731.65	695.33	696.85	773.97	0	763.58	726.76	718.18	717.63	750.27	697.67	690.5	734.32	777.89	700.23	708.37	781.88	708.37	728.5	692.29	756.64	0	697.66	707.47	763.96	703.96	703.76	742.22	801.24	807.95	705.92	696.89	735.42	742.85	703.03	743.84	732.29	695.86	761.48	694.86	701.01
3.7979e+13	765.56	786.17	710.53	751.94	774.46	732.33	714.7	697.04	731.19	0	698.13	760.93	0	751.42	726.3	717.6	717.14	749.74	696.98	0	733.84	763.64	699.57	707.81	767.37	707.81	727.99	691.6	753.35	0	697.04	696.77	764.99	703.27	703.18	741.69	786.17	793.94	705.36	696.22	736.28	744	702.44	738.57	721.96	695.18	760.99	694.22	700.35
3.8026e+13	765.41	777.02	710.01	751.53	774.72	731.85	710.32	696.4	730.71	0	697.22	753.14	0	744.14	725.84	717	716.66	749.27	696.31	0	733.36	755.37	698.91	707.23	758.91	707.23	727.47	690.84	749.34	0	696.4	0	765.1	702.76	702.59	741.19	777.02	784.95	704.8	695.56	735.2	743.43	701.85	734.02	715.62	694.45	760.55	693.55	699.71
3.8072e+13	765.21	770.42	709.49	751.12	774.28	731.43	706.17	695.76	730.23	0	694.42	747.54	0	738.89	725.37	716.43	716.17	748.88	695.66	0	732.88	749.52	698.21	706.64	752.93	706.64	726.96	690.14	745.69	0	695.76	0	764.33	702.15	702	740.75	770.42	778.3	704.24	694.9	733.47	742.05	701.24	730.21	710.66	693.69	760.18	692.87	699.07
3.8119e+13	767.22	956.88	711.96	752.99	775.37	733.98	701.95	698.74	732.41	910.35	692.74	809.11	907.76	799.09	727.55	719.06	718.46	751.02	698.74	691.57	735.06	948.88	701.28	709.31	950.32	709.31	729.28	693.59	742.44	696.27	698.74	715.9	765.1	705.66	704.73	742.99	956.88	834.72	706.88	698	733.6	742.47	704.12	726.78	927.97	696.94	762.16	695.99	702.06
3.8165e+13	766.45	812.43	711.45	752.61	773.99	733.35	723.27	698.12	731.95	706.88	695.02	783.86	701.7	772.9	727.08	718.52	717.98	750.58	698.09	690.94	734.61	789.17	700.62	708.74	793.27	708.74	728.8	692.91	756.28	0	698.12	713.07	763.77	704.46	704.16	742.53	812.43	817.52	706.33	697.31	734.14	741.93	703.54	745.68	740.34	696.26	761.77	695.34	701.41
3.8212e+13	765.78	791.6	710.93	752.22	774.25	732.66	716.93	697.51	731.49	0	697.97	765.59	0	755.76	726.62	717.95	717.5	750.05	697.41	690.32	734.15	768.67	699.96	708.17	772.5	708.17	728.31	692.19	755.08	0	697.51	701.78	764.68	703.58	703.59	742.01	791.6	799.12	705.78	696.62	736.32	743.84	702.95	740.84	725.64	695.58	761.29	694.7	700.75
3.8258e+13	765.54	780.59	710.42	751.81	774.78	732.12	712.15	696.88	731.02	0	697.85	756.17	0	746.98	726.15	717.35	717.02	749.55	696.73	0	733.67	758.57	699.31	707.6	762.19	707.6	727.79	691.5	751.09	0	696.88	0	765.25	703.05	703.01	741.48	780.59	788.5	705.22	695.96	735.85	743.89	702.36	735.92	718.12	694.9	760.82	694.06	700.1
3.8305e+13	765.4	773.1	709.9	751.4	774.62	731.7	708.04	696.24	730.54	0	696.04	749.81	0	741.02	725.69	716.77	716.53	749.13	696.06	0	733.18	751.88	698.63	707.02	755.35	707.02	727.28	690.74	747.27	0	696.24	0	764.82	702.49	702.41	741.03	773.1	781.01	704.66	695.3	734.31	742.76	701.77	731.81	712.74	694.15	760.43	693.38	699.46
3.8351e+13	765.09	767.39	709.37	750.99	773.85	731.26	703.51	695.59	730.06	0	691.99	744.97	0	736.45	725.22	716.21	716.04	748.76	695.42	0	732.71	746.85	697.92	706.43	750.19	706.43	726.78	690.04	743.85	0	695.59	0	763.72	701.79	701.82	740.61	767.39	775.21	704.1	694.63	732.44	741.17	701.16	728.33	708.05	693.38	760.08	692.69	698.82
3.8398e+13	766.88	831.9	711.84	752.87	774.54	733.71	725.58	698.58	732.25	720.53	692.52	800.74	716.63	789.49	727.39	718.85	718.34	750.86	698.5	691.37	734.9	810.32	701.01	709.11	814.28	709.11	729.11	693.49	751.54	0	698.58	722.41	764.15	705.04	704.56	742.82	831.9	831.83	706.74	697.73	732.98	741.55	704.04	744.03	756.24	696.65	762.03	695.82	701.8
3.8444e+13	766.09	798.6	711.33	752.48	774.05	733.03	719.46	697.97	731.79	690.87	697.31	771.66	0	761.42	726.93	718.29	717.86	750.37	697.84	690.75	734.44	775.32	700.35	708.53	779.27	708.53	728.62	692.8	756.49	0	697.97	706.02	764.25	703.95	703.99	742.32	798.6	805.59	706.19	697.03	735.86	743.27	703.46	743.21	730.43	695.98	761.59	695.17	701.15
3.8491e+13	765.69	784.78	710.82	752.08	774.69	732.41	714.1	697.35	731.32	0	698.18	759.73	0	750.3	726.47	717.7	717.37	749.84	697.15	690.12	733.97	762.36	699.69	707.97	766.06	707.97	728.11	692.08	752.89	0	697.35	694.59	765.21	703.32	703.41	741.79	784.78	792.6	705.64	696.36	736.32	744.13	702.87	737.97	720.98	695.3	761.1	694.54	700.5
3.8537e+13	765.55	776.09	710.3	751.67	774.85	731.95	709.81	696.72	730.84	0	697.05	752.35	0	743.4	726	717.11	716.89	749.39	696.47	0	733.49	754.54	699.03	707.39	758.07	707.39	727.59	691.37	748.91	0	696.72	0	765.18	702.8	702.83	741.3	776.09	784.03	705.08	695.69	735.1	743.39	702.28	733.53	714.93	694.58	760.67	693.89	699.85
3.8584e+13	765.33	769.74	709.78	751.26	774.32	731.53	705.61	696.07	730.36	0	693.96	746.96	0	738.33	725.54	716.54	716.4	749	695.82	0	733.01	748.91	698.34	706.81	752.31	706.81	727.09	690.63	745.32	0	696.07	0	764.32	702.17	702.23	740.87	769.74	777.61	704.51	695.04	733.32	741.95	701.68	729.8	710.06	693.83	760.31	693.2	699.21
3.863e+13	767.28	889.6	712.23	753.13	775.3	734.05	712.16	699.03	732.54	781.09	692.04	825.23	776.03	816.5	727.7	719.17	718.68	751.13	698.88	691.81	735.18	876.48	701.39	709.47	878.92	709.47	729.4	694.1	742.9	698.78	699.03	739.86	764.98	705.61	704.95	743.1	889.6	848.94	707.14	698.14	733.37	742.27	704.53	729.86	830.93	697.05	762.28	696.29	702.19
3.8677e+13	766.48	808.37	711.72	752.74	774.07	733.4	722.39	698.42	732.09	703.57	695.87	780.26	696.22	769.49	727.24	718.62	718.2	750.67	698.24	691.17	734.73	784.99	700.73	708.89	789.06	708.89	728.92	693.37	756.83	0	698.42	711.11	763.94	704.42	704.38	742.63	808.37	814.16	706.59	697.44	734.74	742.36	703.95	745.34	737.35	696.37	761.88	695.64	701.54
3.8723e+13	765.88	789.83	711.21	752.35	774.49	732.73	716.27	697.8	731.62	0	698.18	764.07	0	754.34	726.78	718.04	717.72	750.14	697.57	690.55	734.27	767.01	700.07	708.33	770.81	708.33	728.42	692.68	754.66	0	697.8	700.4	764.96	703.62	703.81	742.1	789.83	797.46	706.04	696.76	736.49	744.08	703.37	740.19	724.42	695.69	761.4	695	700.89
3.877e+13	765.68	779.5	710.7	751.94	774.94	732.21	711.63	697.18	731.15	0	697.78	755.24	0	746.11	726.31	717.45	717.24	749.65	696.88	0	733.79	757.59	699.41	707.76	761.18	707.76	727.91	691.96	750.64	0	697.18	0	765.39	703.09	703.23	741.58	779.5	787.43	705.49	696.09	735.79	743.9	702.78	735.38	717.34	695	760.93	694.36	700.23
3.8816e+13	765.52	772.33	710.18	751.53	774.69	731.79	707.53	696.55	730.67	0	695.68	749.15	0	740.4	725.85	716.87	716.76	749.25	696.22	0	733.31	751.19	698.73	707.18	754.64	707.18	727.39	691.24	746.86	0	696.55	0	764.83	702.52	702.64	741.13	772.33	780.24	704.93	695.43	734.17	742.68	702.19	731.37	712.12	694.26	760.55	693.7	699.59
3.8863e+13	765.19	766.8	709.65	751.13	773.85	731.35	702.85	695.9	730.19	0	691.42	744.45	0	735.96	725.38	716.31	716.27	748.87	695.56	0	732.84	746.32	698.03	706.59	749.66	706.59	726.89	690.51	743.5	0	695.9	0	763.68	701.79	702.04	740.72	766.8	774.61	704.36	694.76	732.27	741.05	701.58	727.96	707.45	693.49	760.2	693.03	698.95
3.8909e+13	766.92	824.12	712.11	753	774.49	733.77	725.32	698.86	732.38	714.59	693.43	794.19	710.81	782.9	727.55	718.94	718.55	750.96	698.63	691.6	735.02	801.66	701.11	709.25	805.73	709.25	729.22	693.96	753.95	0	698.86	718.53	764.11	704.98	704.76	742.92	824.12	826.56	706.99	697.85	733.36	741.68	704.44	745.54	749.52	696.75	762.14	696.11	701.92
3.8956e+13	766.15	796.23	711.6	752.62	774.27	733.08	718.71	698.25	731.92	0	697.7	769.59	0	759.49	727.08	718.38	718.07	750.46	697.99	690.97	734.56	773.03	700.45	708.68	776.95	708.68	728.73	693.25	756.22	0	698.25	704.5	764.55	703.96	704.19	742.41	796.23	803.44	706.44	697.16	736.2	743.64	703.85	742.54	728.8	696.07	761.69	695.46	701.27
3.9002e+13	765.81	783.47	711.09	752.21	774.9	732.49	713.53	697.63	731.45	0	698.21	758.61	0	749.25	726.62	717.79	717.59	749.93	697.3	690.35	734.09	761.16	699.79	708.11	764.84	708.11	728.22	692.55	752.42	0	697.63	692.1	765.4	703.37	703.62	741.88	783.47	791.33	705.89	696.48	736.32	744.22	703.27	737.38	720.08	695.4	761.21	694.82	700.62
3.9049e+13	765.68	775.21	710.57	751.8	774.95	732.04	709.31	697	730.97	0	696.85	751.59	0	742.69	726.16	717.2	717.1	749.49	696.62	0	733.6	753.74	699.12	707.54	757.25	707.54	727.7	691.84	748.48	0	697	0	765.23	702.84	703.04	741.4	775.21	783.15	705.33	695.81	734.97	743.33	702.68	733.05	714.27	694.69	760.79	694.18	699.97
3.9095e+13	765.43	769.08	710.05	751.39	774.34	731.62	705	696.37	730.49	0	693.44	746.39	0	737.79	725.69	716.63	716.62	749.11	695.96	0	733.13	748.32	698.44	706.96	751.7	706.96	727.19	691.1	744.94	0	696.37	0	764.29	702.18	702.45	740.98	769.08	776.94	704.77	695.15	733.15	741.83	702.09	729.41	709.47	693.94	760.43	693.5	699.32
3.9142e+13	767.32	860.34	712.49	753.26	775.21	734.11	721	699.31	732.66	742.39	691.8	818.89	738.39	808.98	727.85	719.25	718.89	751.23	699.01	692.03	735.3	843.03	701.49	709.61	846.27	709.61	729.51	694.54	745.19	691.84	699.31	734.92	764.84	705.55	705.15	743.19	860.34	845.14	707.38	698.25	733.18	742.08	704.91	735.75	787.41	697.14	762.39	696.57	702.3
3.9188e+13	766.52	804.89	711.98	752.87	774.19	733.44	721.45	698.69	732.2	700.16	696.51	777.18	690.55	766.59	727.39	718.7	718.41	750.76	698.38	691.39	734.85	781.48	700.82	709.03	785.51	709.03	729.03	693.83	757.05	0	698.69	709.28	764.15	704.38	704.58	742.71	804.89	811.19	706.84	697.56	735.29	742.8	704.33	744.83	734.82	696.45	761.98	695.92	701.65
3.9235e+13	765.98	788.2	711.47	752.48	774.72	732.79	715.58	698.07	731.74	0	698.28	762.66	0	753.02	726.93	718.12	717.93	750.23	697.71	690.76	734.38	765.49	700.16	708.46	769.26	708.46	728.52	693.13	754.21	0	698.07	698.81	765.22	703.65	704.01	742.18	788.2	795.91	706.29	696.87	736.6	744.27	703.75	739.55	723.28	695.78	761.49	695.28	701
3.9281e+13	765.81	778.47	710.96	752.07	775.09	732.29	711.08	697.46	731.26	0	697.63	754.35	0	745.27	726.46	717.53	717.45	749.75	697.02	690.13	733.9	756.65	699.5	707.89	760.22	707.89	728.01	692.41	750.18	0	697.46	0	765.49	703.13	703.43	741.67	778.47	786.41	705.73	696.2	735.69	743.88	703.17	734.85	716.58	695.09	761.04	694.64	700.34
3.9328e+13	765.63	771.58	710.44	751.66	774.74	731.87	706.97	696.82	730.78	0	695.25	748.51	0	739.79	726	716.95	716.96	749.35	696.35	0	733.42	750.52	698.82	707.32	753.96	707.32	727.49	691.71	746.46	0	696.82	0	764.83	702.53	702.85	741.23	771.58	779.48	705.17	695.53	734.01	742.57	702.58	730.94	711.5	694.35	760.66	694	699.7
3.9374e+13	765.27	766.22	709.92	751.26	773.83	731.42	702.1	696.18	730.31	0	690.76	743.95	0	735.48	725.53	716.39	716.48	748.97	695.69	0	732.95	745.8	698.13	706.73	749.12	706.73	727	690.96	743.15	0	696.18	0	763.61	701.78	702.25	740.82	766.22	774.02	704.61	694.87	732.1	740.91	701.98	727.58	706.83	693.59	760.32	693.31	699.06
3.942e+13	766.94	818.06	712.35	753.13	774.46	733.81	724.55	699.13	732.49	710.37	694.35	788.87	706.18	777.71	727.69	719.02	718.74	751.05	698.75	691.81	735.13	795.08	701.19	709.38	799.19	709.38	729.32	694.41	755.59	0	699.13	715.6	764.12	704.9	704.96	743	818.06	822.05	707.22	697.95	733.87	741.93	704.8	746.06	744.62	696.83	762.25	696.38	702.03
3.9467e+13	766.22	794.08	711.85	752.74	774.49	733.12	717.94	698.51	732.03	0	697.97	767.73	0	757.75	727.23	718.45	718.27	750.53	698.11	691.17	734.67	770.98	700.53	708.81	774.86	708.81	728.82	693.69	755.87	0	698.51	703.16	764.84	703.96	704.38	742.49	794.08	801.47	706.68	697.26	736.47	743.95	704.23	741.86	727.29	696.15	761.78	695.73	701.38
3.9513e+13	765.93	782.23	711.34	752.34	775.08	732.55	712.95	697.89	731.56	0	698.16	757.55	0	748.26	726.76	717.86	717.79	750.02	697.43	690.55	734.19	760.03	699.87	708.24	763.68	708.24	728.31	692.99	751.94	0	697.89	0	765.57	703.4	703.81	741.96	782.23	790.12	706.13	696.58	736.28	744.26	703.64	736.8	719.2	695.48	761.3	695.09	700.72
3.956e+13	765.8	774.35	710.82	751.92	775.04	732.12	708.78	697.27	731.08	0	696.59	750.86	0	741.99	726.3	717.28	717.3	749.59	696.74	0	733.7	752.97	699.2	707.67	756.47	707.67	727.79	692.27	748.05	0	697.27	0	765.26	702.86	703.24	741.49	774.35	782.29	705.57	695.91	734.83	743.25	703.06	732.58	713.61	694.78	760.9	694.45	700.07
3.9606e+13	765.52	768.43	710.3	751.52	774.34	731.69	704.38	696.64	730.6	0	692.89	745.83	0	737.26	725.83	716.71	716.82	749.21	696.08	0	733.23	747.74	698.52	707.09	751.11	707.09	727.29	691.57	744.56	0	696.64	0	764.24	702.17	702.65	741.07	768.43	776.28	705.01	695.25	732.97	741.7	702.46	729	708.86	694.02	760.55	693.8	699.42
3.9653e+13	767.36	843.76	712.72	753.38	775.11	734.15	724.9	699.55	732.77	728.85	692.08	809.76	724.97	798.92	727.98	719.33	719.07	751.32	699.12	692.24	735.4	823.83	701.56	709.73	827.54	709.73	729.6	694.95	748.51	0	699.55	728.01	764.7	705.47	705.33	743.28	843.76	838.69	707.61	698.35	733.12	741.94	705.26	740.97	767.84	697.21	762.5	696.83	702.39
3.9699e+13	766.55	801.85	712.22	752.99	774.33	733.47	720.58	698.94	732.31	695.76	697.05	774.5	0	764.07	727.52	718.77	718.6	750.83	698.49	691.59	734.95	778.46	700.89	709.15	782.46	709.15	729.12	694.27	757.03	0	698.94	707.7	764.4	704.34	704.76	742.79	801.85	808.54	707.06	697.65	735.77	743.22	704.69	744.21	732.64	696.53	762.07	696.18	701.75
3.9746e+13	766.08	786.67	711.71	752.6	774.94	732.83	714.94	698.33	731.84	0	698.36	761.34	0	751.79	727.06	718.19	718.12	750.3	697.83	690.95	734.48	764.07	700.23	708.58	767.82	708.58	728.61	693.54	753.74	0	698.33	697.11	765.44	703.66	704.19	742.25	786.67	794.45	706.51	696.96	736.65	744.41	704.11	738.91	722.22	695.85	761.58	695.53	701.09
3.9792e+13	765.93	777.48	711.2	752.19	775.21	732.36	710.55	697.71	731.37	0	697.47	753.5	0	744.47	726.6	717.6	717.64	749.84	697.14	690.33	733.99	755.75	699.57	708.01	759.31	708.01	728.09	692.85	749.71	0	697.71	0	765.56	703.15	703.62	741.75	777.48	785.42	705.96	696.29	735.57	743.83	703.53	734.33	715.85	695.16	761.14	694.89	700.44
3.9839e+13	765.73	770.85	710.68	751.77	774.77	731.94	706.41	697.08	730.89	0	694.77	747.88	0	739.19	726.13	717.02	717.15	749.45	696.47	0	733.51	749.87	698.9	707.44	753.29	707.44	727.58	692.12	746.05	0	697.08	0	764.8	702.53	703.04	741.32	770.85	778.75	705.4	695.62	733.83	742.45	702.94	730.5	710.89	694.42	760.77	694.25	699.79
3.9885e+13	767.73	966.07	713.09	753.62	775.85	734.47	701.78	699.98	733.05	923	693.11	805.23	920.55	794.79	728.28	719.63	719.4	751.57	699.49	692.68	735.67	958.43	701.93	710.07	959.79	710.07	729.88	695.5	742.76	0	699.98	713.11	765.56	706.01	705.71	743.53	966.07	831.69	707.98	698.72	733.93	742.84	705.71	726.97	939.53	697.6	762.73	697.27	702.75
3.9932e+13	766.96	813.12	712.58	753.24	774.47	733.83	723.67	699.37	732.59	706.79	695.29	784.49	701.83	773.5	727.82	719.08	718.93	751.12	698.85	692	735.22	789.87	701.26	709.49	793.97	709.49	729.4	694.8	756.6	0	699.37	713.2	764.2	704.82	705.13	743.08	813.12	818.15	707.44	698.04	734.44	742.27	705.15	746.02	740.84	696.9	762.34	696.63	702.11
3.9978e+13	766.29	792.12	712.08	752.85	774.71	733.15	717.23	698.75	732.13	0	698.22	766.02	0	756.16	727.35	718.51	718.45	750.6	698.21	691.36	734.76	769.12	700.59	708.92	772.97	708.92	728.91	694.12	755.46	0	698.75	701.84	765.11	703.95	704.56	742.55	792.12	799.65	706.89	697.35	736.67	744.21	704.57	741.18	725.94	696.22	761.86	695.98	701.46
4.0025e+13	766.05	781.05	711.57	752.45	775.24	732.61	712.4	698.14	731.65	0	698.1	756.54	0	747.31	726.89	717.92	717.97	750.09	697.54	690.73	734.28	758.95	699.93	708.35	762.59	708.35	728.39	693.39	751.46	0	698.14	0	765.7	703.42	703.99	742.03	781.05	788.98	706.34	696.66	736.21	744.27	703.99	736.23	718.37	695.54	761.39	695.33	700.81
4.0071e+13	765.9	773.53	711.05	752.03	775.1	732.18	708.26	697.52	731.17	0	696.32	750.14	0	741.32	726.43	717.34	717.49	749.68	696.85	690.1	733.8	752.23	699.27	707.78	755.71	707.78	727.88	692.69	747.61	0	697.52	0	765.27	702.86	703.41	741.57	773.53	781.46	705.79	695.99	734.66	743.15	703.41	732.1	712.96	694.84	760.99	694.7	700.15
4.0118e+13	765.6	767.8	710.54	751.63	774.33	731.75	703.75	696.89	730.7	0	692.31	745.28	0	736.73	725.96	716.77	717	749.3	696.18	0	733.32	747.17	698.58	707.2	750.53	707.2	727.37	691.97	744.18	0	696.89	0	764.17	702.15	702.83	741.15	767.8	775.64	705.23	695.33	732.78	741.55	702.82	728.6	708.27	694.08	760.65	694.05	699.51
4.0164e+13	767.38	832.87	712.94	753.49	775.01	734.18	725.88	699.79	732.86	721.03	692.73	801.6	717.14	790.36	728.11	719.39	719.25	751.4	699.21	692.43	735.49	811.38	701.62	709.83	815.34	709.83	729.68	695.34	751.68	0	699.79	722.83	764.58	705.38	705.5	743.35	832.87	832.55	707.81	698.42	733.26	741.89	705.59	744.2	757.1	697.27	762.59	697.06	702.47
4.0211e+13	766.58	799.15	712.44	753.1	774.5	733.49	719.75	699.17	732.4	691.23	697.5	772.13	0	761.85	727.64	718.83	718.77	750.9	698.58	691.77	735.03	775.82	700.95	709.26	779.78	709.26	729.19	694.65	756.85	0	699.17	706.21	764.66	704.3	704.93	742.85	799.15	806.14	707.27	697.73	736.17	743.61	705.02	743.54	730.76	696.58	762.15	696.42	701.82
4.0257e+13	766.18	785.25	711.93	752.7	775.14	732.88	714.34	698.56	731.94	0	698.4	760.11	0	750.64	727.18	718.24	718.29	750.37	697.93	691.13	734.56	762.75	700.29	708.69	766.47	708.69	728.69	693.95	753.24	0	698.56	694.88	765.63	703.68	704.35	742.31	785.25	793.08	706.72	697.04	736.66	744.5	704.45	738.28	721.24	695.9	761.66	695.77	701.17
4.0304e+13	766.04	776.52	711.42	752.29	775.31	732.42	710.04	697.94	731.46	0	697.28	752.68	0	743.7	726.72	717.65	717.81	749.91	697.24	690.51	734.08	754.89	699.63	708.12	758.43	708.12	728.17	693.23	749.25	0	697.94	0	765.61	703.16	703.78	741.83	776.52	784.48	706.17	696.36	735.43	743.76	703.87	733.82	715.16	695.21	761.23	695.13	700.52
4.035e+13	765.82	770.14	710.91	751.88	774.78	732	705.84	697.32	730.98	0	694.27	747.26	0	738.61	726.25	717.08	717.33	749.53	696.56	0	733.6	749.23	698.95	707.55	752.64	707.55	727.66	692.53	745.64	0	697.32	0	764.75	702.52	703.21	741.4	770.14	778.04	705.61	695.7	733.65	742.31	703.28	730.07	710.29	694.48	760.87	694.49	699.87
4.0397e+13	767.76	892.75	713.3	753.73	775.75	734.5	711.7	700.2	733.14	786.01	692.39	825.55	781.63	816.88	728.39	719.68	719.57	751.65	699.57	692.87	735.75	880	701.98	710.17	882.36	710.17	729.95	695.86	743.08	699.29	700.2	739.84	765.4	705.93	705.87	743.61	892.75	849.13	708.18	698.79	733.67	742.61	706.03	729.75	835.96	697.65	762.82	697.49	702.82
4.0443e+13	766.97	808.99	712.8	753.35	774.51	733.85	722.75	699.59	732.68	703.49	696.09	780.81	696.4	770	727.93	719.14	719.09	751.19	698.94	692.18	735.3	785.59	701.31	709.59	789.67	709.59	729.47	695.18	757.13	0	699.59	711.19	764.33	704.75	705.29	743.14	808.99	814.74	707.64	698.11	735.01	742.67	705.47	745.66	737.79	696.95	762.42	696.86	702.18
4.049e+13	766.36	790.32	712.29	752.96	774.93	733.17	716.54	698.98	732.21	0	698.41	764.46	0	754.7	727.47	718.56	718.62	750.66	698.3	691.53	734.84	767.42	700.64	709.02	771.24	709.02	728.98	694.49	755.01	0	698.98	700.45	765.36	703.95	704.71	742.61	790.32	797.95	707.09	697.42	736.81	744.42	704.9	740.5	724.72	696.26	761.94	696.21	701.53
4.0536e+13	766.15	779.94	711.78	752.55	775.38	732.66	711.86	698.36	731.74	0	698.01	755.57	0	746.41	727.01	717.97	718.14	750.16	697.63	690.89	734.36	757.94	699.98	708.45	761.55	708.45	728.46	693.77	750.97	0	698.36	0	765.8	703.43	704.14	742.09	779.94	787.88	706.54	696.73	736.11	744.25	704.32	735.67	717.59	695.58	761.47	695.56	700.88
4.0583e+13	766	772.73	711.27	752.13	775.14	732.24	707.74	697.74	731.26	0	695.95	749.45	0	740.67	726.54	717.39	717.66	749.76	696.94	690.27	733.88	751.51	699.31	707.88	754.97	707.88	727.95	693.07	747.17	0	697.74	0	765.25	702.86	703.57	741.64	772.73	780.66	705.99	696.06	734.49	743.03	703.74	731.64	712.35	694.89	761.09	694.92	700.22
4.0629e+13	765.67	767.18	710.76	751.73	774.3	731.79	703.09	697.11	730.78	0	691.71	744.74	0	736.22	726.08	716.83	717.17	749.38	696.27	0	733.41	746.61	698.63	707.3	749.96	707.3	727.45	692.35	743.8	0	697.11	0	764.09	702.13	702.99	741.23	767.18	775.01	705.43	695.4	732.59	741.39	703.15	728.21	707.67	694.13	760.74	694.28	699.58
4.0676e+13	767.38	824.93	713.15	753.59	774.93	734.19	725.65	700	732.95	714.96	693.62	794.92	711.2	783.62	728.21	719.43	719.41	751.46	699.29	692.6	735.57	802.51	701.66	709.92	806.58	709.92	729.75	695.7	754.12	0	700	718.84	764.5	705.29	705.65	743.41	824.93	827.22	708	698.48	733.61	741.98	705.9	745.78	750.17	697.31	762.67	697.28	702.53
4.0722e+13	766.62	796.74	712.64	753.2	774.69	733.5	718.98	699.39	732.49	0	697.89	770.02	0	759.88	727.75	718.87	718.93	750.95	698.66	691.93	735.11	773.48	701	709.35	777.41	709.35	729.26	695.01	756.55	0	699.39	704.67	764.93	704.28	705.07	742.9	796.74	803.95	707.46	697.79	736.5	743.95	705.33	742.86	729.1	696.62	762.21	696.65	701.89
4.0769e+13	766.27	783.9	712.14	752.8	775.32	732.91	713.76	698.77	732.02	0	698.42	758.95	0	749.56	727.29	718.28	718.45	750.43	698.01	691.28	734.64	761.52	700.33	708.78	765.21	708.78	728.75	694.33	752.75	0	698.77	692.4	765.8	703.7	704.5	742.37	783.9	791.78	706.91	697.1	736.63	744.55	704.76	737.67	720.32	695.94	761.73	695.99	701.24
4.0815e+13	766.14	775.61	711.63	752.39	775.38	732.47	709.52	698.15	731.54	0	697.06	751.89	0	742.96	726.83	717.7	717.98	749.99	697.33	690.66	734.15	754.06	699.67	708.21	757.58	708.21	728.23	693.6	748.79	0	698.15	0	765.63	703.17	703.93	741.89	775.61	783.57	706.36	696.42	735.28	743.67	704.18	733.32	714.49	695.25	761.31	695.34	700.58
4.0862e+13	765.89	769.45	711.12	751.98	774.77	732.05	705.23	697.53	731.06	0	693.73	746.67	0	738.05	726.36	717.13	717.49	749.61	696.65	690.03	733.68	748.61	699	707.64	752.01	707.64	727.73	692.9	745.23	0	697.53	0	764.69	702.5	703.36	741.47	769.45	777.34	705.81	695.76	733.45	742.16	703.6	729.66	709.68	694.52	760.96	694.7	699.93
4.0908e+13	767.78	862.11	713.49	753.82	775.64	734.52	720.9	700.39	733.21	743.05	692.07	819.76	739.6	809.95	728.5	719.73	719.72	751.71	699.64	693.04	735.83	845.06	702.02	710.25	848.25	710.25	730.02	696.2	745.25	692.39	700.39	735.57	765.23	705.85	706.01	743.66	862.11	845.81	708.36	698.84	733.45	742.39	706.32	735.58	789.79	697.68	762.9	697.69	702.87
4.0955e+13	766.97	805.45	712.99	753.44	774.6	733.85	721.77	699.79	732.76	700.09	696.71	777.67	690.71	767.04	728.03	719.18	719.24	751.24	699.01	692.34	735.38	782	701.35	709.68	786.05	709.68	729.54	695.53	757.34	0	699.79	709.32	764.52	704.68	705.43	743.19	805.45	811.73	707.82	698.17	735.55	743.08	705.76	745.13	735.19	696.98	762.48	697.06	702.24
4.1001e+13	766.43	788.65	712.49	753.05	775.13	733.19	715.83	699.18	732.29	0	698.48	763.01	0	753.35	727.57	718.6	718.77	750.7	698.37	691.68	734.91	765.86	700.68	709.11	769.65	709.11	729.03	694.84	754.53	0	699.18	698.84	765.59	703.96	704.86	742.65	788.65	796.37	707.27	697.48	736.89	744.58	705.2	739.83	723.54	696.3	762	696.42	701.59
4.1048e+13	766.25	778.87	711.98	752.64	775.5	732.7	711.29	698.56	731.81	0	697.83	754.66	0	745.55	727.11	718.01	718.29	750.22	697.71	691.04	734.43	756.97	700.02	708.53	760.56	708.53	728.52	694.16	750.48	0	698.56	0	765.87	703.44	704.28	742.14	778.87	786.83	706.72	696.79	735.99	744.2	704.62	735.12	716.8	695.62	761.55	695.77	700.93
4.1094e+13	766.08	771.95	711.47	752.23	775.16	732.28	707.16	697.94	731.33	0	695.47	748.78	0	740.04	726.65	717.43	717.81	749.83	697.02	690.42	733.94	750.81	699.35	707.96	754.26	707.96	728.01	693.42	746.74	0	697.94	0	765.21	702.84	703.71	741.7	771.95	779.88	706.17	696.12	734.3	742.89	704.04	731.19	711.7	694.92	761.17	695.12	700.28
4.114e+13	765.72	766.57	710.96	751.83	774.25	731.83	702.3	697.32	730.86	0	691	744.21	0	735.72	726.18	716.87	717.33	749.45	696.35	0	733.48	746.07	698.67	707.39	749.41	707.39	727.51	692.72	743.42	0	697.32	0	764	702.08	703.14	741.29	766.57	774.39	705.62	695.45	732.38	741.22	703.45	727.82	707.02	694.17	760.83	694.49	699.63
4.1187e+13	767.38	818.75	713.34	753.68	774.87	734.2	724.82	700.19	733.02	710.66	694.49	789.5	706.51	778.31	728.31	719.47	719.55	751.51	699.36	692.76	735.63	795.79	701.7	710	799.89	710	729.81	696.02	755.79	0	700.19	715.85	764.48	705.18	705.79	743.46	818.75	822.65	708.17	698.53	734.1	742.2	706.18	746.32	745.12	697.34	762.74	697.47	702.58
4.1233e+13	766.65	794.56	712.83	753.29	774.88	733.51	718.16	699.58	732.56	0	698.13	768.11	0	758.1	727.85	718.91	719.08	750.99	698.72	692.08	735.18	771.39	701.03	709.43	775.28	709.43	729.31	695.35	756.18	0	699.58	703.31	765.19	704.24	705.21	742.94	794.56	801.94	707.63	697.84	736.74	744.24	705.62	742.15	727.55	696.65	762.27	696.84	701.94
4.128e+13	766.36	782.63	712.33	752.89	775.48	732.94	713.14	698.96	732.09	0	698.34	757.86	0	748.54	727.39	718.32	718.6	750.48	698.08	691.43	734.7	760.35	700.37	708.86	764.02	708.86	728.8	694.66	752.24	0	698.96	689.93	765.93	703.69	704.63	742.41	782.63	790.55	707.08	697.15	736.56	744.57	705.05	737.06	719.41	695.97	761.79	696.19	701.29
4.1326e+13	766.23	774.72	711.82	752.47	775.44	732.51	708.96	698.35	731.61	0	696.78	751.13	0	742.25	726.93	717.73	718.12	750.05	697.4	690.8	734.21	753.27	699.7	708.29	756.77	708.29	728.29	693.96	748.33	0	698.35	0	765.63	703.15	704.06	741.94	774.72	782.68	706.53	696.47	735.11	743.56	704.48	732.82	713.79	695.28	761.39	695.54	700.63
4.1373e+13	765.96	768.78	711.31	752.07	774.75	732.08	704.58	697.73	731.13	0	693.14	746.08	0	737.49	726.46	717.16	717.64	749.67	696.71	690.18	733.74	748.01	699.03	707.72	751.39	707.72	727.78	693.24	744.83	0	697.73	0	764.61	702.46	703.49	741.52	768.78	776.65	705.98	695.8	733.25	742	703.89	729.23	709.05	694.55	761.04	694.9	699.98
4.1419e+13	767.78	844.95	713.67	753.91	775.51	734.53	725.04	700.57	733.28	728.86	692.27	810.64	725.41	799.86	728.59	719.76	719.86	751.76	699.7	693.2	735.89	825.17	702.04	710.32	828.86	710.32	730.07	696.52	748.53	0	700.57	728.38	765.06	705.73	706.13	743.71	844.95	839.4	708.52	698.89	733.36	742.21	706.6	740.92	769.1	697.71	762.97	697.87	702.91
4.1466e+13	766.97	802.36	713.17	753.53	774.71	733.85	720.84	699.97	732.82	695.63	697.21	774.93	0	764.47	728.13	719.21	719.38	751.28	699.07	692.48	735.44	778.92	701.38	709.75	782.94	709.75	729.59	695.85	757.31	0	699.97	707.69	764.74	704.6	705.56	743.22	802.36	809.03	707.98	698.21	736.01	743.48	706.04	744.49	732.96	697.01	762.54	697.25	702.28
4.1512e+13	766.5	787.09	712.67	753.13	775.32	733.21	715.15	699.36	732.36	0	698.53	761.67	0	752.09	727.67	718.62	718.91	750.74	698.43	691.81	734.97	764.42	700.71	709.18	768.17	709.18	729.08	695.16	754.03	0	699.36	697.07	765.79	703.94	704.98	742.69	787.09	794.88	707.44	697.52	736.91	744.69	705.47	739.16	722.44	696.32	762.06	696.61	701.64
4.1559e+13	766.34	777.85	712.16	752.72	775.6	732.73	710.72	698.74	731.88	0	697.63	753.78	0	744.72	727.2	718.03	718.43	750.28	697.77	691.17	734.48	756.04	700.04	708.61	759.61	708.61	728.57	694.48	749.99	0	698.74	0	765.92	703.42	704.41	742.19	777.85	785.82	706.89	696.83	735.84	744.13	704.9	734.57	716.04	695.64	761.61	695.96	700.98
4.1605e+13	766.15	771.2	711.65	752.31	775.16	732.32	706.57	698.13	731.4	0	694.98	748.13	0	739.42	726.74	717.46	717.95	749.89	697.08	690.55	734	750.14	699.38	708.04	753.57	708.04	728.06	693.75	746.31	0	698.13	0	765.16	702.8	703.84	741.76	771.2	779.12	706.34	696.16	734.1	742.74	704.33	730.72	711.06	694.94	761.24	695.31	700.32
4.1652e+13	768.14	976.66	714	754.14	776.24	734.83	701.52	700.95	733.54	936.64	693.29	800.35	934.21	789.43	728.86	720.04	720.16	752	700.05	693.68	736.14	969.36	702.38	710.64	970.64	710.64	730.33	697	743	0	700.95	709.87	765.91	706.26	706.47	743.95	976.66	827.91	708.86	699.23	734.18	743.12	707	727.12	952.42	698.07	763.19	698.26	703.25
4.1698e+13	767.36	813.74	713.51	753.76	774.84	734.19	723.87	700.36	733.08	707.02	695.37	785.03	702.11	774	728.4	719.5	719.68	751.55	699.41	692.9	735.69	790.46	701.72	710.07	794.57	710.07	729.85	696.33	756.81	0	700.36	713.38	764.53	705.07	705.9	743.5	813.74	818.7	708.32	698.56	734.65	742.51	706.45	746.26	741.23	697.36	762.8	697.64	702.61
4.1745e+13	766.69	792.56	713.01	753.37	775.07	733.51	717.4	699.75	732.62	0	698.33	766.37	0	756.47	727.94	718.93	719.21	751.03	698.78	692.21	735.23	769.49	701.05	709.49	773.35	709.49	729.36	695.66	755.74	0	699.75	701.96	765.44	704.2	705.33	742.97	792.56	800.09	707.78	697.88	736.92	744.48	705.89	741.43	726.16	696.67	762.32	697.02	701.98
4.1791e+13	766.45	781.43	712.5	752.97	775.61	732.97	712.54	699.14	732.15	0	698.23	756.82	0	747.56	727.48	718.34	718.73	750.52	698.13	691.55	734.75	759.25	700.39	708.92	762.9	708.92	728.84	694.97	751.73	0	699.14	0	766.03	703.67	704.75	742.45	781.43	789.37	707.24	697.19	736.46	744.55	705.32	736.46	718.55	695.99	761.85	696.37	701.32
4.1838e+13	766.3	773.87	711.99	752.55	775.47	732.54	708.4	698.52	731.67	0	696.46	750.4	0	741.55	727.01	717.75	718.25	750.1	697.45	690.92	734.27	752.5	699.72	708.35	755.99	708.35	728.33	694.29	747.86	0	698.52	0	765.61	703.11	704.18	741.99	773.87	781.83	706.69	696.51	734.92	743.43	704.75	732.32	713.12	695.3	761.45	695.72	700.67
4.1884e+13	766	768.12	711.48	752.15	774.71	732.11	703.91	697.9	731.19	0	692.51	745.51	0	736.94	726.55	717.19	717.77	749.73	696.77	690.3	733.8	747.42	699.05	707.78	750.79	707.78	727.83	693.55	744.42	0	697.9	0	764.52	702.4	703.61	741.57	768.12	775.99	706.14	695.84	733.03	741.82	704.17	728.81	708.42	694.57	761.11	695.07	700.01
4.1931e+13	767.77	833.77	713.84	753.99	775.39	734.52	726.08	700.74	733.34	720.87	692.85	802.37	717.3	791.14	728.67	719.78	719.98	751.81	699.75	693.34	735.94	812.37	702.06	710.38	816.32	710.38	730.11	696.81	751.72	0	700.74	723.04	764.91	705.61	706.24	743.75	833.77	833.21	708.67	698.91	733.47	742.13	706.85	744.26	757.9	697.72	763.03	698.03	702.94
4.1977e+13	766.98	799.63	713.34	753.61	774.86	733.83	719.96	700.14	732.88	691.11	697.61	772.52	0	762.21	728.21	719.22	719.51	751.31	699.11	692.61	735.49	776.23	701.39	709.81	780.21	709.81	729.63	696.14	757.11	0	700.14	706.19	764.97	704.53	705.67	743.25	799.63	806.6	708.13	698.24	736.39	743.85	706.29	743.79	731.03	697.02	762.59	697.41	702.31
4.2024e+13	766.56	785.63	712.83	753.21	775.49	733.22	714.5	699.53	732.41	0	698.53	760.4	0	750.91	727.75	718.64	719.03	750.78	698.48	691.93	735.02	763.07	700.72	709.24	766.8	709.24	729.12	695.47	753.51	0	699.53	694.83	765.95	703.91	705.09	742.72	785.63	793.48	707.58	697.55	736.89	744.76	705.73	738.51	721.43	696.33	762.1	696.78	701.67
4.207e+13	766.42	776.87	712.33	752.79	775.67	732.76	710.17	698.91	731.93	0	697.41	752.94	0	743.93	727.28	718.05	718.56	750.33	697.82	691.29	734.53	755.16	700.06	708.66	758.71	708.66	728.6	694.77	749.5	0	698.91	0	765.94	703.39	704.52	742.23	776.87	784.84	707.04	696.86	735.67	744.03	705.16	734.03	715.32	695.65	761.67	696.13	701.01
4.2117e+13	766.21	770.46	711.82	752.38	775.15	732.34	705.97	698.29	731.45	0	694.43	747.5	0	738.82	726.82	717.48	718.08	749.94	697.13	690.66	734.06	749.48	699.39	708.09	752.9	708.09	728.1	694.08	745.88	0	698.29	0	765.09	702.75	703.94	741.8	770.46	778.38	706.49	696.18	733.88	742.57	704.59	730.27	710.43	694.95	761.31	695.48	700.35
4.2163e+13	768.14	896.02	714.16	754.22	776.11	734.83	710.98	701.11	733.59	792.46	692.53	825.7	788	817.09	728.93	720.06	720.28	752.04	700.09	693.79	736.19	883.62	702.39	710.69	885.91	710.69	730.37	697.27	743.19	699.61	701.11	739.25	765.72	706.15	706.57	743.99	896.02	849.18	709	699.25	733.89	742.86	707.25	729.58	841.03	698.07	763.25	698.41	703.27
4.221e+13	767.35	809.54	713.66	753.83	774.86	734.18	722.9	700.51	733.13	703.68	696.12	781.28	696.76	770.44	728.47	719.51	719.8	751.59	699.45	693.02	735.74	786.11	701.73	710.12	790.2	710.12	729.89	696.62	757.34	0	700.51	711.31	764.64	704.96	706.01	743.53	809.54	815.25	708.46	698.59	735.2	742.88	706.69	745.89	738.1	697.37	762.85	697.8	702.64
4.2256e+13	766.73	790.72	713.16	753.44	775.26	733.5	716.67	699.91	732.67	0	698.48	764.77	0	754.98	728.01	718.94	719.33	751.05	698.81	692.32	735.28	767.76	701.06	709.55	771.59	709.55	729.39	695.94	755.26	0	699.91	700.54	765.66	704.17	705.43	742.99	790.72	798.36	707.92	697.9	737.03	744.66	706.13	740.72	724.89	696.68	762.37	697.18	702
4.2303e+13	766.53	780.29	712.66	753.03	775.73	732.98	711.98	699.3	732.2	0	698.1	755.83	0	746.64	727.55	718.35	718.85	750.56	698.17	691.66	734.8	758.21	700.39	708.98	761.83	708.98	728.88	695.26	751.21	0	699.3	0	766.11	703.65	704.85	742.48	780.29	788.24	707.38	697.21	736.34	744.5	705.57	735.87	717.73	695.99	761.9	696.54	701.35
4.2349e+13	766.37	773.05	712.15	752.62	775.49	732.57	707.85	698.68	731.72	0	696.07	749.68	0	740.87	727.09	717.77	718.37	750.15	697.49	691.02	734.31	751.75	699.72	708.4	755.23	708.4	728.36	694.57	747.4	0	698.68	0	765.57	703.07	704.28	742.03	773.05	781	706.83	696.53	734.71	743.28	705	731.83	712.47	695.3	761.52	695.88	700.69
4.2396e+13	766.04	767.48	711.64	752.22	774.65	732.12	703.21	698.06	731.24	0	691.85	744.95	0	736.41	726.62	717.21	717.89	749.78	696.81	690.4	733.84	746.84	699.05	707.83	750.2	707.83	727.86	693.85	744.02	0	698.06	0	764.41	702.33	703.71	741.61	767.48	775.33	706.28	695.86	732.8	741.64	704.42	728.39	707.8	694.57	761.17	695.23	700.04
4.2442e+13	767.75	825.66	713.98	754.06	775.27	734.51	725.81	700.88	733.39	715.3	693.64	795.57	711.55	784.25	728.74	719.79	720.09	751.84	699.78	693.47	735.99	803.29	702.06	710.43	807.35	710.43	730.15	697.08	754.2	0	700.88	719.12	764.8	705.48	706.33	743.78	825.66	827.82	708.8	698.93	733.78	742.19	707.09	745.89	750.71	697.72	763.09	698.18	702.96
4.2489e+13	766.98	797.17	713.49	753.67	775.02	733.81	719.12	700.28	732.93	0	697.94	770.36	0	760.19	728.28	719.23	719.62	751.33	699.14	692.72	735.53	773.85	701.39	709.86	777.79	709.86	729.66	696.41	756.79	0	700.28	704.79	765.22	704.47	705.77	743.27	797.17	804.38	708.26	698.26	736.69	744.17	706.53	743.07	729.31	697.02	762.63	697.56	702.33
4.2535e+13	766.63	784.26	712.98	753.27	775.65	733.22	713.88	699.68	732.46	0	698.5	759.22	0	749.8	727.82	718.64	719.15	750.81	698.51	692.03	735.06	761.8	700.72	709.28	765.51	709.28	729.15	695.74	752.98	0	699.68	692.59	766.09	703.89	705.19	742.74	784.26	792.15	707.72	697.56	736.84	744.79	705.97	737.86	720.47	696.33	762.15	696.93	701.68
4.2582e+13	766.5	775.93	712.48	752.86	775.72	732.78	709.63	699.06	731.98	0	697.16	752.12	0	743.16	727.35	718.06	718.67	750.37	697.85	691.39	734.57	754.31	700.06	708.71	757.84	708.71	728.63	695.05	749.01	0	699.06	0	765.94	703.36	704.61	742.26	775.93	783.91	707.17	696.87	735.49	743.91	705.4	733.5	714.62	695.64	761.73	696.28	701.03
4.2628e+13	766.26	769.75	711.97	752.45	775.11	732.36	705.35	698.44	731.5	0	693.87	746.88	0	738.23	726.89	717.49	718.19	749.99	697.16	690.76	734.1	748.83	699.39	708.14	752.24	708.14	728.13	694.36	745.45	0	698.44	0	765	702.7	704.04	741.84	769.75	777.65	706.62	696.2	733.66	742.4	704.83	729.82	709.8	694.95	761.37	695.63	700.37
4.2675e+13	768.13	863.88	714.3	754.28	775.97	734.82	720.58	701.24	733.63	744.6	692.19	820.55	741.12	810.82	729	720.07	720.38	752.08	700.11	693.88	736.23	847.08	702.39	710.73	850.22	710.73	730.4	697.53	745.23	692.87	701.24	736.19	765.53	706.03	706.65	744.02	863.88	846.41	709.12	699.26	733.64	742.61	707.47	735.3	792.14	698.06	763.3	698.55	703.28
4.2721e+13	767.32	805.94	713.8	753.9	774.92	734.15	721.94	700.65	733.18	700.34	696.76	778.07	691.12	767.41	728.54	719.52	719.91	751.61	699.47	693.13	735.78	782.45	701.72	710.16	786.51	710.16	729.92	696.87	757.54	0	700.65	709.49	764.79	704.86	706.09	743.54	805.94	812.19	708.59	698.59	735.71	743.27	706.92	745.34	735.47	697.36	762.89	697.93	702.65
4.2768e+13	766.77	789.02	713.3	753.5	775.44	733.49	715.97	700.05	732.71	0	698.57	763.29	0	753.59	728.08	718.94	719.44	751.07	698.84	692.42	735.31	766.16	701.06	709.59	769.96	709.59	729.42	696.2	754.76	0	700.05	698.99	765.87	704.14	705.52	743.01	789.02	796.75	708.05	697.91	737.08	744.8	706.36	740.03	723.71	696.67	762.4	697.32	702.01
4.2814e+13	766.6	779.19	712.8	753.09	775.82	732.99	711.41	699.44	732.24	0	697.94	754.89	0	745.75	727.62	718.35	718.96	750.59	698.19	691.75	734.83	757.22	700.39	709.02	760.82	709.02	728.9	695.53	750.7	0	699.44	0	766.16	703.62	704.94	742.5	779.19	787.17	707.51	697.22	736.19	744.43	705.8	735.29	716.94	695.98	761.95	696.68	701.36
4.286e+13	766.43	772.25	712.29	752.68	775.49	732.58	707.28	698.82	731.76	0	695.61	748.99	0	740.22	727.15	717.77	718.48	750.19	697.52	691.11	734.35	751.03	699.72	708.44	754.49	708.44	728.39	694.83	746.95	0	698.82	0	765.51	703.03	704.37	742.06	772.25	780.19	706.96	696.54	734.5	743.12	705.23	731.35	711.83	695.29	761.57	696.03	700.7
4.2907e+13	766.07	766.85	711.79	752.28	774.58	732.13	702.46	698.2	731.28	0	691.17	744.4	0	735.89	726.69	717.21	718	749.82	696.83	690.49	733.88	746.27	699.05	707.87	749.62	707.87	727.89	694.15	743.62	0	698.2	0	764.29	702.26	703.8	741.65	766.85	774.69	706.41	695.87	732.57	741.44	704.65	727.97	707.16	694.56	761.23	695.37	700.05
4.2953e+13	767.72	819.38	714.12	754.12	775.18	734.48	725.04	701.01	733.42	710.96	694.54	790.04	706.84	778.82	728.8	719.8	720.19	751.87	699.8	693.58	736.02	796.42	702.05	710.46	800.53	710.46	730.17	697.32	755.89	0	701.01	716.09	764.76	705.35	706.41	743.8	819.38	823.18	708.91	698.93	734.24	742.38	707.3	746.46	745.57	697.71	763.13	698.31	702.97
4.3e+13	766.99	794.95	713.62	753.73	775.18	733.79	718.33	700.41	732.96	0	698.21	768.42	0	758.37	728.34	719.23	719.72	751.35	699.17	692.81	735.56	771.72	701.38	709.89	775.63	709.89	729.68	696.66	756.4	0	700.41	703.45	765.45	704.41	705.85	743.28	794.95	802.34	708.38	698.26	736.92	744.44	706.75	742.34	727.77	697.01	762.66	697.69	702.34
4.3046e+13	766.7	782.96	713.12	753.33	775.78	733.22	713.28	699.81	732.49	0	698.45	758.1	0	748.75	727.88	718.64	719.25	750.83	698.53	692.12	735.09	760.61	700.72	709.32	764.29	709.32	729.17	695.99	752.45	0	699.81	690.16	766.2	703.86	705.27	742.75	782.96	790.89	707.83	697.57	736.75	744.78	706.19	737.24	719.57	696.32	762.18	697.06	701.69
4.3093e+13	766.56	775.02	712.61	752.91	775.75	732.79	709.09	699.19	732.01	0	696.9	751.34	0	742.43	727.41	718.06	718.77	750.4	697.87	691.47	734.6	753.49	700.05	708.75	757	708.75	728.65	695.31	748.53	0	699.19	0	765.91	703.32	704.69	742.28	775.02	783	707.29	696.88	735.3	743.77	705.62	732.98	713.94	695.63	761.77	696.42	701.04
4.3139e+13	766.29	769.05	712.11	752.51	775.07	732.36	704.72	698.57	731.54	0	693.3	746.27	0	737.66	726.95	717.49	718.29	750.03	697.19	690.84	734.13	748.21	699.38	708.17	751.61	708.17	728.15	694.61	745.02	0	698.57	0	764.9	702.63	704.12	741.87	769.05	776.95	706.74	696.2	733.43	742.21	705.05	729.38	709.19	694.93	761.42	695.76	700.38
4.3186e+13	768.11	846.1	714.43	754.34	775.83	734.8	725.07	701.36	733.67	729.63	692.37	811.46	726.17	800.72	729.05	720.07	720.47	752.11	700.13	693.96	736.26	826.47	702.38	710.76	830.13	710.76	730.42	697.77	748.47	0	701.36	728.94	765.34	705.9	706.73	744.04	846.1	840.05	709.23	699.26	733.51	742.41	707.68	740.76	770.34	698.05	763.35	698.67	703.28
4.3232e+13	767.3	802.8	713.93	753.95	775.01	734.12	721.04	700.77	733.21	696	697.28	775.29	0	764.79	728.59	719.52	720	751.62	699.49	693.22	735.81	779.31	701.71	710.19	783.34	710.19	729.94	697.11	757.5	0	700.77	707.87	764.99	704.77	706.17	743.55	802.8	809.46	708.7	698.59	736.15	743.65	707.13	744.68	733.23	697.35	762.92	698.05	702.65
4.3279e+13	766.82	787.43	713.43	753.56	775.61	733.47	715.31	700.17	732.74	0	698.63	761.92	0	752.31	728.13	718.93	719.53	751.09	698.85	692.5	735.34	764.69	701.04	709.62	768.46	709.62	729.43	696.44	754.24	0	700.17	697.3	766.04	704.11	705.6	743.02	787.43	795.23	708.16	697.91	737.09	744.89	706.57	739.35	722.62	696.65	762.43	697.44	702.02
4.3325e+13	766.66	778.15	712.93	753.15	775.89	733	710.86	699.56	732.27	0	697.76	753.99	0	744.91	727.67	718.34	719.05	750.62	698.21	691.83	734.86	756.27	700.38	709.05	759.85	709.05	728.92	695.77	750.19	0	699.56	0	766.18	703.59	705.02	742.52	778.15	786.13	707.62	697.22	736.02	744.33	706.01	734.73	716.19	695.97	761.99	696.81	701.36
4.3372e+13	766.47	771.47	712.42	752.73	775.47	732.59	706.71	698.94	731.79	0	695.15	748.32	0	739.59	727.21	717.77	718.58	750.23	697.54	691.19	734.38	750.34	699.71	708.47	753.78	708.47	728.41	695.08	746.5	0	698.94	0	765.43	702.97	704.44	742.08	771.47	779.41	707.07	696.54	734.28	742.94	705.44	730.88	711.2	695.27	761.62	696.15	700.71
4.3418e+13	768.45	989.19	714.73	754.55	776.54	735.08	701.34	701.72	733.91	951.68	693.49	794.26	949.21	782.85	729.31	720.34	720.75	752.33	700.46	694.29	736.5	982.21	702.7	711.05	983.41	711.05	730.67	698.2	743.17	0	701.72	706.64	766.17	706.42	707.04	744.27	989.19	823.17	709.55	699.58	734.35	743.31	708.05	727.23	967.16	698.39	763.55	699.04	703.6
4.3465e+13	767.68	814.28	714.24	754.17	775.13	734.45	724.11	701.12	733.45	707.29	695.45	785.49	702.44	774.44	728.85	719.79	720.28	751.88	699.81	693.68	736.05	790.99	702.04	710.49	795.1	710.49	730.19	697.55	756.93	0	701.12	713.63	764.78	705.23	706.48	743.81	814.28	819.18	709.02	698.93	734.77	742.67	707.5	746.43	741.62	697.69	763.16	698.42	702.97
4.3511e+13	767	792.92	713.74	753.78	775.35	733.76	717.58	700.52	732.99	0	698.44	766.65	0	756.72	728.39	719.22	719.81	751.35	699.18	692.89	735.59	769.79	701.37	709.92	773.66	709.92	729.69	696.89	755.94	0	700.52	702.13	765.68	704.37	705.92	743.29	792.92	800.45	708.48	698.26	737.08	744.66	706.95	741.62	726.37	696.99	762.69	697.8	702.34
4.3558e+13	766.76	781.74	713.24	753.38	775.9	733.22	712.7	699.92	732.52	0	698.36	757.04	0	747.76	727.93	718.63	719.33	750.85	698.54	692.2	735.11	759.49	700.7	709.34	763.15	709.34	729.18	696.21	751.92	0	699.92	0	766.29	703.84	705.34	742.76	781.74	789.69	707.94	697.56	736.64	744.74	706.39	736.63	718.71	696.3	762.21	697.18	701.69
4.3604e+13	766.62	774.15	712.74	752.96	775.77	732.8	708.55	699.31	732.04	0	696.6	750.59	0	741.72	727.46	718.05	718.86	750.43	697.88	691.54	734.63	752.7	700.03	708.77	756.2	708.77	728.66	695.54	748.05	0	699.31	0	765.87	703.28	704.76	742.3	774.15	782.12	707.39	696.87	735.09	743.62	705.82	732.48	713.27	695.61	761.82	696.54	701.03
4.3651e+13	766.32	768.37	712.23	752.56	775	732.36	704.07	698.69	731.56	0	692.69	745.69	0	737.1	727	717.49	718.38	750.06	697.2	690.91	734.15	747.6	699.36	708.2	750.98	708.2	728.16	694.84	744.6	0	698.69	0	764.78	702.57	704.19	741.89	768.37	776.26	706.84	696.2	733.2	742.02	705.25	728.95	708.57	694.91	761.47	695.88	700.38
4.3697e+13	768.08	834.63	714.54	754.39	775.67	734.77	726.28	701.47	733.69	721.38	692.94	803.08	717.81	791.85	729.1	720.06	720.56	752.12	700.14	694.02	736.28	813.31	702.36	710.78	817.24	710.78	730.43	697.98	751.68	0	701.47	723.48	765.16	705.77	706.79	744.06	834.63	833.81	709.33	699.25	733.6	742.3	707.86	744.24	758.7	698.02	763.38	698.78	703.28
4.3744e+13	767.28	800.02	714.05	754	775.13	734.08	720.17	700.87	733.24	691.45	697.71	772.84	0	762.5	728.64	719.5	720.09	751.62	699.49	693.3	735.83	776.58	701.69	710.21	780.57	710.21	729.95	697.32	757.29	0	700.87	706.38	765.2	704.69	706.23	743.56	800.02	806.99	708.79	698.58	736.53	744.01	707.32	743.98	731.28	697.32	762.94	698.16	702.65
4.379e+13	766.86	785.95	713.55	753.6	775.76	733.46	714.67	700.27	732.77	0	698.66	760.63	0	751.11	728.18	718.92	719.61	751.09	698.86	692.57	735.36	763.31	701.03	709.64	767.05	709.64	729.44	696.66	753.7	0	700.27	695.07	766.19	704.08	705.66	743.02	785.95	793.8	708.26	697.9	737.06	744.94	706.76	738.68	721.61	696.63	762.45	697.54	702.01
4.3837e+13	766.72	777.15	713.04	753.19	775.95	733	710.32	699.67	732.29	0	697.55	753.13	0	744.1	727.72	718.33	719.14	750.64	698.21	691.89	734.87	755.36	700.36	709.07	758.93	709.07	728.92	695.98	749.68	0	699.67	0	766.18	703.56	705.08	742.53	777.15	785.14	707.71	697.21	735.84	744.22	706.2	734.19	715.47	695.94	762.02	696.91	701.36
4.3883e+13	766.51	770.72	712.54	752.78	775.43	732.59	706.12	699.05	731.81	0	694.62	747.67	0	738.98	727.25	717.76	718.66	750.25	697.54	691.25	734.4	749.66	699.69	708.49	753.09	708.49	728.42	695.3	746.05	0	699.05	0	765.34	702.92	704.5	742.1	770.72	778.65	707.17	696.53	734.05	742.76	705.63	730.42	710.58	695.25	761.66	696.26	700.7
4.393e+13	768.43	899.43	714.84	754.6	776.39	735.06	710.34	701.81	733.93	799.81	692.74	825.69	795.29	817.12	729.35	720.33	720.83	752.35	700.46	694.35	736.52	887.39	702.68	711.07	889.61	711.07	730.68	698.41	743.26	699.96	701.81	738.72	765.97	706.3	707.09	744.28	899.43	849.1	709.64	699.57	734.05	743.04	708.22	729.38	846.39	698.36	763.59	699.14	703.59
4.3976e+13	767.64	810.02	714.35	754.22	775.13	734.41	723.15	701.22	733.48	703.96	696.23	781.68	697.23	770.81	728.89	719.78	720.36	751.89	699.81	693.74	736.07	786.56	702.01	710.5	790.65	710.5	730.2	697.76	757.48	0	701.22	711.55	764.86	705.12	706.54	743.82	810.02	815.68	709.11	698.91	735.31	743.03	707.68	746.07	738.44	697.66	763.19	698.52	702.96
4.4023e+13	767.02	791.05	713.85	753.82	775.52	733.73	716.86	700.62	733.01	0	698.6	765.02	0	755.21	728.43	719.21	719.89	751.35	699.18	692.96	735.6	768.03	701.35	709.93	771.87	709.93	729.7	697.09	755.45	0	700.62	700.74	765.88	704.33	705.97	743.28	791.05	798.7	708.57	698.24	737.18	744.83	707.13	740.9	725.1	696.96	762.7	697.9	702.33
4.4069e+13	766.81	780.57	713.35	753.42	775.99	733.21	712.14	700.02	732.54	0	698.25	756.04	0	746.82	727.97	718.61	719.41	750.86	698.54	692.26	735.12	758.43	700.68	709.36	762.06	709.36	729.18	696.42	751.4	0	700.02	0	766.34	703.81	705.4	742.77	780.57	788.54	708.03	697.55	736.5	744.68	706.57	736.04	717.9	696.27	762.24	697.28	701.68
4.4116e+13	766.66	773.3	712.84	753	775.76	732.8	708.01	699.41	732.06	0	696.25	749.86	0	741.04	727.5	718.03	718.93	750.45	697.88	691.6	734.64	751.94	700.01	708.79	755.42	708.79	728.67	695.75	747.58	0	699.41	0	765.81	703.24	704.82	742.32	773.3	781.27	707.48	696.86	734.88	743.46	706	731.98	712.63	695.59	761.85	696.64	701.02
4.4162e+13	766.33	767.71	712.34	752.6	774.93	732.35	703.4	698.79	731.58	0	692.06	745.11	0	736.56	727.04	717.47	718.46	750.08	697.2	690.96	734.17	747.01	699.34	708.21	750.38	708.21	728.17	695.05	744.18	0	698.79	0	764.65	702.5	704.24	741.9	767.71	775.58	706.94	696.18	732.97	741.82	705.44	728.53	707.96	694.89	761.51	695.98	700.37
4.4209e+13	768.03	826.35	714.64	754.43	775.54	734.73	726.09	701.56	733.71	715.71	693.77	796.16	711.95	784.84	729.13	720.05	720.63	752.13	700.13	694.07	736.3	804.01	702.33	710.79	808.07	710.79	730.44	698.18	754.21	0	701.56	719.5	765.03	705.64	706.84	744.06	826.35	828.35	709.41	699.23	733.89	742.34	708.04	745.97	751.32	697.99	763.41	698.87	703.27
4.4255e+13	767.26	797.54	714.15	754.04	775.26	734.04	719.35	700.96	733.25	0	698.07	770.65	0	760.46	728.67	719.49	720.16	751.62	699.49	693.37	735.84	774.16	701.67	710.22	778.12	710.22	729.95	697.52	756.97	0	700.96	705	765.42	704.63	706.28	743.55	797.54	804.73	708.88	698.57	736.82	744.32	707.49	743.26	729.57	697.29	762.96	698.25	702.64
4.4302e+13	766.91	784.55	713.65	753.64	775.9	733.44	714.06	700.37	732.78	0	698.66	759.43	0	749.99	728.21	718.9	719.68	751.1	698.86	692.62	735.37	762.03	701	709.65	765.74	709.65	729.44	696.85	753.17	0	700.37	692.93	766.31	704.05	705.71	743.01	784.55	792.45	708.34	697.89	737	744.96	706.93	738.04	720.66	696.6	762.47	697.63	702
4.4348e+13	766.77	776.18	713.15	753.23	775.98	733	709.8	699.76	732.31	0	697.32	752.31	0	743.33	727.75	718.31	719.21	750.65	698.21	691.95	734.89	754.5	700.33	709.08	758.04	709.08	728.93	696.18	749.19	0	699.76	0	766.16	703.52	705.13	742.54	776.18	784.18	707.8	697.19	735.65	744.08	706.37	733.66	714.79	695.91	762.05	697	701.35
4.4395e+13	766.53	769.98	712.64	752.82	775.38	732.58	705.53	699.14	731.83	0	694.09	747.04	0	738.38	727.29	717.74	718.73	750.27	697.54	691.3	734.41	749.01	699.66	708.51	752.42	708.51	728.42	695.5	745.61	0	699.14	0	765.23	702.86	704.55	742.11	769.98	777.91	707.25	696.51	733.82	742.57	705.81	729.97	709.97	695.22	761.69	696.36	700.69
4.4441e+13	768.4	865.68	714.93	754.64	776.23	735.03	720.01	701.9	733.95	746.32	692.4	821.28	742.8	811.64	729.38	720.31	720.89	752.36	700.45	694.39	736.53	849.13	702.65	711.07	852.22	711.07	730.68	698.59	745.16	693.38	701.9	736.92	765.76	706.18	707.14	744.29	865.68	846.94	709.72	699.55	733.78	742.78	708.39	735.01	793.49	698.33	763.62	699.22	703.57
4.4488e+13	767.59	806.37	714.44	754.25	775.16	734.36	721.85	701.3	733.49	700.64	696.79	778.43	691.59	767.74	728.92	719.76	720.42	751.89	699.81	693.78	736.08	782.84	701.99	710.51	786.91	710.51	730.2	697.94	757.69	0	701.3	709.64	764.99	705.02	706.58	743.81	806.37	812.59	709.18	698.89	735.82	743.41	707.84	745.51	735.33	697.63	763.2	698.6	702.94
4.4534e+13	767.04	789.32	713.94	753.86	775.68	733.7	715.91	700.71	733.03	0	698.6	763.53	0	753.81	728.46	719.18	719.95	751.35	699.17	693.01	735.61	766.41	701.32	709.94	770.22	709.94	729.7	697.27	754.94	0	700.71	699.12	766.07	704.29	706.02	743.27	789.32	797.06	708.65	698.22	737.23	744.96	707.29	740.18	723.61	696.93	762.71	697.98	702.31
4.458e+13	766.86	779.45	713.44	753.45	776.07	733.21	711.38	700.11	732.55	0	697.98	755.08	0	745.92	728	718.59	719.48	750.87	698.53	692.3	735.13	757.42	700.65	709.37	761.03	709.37	729.18	696.61	750.87	0	700.11	0	766.37	703.78	705.44	742.76	779.45	787.44	708.11	697.53	736.34	744.6	706.73	735.42	716.88	696.24	762.26	697.36	701.66
4.4627e+13	766.69	772.48	712.94	753.04	775.74	732.79	707.27	699.49	732.07	0	695.66	749.16	0	740.37	727.54	718.02	719	750.47	697.88	691.64	734.65	751.21	699.98	708.79	754.68	708.79	728.67	695.93	747.11	0	699.49	0	765.73	703.18	704.86	742.32	772.48	780.44	707.56	696.84	734.65	743.29	706.17	731.46	711.78	695.55	761.88	696.73	701.01
4.4673e+13	766.33	767.06	712.43	752.64	774.84	732.34	702.47	698.87	731.6	0	691.23	744.55	0	736.01	727.07	717.46	718.52	750.09	697.19	691	734.18	746.43	699.31	708.22	749.79	708.22	728.17	695.25	743.77	0	698.87	0	764.51	702.4	704.29	741.91	767.06	774.92	707.01	696.16	732.72	741.61	705.6	728.08	707.13	694.85	761.54	696.07	700.35
4.472e+13	767.98	819.95	714.73	754.46	775.43	734.69	725	701.64	733.72	711.22	694.45	790.54	707.15	779.28	729.16	720.03	720.69	752.13	700.12	694.1	736.31	797	702.3	710.79	801.11	710.79	730.44	698.35	755.93	0	701.64	716.23	764.96	705.48	706.88	744.06	819.95	823.66	709.48	699.21	734.32	742.51	708.19	746.52	745.8	697.96	763.43	698.95	703.25
4.4766e+13	767.25	795.28	714.23	754.07	775.41	733.99	718.33	701.04	733.27	0	698.18	768.67	0	758.59	728.7	719.47	720.22	751.61	699.48	693.41	735.85	772	701.64	710.23	775.92	710.23	729.95	697.7	756.56	0	701.04	703.5	765.64	704.53	706.32	743.54	795.28	802.67	708.95	698.55	737.03	744.57	707.64	742.46	727.82	697.26	762.96	698.33	702.62
4.4813e+13	766.95	783.23	713.74	753.67	776.01	733.43	713.29	700.44	732.79	0	698.44	758.29	0	748.91	728.24	718.88	719.74	751.09	698.85	692.67	735.37	760.82	700.97	709.65	764.51	709.65	729.44	697.03	752.61	0	700.44	690.29	766.4	703.98	705.75	743.01	783.23	791.17	708.41	697.86	736.88	744.93	707.09	737.34	719.6	696.57	762.48	697.71	701.98
4.4859e+13	766.81	775.26	713.23	753.26	775.99	733	709.1	699.84	732.31	0	696.91	751.5	0	742.56	727.78	718.29	719.27	750.67	698.2	691.99	734.89	753.66	700.3	709.08	757.19	709.08	728.92	696.36	748.68	0	699.84	0	766.12	703.43	705.17	742.54	775.26	783.25	707.87	697.17	735.43	743.93	706.53	733.07	713.96	695.88	762.07	697.08	701.33
4.4906e+13	766.55	769.27	712.73	752.85	775.31	732.57	704.74	699.22	731.84	0	693.34	746.42	0	737.77	727.32	717.73	718.79	750.29	697.53	691.34	734.42	748.37	699.63	708.51	751.77	708.51	728.42	695.68	745.16	0	699.22	0	765.11	702.74	704.59	742.12	769.27	777.18	707.32	696.49	733.56	742.37	705.96	729.47	709.21	695.18	761.72	696.44	700.67
4.4952e+13	768.36	847.24	715.02	754.67	776.06	734.99	724.82	701.97	733.96	730.35	692.32	812.21	726.9	801.52	729.4	720.29	720.95	752.36	700.44	694.42	736.54	827.75	702.61	711.07	831.38	711.07	730.68	698.75	748.34	0	701.97	729.34	765.54	705.99	707.17	744.29	847.24	840.65	709.78	699.52	733.62	742.55	708.53	740.5	771.41	698.29	763.64	699.29	703.55
4.4999e+13	767.55	803.18	714.52	754.28	775.23	734.31	721.06	701.37	733.5	696.31	697.23	775.59	0	765.05	728.94	719.74	720.48	751.88	699.79	693.82	736.09	779.65	701.95	710.51	783.69	710.51	730.19	698.1	757.63	0	701.37	707.94	765.17	704.86	706.61	743.8	803.18	809.82	709.25	698.87	736.23	743.77	707.99	744.79	733.36	697.59	763.21	698.67	702.92
4.5045e+13	767.06	787.71	714.03	753.89	775.83	733.67	715.33	700.78	733.03	0	698.62	762.12	0	752.48	728.48	719.16	720.01	751.34	699.16	693.04	735.62	764.91	701.28	709.94	768.69	709.94	729.69	697.44	754.38	0	700.78	697.41	766.23	704.19	706.06	743.26	787.71	795.52	708.71	698.2	737.2	745.02	707.44	739.45	722.68	696.89	762.72	698.05	702.29
4.5092e+13	766.91	778.39	713.53	753.47	776.12	733.19	710.89	700.18	732.56	0	697.76	754.15	0	745.04	728.02	718.57	719.53	750.87	698.52	692.34	735.13	756.45	700.61	709.37	760.04	709.37	729.17	696.78	750.33	0	700.18	0	766.38	703.68	705.48	742.76	778.39	786.38	708.17	697.5	736.14	744.47	706.88	734.82	716.24	696.2	762.27	697.43	701.64
4.5138e+13	766.72	771.69	713.02	753.06	775.7	732.78	706.74	699.57	732.08	0	695.17	748.46	0	739.7	727.56	717.99	719.06	750.48	697.86	691.67	734.65	750.49	699.94	708.79	753.95	708.79	728.66	696.1	746.63	0	699.57	0	765.63	703.06	704.9	742.33	771.69	779.64	707.63	696.81	734.39	743.09	706.32	730.96	711.23	695.51	761.9	696.8	700.98
4.5185e+13	768.69	1004.9	715.3	754.87	776.77	735.27	701.08	702.3	734.19	968.79	693.53	786.72	966.5	774.91	729.64	720.55	721.21	752.57	700.75	694.74	736.76	998.16	702.92	711.35	999.3	711.35	730.91	699.15	743.29	0	702.3	703.1	766.37	706.5	707.46	744.5	1004.9	817.19	710.07	699.83	734.46	743.45	708.87	727.28	984.76	698.62	763.83	699.63	703.85
4.5231e+13	767.92	814.77	714.81	754.49	775.36	734.64	724.14	701.7	733.73	707.5	695.37	785.9	702.71	774.8	729.18	720	720.74	752.13	700.1	694.13	736.31	791.46	702.26	710.79	795.58	710.79	730.43	698.5	756.98	0	701.7	713.74	764.96	705.31	706.91	744.05	814.77	819.61	709.54	699.18	734.82	742.77	708.33	746.51	741.86	697.91	763.44	699.01	703.22
4.5278e+13	767.24	793.22	714.31	754.1	775.56	733.94	717.61	701.11	733.27	0	698.41	766.86	0	756.9	728.72	719.43	720.27	751.6	699.46	693.45	735.85	770.03	701.59	710.22	773.92	710.22	729.94	697.85	756.08	0	701.11	702.18	765.85	704.44	706.35	743.52	793.22	800.75	709.01	698.51	737.16	744.77	707.78	741.72	726.46	697.21	762.97	698.39	702.59
4.5324e+13	766.99	781.98	713.81	753.69	776.11	733.4	712.73	700.51	732.8	0	698.36	757.2	0	747.89	728.26	718.84	719.79	751.09	698.83	692.7	735.37	759.67	700.92	709.65	763.34	709.65	729.43	697.18	752.06	0	700.51	0	766.47	703.91	705.78	742.99	781.98	789.95	708.47	697.83	736.74	744.87	707.23	736.72	718.77	696.52	762.49	697.77	701.95
4.5371e+13	766.85	774.36	713.31	753.28	775.98	732.98	708.57	699.9	732.32	0	696.61	750.73	0	741.83	727.8	718.26	719.32	750.67	698.18	692.01	734.89	752.85	700.25	709.08	756.36	709.08	728.91	696.52	748.18	0	699.9	0	766.06	703.35	705.2	742.54	774.36	782.35	707.93	697.13	735.2	743.75	706.67	732.56	713.32	695.83	762.09	697.15	701.29
4.5417e+13	766.55	768.57	712.81	752.87	775.23	732.55	704.11	699.29	731.84	0	692.73	745.81	0	737.2	727.34	717.7	718.84	750.3	697.5	691.36	734.42	747.74	699.58	708.5	751.13	708.5	728.41	695.84	744.72	0	699.29	0	764.97	702.64	704.62	742.12	768.57	776.47	707.38	696.45	733.31	742.15	706.1	729.03	708.61	695.13	761.74	696.5	700.63
4.5464e+13	768.31	835.45	715.09	754.69	775.9	734.94	726.23	702.03	733.96	721.82	692.88	803.73	718.25	792.5	729.42	720.26	721	752.36	700.41	694.44	736.54	814.2	702.56	711.07	818.12	711.07	730.67	698.9	751.56	0	702.03	723.76	765.35	705.84	707.19	744.28	835.45	834.37	709.83	699.48	733.66	742.41	708.66	744.11	759.34	698.23	763.65	699.35	703.52
4.551e+13	767.51	800.37	714.59	754.31	775.33	734.25	720.22	701.43	733.5	691.71	697.67	773.09	0	762.72	728.96	719.7	720.53	751.86	699.77	693.84	736.08	776.87	701.9	710.5	780.87	710.5	730.18	698.25	757.41	0	701.43	706.45	765.36	704.75	706.64	743.78	800.37	807.32	709.3	698.83	736.59	744.1	708.12	744.08	731.41	697.53	763.21	698.73	702.89
4.5557e+13	767.09	786.2	714.1	753.91	775.96	733.63	714.7	700.83	733.03	0	698.65	760.81	0	751.26	728.5	719.12	720.05	751.33	699.13	693.07	735.61	763.51	701.23	709.93	767.26	709.93	729.68	697.59	753.83	0	700.83	695.19	766.36	704.14	706.08	743.24	786.2	794.07	708.77	698.15	737.15	745.05	707.57	738.77	721.68	696.83	762.72	698.11	702.25
4.5603e+13	766.95	777.37	713.6	753.49	776.15	733.17	710.36	700.23	732.56	0	697.56	753.27	0	744.22	728.04	718.53	719.58	750.87	698.49	692.36	735.13	755.52	700.56	709.36	759.09	709.36	729.16	696.92	749.81	0	700.23	0	766.36	703.62	705.5	742.75	777.37	785.37	708.23	697.46	735.94	744.34	707.01	734.27	715.53	696.14	762.29	697.49	701.6
4.565e+13	766.73	770.91	713.09	753.08	775.64	732.76	706.16	699.62	732.08	0	694.65	747.79	0	739.08	727.58	717.96	719.1	750.49	697.83	691.69	734.65	749.8	699.89	708.78	753.24	708.78	728.65	696.25	746.16	0	699.62	0	765.52	702.98	704.92	742.32	770.91	778.86	707.68	696.77	734.15	742.88	706.45	730.5	710.62	695.45	761.92	696.86	700.94
4.5696e+13	768.65	903.02	715.36	754.89	776.61	735.22	709.48	702.35	734.19	807.75	692.76	825.51	803.27	816.96	729.66	720.51	721.25	752.57	700.72	694.76	736.76	891.32	702.87	711.34	893.48	711.34	730.9	699.29	743.27	700.17	702.35	737.71	766.15	706.36	707.48	744.5	903.02	848.89	710.12	699.79	734.14	743.16	708.99	729.11	851.82	698.56	763.85	699.69	703.81
4.5743e+13	767.86	810.44	714.87	754.51	775.33	734.57	723.19	701.75	733.73	704.15	696.15	782.02	697.6	771.12	729.2	719.97	720.78	752.11	700.07	694.15	736.31	786.95	702.2	710.78	791.06	710.78	730.42	698.64	757.55	0	701.75	711.64	765.02	705.17	706.93	744.03	810.44	816.07	709.59	699.13	735.35	743.1	708.45	746.15	738.64	697.85	763.44	699.06	703.18
4.5789e+13	767.23	791.33	714.38	754.12	775.71	733.89	716.89	701.16	733.27	0	698.57	765.22	0	755.37	728.74	719.39	720.31	751.58	699.43	693.47	735.85	768.24	701.54	710.21	772.09	710.21	729.92	697.99	755.58	0	701.16	700.8	766.04	704.38	706.37	743.49	791.33	798.98	709.06	698.46	737.25	744.92	707.91	741	725.18	697.15	762.96	698.44	702.55
4.5836e+13	767.03	780.79	713.88	753.71	776.19	733.37	712.16	700.56	732.79	0	698.24	756.18	0	746.94	728.28	718.8	719.84	751.08	698.8	692.71	735.36	758.59	700.87	709.64	762.23	709.64	729.41	697.32	751.51	0	700.56	0	766.51	703.86	705.8	742.98	780.79	788.78	708.52	697.78	736.59	744.79	707.35	736.12	717.95	696.46	762.49	697.82	701.91
4.5882e+13	766.87	773.5	713.38	753.29	775.96	732.96	708.03	699.96	732.31	0	696.27	749.98	0	741.14	727.82	718.22	719.36	750.67	698.15	692.03	734.88	752.08	700.2	709.06	755.57	709.06	728.89	696.66	747.69	0	699.96	0	765.98	703.29	705.22	742.53	773.5	781.48	707.98	697.09	734.97	743.57	706.8	732.06	712.67	695.77	762.11	697.2	701.25
4.5929e+13	766.55	767.89	712.87	752.89	775.13	732.51	703.43	699.34	731.84	0	692.08	745.22	0	736.65	727.35	717.66	718.88	750.3	697.47	691.38	734.41	747.13	699.53	708.49	750.51	708.49	728.39	695.97	744.29	0	699.34	0	764.83	702.55	704.64	742.11	767.89	775.78	707.43	696.4	733.06	741.93	706.23	728.6	707.99	695.07	761.76	696.56	700.59
4.5975e+13	768.24	826.99	715.15	754.71	775.74	734.88	726.07	702.07	733.95	716	693.67	796.7	712.26	785.35	729.43	720.22	721.03	752.35	700.38	694.46	736.53	804.68	702.51	711.05	808.74	711.05	730.65	699.03	754.14	0	702.07	719.67	765.19	705.69	707.21	744.26	826.99	828.84	709.88	699.44	733.93	742.42	708.78	745.94	751.74	698.17	763.66	699.4	703.47
4.6022e+13	767.47	797.84	714.65	754.32	775.44	734.19	719.38	701.48	733.49	0	698.02	770.88	0	760.65	728.97	719.66	720.56	751.84	699.73	693.85	736.07	774.42	701.85	710.48	778.38	710.48	730.16	698.38	757.08	0	701.48	705.04	765.57	704.67	706.65	743.75	797.84	805.04	709.35	698.78	736.88	744.39	708.24	743.35	729.67	697.47	763.2	698.77	702.84
4.6068e+13	767.11	784.79	714.16	753.92	776.08	733.59	714.08	700.88	733.03	0	698.63	759.59	0	750.12	728.51	719.07	720.09	751.31	699.09	693.08	735.6	762.2	701.17	709.91	765.93	709.91	729.65	697.72	753.28	0	700.88	692.97	766.46	704.1	706.1	743.21	784.79	792.7	708.81	698.1	737.07	745.05	707.69	738.12	720.72	696.77	762.72	698.15	702.21
4.6115e+13	766.98	776.39	713.66	753.51	776.17	733.15	709.81	700.28	732.55	0	697.31	752.43	0	743.43	728.05	718.48	719.62	750.87	698.46	692.37	735.11	754.64	700.5	709.34	758.19	709.34	729.13	697.05	749.29	0	700.28	0	766.33	703.57	705.52	742.74	776.39	784.39	708.27	697.41	735.74	744.19	707.13	733.73	714.82	696.08	762.29	697.53	701.56
4.6161e+13	766.74	770.16	713.15	753.1	775.57	732.73	705.54	699.67	732.07	0	694.08	747.15	0	738.47	727.59	717.92	719.14	750.49	697.79	691.7	734.64	749.13	699.83	708.77	752.55	708.77	728.63	696.38	745.71	0	699.67	0	765.4	702.9	704.94	742.31	770.16	778.1	707.72	696.72	733.9	742.68	706.57	730.04	710	695.39	761.94	696.9	700.9
4.6208e+13	768.6	867.5	715.42	754.91	776.43	735.17	719.73	702.39	734.18	748.01	692.35	821.92	744.48	812.36	729.66	720.47	721.28	752.56	700.68	694.77	736.75	851.21	702.81	711.32	854.25	711.32	730.88	699.4	745.03	693.79	702.39	737.35	765.92	706.22	707.49	744.48	867.5	847.42	710.16	699.74	733.86	742.88	709.1	734.6	797.11	698.5	763.85	699.73	703.77
4.6254e+13	767.79	806.74	714.93	754.52	775.34	734.51	722.23	701.8	733.72	700.8	696.8	778.72	691.89	768	729.2	719.92	720.81	752.09	700.03	694.15	736.3	783.17	702.15	710.75	787.25	710.75	730.4	698.76	757.76	0	701.8	709.78	765.13	705.06	706.94	744	806.74	812.93	709.63	699.08	735.85	743.47	708.56	745.6	735.96	697.79	763.44	699.1	703.13
4.63e+13	767.24	789.58	714.43	754.13	775.85	733.84	716.19	701.2	733.26	0	698.68	763.7	0	753.95	728.74	719.34	720.34	751.55	699.39	693.48	735.83	766.6	701.48	710.19	770.42	710.19	729.9	698.11	755.05	0	701.2	699.26	766.21	704.33	706.38	743.46	789.58	797.32	709.1	698.41	737.29	745.04	708.01	740.29	723.99	697.09	762.95	698.48	702.5
4.6347e+13	767.06	779.66	713.93	753.72	776.24	733.35	711.6	700.6	732.78	0	698.08	755.21	0	746.04	728.28	718.75	719.87	751.07	698.76	692.72	735.35	757.56	700.81	709.61	761.18	709.61	729.38	697.45	750.98	0	700.6	0	766.52	703.82	705.81	742.95	779.66	787.66	708.56	697.72	736.42	744.69	707.46	735.53	717.16	696.4	762.49	697.86	701.86
4.6393e+13	766.89	772.66	713.43	753.31	775.92	732.93	707.47	700	732.3	0	695.8	749.27	0	740.47	727.82	718.18	719.39	750.67	698.1	692.03	734.87	751.33	700.14	709.04	754.81	709.04	728.87	696.78	747.21	0	700	0	765.88	703.22	705.23	742.51	772.66	780.64	708.01	697.03	734.73	743.39	706.91	731.56	712.02	695.71	762.11	697.24	701.2
4.644e+13	766.53	767.23	712.93	752.9	775.02	732.48	702.68	699.38	731.83	0	691.4	744.65	0	736.11	727.36	717.62	718.92	750.3	697.43	691.38	734.4	746.54	699.47	708.47	749.91	708.47	728.37	696.1	743.86	0	699.38	0	764.67	702.46	704.65	742.1	767.23	775.11	707.47	696.35	732.8	741.71	706.34	728.17	707.36	695.01	761.77	696.6	700.54
4.6486e+13	768.17	820.47	715.2	754.72	775.61	734.82	725.33	702.11	733.94	711.51	694.56	790.98	707.46	779.72	729.43	720.18	721.06	752.33	700.33	694.45	736.52	797.53	702.45	711.02	801.64	711.02	730.63	699.14	755.91	0	702.11	716.53	765.1	705.54	707.21	744.24	820.47	824.09	709.91	699.38	734.36	742.57	708.88	746.61	746.36	698.1	763.66	699.43	703.43
4.6533e+13	767.44	795.56	714.7	754.33	775.57	734.13	718.57	701.51	733.48	0	698.3	768.88	0	758.79	728.97	719.61	720.59	751.81	699.69	693.85	736.06	772.22	701.79	710.46	776.15	710.46	730.14	698.49	756.67	0	701.51	703.68	765.77	704.6	706.66	743.72	795.56	802.94	709.38	698.72	737.09	744.64	708.34	742.61	728.1	697.41	763.19	698.81	702.8
4.6579e+13	767.13	783.45	714.21	753.93	776.18	733.56	713.47	700.91	733.01	0	698.57	758.44	0	749.05	728.51	719.02	720.12	751.29	699.05	693.08	735.58	760.98	701.12	709.89	764.68	709.89	729.62	697.84	752.73	0	700.91	690.57	766.54	704.05	706.1	743.19	783.45	791.39	708.84	698.05	736.97	745.02	707.79	737.48	719.8	696.71	762.71	698.18	702.16
4.6626e+13	767	775.44	713.71	753.51	776.16	733.13	709.26	700.31	732.53	0	697.04	751.63	0	742.68	728.05	718.44	719.64	750.86	698.41	692.37	735.1	753.79	700.44	709.31	757.33	709.31	729.11	697.17	748.79	0	700.31	0	766.27	703.51	705.52	742.72	775.44	783.45	708.3	697.35	735.52	744.03	707.24	733.2	714.13	696.02	762.3	697.56	701.51
4.6672e+13	766.74	769.44	713.2	753.11	775.49	732.7	704.91	699.71	732.05	0	693.51	746.53	0	737.88	727.59	717.87	719.17	750.48	697.75	691.7	734.62	748.48	699.77	708.74	751.89	708.74	728.6	696.49	745.26	0	699.71	0	765.26	702.82	704.94	742.3	769.44	777.36	707.76	696.67	733.66	742.47	706.67	729.58	709.37	695.32	761.95	696.93	700.85
4.6719e+13	768.54	848.36	715.46	754.92	776.24	735.12	724.9	702.42	734.16	731.16	692.46	812.94	727.7	802.31	729.66	720.43	721.31	752.55	700.64	694.76	736.73	829.02	702.75	711.29	832.63	711.29	730.85	699.51	748.18	0	702.42	729.93	765.69	706.08	707.49	744.46	848.36	841.22	710.19	699.69	733.69	742.64	709.2	740.27	772.8	698.43	763.85	699.75	703.72
4.6765e+13	767.73	803.52	714.97	754.53	775.39	734.44	721.31	701.82	733.71	696.67	697.33	775.86	0	765.31	729.2	719.88	720.84	752.06	699.99	694.15	736.28	779.95	702.09	710.73	783.99	710.73	730.37	698.87	757.72	0	701.82	708.14	765.29	704.95	706.94	743.97	803.52	810.13	709.66	699.03	736.29	743.83	708.66	744.94	733.66	697.72	763.43	699.13	703.09
4.6812e+13	767.24	787.94	714.48	754.14	775.98	733.79	715.51	701.23	733.24	0	698.74	762.29	0	752.64	728.74	719.3	720.37	751.52	699.35	693.47	735.81	765.09	701.42	710.16	768.87	710.16	729.87	698.21	754.51	0	701.23	697.63	766.35	704.28	706.38	743.43	787.94	795.76	709.12	698.36	737.29	745.11	708.11	739.59	722.89	697.03	762.94	698.5	702.45
4.6858e+13	767.08	778.58	713.98	753.72	776.28	733.32	711.04	700.63	732.76	0	697.89	754.29	0	745.17	728.28	718.71	719.89	751.05	698.71	692.71	735.33	756.59	700.75	709.59	760.19	709.59	729.35	697.55	750.45	0	700.63	0	766.52	703.77	705.81	742.93	778.58	786.59	708.58	697.67	736.24	744.57	707.56	734.95	716.4	696.33	762.49	697.88	701.81
4.6905e+13	766.9	771.85	713.48	753.31	775.87	732.91	706.89	700.03	732.28	0	695.32	748.58	0	739.82	727.82	718.13	719.42	750.66	698.06	692.03	734.85	750.61	700.08	709.01	754.07	709.01	728.84	696.88	746.74	0	700.03	0	765.77	703.15	705.23	742.5	771.85	779.82	708.04	696.98	734.49	743.19	707	731.08	711.39	695.64	762.12	697.26	701.15
4.6951e+13	768.87	1025.6	715.73	755.11	776.95	735.39	701.05	702.72	734.38	990.07	693.73	777.47	987.91	765.63	729.89	720.68	721.55	752.75	700.94	695.07	736.95	1019	703.05	711.56	1020.1	711.56	731.08	699.87	743.39	0	702.72	699.58	766.52	706.59	707.77	744.67	1025.6	809.51	710.46	699.99	734.56	743.55	709.51	727.37	1007	698.75	764.04	700.07	704.01
4.6998e+13	768.1	815.21	715.24	754.73	775.52	734.76	724.39	702.13	733.93	707.77	695.45	786.29	703.02	775.18	729.43	720.14	721.08	752.3	700.29	694.45	736.5	791.9	702.39	710.99	796.03	710.99	730.6	699.24	757.01	0	702.13	714	765.08	705.4	707.21	744.21	815.21	819.99	709.93	699.33	734.87	742.83	708.97	746.63	742.26	698.04	763.65	699.45	703.38
4.7044e+13	767.41	793.48	714.74	754.34	775.71	734.06	717.8	701.54	733.47	0	698.51	767.06	0	757.1	728.97	719.57	720.61	751.77	699.64	693.84	736.04	770.24	701.73	710.43	774.14	710.43	730.11	698.59	756.2	0	701.54	702.35	765.96	704.53	706.66	743.68	793.48	801.01	709.4	698.67	737.24	744.85	708.43	741.87	726.67	697.34	763.17	698.83	702.74
4.7091e+13	767.16	782.18	714.25	753.93	776.26	733.52	712.88	700.94	732.99	0	698.47	757.35	0	748.04	728.51	718.98	720.14	751.26	699.01	693.07	735.56	759.82	701.06	709.86	763.5	709.86	729.59	697.93	752.18	0	700.94	0	766.6	704.01	706.1	743.16	782.18	790.15	708.86	697.99	736.84	744.97	707.88	736.85	718.93	696.65	762.7	698.2	702.11
4.7137e+13	767.02	774.53	713.75	753.52	776.14	733.1	708.71	700.34	732.51	0	696.73	750.85	0	741.95	728.05	718.39	719.66	750.85	698.37	692.36	735.08	752.98	700.38	709.28	756.5	709.28	729.08	697.26	748.29	0	700.34	0	766.19	703.45	705.52	742.7	774.53	782.53	708.32	697.3	735.3	743.86	707.32	732.68	713.46	695.96	762.3	697.58	701.45
4.7184e+13	766.72	768.73	713.24	753.11	775.39	732.67	704.26	699.73	732.04	0	692.89	745.92	0	737.31	727.58	717.83	719.19	750.47	697.7	691.69	734.6	747.85	699.71	708.71	751.25	708.71	728.58	696.59	744.82	0	699.73	0	765.11	702.73	704.94	742.28	768.73	776.64	707.78	696.61	733.41	742.25	706.76	729.14	708.75	695.26	761.95	696.95	700.79
4.723e+13	768.47	836.25	715.5	754.92	776.06	735.06	725.91	702.44	734.14	722.32	692.95	804.37	718.75	793.17	729.66	720.39	721.32	752.53	700.59	694.75	736.71	815.09	702.69	711.26	819	711.26	730.83	699.6	751.44	0	702.44	724.17	765.48	705.93	707.49	744.43	836.25	834.89	710.21	699.63	733.73	742.5	709.28	744.03	759.34	698.36	763.85	699.77	703.66
4.7277e+13	767.67	800.66	715.01	754.53	775.47	734.37	720.1	701.84	733.69	692.02	697.66	773.34	0	762.96	729.2	719.83	720.85	752.03	699.94	694.13	736.26	777.14	702.03	710.69	781.14	710.69	730.34	698.96	757.52	0	701.84	706.55	765.47	704.85	706.93	743.93	800.66	807.6	709.68	698.97	736.65	744.16	708.74	744.21	731.24	697.66	763.41	699.15	703.03
4.7323e+13	767.25	786.41	714.51	754.14	776.1	733.75	714.62	701.24	733.22	0	698.64	760.97	0	751.41	728.74	719.25	720.38	751.49	699.3	693.45	735.79	763.68	701.36	710.12	767.44	710.12	729.83	698.3	753.95	0	701.24	695.32	766.47	704.23	706.37	743.39	786.41	794.29	709.14	698.3	737.24	745.14	708.19	738.87	721.55	696.96	762.92	698.52	702.4
[truncated: 451 more columns]
