# Supplementary material for: Determining the current size and state of subvolcanic magma reservoirs
Source: Nat Commun. 2020 Nov 5;11:5477. doi: 10.1038/s41467-020-19084-2 (PMC7644707; doi:10.1038/s41467-020-19084-2)
Supplement: Supplementary file 5 — Supplementary Data 2 [file 41467_2020_19084_MOESM5_ESM.zip › Supplementary data/Tt15_st_Bl_rad5_0.0108.txt]

4.6486e+10	0	0	0	0	0	0	0	0	0	0	0	0	0	0	0	0	0	0	0	0	0	0	0	0	0	0	0	0	0	0	0	0	0	0	0	0	0	0	0	0	0	0	0	0	0	0	0	0	0
9.2973e+10	0	0	0	0	0	0	0	0	0	0	0	0	0	0	0	0	0	0	0	0	0	0	0	0	0	0	0	0	0	0	0	0	0	0	0	0	0	0	0	0	0	0	0	0	0	0	0	0	0
1.3946e+11	0	0	0	0	0	0	0	0	0	0	0	0	0	0	0	0	0	0	0	0	0	0	0	0	0	0	0	0	0	0	0	0	0	0	0	0	0	0	0	0	0	0	0	0	0	0	0	0	0
1.8595e+11	0	0	0	0	0	0	0	0	0	0	0	0	0	0	0	0	0	0	0	0	0	0	0	0	0	0	0	0	0	0	0	0	0	0	0	0	0	0	0	0	0	0	0	0	0	0	0	0	0
2.3243e+11	0	0	0	0	0	0	0	0	0	0	0	0	0	0	0	0	0	0	0	0	0	0	0	0	0	0	0	0	0	0	0	0	0	0	0	0	0	0	0	0	0	0	0	0	0	0	0	0	0
2.7892e+11	0	0	0	0	0	0	0	0	0	0	0	0	0	0	0	0	0	0	0	0	0	0	0	0	0	0	0	0	0	0	0	0	0	0	0	0	0	0	0	0	0	0	0	0	0	0	0	0	0
3.2541e+11	0	0	0	0	0	0	0	0	0	0	0	0	0	0	0	0	0	0	0	0	0	0	0	0	0	0	0	0	0	0	0	0	0	0	0	0	0	0	0	0	0	0	0	0	0	0	0	0	0
3.7189e+11	0	0	0	0	0	0	0	0	0	0	0	0	0	0	0	0	0	0	0	0	0	0	0	0	0	0	0	0	0	0	0	0	0	0	0	0	0	0	0	0	0	0	0	0	0	0	0	0	0
4.1838e+11	0	0	0	0	0	0	0	0	0	0	0	0	0	0	0	0	0	0	0	0	0	0	0	0	0	0	0	0	0	0	0	0	0	0	0	0	0	0	0	0	0	0	0	0	0	0	0	0	0
4.6486e+11	0	0	0	0	0	0	0	0	0	0	0	0	0	0	0	0	0	0	0	0	0	0	0	0	0	0	0	0	0	0	0	0	0	0	0	0	0	0	0	0	0	0	0	0	0	0	0	0	0
5.1135e+11	0	0	0	0	0	0	0	0	0	0	0	0	0	0	0	0	0	0	0	0	0	0	0	0	0	0	0	0	0	0	0	0	0	0	0	0	0	0	0	0	0	0	0	0	0	0	0	0	0
5.5784e+11	0	0	0	0	0	0	0	0	0	0	0	0	0	0	0	0	0	0	0	0	0	0	0	0	0	0	0	0	0	0	0	0	0	0	0	0	0	0	0	0	0	0	0	0	0	0	0	0	0
6.0432e+11	0	0	0	0	0	0	0	0	0	0	0	0	0	0	0	0	0	0	0	0	0	0	0	0	0	0	0	0	0	0	0	0	0	0	0	0	0	0	0	0	0	0	0	0	0	0	0	0	0
6.5081e+11	0	0	0	0	0	0	0	0	0	0	0	0	0	0	0	0	0	0	0	0	0	0	0	0	0	0	0	0	0	0	0	0	0	0	0	0	0	0	0	0	0	0	0	0	0	0	0	0	0
6.973e+11	0	0	0	0	0	0	0	0	0	0	0	0	0	0	0	0	0	0	0	0	0	0	0	0	0	0	0	0	0	0	0	0	0	0	0	0	0	0	0	0	0	0	0	0	0	0	0	0	0
7.4378e+11	0	0	0	0	0	0	0	0	0	0	0	0	0	0	0	0	0	0	0	0	0	0	0	0	0	0	0	0	0	0	0	0	0	0	0	0	0	0	0	0	0	0	0	0	0	0	0	0	0
7.9027e+11	0	0	0	0	0	0	0	0	0	0	0	0	0	0	0	0	0	0	0	0	0	0	0	0	0	0	0	0	0	0	0	0	0	0	0	0	0	0	0	0	0	0	0	0	0	0	0	0	0
8.3676e+11	0	0	0	0	0	0	0	0	0	0	0	0	0	0	0	0	0	0	0	0	0	0	0	0	0	0	0	0	0	0	0	0	0	0	0	0	0	0	0	0	0	0	0	0	0	0	0	0	0
8.8324e+11	0	0	0	0	0	0	0	0	0	0	0	0	0	0	0	0	0	0	0	0	0	0	0	0	0	0	0	0	0	0	0	0	0	0	0	0	0	0	0	0	0	0	0	0	0	0	0	0	0
9.2973e+11	0	0	0	0	0	0	0	0	0	0	0	0	0	0	0	0	0	0	0	0	0	0	0	0	0	0	0	0	0	0	0	0	0	0	0	0	0	0	0	0	0	0	0	0	0	0	0	0	0
9.7622e+11	0	0	0	0	0	0	0	0	0	0	0	0	0	0	0	0	0	0	0	0	0	0	0	0	0	0	0	0	0	0	0	0	0	0	0	0	0	0	0	0	0	0	0	0	0	0	0	0	0
1.0227e+12	0	0	0	0	0	0	0	0	0	0	0	0	0	0	0	0	0	0	0	0	0	0	0	0	0	0	0	0	0	0	0	0	0	0	0	0	0	0	0	0	0	0	0	0	0	0	0	0	0
1.0692e+12	0	0	0	0	0	0	0	0	0	0	0	0	0	0	0	0	0	0	0	0	0	0	0	0	0	0	0	0	0	0	0	0	0	0	0	0	0	0	0	0	0	0	0	0	0	0	0	0	0
1.1157e+12	0	0	0	0	0	0	0	0	0	0	0	0	0	0	0	0	0	0	0	0	0	0	0	0	0	0	0	0	0	0	0	0	0	0	0	0	0	0	0	0	0	0	0	0	0	0	0	0	0
1.1622e+12	0	0	0	0	0	0	0	0	0	0	0	0	0	0	0	0	0	0	0	0	0	0	0	0	0	0	0	0	0	0	0	0	0	0	0	0	0	0	0	0	0	0	0	0	0	0	0	0	0
1.2086e+12	0	0	0	0	0	0	0	0	0	0	0	0	0	0	0	0	0	0	0	0	0	0	0	0	0	0	0	0	0	0	0	0	0	0	0	0	0	0	0	0	0	0	0	0	0	0	0	0	0
1.2551e+12	0	0	0	0	0	0	0	0	0	0	0	0	0	0	0	0	0	0	0	0	0	0	0	0	0	0	0	0	0	0	0	0	0	0	0	0	0	0	0	0	0	0	0	0	0	0	0	0	0
1.3016e+12	0	0	0	0	0	0	0	0	0	0	0	0	0	0	0	0	0	0	0	0	0	0	0	0	0	0	0	0	0	0	0	0	0	0	0	0	0	0	0	0	0	0	0	0	0	0	0	0	0
1.3481e+12	0	0	0	0	0	0	0	0	0	0	0	0	0	0	0	0	0	0	0	0	0	0	0	0	0	0	0	0	0	0	0	0	0	0	0	0	0	0	0	0	0	0	0	0	0	0	0	0	0
1.3946e+12	0	0	0	0	0	0	0	0	0	0	0	0	0	0	0	0	0	0	0	0	0	0	0	0	0	0	0	0	0	0	0	0	0	0	0	0	0	0	0	0	0	0	0	0	0	0	0	0	0
1.4411e+12	0	0	0	0	0	0	0	0	0	0	0	0	0	0	0	0	0	0	0	0	0	0	0	0	0	0	0	0	0	0	0	0	0	0	0	0	0	0	0	0	0	0	0	0	0	0	0	0	0
1.4876e+12	0	0	0	0	0	0	0	0	0	0	0	0	0	0	0	0	0	0	0	0	0	0	0	0	0	0	0	0	0	0	0	0	0	0	0	0	0	0	0	0	0	0	0	0	0	0	0	0	0
1.5341e+12	0	0	0	0	0	0	0	0	0	0	0	0	0	0	0	0	0	0	0	0	0	0	0	0	0	0	0	0	0	0	0	0	0	0	0	0	0	0	0	0	0	0	0	0	0	0	0	0	0
1.5805e+12	0	0	0	0	0	0	0	0	0	0	0	0	0	0	0	0	0	0	0	0	0	0	0	0	0	0	0	0	0	0	0	0	0	0	0	0	0	0	0	0	0	0	0	0	0	0	0	0	0
1.627e+12	0	0	0	0	0	0	0	0	0	0	0	0	0	0	0	0	0	0	0	0	0	0	0	0	0	0	0	0	0	0	0	0	0	0	0	0	0	0	0	0	0	0	0	0	0	0	0	0	0
1.6735e+12	0	0	0	0	0	0	0	0	0	0	0	0	0	0	0	0	0	0	0	0	0	0	0	0	0	0	0	0	0	0	0	0	0	0	0	0	0	0	0	0	0	0	0	0	0	0	0	0	0
1.72e+12	0	0	0	0	0	0	0	0	0	0	0	0	0	0	0	0	0	0	0	0	0	0	0	0	0	0	0	0	0	0	0	0	0	0	0	0	0	0	0	0	0	0	0	0	0	0	0	0	0
1.7665e+12	0	0	0	0	0	0	0	0	0	0	0	0	0	0	0	0	0	0	0	0	0	0	0	0	0	0	0	0	0	0	0	0	0	0	0	0	0	0	0	0	0	0	0	0	0	0	0	0	0
1.813e+12	0	0	0	0	0	0	0	0	0	0	0	0	0	0	0	0	0	0	0	0	0	0	0	0	0	0	0	0	0	0	0	0	0	0	0	0	0	0	0	0	0	0	0	0	0	0	0	0	0
1.8595e+12	0	0	0	0	0	0	0	0	0	0	0	0	0	0	0	0	0	0	0	0	0	0	0	0	0	0	0	0	0	0	0	0	0	0	0	0	0	0	0	0	0	0	0	0	0	0	0	0	0
1.9059e+12	0	0	0	0	0	0	0	0	0	0	0	0	0	0	0	0	0	0	0	0	0	0	0	0	0	0	0	0	0	0	0	0	0	0	0	0	0	0	0	0	0	0	0	0	0	0	0	0	0
1.9524e+12	0	0	0	0	0	0	0	0	0	0	0	0	0	0	0	0	0	0	0	0	0	0	0	0	0	0	0	0	0	0	0	0	0	0	0	0	0	0	0	0	0	0	0	0	0	0	0	0	0
1.9989e+12	0	0	0	0	0	0	0	0	0	0	0	0	0	0	0	0	0	0	0	0	0	0	0	0	0	0	0	0	0	0	0	0	0	0	0	0	0	0	0	0	0	0	0	0	0	0	0	0	0
2.0454e+12	0	0	0	0	0	0	0	0	0	0	0	0	0	0	0	0	0	0	0	0	0	0	0	0	0	0	0	0	0	0	0	0	0	0	0	0	0	0	0	0	0	0	0	0	0	0	0	0	0
2.0919e+12	0	0	0	0	0	0	0	0	0	0	0	0	0	0	0	0	0	0	0	0	0	0	0	0	0	0	0	0	0	0	0	0	0	0	0	0	0	0	0	0	0	0	0	0	0	0	0	0	0
2.1384e+12	0	0	0	0	0	0	0	0	0	0	0	0	0	0	0	0	0	0	0	0	0	0	0	0	0	0	0	0	0	0	0	0	0	0	0	0	0	0	0	0	0	0	0	0	0	0	0	0	0
2.1849e+12	0	0	0	0	0	0	0	0	0	0	0	0	0	0	0	0	0	0	0	0	0	0	0	0	0	0	0	0	0	0	0	0	0	0	0	0	0	0	0	0	0	0	0	0	0	0	0	0	0
2.2313e+12	0	0	0	0	0	0	0	0	0	0	0	0	0	0	0	0	0	0	0	0	0	0	0	0	0	0	0	0	0	0	0	0	0	0	0	0	0	0	0	0	0	0	0	0	0	0	0	0	0
2.2778e+12	0	0	0	0	0	0	0	0	0	0	0	0	0	0	0	0	0	0	0	0	0	0	0	0	0	0	0	0	0	0	0	0	0	0	0	0	0	0	0	0	0	0	0	0	0	0	0	0	0
2.3243e+12	0	0	0	0	0	0	0	0	0	0	0	0	0	0	0	0	0	0	0	0	0	0	0	0	0	0	0	0	0	0	0	0	0	0	0	0	0	0	0	0	0	0	0	0	0	0	0	0	0
2.3708e+12	0	0	0	0	0	0	0	0	0	0	0	0	0	0	0	0	0	0	0	0	0	0	0	0	0	0	0	0	0	0	0	0	0	0	0	0	0	0	0	0	0	0	0	0	0	0	0	0	0
2.4173e+12	0	0	0	0	0	0	0	0	0	0	0	0	0	0	0	0	0	0	0	0	0	0	0	0	0	0	0	0	0	0	0	0	0	0	0	0	0	0	0	0	0	0	0	0	0	0	0	0	0
2.4638e+12	0	0	0	0	0	0	0	0	0	0	0	0	0	0	0	0	0	0	0	0	0	0	0	0	0	0	0	0	0	0	0	0	0	0	0	0	0	0	0	0	0	0	0	0	0	0	0	0	0
2.5103e+12	0	0	0	0	0	0	0	0	0	0	0	0	0	0	0	0	0	0	0	0	0	0	0	0	0	0	0	0	0	0	0	0	0	0	0	0	0	0	0	0	0	0	0	0	0	0	0	0	0
2.5568e+12	0	0	0	0	0	0	0	0	0	0	0	0	0	0	0	0	0	0	0	0	0	0	0	0	0	0	0	0	0	0	0	0	0	0	0	0	0	0	0	0	0	0	0	0	0	0	0	0	0
2.6032e+12	0	0	0	0	0	0	0	0	0	0	0	0	0	0	0	0	0	0	0	0	0	0	0	0	0	0	0	0	0	0	0	0	0	0	0	0	0	0	0	0	0	0	0	0	0	0	0	0	0
2.6497e+12	0	0	0	0	0	0	0	0	0	0	0	0	0	0	0	0	0	0	0	0	0	0	0	0	0	0	0	0	0	0	0	0	0	0	0	0	0	0	0	0	0	0	0	0	0	0	0	0	0
2.6962e+12	0	0	0	0	0	0	0	0	0	0	0	0	0	0	0	0	0	0	0	0	0	0	0	0	0	0	0	0	0	0	0	0	0	0	0	0	0	0	0	0	0	0	0	0	0	0	0	0	0
2.7427e+12	0	0	0	0	0	0	0	0	0	0	0	0	0	0	0	0	0	0	0	0	0	0	0	0	0	0	0	0	0	0	0	0	0	0	0	0	0	0	0	0	0	0	0	0	0	0	0	0	0
2.7892e+12	0	0	0	0	0	0	0	0	0	0	0	0	0	0	0	0	0	0	0	0	0	0	0	0	0	0	0	0	0	0	0	0	0	0	0	0	0	0	0	0	0	0	0	0	0	0	0	0	0
2.8357e+12	0	0	0	0	0	0	0	0	0	0	0	0	0	0	0	0	0	0	0	0	0	0	0	0	0	0	0	0	0	0	0	0	0	0	0	0	0	0	0	0	0	0	0	0	0	0	0	0	0
2.8822e+12	0	0	0	0	0	0	0	0	0	0	0	0	0	0	0	0	0	0	0	0	0	0	0	0	0	0	0	0	0	0	0	0	0	0	0	0	0	0	0	0	0	0	0	0	0	698.27	0	0	0
2.9286e+12	0	0	0	0	0	0	0	0	0	0	0	0	0	0	0	0	0	0	0	0	0	0	0	0	0	0	0	0	0	0	0	0	0	0	0	0	0	0	0	0	0	0	0	0	0	0	0	0	0
2.9751e+12	0	0	0	0	0	0	0	0	0	0	0	0	0	0	0	0	0	0	0	0	0	0	0	0	0	0	0	0	0	0	0	0	0	0	0	0	0	0	0	0	0	0	0	0	0	0	0	0	0
3.0216e+12	0	0	0	0	0	0	0	0	0	0	0	0	0	0	0	0	0	0	0	0	0	0	0	0	0	0	0	0	0	0	0	0	0	0	0	0	0	0	0	0	0	0	0	0	0	0	0	0	0
3.0681e+12	0	0	0	0	0	0	0	0	0	0	0	0	0	0	0	0	0	0	0	0	0	0	0	0	0	0	0	0	0	0	0	0	0	0	0	0	0	0	0	0	0	0	0	0	0	0	0	0	0
3.1146e+12	0	0	0	0	0	0	0	0	0	0	0	0	0	0	0	0	0	0	0	0	0	0	0	0	0	0	0	0	0	0	0	0	0	0	0	0	0	0	0	0	0	0	0	0	0	694.85	0	0	0
3.1611e+12	0	0	0	0	0	0	0	0	0	0	0	0	0	0	0	0	0	0	0	0	0	0	0	0	0	0	0	0	0	0	0	0	0	0	0	0	0	0	0	0	0	0	0	0	0	0	0	0	0
3.2076e+12	0	0	0	0	0	0	0	0	0	0	0	0	0	0	0	0	0	0	0	0	0	0	0	0	0	0	0	0	0	0	0	0	0	0	0	0	0	0	0	0	0	0	0	0	0	0	0	0	0
3.2541e+12	0	0	0	0	0	0	0	0	0	0	0	0	0	0	0	0	0	0	0	0	0	0	0	0	0	0	0	0	0	0	0	0	0	0	0	0	0	0	0	0	0	0	0	0	0	0	0	0	0
3.3005e+12	0	0	0	0	0	0	0	0	0	0	0	0	0	0	0	0	0	0	0	0	0	0	0	0	0	0	0	0	0	0	0	0	0	0	0	0	0	0	0	0	0	0	0	0	0	0	0	0	0
3.347e+12	0	0	0	0	0	0	0	0	0	0	0	0	0	0	0	0	0	0	0	0	0	0	0	0	0	0	0	0	0	0	0	0	0	0	0	0	0	0	0	0	0	0	0	0	0	692.3	0	0	0
3.3935e+12	0	0	0	0	0	0	0	0	0	0	0	0	0	0	0	0	0	0	0	0	0	0	0	0	0	0	0	0	0	0	0	0	0	0	0	0	0	0	0	0	0	0	0	0	0	0	0	0	0
3.44e+12	0	0	0	0	0	0	0	0	0	0	0	0	0	0	0	0	0	0	0	0	0	0	0	0	0	0	0	0	0	0	0	0	0	0	0	0	0	0	0	0	0	0	0	0	0	0	0	0	0
3.4865e+12	0	0	0	0	0	0	0	0	0	0	0	0	0	0	0	0	0	0	0	0	0	0	0	0	0	0	0	0	0	0	0	0	0	0	0	0	0	0	0	0	0	0	0	0	0	0	0	0	0
3.533e+12	0	0	0	0	0	0	0	0	0	0	0	0	0	0	0	0	0	0	0	0	0	0	0	0	0	0	0	0	0	0	0	0	0	0	0	0	0	0	0	0	0	0	0	0	0	0	0	0	0
3.5795e+12	0	0	0	0	0	0	0	0	0	0	0	0	0	0	0	0	0	0	0	0	0	0	0	0	0	0	0	0	0	0	0	0	0	0	0	0	0	0	0	0	0	0	0	0	0	689.98	0	0	0
3.6259e+12	0	0	0	0	0	0	0	0	0	0	0	0	0	0	0	0	0	0	0	0	0	0	0	0	0	0	0	0	0	0	0	0	0	0	0	0	0	0	0	0	0	0	0	0	0	0	0	0	0
3.6724e+12	0	0	0	0	0	0	0	0	0	0	0	0	0	0	0	0	0	0	0	0	0	0	0	0	0	0	0	0	0	0	0	0	0	0	0	0	0	0	0	0	0	0	0	0	0	0	0	0	0
3.7189e+12	0	0	0	0	0	0	0	0	0	0	0	0	0	0	0	0	0	0	0	0	0	0	0	0	0	0	0	0	0	0	0	0	0	0	0	0	0	0	0	0	0	0	0	0	0	0	0	0	0
3.7654e+12	0	0	694.4	0	0	0	0	0	0	0	0	0	0	0	0	0	0	0	0	0	692.29	0	0	0	0	0	0	0	0	0	0	0	0	0	0	0	0	0	0	0	0	0	0	0	0	709.11	0	0	0
3.8119e+12	0	0	0	0	0	0	0	0	0	0	0	0	0	0	0	0	0	0	0	0	0	0	0	0	0	0	0	0	0	0	0	0	0	0	0	0	0	0	0	0	0	0	0	0	0	0	0	0	0
3.8584e+12	0	0	0	0	0	0	0	0	0	0	0	0	0	0	0	0	0	0	0	0	0	0	0	0	0	0	0	0	0	0	0	0	0	0	0	0	0	0	0	0	0	0	0	0	0	0	0	0	0
3.9049e+12	0	0	0	0	0	0	0	0	0	0	0	0	0	0	0	0	0	0	0	0	0	0	0	0	0	0	0	0	0	0	0	0	0	0	0	0	0	0	0	0	0	0	0	0	0	0	0	0	0
3.9513e+12	0	0	0	0	0	0	0	0	0	0	0	0	0	0	0	0	0	0	0	0	0	0	0	0	0	0	0	0	0	0	0	0	0	0	0	0	0	0	0	0	0	0	0	0	0	0	0	0	0
3.9978e+12	0	0	691.06	0	0	0	0	0	0	0	0	0	0	0	0	0	0	0	0	0	0	0	0	0	0	0	0	0	0	0	0	0	0	0	0	0	0	0	0	0	0	0	0	0	0	707.06	0	0	0
4.0443e+12	0	0	0	0	0	0	0	0	0	0	0	0	0	0	0	0	0	0	0	0	0	0	0	0	0	0	0	0	0	0	0	0	0	0	0	0	0	0	0	0	0	0	0	0	0	0	0	0	0
4.0908e+12	0	0	0	0	0	0	0	0	0	0	0	0	0	0	0	0	0	0	0	0	0	0	0	0	0	0	0	0	0	0	0	0	0	0	0	0	0	0	0	0	0	0	0	0	0	0	0	0	0
4.1373e+12	0	0	0	0	0	0	0	0	0	0	0	0	0	0	0	0	0	0	0	0	0	0	0	0	0	0	0	0	0	0	0	0	0	0	0	0	0	0	0	0	0	0	0	0	0	0	0	0	0
4.1838e+12	0	0	0	0	0	0	0	0	0	0	0	0	0	0	0	0	0	0	0	0	0	0	0	0	0	0	0	0	0	0	0	0	0	0	0	0	0	0	0	0	0	0	0	0	0	0	0	0	0
4.2303e+12	0	0	0	0	0	0	0	0	0	0	0	0	0	0	0	693	0	0	0	0	0	0	0	0	0	0	0	0	0	0	0	0	0	0	0	0	0	0	0	0	0	0	0	0	0	703.19	0	0	0
4.2768e+12	0	0	0	0	0	0	0	0	0	0	0	0	0	0	0	0	0	0	0	0	0	0	0	0	0	0	0	0	0	0	0	0	0	0	0	0	0	0	0	0	0	0	0	0	0	0	0	0	0
4.3232e+12	0	0	0	0	0	0	0	0	0	0	0	0	0	0	0	0	0	0	0	0	0	0	0	0	0	0	0	0	0	0	0	0	0	0	0	0	0	0	0	0	0	0	0	0	0	0	0	0	0
4.3697e+12	0	0	0	0	0	0	0	0	0	0	0	0	0	0	0	0	0	0	0	0	0	0	0	0	0	0	0	0	0	0	0	0	0	0	0	0	0	0	0	0	0	0	0	0	0	0	0	0	0
4.4162e+12	0	0	0	0	0	0	0	0	0	0	0	0	0	0	0	0	0	0	0	0	0	0	0	0	0	0	0	0	0	0	0	0	0	0	0	0	0	0	0	0	0	0	0	0	0	0	0	0	0
4.4627e+12	0	0	0	0	0	0	0	0	0	0	0	0	0	0	0	695.72	0	0	0	0	0	0	0	0	0	0	0	0	0	0	0	0	0	0	0	0	0	0	0	0	0	0	0	0	0	700.79	0	0	0
4.5092e+12	0	0	0	0	0	0	0	0	0	0	0	0	0	0	0	692.05	0	0	0	0	0	0	0	0	0	0	0	0	0	0	0	0	0	0	0	0	0	0	0	0	0	0	0	0	0	0	0	0	0
4.5557e+12	0	0	0	0	0	0	0	0	0	0	0	0	0	0	0	0	0	0	0	0	0	0	0	0	0	0	0	0	0	0	0	0	0	0	0	0	0	0	0	0	0	0	0	0	0	0	0	0	0
4.6022e+12	0	0	0	0	0	0	0	0	0	0	0	0	0	0	0	0	0	0	0	0	0	0	0	0	0	0	0	0	0	0	0	0	0	0	0	0	0	0	0	0	0	0	0	0	0	0	0	0	0
4.6486e+12	0	0	702.8	0	0	0	0	0	0	0	0	0	0	0	0	691.29	0	0	0	0	701.46	0	0	0	0	0	0	0	0	0	0	0	0	0	0	0	0	0	0	0	690.91	0	0	0	0	723.96	0	0	0
4.6951e+12	0	0	0	0	0	0	0	0	0	0	0	0	0	0	0	698.73	0	0	0	0	0	0	0	0	0	0	0	0	0	0	0	0	0	0	0	0	0	0	0	0	690.4	0	0	0	0	699.34	0	0	0
4.7416e+12	0	0	0	0	0	0	0	0	0	0	0	0	0	0	0	694.17	0	0	0	0	0	0	0	0	0	0	0	0	0	0	0	0	0	0	0	0	0	0	0	0	691.29	0	0	0	0	0	0	0	0
4.7881e+12	0	0	0	0	0	0	0	0	0	0	0	0	0	0	0	0	0	0	0	0	0	0	0	0	0	0	0	0	0	0	0	0	0	0	0	0	0	0	0	0	691.19	0	0	0	0	0	0	0	0
4.8346e+12	0	0	0	0	0	0	0	0	0	0	0	0	0	0	0	0	0	0	0	0	0	0	0	0	0	0	0	0	0	0	0	0	0	0	0	0	0	0	0	0	690.22	0	0	0	0	0	0	0	0
4.8811e+12	0	0	698.67	0	0	0	0	0	0	0	0	0	0	0	0	701	0	0	0	0	695.78	0	0	0	0	0	0	0	0	0	0	0	0	0	0	0	0	0	0	0	694.86	0	0	0	0	718.59	0	0	0
4.9276e+12	0	0	0	0	0	0	0	0	0	0	0	0	0	0	0	701.41	0	0	0	0	0	0	0	0	0	0	0	0	0	0	0	0	0	0	0	0	0	0	0	0	695.39	0	0	0	0	698.63	0	0	0
4.974e+12	0	0	0	0	0	0	0	0	0	0	0	0	0	0	0	696.25	0	0	0	0	0	0	0	0	0	0	0	0	0	0	0	0	0	0	0	0	0	0	0	0	696.02	0	0	0	0	0	0	0	0
5.0205e+12	0	0	0	0	0	0	0	0	0	0	0	0	0	0	0	690.37	0	0	0	0	0	0	0	0	0	0	0	0	0	0	0	0	0	0	0	0	0	0	0	0	695.5	0	0	0	0	0	0	0	0
5.067e+12	0	0	0	0	0	0	0	0	0	0	0	0	0	0	0	0	0	0	0	0	0	0	0	0	0	0	0	0	0	0	0	0	0	0	0	0	0	0	0	0	694.31	0	0	0	0	0	0	0	0
5.1135e+12	0	0	694.5	0	0	0	0	0	0	0	0	0	0	0	690.11	706.72	0	0	0	0	691.02	0	0	0	0	690.98	0	0	0	0	0	0	0	0	0	0	0	0	0	0	698.94	0	0	0	0	713.7	0	0	0
5.16e+12	0	0	0	0	0	0	0	0	0	0	0	0	0	0	0	703.1	0	0	0	0	0	0	0	0	0	690.56	0	0	0	0	0	0	0	0	0	0	0	0	0	0	700.18	0	0	0	0	698.31	0	0	0
5.2065e+12	0	0	0	0	0	0	0	0	0	0	0	0	0	0	0	698.26	0	0	0	0	0	0	0	0	0	690.74	0	0	0	0	0	0	0	0	0	0	0	0	0	0	700.29	0	0	0	0	0	0	0	0
5.253e+12	0	0	0	0	0	0	0	0	0	0	0	0	0	0	0	693.09	0	0	0	0	0	0	0	0	0	690.42	0	0	0	0	0	0	0	0	0	0	0	0	0	0	699.46	0	0	0	0	0	0	0	0
5.2995e+12	0	0	0	0	0	0	0	0	0	0	0	0	0	0	695.4	0	0	0	0	0	0	0	0	0	0	696.19	0	0	0	0	0	0	0	0	0	0	0	0	0	0	703.49	0	0	0	0	0	0	0	0
5.3459e+12	0	0	690.69	0	0	0	0	0	0	0	0	0	0	0	694.1	709.4	0	0	0	0	0	0	0	0	0	694.89	0	0	0	0	0	0	0	0	0	0	0	0	0	0	703.19	0	0	0	0	710.4	0	0	0
5.3924e+12	0	0	0	0	0	0	0	0	0	0	0	0	0	0	694.15	704.51	0	0	0	0	0	0	0	0	0	694.97	0	0	0	0	0	0	0	0	0	0	0	0	0	0	704.56	0	0	0	0	698.19	0	0	0
5.4389e+12	0	0	0	0	0	0	0	0	0	0	0	0	0	0	694.21	699.86	0	0	0	0	0	0	0	0	0	695.04	0	0	0	0	0	0	0	0	0	0	0	0	0	0	704.25	0	0	0	0	0	0	0	0
5.4854e+12	0	0	0	0	0	0	0	0	0	0	0	0	0	0	693.73	695.2	0	0	0	0	0	0	0	0	0	694.54	0	0	0	0	0	0	0	0	0	0	0	0	0	0	703.11	0	0	0	0	0	0	0	0
5.5319e+12	0	0	708.92	0	0	0	0	0	0	0	0	0	0	0	698.99	704.38	0	0	0	0	707.3	0	0	0	0	699.72	0	0	0	0	0	0	0	0	0	0	0	0	0	0	706.42	0	0	0	0	735.82	0	0	0
5.5784e+12	0	0	0	0	0	0	0	0	0	0	0	0	0	0	698.2	711.73	690.18	0	0	0	0	0	0	0	0	698.97	0	0	0	0	0	0	0	0	0	0	0	0	0	0	707.49	0	0	0	0	708.35	0	0	0
5.6249e+12	0	0	0	0	0	0	0	0	0	0	0	0	0	0	698.47	706.15	691.24	0	0	0	0	0	0	0	0	699.29	0	0	0	0	0	0	0	0	0	0	0	0	0	0	708.54	0	0	0	0	698.01	0	0	0
5.6713e+12	0	0	0	0	0	0	0	0	0	0	0	0	0	0	698.3	701.47	690.25	0	0	0	0	0	0	0	0	699.13	0	0	0	0	0	0	0	0	0	0	0	0	0	0	707.83	0	0	0	0	0	0	0	0
5.7178e+12	0	0	0	0	0	0	0	0	0	0	0	0	0	0	697.61	697.08	0	0	0	0	0	0	0	0	0	698.44	0	0	0	0	0	0	0	0	0	0	0	0	0	0	706.46	0	0	0	0	0	0	0	0
5.7643e+12	0	0	706.05	0	0	0	0	0	0	0	0	0	0	0	702.24	715.95	691.06	0	0	0	702.72	0	0	0	0	702.99	0	0	0	0	0	0	0	0	0	691.06	0	0	0	0	709.46	0	0	0	0	727.34	0	0	0
5.8108e+12	0	0	0	0	0	0	0	0	0	0	0	0	0	0	702.07	712.69	693.82	0	0	0	0	0	0	0	0	702.89	0	0	0	0	0	0	0	0	0	690.18	0	0	0	0	711.76	0	0	0	0	706.97	0	0	0
5.8573e+12	0	0	0	0	0	0	0	0	0	0	0	0	0	0	702.42	707.14	694.29	0	0	0	0	0	0	0	0	703.27	0	0	0	0	0	0	0	0	0	0	0	0	0	0	712.24	0	0	0	0	697.84	0	0	0
5.9038e+12	0	0	0	0	0	0	0	0	0	0	0	0	0	0	702.05	702.61	692.92	0	0	0	0	0	0	0	0	702.89	0	0	0	0	0	0	0	0	0	0	0	0	0	0	711.16	0	0	0	0	0	0	0	0
5.9503e+12	0	0	0	0	0	0	0	0	0	0	0	0	0	0	701.17	698.42	690.56	0	0	0	0	0	0	0	0	702.01	0	0	0	0	0	0	0	0	0	0	0	0	0	0	709.58	0	0	0	0	0	0	0	0
5.9967e+12	0	0	700.79	0	0	0	0	0	0	0	0	0	0	0	705.42	720.31	695.23	0	0	0	697.91	0	0	0	0	706.18	0	0	0	0	0	0	0	0	0	694.89	0	0	0	0	713.13	0	0	0	0	720.93	0	0	0
6.0432e+12	0	0	0	0	0	0	0	0	0	0	0	0	0	0	705.92	713.69	697.53	0	0	0	0	0	0	0	0	706.73	0	0	0	0	0	0	0	0	0	694.14	0	0	0	0	715.75	0	0	0	0	706	0	0	0
6.0897e+12	0	0	0	0	0	0	0	0	0	0	0	0	0	0	706.16	708.21	697.09	0	0	0	0	0	0	0	0	707	0	0	0	0	0	0	0	0	0	693.78	0	0	0	0	715.6	0	0	0	0	697.62	0	0	0
6.1362e+12	0	0	0	0	0	0	0	0	0	0	0	0	0	0	705.56	703.8	695.41	0	0	0	0	0	0	0	0	706.4	0	0	0	0	0	0	0	0	0	693.49	0	0	0	0	714.21	0	0	0	0	0	0	0	0
6.1827e+12	0	0	0	0	0	0	0	0	0	0	0	0	0	0	709.73	700.27	698.45	0	0	0	0	0	0	0	0	710.49	0	0	0	0	0	0	0	0	0	699.45	0	0	0	0	716.39	0	0	0	0	0	0	0	0
6.2292e+12	0	0	698.1	0	0	0	0	0	0	0	0	0	0	0	708.74	721.71	699.48	0	0	0	694.83	0	0	0	0	709.52	0	0	0	0	0	0	0	0	0	698.61	0	0	0	0	717.31	0	0	0	0	717.56	0	0	0
6.2757e+12	0	0	0	0	0	0	0	0	0	0	0	0	0	0	709.62	714.56	700.76	0	0	0	0	0	0	0	0	710.46	0	0	0	0	0	0	0	0	0	698.04	0	0	0	0	719.39	0	0	0	0	705.56	0	0	0
6.3222e+12	0	0	0	0	0	0	0	0	0	0	0	0	0	0	709.62	709.23	699.68	0	0	0	0	0	0	0	0	710.48	0	0	0	0	0	0	0	0	0	697.76	0	0	0	0	718.66	0	0	0	0	697.89	0	0	0
6.3686e+12	0	0	0	0	0	0	0	0	0	0	0	0	0	0	708.81	704.92	697.78	0	0	0	0	0	0	0	0	709.65	0	0	0	0	0	0	0	0	0	697.42	0	0	0	0	717.01	0	0	0	0	0	0	0	0
6.4151e+12	0	0	716.27	0	0	0	0	0	0	0	0	0	0	0	712.39	716.72	700.33	0	0	0	713.31	692.52	0	0	0	713.15	0	0	0	0	0	0	0	0	0	702.94	0	0	0	0	718.68	0	0	0	0	746.07	0	0	0
6.4616e+12	0	0	694.77	0	0	0	0	0	0	0	0	0	0	0	712.2	721.97	703.3	0	0	0	690.96	691.79	0	0	0	713.02	0	0	0	0	0	0	0	0	0	702.07	0	0	0	0	721.56	0	0	0	0	714.87	0	0	0
6.5081e+12	0	0	0	0	0	0	0	0	0	0	0	0	0	0	713.13	715.1	703.53	0	0	0	0	691.08	0	0	0	713.99	0	0	0	0	0	0	0	0	0	701.67	0	0	0	0	722.69	0	0	0	0	704.83	0	0	0
6.5546e+12	0	0	0	0	0	0	0	0	0	0	0	0	0	0	712.84	710.01	701.96	0	0	0	0	690.59	0	0	0	713.7	0	0	0	0	0	0	0	0	0	701.46	0	0	0	0	721.48	0	0	0	0	697.65	0	0	0
6.6011e+12	0	0	0	0	0	0	0	0	0	0	0	0	0	0	711.81	705.84	699.86	0	0	0	0	690.17	0	0	0	712.66	0	0	0	0	0	0	0	0	0	701.07	0	0	0	0	719.62	0	0	0	0	0	0	0	0
6.6476e+12	0	0	712.81	0	0	0	0	0	0	0	0	0	0	0	714.95	728.59	703.05	0	0	0	709.24	696.09	0	0	0	715.72	0	0	0	0	0	0	0	0	0	706.18	0	0	0	0	721.48	0	0	0	0	735.7	0	0	0
6.694e+12	0	0	692.65	0	0	0	0	0	0	0	0	0	0	0	715.73	722.34	706.57	0	0	0	0	695.33	0	0	0	716.58	0	0	0	0	0	0	0	0	0	705.4	0	0	0	0	725.5	0	0	0	0	713.53	0	0	0
6.7405e+12	0	0	0	0	0	0	0	0	0	0	0	0	0	0	716.43	715.81	705.95	0	0	0	0	694.73	0	0	0	717.3	0	0	0	0	0	0	0	0	0	705.2	0	0	0	0	725.67	0	0	0	0	704.68	0	0	0
6.787e+12	0	0	0	0	0	0	0	0	0	0	0	0	0	0	715.83	710.91	704.05	0	0	0	0	694.29	0	0	0	716.69	0	0	0	0	0	0	0	0	0	705	0	0	0	0	724.06	0	0	0	0	697.86	0	0	0
6.8335e+12	0	0	0	0	0	0	0	0	0	0	0	0	0	0	714.61	706.86	701.83	0	0	0	0	693.85	0	0	0	715.46	0	0	0	0	0	0	0	0	0	704.53	0	0	0	0	722.02	0	0	0	0	0	0	0	0
6.88e+12	0	0	706.45	0	0	0	0	0	0	0	0	0	0	0	717.69	731.12	706.84	0	0	0	703.23	699.49	0	0	0	718.48	0	0	0	0	0	0	0	0	0	709.23	0	0	0	0	725.35	0	0	0	0	728.33	0	0	0
6.9265e+12	0	0	0	0	0	0	0	0	0	0	0	0	0	0	719.18	722.73	709.47	0	0	0	0	698.76	0	0	0	720.06	0	0	0	0	0	0	0	0	0	708.65	0	0	0	0	728.99	0	0	0	0	712.56	0	0	0
6.973e+12	0	0	0	0	0	0	0	0	0	0	0	0	0	0	719.48	716.55	708.18	0	0	0	0	698.26	0	0	0	720.36	0	0	0	0	0	0	0	0	0	708.58	0	0	0	0	728.33	0	0	0	0	704.67	0	0	0
7.0195e+12	0	0	0	0	0	0	0	0	0	0	0	0	0	0	718.59	711.82	706.04	0	0	0	0	697.86	0	0	0	719.45	0	0	0	0	0	0	0	0	0	708.33	0	0	0	0	726.41	0	0	0	0	698.12	0	0	0
7.0659e+12	0	692.41	0	0	0	0	0	0	0	0	0	0	0	0	721.39	707.78	707.59	0	0	0	0	703.43	0	0	0	722.18	692.24	0	0	0	0	0	0	0	0	713.17	0	0	0	0	727.22	0	0	0	0	0	0	0	0
7.1124e+12	0	691.89	703.29	0	0	0	0	0	0	0	0	0	0	0	720.77	731.32	710.82	0	0	0	700.15	702.66	0	0	0	721.61	691.39	0	0	0	0	0	0	0	0	712.12	0	0	0	0	729.7	0	0	0	0	724.33	0	0	0
7.1589e+12	0	691.3	0	0	0	0	0	0	0	0	0	0	0	0	722.43	723.01	711.99	0	0	0	0	701.99	0	0	0	723.32	690.54	0	0	0	0	0	0	0	0	711.81	0	0	0	0	732.03	0	0	0	0	711.73	0	0	0
7.2054e+12	0	690.68	0	0	0	0	0	0	0	0	0	0	0	0	722.29	717.16	710.18	0	0	0	0	701.58	0	0	0	723.17	0	0	0	0	0	0	0	0	0	711.8	0	0	0	0	730.73	0	0	0	0	704.54	0	0	0
7.2519e+12	0	690.18	0	0	0	0	0	0	0	0	0	0	0	0	721.13	712.62	707.84	0	0	0	0	701.19	0	0	0	722	0	0	0	0	0	0	0	0	0	711.46	0	0	0	0	728.57	0	0	0	0	698.2	0	0	0
7.2984e+12	0	695.93	726.96	0	0	0	0	0	0	0	0	0	0	0	723.43	728	709.14	0	0	0	721.85	706.47	0	0	0	724.22	695.32	0	0	0	0	0	0	0	0	715.9	0	0	0	0	729.01	0	0	0	0	758.57	0	0	0
7.3449e+12	0	695.37	700.71	0	0	0	0	0	0	0	0	0	0	0	724.08	731.05	714.26	0	0	0	697.57	705.65	0	0	0	724.95	694.5	0	0	0	0	0	0	0	0	714.94	0	0	0	0	733.78	0	0	0	0	721.3	0	0	0
7.3913e+12	0	694.77	0	0	0	0	0	0	0	0	0	0	0	0	725.42	723.25	714.11	0	0	0	0	705.09	0	0	0	726.33	693.69	0	0	0	0	0	0	0	0	714.9	0	0	0	0	734.69	0	0	0	0	710.98	0	0	0
7.4378e+12	0	694.2	0	0	0	0	0	0	0	0	0	0	0	0	724.86	717.71	711.93	0	0	0	0	704.77	0	0	0	725.75	693.1	0	0	0	0	0	0	0	0	714.86	0	0	0	0	732.89	0	0	0	0	704.42	0	0	0
7.4843e+12	0	693.71	0	0	0	0	0	0	0	0	0	0	0	0	723.48	713.33	709.47	0	0	0	0	704.36	0	0	0	724.35	692.58	0	0	0	0	0	0	0	0	714.41	0	0	0	0	730.56	0	0	0	0	698.31	0	0	0
7.5308e+12	0	699.28	718.08	0	0	0	0	0	0	0	0	0	0	0	725.5	739.79	712.18	0	0	0	714.08	709.31	0	0	0	726.3	698.29	0	0	0	0	0	0	0	0	718.45	0	0	0	0	731.79	0	0	0	0	743.5	0	0	0
7.5773e+12	0	698.7	698.16	0	0	0	0	0	0	0	0	0	0	0	727.38	730.76	717.07	0	0	0	694.63	708.5	0	0	0	728.28	697.41	0	0	0	0	0	0	0	0	717.73	0	0	0	0	737.33	0	0	0	0	719.41	0	0	0
7.6238e+12	0	698.11	0	0	0	0	0	0	0	0	0	0	0	0	728.17	723.5	715.94	0	0	0	0	708.08	0	0	0	729.08	696.73	0	0	0	0	0	0	0	0	717.88	0	0	0	0	737.03	0	0	0	0	710.43	0	0	0
7.6703e+12	0	697.6	0	0	0	0	0	0	0	0	0	0	0	0	727.23	718.25	713.51	0	0	0	0	707.79	0	0	0	728.13	696.18	0	0	0	0	0	0	0	0	717.75	0	0	0	0	734.88	0	0	0	0	704.28	0	0	0
7.7167e+12	0	697.11	0	0	0	0	0	0	0	0	0	0	0	0	725.66	714.03	710.96	0	0	0	0	707.34	0	0	0	726.53	695.6	0	0	0	0	0	0	0	0	717.17	0	0	0	0	732.41	0	0	0	0	698.25	0	0	0
7.7632e+12	0	702.43	712.23	0	0	0	0	0	0	0	0	0	0	0	728.04	740.73	716.38	0	0	0	709.04	711.98	0	0	0	728.88	701.02	0	0	0	0	0	0	0	0	720.86	0	0	0	0	736.01	0	0	0	0	734.57	0	0	0
7.8097e+12	0	701.83	696.28	0	0	0	0	0	0	0	0	0	0	0	730.5	730.54	719.37	0	0	0	691.59	711.25	0	0	0	731.43	700.19	0	0	0	0	0	0	0	0	720.53	0	0	0	0	740.32	0	0	0	0	717.99	0	0	0
7.8562e+12	0	701.25	0	0	0	0	0	0	0	0	0	0	0	0	730.67	723.78	717.54	0	0	0	0	710.96	0	0	0	731.59	699.6	0	0	0	0	0	0	0	0	720.74	0	0	0	0	739.12	0	0	0	0	710.09	0	0	0
7.9027e+12	0	700.77	0	0	0	0	0	0	0	0	0	0	0	0	729.42	718.78	714.94	0	0	0	0	710.66	0	0	0	730.31	699.1	0	0	0	0	0	0	0	0	720.48	0	0	0	0	736.7	0	0	0	0	704.32	0	0	0
7.9492e+12	0	705.97	0	0	0	0	0	0	0	0	0	0	0	0	731.13	714.08	715.26	0	0	0	0	715.43	0	0	0	731.95	704.49	690.58	0	0	0	0	0	0	0	724.43	0	0	0	0	736.43	0	0	0	0	700.16	0	0	0
7.9957e+12	0	705.41	707.67	0	0	0	0	0	0	0	0	0	0	0	731.1	739.94	720.34	0	0	0	704.43	714.5	0	0	0	731.99	703.61	0	0	0	0	0	0	0	0	723.23	0	0	0	0	740.49	0	0	0	0	730.29	0	0	0
8.0422e+12	0	704.78	693.81	0	0	0	0	0	0	0	0	0	0	0	733.35	730.39	721.27	0	0	0	0	713.92	0	0	0	734.29	702.84	0	0	0	0	0	0	0	0	723.3	0	0	0	0	742.83	0	0	0	0	717.16	0	0	0
8.0886e+12	0	704.26	0	0	0	0	0	0	0	0	0	0	0	0	732.95	724.07	718.97	0	0	0	0	713.72	0	0	0	733.88	702.35	0	0	0	0	0	0	0	0	723.46	0	0	0	0	740.98	0	0	0	0	709.96	0	0	0
8.1351e+12	0	703.81	0	0	0	0	0	0	0	0	0	0	0	0	731.43	719.3	716.26	0	0	0	0	713.39	0	0	0	732.33	701.85	0	0	0	0	0	0	0	0	723.05	0	0	0	0	738.36	0	0	0	0	704.45	0	0	0
8.1816e+12	0	708.82	729.45	0	0	0	0	0	0	0	0	0	0	0	732.72	737.84	716.59	0	0	0	724.36	717.86	0	0	0	733.55	706.96	692.93	0	0	0	0	0	0	0	726.6	0	0	0	0	737.88	0	0	0	0	765.75	0	0	0
8.2281e+12	0	708.21	704.34	0	0	0	0	0	0	0	0	0	0	0	734.35	739.04	723.51	0	0	0	701.19	716.92	0	0	0	735.28	706.04	691.67	0	0	0	0	0	0	0	725.64	0	0	0	0	744.39	0	0	0	0	727.05	0	0	0
8.2746e+12	0	707.6	690.57	0	0	0	0	0	0	0	0	0	0	0	735.9	730.32	722.89	0	0	0	0	716.53	0	0	0	736.85	705.39	690.76	0	0	0	0	0	0	0	726	0	0	0	0	744.96	0	0	0	0	716.25	0	0	0
8.3211e+12	0	707.12	0	0	0	0	0	0	0	0	0	0	0	0	735.02	724.39	720.28	0	0	0	0	716.37	0	0	0	735.95	704.96	690.18	0	0	0	0	0	0	0	726.03	0	0	0	0	742.64	0	0	0	0	709.68	0	0	0
8.3676e+12	0	706.69	0	0	0	0	0	0	0	0	0	0	0	0	733.28	719.82	717.49	0	0	0	0	715.97	0	0	0	734.18	704.46	0	0	0	0	0	0	0	0	725.45	0	0	0	0	739.88	0	0	0	0	704.4	0	0	0
8.414e+12	0	711.51	722.75	0	0	0	0	0	0	0	0	0	0	0	734.49	749.5	720.12	0	0	0	719.32	720.13	0	0	0	735.33	709.28	695.14	0	0	0	0	0	0	0	728.63	0	0	0	0	740.81	0	0	0	0	749.51	0	0	0
8.4605e+12	0	710.87	702.58	0	0	0	0	0	0	0	0	0	0	0	737.45	738.24	725.94	0	0	0	699.18	719.27	0	0	0	738.4	708.37	694.01	0	0	0	0	0	0	0	728.11	0	0	0	0	747.52	0	0	0	0	724.9	0	0	0
8.507e+12	0	710.29	0	0	0	0	0	0	0	0	0	0	0	0	738.18	730.26	724.27	0	0	0	0	719.07	0	0	0	739.14	707.86	693.21	0	0	0	0	0	0	0	728.58	0	0	0	0	746.78	0	0	0	0	715.64	0	0	0
8.5535e+12	0	709.86	0	0	0	0	0	0	0	0	0	0	0	0	736.9	724.67	721.44	0	0	0	0	718.88	0	0	0	737.82	707.47	692.54	0	0	0	0	0	0	0	728.44	0	0	0	0	744.14	0	0	0	0	709.55	0	0	0
8.6e+12	0	709.44	0	0	0	0	0	0	0	0	0	0	0	0	734.98	720.28	718.59	0	0	0	0	718.41	0	0	0	735.88	706.92	691.83	0	0	0	0	0	0	0	727.69	0	0	0	0	741.27	0	0	0	0	704.48	0	0	0
8.6465e+12	0	714.06	716.28	0	0	0	0	0	0	0	0	0	0	0	736.98	749.36	724.78	0	0	0	713.32	722.27	0	0	0	737.86	711.46	697.27	0	691.71	0	0	0	0	0	730.58	0	0	0	0	745.32	0	0	0	0	740.69	0	0	0
8.693e+12	0	713.39	700.95	0	0	0	0	0	0	0	0	0	0	0	740.25	737.59	727.8	0	0	0	697.32	721.6	0	0	0	741.22	710.64	696.25	0	0	0	0	0	0	0	730.61	0	0	0	0	750.04	0	0	0	0	723.28	0	0	0
8.7394e+12	0	712.87	0	0	0	0	0	0	0	0	0	0	0	0	740.22	730.26	725.46	0	0	0	0	721.51	0	0	0	741.18	710.24	695.5	0	0	0	0	0	0	0	731.03	0	0	0	0	748.37	0	0	0	0	715.11	0	0	0
8.7859e+12	0	712.47	0	0	0	0	0	0	0	0	0	0	0	0	738.61	724.97	722.49	0	0	0	0	721.28	0	0	0	739.54	709.84	694.88	0	0	0	0	0	0	0	730.69	0	0	0	0	745.5	0	0	0	0	709.41	0	0	0
8.8324e+12	0	717.09	0	0	0	0	690.04	0	0	0	0	0	0	0	739.45	719.73	721.88	0	0	0	0	725.39	0	0	0	740.3	714.52	700.42	0	0	0	0	0	0	0	733.89	0	0	0	0	744.37	0	0	0	0	707.7	0	0	0
8.8789e+12	0	716.46	710.92	0	0	0	0	0	0	0	0	0	0	0	740.06	747.75	728.77	0	0	0	707.9	724.31	0	0	0	741	713.52	699.28	0	691.78	0	0	0	0	0	732.59	0	0	0	0	749.81	0	0	0	0	735.52	0	0	0
8.9254e+12	0	715.8	698.78	0	0	0	0	0	0	0	0	0	0	0	742.72	737.07	729.28	0	0	0	694.27	723.89	0	0	0	743.7	712.84	698.36	0	0	0	0	0	0	0	733.07	0	0	0	0	752.08	0	0	0	0	722.01	0	0	0
8.9719e+12	0	715.35	0	0	0	0	0	0	0	0	0	0	0	0	742.05	730.28	726.5	0	0	0	0	723.86	0	0	0	743	712.53	697.77	0	0	0	0	0	0	0	733.34	0	0	0	0	749.77	0	0	0	0	714.67	0	0	0
9.0184e+12	0	714.97	0	0	0	0	0	0	0	0	0	0	0	0	740.18	725.25	723.45	0	0	0	0	723.54	0	0	0	741.11	712.1	697.14	0	0	0	0	0	0	0	732.79	0	0	0	0	746.75	0	0	0	0	709.3	0	0	0
9.0649e+12	0	719.42	735.6	0	0	0	691.94	0	0	0	0	0	0	0	740.66	746.62	723.1	0	0	0	731.22	727.35	0	0	0	741.52	716.51	702.33	0	0	0	0	0	0	0	735.61	0	0	0	0	745.56	692.02	0	0	0	773.36	0	0	0
9.1113e+12	0	718.73	708.33	0	0	0	690.64	0	0	0	0	0	0	0	743.23	746.2	731.63	0	0	0	705.14	726.31	0	0	0	744.2	715.5	701.17	0	692.34	0	0	0	0	0	734.73	0	0	0	0	753.47	691.53	0	0	0	732.49	0	0	0
9.1578e+12	0	718.12	697.35	0	0	0	0	0	0	0	0	0	0	0	744.88	736.63	730.46	0	0	0	691.3	726.15	0	0	0	745.87	715	700.45	0	0	0	0	0	0	0	735.46	0	0	0	0	753.77	690.99	0	0	0	721.26	0	0	0
9.2043e+12	0	717.73	0	0	0	0	0	0	0	0	0	0	0	0	743.69	730.31	727.41	0	0	0	0	726.11	0	0	0	744.65	714.72	699.91	0	0	0	0	0	0	0	735.5	0	0	0	0	751.03	690.48	0	0	0	714.52	0	0	0
9.2508e+12	0	717.36	0	0	0	0	0	0	0	0	0	0	0	0	741.63	725.52	724.32	0	0	0	0	725.67	0	0	0	742.56	714.24	699.21	0	0	0	0	0	0	0	734.75	0	0	0	0	747.9	0	0	0	0	709.41	0	0	0
9.2973e+12	0	721.63	727.44	0	0	0	693.87	0	0	0	0	0	0	0	742.24	757.85	727.16	0	0	0	723.88	729.18	0	0	0	743.12	718.38	704.1	0	692.99	0	0	0	0	0	737.23	0	0	0	0	748.72	695.1	0	0	0	756.3	0	0	0
9.3438e+12	0	720.9	706.53	0	0	0	692.55	0	0	0	0	0	0	0	746.14	744.93	733.66	0	0	0	703.3	728.33	0	0	0	747.13	717.44	703.04	0	692.84	0	0	0	0	0	736.98	0	0	0	0	756.28	694.6	0	0	0	730.18	0	0	0
9.3903e+12	0	720.37	695.73	0	0	0	691.66	0	0	0	0	0	0	0	746.77	736.3	731.45	0	0	0	0	728.35	0	0	0	747.76	717.1	702.48	0	0	0	0	0	0	0	737.72	0	0	0	0	755.19	694.09	0	0	0	720.53	0	0	0
9.4367e+12	0	720.02	0	0	0	0	691.03	0	0	0	0	0	0	0	745.17	730.38	728.24	0	0	0	0	728.23	0	0	0	746.13	716.81	701.94	0	0	0	0	0	0	0	737.51	0	0	0	0	752.15	693.57	0	0	0	714.31	0	0	0
9.4832e+12	0	719.64	0	0	0	0	690.32	0	0	0	0	0	0	0	742.95	725.79	725.13	0	0	0	0	727.68	0	0	0	743.89	716.26	701.19	0	0	0	0	0	0	0	736.58	0	0	0	0	748.95	693.06	0	0	0	709.42	0	0	0
9.5297e+12	0	723.71	719.32	0	0	0	695.65	0	0	0	0	0	0	0	744.77	756.91	732.25	0	0	0	716.33	730.9	0	0	0	745.7	720.12	705.8	0	695.48	0	0	0	0	0	738.85	0	0	0	0	753.46	698.06	0	0	0	746.57	0	0	0
9.5762e+12	0	722.99	704.34	0	0	0	694.49	0	0	0	0	0	0	0	748.66	743.89	735.13	0	0	0	701.1	730.35	0	0	0	749.67	719.35	704.9	0	692.32	0	0	0	0	0	739.27	0	0	0	0	758.42	697.56	0	0	0	728.28	0	0	0
9.6227e+12	0	722.54	692.72	0	0	0	693.69	0	0	0	0	0	0	0	748.43	736.02	732.29	0	0	0	0	730.47	0	0	0	749.42	719.13	704.45	0	0	0	0	0	0	0	739.84	0	0	0	0	756.39	697.06	0	0	0	719.81	0	0	0
9.6692e+12	0	722.22	0	0	0	0	693.04	0	0	0	0	0	0	0	746.51	730.45	728.99	0	0	0	0	730.24	0	0	0	747.48	718.8	703.88	0	0	0	0	0	0	0	739.38	0	0	0	0	753.16	696.54	0	0	0	714.03	0	0	0
9.7157e+12	0	726.4	0	0	0	0	698.59	0	0	0	0	0	0	0	746.65	724.73	727.63	0	0	0	0	733.81	0	0	0	747.54	722.92	708.65	0	0	0	0	0	0	0	741.97	0	0	0	0	751.35	701.35	0	0	0	713.23	0	0	0
9.7622e+12	0	725.68	714.49	0	0	0	697.38	0	0	0	0	0	0	0	747.88	754.64	736.17	0	0	0	711.09	732.59	0	0	0	748.86	721.8	707.42	0	695.86	0	0	0	0	0	740.61	0	0	0	0	757.87	700.86	0	0	0	741.19	0	0	0
9.8086e+12	0	725	702.53	0	0	0	696.37	0	0	0	0	0	0	0	750.81	743.01	736.22	0	0	0	698.8	732.38	0	0	0	751.83	721.25	706.73	0	691.13	0	0	0	0	0	741.49	0	0	0	0	760.08	700.36	0	0	0	726.97	0	0	0
9.8551e+12	0	724.64	0	0	0	0	695.63	0	0	0	0	0	0	0	749.89	735.78	733	0	0	0	0	732.49	0	0	0	750.88	721.09	706.33	0	0	0	0	0	0	0	741.81	0	0	0	0	757.42	699.85	0	0	0	719.37	0	0	0
9.9016e+12	0	724.32	0	0	0	0	694.96	0	0	0	0	0	0	0	747.73	730.51	729.65	0	0	0	0	732.13	0	0	0	748.69	720.68	705.71	0	0	0	0	0	0	0	741.11	0	0	0	0	754.06	699.34	0	0	0	713.93	0	0	0
9.9481e+12	0	728.33	743.11	0	0	0	700.23	0	0	0	0	0	0	0	747.56	754.23	728.83	0	0	0	735.49	735.39	0	0	0	748.46	724.53	710.18	0	690.17	0	0	0	0	0	743.33	0	0	0	0	752.33	704	0	0	0	781.11	0	0	0
9.9946e+12	0	727.55	711.74	0	0	0	699	0	0	0	0	0	0	0	750.95	752.59	738.75	0	0	0	708.39	734.3	0	0	0	751.96	723.44	709	0	696.56	0	0	0	0	0	742.57	0	0	0	0	761.27	703.51	0	0	0	737.58	0	0	0
1.0041e+13	0	726.97	701.31	0	0	0	698.16	0	0	0	0	0	0	0	752.63	742.28	737.06	0	0	0	697.18	734.37	0	0	0	753.65	723.12	708.52	0	690.43	0	0	0	0	0	743.61	0	0	0	0	761.39	703.02	0	0	0	725.86	0	0	0
1.0088e+13	0	726.67	0	0	0	0	697.5	0	0	0	0	0	0	0	751.17	735.6	733.62	0	0	0	0	734.41	0	0	0	752.16	722.96	708.12	0	0	0	0	0	0	0	743.62	0	0	0	0	758.31	702.52	0	0	0	718.95	0	0	0
1.0134e+13	0	726.33	0	0	0	0	696.78	0	0	0	0	0	0	0	748.83	730.59	730.26	0	0	0	0	733.9	0	0	0	749.8	722.46	707.43	0	0	0	0	0	0	0	742.71	0	0	0	0	754.88	702.01	0	0	0	713.81	0	0	0
1.0181e+13	0	730.15	729.64	0	0	0	701.75	0	0	0	0	0	0	0	749.01	765.02	733.47	0	0	0	726.33	736.87	0	0	0	749.94	726.03	711.61	0	695.53	0	0	0	0	0	744.61	0	0	0	0	755.65	706.53	0	0	0	762.53	0	0	0
1.0227e+13	0	729.35	709.08	0	0	0	700.6	0	0	0	0	0	0	0	753.64	750.89	740.42	0	0	0	705.94	736.07	0	0	0	754.67	725.1	710.59	0	696.38	0	0	0	0	0	744.65	0	0	0	0	763.76	706.04	0	0	0	734.79	0	0	0
1.0274e+13	0	728.88	699.67	0	0	0	699.89	0	0	0	0	0	0	0	754.18	741.66	737.71	0	0	0	694.33	736.3	0	0	0	755.2	724.95	710.26	0	0	0	0	0	0	0	745.58	0	0	0	0	762.45	705.55	0	0	0	724.8	0	0	0
1.032e+13	0	728.61	0	0	0	0	699.25	0	0	0	0	0	0	0	752.32	735.43	734.16	0	0	0	0	736.21	0	0	0	753.31	724.73	709.81	0	0	0	0	0	0	0	745.3	0	0	0	0	759.1	705.04	0	0	0	718.45	0	0	0
1.0366e+13	0	728.24	0	0	0	0	698.49	0	0	0	0	0	0	0	749.84	730.66	730.81	0	0	0	0	735.56	0	0	0	750.8	724.13	709.04	0	0	0	0	0	0	0	744.19	0	0	0	0	755.63	704.54	0	0	0	713.57	0	0	0
1.0413e+13	0	731.86	722.54	0	0	0	703.18	0	0	0	0	0	0	0	751.57	763.5	738.85	0	0	0	719.39	738.27	0	0	0	752.54	727.45	712.96	0	698.98	0	0	0	0	0	745.97	0	0	0	0	760.47	708.93	0	0	0	752.05	0	0	0
1.0459e+13	0	731.1	707.46	0	0	0	702.17	0	0	0	0	0	0	0	755.9	749.46	741.52	0	0	0	704.26	737.87	0	0	0	756.94	726.77	712.18	0	696.28	0	0	0	0	0	746.74	0	0	0	0	765.59	708.45	0	0	0	732.75	0	0	0
1.0506e+13	0	730.74	698.34	0	0	0	701.56	0	0	0	0	0	0	0	755.51	741.11	738.23	0	0	0	691.68	738.15	0	0	0	756.53	726.72	711.93	0	0	0	0	0	0	0	747.41	0	0	0	0	763.32	707.95	0	0	0	724.01	0	0	0
1.0552e+13	0	730.48	0	0	0	0	700.91	0	0	0	0	0	0	0	753.34	735.27	734.62	0	0	0	0	737.9	0	0	0	754.33	726.41	711.4	0	0	0	0	0	0	0	746.84	0	0	0	0	759.81	707.45	0	0	0	718.12	0	0	0
1.0599e+13	0	734.31	0	0	0	691.26	705.77	0	0	0	0	0	0	0	752.91	729.17	732.66	0	0	0	0	741.01	0	0	0	753.84	730.05	715.58	0	0	0	0	0	0	0	748.91	0	0	0	0	757.47	711.69	0	0	0	717.89	0	0	0
1.0645e+13	0	733.49	718.1	0	0	690.66	704.52	0	0	0	0	0	0	0	754.67	760.69	742.63	0	0	0	714.74	739.68	0	0	0	755.67	728.83	714.26	0	700.32	0	0	0	0	0	747.55	0	0	0	0	764.76	711.22	0	0	0	746.17	0	0	0
1.0692e+13	0	732.81	706.01	0	0	690.08	703.7	0	0	0	0	0	0	0	757.77	748.26	742.26	0	0	0	702.57	739.68	0	0	0	758.81	728.44	713.76	0	695.82	0	0	0	0	0	748.75	0	0	0	0	766.95	710.74	0	0	0	731.29	0	0	0
1.0738e+13	0	732.54	696.59	0	0	0	703.16	0	0	0	0	0	0	0	756.66	740.64	738.64	0	0	0	0	739.9	0	0	0	757.68	728.4	713.51	0	0	0	0	0	0	0	749.08	0	0	0	0	764.06	710.24	0	0	0	723.47	0	0	0
1.0785e+13	0	732.26	0	0	0	0	702.48	0	0	0	0	0	0	0	754.26	735.14	735.02	0	0	0	0	739.48	0	0	0	755.26	727.98	712.9	0	0	0	0	0	0	0	748.26	0	0	0	0	760.44	709.74	0	0	0	717.95	0	0	0
1.0831e+13	0	735.91	749.09	0	0	693.8	707.08	0	0	0	0	0	0	0	753.58	760.66	733.86	0	0	0	741.78	742.28	0	0	0	754.51	731.35	716.79	0	692.6	0	0	0	0	0	749.99	0	0	0	0	758.3	713.88	0	0	0	787.43	0	0	0
1.0878e+13	0	735.04	714.65	0	0	693.22	705.88	0	0	0	0	0	0	0	757.61	758.17	744.91	0	0	0	711.34	741.17	0	0	0	758.64	730.22	715.59	0	700.27	0	0	0	0	0	749.37	0	0	0	0	767.95	713.41	0	0	0	742.04	0	0	0
1.0924e+13	0	734.5	704.42	0	0	692.62	705.24	0	0	0	0	0	0	0	759.31	747.23	742.76	0	0	0	700.76	741.46	0	0	0	760.35	730.09	715.32	0	694.85	0	0	0	0	0	750.64	0	0	0	0	767.98	712.92	0	0	0	729.87	0	0	0
1.0971e+13	0	734.28	694.06	0	0	692.01	704.72	0	0	0	0	0	0	0	757.65	740.22	738.98	0	0	0	0	741.53	0	0	0	758.68	730	715.02	0	0	0	0	0	0	0	750.61	0	0	0	0	764.68	712.43	0	0	0	722.8	0	0	0
1.1017e+13	0	733.96	0	0	0	691.4	703.98	0	0	0	0	0	0	0	755.09	735.02	735.38	0	0	0	0	740.95	0	0	0	756.09	729.46	714.31	0	0	0	0	0	0	0	749.56	0	0	0	0	761.01	711.93	0	0	0	717.61	0	0	0
1.1064e+13	0	737.41	733.73	0	0	696.24	708.31	0	0	0	0	0	0	0	754.95	771.01	739	0	0	0	729.57	743.47	0	0	0	755.91	732.55	717.92	0	699.07	0	0	0	0	0	751.01	0	0	0	0	761.75	715.97	0	0	0	768.28	0	0	0
1.111e+13	0	736.55	711.97	0	0	695.66	707.22	0	0	0	0	0	0	0	760.12	756.08	746.25	0	0	0	708.65	742.74	0	0	0	761.17	731.65	716.96	0	699.79	0	0	0	0	0	751.3	0	0	0	0	770.2	715.5	0	0	0	739.07	0	0	0
1.1157e+13	0	736.15	702.93	0	0	695.04	706.72	0	0	0	0	0	0	0	760.59	746.35	743.12	0	0	0	698.69	743.16	0	0	0	761.63	731.68	716.83	0	693.41	0	0	0	0	0	752.37	0	0	0	0	768.77	715.01	0	0	0	728.73	0	0	0
1.1203e+13	0	735.95	691.44	0	0	694.45	706.17	0	0	0	0	0	0	0	758.53	739.85	739.26	0	0	0	0	743.06	0	0	0	759.55	731.5	716.44	0	0	0	0	0	0	0	752.01	0	0	0	0	765.21	714.51	0	0	0	722.25	0	0	0
1.125e+13	0	735.57	0	0	0	693.85	705.36	0	0	0	0	0	0	0	755.84	734.9	735.69	0	0	0	0	742.32	0	0	0	756.84	730.84	715.62	0	0	0	0	0	0	0	750.76	0	0	0	0	761.51	714.02	0	0	0	717.32	0	0	0
1.1296e+13	0	738.83	724.54	0	0	698.54	709.44	0	0	0	0	0	0	0	757.53	769.13	744.57	0	0	0	721.02	744.61	0	0	0	758.53	733.7	718.99	0	701.39	0	0	0	0	0	752.16	0	0	0	0	766.57	717.96	0	0	0	757.05	0	0	0
1.1343e+13	0	738.04	709.67	0	0	697.97	708.55	0	0	0	0	0	0	0	762.16	754.33	747.03	0	0	0	706.34	744.37	0	0	0	763.22	733.13	718.36	0	698.96	0	0	0	0	0	753.22	0	0	0	0	771.79	717.49	0	0	0	736.8	0	0	0
1.1389e+13	0	737.77	701.43	0	0	697.38	708.13	0	0	0	0	0	0	0	761.65	745.58	743.36	0	0	0	696.31	744.77	0	0	0	762.7	733.22	718.26	0	691.87	0	0	0	0	0	753.95	0	0	0	0	769.38	717	0	0	0	727.78	0	0	0
1.1436e+13	0	737.55	0	0	0	696.79	707.53	0	0	0	0	0	0	0	759.29	739.51	739.48	0	0	0	0	744.49	0	0	0	760.32	732.91	717.76	0	0	0	0	0	0	0	753.29	0	0	0	0	765.67	716.5	0	0	0	721.76	0	0	0
1.1482e+13	690.2	741.08	0	0	0	701.31	711.84	0	0	0	0	0	0	0	758.42	733.07	737.03	0	0	0	0	747.22	0	0	0	759.39	736.15	721.44	0	0	0	0	0	0	0	754.96	0	0	0	0	762.91	720.34	0	0	0	721.96	0	0	0
1.1529e+13	0	740.17	720.32	0	0	700.74	710.53	0	0	0	0	0	0	0	760.57	765.93	748.21	0	0	0	716.89	745.81	0	0	0	761.61	734.84	720.06	0	702.98	0	0	0	0	0	753.61	0	0	0	0	770.69	719.87	0	0	0	750.5	0	0	0
1.1575e+13	0	739.52	708.37	0	0	700.16	709.87	0	0	0	0	0	0	0	763.8	752.86	747.48	0	0	0	704.92	746	0	0	0	764.86	734.61	719.75	0	698.65	0	0	0	0	0	755.05	0	0	0	0	772.91	719.4	0	0	0	735	0	0	0
1.1622e+13	0	739.33	700.28	0	0	699.59	709.47	0	0	0	0	0	0	0	762.55	744.9	743.52	0	0	0	693.95	746.28	0	0	0	763.6	734.68	719.61	0	690.53	0	0	0	0	0	755.38	0	0	0	0	769.87	718.9	0	0	0	726.98	0	0	0
1.1668e+13	0	739.07	0	0	0	699	708.8	0	0	0	0	0	0	0	759.97	739.19	739.67	0	0	0	0	745.81	0	0	0	761	734.22	718.98	0	0	0	0	0	0	0	754.45	0	0	0	0	766.06	718.41	0	0	0	721.36	0	0	0
1.1715e+13	691.94	742.41	750.17	0	0	703.39	712.86	0	0	0	0	0	0	0	758.89	766.1	738.27	0	0	0	746.11	748.24	0	0	0	759.86	737.19	722.38	0	694.39	0	0	0	0	0	755.79	0	0	0	0	763.6	722.16	0	0	0	792.58	0	690.64	0
1.1761e+13	691.16	741.47	716.86	0	0	702.83	711.62	0	0	0	0	0	0	0	763.39	763.07	750.24	0	0	0	713.55	747.12	0	0	0	764.44	736.03	721.19	0	703.02	0	0	0	0	0	755.3	0	0	0	0	773.69	721.7	0	0	0	746.17	0	0	0
1.1808e+13	690.39	740.98	706.91	0	0	702.26	711.17	0	0	0	0	0	0	0	765.11	751.6	747.72	0	0	0	703.33	747.59	0	0	0	766.17	736.08	721.12	0	697.95	0	0	0	0	0	756.73	0	0	0	0	773.7	721.22	0	0	0	733.54	0	0	0
1.1854e+13	0	740.84	698.76	0	0	701.68	710.75	0	0	0	0	0	0	0	763.31	744.3	743.64	0	0	0	691.24	747.69	0	0	0	764.36	736.04	720.88	0	0	0	0	0	0	0	756.68	0	0	0	0	770.26	720.72	0	0	0	726.27	0	0	0
1.1901e+13	0	740.52	0	0	0	701.11	710	0	0	0	0	0	0	0	760.57	738.91	739.83	0	0	0	0	747.04	0	0	0	761.6	735.45	720.13	0	0	0	0	0	0	0	755.51	0	0	0	0	766.4	720.23	0	0	0	720.99	0	0	0
1.1947e+13	693.61	743.66	736.32	0	0	705.37	713.81	0	0	0	0	0	0	0	760.19	776.12	743.86	0	0	0	732.63	749.18	0	0	0	761.18	738.16	723.26	0	702.38	0	690.12	0	0	0	756.59	0	0	0	0	767.1	723.92	0	0	0	773.48	0	692.64	0
1.1993e+13	692.84	742.75	714.46	0	0	704.82	712.77	0	0	0	0	0	0	0	765.73	760.67	751.32	0	0	0	711.13	748.54	0	0	0	766.79	737.3	722.4	0	702.73	0	0	0	0	0	757.1	0	0	0	0	775.74	723.45	0	0	0	742.92	0	691.95	0
1.204e+13	692.07	742.43	705.66	0	0	704.25	712.45	0	0	0	0	0	0	0	766.16	750.52	747.83	0	0	0	701.82	749.1	0	0	0	767.23	737.49	722.44	0	697.23	0	0	0	0	0	758.26	0	0	0	0	774.27	722.96	0	0	0	732.23	0	691.26	0
1.2086e+13	691.27	742.28	696.82	0	0	703.68	711.96	0	0	0	0	0	0	0	763.96	743.76	743.71	0	0	0	0	749	0	0	0	765.01	737.32	722.07	0	0	0	0	0	0	0	757.84	0	0	0	0	770.57	722.47	0	0	0	725.58	0	690.59	0
1.2133e+13	690.48	741.88	0	0	0	703.11	711.13	0	0	0	0	0	0	0	761.1	738.65	739.96	0	0	0	0	748.17	0	0	0	762.13	736.59	721.19	0	0	0	0	0	0	0	756.48	0	0	0	0	766.7	721.98	0	0	0	720.59	0	0	0
1.2179e+13	695.26	744.83	727.64	0	0	707.27	714.71	0	0	0	0	0	0	0	762.75	774.05	749.57	0	0	0	724.21	750.12	0	0	0	763.78	739.08	724.11	0	705.54	0	692.73	0	0	0	757.58	0	0	0	0	771.85	725.6	0	0	0	761.55	0	694.57	0
1.2226e+13	694.48	744.03	712.34	0	0	706.71	713.93	0	0	0	0	0	0	0	767.58	758.66	751.85	0	0	0	708.97	750.02	0	0	0	768.65	738.63	723.65	0	702.13	0	692.21	0	0	0	758.87	0	0	0	0	777.14	725.13	0	0	0	740.42	0	693.9	0
1.2272e+13	693.68	743.84	704.39	0	0	706.15	713.67	0	0	0	0	0	0	0	767.01	749.56	747.86	0	0	0	700.13	750.52	0	0	0	768.08	738.84	723.69	0	696.27	0	691.69	0	0	0	759.63	0	0	0	0	774.68	724.63	0	0	0	731.12	0	693.24	0
1.2319e+13	692.87	743.65	694.63	0	0	705.59	713.1	0	0	0	0	0	0	0	764.51	743.26	743.74	0	0	0	0	750.2	0	0	0	765.56	738.51	723.17	0	0	0	691.17	0	0	0	758.89	0	0	0	0	770.82	724.14	0	0	0	724.98	0	692.51	0
1.2365e+13	697.55	746.94	0	0	0	709.62	716.98	0	0	0	0	0	0	0	763.29	736.54	740.88	0	0	0	0	752.62	0	0	0	764.29	741.42	726.45	0	0	0	695.75	0	0	0	760.25	0	0	0	0	767.73	727.66	0	0	0	725.56	0	697.11	0
1.2412e+13	696.81	745.95	722.8	0	0	709.07	715.61	0	0	0	0	0	0	0	765.72	770.56	753.08	0	0	0	719.22	751.14	0	0	0	766.78	740.03	725.01	0	706	0	695.24	0	0	0	758.91	0	0	0	0	775.82	727.21	0	0	0	754.53	0	696.45	0
1.2458e+13	696.06	745.32	710.72	0	0	708.52	715.1	0	0	0	0	0	0	0	769.03	756.96	752.06	0	0	0	707.2	751.5	0	0	0	770.11	739.97	724.91	0	701.47	0	694.7	0	0	0	760.53	0	0	0	0	778.07	726.73	0	0	0	738.43	0	695.77	0
1.2505e+13	695.27	745.2	703.22	0	0	707.97	714.83	0	0	0	0	0	0	0	767.7	748.7	747.82	0	0	0	698.31	751.83	0	0	0	768.78	740.11	724.85	0	694.81	0	694.18	0	0	0	760.86	0	0	0	0	774.97	726.23	0	0	0	730.18	0	695.08	0
1.2551e+13	694.46	744.96	692.65	0	0	707.41	714.16	0	0	0	0	0	0	0	764.99	742.8	743.75	0	0	0	0	751.31	0	0	0	766.04	739.62	724.19	0	0	0	693.67	0	0	0	759.85	0	0	0	0	771.03	725.74	0	0	0	724.46	0	694.39	0
1.2598e+13	699.03	748.05	753.66	0	0	711.34	717.79	0	0	0	0	0	0	0	763.58	770.74	742.18	0	0	0	746.35	753.43	0	0	0	764.59	742.25	727.19	0	695.51	0	698.12	0	0	0	760.87	0	0	0	0	768.31	729.21	0	0	0	797.01	0	698.86	0
1.2644e+13	698.28	747.04	719.13	0	0	710.8	716.55	0	0	0	0	0	0	0	768.42	767.41	754.91	0	0	0	715.42	752.32	0	0	0	769.48	741.08	726.01	0	705.28	0	697.62	0	0	0	760.49	0	0	0	0	778.65	728.75	0	0	0	749.86	0	698.21	0
1.2691e+13	697.52	746.61	709.16	0	0	710.25	716.26	0	0	0	0	0	0	0	770.16	755.5	752.08	0	0	0	705.43	752.93	0	0	0	771.24	741.28	726.14	0	700.57	0	697.11	0	0	0	762.04	0	0	0	0	778.7	728.26	0	0	0	736.81	0	697.53	0
1.2737e+13	696.75	746.52	701.74	0	0	709.7	715.92	0	0	0	0	0	0	0	768.27	747.94	747.74	0	0	0	695.4	753.05	0	0	0	769.34	741.29	725.94	0	692.8	0	696.6	0	0	0	761.96	0	0	0	0	775.18	727.76	0	0	0	729.37	0	696.86	0
1.2784e+13	695.98	746.19	690.24	0	0	709.15	715.16	0	0	0	0	0	0	0	765.4	742.38	743.74	0	0	0	0	752.33	0	0	0	766.45	740.64	725.13	0	0	0	696.09	0	0	0	760.71	0	0	0	0	771.19	727.28	0	0	0	724	0	696.19	0
1.283e+13	700.45	749.08	738.88	0	0	712.99	718.54	0	0	0	0	0	0	0	764.82	780.51	748.15	0	0	0	734.09	754.18	0	0	0	765.85	743.02	727.87	0	704.18	0	700.39	0	0	0	761.5	0	0	0	0	771.83	730.69	0	0	0	778.07	0	700.54	0
1.2877e+13	699.71	748.14	716.73	0	0	712.45	717.56	0	0	0	0	0	0	0	770.61	764.75	755.77	0	0	0	713.03	753.61	0	0	0	771.69	742.22	727.12	0	704.96	0	699.89	0	0	0	762.17	0	0	0	0	780.56	730.23	0	0	0	746.45	0	699.88	0
1.2923e+13	698.94	747.88	708.02	0	0	711.91	717.4	0	0	0	0	0	0	0	771.03	754.23	751.99	0	0	0	704.12	754.28	0	0	0	772.12	742.55	727.31	0	699.96	0	699.38	0	0	0	763.4	0	0	0	0	779.1	729.74	0	0	0	735.44	0	699.22	0
1.297e+13	698.16	747.77	700.45	0	0	711.36	716.96	0	0	0	0	0	0	0	768.73	747.25	747.64	0	0	0	693.18	754.16	0	0	0	769.81	742.38	726.94	0	691.24	0	698.88	0	0	0	762.94	0	0	0	0	775.32	729.24	0	0	0	728.63	0	698.56	0
1.3016e+13	697.4	747.35	0	0	0	710.81	716.09	0	0	0	0	0	0	0	765.76	741.99	743.72	0	0	0	0	753.27	0	0	0	766.81	741.59	726	0	0	0	698.37	0	0	0	761.49	0	0	0	0	771.33	728.76	0	0	0	723.57	0	697.89	0
1.3063e+13	701.78	750.05	729.45	0	0	714.56	719.26	0	0	0	0	0	0	0	767.36	778.34	753.94	0	0	0	725.74	754.94	0	0	0	768.41	743.76	728.56	0	707.34	0	702.55	0	0	0	762.36	0	0	0	0	776.47	732.12	0	0	0	765.67	0	702.13	0
1.3109e+13	701.05	749.25	714.33	0	0	714.03	718.6	0	0	0	0	0	0	0	772.31	762.53	756.09	0	0	0	710.8	754.97	0	0	0	773.4	743.43	728.27	0	704.28	0	702.06	0	0	0	763.81	0	0	0	0	781.81	731.65	0	0	0	743.74	0	701.49	0
1.3156e+13	700.29	749.12	706.62	0	0	713.49	718.47	0	0	0	0	0	0	0	771.71	753.11	751.83	0	0	0	702.56	755.53	0	0	0	772.8	743.74	728.41	0	699.02	0	701.56	0	0	0	764.6	0	0	0	0	779.35	731.15	0	0	0	734.16	0	700.83	0
1.3202e+13	699.53	748.96	698.81	0	0	712.94	717.91	0	0	0	0	0	0	0	769.12	746.62	747.51	0	0	0	690.59	755.18	0	0	0	770.2	743.39	727.86	0	0	0	701.06	0	0	0	763.81	0	0	0	0	775.41	730.65	0	0	0	727.88	0	700.18	0
1.3249e+13	703.78	752.04	0	0	0	716.61	721.43	0	0	0	0	690.86	0	0	767.63	739.64	744.29	0	0	0	0	757.35	0	0	0	768.66	746.02	730.8	0	0	0	705.1	0	0	0	764.92	0	0	0	0	772.07	733.94	0	0	0	728.8	0	704.29	0
1.3295e+13	703.07	750.98	724.69	0	0	716.07	720	0	0	0	0	690.13	0	0	770.25	774.64	757.34	0	0	0	721.04	755.83	0	0	0	771.32	744.57	729.33	0	708.04	0	704.61	0	0	0	763.59	0	0	0	0	780.3	733.49	0	0	0	758.17	0	703.65	0
1.3342e+13	702.32	750.39	712.79	0	0	715.54	719.65	0	0	0	0	0	0	0	773.61	760.62	756.1	0	0	0	709.22	756.31	0	0	0	774.7	744.65	729.42	0	703.81	0	704.12	0	0	0	765.33	0	0	0	0	782.61	733.01	0	0	0	741.52	0	703.02	0
1.3388e+13	701.57	750.32	705.6	0	0	715	719.46	0	0	0	0	0	0	0	772.24	752.09	751.61	0	0	0	701.14	756.68	0	0	0	773.34	744.84	729.41	0	698.19	0	703.62	0	0	0	765.67	0	0	0	0	779.49	732.5	0	0	0	733.05	0	702.37	0
1.3435e+13	700.82	750.08	697.14	0	0	714.46	718.78	0	0	0	0	0	0	0	769.43	746.02	747.36	0	0	0	0	756.12	0	0	0	770.51	744.32	728.7	0	0	0	703.13	0	0	0	764.59	0	0	0	0	775.46	732.01	0	0	0	727.22	0	701.72	0
1.3481e+13	705.01	752.97	757.37	0	0	718.05	722.04	0	0	0	0	692.39	0	0	767.78	774.71	745.66	0	0	0	752.46	757.99	0	0	0	768.81	746.67	731.35	0	697.74	0	707.06	0	0	0	765.38	0	0	0	0	772.55	735.26	0	0	0	800.78	0	705.74	0
1.3528e+13	704.3	751.91	721.52	0	0	717.52	720.81	0	0	0	0	691.67	0	0	772.82	771.25	759	0	0	0	717.79	756.89	0	0	0	773.91	745.5	730.22	0	708.05	0	706.57	0	0	0	765.07	0	0	0	0	782.99	734.81	0	0	0	753.18	0	705.11	0
1.3574e+13	703.55	751.53	711.5	0	0	716.99	720.68	0	0	0	0	690.93	0	0	774.59	758.97	755.93	0	0	0	707.79	757.61	0	0	0	775.69	745.84	730.52	0	703.29	0	706.09	0	0	0	766.7	0	0	0	0	783.09	734.31	0	0	0	739.73	0	704.48	0
1.3621e+13	702.8	751.47	704.56	0	0	716.45	720.38	0	0	0	0	690.21	0	0	772.65	751.18	751.37	0	0	0	699.55	757.74	0	0	0	773.75	745.87	730.33	0	697.16	0	705.6	0	0	0	766.6	0	0	0	0	779.54	733.81	0	0	0	732.12	0	703.83	0
1.3667e+13	702.06	751.14	695.25	0	0	715.91	719.58	0	0	0	0	0	0	0	769.69	745.47	747.2	0	0	0	0	756.97	0	0	0	770.77	745.17	729.46	0	0	0	705.1	0	0	0	765.29	0	0	0	0	775.47	733.33	0	0	0	726.67	0	703.19	0
1.3713e+13	706.17	753.83	741.37	0	0	719.43	722.61	0	0	0	0	693.91	0	0	768.96	784.27	751.94	0	0	0	736.87	758.57	0	0	0	770.02	747.27	731.87	0	707.74	0	708.93	0	0	0	765.86	0	0	0	0	776.02	736.53	0	0	0	782.08	0	707.13	0
1.376e+13	705.46	752.85	718.87	0	0	718.91	721.7	0	0	0	0	693.13	0	0	774.88	768.38	759.67	0	0	0	715.09	758.08	0	0	0	775.98	746.54	731.23	0	707.55	0	708.45	0	0	0	766.64	0	0	0	0	784.77	736.07	0	0	0	749.55	0	706.5	0
1.3806e+13	704.72	752.65	710.17	0	0	718.38	721.67	0	0	0	0	692.41	0	0	775.32	757.54	755.66	0	0	0	706.31	758.82	0	0	0	776.42	746.97	731.55	0	702.6	0	707.97	0	0	0	767.91	0	0	0	0	783.36	735.56	0	0	0	738.23	0	705.88	0
1.3853e+13	703.98	752.57	703.29	0	0	717.84	721.26	0	0	0	0	691.69	0	0	772.96	750.36	751.11	0	0	0	697.33	758.7	0	0	0	774.06	746.8	731.17	0	695.57	0	707.48	0	0	0	767.42	0	0	0	0	779.53	735.06	0	0	0	731.28	0	705.24	0
1.3899e+13	703.26	752.14	693.28	0	0	717.3	720.35	0	0	0	0	690.96	0	0	769.89	744.97	747.04	0	0	0	0	757.74	0	0	0	770.98	745.95	730.16	0	0	0	706.99	0	0	0	765.91	0	0	0	0	775.45	734.59	0	0	0	726.14	0	704.6	0
1.3946e+13	707.3	754.63	732.77	0	0	720.76	723.18	0	0	0	0	695.35	0	0	771.44	782.06	757.76	0	0	690.71	728.58	759.19	0	0	0	772.51	747.86	732.41	0	710.8	0	710.73	0	0	0	766.6	0	0	0	0	780.54	737.75	0	0	0	769.28	0	708.46	0
1.3992e+13	706.57	753.83	716.88	0	0	720.24	722.65	0	0	0	0	694.6	0	0	776.46	765.96	759.81	0	0	690.06	713.11	759.32	0	0	0	777.55	747.64	732.3	0	707.03	0	710.25	0	0	0	768.15	0	0	0	0	785.9	737.28	0	0	0	746.71	0	707.84	0
1.4039e+13	705.83	753.75	709.07	0	0	719.71	722.62	0	0	0	0	693.88	0	0	775.85	756.27	755.33	0	0	0	705.04	759.93	0	0	0	776.96	748.02	732.52	0	701.95	0	709.76	0	0	0	768.97	0	0	0	0	783.47	736.77	0	0	0	736.91	0	707.21	0
1.4085e+13	705.1	753.6	702.03	0	0	719.17	722.07	0	0	0	0	693.11	0	0	773.2	749.6	750.84	0	0	0	695.01	759.56	0	0	0	774.3	747.65	731.94	0	693.98	0	709.28	0	0	0	768.14	0	0	0	0	779.48	736.27	0	0	0	730.52	0	706.58	0
1.4132e+13	709.05	756.52	0	0	0	722.56	725.28	0	0	0	0	697.41	0	0	771.49	742.42	747.33	0	0	693.09	0	761.53	0	0	0	772.56	750.05	734.58	0	0	0	712.92	0	0	0	769.05	0	0	0	0	775.95	739.37	0	0	0	731.77	0	710.34	0
1.4178e+13	708.37	755.4	727.78	0	0	722.04	723.82	0	0	0	0	696.69	0	0	774.23	778.23	761.07	0	0	692.39	723.59	759.97	0	0	0	775.32	748.55	733.09	0	711.25	0	712.44	0	0	0	767.73	0	0	0	0	784.21	738.93	0	0	0	761.56	0	709.73	0
1.4225e+13	707.65	754.83	715.26	0	0	721.52	723.63	0	0	0	0	695.99	0	0	777.62	763.89	759.66	0	0	691.74	711.41	760.55	0	0	0	778.73	748.76	733.36	0	706.4	0	711.96	0	0	0	769.55	0	0	0	0	786.58	738.44	0	0	0	744.43	0	709.11	0
1.4271e+13	706.91	754.81	708.05	0	0	720.99	723.5	0	0	0	0	695.28	0	0	776.24	755.14	754.98	0	0	691.07	703.72	760.94	0	0	0	777.36	749	733.4	0	701.1	0	711.48	0	0	0	769.89	0	0	0	0	783.47	737.93	0	0	0	735.77	0	708.49	0
1.4318e+13	706.19	754.57	700.74	0	0	720.45	722.81	0	0	0	0	694.53	0	0	773.37	748.91	750.57	0	0	690.41	692.93	760.34	0	0	0	774.47	748.43	732.64	0	692.3	0	711	0	0	0	768.77	0	0	0	0	779.39	737.44	0	0	0	729.84	0	707.86	0
1.4364e+13	710.09	757.29	762.59	0	0	723.78	725.78	0	0	0	0	698.73	0	0	771.52	778.15	748.78	0	0	694.71	754.44	762.01	0	0	0	772.58	750.55	735.01	0	699.93	0	714.55	0	0	0	769.37	0	0	0	0	776.33	740.51	0	0	0	804.2	0	711.56	0
1.4411e+13	709.4	756.19	723.96	0	0	723.27	724.57	0	0	0	0	698	0	0	776.68	774.68	762.6	0	0	694.04	719.72	760.92	0	0	0	777.78	749.38	733.93	0	710.42	0	714.08	0	0	0	769.11	0	0	0	0	786.78	740.05	0	0	0	756.37	0	710.95	0
1.4457e+13	708.68	755.84	713.7	0	0	722.75	724.59	0	0	0	0	697.29	0	0	778.48	762.11	759.35	0	0	693.39	709.76	761.72	0	0	0	779.59	749.84	734.38	0	705.6	0	713.61	0	0	0	770.79	0	0	0	0	786.95	739.55	0	0	0	742.55	0	710.34	0
1.4504e+13	707.95	755.82	706.92	0	0	722.21	724.33	0	0	0	0	696.58	0	0	776.52	754.12	754.61	0	0	692.7	702.16	761.86	0	0	0	777.64	749.88	734.2	0	700.03	0	713.13	0	0	0	770.68	0	0	0	0	783.4	739.04	0	0	0	734.76	0	709.72	0
1.455e+13	707.25	755.48	699.28	0	0	721.68	723.5	0	0	0	0	695.88	0	0	773.49	748.27	750.3	0	0	692.05	690.63	761.05	0	0	0	774.59	749.14	733.28	0	690.62	0	712.65	0	0	0	769.33	0	0	0	0	779.27	738.57	0	0	0	729.21	0	709.09	0
1.4597e+13	711.09	758	744.58	0	0	724.96	726.23	0	0	0	0	699.97	0	0	772.63	787.58	755.33	0	0	696.28	739.24	762.46	0	0	0	773.72	751.01	735.41	0	710.7	0	716.13	0	0	0	769.72	0	0	0	0	779.73	741.6	0	0	0	785.82	0	712.72	0
1.4643e+13	710.39	757	721.13	0	0	724.44	725.4	0	0	0	0	699.27	0	0	778.63	771.65	763.15	0	0	695.62	717.06	762.01	0	0	0	779.73	750.34	734.89	0	709.87	0	715.65	0	0	0	770.57	0	0	0	0	788.45	741.13	0	0	0	752.52	0	712.12	0
1.469e+13	709.66	756.85	712.32	0	0	723.92	725.5	0	0	0	0	698.57	0	0	779.08	760.55	758.95	0	0	694.99	708.34	762.81	0	0	0	780.2	750.86	735.33	0	704.9	0	715.18	0	0	0	771.87	0	0	0	0	787.1	740.62	0	0	0	740.9	0	711.51	0
1.4736e+13	708.95	756.78	705.74	0	0	723.39	725.09	0	0	0	0	697.85	0	0	776.7	753.19	754.23	0	0	694.29	700.49	762.68	0	0	0	777.82	750.69	734.93	0	698.87	0	714.71	0	0	0	771.37	0	0	0	0	783.27	740.12	0	0	0	733.81	0	710.89	0
1.4783e+13	708.27	756.34	697.48	0	0	722.86	724.14	0	0	0	0	697.13	0	0	773.56	747.68	750.03	0	0	693.64	0	761.69	0	0	0	774.67	749.78	733.86	0	0	0	714.23	0	0	0	769.81	0	0	0	0	779.13	739.65	0	0	0	728.58	0	710.27	0
1.4829e+13	712.05	758.66	734.18	0	0	726.09	726.69	0	0	0	0	701.16	0	0	775.04	785.38	761.17	0	0	697.78	729.54	762.96	0	0	0	776.14	751.49	735.85	0	712.18	691.33	717.63	0	0	0	770.36	0	0	0	0	784.11	742.65	0	691.17	0	772.67	0	713.85	0
1.4876e+13	711.35	757.86	718.51	0	0	725.58	726.29	0	0	0	0	700.47	0	0	780.09	769.08	763.16	0	0	697.12	714.52	763.16	0	0	0	781.2	751.37	735.9	0	708.74	690.64	717.16	0	0	0	771.98	0	0	0	0	789.48	742.17	0	690.52	0	749.47	0	713.25	0
1.4922e+13	710.62	757.82	710.83	0	0	725.05	726.35	0	0	0	0	699.78	0	0	779.51	759.15	758.49	0	0	696.48	706.74	763.8	0	0	0	780.63	751.81	736.19	0	703.87	0	716.69	0	0	0	772.81	0	0	0	0	787.11	741.65	0	0	0	739.42	0	712.64	0
1.4969e+13	709.91	757.68	704.33	0	0	724.52	725.78	0	0	0	0	699.08	0	0	776.82	752.33	753.85	0	0	695.83	698.42	763.42	0	0	0	777.94	751.42	735.57	0	697.22	0	716.22	0	0	0	771.96	0	0	0	0	783.1	741.16	0	0	0	732.9	0	712.02	0
1.5015e+13	713.62	760.46	696.2	0	0	727.69	728.72	0	0	0	0	703	0	0	774.95	744.95	750.08	0	0	699.83	0	765.22	0	0	0	776.04	753.62	737.96	0	0	693.5	719.54	0	0	0	772.73	0	0	0	0	779.43	744.11	0	693.43	0	734.45	0	715.52	0
1.5062e+13	712.96	759.3	729.05	0	0	727.18	727.23	0	0	0	0	702.31	0	0	777.74	781.45	764.39	0	0	699.2	724.7	763.63	0	0	0	778.84	752.08	736.45	0	712.73	692.78	719.08	0	0	0	771.4	0	0	0	0	787.65	743.66	0	692.76	0	764.56	0	714.92	0
1.5108e+13	712.25	758.75	716.77	0	0	726.67	727.18	0	0	0	0	701.62	0	0	781.16	766.86	762.86	0	0	698.56	712.82	764.29	0	0	0	782.27	752.4	736.89	0	708.1	692.11	718.61	0	0	0	773.26	0	0	0	0	790.07	743.17	0	692.1	0	746.97	0	714.33	0
1.5155e+13	711.54	758.76	709.72	0	0	726.14	727.1	0	0	0	0	700.93	0	0	779.79	757.89	758.01	0	0	697.93	705.45	764.7	0	0	0	780.92	752.67	736.95	0	703.1	691.44	718.14	0	0	0	773.61	0	0	0	0	787.01	742.65	0	691.45	0	738.11	0	713.72	0
1.5201e+13	710.85	758.53	703.05	0	0	725.61	726.38	0	0	0	0	700.24	0	0	776.87	751.53	753.46	0	0	697.27	696.1	764.08	0	0	0	778	752.08	736.14	0	695.55	690.75	717.67	0	0	0	772.47	0	0	0	0	782.9	742.16	0	690.79	0	732.07	0	713.11	0
1.5248e+13	714.51	761.1	761.75	0	0	728.73	729.07	0	0	0	0	704.09	0	0	774.87	781.15	751.6	0	0	701.19	756.27	765.59	0	0	0	775.96	754	738.26	0	702.06	694.93	720.93	0	0	0	772.93	0	0	0	0	779.72	745.09	0	694.98	0	807.01	0	716.55	0
1.5294e+13	713.84	759.97	725.56	0	0	728.23	727.87	0	0	0	0	703.42	0	0	780.09	777.74	765.8	0	0	700.57	721.32	764.5	0	0	0	781.2	752.84	737.22	0	712.4	694.23	720.46	0	0	0	772.69	0	0	0	0	790.11	744.63	0	694.3	0	759.05	0	715.96	0
1.5341e+13	713.11	759.66	715.35	0	0	727.71	728.03	0	0	0	0	702.74	0	0	781.91	764.92	762.4	0	0	699.93	711.39	765.36	0	0	0	783.03	753.39	737.81	0	707.48	693.56	720	0	0	0	774.4	0	0	0	0	790.35	744.12	0	693.66	0	744.9	0	715.37	0
1.5387e+13	712.41	759.66	708.72	0	0	727.18	727.78	0	0	0	0	702.05	0	0	779.95	756.75	757.5	0	0	699.31	704.2	765.5	0	0	0	781.09	753.44	737.62	0	702.28	692.85	719.53	0	0	0	774.3	0	0	0	0	786.84	743.61	0	693.01	0	736.96	0	714.76	0
1.5433e+13	711.74	759.32	701.8	0	0	726.66	726.91	0	0	0	0	701.35	0	0	776.88	750.78	753.07	0	0	698.66	694.11	764.66	0	0	0	778.01	752.66	736.64	0	694.02	692.18	719.06	0	0	0	772.91	0	0	0	0	782.68	743.14	0	692.33	0	731.33	0	714.15	0
1.548e+13	715.36	761.69	746.26	0	0	729.74	729.38	0	0	0	0	705.13	0	0	775.92	790.43	758.33	0	0	702.5	741	765.92	0	0	0	777.03	754.34	738.52	0	712.53	696.27	722.26	0	0	0	773.17	0	0	0	0	783.04	746.03	0	696.44	0	788.88	0	717.54	0
1.5526e+13	714.67	760.68	722.89	0	0	729.24	728.63	0	0	0	0	704.46	0	0	781.94	774.54	766.21	0	0	701.88	718.7	765.51	0	0	0	783.05	753.72	738.11	0	711.82	695.61	721.79	0	0	0	774.06	0	0	0	0	791.7	745.56	0	695.79	0	755.01	0	716.96	0
1.5573e+13	713.94	760.56	714.04	0	0	728.72	728.82	0	0	0	0	703.8	0	0	782.42	763.21	761.86	0	0	701.25	710.01	766.35	0	0	0	783.55	754.31	738.64	0	706.81	694.95	721.33	0	0	0	775.38	0	0	0	0	790.43	745.04	0	695.15	0	743.15	0	716.36	0
1.5619e+13	713.24	760.5	707.65	0	0	728.19	728.4	0	0	0	0	703.12	0	0	780.04	755.7	757	0	0	700.63	702.7	766.21	0	0	0	781.18	754.13	738.21	0	701.29	694.25	720.87	0	0	0	774.88	0	0	0	0	786.61	744.54	0	694.49	0	735.94	0	715.76	0
1.5666e+13	712.58	760.05	700.42	0	0	727.66	727.4	0	0	0	0	702.43	0	0	776.85	750.07	752.68	0	0	699.99	691.94	765.18	0	0	0	777.98	753.18	737.08	0	692.47	693.58	720.4	0	0	0	773.29	0	0	0	0	782.44	744.08	0	693.83	0	730.64	0	715.15	0
1.5712e+13	716.16	762.23	737.36	0	0	730.71	729.71	0	0	0	0	706.14	0	0	778.26	788.23	764.14	0	0	703.75	732.56	766.32	0	0	0	779.38	754.71	738.86	0	715.69	697.57	723.53	0	0	690.31	773.73	0	0	0	0	787.29	746.94	0	697.84	0	775.54	0	718.5	0
1.5759e+13	715.47	761.44	720.86	0	0	730.21	729.44	0	0	0	0	705.47	0	0	783.31	771.82	766.09	0	0	703.13	716.76	766.56	0	0	0	784.43	754.67	739.05	0	711.27	696.91	723.07	0	0	0	775.37	0	0	0	0	792.66	746.46	0	697.2	0	751.86	0	717.92	0
1.5805e+13	714.75	761.43	712.96	0	0	729.69	729.56	0	0	0	0	704.8	0	0	782.75	761.7	761.28	0	0	702.51	708.88	767.24	0	0	0	783.89	755.16	739.39	0	706.23	696.25	722.61	0	0	0	776.22	0	0	0	0	790.35	745.93	0	696.56	0	741.62	0	717.32	0
1.5852e+13	714.06	761.29	706.69	0	0	729.16	728.96	0	0	0	0	704.13	0	0	780.05	754.74	756.5	0	0	701.89	701.33	766.84	0	0	0	781.19	754.75	738.74	0	700.34	695.59	722.15	0	0	0	775.36	0	0	0	0	786.35	745.44	0	695.92	0	735.01	0	716.72	0
1.5898e+13	717.57	763.96	700.4	0	0	732.15	731.67	0	0	0	0	707.76	0	0	778.06	747.19	752.52	0	0	705.55	0	768.51	0	0	0	779.18	756.78	740.9	0	690.2	699.48	725.22	0	0	691.83	776.02	0	0	0	0	782.57	748.26	0	699.8	0	736.84	0	719.99	0
1.5945e+13	716.92	762.77	731.78	0	0	731.65	730.17	0	0	0	0	707.11	0	0	780.86	784.24	767.28	0	0	704.94	727.11	766.9	0	0	0	781.98	755.22	739.38	0	715.73	698.83	724.76	0	0	691.07	774.68	0	0	0	0	790.71	747.82	0	699.18	0	767.27	0	719.42	0
1.5991e+13	716.21	762.23	718.96	0	0	731.14	730.26	0	0	0	0	706.45	0	0	784.29	769.48	765.67	0	0	704.33	714.85	767.6	0	0	0	785.42	755.62	739.97	0	710.46	698.17	724.3	0	0	690.26	776.56	0	0	0	0	793.18	747.32	0	698.55	0	749.31	0	718.83	0
1.6038e+13	715.51	762.27	711.79	0	0	730.62	730.23	0	0	0	0	705.78	0	0	782.94	760.34	760.68	0	0	703.72	707.55	768.03	0	0	0	784.09	755.91	740.05	0	705.42	697.5	723.84	0	0	0	776.92	0	0	0	0	790.17	746.79	0	697.92	0	740.29	0	718.24	0
1.6084e+13	714.85	762.03	705.52	0	0	730.09	729.47	0	0	0	0	705.1	0	0	780.01	753.86	756.01	0	0	703.1	699.63	767.39	0	0	0	781.15	755.29	739.2	0	699.08	696.84	723.38	0	0	0	775.77	0	0	0	0	786.06	746.31	0	697.28	0	734.16	0	717.64	0
1.6131e+13	718.33	764.49	767.59	0	0	733.05	731.93	0	0	0	0	708.68	0	0	777.89	783.75	754.1	0	0	706.69	761.65	768.77	0	0	0	779.01	757.05	741.1	0	705.84	700.66	726.41	0	0	692.62	776.11	0	0	0	0	782.78	749.12	0	701.08	0	809.67	0	720.87	0
1.6177e+13	717.66	763.33	728.06	0	0	732.55	730.78	0	0	0	0	708.02	0	0	783.12	780.47	768.62	0	0	706.09	723.58	767.69	0	0	0	784.24	755.9	740.12	0	715.17	700.01	725.95	0	0	691.83	775.89	0	0	0	0	793.07	748.66	0	700.46	0	761.67	0	720.3	0
1.6224e+13	716.94	763.04	717.44	0	0	732.04	731.06	0	0	0	0	707.37	0	0	784.96	767.45	765.12	0	0	705.48	713.36	768.59	0	0	0	786.09	756.53	740.82	0	709.78	699.37	725.49	0	0	691.01	777.6	0	0	0	0	793.38	748.14	0	699.84	0	747.2	0	719.71	0
1.627e+13	716.24	763.06	710.77	0	0	731.51	730.84	0	0	0	0	706.71	0	0	783.02	759.13	760.09	0	0	704.87	706.35	768.73	0	0	0	784.17	756.59	740.64	0	704.67	698.72	725.03	0	0	690.15	777.51	0	0	0	0	789.91	747.62	0	699.22	0	739.11	0	719.12	0
1.6317e+13	715.6	762.71	704.42	0	0	730.99	729.93	0	0	0	0	706.04	0	0	779.92	753.04	755.55	0	0	704.26	697.84	767.87	0	0	0	781.07	755.77	739.6	0	697.76	698.07	724.57	0	0	0	776.11	0	0	0	0	785.73	747.15	0	698.59	0	733.39	0	718.52	0
1.6363e+13	719.05	764.97	750.21	0	0	733.91	732.18	0	0	0	0	709.57	0	0	778.87	792.97	761	0	0	707.78	744.68	769	0	0	0	780	757.29	741.28	0	717.06	701.8	727.54	0	0	693.41	776.26	0	0	0	0	785.99	749.94	0	702.3	0	791.9	0	721.72	0
1.641e+13	718.37	763.95	725.45	0	0	733.41	731.51	0	0	0	0	708.91	0	0	784.88	777.18	768.96	0	0	707.18	721.14	768.62	0	0	0	786	756.72	740.99	0	714.65	701.16	727.08	0	0	692.58	777.17	0	0	0	0	794.57	749.46	0	701.69	0	757.49	0	721.15	0
1.6456e+13	717.65	763.85	716.29	0	0	732.9	731.81	0	0	0	0	708.26	0	0	785.39	765.66	764.49	0	0	706.58	712.22	769.48	0	0	0	786.53	757.37	741.6	0	709.3	700.51	726.63	0	0	691.74	778.49	0	0	0	0	793.38	748.94	0	701.07	0	745.38	0	720.56	0
1.6503e+13	716.97	763.8	709.94	0	0	732.37	731.39	0	0	0	0	707.6	0	0	783.01	758.01	759.51	0	0	705.98	705.31	769.35	0	0	0	784.16	757.19	741.15	0	704.03	699.87	726.17	0	0	690.91	777.99	0	0	0	0	789.59	748.43	0	700.46	0	738.05	0	719.96	0
1.6549e+13	716.33	763.34	703.42	0	0	731.85	730.35	0	0	0	0	706.95	0	0	779.79	752.28	755.09	0	0	705.38	696.13	768.29	0	0	0	780.95	756.2	739.97	0	696.46	699.23	725.71	0	0	690.09	776.38	0	0	0	0	785.4	747.97	0	699.83	0	732.68	0	719.37	0
1.6596e+13	719.74	765.41	739.77	0	0	734.75	732.46	0	0	0	0	710.42	0	0	781.13	790.83	766.82	0	0	708.83	734.48	769.31	0	0	0	782.26	757.58	741.56	0	718.64	702.89	728.64	0	0	694.21	776.73	0	0	0	0	790.1	750.73	0	703.48	0	778.43	0	722.53	0
1.6642e+13	719.06	764.62	722.73	0	0	734.25	732.31	0	0	0	0	709.78	0	0	786.16	774.36	768.75	0	0	708.24	718.39	769.59	0	0	0	787.29	757.61	741.9	0	713.34	702.26	728.18	0	0	693.34	778.39	0	0	0	0	795.46	750.24	0	702.87	0	754.24	0	721.96	0
1.6689e+13	718.35	764.63	714.74	0	0	733.73	732.5	0	0	0	0	709.12	0	0	785.63	764.07	763.83	0	0	707.64	710.56	770.28	0	0	0	786.78	758.13	742.28	0	708.22	701.62	727.72	0	0	692.47	779.24	0	0	0	0	793.22	749.7	0	702.26	0	743.8	0	721.38	0
1.6735e+13	717.68	764.5	708.63	0	0	733.21	731.89	0	0	0	0	708.46	0	0	782.93	756.98	758.94	0	0	707.05	703.55	769.88	0	0	0	784.09	757.71	741.6	0	702.7	700.98	727.27	0	0	691.64	778.38	0	0	0	0	789.24	749.21	0	701.65	0	737.06	0	720.78	0
1.6782e+13	721.05	767.07	704	0	0	736.05	734.4	0	0	0	0	711.88	0	0	780.85	749.28	754.77	0	0	710.43	0	771.45	0	0	0	781.99	759.61	743.58	0	693.71	704.56	730.14	0	0	695.88	778.95	0	0	0	0	785.39	751.93	0	705.2	0	739.15	0	723.89	0
1.6828e+13	720.41	765.85	733.85	0	0	735.56	732.89	0	0	0	0	711.24	0	0	783.63	786.82	769.91	0	0	709.84	728.91	769.82	0	0	0	784.76	758.02	742.06	0	718.09	703.93	729.69	0	0	695.05	777.61	0	0	0	0	793.41	751.49	0	704.6	0	769.9	0	723.32	0
1.6875e+13	719.71	765.33	720.72	0	0	735.05	733.11	0	0	0	0	710.61	0	0	787.06	771.92	768.26	0	0	709.25	716.45	770.55	0	0	0	788.2	758.5	742.78	0	712.39	703.3	729.23	0	0	694.11	779.49	0	0	0	0	795.91	750.98	0	704	0	751.55	0	722.75	0
1.6921e+13	719.02	765.38	713.51	0	0	734.53	733.11	0	0	0	0	709.96	0	0	785.74	762.63	763.15	0	0	708.66	709.24	770.99	0	0	0	786.9	758.81	742.88	0	707.36	702.68	728.78	0	0	693.2	779.85	0	0	0	0	792.96	750.45	0	703.4	0	742.35	0	722.16	0
1.6968e+13	718.37	765.14	707.48	0	0	734.01	732.32	0	0	0	0	709.3	0	0	782.8	756.03	758.37	0	0	708.07	701.95	770.34	0	0	0	783.97	758.17	741.98	0	701.5	702.05	728.32	0	0	692.36	778.7	0	0	0	0	788.86	749.97	0	702.79	0	736.12	0	721.57	0
1.7014e+13	721.72	767.5	767.13	0	0	736.83	734.58	0	0	0	0	712.67	0	0	780.6	786.09	756.42	0	0	711.4	759.26	771.62	0	0	0	781.74	759.79	743.7	0	706.87	705.56	731.16	0	0	696.56	778.96	0	0	0	0	785.51	752.67	0	706.27	0	811.96	0	724.65	0
1.7061e+13	721.06	766.32	729.26	0	0	736.34	733.46	0	0	0	0	712.03	0	0	785.8	782.95	771.18	0	0	710.82	724.53	770.54	0	0	0	786.93	758.65	742.77	0	716.52	704.94	730.7	0	0	695.79	778.73	0	0	0	0	795.68	752.21	0	705.68	0	764.02	0	724.08	0
1.7107e+13	720.34	766.05	718.75	0	0	735.83	733.86	0	0	0	0	711.4	0	0	787.66	769.78	767.61	0	0	710.23	714.53	771.46	0	0	0	788.8	759.34	743.58	0	711.21	704.31	730.25	0	0	694.89	780.45	0	0	0	0	796.06	751.69	0	705.08	0	749.27	0	723.51	0
1.7153e+13	719.66	766.08	712.19	0	0	735.3	733.64	0	0	0	0	710.76	0	0	785.74	761.32	762.47	0	0	709.64	707.78	771.61	0	0	0	786.9	759.41	743.39	0	706.3	703.69	729.8	0	0	693.92	780.36	0	0	0	0	792.63	751.17	0	704.49	0	741.03	0	722.92	0
1.72e+13	719.04	765.73	706.17	0	0	734.78	732.69	0	0	0	0	710.12	0	0	782.64	755.13	757.82	0	0	709.06	700.16	770.74	0	0	0	783.8	758.56	742.3	0	700.1	703.07	729.34	0	0	693.06	778.96	0	0	0	0	788.46	750.7	0	703.89	0	735.23	0	722.33	0
1.7246e+13	722.35	767.89	750.29	0	0	737.58	734.73	0	690.14	0	0	713.45	0	0	781.51	795.21	763.43	0	0	712.33	744.09	771.76	0	0	0	782.66	759.95	743.8	0	717.42	706.52	732.14	0	0	697.21	779.03	0	0	0	0	788.62	753.39	0	707.31	0	794.43	0	725.38	0
1.7293e+13	721.67	766.86	726.28	0	0	737.09	734.15	0	0	0	0	712.81	0	0	787.48	779.55	771.43	0	0	711.75	721.72	771.39	0	0	0	788.61	759.42	743.61	0	715.56	705.91	731.68	0	0	696.42	779.93	0	0	0	0	797.12	752.91	0	706.72	0	759.62	0	724.82	0
1.7339e+13	720.96	766.78	717.27	0	0	736.57	734.52	0	0	0	0	712.17	0	0	788.02	767.88	766.88	0	0	711.17	713.06	772.28	0	0	0	789.17	760.11	744.28	0	710.35	705.29	731.23	0	0	695.59	781.26	0	0	0	0	796	752.38	0	706.13	0	747.29	0	724.24	0
1.7386e+13	720.29	766.74	711.07	0	0	736.05	734.08	0	0	0	0	711.52	0	0	785.66	760.1	761.79	0	0	710.59	706.43	772.14	0	0	0	786.83	759.92	743.8	0	705.32	704.67	730.77	0	0	694.63	780.76	0	0	0	0	792.25	751.87	0	705.54	0	739.83	0	723.65	0
1.7432e+13	719.67	766.27	704.92	0	0	735.53	732.99	0	0	0	0	710.89	0	0	782.43	754.28	757.27	0	0	710	698.24	771.07	0	0	0	783.6	758.91	742.57	0	698.66	704.05	730.32	0	0	693.74	779.15	0	0	0	0	788.05	751.41	0	704.94	0	734.39	0	723.07	0
1.7479e+13	722.95	768.25	740.8	0	0	738.31	734.91	0	691.78	0	0	714.18	0	0	783.69	793.1	769.2	0	0	713.23	735.32	772	0	0	0	784.83	760.16	744	0	719.71	707.45	733.08	0	0	697.82	779.43	0	0	0	0	792.61	754.08	0	708.3	0	780.75	0	726.09	0
1.7525e+13	722.26	767.46	723.93	0	0	737.81	734.87	0	691.16	0	0	713.56	0	0	788.7	776.61	771.12	0	0	712.65	719.5	772.3	0	0	0	789.84	760.25	744.46	0	714.63	706.84	732.62	0	0	697.01	781.08	0	0	0	0	797.95	753.58	0	707.72	0	756.18	0	725.53	0
1.7572e+13	721.55	767.48	715.97	0	0	737.29	735.09	0	690.55	0	0	712.92	0	0	788.21	766.18	766.1	0	0	712.08	711.74	773	0	0	0	789.36	760.8	744.87	0	709.53	706.23	732.17	0	0	696.18	781.93	0	0	0	0	795.79	753.04	0	707.13	0	745.56	0	724.95	0
1.7618e+13	720.9	767.35	710	0	0	736.77	734.45	0	0	0	0	712.27	0	0	785.52	758.98	761.11	0	0	711.5	705.1	772.6	0	0	0	786.69	760.37	744.15	0	704.34	705.62	731.72	0	0	695.3	781.08	0	0	0	0	791.83	752.55	0	706.54	0	738.73	0	724.36	0
1.7665e+13	724.15	769.84	706.12	0	0	739.5	736.78	0	693.96	0	0	715.5	0	0	783.37	751.14	756.78	0	0	714.67	697.14	774.08	0	0	0	784.52	762.15	745.95	0	696.16	708.95	734.44	0	0	699.22	781.58	0	0	0	0	787.93	755.18	0	709.84	0	741.04	0	727.33	0
1.7711e+13	723.51	768.61	735.12	0	0	739.01	735.24	0	693.36	0	0	714.88	0	0	786.11	789.05	772.22	0	0	714.09	730.08	772.44	0	0	0	787.25	760.54	744.43	0	719.5	708.35	733.98	0	0	698.4	780.23	0	0	0	0	795.82	754.74	0	709.26	0	772.01	0	726.77	0
1.7758e+13	722.8	768.09	722.03	0	0	738.51	735.58	0	692.77	0	0	714.26	0	0	789.54	774.06	770.53	0	0	713.52	717.7	773.19	0	0	0	790.68	761.07	745.26	0	713.81	707.74	733.53	0	0	697.58	782.11	0	0	0	0	798.35	754.22	0	708.68	0	753.37	0	726.21	0
1.7804e+13	722.11	768.15	714.83	0	0	737.98	735.59	0	692.16	0	0	713.63	0	0	788.25	764.64	765.32	0	0	712.95	710.55	773.64	0	0	0	789.42	761.4	745.36	0	708.78	707.13	733.08	0	0	696.74	782.48	0	0	0	0	795.47	753.69	0	708.1	0	744.04	0	725.62	0
1.7851e+13	721.48	767.91	708.96	0	0	737.46	734.77	0	691.53	0	0	712.99	0	0	785.32	757.93	760.46	0	0	712.37	703.7	772.98	0	0	0	786.49	760.74	744.42	0	703.31	706.52	732.63	0	0	695.92	781.33	0	0	0	0	791.39	753.21	0	707.51	0	737.73	0	725.04	0
1.7897e+13	724.7	770.2	770.64	0	0	740.17	736.85	0	695.49	0	0	716.18	0	0	783.04	788.08	758.45	0	0	715.5	763.31	774.17	0	0	0	784.2	762.25	745.97	0	710.13	709.8	735.31	0	0	699.8	781.52	0	0	0	0	787.99	755.83	0	710.76	0	813.8	0	727.98	0
1.7944e+13	724.04	769.01	731.24	0	0	739.68	735.76	0	694.9	0	0	715.56	0	0	788.2	785.1	773.41	0	0	714.93	726.47	773.09	0	0	0	789.34	761.11	745.09	0	718.74	709.2	734.86	0	0	698.97	781.29	0	0	0	0	798.02	755.37	0	710.18	0	765.99	0	727.43	0
1.799e+13	723.33	768.75	720.43	0	0	739.18	736.24	0	694.29	0	0	714.93	0	0	790.08	771.82	769.78	0	0	714.36	716.17	774.03	0	0	0	791.23	761.85	745.98	0	713.02	708.6	734.41	0	0	698.13	782.99	0	0	0	0	798.45	754.84	0	709.6	0	751.02	0	726.86	0
1.8037e+13	722.66	768.78	713.78	0	0	738.65	736.02	0	693.69	0	0	714.3	0	0	788.19	763.23	764.55	0	0	713.79	709.41	774.18	0	0	0	789.36	761.92	745.77	0	708.03	708	733.96	0	0	697.28	782.91	0	0	0	0	795.08	754.31	0	709.03	0	742.68	0	726.27	0
1.8083e+13	722.04	768.43	707.94	0	0	738.13	735.03	0	693.08	0	0	713.67	0	0	785.08	756.96	759.82	0	0	713.21	702.29	773.3	0	0	0	786.26	761.05	744.65	0	702.24	707.39	733.51	0	0	696.48	781.51	0	0	0	0	790.93	753.85	0	708.45	0	736.81	0	725.7	0
1.813e+13	725.23	770.51	753.37	0	0	740.83	736.9	0	696.95	0	0	716.83	0	0	783.9	797.13	765.53	0	0	716.29	747.27	774.24	0	0	0	785.06	762.32	745.98	0	721.03	710.62	736.15	0	0	700.36	781.52	0	0	0	0	790.99	756.46	0	711.64	0	796.6	0	728.61	0
1.8176e+13	724.55	769.47	728.31	0	0	740.33	736.4	0	696.37	0	0	716.21	0	0	789.81	781.62	773.58	0	0	715.73	723.74	773.88	0	0	0	790.95	761.82	745.88	0	717.84	710.03	735.7	0	0	699.53	782.41	0	0	0	0	799.4	755.97	0	711.07	0	761.52	0	728.06	0
1.8223e+13	723.83	769.4	719.04	0	0	739.82	736.84	0	695.77	0	0	715.58	0	0	790.38	769.83	768.96	0	0	715.16	714.83	774.78	0	0	0	791.54	762.55	746.6	0	712.28	709.43	735.25	0	0	698.67	783.73	0	0	0	0	798.34	755.43	0	710.49	0	749.01	0	727.48	0
1.8269e+13	723.18	769.37	712.8	0	0	739.3	736.39	0	695.18	0	0	714.95	0	0	788.04	761.95	763.79	0	0	714.59	708.29	774.64	0	0	0	789.22	762.36	746.11	0	707.28	708.83	734.8	0	0	697.82	783.25	0	0	0	0	794.64	754.92	0	709.92	0	741.46	0	726.9	0
1.8316e+13	722.58	768.89	706.93	0	0	738.78	735.26	0	694.59	0	0	714.32	0	0	784.81	756.05	759.2	0	0	714.02	700.91	773.56	0	0	0	785.99	761.31	744.82	0	701.19	708.23	734.35	0	0	697.03	781.63	0	0	0	0	790.45	754.47	0	709.34	0	735.96	0	726.32	0
1.8362e+13	725.73	770.79	743.61	0	0	741.46	737.03	0	698.34	0	0	717.45	0	0	786	795.06	771.27	0	0	717.06	738.16	774.41	0	0	0	787.15	762.46	746.13	0	723.07	711.42	736.97	0	0	700.9	781.85	0	0	0	0	794.86	757.06	0	712.49	0	782.9	0	729.22	0
1.8409e+13	725.03	770	725.99	0	0	740.96	737.1	0	697.76	0	0	716.84	0	0	790.97	778.6	773.21	0	0	716.5	721.53	774.73	0	0	0	792.11	762.59	746.69	0	716.93	710.82	736.52	0	0	700.09	783.49	0	0	0	0	800.18	756.55	0	711.92	0	758.02	0	728.66	0
1.8455e+13	724.33	770.03	717.8	0	0	740.44	737.37	0	697.18	0	0	716.21	0	0	790.51	768.06	768.12	0	0	715.93	713.56	775.43	0	0	0	791.68	763.17	747.13	0	711.54	710.22	736.07	0	0	699.22	784.34	0	0	0	0	798.08	756.01	0	711.35	0	747.26	0	728.09	0
1.8502e+13	723.7	769.9	711.81	0	0	739.92	736.7	0	696.6	0	0	715.57	0	0	787.84	760.76	763.05	0	0	715.37	707.08	775.03	0	0	0	789.02	762.72	746.38	0	706.43	709.63	735.62	0	0	698.37	783.5	0	0	0	0	794.17	755.52	0	710.78	0	740.35	0	727.5	0
1.8548e+13	726.84	772.33	708.75	0	0	742.55	738.88	0	700.24	0	0	718.66	0	0	785.64	752.81	758.57	0	0	718.36	700.59	776.44	0	0	0	786.81	764.41	748.05	690.15	699.37	712.76	738.21	0	0	702.18	783.95	0	0	0	0	790.23	758.08	0	713.87	0	742.88	0	730.35	0
1.8595e+13	726.21	771.08	737.43	0	0	742.06	737.35	0	699.67	0	0	718.05	0	0	788.33	791.03	774.25	0	0	717.8	732.23	774.79	0	0	0	789.48	762.78	746.54	0	722.2	712.17	737.76	0	0	701.42	782.59	0	0	0	0	797.98	757.63	0	713.3	0	774.08	0	729.8	0
1.8641e+13	725.5	770.56	723.83	0	0	741.56	737.79	0	699.1	0	0	717.44	0	0	791.75	775.99	772.55	0	0	717.24	719.4	775.55	0	0	0	792.9	763.36	747.46	0	715.79	711.58	737.31	0	0	700.61	784.45	0	0	0	0	800.54	757.11	0	712.74	0	755.17	0	729.24	0
1.8688e+13	724.81	770.63	716.48	0	0	741.04	737.83	0	698.53	0	0	716.82	0	0	790.5	766.46	767.28	0	0	716.68	712.16	776	0	0	0	791.67	763.7	747.58	0	710.6	710.99	736.86	0	0	699.76	784.82	0	0	0	0	797.72	756.57	0	712.17	0	745.71	0	728.66	0
1.8734e+13	724.2	770.39	710.68	0	0	740.52	736.98	0	697.95	0	0	716.18	0	0	787.58	759.67	762.33	0	0	716.11	705.65	775.34	0	0	0	788.77	763.03	746.6	0	705.36	710.39	736.41	0	0	698.92	783.68	0	0	0	0	793.66	756.09	0	711.6	0	739.33	0	728.08	0
1.8781e+13	727.32	772.61	774.4	0	0	743.13	738.91	0	701.51	0	0	719.23	0	0	785.25	789.87	760.3	0	0	719.07	767.47	776.46	0	0	0	786.42	764.44	748.01	690.69	713.75	713.49	738.96	0	0	702.7	783.82	0	0	0	0	790.22	758.65	0	714.65	0	815.59	0	730.91	0
1.8827e+13	726.66	771.41	733.15	0	0	742.65	737.86	0	700.95	0	0	718.63	0	0	790.35	787.05	775.41	0	0	718.51	728.24	775.38	0	0	0	791.49	763.31	747.18	0	720.93	712.9	738.51	0	0	701.93	783.57	0	0	0	0	800.11	758.18	0	714.09	0	767.94	0	730.36	0
1.8873e+13	725.95	771.15	722.04	0	0	742.14	738.44	0	700.39	0	0	718.01	0	0	792.24	773.69	771.75	0	0	717.95	717.68	776.32	0	0	0	793.4	764.08	748.15	0	714.79	712.31	738.07	0	0	701.12	785.27	0	0	0	0	800.6	757.64	0	713.52	0	752.75	0	729.8	0
1.892e+13	725.29	771.19	715.31	0	0	741.62	738.22	0	699.82	0	0	717.39	0	0	790.38	765	766.44	0	0	717.39	710.92	776.48	0	0	0	791.56	764.16	747.94	0	709.73	711.73	737.62	0	0	700.28	785.2	0	0	0	0	797.28	757.12	0	712.96	0	744.3	0	729.22	0
1.8966e+13	724.69	770.84	709.59	0	0	741.1	737.2	0	699.25	0	0	716.77	0	0	787.28	758.65	761.64	0	0	716.83	704.22	775.59	0	0	0	788.47	763.27	746.77	0	704.26	711.13	737.17	0	0	699.46	783.8	0	0	0	0	793.14	756.65	0	712.4	0	738.36	0	728.65	0
1.9013e+13	727.78	772.85	756.01	0	0	743.7	738.92	0	702.73	0	690.85	719.79	0	0	786.04	798.87	767.45	0	0	719.75	749.75	776.47	0	690.42	0	787.21	764.45	747.98	691.2	724.23	714.19	739.7	0	0	703.19	783.76	0	0	0	0	793.13	759.19	0	715.4	0	798.67	0	731.46	0
1.9059e+13	727.1	771.81	730.01	0	0	743.21	738.5	0	702.18	0	690.2	719.19	0	0	791.9	783.52	775.54	0	0	719.19	725.31	776.11	0	0	0	793.04	763.97	747.96	690.3	719.77	713.6	739.25	0	0	702.41	784.63	0	0	0	0	801.44	758.7	0	714.84	0	763.36	0	730.91	0
1.9106e+13	726.4	771.74	720.54	0	0	742.7	739	0	701.62	0	0	718.57	0	0	792.5	771.64	770.88	0	0	718.64	716.24	777.01	0	0	0	793.66	764.73	748.73	0	713.94	713.02	738.8	0	0	701.59	785.95	0	0	0	0	800.45	758.16	0	714.28	0	750.67	0	730.34	0
1.9152e+13	725.76	771.71	714.25	0	0	742.17	738.54	0	701.06	0	0	717.95	0	0	790.18	763.66	765.63	0	0	718.08	709.76	776.88	0	0	0	791.37	764.54	748.22	0	708.92	712.43	738.35	0	0	700.78	785.48	0	0	0	0	796.79	757.65	0	713.72	0	743.02	0	729.76	0
1.9199e+13	725.17	771.23	708.55	0	0	741.66	737.37	0	700.5	0	0	717.33	0	0	786.95	757.69	760.97	0	0	717.52	702.81	775.79	0	0	0	788.15	763.47	746.9	0	703.16	711.85	737.9	0	0	699.98	783.86	0	0	0	0	792.62	757.19	0	713.16	0	737.46	0	729.19	0
1.9245e+13	728.22	773.07	745.69	0	0	744.25	739.01	0	703.9	0	691.94	720.34	0	0	788.07	796.86	773.16	0	0	720.41	740.11	776.58	0	691.78	0	789.23	764.54	748.09	691.66	725.54	714.87	740.4	0	0	703.67	784.03	0	0	0	0	796.89	759.71	0	716.12	690.61	784.92	0	731.98	0
1.9292e+13	727.53	772.28	727.57	0	0	743.75	739.18	0	703.35	0	691.3	719.73	0	0	793	780.45	775.12	0	0	719.85	723.02	776.9	0	691.14	0	794.15	764.7	748.75	690.75	718.69	714.28	739.95	0	0	702.87	785.65	0	0	0	0	802.18	759.21	0	715.57	0	759.75	0	731.43	0
1.9338e+13	726.83	772.31	719.25	0	0	743.23	739.48	0	702.8	0	690.64	719.12	0	0	792.58	769.8	769.98	0	0	719.3	714.96	777.61	0	690.53	0	793.75	765.3	749.21	0	713.14	713.7	739.51	0	0	702.05	786.5	0	0	0	0	800.15	758.66	0	715.01	0	748.85	0	730.86	0
1.9385e+13	726.21	772.19	713.27	0	0	742.71	738.8	0	702.25	0	690	718.49	0	0	789.92	762.42	764.83	0	0	718.75	708.61	777.2	0	0	0	791.12	764.85	748.44	0	708.07	713.12	739.06	0	0	701.25	785.67	0	0	0	0	796.27	758.17	0	714.46	0	741.85	0	730.28	0
1.9431e+13	729.27	774.56	710.76	0	0	745.26	740.84	0	705.56	0	693.68	721.45	0	0	787.69	754.36	760.23	0	0	721.59	703.33	778.57	0	693.73	0	788.87	766.45	749.98	692.93	701.39	716.09	741.54	0	0	704.89	786.09	0	0	0	0	792.31	760.67	0	717.38	692.44	744.58	0	733.03	0
1.9478e+13	728.64	773.3	739.02	0	0	744.77	739.3	0	705.02	0	693.02	720.86	0	0	790.33	792.84	776.11	0	0	721.04	733.83	776.9	0	693.11	0	791.49	764.81	748.47	692.11	724.28	715.52	741.09	0	0	704.13	784.71	0	0	0	0	799.92	760.21	0	716.82	691.8	775.96	0	732.49	0
1.9524e+13	727.93	772.79	725.23	0	0	744.27	739.84	0	704.48	0	692.36	720.26	0	0	793.74	777.76	774.41	0	0	720.49	720.78	777.67	0	692.52	0	794.9	765.43	749.48	691.2	717.44	714.94	740.64	0	0	703.31	786.55	0	0	0	0	802.51	759.69	0	716.27	691.16	756.8	0	731.93	0
1.9571e+13	727.25	772.86	717.82	0	0	743.75	739.89	0	703.94	0	691.71	719.64	0	0	792.52	768.14	769.07	0	0	719.94	713.51	778.12	0	691.86	0	793.7	765.78	749.6	690.24	712.14	714.36	740.19	0	0	702.5	786.93	0	0	0	0	799.75	759.15	0	715.72	690.52	747.22	0	731.36	0
1.9617e+13	726.66	772.62	712.07	0	0	743.23	739	0	703.39	0	691.07	719.02	0	0	789.62	761.27	764.06	0	0	719.39	707.16	777.46	0	691.21	0	790.82	765.09	748.6	0	706.98	713.78	739.74	0	0	701.71	785.8	0	0	0	0	795.72	758.67	0	715.16	0	740.76	0	730.79	0
1.9664e+13	729.69	774.78	776.47	0	0	745.77	740.8	0	706.63	0	694.72	721.96	0	0	787.25	791.48	762	0	0	722.21	769.56	778.53	0	695.02	0	788.44	766.42	749.88	693.38	716.56	716.72	742.2	0	0	705.34	785.9	0	0	0	0	792.24	761.16	0	718.05	693.6	817.15	0	733.52	0
1.971e+13	729.04	773.57	734.56	0	0	745.28	739.79	0	706.1	0	694.07	721.36	0	0	792.29	788.83	777.22	0	0	721.66	729.63	777.45	0	694.44	0	793.44	765.3	749.1	692.54	722.71	716.14	741.75	0	0	704.56	785.64	0	0	0	0	802	760.69	0	717.5	692.98	769.68	0	732.98	0
1.9757e+13	728.32	773.32	723.33	0	0	744.78	740.44	0	705.56	0	693.42	720.76	0	0	794.19	775.39	773.55	0	0	721.11	718.95	778.39	0	693.77	0	795.35	766.1	750.13	691.61	716.3	715.57	741.3	0	0	703.74	787.32	0	0	0	0	802.53	760.15	0	716.95	692.32	754.29	0	732.42	0
1.9803e+13	727.67	773.36	716.57	0	0	744.25	740.21	0	705.02	0	692.74	720.14	0	0	792.36	766.62	768.18	0	0	720.56	712.2	778.55	0	693.15	0	793.55	766.18	749.91	690.67	711.19	715	740.85	0	0	702.93	787.26	0	0	0	0	799.27	759.62	0	716.4	691.69	745.73	0	731.84	0
1.985e+13	727.09	773.01	710.95	0	0	743.74	739.16	0	704.48	0	692.1	719.53	0	0	789.27	760.2	763.31	0	0	720.01	705.78	777.66	0	692.55	0	790.47	765.29	748.71	0	705.9	714.42	740.4	0	0	702.15	785.87	0	0	0	0	795.15	759.16	0	715.85	691.04	739.73	0	731.28	0
1.9896e+13	730.09	774.97	757.55	0	0	746.26	740.75	0	707.66	0	695.7	722.44	0	0	787.99	800.42	769.19	0	0	722.8	751.32	778.49	0	696.26	0	789.17	766.38	749.79	693.8	726.65	717.32	742.83	0	0	705.76	785.79	0	0	0	0	795.06	761.64	0	718.7	694.74	800.46	0	734	0
1.9943e+13	729.41	773.92	731.32	0	0	745.78	740.4	0	707.14	0	695.07	721.85	0	0	793.78	785.25	777.31	0	0	722.25	726.6	778.13	0	695.63	0	794.93	765.93	749.85	692.93	721.35	716.75	742.38	0	0	704.97	786.64	0	0	0	0	803.28	761.15	0	718.15	694.1	764.96	0	733.45	0
1.9989e+13	728.7	773.86	721.76	0	0	745.26	740.94	0	706.6	0	694.44	721.24	0	0	794.4	773.28	772.61	0	0	721.7	717.44	779.03	0	695.03	0	795.58	766.7	750.66	691.99	715.34	716.18	741.94	0	0	704.15	787.95	0	0	0	0	802.35	760.6	0	717.6	693.45	752.11	0	732.89	0
2.0036e+13	728.08	773.83	715.47	0	0	744.74	740.47	0	706.07	0	693.77	720.63	0	0	792.12	765.22	767.3	0	0	721.16	711.01	778.9	0	694.44	0	793.32	766.51	750.13	691.09	710.31	715.61	741.49	0	0	703.34	787.49	0	0	0	0	798.74	760.09	0	717.05	692.84	744.38	0	732.31	0
2.0082e+13	727.5	773.35	709.9	0	0	744.23	739.27	0	705.54	0	693.12	720.02	0	0	788.9	759.18	762.58	0	0	720.61	704.4	777.81	0	693.78	0	790.1	765.43	748.77	690.25	704.81	715.03	741.04	0	0	702.57	785.88	0	0	0	0	794.58	759.64	0	716.51	692.16	738.76	0	731.75	0
2.0129e+13	730.47	775.13	746.87	0	0	746.74	740.79	0	708.66	0	696.65	722.91	0	0	789.94	798.46	774.86	0	690.77	723.37	741.11	778.54	0	697.41	0	791.12	766.42	749.86	694.19	727.21	717.91	743.45	0	0	706.15	786.01	0	690.95	0	0	798.72	762.1	0	719.32	695.8	786.67	0	734.46	0
2.0175e+13	729.77	774.34	728.56	0	0	746.25	741.04	0	708.13	0	696.02	722.32	0	0	794.84	782.1	776.84	0	690.17	722.82	723.88	778.86	0	696.83	0	795.99	766.61	750.6	693.3	719.85	717.34	743	0	0	705.36	787.6	0	690.35	0	0	803.99	761.59	0	718.78	695.18	761.25	0	733.91	0
2.0222e+13	729.07	774.38	720.2	0	0	745.73	741.37	0	707.61	0	695.39	721.71	0	0	794.44	771.37	771.65	0	0	722.28	715.81	779.58	0	696.23	0	795.63	767.22	751.09	692.36	714.18	716.76	742.55	0	0	704.54	788.45	0	0	0	0	802.02	761.04	0	718.23	694.56	750.21	0	733.34	0
2.0268e+13	728.47	774.25	714.23	0	0	745.21	740.66	0	707.08	0	694.76	721.1	0	0	791.82	763.92	766.45	0	0	721.73	709.55	779.17	0	695.6	0	793.02	766.77	750.28	691.49	709.16	716.19	742.11	0	0	703.74	787.64	0	0	0	0	798.18	760.54	0	717.69	693.91	743.14	0	732.76	0
2.0315e+13	731.45	776.58	712.01	0	0	747.69	742.57	0	710.13	0	698.2	723.95	0	0	789.55	755.76	761.73	0	692.78	724.46	704.91	780.49	0	699.13	0	790.75	768.3	751.71	695.43	702.63	719.04	744.49	0	0	707.27	788.02	0	692.83	0	0	794.2	762.99	0	720.47	697.44	746.03	0	735.43	0
2.0361e+13	730.82	775.3	739.65	0	0	747.2	741.03	0	709.61	0	697.58	723.37	0	0	792.14	794.44	777.76	0	692.15	723.92	734.07	778.82	0	698.56	0	793.3	766.65	750.21	694.58	724.73	718.47	744.04	0	0	706.52	786.63	0	692.23	0	0	801.68	762.54	0	719.93	696.84	777.55	0	734.9	0
2.0408e+13	730.11	774.8	725.91	0	0	746.7	741.65	0	709.09	0	696.94	722.77	0	0	795.54	779.35	776.07	0	691.54	723.38	721.26	779.59	0	697.95	0	796.7	767.29	751.29	693.63	718.06	717.91	743.6	0	0	705.71	788.45	0	691.54	0	0	804.28	762.01	0	719.38	696.21	758.19	0	734.35	0
2.0454e+13	729.44	774.87	718.54	0	0	746.18	741.7	0	708.57	0	696.31	722.16	0	0	794.35	769.65	770.68	0	690.88	722.83	714.1	780.04	0	697.35	0	795.54	767.66	751.41	692.7	712.83	717.34	743.15	0	0	704.9	788.84	0	690.91	0	0	801.58	761.46	0	718.84	695.6	748.49	0	733.77	0
2.0501e+13	728.85	774.63	712.86	0	0	745.66	740.79	0	708.05	0	695.68	721.55	0	0	791.46	762.71	765.61	0	690.26	722.29	707.93	779.38	0	696.77	0	792.67	766.96	750.38	691.84	707.81	716.76	742.7	0	0	704.12	787.72	0	690.3	0	0	797.58	760.98	0	718.3	694.97	741.97	0	733.2	0
2.0547e+13	731.81	776.75	776.75	0	0	748.13	742.46	0	711.05	0	699.06	724.39	0	0	789.06	792.88	763.52	0	694.08	724.99	767.67	780.41	0	700.21	0	790.27	768.22	751.55	695.77	716.63	719.58	745.07	0	0	707.62	787.79	0	694.01	0	0	794.08	763.43	690.71	721.05	698.43	818.42	0	735.86	0
2.0593e+13	731.15	775.53	735.04	0	0	747.65	741.48	0	710.53	0	698.45	723.8	0	0	794.03	790.39	778.83	0	693.46	724.45	729.81	779.32	0	699.62	0	795.19	767.1	750.8	694.9	723.03	719.01	744.62	0	0	706.85	787.51	0	693.37	0	0	803.7	762.95	690.07	720.51	697.82	771.11	0	735.32	0
2.064e+13	730.43	775.28	723.88	0	0	747.14	742.18	0	710.02	0	697.84	723.2	0	0	795.94	776.91	775.15	0	692.85	723.91	719.33	780.25	0	699.04	0	797.11	767.92	751.88	693.91	716.78	718.45	744.17	0	0	706.04	789.17	0	692.76	0	0	804.28	762.41	0	719.97	697.21	755.56	0	734.76	0
2.0686e+13	729.79	775.32	717.17	0	0	746.62	741.95	0	709.5	0	697.22	722.59	0	0	794.15	768.05	769.72	0	692.21	723.37	712.7	780.42	0	698.47	0	795.35	768.01	751.65	692.99	711.76	717.89	743.73	0	0	705.24	789.12	0	692.13	0	0	801.07	761.88	0	719.43	696.59	746.91	0	734.19	0
2.0733e+13	729.21	774.96	711.64	0	0	746.1	740.86	0	708.98	0	696.58	721.98	0	0	791.07	761.56	764.8	0	691.61	722.83	706.46	779.53	0	697.86	0	792.29	767.1	750.41	692.14	706.62	717.32	743.28	0	0	704.46	787.74	0	691.45	0	0	796.97	761.41	0	718.89	695.97	740.85	0	733.63	0
2.0779e+13	732.14	776.88	757.71	0	0	748.56	742.32	0	711.93	0	699.9	724.8	0	0	789.75	801.77	770.72	0	695.35	725.5	750.6	780.31	0	701.23	0	790.95	768.12	751.39	696.06	726.29	720.1	745.62	0	0	707.93	787.63	0	695.15	0	0	796.8	763.84	691.42	721.61	699.37	801.89	0	736.27	0
2.0826e+13	731.46	775.83	731.67	0	0	748.08	742.03	0	711.42	0	699.29	724.22	0	0	795.48	786.75	778.86	0	694.75	724.96	726.68	779.95	0	700.67	0	796.63	767.68	751.51	695.15	721.54	719.53	745.18	0	0	707.15	788.45	0	694.55	0	0	804.94	763.35	690.78	721.07	698.77	766.26	0	735.73	0
2.0872e+13	730.75	775.76	722.19	0	0	747.56	742.61	0	710.91	0	698.68	723.61	0	0	796.12	774.71	774.14	0	694.11	724.42	717.71	780.84	0	700.09	0	797.3	768.47	752.35	694.17	715.68	718.97	744.73	0	0	706.33	789.75	0	693.89	0	0	804.06	762.8	690.16	720.53	698.17	753.28	0	735.17	0
2.0919e+13	730.12	775.74	715.96	0	0	747.04	742.11	0	710.39	0	698.07	723	0	0	793.87	766.58	768.77	0	693.49	723.88	711.41	780.72	0	699.5	0	795.07	768.28	751.79	693.25	710.76	718.41	744.28	0	0	705.54	789.3	0	693.26	0	0	800.5	762.28	0	720	697.55	745.47	0	734.59	0
2.0965e+13	729.56	775.25	710.49	0	0	746.53	740.88	0	709.88	0	697.45	722.4	0	0	790.65	760.48	764	0	692.88	723.34	705.01	779.63	0	698.92	0	791.87	767.18	750.4	692.42	705.45	717.85	743.84	0	0	704.78	787.71	0	692.65	0	0	796.35	761.83	0	719.46	696.95	739.81	0	734.03	0
2.1012e+13	732.44	776.99	747.03	0	0	748.98	742.28	0	712.78	0	700.72	725.2	0	0	791.64	799.83	776.33	0	696.56	726	740.89	780.32	0	702.23	0	792.82	768.11	751.39	696.33	727.05	720.6	746.16	0	0	708.21	787.8	0	696.25	0	0	800.37	764.24	692.12	722.15	700.27	788.03	0	736.66	0
2.1058e+13	731.74	776.19	728.96	0	0	748.49	742.61	0	712.27	0	700.11	724.61	0	0	796.49	783.53	778.33	0	695.97	725.46	724.16	780.64	0	701.66	0	797.65	768.32	752.21	695.38	720.19	720.04	745.71	0	0	707.41	789.36	0	695.62	0	0	805.61	763.73	691.47	721.62	699.68	762.43	0	736.12	0
2.1105e+13	731.04	776.23	720.68	0	0	747.97	742.95	0	711.77	0	699.5	724.01	0	0	796.13	772.73	773.1	0	695.35	724.92	716.24	781.35	0	701.09	0	797.31	768.94	752.7	694.43	714.65	719.48	745.27	0	0	706.6	790.21	0	695.01	0	0	803.7	763.18	690.83	721.08	699.08	751.28	0	735.55	0
2.1151e+13	730.44	776.11	714.81	0	0	747.44	742.21	0	711.26	0	698.89	723.4	0	0	793.52	765.21	767.85	0	694.74	724.38	710.13	780.95	0	700.52	0	794.73	768.48	751.87	693.51	709.78	718.92	744.82	0	0	705.82	789.41	0	694.41	0	0	799.89	762.68	690.21	720.54	698.48	744.15	0	734.98	0
2.1198e+13	733.36	778.39	712.86	0	0	749.86	744.01	0	714.1	0	702.09	726.16	0	0	791.24	756.97	763.04	0	698.3	727.01	705.9	782.23	0	703.74	0	792.45	769.95	753.19	697.38	703.49	721.65	747.13	0	0	709.22	789.77	0	697.88	0	0	795.91	765.08	693.56	723.21	701.73	747.17	0	737.57	0
2.1244e+13	732.72	777.11	740.63	0	0	749.38	742.47	0	713.6	0	701.5	725.58	0	0	793.77	795.79	779.17	0	697.71	726.47	735.06	780.55	0	703.18	0	794.94	768.29	751.69	696.56	725.86	721.09	746.68	0	0	708.46	788.37	0	697.28	0	0	803.25	764.62	692.83	722.67	701.15	778.79	0	737.04	0
2.1291e+13	732	776.6	726.76	0	0	748.88	743.15	0	713.1	0	700.9	724.98	0	0	797.15	780.7	777.5	0	697.13	725.93	722.1	781.31	0	702.62	0	798.31	768.95	752.84	695.61	719	720.53	746.23	0	0	707.66	790.16	0	696.69	0	0	805.87	764.09	692.15	722.14	700.56	759.28	0	736.49	0
2.1337e+13	731.33	776.67	719.35	0	0	748.36	743.2	0	712.59	0	700.29	724.38	0	0	795.99	770.93	772.07	0	696.53	725.4	714.92	781.76	0	702.06	0	797.19	769.32	752.95	694.69	713.71	719.97	745.79	0	0	706.86	790.55	0	696.08	0	0	803.22	763.55	691.5	721.6	699.97	749.51	0	735.91	0
2.1384e+13	730.75	776.44	713.72	0	0	747.84	742.26	0	712.09	0	699.68	723.77	0	0	793.13	763.93	766.95	0	695.93	724.86	708.88	781.11	0	701.49	0	794.34	768.61	751.89	693.78	708.8	719.4	745.34	0	0	706.09	789.44	0	695.45	0	0	799.26	763.06	690.86	721.07	699.37	742.94	0	735.35	0
2.143e+13	733.64	778.51	778.54	0	0	750.25	743.82	0	714.88	0	702.83	726.52	0	0	790.7	794.07	764.83	0	699.41	727.46	769.89	782.09	0	704.65	0	791.92	769.81	752.96	697.63	718.52	722.11	747.63	0	0	709.47	789.49	0	698.88	0	0	795.74	765.46	694.33	723.71	702.56	819.45	0	737.93	0
2.1477e+13	732.97	777.29	736.24	0	0	749.76	742.87	0	714.39	0	702.24	725.93	0	0	795.6	791.72	780.2	0	698.83	726.92	731.04	780.99	0	704.1	0	796.76	768.69	752.25	696.8	724.42	721.55	747.18	0	0	708.71	789.19	0	698.3	0	0	805.22	764.98	693.57	723.17	701.99	772.3	0	737.4	0
2.1523e+13	732.25	777.03	724.92	0	0	749.26	743.63	0	713.89	0	701.65	725.34	0	0	797.52	778.2	776.51	0	698.24	726.39	720.38	781.92	0	703.55	0	798.69	769.53	753.36	695.85	717.93	720.99	746.74	0	0	707.9	790.83	0	697.69	0	0	805.84	764.44	692.84	722.64	701.4	756.63	0	736.84	0
2.157e+13	731.61	777.08	718.17	0	0	748.73	743.39	0	713.39	0	701.06	724.73	0	0	795.75	769.28	771.04	0	697.65	725.85	713.72	782.09	0	702.99	0	796.96	769.61	753.12	694.93	712.84	720.43	746.29	0	0	707.11	790.78	0	697.09	0	0	802.68	763.9	692.16	722.11	700.82	747.92	0	736.26	0
2.1616e+13	731.04	776.72	712.69	0	0	748.21	742.28	0	712.89	0	700.45	724.12	0	0	792.69	762.74	766.07	0	697.06	725.32	707.65	781.21	0	702.43	0	793.92	768.69	751.86	694.06	707.83	719.87	745.85	0	0	706.36	789.42	0	696.5	0	0	798.61	763.44	691.5	721.58	700.23	741.82	0	735.7	0
2.1663e+13	733.9	778.6	759.54	0	0	750.62	743.64	0	715.64	0	703.55	726.86	0	0	791.33	802.91	772.03	0	700.47	727.9	752.57	781.95	0	705.53	0	792.54	769.66	752.74	697.88	728.49	722.55	748.12	0	0	709.72	789.28	0	699.84	0	0	798.37	765.82	694.93	724.19	703.37	803.13	0	738.28	0
2.1709e+13	733.2	777.54	732.93	0	0	750.13	743.4	0	715.15	0	702.96	726.27	0	0	796.99	788.03	780.19	0	699.9	727.36	727.97	781.58	0	704.98	0	798.16	769.23	752.92	697.03	723.01	721.99	747.67	0	0	708.95	790.08	0	699.25	0	0	806.43	765.32	694.31	723.66	702.79	767.43	0	737.74	0
2.1756e+13	732.49	777.47	723.31	0	0	749.61	744.02	0	714.65	0	702.37	725.67	0	0	797.66	775.95	775.46	0	699.32	726.83	718.84	782.46	0	704.43	0	798.84	770.03	753.78	696.11	716.91	721.44	747.22	0	0	708.14	791.37	0	698.67	0	0	805.59	764.77	693.55	723.12	702.22	754.35	0	737.17	0
2.1802e+13	731.88	777.44	717.04	0	0	749.09	743.52	0	714.16	0	701.78	725.07	0	0	795.43	767.77	770.05	0	698.74	726.29	712.53	782.34	0	703.88	0	796.64	769.83	753.22	695.18	711.95	720.88	746.78	0	0	707.36	790.93	0	698.07	0	0	802.07	764.25	692.82	722.59	701.64	746.48	0	736.6	0
2.1849e+13	731.32	776.96	711.64	0	0	748.58	742.26	0	713.66	0	701.19	724.46	0	0	792.23	761.62	765.23	0	698.15	725.76	706.38	781.25	0	703.33	0	793.46	768.72	751.8	694.36	706.82	720.32	746.33	0	0	706.63	789.34	0	697.47	0	0	797.95	763.8	692.14	722.06	701.05	740.79	0	736.04	0
2.1895e+13	734.14	778.65	748.74	0	0	750.97	743.58	0	716.37	0	704.24	727.18	0	0	793.15	801.01	777.6	0	701.49	728.31	742.72	781.91	0	706.38	0	794.35	769.59	752.72	698.13	729.15	722.97	748.59	0	0	709.96	789.4	0	700.76	0	0	801.85	766.16	695.52	724.65	704.14	789.34	0	738.6	0
2.1942e+13	733.43	777.85	730.29	0	0	750.48	743.98	0	715.88	0	703.66	726.6	0	0	797.97	784.79	779.63	0	700.92	727.78	725.52	782.21	0	705.83	0	799.13	769.82	753.6	697.27	721.71	722.42	748.14	0	0	709.18	790.93	0	700.19	0	0	807.07	765.65	694.89	724.12	703.57	763.58	0	738.06	0
2.1988e+13	732.74	777.89	721.87	0	0	749.96	744.34	0	715.39	0	703.07	726	0	0	797.62	773.94	774.38	0	700.35	727.25	717.44	782.92	0	705.29	0	798.82	770.45	754.1	696.36	715.96	721.86	747.69	0	0	708.38	791.78	0	699.6	0	0	805.2	765.09	694.27	723.59	703	752.35	0	737.49	0
2.2035e+13	732.15	777.76	715.95	0	0	749.43	743.59	0	714.9	0	702.48	725.39	0	0	795.04	766.36	769.08	0	699.78	726.71	711.34	782.52	0	704.74	0	796.26	769.98	753.26	695.45	711.05	721.31	747.25	0	0	707.62	790.99	0	699.01	0	0	801.43	764.59	693.5	723.06	702.42	745.17	0	736.92	0
2.2081e+13	735	780.01	714.31	0	0	751.8	745.31	0	717.57	0	705.48	728.07	0	690.28	792.75	758.05	764.2	0	703.02	729.25	707.63	783.77	0	707.72	0	793.97	771.41	754.51	699.18	704.99	723.93	749.49	0	0	710.94	791.33	0	702.22	0	0	797.45	766.95	696.77	725.62	705.45	748.33	0	739.45	0
2.2128e+13	734.37	778.73	742.2	0	0	751.31	743.77	0	717.08	0	704.9	727.49	0	0	795.22	797.01	780.43	0	702.47	728.72	736.68	782.09	0	707.19	0	796.4	769.74	753.01	698.37	727.7	723.38	749.04	0	0	710.2	789.92	0	701.65	0	0	804.67	766.49	696.1	725.09	704.88	780.09	0	738.92	0
2.2174e+13	733.64	778.21	728.05	0	0	750.81	744.52	0	716.59	0	704.33	726.91	0	0	798.58	781.93	778.77	0	701.91	728.18	723.4	782.84	0	706.65	0	799.76	770.41	754.21	697.5	720.41	722.82	748.59	0	0	709.41	791.68	0	701.08	0	0	807.3	765.95	695.46	724.56	704.32	760.43	0	738.37	0
2.2221e+13	732.98	778.28	720.52	0	0	750.29	744.58	0	716.1	0	703.74	726.3	0	0	797.45	772.11	773.31	0	701.34	727.65	716.1	783.29	0	706.11	0	798.66	770.79	754.33	696.6	714.98	722.27	748.15	0	0	708.62	792.08	0	700.5	0	0	804.7	765.41	694.83	724.04	703.75	750.58	0	737.79	0
2.2267e+13	732.41	778.04	714.86	0	0	749.77	743.63	0	715.61	0	703.16	725.7	0	0	794.61	765.06	768.15	0	700.78	727.12	710.1	782.64	0	705.57	0	795.84	770.08	753.25	695.71	710.07	721.72	747.7	0	0	707.88	790.98	0	699.92	0	0	800.76	764.92	694.21	723.51	703.18	743.96	0	737.23	0
2.2313e+13	735.24	780.09	780.75	0	0	752.12	745.1	0	718.25	0	706.12	728.37	0	690.75	792.17	795.15	766.01	0	703.96	729.63	772.57	783.59	0	708.5	0	793.4	771.22	754.24	699.43	720.85	724.32	749.92	0	0	711.18	791.01	0	703.07	0	690.86	797.22	767.27	697.38	726.05	706.16	820.51	0	739.75	0
2.236e+13	734.58	778.86	737.68	0	0	751.64	744.18	0	717.76	0	705.54	727.8	0	690.03	797	792.94	781.44	0	703.41	729.1	732.5	782.49	0	707.97	0	798.17	770.1	753.56	698.61	726.08	723.77	749.47	0	0	710.43	790.69	0	702.5	0	690.22	806.59	766.8	696.68	725.52	705.6	773.56	0	739.22	0
2.2406e+13	733.86	778.6	726.14	0	0	751.13	744.99	0	717.28	0	704.96	727.21	0	0	798.92	779.4	777.76	0	702.86	728.57	721.6	783.41	0	707.44	0	800.1	770.96	754.72	697.72	719.26	723.22	749.03	0	0	709.63	792.31	0	701.94	0	0	807.23	766.25	696.02	724.99	705.04	757.76	0	738.66	0
2.2453e+13	733.23	778.64	719.29	0	0	750.6	744.76	0	716.79	0	704.39	726.6	0	0	797.18	770.43	772.27	0	702.3	728.04	714.85	783.58	0	706.91	0	798.39	771.04	754.48	696.83	714.06	722.67	748.58	0	0	708.86	792.27	0	701.36	0	0	804.12	765.71	695.38	724.47	704.47	748.98	0	738.09	0
2.2499e+13	732.67	778.28	713.82	0	0	750.09	743.62	0	716.3	0	703.81	726	0	0	794.14	763.84	767.26	0	701.74	727.51	708.87	782.7	0	706.37	0	795.37	770.12	753.2	695.99	709.1	722.11	748.14	0	0	708.13	790.92	0	700.79	0	0	800.08	765.25	694.76	723.94	703.91	742.83	0	737.53	0
2.2546e+13	735.47	780.12	761.48	0	0	752.44	744.91	0	718.9	0	706.73	728.66	0	691.19	792.75	803.98	773.24	0	704.86	730	754.64	783.41	0	709.26	0	793.97	771.03	754.01	699.67	730.78	724.69	750.34	0	0	711.42	790.76	0	703.88	0	691.76	799.78	767.59	697.96	726.46	706.84	804.41	0	740.05	0
2.2592e+13	734.78	779.06	734.27	0	0	751.95	744.73	0	718.42	0	706.15	728.09	0	690.47	798.35	789.24	781.42	0	704.31	729.47	729.33	783.03	0	708.73	0	799.52	770.61	754.24	698.83	724.53	724.14	749.9	0	0	710.65	791.53	0	703.32	0	691.12	807.76	767.09	697.27	725.93	706.29	768.64	0	739.51	0
2.2639e+13	734.07	778.99	724.49	0	0	751.44	745.38	0	717.93	0	705.58	727.49	0	0	799.03	777.13	776.69	0	703.77	728.94	720.01	783.91	0	708.2	0	800.22	771.43	755.13	697.93	718.19	723.6	749.45	0	0	709.85	792.81	0	702.76	0	690.47	806.96	766.53	696.58	725.4	705.73	755.45	0	738.95	0
2.2685e+13	733.47	778.96	718.14	0	0	750.91	744.86	0	717.45	0	705	726.89	0	0	796.83	768.89	771.24	0	703.22	728.41	713.65	783.79	0	707.67	0	798.05	771.23	754.55	697.06	713.15	723.04	749.01	0	0	709.09	792.38	0	702.2	0	0	803.48	766.01	695.92	724.88	705.17	747.52	0	738.37	0
2.2732e+13	732.92	778.48	712.77	0	0	750.4	743.58	0	716.96	0	704.43	726.3	0	0	793.64	762.7	766.39	0	702.66	727.88	707.61	782.71	0	707.14	0	794.88	770.11	753.11	696.26	708.08	722.49	748.56	0	0	708.37	790.8	0	701.62	0	0	799.38	765.56	695.29	724.35	704.61	741.78	0	737.82	0
2.2778e+13	735.68	780.14	750.39	0	0	752.75	744.84	0	719.53	0	707.31	728.95	0	691.61	794.51	802.13	778.79	0	705.72	730.36	744.42	783.33	0	709.98	0	795.71	770.94	753.97	699.9	731.06	725.06	750.75	0	0	711.64	790.84	0	704.67	0	692.63	803.18	767.88	698.47	726.85	707.5	790.65	0	740.33	0
2.2825e+13	734.97	779.34	731.54	0	0	752.25	745.3	0	719.05	0	706.75	728.37	0	690.92	799.28	785.98	780.85	0	705.19	729.83	726.78	783.63	0	709.46	0	800.46	771.18	754.91	699.04	723.1	724.51	750.3	0	0	710.86	792.34	0	704.11	0	691.98	808.37	767.36	697.84	726.32	706.95	764.75	0	739.79	0
2.2871e+13	734.29	779.37	723	0	0	751.73	745.68	0	718.57	0	706.18	727.77	0	690.19	798.97	775.08	775.59	0	704.65	729.3	718.57	784.33	0	708.93	0	800.17	771.82	755.43	698.15	717.18	723.96	749.86	0	0	710.07	793.19	0	703.56	0	691.35	806.54	766.8	697.14	725.8	706.4	753.42	0	739.22	0
2.2918e+13	733.71	779.25	717.03	0	0	751.21	744.92	0	718.09	0	705.6	727.17	0	0	796.41	767.46	770.25	0	704.1	728.77	712.46	783.94	0	708.4	0	797.64	771.35	754.57	697.29	712.23	723.41	749.41	0	0	709.32	792.41	0	702.99	0	690.69	802.81	766.3	696.46	725.28	705.84	746.18	0	738.65	0
2.2964e+13	736.52	781.46	715.67	0	0	753.52	746.56	0	720.62	0	708.43	729.79	690.34	692.73	794.11	759.08	765.3	0	707.09	731.23	709.24	785.16	0	711.19	0	795.34	772.73	755.75	700.93	706.32	725.95	751.59	0	0	712.58	792.74	0	705.97	0	694.15	798.83	768.62	699.59	727.75	708.68	749.48	0	741.13	0
2.3011e+13	735.88	780.18	743.73	0	0	753.04	745.02	0	720.14	0	707.87	729.22	0	692.02	796.52	798.15	781.6	0	706.56	730.7	738.26	783.47	0	710.68	0	797.71	771.06	754.26	700.12	729.47	725.4	751.14	0	0	711.85	791.31	0	705.42	0	693.48	805.93	768.16	698.96	727.23	708.14	781.35	0	740.6	0
2.3057e+13	735.16	779.66	729.29	0	0	752.54	745.83	0	719.66	0	707.31	728.64	0	691.32	799.87	783.09	779.97	0	706.03	730.18	724.65	784.21	0	710.16	0	801.05	771.75	755.51	699.24	721.79	724.86	750.7	0	0	711.06	793.05	0	704.87	0	692.85	808.57	767.62	698.34	726.71	707.59	761.55	0	740.05	0
2.3104e+13	734.5	779.73	721.66	0	0	752.01	745.9	0	719.18	0	706.75	728.04	0	690.62	798.77	773.22	774.49	0	705.49	729.65	717.25	784.67	0	709.64	0	799.98	772.12	755.63	698.36	716.22	724.31	750.25	0	0	710.28	793.45	0	704.32	0	692.18	806.02	767.07	697.7	726.18	707.04	751.62	0	739.48	0
2.315e+13	733.94	779.49	715.98	0	0	751.49	744.93	0	718.7	0	706.18	727.44	0	0	795.95	766.13	769.29	0	704.95	729.12	711.3	784.02	0	709.11	0	797.18	771.41	754.53	697.53	711.31	723.76	749.8	0	0	709.55	792.37	0	703.76	0	691.54	802.11	766.59	697	725.66	706.49	744.95	0	738.92	0
2.3197e+13	736.73	781.5	782.87	0	0	753.8	746.33	0	721.2	0	708.98	730.05	690.81	693.13	793.49	796.17	767.13	0	707.89	731.56	775.13	784.95	0	711.86	0	794.73	772.52	755.45	701.15	723.13	726.29	751.97	0	0	712.8	792.38	0	706.69	0	694.95	798.57	768.9	700.07	728.12	709.29	821.52	0	741.39	0
2.3243e+13	736.06	780.27	738.95	0	0	753.32	745.43	0	720.73	0	708.42	729.48	690.11	692.42	798.26	794.08	782.6	0	707.36	731.04	733.7	783.84	0	711.35	0	799.43	771.4	754.81	700.34	727.53	725.74	751.52	0	0	712.05	792.04	0	706.15	0	694.32	807.81	768.42	699.44	727.6	708.75	774.77	0	740.86	0
2.329e+13	735.34	780.01	727.19	0	0	752.81	746.29	0	720.25	0	707.86	728.9	0	691.72	800.18	780.53	778.94	0	706.84	730.51	722.57	784.75	0	710.83	0	801.37	772.26	756	699.44	720.41	725.19	751.07	0	0	711.26	793.65	0	705.61	0	693.66	808.49	767.87	698.82	727.07	708.2	758.84	0	740.3	0
2.3336e+13	734.72	780.05	720.25	0	0	752.28	746.05	0	719.77	0	707.3	728.3	0	691.03	798.47	771.52	773.41	0	706.3	729.98	715.77	784.93	0	710.32	0	799.69	772.35	755.75	698.58	715.1	724.65	750.63	0	0	710.5	793.61	0	705.06	0	693.03	805.41	767.34	698.2	726.55	707.66	749.99	0	739.73	0
2.3383e+13	734.17	779.69	714.76	0	0	751.77	744.9	0	719.3	0	706.73	727.7	0	690.31	795.44	764.88	768.37	0	705.77	729.45	709.84	784.05	0	709.8	0	796.69	771.42	754.45	697.76	710.15	724.1	750.18	0	0	709.78	792.27	0	704.51	0	692.35	801.4	766.87	697.54	726.03	707.11	743.8	0	739.18	0
2.3429e+13	736.93	781.51	763.05	0	0	754.08	746.1	0	721.77	0	709.5	730.31	691.25	693.53	794.03	804.95	774.37	0	708.66	731.88	756.27	784.73	0	712.51	0	795.26	772.29	755.19	701.37	732.6	726.61	752.33	690.3	0	713	792.1	0	707.39	0	695.72	801.05	769.17	700.55	728.47	709.88	805.58	0	741.64	0
2.3476e+13	736.23	780.44	735.35	0	0	753.59	745.97	0	721.29	0	708.94	729.74	690.57	692.82	799.57	790.36	782.57	0	708.14	731.36	730.38	784.35	0	712	0	800.74	771.88	755.47	700.54	725.73	726.06	751.89	0	0	712.24	792.84	0	706.85	0	695.09	808.95	768.67	699.91	727.95	709.34	769.77	0	741.11	0
2.3522e+13	735.53	780.37	725.43	0	0	753.07	746.66	0	720.82	0	708.38	729.15	0	692.11	800.26	778.22	777.83	0	707.61	730.83	720.92	785.22	0	711.48	0	801.46	772.7	756.38	699.63	719.22	725.52	751.44	0	0	711.45	794.11	0	706.31	0	694.47	808.19	768.11	699.28	727.43	708.8	756.47	0	740.55	0
2.3569e+13	734.93	780.34	719.03	0	0	752.55	746.13	0	720.35	0	707.82	728.55	0	691.42	798.09	769.94	772.35	0	707.09	730.31	714.53	785.11	0	710.97	0	799.31	772.51	755.8	698.78	714.12	724.98	751	0	0	710.71	793.69	0	705.77	0	693.82	804.75	767.59	698.66	726.91	708.25	748.48	0	739.98	0
2.3615e+13	734.39	779.85	713.68	0	0	752.04	744.82	0	719.87	0	707.26	727.96	0	690.72	794.91	763.7	767.46	0	706.56	729.78	708.58	784.02	0	710.45	0	796.16	771.39	754.33	697.98	709.11	724.43	750.55	0	0	710	792.12	0	705.22	0	693.17	800.67	767.14	698.04	726.39	707.71	742.7	0	739.43	0
2.3662e+13	737.11	781.49	751.61	0	0	754.34	746.01	0	722.31	0	710	730.55	691.67	693.95	795.73	803.14	779.89	0	709.4	732.19	745.54	784.62	0	713.13	0	796.94	772.17	755.14	701.55	732.47	726.92	752.69	691.3	0	713.19	792.14	0	708.06	0	696.47	804.36	769.43	701.02	728.81	710.44	791.81	0	741.89	0
2.3708e+13	736.4	780.68	732.44	0	0	753.85	746.53	0	721.84	0	709.45	729.98	691	693.2	800.47	787.07	781.96	0	708.88	731.67	727.59	784.91	0	712.62	0	801.64	772.42	756.12	700.7	724.09	726.38	752.24	690.65	0	712.42	793.61	0	707.53	0	695.84	809.53	768.91	700.37	728.29	709.9	765.8	0	741.35	0
2.3755e+13	735.71	780.71	723.8	0	0	753.33	746.92	0	721.37	0	708.89	729.39	690.31	692.49	800.17	776.13	776.69	0	708.37	731.14	719.31	785.61	0	712.11	0	801.38	773.06	756.65	699.8	718.06	725.84	751.79	690.02	0	711.63	794.45	0	706.99	0	695.22	807.75	768.35	699.74	727.77	709.37	754.39	0	740.78	0
2.3801e+13	735.14	780.59	717.81	0	0	752.8	746.15	0	720.9	0	708.33	728.79	0	691.8	797.64	768.47	771.33	0	707.84	730.62	713.2	785.22	0	711.6	0	798.87	772.6	755.78	698.96	713.07	725.29	751.35	0	0	710.9	793.68	0	706.45	0	694.59	804.05	767.85	699.11	727.25	708.83	747.09	0	740.22	0
2.3848e+13	737.91	782.78	716.57	0	0	755.08	747.71	0	723.3	0	711.03	731.36	692.77	695.05	795.33	760.03	766.31	0	710.62	733.01	710.25	786.42	0	714.23	0	796.57	773.94	756.89	702.53	707.17	727.77	753.48	692.94	0	714.1	794	0	709.24	0	697.8	800.07	770.13	702.09	729.66	711.52	750.5	0	742.65	0
2.3894e+13	737.27	781.49	744.63	0	0	754.6	746.17	0	722.84	0	710.48	730.79	692.09	694.31	797.69	799.17	782.67	0	710.12	732.49	739.04	784.73	0	713.73	0	798.88	772.26	755.41	701.72	730.5	727.22	753.03	692.31	0	713.37	792.57	0	708.71	0	697.19	807.06	769.67	701.47	729.14	710.98	782.44	0	742.13	0
2.3941e+13	736.55	780.97	730.01	0	0	754.1	747.03	0	722.37	0	709.94	730.21	691.42	693.58	801.03	784.14	781.05	0	709.6	731.96	725.27	785.46	0	713.22	0	802.21	772.96	756.7	700.85	722.58	726.68	752.58	691.64	0	712.58	794.28	0	708.18	0	696.57	809.71	769.13	700.83	728.62	710.45	762.52	0	741.58	0
2.3987e+13	735.9	781.03	722.32	0	0	753.57	747.1	0	721.9	0	709.39	729.62	690.75	692.87	799.95	774.23	775.56	0	709.09	731.44	717.84	785.91	0	712.72	0	801.16	773.34	756.82	699.97	716.94	726.14	752.13	690.97	0	711.81	794.68	0	707.64	0	695.95	807.19	768.58	700.18	728.1	709.92	752.52	0	741.01	0
2.4033e+13	735.35	780.79	716.63	0	0	753.05	746.11	0	721.43	0	708.83	729.02	690.06	692.17	797.15	767.1	770.33	0	708.57	730.92	711.92	785.27	0	712.21	0	798.39	772.63	755.7	699.14	712.03	725.6	751.69	690.33	0	711.09	793.61	0	707.11	0	695.32	803.32	768.09	699.55	727.59	709.38	745.8	0	740.45	0
2.408e+13	738.09	782.78	784.02	0	0	755.32	747.43	0	723.81	0	711.5	731.58	693.19	695.4	794.69	797.06	768.15	0	711.31	733.3	776.43	786.18	0	714.81	0	795.93	773.69	756.56	702.69	724.3	728.06	753.8	693.9	0	714.27	793.62	0	709.86	0	698.49	799.77	770.37	702.5	729.97	712.04	822.34	0	742.88	0
2.4126e+13	737.42	781.55	739.82	0	0	754.84	746.56	0	723.34	0	710.95	731.02	692.5	694.68	799.38	795.09	783.64	0	710.8	732.78	734.57	785.06	0	714.31	0	800.57	772.57	755.94	701.87	728.51	727.51	753.35	693.24	0	713.52	793.25	0	709.33	0	697.88	808.9	769.89	701.89	729.46	711.51	775.76	0	742.35	0
2.4173e+13	736.7	781.29	727.96	0	0	754.33	747.45	0	722.88	0	710.4	730.44	691.82	693.97	801.31	781.54	779.99	0	710.3	732.25	723.34	785.96	0	713.8	0	802.5	773.45	757.16	700.99	721.26	726.97	752.91	692.61	0	712.73	794.84	0	708.8	0	697.27	809.61	769.34	701.26	728.94	710.98	759.74	0	741.8	0
2.4219e+13	736.08	781.32	720.99	0	0	753.8	747.21	0	722.41	0	709.86	729.84	691.16	693.22	799.63	772.48	774.44	0	709.79	731.73	716.52	786.14	0	713.3	0	800.85	773.54	756.9	700.13	715.92	726.43	752.46	691.97	0	711.97	794.82	0	708.27	0	696.66	806.57	768.8	700.62	728.42	710.45	750.83	0	741.22	0
2.4266e+13	735.54	780.96	715.53	0	0	753.29	746.03	0	721.94	0	709.31	729.25	690.47	692.52	796.62	765.81	769.36	0	709.27	731.21	710.67	785.26	0	712.8	0	797.86	772.61	755.58	699.31	711.01	725.89	752.02	691.28	0	711.26	793.48	0	707.74	0	696.03	802.58	768.33	699.98	727.91	709.91	744.6	0	740.67	0
2.4312e+13	738.25	782.75	764.35	0	0	755.56	747.16	0	724.3	0	711.95	731.8	693.6	695.73	795.18	805.82	775.37	0	711.97	733.57	757.55	785.93	0	715.36	0	796.41	773.44	756.26	702.84	734.12	728.33	754.12	694.81	0	714.42	793.3	0	710.45	0	699.15	802.18	770.6	702.9	730.28	712.54	806.55	0	743.1	0
2.4359e+13	737.55	781.69	736.22	0	0	755.07	747.07	0	723.83	0	711.4	731.23	692.9	695.04	800.66	791.36	783.58	0	711.47	733.05	731.21	785.53	0	714.86	0	801.84	773.03	756.57	702.01	726.73	727.79	753.67	694.2	0	713.66	794.02	0	709.93	0	698.55	810.02	770.1	702.29	729.76	712.02	770.71	0	742.57	0
2.4405e+13	736.85	781.61	726.2	0	0	754.55	747.78	0	723.37	0	710.85	730.65	692.22	694.31	801.37	779.19	778.84	0	710.96	732.53	721.66	786.4	0	714.36	0	802.57	773.86	757.5	701.12	720.08	727.26	753.22	693.52	0	712.87	795.28	0	709.41	0	697.94	809.29	769.54	701.68	729.25	711.49	757.33	0	742	0
2.4452e+13	736.26	781.58	719.78	0	0	754.03	747.24	0	722.9	0	710.31	730.05	691.55	693.58	799.22	770.87	773.35	0	710.46	732.01	715.27	786.29	0	713.86	0	800.45	773.66	756.91	700.28	714.95	726.72	752.78	692.88	0	712.13	794.86	0	708.88	0	697.33	805.89	769.02	701.04	728.73	710.96	749.29	0	741.43	0
2.4498e+13	735.72	781.1	714.45	0	0	753.52	745.91	0	722.43	0	709.77	729.46	690.88	692.87	796.06	764.6	768.42	0	709.95	731.49	709.42	785.21	0	713.36	0	797.31	772.54	755.42	699.47	709.99	726.18	752.33	692.25	0	711.43	793.31	0	708.35	0	696.72	801.83	768.56	700.41	728.21	710.43	743.48	0	740.89	0
2.4545e+13	738.4	782.71	752.28	0	0	755.79	747.04	0	724.77	0	712.38	732.01	694.01	696.05	796.84	804.03	780.86	0	712.61	733.84	746.11	785.78	0	715.9	0	798.06	773.28	756.17	702.98	733.44	728.6	754.42	695.7	0	714.56	793.31	0	711.03	0	699.79	805.44	770.82	703.29	730.57	713.03	792.81	0	743.31	0
2.4591e+13	737.68	781.9	733.07	0	0	755.29	747.61	0	724.31	0	711.84	731.44	693.28	695.36	801.54	788.03	782.96	0	712.11	733.32	728.18	786.06	0	715.4	0	802.72	773.55	757.2	702.13	724.87	728.06	753.98	695.06	0	713.79	794.76	0	710.51	0	699.19	810.58	770.3	702.68	730.06	712.51	766.69	0	742.77	0
2.4638e+13	737	781.92	724.42	0	0	754.77	748.02	0	723.84	0	711.29	730.85	692.6	694.64	801.26	777.07	777.68	0	711.61	732.8	719.92	786.76	0	714.91	0	802.47	774.19	757.74	701.25	718.79	727.53	753.53	694.44	0	713.01	795.59	0	709.99	0	698.59	808.83	769.74	702.07	729.54	711.98	755.21	0	742.2	0
2.4684e+13	736.43	781.8	718.45	0	0	754.24	747.22	0	723.38	0	710.75	730.25	691.92	693.94	798.75	769.36	772.28	0	711.11	732.28	713.87	786.37	0	714.41	0	799.99	773.72	756.85	700.43	713.82	726.99	753.08	693.78	0	712.29	794.84	0	709.47	0	697.99	805.17	769.24	701.45	729.03	711.45	747.87	0	741.64	0
2.4731e+13	739.16	783.97	717.37	0	0	756.48	748.72	0	725.69	0	713.33	732.77	695.09	697.04	796.44	760.87	767.21	0	713.72	734.62	711.19	787.56	0	716.9	0	797.69	775.03	757.9	703.9	707.98	729.4	755.17	697.14	0	715.42	795.15	0	712.1	0	700.99	801.2	771.49	704.28	731.37	714.02	751.37	0	744.03	0
2.4777e+13	738.52	782.68	745.2	0	0	756	747.18	0	725.23	0	712.8	732.21	694.39	696.36	798.76	800.08	783.61	0	713.22	734.1	739.57	785.87	0	716.41	0	799.95	773.35	756.43	703.11	731.32	728.86	754.72	696.53	0	714.69	793.71	0	711.59	0	700.4	808.09	771.03	703.66	730.85	713.5	783.38	0	743.51	0
2.4824e+13	737.79	782.15	730.58	0	0	755.5	748.09	0	724.76	0	712.26	731.63	693.69	695.67	802.08	785.08	782.02	0	712.73	733.58	725.84	786.59	0	715.92	0	803.26	774.06	757.75	702.25	723.3	728.33	754.27	695.93	0	713.91	795.4	0	711.07	0	699.81	810.75	770.48	703.05	730.34	712.98	763.35	0	742.96	0
2.487e+13	737.15	782.21	722.91	0	0	754.97	748.16	0	724.3	0	711.72	731.04	692.97	694.99	801.02	775.13	776.51	0	712.23	733.06	718.43	787.04	0	715.43	0	802.24	774.44	757.87	701.38	717.64	727.79	753.83	695.28	0	713.14	795.8	0	710.55	0	699.21	808.27	769.93	702.45	729.83	712.45	753.29	0	742.39	0
2.4917e+13	736.6	781.98	717.26	0	0	754.45	747.15	0	723.84	0	711.17	730.45	692.29	694.25	798.24	767.96	771.25	0	711.73	732.54	712.58	786.4	0	714.93	0	799.49	773.72	756.74	700.57	712.76	727.25	753.38	694.66	0	712.44	794.74	0	710.03	0	698.61	804.42	769.45	701.83	729.31	711.93	746.53	0	741.83	0
2.4963e+13	739.31	783.94	784.85	0	0	756.69	748.4	0	726.12	0	713.73	732.96	695.43	697.34	795.77	797.86	769.05	0	714.31	734.86	776.94	787.29	0	717.4	0	797.03	774.76	757.54	704.03	725.46	729.65	755.45	697.96	0	715.56	794.74	0	712.63	0	701.57	800.86	771.7	704.64	731.64	714.47	823.06	0	744.22	0
2.501e+13	738.64	782.71	740.35	0	0	756.21	747.55	0	725.67	0	713.2	732.4	694.77	696.65	800.41	795.99	784.57	0	713.82	734.34	735.05	786.17	0	716.91	0	801.6	773.64	756.94	703.22	729.23	729.11	755	697.34	0	714.81	794.36	0	712.12	0	700.99	809.9	771.22	704.03	731.13	713.95	776.63	0	743.7	0
2.5056e+13	737.91	782.44	728.5	0	0	755.7	748.48	0	725.21	0	712.67	731.82	694.05	695.97	802.34	782.44	780.93	0	713.33	733.82	723.86	787.06	0	716.42	0	803.53	774.51	758.18	702.35	721.93	728.58	754.56	696.73	0	714.02	795.93	0	711.61	0	700.41	810.63	770.66	703.42	730.61	713.43	760.52	0	743.14	0
2.5103e+13	737.3	782.48	721.55	0	0	755.17	748.23	0	724.74	0	712.13	731.22	693.33	695.29	800.68	773.35	775.36	0	712.83	733.3	717.08	787.24	0	715.93	0	801.91	774.61	757.92	701.49	716.58	728.04	754.11	696.12	0	713.27	795.91	0	711.1	0	699.82	807.62	770.12	702.81	730.1	712.91	751.56	0	742.57	0
2.5149e+13	736.76	782.12	716.12	0	0	754.66	747.03	0	724.28	0	711.58	730.64	692.65	694.57	797.69	766.64	770.25	0	712.33	732.78	711.32	786.37	0	715.44	0	798.94	773.67	756.58	700.7	711.72	727.5	753.66	695.49	0	712.57	794.59	0	710.58	0	699.22	803.66	769.65	702.2	729.59	712.39	745.3	0	742.02	0
2.5196e+13	739.44	783.89	764.83	0	0	756.89	748.1	0	726.55	0	714.12	733.14	695.76	697.63	796.23	806.59	776.26	0	714.88	735.1	757.82	787.01	0	717.88	0	797.47	774.47	757.2	704.14	734.97	729.89	755.72	698.72	0	715.67	794.4	0	713.15	0	702.14	803.22	771.9	704.99	731.9	714.9	807.39	0	744.41	0
2.5242e+13	738.73	782.82	736.71	0	0	756.41	748.05	0	726.09	0	713.59	732.58	695.1	696.94	801.66	792.24	784.49	0	714.39	734.58	731.67	786.61	0	717.39	0	802.84	774.07	757.55	703.31	727.37	729.35	755.28	698.13	0	714.91	795.09	0	712.64	0	701.56	810.99	771.39	704.38	731.39	714.39	771.52	0	743.88	0
2.5289e+13	738.03	782.74	726.71	0	0	755.89	748.77	0	725.63	0	713.05	731.99	694.4	696.26	802.38	780.06	779.75	0	713.9	734.06	722.16	787.47	0	716.91	0	803.59	774.9	758.5	702.44	720.7	728.82	754.83	697.52	0	714.12	796.34	0	712.13	0	700.98	810.3	770.83	703.77	730.88	713.87	758.07	0	743.31	0
2.5335e+13	737.44	782.71	720.31	0	0	755.36	748.23	0	725.17	0	712.52	731.4	693.72	695.57	800.25	771.7	774.23	0	713.41	733.54	715.82	787.36	0	716.42	0	801.49	774.71	757.89	701.6	715.57	728.28	754.38	696.9	0	713.39	795.94	0	711.62	0	700.4	806.93	770.31	703.16	730.37	713.35	749.98	0	742.74	0
2.5382e+13	736.91	782.22	715.04	0	0	754.85	746.88	0	724.71	0	711.98	730.82	693	694.88	797.11	765.39	769.28	0	712.92	733.02	710.07	786.29	0	715.93	0	798.37	773.58	756.39	700.82	710.69	727.74	753.94	696.3	0	712.7	794.39	0	711.11	0	699.81	802.89	769.85	702.55	729.85	712.84	744.14	0	742.2	0
2.5428e+13	739.55	783.81	753.2	0	0	757.09	747.95	0	726.96	0	714.49	733.31	696.08	697.9	797.85	804.82	781.72	0	715.43	735.32	747.09	786.84	0	718.34	0	799.07	774.29	757.1	704.24	734.53	730.11	755.99	699.47	0	715.78	794.38	0	713.65	0	702.69	806.42	772.08	705.32	732.15	715.32	793.66	0	744.58	0
2.5475e+13	738.82	783	733.81	0	0	756.59	748.56	0	726.5	0	713.96	732.75	695.42	697.22	802.51	788.89	783.84	0	714.94	734.81	728.95	787.11	0	717.86	0	803.7	774.56	758.16	703.39	725.72	729.58	755.54	698.87	0	715	795.8	0	713.14	0	702.11	811.54	771.56	704.72	731.64	714.81	767.45	0	744.04	0
2.5521e+13	738.14	783.02	725.12	0	0	756.07	748.98	0	726.04	0	713.43	732.16	694.76	696.53	802.26	777.9	778.55	0	714.46	734.29	720.63	787.81	0	717.37	0	803.47	775.2	758.7	702.53	719.56	729.05	755.09	698.28	0	714.23	796.63	0	712.64	0	701.53	809.83	771	704.11	731.13	714.3	755.91	0	743.47	0
2.5568e+13	737.59	782.9	719.14	0	0	755.54	748.17	0	725.59	0	712.9	731.56	694.05	695.85	799.77	770.16	773.14	0	713.97	733.77	714.59	787.42	0	716.89	0	801.01	774.74	757.8	701.71	714.59	728.51	754.65	697.68	0	713.51	795.88	0	712.13	0	700.95	806.19	770.49	703.5	730.62	713.78	748.54	0	742.91	0
2.5614e+13	740.28	785.04	718.22	0	0	757.75	749.61	0	727.81	0	715.38	734.04	697.06	698.85	797.46	761.62	768.01	0	716.44	736.06	712.18	788.6	0	719.27	0	798.71	776.02	758.8	705.12	708.81	730.87	756.69	700.77	0	716.6	796.2	0	714.63	0	703.78	802.23	772.72	706.24	732.91	716.24	752.13	0	745.27	0
2.5661e+13	739.64	783.76	746.19	0	0	757.27	748.08	0	727.35	0	714.86	733.48	696.39	698.16	799.72	800.89	784.45	0	715.96	735.54	740.6	786.9	0	718.79	0	800.92	774.33	757.33	704.34	732.48	730.33	756.24	700.18	0	715.87	794.75	0	714.13	0	703.22	809.03	772.26	705.64	732.4	715.73	784.21	0	744.75	0
2.5707e+13	738.91	783.23	731.4	0	0	756.77	749.02	0	726.9	0	714.32	732.91	695.73	697.48	803.03	785.91	782.88	0	715.48	735.03	726.68	787.61	0	718.31	0	804.22	775.04	758.69	703.48	724.23	729.8	755.79	699.61	0	715.09	796.42	0	713.62	0	702.65	811.69	771.71	705.04	731.88	715.22	764.11	0	744.2	0
2.5753e+13	738.26	783.29	723.67	0	0	756.24	749.1	0	726.44	0	713.79	732.31	695.07	696.79	802	775.93	777.36	0	714.99	734.51	719.21	788.06	0	717.82	0	803.22	775.43	758.81	702.63	718.48	729.27	755.35	699.01	0	714.33	796.82	0	713.12	0	702.07	809.24	771.16	704.44	731.37	714.7	753.99	0	743.63	0
2.58e+13	737.72	783.05	718.01	0	0	755.72	748.07	0	725.98	0	713.26	731.72	694.38	696.12	799.23	768.73	772.08	0	714.51	733.99	713.38	787.42	0	717.34	0	800.48	774.71	757.67	701.83	713.6	728.73	754.9	698.41	0	713.63	795.77	0	712.61	0	701.49	805.42	770.67	703.83	730.86	714.19	747.21	0	743.07	0
2.5846e+13	740.4	785	786.21	0	0	757.93	749.27	0	728.19	0	715.73	734.19	697.36	699.1	796.76	798.57	769.86	0	716.95	736.27	778.64	788.3	0	719.7	0	798.02	775.71	758.41	705.23	726.98	731.08	756.94	701.46	0	716.7	795.76	0	715.09	0	704.29	801.86	772.9	706.54	733.14	716.62	823.72	0	745.43	0
2.5893e+13	739.72	783.76	741.35	0	0	757.45	748.45	0	727.73	0	715.2	733.63	696.69	698.42	801.34	796.8	785.4	0	716.47	735.75	736.1	787.17	0	719.22	0	802.53	774.59	757.83	704.43	730.4	730.54	756.49	700.88	0	715.96	795.36	0	714.59	0	703.72	810.81	772.42	705.95	732.63	716.12	777.46	0	744.91	0
2.5939e+13	738.99	783.49	729.35	0	0	756.94	749.4	0	727.28	0	714.68	733.06	696.03	697.73	803.27	783.25	781.77	0	715.99	735.23	724.74	788.06	0	718.74	0	804.47	775.47	759.1	703.56	722.89	730.01	756.04	700.29	0	715.18	796.92	0	714.09	0	703.16	811.55	771.86	705.35	732.12	715.61	761.27	0	744.35	0
2.5986e+13	738.39	783.52	722.34	0	0	756.41	749.15	0	726.83	0	714.14	732.46	695.37	697.05	801.63	774.13	776.19	0	715.51	734.72	717.88	788.23	0	718.26	0	802.86	775.57	758.84	702.73	717.44	729.48	755.6	699.71	0	714.44	796.9	0	713.59	0	702.59	808.58	771.32	704.75	731.61	715.1	752.26	0	743.78	0
2.6032e+13	737.86	783.16	716.9	0	0	755.89	747.94	0	726.37	0	713.61	731.88	694.71	696.37	798.66	767.39	771.06	0	715.03	734.2	712.15	787.37	0	717.78	0	799.92	774.64	757.49	701.95	712.59	728.95	755.15	699.12	0	713.75	795.59	0	713.09	0	702.01	804.64	770.85	704.15	731.1	714.59	745.98	0	743.23	0
2.6079e+13	740.5	784.91	766.16	0	0	758.1	748.95	0	728.55	0	716.06	734.34	697.64	699.34	797.18	807.29	777.07	0	717.44	736.47	759.28	788	0	720.12	0	798.43	775.4	758.06	705.33	736.54	731.28	757.17	702.11	0	716.8	795.39	0	715.53	0	704.77	804.16	773.07	706.84	733.36	717	808.21	0	745.58	0
2.6125e+13	739.79	783.84	737.65	0	0	757.61	748.94	0	728.1	0	715.54	733.78	696.98	698.67	802.56	793.05	785.31	0	716.97	735.95	732.63	787.59	0	719.64	0	803.75	775	758.45	704.51	728.46	730.75	756.72	701.55	0	716.04	796.06	0	715.04	0	704.21	811.88	772.57	706.25	732.85	716.5	772.33	0	745.05	0
2.6172e+13	739.09	783.76	727.53	0	0	757.09	749.69	0	727.65	0	715.01	733.2	696.32	697.97	803.3	780.85	780.58	0	716.49	735.44	722.99	788.44	0	719.16	0	804.5	775.84	759.4	703.65	721.61	730.21	756.28	700.97	0	715.26	797.3	0	714.54	0	703.65	811.21	772	705.65	732.34	715.99	758.81	0	744.49	0
2.6218e+13	738.51	783.72	721.08	0	0	756.57	749.14	0	727.2	0	714.48	732.61	695.66	697.3	801.19	772.46	775.04	0	716.01	734.92	716.6	788.34	0	718.68	0	802.43	775.65	758.79	702.83	716.41	729.68	755.83	700.38	0	714.54	796.91	0	714.04	0	703.09	807.87	771.48	705.05	731.83	715.48	750.69	0	743.92	0
2.6265e+13	737.98	783.24	715.81	0	0	756.06	747.77	0	726.74	0	713.95	732.03	695	696.62	798.06	766.13	770.07	0	715.53	734.4	710.91	787.27	0	718.2	0	799.32	774.51	757.28	702.07	711.56	729.15	755.39	699.8	0	713.87	795.37	0	713.54	0	702.51	803.85	771.02	704.45	731.33	714.97	744.82	0	743.38	0
2.6311e+13	740.58	784.81	753.87	0	0	758.26	748.8	0	728.91	0	716.38	734.49	697.92	699.57	798.76	805.55	782.51	0	717.92	736.66	747.53	787.8	0	720.52	0	799.99	775.2	757.95	705.42	735.14	731.47	757.4	702.75	0	716.9	795.35	0	715.96	0	705.24	807.31	773.23	707.12	733.57	717.36	794.52	0	745.73	0
2.6358e+13	739.86	784	734.41	0	0	757.77	749.46	0	728.46	0	715.86	733.92	697.26	698.89	803.4	789.69	784.65	0	717.45	736.14	729.47	788.06	0	720.04	0	804.58	775.47	759.05	704.59	726.34	730.94	756.95	702.18	0	716.12	796.74	0	715.47	0	704.69	812.41	772.7	706.53	733.07	716.86	768.24	0	745.19	0
2.6404e+13	739.18	784.02	725.69	0	0	757.24	749.88	0	728.01	0	715.34	733.33	696.59	698.21	803.15	778.68	779.37	0	716.97	735.63	721.15	788.75	0	719.57	0	804.37	776.12	759.6	703.73	720.16	730.41	756.51	701.62	0	715.35	797.57	0	714.97	0	704.13	810.72	772.14	705.94	732.56	716.36	756.64	0	744.62	0
2.6451e+13	738.63	783.89	719.7	0	0	756.72	749.07	0	727.55	0	714.81	732.74	695.94	697.53	800.68	770.91	773.93	0	716.5	735.11	715.13	788.37	0	719.09	0	801.93	775.66	758.69	702.93	715.18	729.88	756.06	701.04	0	714.65	796.83	0	714.48	0	703.56	807.11	771.63	705.34	732.05	715.85	749.22	0	744.06	0
2.6497e+13	741.3	786.02	718.89	0	0	758.9	750.45	0	729.7	0	717.21	735.18	698.85	700.46	798.37	762.33	768.76	0	718.85	737.36	712.87	789.53	0	721.38	0	799.64	776.92	759.65	706.29	709.42	732.19	758.07	703.92	0	717.69	797.14	0	716.87	0	706.25	803.16	773.83	707.99	734.29	718.21	752.89	0	746.38	0
2.6544e+13	740.66	784.73	747	0	0	758.42	748.92	0	729.25	0	716.69	734.62	698.2	699.79	800.6	801.64	785.23	0	718.38	736.84	741.43	787.84	0	720.9	0	801.8	775.23	758.18	705.49	733.4	731.66	757.62	703.36	0	716.98	795.69	0	716.38	0	705.7	809.88	773.37	707.4	733.78	717.71	785.04	0	745.87	0
2.659e+13	739.92	784.2	732.09	0	0	757.92	749.91	0	728.8	0	716.17	734.05	697.53	699.12	803.89	786.69	783.69	0	717.91	736.33	727.36	788.53	0	720.43	0	805.08	775.94	759.56	704.64	724.99	731.13	757.17	702.81	0	716.19	797.33	0	715.89	0	705.14	812.54	772.83	706.8	733.27	717.21	764.84	0	745.32	0
2.6637e+13	739.29	784.26	724.3	0	0	757.39	749.99	0	728.35	0	715.65	733.46	696.86	698.45	802.88	776.69	778.16	0	717.44	735.81	719.82	788.98	0	719.96	0	804.1	776.33	759.69	703.8	719.14	730.6	756.73	702.24	0	715.44	797.74	0	715.39	0	704.59	810.13	772.27	706.21	732.77	716.71	754.68	0	744.75	0
2.6683e+13	738.75	784.02	718.61	0	0	756.87	748.95	0	727.9	0	715.13	732.88	696.21	697.76	800.13	769.46	772.86	0	716.96	735.3	713.98	788.35	0	719.48	0	801.39	775.61	758.53	703.01	714.24	730.07	756.28	701.67	0	714.75	796.7	0	714.9	0	704.03	806.33	771.79	705.62	732.26	716.2	747.86	0	744.2	0
2.673e+13	741.4	785.95	786.8	0	0	759.05	750.09	0	730.03	0	717.51	735.31	699.11	700.67	797.66	799.23	770.62	0	719.29	737.54	778.3	789.22	0	721.75	0	798.92	776.59	759.23	706.35	727.51	732.36	758.28	704.51	0	717.77	796.69	0	717.27	0	706.68	802.77	773.99	708.25	734.49	718.55	824.35	0	746.52	0
2.6776e+13	740.72	784.72	741.64	0	0	758.57	749.28	0	729.58	0	716.99	734.76	698.45	700	802.19	797.56	786.17	0	718.82	737.02	736.16	788.08	0	721.28	0	803.38	775.47	758.67	705.54	730.56	731.83	757.83	703.96	0	717.03	796.27	0	716.78	0	706.13	811.63	773.51	707.66	733.98	718.05	778.23	0	746	0
2.6823e+13	739.99	784.44	729.66	0	0	758.06	750.27	0	729.13	0	716.47	734.18	697.79	699.33	804.12	784.01	782.55	0	718.35	736.51	724.92	788.96	0	720.81	0	805.32	776.35	759.96	704.68	723.13	731.31	757.38	703.4	0	716.25	797.82	0	716.29	0	705.58	812.39	772.95	707.07	733.47	717.55	761.96	0	745.44	0
2.6869e+13	739.39	784.47	722.66	0	0	757.53	750.01	0	728.68	0	715.95	733.59	697.13	698.66	802.5	774.86	776.96	0	717.88	735.99	718.12	789.14	0	720.33	0	803.73	776.45	759.69	703.86	717.72	730.78	756.94	702.84	0	715.51	797.8	0	715.8	0	705.03	809.45	772.41	706.48	732.97	717.05	752.9	0	744.87	0
2.6916e+13	738.86	784.11	717.24	0	0	757.01	748.78	0	728.23	0	715.43	733.01	696.47	697.98	799.54	768.09	771.81	0	717.41	735.48	712.43	788.28	0	719.86	0	800.8	775.52	758.33	703.07	712.91	730.25	756.49	702.27	0	714.83	796.5	0	715.31	0	704.47	805.53	771.94	705.89	732.46	716.55	746.58	0	744.33	0
2.6962e+13	741.47	785.85	766.2	0	0	759.19	749.74	0	730.35	0	717.79	735.44	699.35	700.87	798.05	807.93	777.82	0	719.72	737.7	758.76	788.89	0	722.11	0	799.3	776.26	758.86	706.4	736.23	732.53	758.48	705.08	0	717.84	796.3	0	717.65	0	707.1	805.01	774.13	708.5	734.68	718.87	808.91	0	746.65	0
2.7009e+13	740.76	784.78	737.79	0	0	758.71	749.76	0	729.9	0	717.28	734.88	698.69	700.2	803.39	793.79	786.07	0	719.25	737.19	732.62	788.48	0	721.64	0	804.58	775.86	759.27	705.57	728.48	732	758.03	704.53	0	717.08	796.95	0	717.17	0	706.55	812.68	773.63	707.91	734.17	718.37	773.02	0	746.12	0
2.7055e+13	740.06	784.68	727.73	0	0	758.19	750.52	0	729.45	0	716.76	734.3	698.04	699.54	804.13	781.58	781.34	0	718.79	736.68	723.1	789.32	0	721.17	0	805.34	776.7	760.24	704.7	721.76	731.48	757.59	703.98	0	716.29	798.18	0	716.68	0	706.01	812.04	773.06	707.32	733.66	717.88	759.43	0	745.56	0
2.7102e+13	739.49	784.65	721.31	0	0	757.66	749.96	0	729.01	0	716.24	733.71	697.37	698.87	802.04	773.16	775.79	0	718.32	736.16	716.77	789.22	0	720.7	0	803.28	776.51	759.62	703.89	716.62	730.95	757.14	703.42	0	715.58	797.79	0	716.19	0	705.46	808.72	772.54	706.74	733.16	717.38	751.26	0	744.99	0
2.7148e+13	738.97	784.17	716.07	0	0	757.15	748.58	0	728.56	0	715.72	733.13	696.72	698.19	798.92	766.8	770.79	0	717.85	735.65	711.14	788.15	0	720.22	0	800.19	775.37	758.09	703.12	711.82	730.42	756.69	702.86	0	714.9	796.26	0	715.7	0	704.9	804.72	772.08	706.15	732.65	716.88	745.36	0	744.45	0
2.7195e+13	741.53	785.73	754.21	0	0	759.33	749.55	0	730.66	0	718.07	735.56	699.58	701.06	799.59	806.21	783.22	0	720.13	737.87	747.74	788.68	0	722.45	0	800.82	776.04	758.72	706.41	735.42	732.7	758.68	705.62	0	717.88	796.23	0	718.02	0	707.5	808.11	774.26	708.74	734.86	719.18	795.2	0	746.77	0
2.7241e+13	740.8	784.91	734.67	0	0	758.84	750.24	0	730.21	0	717.55	734.99	698.93	700.4	804.2	790.4	785.39	0	719.67	737.35	729.65	788.93	0	721.99	0	805.39	776.31	759.84	705.56	726.56	732.17	758.23	705.08	0	717.1	797.6	0	717.54	0	706.96	813.19	773.74	708.15	734.35	718.69	768.85	0	746.24	0
2.7288e+13	740.13	784.92	725.95	0	0	758.31	750.67	0	729.76	0	717.04	734.41	698.28	699.73	803.97	779.37	780.1	0	719.2	736.84	721.34	789.61	0	721.52	0	805.19	776.96	760.4	704.71	720.38	731.64	757.78	704.53	0	716.33	798.43	0	717.05	0	706.42	811.54	773.17	707.57	733.85	718.19	757.19	0	745.67	0
2.7334e+13	739.58	784.8	719.96	0	0	757.79	749.84	0	729.32	0	716.52	733.82	697.61	699.06	801.52	771.57	774.64	0	718.74	736.33	715.35	789.24	0	721.05	0	802.77	776.5	759.48	703.91	715.43	731.11	757.34	703.98	0	715.63	797.7	0	716.57	0	705.87	807.95	772.67	706.98	733.34	717.69	749.75	0	745.11	0
2.7381e+13	742.22	786.91	719.22	0	0	759.94	751.17	0	731.4	0	718.84	736.22	700.44	701.9	799.21	762.95	769.43	0	720.99	738.54	713.18	790.39	0	723.26	0	800.48	777.73	760.39	707.19	709.68	733.38	759.31	706.69	0	718.62	798	0	718.86	0	708.43	804.01	774.85	709.55	735.54	719.98	753.47	0	747.4	0
2.7427e+13	741.57	785.63	746.89	0	0	759.46	749.64	0	730.95	0	718.33	735.66	699.8	701.24	801.4	802.29	785.92	0	720.53	738.02	740.99	788.69	0	722.79	0	802.61	776.04	758.92	706.41	733.03	732.85	758.86	706.15	0	717.9	796.54	0	718.38	0	707.89	810.65	774.38	708.97	735.03	719.48	785.66	0	746.89	0
2.7473e+13	740.84	785.09	732.07	0	0	758.96	750.65	0	730.51	0	717.82	735.1	699.16	700.57	804.68	787.37	784.39	0	720.07	737.51	727.18	789.38	0	722.32	0	805.87	776.75	760.32	705.55	724.84	732.33	758.42	705.61	0	717.11	798.17	0	717.9	0	707.35	813.32	773.84	708.39	734.53	718.99	765.39	0	746.34	0
2.752e+13	740.2	785.14	724.33	0	0	758.43	750.73	0	730.06	0	717.3	734.51	698.5	699.91	803.68	777.35	778.85	0	719.61	737	719.76	789.82	0	721.86	0	804.91	777.14	760.45	704.7	719.11	731.8	757.97	705.07	0	716.36	798.57	0	717.42	0	706.81	810.93	773.28	707.8	734.02	718.5	755.18	0	745.77	0
2.7566e+13	739.67	784.9	718.69	0	0	757.91	749.67	0	729.62	0	716.79	733.92	697.84	699.24	800.95	770.09	773.53	0	719.14	736.48	713.99	789.2	0	721.39	0	802.21	776.43	759.28	703.92	714.27	731.27	757.52	704.52	0	715.67	797.54	0	716.93	0	706.27	807.16	772.8	707.22	733.52	718	748.33	0	745.22	0
2.7613e+13	742.28	786.82	786.98	0	0	760.07	750.76	0	731.69	0	719.1	736.32	700.65	702.06	798.48	799.8	771.28	0	721.37	738.68	778.42	790.05	0	723.58	0	799.75	777.38	759.94	707.19	727.62	733.53	759.49	707.19	0	718.65	797.53	0	719.21	0	708.8	803.59	774.98	709.77	735.7	720.27	824.8	0	747.51	0
2.7659e+13	741.6	785.58	741.83	0	0	759.58	749.97	0	731.24	0	718.59	735.76	700.01	701.4	802.96	798.2	786.83	0	720.91	738.17	736.31	788.91	0	723.11	0	804.16	776.26	759.39	706.38	730.73	733	759.04	706.66	0	717.9	797.1	0	718.73	0	708.27	812.38	774.49	709.19	735.2	719.77	778.77	0	746.99	0
2.7706e+13	740.87	785.3	729.86	0	0	759.07	750.97	0	730.8	0	718.08	735.19	699.37	700.74	804.89	784.65	783.23	0	720.45	737.66	725.09	789.78	0	722.65	0	806.09	777.14	760.69	705.52	723.32	732.47	758.6	706.12	0	717.11	798.63	0	718.25	0	707.73	813.16	773.93	708.61	734.69	719.28	762.45	0	746.43	0
2.7752e+13	740.26	785.33	722.87	0	0	758.54	750.7	0	730.35	0	717.56	734.6	698.71	700.08	803.29	775.48	777.62	0	719.99	737.14	718.31	789.96	0	722.18	0	804.52	777.24	760.41	704.69	717.93	731.95	758.15	705.59	0	716.38	798.62	0	717.77	0	707.19	810.24	773.39	708.03	734.19	718.79	753.36	0	745.86	0
2.7799e+13	739.74	784.97	717.47	0	0	758.03	749.46	0	729.91	0	717.05	734.02	698.07	699.41	800.34	768.68	772.45	0	719.53	736.63	712.66	789.1	0	721.72	0	801.61	776.3	759.04	703.92	713.15	731.42	757.7	705.04	0	715.7	797.33	0	717.28	0	706.65	806.34	772.92	707.44	733.69	718.3	747.01	0	745.32	0
2.7845e+13	742.32	786.69	766.57	0	0	760.19	750.37	0	731.96	0	719.34	736.41	700.84	702.22	798.84	808.46	778.45	0	721.74	738.82	759.04	789.71	0	723.89	0	800.1	777.02	759.52	707.17	736.6	733.67	759.67	707.68	0	718.65	797.12	0	719.54	0	709.16	805.79	775.1	709.98	735.86	720.55	809.41	0	747.61	0
2.7892e+13	741.6	785.62	738	0	0	759.7	750.41	0	731.52	0	718.83	735.85	700.21	701.56	804.13	794.4	786.7	0	721.29	738.31	732.74	789.28	0	723.43	0	805.32	776.63	759.95	706.35	728.66	733.14	759.22	707.15	0	717.89	797.75	0	719.06	0	708.63	813.41	774.59	709.4	735.36	720.05	773.52	0	747.08	0
2.7938e+13	740.9	785.52	727.92	0	0	759.18	751.18	0	731.07	0	718.32	735.27	699.56	700.9	804.88	782.19	781.98	0	720.83	737.8	723.23	790.12	0	722.96	0	806.09	777.46	760.93	705.48	721.91	732.61	758.77	706.62	0	717.11	798.97	0	718.58	0	708.1	812.79	774.02	708.82	734.85	719.56	759.89	0	746.52	0
2.7985e+13	740.33	785.49	721.5	0	0	758.65	750.61	0	730.63	0	717.81	734.68	698.92	700.24	802.81	773.74	776.41	0	720.37	737.28	716.92	790.02	0	722.5	0	804.06	777.27	760.3	704.67	716.78	732.09	758.32	706.08	0	716.39	798.59	0	718.11	0	707.56	809.5	773.5	708.24	734.35	719.07	751.69	0	745.95	0
2.8031e+13	739.81	785.01	716.28	0	0	758.14	749.21	0	730.18	0	717.3	734.1	698.27	699.57	799.7	767.36	771.4	0	719.91	736.77	711.31	788.96	0	722.03	0	800.98	776.13	758.75	703.92	712.01	731.56	757.88	705.54	0	715.72	797.07	0	717.62	0	707.02	805.51	773.04	707.66	733.85	718.58	745.78	0	745.41	0
2.8078e+13	742.34	786.55	754.51	0	0	760.3	750.15	0	732.23	0	719.58	736.49	701.03	702.36	800.34	806.75	783.82	0	722.1	738.95	748	789.47	0	724.19	0	801.58	776.78	759.35	707.14	735.72	733.8	759.83	708.15	0	718.65	797.03	0	719.86	0	709.51	808.85	775.2	710.18	736.01	720.81	795.71	0	747.7	0
2.8124e+13	741.61	785.73	734.92	0	0	759.8	750.86	0	731.78	0	719.07	735.93	700.39	701.7	804.92	790.99	786	0	721.65	738.44	729.85	789.71	0	723.73	0	806.12	777.05	760.5	706.3	726.79	733.27	759.38	707.63	0	717.87	798.38	0	719.39	0	708.98	813.91	774.68	709.6	735.51	720.33	769.32	0	747.17	0
2.8171e+13	740.93	785.74	726.17	0	0	759.27	751.3	0	731.34	0	718.56	735.34	699.75	701.04	804.71	779.95	780.71	0	721.19	737.93	721.52	790.39	0	723.27	0	805.93	777.7	761.05	705.45	720.58	732.75	758.94	707.1	0	717.1	799.2	0	718.91	0	708.45	812.28	774.11	709.02	735.01	719.84	757.62	0	746.6	0
2.8217e+13	740.39	785.61	720.18	0	0	758.75	750.46	0	730.9	0	718.05	734.76	699.11	700.38	802.27	772.12	775.24	0	720.73	737.42	715.53	790.02	0	722.8	0	803.53	777.23	760.13	704.66	715.63	732.22	758.49	706.57	0	716.4	798.48	0	718.43	0	707.92	808.72	773.61	708.45	734.5	719.34	750.15	0	746.04	0
2.8264e+13	742.99	787.71	719.47	0	0	760.88	751.74	0	732.92	0	720.31	737.12	701.84	703.15	799.97	763.47	769.99	0	722.9	739.59	713.42	791.16	0	724.94	0	801.24	778.45	761	707.89	709.88	734.45	760.44	709.12	0	719.35	798.78	0	720.64	0	710.37	804.78	775.76	710.94	736.66	721.56	753.93	0	748.3	0
2.831e+13	742.34	786.43	747.18	0	0	760.4	750.22	0	732.48	0	719.8	736.57	701.2	702.49	802.11	802.84	786.49	0	722.45	739.07	741.24	789.45	0	724.48	0	803.33	776.75	759.54	707.1	733.32	733.92	759.99	708.61	0	718.63	797.31	0	720.17	0	709.85	811.35	775.3	710.37	736.16	721.07	786.15	0	747.79	0
2.8357e+13	741.6	785.88	732.31	0	0	759.9	751.25	0	732.04	0	719.3	736	700.56	701.83	805.38	787.93	784.98	0	721.99	738.56	727.39	790.13	0	724.02	0	806.58	777.46	760.95	706.25	725.07	733.39	759.54	708.08	0	717.84	798.92	0	719.7	0	709.32	814.02	774.75	709.79	735.65	720.59	765.83	0	747.24	0
2.8403e+13	740.97	785.93	724.56	0	0	759.36	751.33	0	731.6	0	718.79	735.41	699.92	701.17	804.4	777.89	779.43	0	721.54	738.05	719.95	790.57	0	723.56	0	805.63	777.85	761.08	705.41	719.32	732.87	759.1	707.56	0	717.09	799.33	0	719.22	0	708.79	811.66	774.2	709.22	735.15	720.1	755.59	0	746.67	0
2.845e+13	740.44	785.69	718.9	0	0	758.84	750.26	0	731.16	0	718.28	734.82	699.29	700.51	801.68	770.61	774.1	0	721.08	737.54	714.17	789.95	0	723.1	0	802.95	777.14	759.9	704.63	714.48	732.34	758.65	707.03	0	716.41	798.3	0	718.75	0	708.26	807.9	773.71	708.64	734.65	719.61	748.72	0	746.11	0
2.8496e+13	743.02	787.6	787.33	0	0	760.98	751.31	0	733.17	0	720.53	737.19	702	703.26	799.21	800.27	771.83	0	723.23	739.7	778.77	790.8	0	725.22	0	800.49	778.07	760.52	707.86	727.95	734.56	760.59	709.56	0	719.34	798.29	0	720.94	0	710.69	804.34	775.87	711.12	736.79	721.81	825.17	0	748.38	0
2.8543e+13	742.33	786.36	742.1	0	0	760.49	750.53	0	732.73	0	720.02	736.63	701.37	702.61	803.65	798.73	787.39	0	722.78	739.19	736.54	789.65	0	724.76	0	804.85	776.95	759.98	707.05	730.99	734.03	760.14	709.05	0	718.6	797.85	0	720.47	0	710.17	813.05	775.38	710.55	736.29	721.32	779.23	0	747.86	0
2.8589e+13	741.6	786.07	730.09	0	0	759.98	751.55	0	732.29	0	719.51	736.06	700.73	701.95	805.57	785.19	783.79	0	722.33	738.68	725.28	790.51	0	724.3	0	806.78	777.83	761.29	706.19	723.53	733.51	759.7	708.53	0	717.81	799.36	0	720	0	709.64	813.84	774.82	709.97	735.79	720.84	762.86	0	747.3	0
2.8636e+13	741	786.1	723.08	0	0	759.45	751.28	0	731.85	0	719.01	735.47	700.09	701.3	803.99	776	778.18	0	721.88	738.17	718.49	790.69	0	723.84	0	805.23	777.93	761.02	705.37	718.13	732.98	759.25	708.01	0	717.08	799.36	0	719.53	0	709.11	810.95	774.28	709.4	735.29	720.35	753.75	0	746.73	0
2.8682e+13	740.48	785.74	717.68	0	0	758.94	750.02	0	731.41	0	718.5	734.89	699.45	700.64	801.06	769.18	772.99	0	721.42	737.65	712.84	789.83	0	723.38	0	802.33	776.99	759.63	704.6	713.34	732.46	758.8	707.48	0	716.41	798.07	0	719.05	0	708.59	807.07	773.81	708.82	734.78	719.86	747.39	0	746.19	0
2.8729e+13	743.03	787.45	766.9	0	0	761.07	750.89	690.02	733.41	0	720.73	737.25	702.15	703.37	799.54	808.91	778.98	0	723.55	739.81	759.34	790.43	0	725.48	0	800.81	777.69	760.08	707.81	736.92	734.67	760.74	709.98	0	719.32	797.86	0	721.23	0	711	806.49	775.96	711.29	736.92	722.04	809.85	0	748.45	0
2.8775e+13	742.31	786.37	738.25	0	0	760.58	750.96	0	732.97	0	720.23	736.69	701.52	702.72	804.8	794.93	787.24	0	723.1	739.3	732.95	789.99	0	725.03	0	805.99	777.29	760.53	706.98	728.9	734.14	760.29	709.47	0	718.56	798.47	0	720.76	0	710.48	814.06	775.46	710.71	736.42	721.56	773.95	0	747.92	0
2.8822e+13	741.61	786.27	728.14	0	0	760.06	751.74	0	732.53	0	719.72	736.11	700.88	702.06	805.55	782.7	782.53	0	722.65	738.79	723.41	790.83	0	724.57	0	806.77	778.13	761.51	706.13	722.12	733.62	759.84	708.95	0	717.78	799.68	0	720.29	0	709.96	813.46	774.89	710.14	735.91	721.08	760.28	0	747.36	0
2.8868e+13	741.04	786.23	721.71	0	0	759.53	751.16	0	732.09	0	719.21	735.52	700.24	701.41	803.5	774.24	776.95	0	722.2	738.28	717.09	790.73	0	724.11	0	804.75	777.94	760.88	705.32	716.98	733.09	759.4	708.44	0	717.07	799.3	0	719.82	0	709.43	810.2	774.36	709.57	735.41	720.59	752.06	0	746.79	0
2.8915e+13	740.52	785.75	716.48	0	0	759.02	749.75	0	731.65	0	718.71	734.94	699.6	700.75	800.4	767.84	771.92	0	721.75	737.76	711.49	789.67	0	723.65	0	801.68	776.8	759.32	704.57	712.2	732.56	758.95	707.91	0	716.4	797.79	0	719.34	0	708.9	806.23	773.9	708.99	734.91	720.1	746.13	0	746.25	0
2.8961e+13	743.02	787.28	754.81	0	0	761.15	750.66	690.13	733.64	690.24	720.93	737.3	702.29	703.47	801.01	807.21	784.33	0	723.86	739.91	748.28	790.17	0	725.74	0	802.25	777.42	759.89	707.75	736.02	734.77	760.88	710.39	0	719.29	797.74	0	721.51	0	711.3	809.5	776.05	711.44	737.04	722.27	796.15	0	748.52	0
2.9008e+13	742.29	786.46	735.16	0	0	760.66	751.39	0	733.2	0	720.42	736.74	701.66	702.82	805.57	791.5	786.52	0	723.41	739.4	730.07	790.4	0	725.29	0	806.76	777.69	761.06	706.91	727.04	734.24	760.43	709.88	0	718.51	799.07	0	721.04	0	710.78	814.55	775.52	710.87	736.54	721.79	769.72	0	747.98	0
2.9054e+13	741.61	786.46	726.39	0	0	760.13	751.83	0	732.76	0	719.92	736.15	701.02	702.16	805.36	780.44	781.23	0	722.97	738.89	721.73	791.07	0	724.83	0	806.59	778.34	761.62	706.07	720.81	733.72	759.98	709.37	0	717.74	799.89	0	720.57	0	710.26	812.94	774.95	710.3	736.03	721.31	758	0	747.41	0
2.9101e+13	741.07	786.33	720.4	0	0	759.6	750.99	0	732.32	0	719.41	735.56	700.38	701.51	802.94	772.6	775.75	0	722.52	738.38	715.75	790.7	0	724.37	0	804.2	777.88	760.68	705.28	715.86	733.19	759.53	708.85	0	717.05	799.17	0	720.1	0	709.73	809.4	774.44	709.73	735.53	720.82	750.51	0	746.85	0
2.9147e+13	743.66	788.42	719.76	0	0	761.71	752.24	690.92	734.3	691.16	721.62	737.9	703.05	704.21	800.64	763.92	770.47	0	724.61	740.52	713.71	791.83	0	726.45	0	801.92	779.07	761.52	708.48	710.13	735.38	761.46	711.29	0	719.97	799.47	0	722.24	0	712.1	805.46	776.58	712.16	737.66	722.97	754.33	0	749.09	0
2.9193e+13	743	787.14	747.52	0	0	761.23	750.71	690.24	733.86	690.56	721.12	737.35	702.42	703.56	802.75	803.3	786.99	0	724.16	740	741.58	790.13	0	725.99	0	803.97	777.37	760.06	707.69	733.69	734.86	761.01	710.78	0	719.25	798	0	721.77	0	711.58	811.97	776.12	711.59	737.15	722.49	786.57	0	748.57	0
2.924e+13	742.26	786.59	732.6	0	0	760.73	751.77	0	733.42	0	720.61	736.78	701.79	702.91	806.01	788.42	785.49	0	723.72	739.49	727.67	790.8	0	725.54	0	807.21	778.08	761.5	706.84	725.38	734.33	760.56	710.28	0	718.46	799.59	0	721.31	0	711.07	814.64	775.57	711.02	736.65	722.01	766.22	0	748.02	0
2.9286e+13	741.63	786.63	724.83	0	0	760.19	751.84	0	732.98	0	720.11	736.19	701.15	702.25	805.04	778.36	779.94	0	723.27	738.98	720.21	791.24	0	725.08	0	806.28	778.47	761.62	706.02	719.6	733.81	760.11	709.77	0	717.71	800	0	720.84	0	710.55	812.3	775.01	710.45	736.15	721.53	755.95	0	747.45	0
2.9333e+13	741.1	786.4	719.17	0	0	759.67	750.77	0	732.54	0	719.6	735.6	700.52	701.6	802.34	771.06	774.59	0	722.82	738.47	714.44	790.62	0	724.63	0	803.61	777.76	760.43	705.24	714.76	733.28	759.67	709.25	0	717.04	798.98	0	720.37	0	710.03	808.57	774.52	709.88	735.65	721.04	749.07	0	746.9	0
2.9379e+13	743.66	788.28	787.79	0	0	761.78	751.78	691.02	734.51	691.48	721.8	737.94	703.17	704.29	799.86	800.67	772.31	0	724.89	740.6	779.31	791.45	0	726.69	0	801.14	778.67	761.02	708.43	728.45	735.47	761.59	711.66	0	719.94	798.96	0	722.49	0	712.37	805	776.66	712.3	737.76	723.18	825.49	0	749.14	0
2.9426e+13	742.97	787.05	742.45	0	0	761.3	751.02	690.33	734.07	690.87	721.29	737.38	702.54	703.64	804.26	799.2	787.87	0	724.45	740.09	736.89	790.31	0	726.23	0	805.46	777.55	760.49	707.63	731.38	734.94	761.13	711.16	0	719.2	798.51	0	722.03	0	711.86	813.65	776.18	711.73	737.25	722.7	779.64	0	748.62	0
2.9472e+13	742.24	786.76	730.4	0	0	760.79	752.05	0	733.63	690.28	720.79	736.81	701.91	702.99	806.18	785.66	784.28	0	724.01	739.58	725.59	791.16	0	725.78	0	807.4	778.43	761.82	706.77	723.86	734.42	760.69	710.66	0	718.41	800.01	0	721.56	0	711.34	814.45	775.62	711.16	736.75	722.22	763.24	0	748.06	0
2.9519e+13	741.64	786.78	723.38	0	0	760.25	751.77	0	733.19	0	720.29	736.22	701.28	702.34	804.61	776.45	778.66	0	723.56	739.07	718.78	791.33	0	725.32	0	805.86	778.53	761.54	705.96	718.44	733.89	760.24	710.15	0	717.68	800.01	0	721.1	0	710.83	811.59	775.07	710.59	736.25	721.74	754.1	0	747.49	0
2.9565e+13	741.12	786.42	717.98	0	0	759.74	750.51	0	732.76	0	719.78	735.64	700.64	701.69	801.69	769.62	773.46	0	723.11	738.56	713.15	790.48	0	724.87	0	802.97	777.59	760.14	705.2	713.67	733.37	759.79	709.64	0	717.02	798.73	0	720.63	0	710.31	807.72	774.6	710.02	735.75	721.26	747.73	0	746.94	0
2.9612e+13	743.64	788.12	767.43	0	0	761.85	751.35	691.11	734.71	691.8	721.97	737.97	703.28	704.36	800.17	809.3	779.45	0	725.17	740.68	759.9	791.07	0	726.91	0	801.44	778.27	760.57	708.38	737.51	735.54	761.7	712.03	0	719.9	798.51	0	722.74	0	712.64	807.11	776.74	712.43	737.85	723.38	810.24	0	749.19	0
2.9658e+13	742.93	787.04	738.64	0	0	761.36	751.44	690.42	734.27	691.18	721.46	737.42	702.66	703.71	805.38	795.38	787.72	0	724.73	740.17	733.36	790.63	0	726.46	0	806.59	777.87	761.03	707.56	729.33	735.02	761.25	711.53	0	719.14	799.1	0	722.28	0	712.12	814.64	776.23	711.86	737.35	722.9	774.35	0	748.66	0
2.9705e+13	742.22	786.93	728.49	0	0	760.84	752.23	0	733.84	690.58	720.96	736.83	702.02	703.07	806.15	783.15	783	0	724.29	739.66	723.78	791.45	0	726.01	0	807.37	778.71	762.02	706.71	722.5	734.5	760.81	711.02	0	718.36	800.31	0	721.81	0	711.61	814.06	775.66	711.29	736.85	722.42	760.65	0	748.09	0
2.9751e+13	741.66	786.89	722.05	0	0	760.31	751.64	0	733.4	0	720.46	736.24	701.39	702.41	804.11	774.68	777.42	0	723.84	739.15	717.45	791.35	0	725.56	0	805.36	778.52	761.39	705.92	717.34	733.97	760.36	710.52	0	717.66	799.94	0	721.35	0	711.09	810.81	775.13	710.73	736.35	721.94	752.41	0	747.52	0
2.9798e+13	741.14	786.41	716.84	0	0	759.8	750.23	0	732.96	0	719.96	735.67	700.76	701.77	801.02	768.26	772.38	0	723.4	738.64	711.89	790.3	0	725.1	0	802.3	777.38	759.82	705.17	712.6	733.44	759.91	710.01	0	717	798.43	0	720.88	0	710.58	806.86	774.67	710.15	735.85	721.46	746.47	0	746.99	0
2.9844e+13	743.62	787.93	755.36	0	0	761.91	751.11	691.19	734.9	692.11	722.13	738	703.38	704.43	801.61	807.62	784.78	0	725.44	740.75	748.87	790.79	0	727.14	0	802.85	777.98	760.37	708.32	736.65	735.61	761.82	712.38	0	719.86	798.37	0	722.98	0	712.89	810.08	776.8	712.55	737.94	723.58	796.58	0	749.23	0
2.9891e+13	742.88	787.1	735.61	0	0	761.42	751.87	690.5	734.47	691.48	721.63	737.44	702.76	703.78	806.14	791.94	786.99	0	725	740.25	730.53	791.01	0	726.68	0	807.34	778.25	761.55	707.49	727.53	735.09	761.37	711.88	0	719.08	799.68	0	722.51	0	712.38	815.11	776.27	711.98	737.44	723.1	770.12	0	748.69	0
2.9937e+13	742.21	787.1	726.8	0	0	760.89	752.32	0	734.03	690.87	721.12	736.85	702.13	703.14	805.94	780.88	781.7	0	724.56	739.74	722.16	791.68	0	726.23	0	807.17	778.9	762.11	706.65	721.26	734.57	760.92	711.38	0	718.32	800.5	0	722.05	0	711.86	813.52	775.7	711.42	736.94	722.62	758.37	0	748.12	0
2.9984e+13	741.67	786.97	720.8	0	0	760.36	751.46	0	733.59	690.28	720.62	736.27	701.5	702.48	803.53	773.02	776.21	0	724.11	739.22	716.17	791.31	0	725.78	0	804.8	778.44	761.18	705.88	716.29	734.04	760.47	710.88	0	717.64	799.79	0	721.59	0	711.35	810	775.19	710.85	736.44	722.14	750.87	0	747.55	0
3.003e+13	744.24	789.05	720.25	691.11	0	762.45	752.69	691.98	735.53	693.1	722.78	738.58	704.1	705.13	801.23	764.32	770.91	0	726.14	741.34	714.27	792.43	0	727.8	0	802.52	779.62	762	709.05	710.6	736.2	762.38	713.21	0	720.53	800.09	0	723.66	0	713.63	806.07	777.31	713.23	738.53	724.23	754.73	0	749.77	0
3.0077e+13	743.58	787.76	748.07	690.38	0	761.97	751.17	691.27	735.09	692.41	722.28	738.03	703.48	704.49	803.31	803.72	787.43	0	725.7	740.82	742.17	790.73	0	727.35	0	804.54	777.92	760.54	708.27	734.33	735.68	761.92	712.71	0	719.81	798.61	0	723.2	0	713.13	812.53	776.85	712.66	738.03	723.76	787.01	0	749.26	0
3.0123e+13	742.84	787.22	733.07	0	0	761.46	752.24	690.57	734.65	691.77	721.78	737.46	702.85	703.84	806.56	788.86	785.94	0	725.26	740.31	728.16	791.39	0	726.9	0	807.77	778.63	761.98	707.43	725.9	735.15	761.47	712.22	0	719.03	800.19	0	722.74	0	712.62	815.19	776.3	712.1	737.53	723.28	766.62	0	748.71	0
3.017e+13	742.21	787.26	725.26	0	0	760.93	752.32	0	734.22	691.16	721.28	736.87	702.23	703.2	805.61	778.79	780.39	0	724.82	739.8	720.66	791.83	0	726.45	0	806.85	779.02	762.11	706.61	720.08	734.63	761.03	711.72	0	718.29	800.59	0	722.28	0	712.11	812.88	775.74	711.53	737.03	722.8	756.33	0	748.14	0
3.0216e+13	741.69	787.02	719.6	0	0	760.41	751.24	0	733.78	690.56	720.78	736.29	701.59	702.55	802.91	771.48	775.04	0	724.37	739.29	714.91	791.21	0	725.99	0	804.19	778.3	760.92	705.85	715.24	734.11	760.58	711.22	0	717.62	799.58	0	721.82	0	711.59	809.16	775.25	710.97	736.53	722.32	749.43	0	747.58	0
3.0263e+13	744.23	788.89	788.53	691.73	0	762.5	752.23	692.04	735.71	693.44	722.92	738.6	704.19	705.18	800.44	801.04	772.75	0	726.38	741.4	780.23	792.04	0	728	0	801.73	779.21	761.49	709.01	729.29	736.26	762.47	713.53	0	720.5	799.56	0	723.88	0	713.86	805.59	777.37	713.33	738.61	724.41	825.84	0	749.81	0
3.0309e+13	743.54	787.66	743.02	691.04	0	762.01	751.48	691.35	735.27	692.71	722.42	738.05	703.57	704.55	804.8	799.62	788.31	0	725.94	740.88	737.5	790.89	0	727.55	0	806.01	778.08	760.97	708.22	732.05	735.74	762.02	713.04	0	719.76	799.09	0	723.42	0	713.36	814.18	776.89	712.77	738.11	723.93	780.09	0	749.29	0
3.0356e+13	742.81	787.36	730.89	690.31	0	761.5	752.53	690.64	734.83	692.06	721.92	737.47	702.94	703.9	806.72	786.09	784.74	0	725.51	740.38	726.1	791.73	0	727.1	0	807.94	778.96	762.3	707.37	724.42	735.22	761.57	712.55	0	718.98	800.59	0	722.96	0	712.85	815	776.32	712.21	737.61	723.46	763.65	0	748.73	0
3.0402e+13	742.21	787.38	723.84	0	0	760.96	752.25	0	734.4	691.43	721.42	736.88	702.32	703.26	805.17	776.87	779.11	0	725.07	739.87	719.26	791.9	0	726.65	0	806.42	779.06	762.02	706.57	718.95	734.69	761.13	712.05	0	718.26	800.59	0	722.5	0	712.34	812.15	775.78	711.64	737.11	722.98	754.49	0	748.16	0
3.0449e+13	741.7	787.03	718.43	0	0	760.45	750.99	0	733.96	690.83	720.92	736.31	701.69	702.61	802.25	770.03	773.9	0	724.63	739.35	713.65	791.06	0	726.2	0	803.54	778.12	760.63	705.83	714.18	734.17	760.68	711.55	0	717.61	799.31	0	722.04	0	711.83	808.29	775.3	711.08	736.61	722.5	748.1	0	747.61	0
3.0495e+13	744.2	788.71	768.21	692.34	0	762.54	751.8	692.11	735.88	693.74	723.06	738.62	704.27	705.23	800.72	809.67	779.88	0	726.62	741.45	760.76	791.63	0	728.19	0	802	778.79	761.03	708.97	738.43	736.31	762.57	713.84	0	720.47	799.09	0	724.09	0	714.08	807.66	777.42	713.43	738.68	724.57	810.67	0	749.83	0
3.0542e+13	743.49	787.63	739.19	691.65	0	762.05	751.91	691.42	735.44	693.02	722.56	738.06	703.65	704.6	805.91	795.81	788.16	0	726.18	740.94	733.93	791.19	0	727.74	0	807.11	778.39	761.51	708.16	729.98	735.79	762.12	713.35	0	719.71	799.67	0	723.63	0	713.58	815.16	776.92	712.87	738.18	724.1	774.8	0	749.31	0
3.0588e+13	742.78	787.52	728.98	690.96	0	761.53	752.71	690.71	735.01	692.34	722.06	737.48	703.03	703.95	806.67	783.59	783.45	0	725.75	740.43	724.28	792.01	0	727.3	0	807.9	779.23	762.5	707.32	723.05	735.27	761.67	712.86	0	718.94	800.87	0	723.17	0	713.08	814.6	776.35	712.31	737.68	723.62	761.06	0	748.74	0
3.0635e+13	742.22	787.48	722.5	690.23	0	761	752.13	690.04	734.57	691.7	721.56	736.89	702.4	703.31	804.65	775.1	777.86	0	725.31	739.92	717.92	791.91	0	726.85	0	805.91	779.04	761.87	706.54	717.85	734.75	761.22	712.37	0	718.24	800.5	0	722.71	0	712.57	811.36	775.82	711.74	737.18	723.15	752.8	0	748.17	0
3.0681e+13	741.71	787	717.29	0	0	760.49	750.71	0	734.13	691.09	721.06	736.32	701.77	702.67	801.57	768.67	772.81	0	724.87	739.41	712.39	790.86	0	726.4	0	802.86	777.9	760.3	705.8	713.11	734.22	760.77	711.88	0	717.59	799	0	722.25	0	712.06	807.42	775.35	711.18	736.68	722.67	746.85	0	747.64	0
3.0728e+13	744.17	788.51	756.02	692.93	0	762.59	751.57	692.17	736.04	693.99	723.18	738.63	704.35	705.28	802.13	808.01	785.21	0	726.85	741.5	749.56	791.34	0	728.38	0	803.38	778.49	760.83	708.93	737.42	736.36	762.66	714.14	0	720.43	798.93	0	724.29	0	714.29	810.6	777.47	713.52	738.75	724.73	797.05	0	749.86	0
3.0774e+13	743.43	787.68	736.11	692.24	0	762.09	752.35	691.48	735.6	693.32	722.69	738.07	703.73	704.65	806.64	792.38	787.43	0	726.41	740.99	731.05	791.55	0	727.93	0	807.85	778.76	762.03	708.1	728.1	735.84	762.21	713.66	0	719.66	800.23	0	723.83	0	713.79	815.62	776.93	712.96	738.25	724.26	770.56	0	749.32	0
3.0821e+13	742.77	787.67	727.26	691.55	0	761.56	752.8	690.77	735.17	692.62	722.19	737.49	703.1	704	806.46	781.31	782.14	0	725.98	740.49	722.62	792.22	0	727.48	0	807.69	779.41	762.6	707.28	721.76	735.32	761.76	713.17	0	718.9	801.05	0	723.37	0	713.29	814.05	776.37	712.4	737.75	723.78	758.78	0	748.75	0
3.0867e+13	742.23	787.54	721.24	690.84	0	761.03	751.95	690.1	734.73	691.97	721.69	736.9	702.48	703.36	804.06	773.44	776.64	0	725.54	739.98	716.62	791.85	0	727.03	0	805.33	778.95	761.66	706.51	716.77	734.8	761.31	712.68	0	718.23	800.34	0	722.91	0	712.78	810.54	775.86	711.84	737.25	723.31	751.25	0	748.19	0
3.0913e+13	744.78	789.61	720.77	694.22	0	763.1	753.15	692.91	736.63	694.82	723.8	739.19	705.03	705.97	801.76	764.71	771.32	0	727.5	742.06	714.85	792.97	0	729	0	803.05	780.12	762.45	709.67	711.1	736.93	763.19	714.91	0	721.11	800.63	0	724.94	0	715	806.62	777.96	714.17	739.31	725.36	755.16	0	750.39	0
3.096e+13	744.13	788.33	748.67	693.51	0	762.62	751.63	692.22	736.19	694.22	723.31	738.65	704.42	705.33	803.82	804.13	787.85	0	727.07	741.55	742.79	791.27	0	728.56	0	805.05	778.42	761	708.89	735.01	736.41	762.74	714.43	0	720.39	799.15	0	724.48	0	714.5	813.02	777.5	713.61	738.81	724.88	787.48	0	749.88	0
3.1006e+13	743.39	787.78	733.56	692.82	0	762.12	752.73	691.55	735.76	693.61	722.81	738.08	703.8	704.69	807.06	789.3	786.39	0	726.63	741.04	728.65	791.92	0	728.11	0	808.27	779.13	762.46	708.05	726.45	735.89	762.29	713.95	0	719.61	800.72	0	724.02	0	714	815.69	776.95	713.05	738.31	724.41	767.05	0	749.33	0
3.1053e+13	742.76	787.81	725.71	692.13	0	761.58	752.81	690.84	735.33	692.89	722.31	737.49	703.18	704.05	806.11	779.22	780.83	0	726.2	740.53	721.12	792.35	0	727.66	0	807.36	779.52	762.59	707.24	720.57	735.37	761.84	713.46	0	718.88	801.12	0	723.56	0	713.49	813.39	776.39	712.49	737.81	723.93	756.73	0	748.76	0
3.1099e+13	742.24	787.57	720.04	691.44	0	761.06	751.72	690.16	734.89	692.22	721.82	736.91	702.56	703.41	803.43	771.89	775.47	0	725.76	740.02	715.37	791.74	0	727.21	0	804.71	778.81	761.4	706.49	715.72	734.85	761.39	712.97	0	718.21	800.12	0	723.11	0	712.99	809.68	775.9	711.93	737.31	723.46	749.82	0	748.21	0
3.1146e+13	744.77	789.44	789.28	694.77	0	763.14	752.69	692.97	736.78	695.05	723.92	739.2	705.1	706.01	800.96	801.41	773.17	0	727.71	742.1	781.14	792.56	0	729.17	0	802.25	779.7	761.94	709.63	730.14	736.97	763.27	715.19	0	721.08	800.09	0	725.12	0	715.19	806.12	778.01	714.25	739.37	725.5	826.2	0	750.41	0
3.1192e+13	744.08	788.21	743.6	694.1	0	762.65	751.95	692.28	736.34	694.45	723.42	738.66	704.49	705.37	805.28	800.04	788.73	0	727.28	741.59	738.11	791.41	0	728.73	0	806.5	778.57	761.43	708.83	732.71	736.45	762.82	714.71	0	720.34	799.62	0	724.66	0	714.69	814.66	777.52	713.69	738.86	725.03	780.55	0	749.89	0
3.1239e+13	743.35	787.91	731.4	693.38	0	762.14	753.01	691.61	735.91	693.86	722.93	738.08	703.87	704.73	807.21	786.52	785.18	0	726.85	741.09	726.62	792.24	0	728.28	0	808.43	779.45	762.78	707.99	724.98	735.93	762.37	714.23	0	719.56	801.1	0	724.21	0	714.19	815.48	776.96	713.13	738.37	724.55	764.07	0	749.33	0
3.1285e+13	742.76	787.93	724.31	692.69	0	761.6	752.74	690.9	735.48	693.16	722.43	737.49	703.25	704.1	805.66	777.29	779.55	0	726.41	740.58	719.75	792.42	0	727.83	0	806.92	779.56	762.5	707.2	719.47	735.41	761.92	713.74	0	718.85	801.1	0	723.75	0	713.69	812.65	776.41	712.57	737.87	724.08	754.89	0	748.76	0
3.1332e+13	742.25	787.57	718.9	692	0	761.09	751.46	690.22	735.04	692.48	721.93	736.92	702.63	703.46	802.76	770.43	774.33	0	725.98	740.07	714.15	791.57	0	727.39	0	804.05	778.62	761.1	706.47	714.7	734.89	761.47	713.26	0	718.2	799.84	0	723.29	0	713.19	808.81	775.93	712.01	737.37	723.6	748.48	0	748.22	0
3.1378e+13	744.74	789.24	768.99	695.3	0	763.17	752.26	693.02	736.92	695.27	724.02	739.21	705.17	706.04	801.22	810.03	780.31	0	727.92	742.14	761.63	792.15	0	729.33	0	802.5	779.27	761.48	709.6	739.34	737.01	763.34	715.46	0	721.05	799.61	0	725.29	0	715.37	808.16	778.04	714.33	739.42	725.63	811.12	0	750.43	0
3.1425e+13	744.02	788.17	739.76	694.63	0	762.68	752.38	692.33	736.48	694.67	723.53	738.66	704.55	705.41	806.38	796.24	788.58	0	727.48	741.63	734.54	791.7	0	728.89	0	807.59	778.87	761.97	708.78	730.63	736.49	762.89	714.98	0	720.29	800.18	0	724.84	0	714.88	815.62	777.53	713.77	738.92	725.16	775.25	0	749.9	0
3.1471e+13	743.32	788.05	729.49	693.95	0	762.16	753.19	691.66	736.05	694.08	723.04	738.08	703.94	704.77	807.15	784.01	783.89	0	727.05	741.13	724.81	792.51	0	728.44	0	808.38	779.71	762.98	707.95	723.62	735.97	762.44	714.5	0	719.52	801.37	0	724.38	0	714.37	815.07	776.96	713.21	738.42	724.69	761.48	0	749.34	0
3.1518e+13	742.76	788.01	722.99	693.24	0	761.62	752.61	690.95	735.62	693.44	722.54	737.5	703.32	704.14	805.13	775.51	778.29	0	726.62	740.62	718.43	792.41	0	728	0	806.4	779.52	762.34	707.17	718.38	735.45	761.99	714.02	0	718.83	801.01	0	723.93	0	713.87	811.86	776.43	712.65	737.92	724.22	753.2	0	748.77	0
3.1564e+13	742.25	787.53	717.78	692.54	0	761.12	751.18	690.28	735.18	692.72	722.05	736.93	702.7	703.5	802.06	769.06	773.23	0	726.18	740.11	712.92	791.37	0	727.55	0	803.36	778.38	760.77	706.45	713.65	734.93	761.54	713.53	0	718.19	799.52	0	723.47	0	713.37	807.93	775.97	712.09	737.42	723.74	747.23	0	748.24	0
3.1611e+13	744.7	789.03	756.76	695.81	0	763.2	752.02	693.08	737.05	695.49	724.13	739.22	705.22	706.08	802.61	808.39	785.62	0	728.11	742.18	750.36	791.84	0	729.49	0	803.87	778.96	761.28	709.56	738.3	737.04	763.41	715.71	0	721.01	799.44	0	725.46	0	715.55	811.07	778.07	714.4	739.47	725.76	797.53	0	750.44	0
3.1657e+13	743.96	788.2	736.7	695.15	0	762.7	752.83	692.38	736.62	694.88	723.63	738.66	704.61	705.44	807.1	792.8	787.86	0	727.68	741.67	731.67	792.05	0	729.04	0	808.31	779.24	762.49	708.73	728.78	736.53	762.96	715.24	0	720.24	800.73	0	725	0	715.05	816.07	777.54	713.84	738.97	725.29	771.01	0	749.91	0
3.1704e+13	743.3	788.2	727.79	694.48	0	762.17	753.28	691.72	736.19	694.29	723.14	738.08	704	704.81	806.93	781.73	782.57	0	727.25	741.17	723.18	792.71	0	728.6	0	808.16	779.89	763.07	707.91	722.36	736.01	762.51	714.76	0	719.49	801.54	0	724.55	0	714.55	814.52	776.97	713.29	738.47	724.82	759.2	0	749.34	0
3.175e+13	742.77	788.06	721.74	693.78	0	761.64	752.42	691.01	735.75	693.68	722.65	737.5	703.38	704.18	804.54	773.85	777.07	0	726.81	740.66	717.16	792.35	0	728.15	0	805.82	779.43	762.12	707.15	717.34	735.49	762.06	714.28	0	718.82	800.84	0	724.09	0	714.05	811.02	776.46	712.73	737.97	724.35	751.65	0	748.78	0
3.1797e+13	745.31	790.12	721.37	696.94	0	763.7	753.6	693.83	737.61	696.34	724.72	739.77	705.89	706.74	802.25	765.1	771.73	0	728.73	742.72	715.54	793.46	0	730.08	690.15	803.54	780.59	762.9	710.29	711.69	737.6	763.93	716.43	0	721.68	801.13	0	726.07	0	716.21	807.11	778.55	715.02	740.01	726.35	755.61	0	750.96	690.15
3.1843e+13	744.66	788.84	749.35	696.29	0	763.22	752.09	693.13	737.18	695.7	724.23	739.23	705.28	706.11	804.28	804.53	788.27	0	728.3	742.21	743.51	791.76	0	729.64	0	805.51	778.89	761.45	709.51	735.82	737.08	763.47	715.96	0	720.97	799.65	0	725.62	0	715.72	813.47	778.08	714.47	739.51	725.88	787.97	0	750.45	0
3.189e+13	743.91	788.29	734.12	695.64	0	762.71	753.21	692.43	736.75	695.09	723.73	738.66	704.67	705.48	807.51	789.72	786.81	0	727.87	741.71	729.22	792.4	0	729.19	0	808.72	779.6	762.93	708.68	727.08	736.56	763.02	715.48	0	720.19	801.2	0	725.16	0	715.22	816.14	777.53	713.91	739.01	725.41	767.5	0	749.9	0
3.1936e+13	743.29	788.32	726.22	694.99	0	762.18	753.29	691.76	736.32	694.49	723.24	738.08	704.06	704.85	806.57	779.63	781.26	0	727.44	741.2	721.64	792.84	0	728.75	0	807.82	779.99	763.06	707.87	721.13	736.04	762.57	715.01	0	719.46	801.6	0	724.71	0	714.72	813.85	776.97	713.36	738.52	724.94	757.15	0	749.33	0
3.1983e+13	742.77	788.08	720.53	694.31	0	761.66	752.2	691.06	735.88	693.89	722.75	737.5	703.44	704.22	803.9	772.29	775.89	0	727	740.69	715.89	792.23	0	728.3	0	805.19	779.28	761.86	707.13	716.26	735.52	762.13	714.53	0	718.8	800.61	0	724.26	0	714.22	810.16	776.48	712.8	738.02	724.47	750.21	0	748.78	0
3.2029e+13	745.29	789.94	790.08	697.41	0	763.72	753.14	693.87	737.73	696.55	724.81	739.78	705.94	706.77	801.43	801.77	773.59	0	728.91	742.75	782.12	793.04	0	730.22	690.22	802.73	780.16	762.39	710.26	731.06	737.63	763.98	716.67	0	721.66	800.58	0	726.22	0	716.37	806.59	778.58	715.08	740.05	726.47	826.57	0	750.97	690.15
3.2076e+13	744.6	788.71	744.2	696.77	0	763.24	752.41	693.17	737.3	695.91	724.32	739.23	705.33	706.14	805.73	800.46	789.15	0	728.48	742.24	738.72	791.89	0	729.78	0	806.95	779.03	761.89	709.47	733.4	737.11	763.53	716.2	0	720.92	800.1	0	725.77	0	715.88	815.09	778.09	714.53	739.55	726	781.03	0	750.46	0
3.2122e+13	743.87	788.41	731.91	696.12	0	762.72	753.49	692.47	736.87	695.29	723.83	738.66	704.72	705.51	807.65	786.94	785.6	0	728.05	741.74	727.13	792.72	0	729.33	0	808.87	779.92	763.25	708.63	725.54	736.59	763.08	715.72	0	720.14	801.57	0	725.32	0	715.38	815.92	777.53	713.98	739.06	725.53	764.51	0	749.9	0
3.2169e+13	743.28	788.43	724.78	695.47	0	762.19	753.22	691.81	736.44	694.68	723.33	738.07	704.11	704.88	806.12	777.7	779.97	0	727.62	741.23	720.23	792.89	0	728.89	0	807.37	780.02	762.97	707.84	719.98	736.07	762.63	715.25	0	719.44	801.58	0	724.86	0	714.89	813.11	776.98	713.42	738.56	725.06	755.29	0	749.33	0
3.2215e+13	742.78	788.07	719.36	694.8	0	761.67	751.94	691.11	736.01	694.09	722.84	737.5	703.5	704.25	803.23	770.83	774.75	0	727.18	740.72	714.64	792.05	0	728.45	0	804.52	779.08	761.56	707.11	715.21	735.55	762.18	714.77	0	718.79	800.32	0	724.41	0	714.39	809.28	776.51	712.87	738.06	724.59	748.87	0	748.79	0
3.2262e+13	745.26	789.74	769.77	697.87	0	763.74	752.71	693.91	737.85	696.75	724.9	739.78	705.99	706.8	801.68	810.38	780.72	0	729.08	742.78	762.47	792.62	0	730.35	690.3	802.96	779.73	761.92	710.22	740.23	737.65	764.04	716.89	0	721.62	800.09	0	726.37	0	716.52	808.61	778.6	715.14	740.09	726.58	811.56	0	750.98	690.13
3.2308e+13	744.54	788.66	740.32	697.23	0	763.25	752.85	693.22	737.42	696.1	724.41	739.23	705.38	706.17	806.81	796.65	789	0	728.65	742.27	735.11	792.16	0	729.91	0	808.02	779.33	762.43	709.41	731.26	737.13	763.59	716.42	0	720.87	800.65	0	725.91	0	716.03	816.05	778.09	714.59	739.59	726.11	775.71	0	750.46	0
3.2355e+13	743.84	788.54	729.98	696.58	0	762.73	753.68	692.52	736.99	695.48	723.91	738.65	704.77	705.54	807.59	784.43	784.31	0	728.22	741.77	725.3	792.98	0	729.47	0	808.82	780.17	763.44	708.58	724.15	736.62	763.14	715.95	0	720.1	801.84	0	725.46	0	715.54	815.51	777.52	714.04	739.1	725.64	761.91	0	749.89	0
3.2401e+13	743.28	788.5	723.45	695.93	0	762.2	753.08	691.85	736.56	694.87	723.42	738.07	704.16	704.91	805.58	775.91	778.71	0	727.79	741.26	718.9	792.88	0	729.03	0	806.85	779.98	762.8	707.81	718.89	736.1	762.69	715.48	0	719.42	801.47	0	725.01	0	715.04	812.31	776.99	713.49	738.6	725.17	753.6	0	749.33	0
3.2448e+13	742.78	788.02	718.23	695.27	0	761.69	751.65	691.15	736.13	694.27	722.93	737.5	703.55	704.28	802.52	769.45	773.64	0	727.36	740.75	713.41	791.84	0	728.58	0	803.82	778.85	761.22	707.09	714.16	735.58	762.24	715	0	718.78	799.99	0	724.56	0	714.54	808.39	776.53	712.93	738.1	724.7	747.61	0	748.79	0
3.2494e+13	745.22	789.52	757.45	698.31	0	763.76	752.47	693.95	737.96	696.94	724.98	739.78	706.04	706.83	803.05	808.76	786.02	0	729.24	742.8	751.1	792.31	0	730.48	690.36	804.31	779.42	761.72	710.18	739.09	737.67	764.09	717.11	0	721.59	799.91	0	726.5	0	716.66	811.5	778.62	715.2	740.13	726.69	798.01	0	750.99	690.12
3.2541e+13	744.48	788.68	737.24	697.67	0	763.26	753.3	693.27	737.53	696.3	724.49	739.23	705.43	706.2	807.53	793.22	788.27	0	728.81	742.3	732.22	792.51	0	730.04	0	808.74	779.69	762.95	709.35	729.38	737.16	763.64	716.64	0	720.81	801.18	0	726.05	0	716.17	816.49	778.08	714.65	739.63	726.22	771.46	0	750.45	0
3.2587e+13	743.81	788.68	728.27	697.03	0	762.73	753.76	692.56	737.1	695.66	724	738.64	704.82	705.57	807.36	782.14	783	0	728.38	741.79	723.68	793.17	0	729.6	0	808.6	780.34	763.53	708.53	722.89	736.64	763.19	716.17	0	720.06	801.99	0	725.6	0	715.68	814.95	777.52	714.1	739.13	725.75	759.61	0	749.88	0
3.2633e+13	743.29	788.54	722.2	696.38	0	762.2	752.9	691.89	736.67	695.05	723.51	738.06	704.21	704.94	804.99	774.24	777.48	0	727.95	741.28	717.64	792.81	0	729.16	0	806.26	779.88	762.58	707.78	717.84	736.12	762.74	715.7	0	719.4	801.29	0	725.15	0	715.19	811.47	777.01	713.55	738.64	725.28	752.04	0	749.33	0
3.268e+13	745.82	790.59	721.91	699.34	0	764.25	754.05	694.66	738.5	697.7	725.54	740.32	706.69	707.48	802.69	765.47	772.12	0	729.82	743.33	716.15	793.92	0	731.04	691.09	803.99	781.04	763.34	710.9	712.2	738.22	764.59	717.79	0	722.25	801.59	0	727.08	0	717.29	807.56	779.09	715.8	740.66	727.25	756.04	0	751.5	690.86
3.2726e+13	745.16	789.32	750.02	698.72	0	763.77	752.54	693.99	738.07	697.11	725.06	739.78	706.08	706.85	804.7	804.92	788.66	0	729.4	742.82	744.24	792.21	0	730.6	690.43	805.94	779.33	761.89	710.13	736.6	737.7	764.13	717.32	0	721.54	800.1	0	726.64	0	716.8	813.88	778.62	715.25	740.16	726.79	788.44	0	750.99	690.1
3.2773e+13	744.42	788.76	734.68	698.1	0	763.26	753.68	693.31	737.64	696.48	724.57	739.22	705.48	706.23	807.93	790.13	787.23	0	728.97	742.32	729.82	792.85	0	730.16	0	809.14	780.05	763.38	709.29	727.71	737.18	763.68	716.85	0	720.76	801.64	0	726.19	0	716.31	816.55	778.07	714.7	739.66	726.32	767.93	0	750.44	0
3.2819e+13	743.8	788.79	726.73	697.46	0	762.73	753.76	692.6	737.21	695.85	724.08	738.63	704.87	705.6	807	780.04	781.68	0	728.54	741.81	722.18	793.29	0	729.72	0	808.25	780.44	763.51	708.49	721.7	736.66	763.24	716.39	0	720.03	802.05	0	725.74	0	715.82	814.28	777.51	714.15	739.17	725.85	757.55	0	749.87	0
3.2866e+13	743.29	788.56	721.02	696.82	0	762.21	752.67	691.93	736.78	695.23	723.59	738.06	704.26	704.97	804.34	772.68	776.3	0	728.11	741.31	716.41	792.68	0	729.28	0	805.62	779.73	762.31	707.76	716.81	736.14	762.79	715.91	0	719.38	801.06	0	725.29	0	715.33	810.6	777.02	713.6	738.67	725.38	750.6	0	749.32	0
3.2912e+13	745.79	790.41	790.9	699.74	0	764.26	753.58	694.7	738.6	697.86	725.62	740.32	706.73	707.5	801.87	802.11	773.98	0	729.97	743.35	783.11	793.49	0	731.16	691.15	803.17	780.6	762.82	710.87	731.99	738.23	764.63	717.99	0	722.22	801.03	0	727.21	0	717.42	807.03	779.11	715.85	740.69	727.35	826.93	0	751.51	690.85
3.2959e+13	745.1	789.18	744.84	699.13	0	763.78	752.87	694.02	738.17	697.27	725.13	739.78	706.12	706.87	806.14	800.85	789.55	0	729.55	742.84	739.4	792.34	0	730.72	690.49	807.36	779.47	762.33	710.08	734.14	737.72	764.18	717.52	0	721.49	800.54	0	726.76	0	716.94	815.49	778.62	715.3	740.19	726.88	781.5	0	750.99	690.08
3.3005e+13	744.37	788.87	732.45	698.51	0	763.26	753.96	693.35	737.74	696.66	724.64	739.21	705.52	706.25	808.06	787.35	786.02	0	729.12	742.34	727.7	793.16	0	730.28	0	809.29	780.36	763.7	709.24	726.15	737.2	763.73	717.06	0	720.71	802.01	0	726.31	0	716.45	816.33	778.06	714.76	739.69	726.41	764.93	0	750.43	0
3.3052e+13	743.79	788.89	725.28	697.88	0	762.73	753.69	692.63	737.31	696.02	724.15	738.62	704.91	705.62	806.54	778.1	780.38	0	728.69	741.83	720.75	793.34	0	729.84	0	807.8	780.46	763.42	708.46	720.53	736.68	763.28	716.59	0	720.01	802.02	0	725.86	0	715.96	813.53	777.51	714.21	739.2	725.95	755.7	0	749.86	0
3.3098e+13	743.29	788.53	719.84	697.23	0	762.22	752.4	691.97	736.88	695.4	723.66	738.05	704.3	705	803.66	771.22	775.15	0	728.27	741.33	715.15	792.5	0	729.4	0	804.95	779.53	762	707.74	715.73	736.16	762.83	716.12	0	719.37	800.76	0	725.41	0	715.47	809.71	777.03	713.65	738.7	725.48	749.25	0	749.32	0
3.3145e+13	745.76	790.19	770.56	700.13	0	764.27	753.15	694.73	738.69	698.01	725.69	740.32	706.76	707.52	802.1	810.72	781.11	0	730.12	743.37	763.33	793.06	0	731.27	691.21	803.39	780.16	762.35	710.83	741.12	738.25	764.67	718.18	0	722.18	800.54	0	727.33	0	717.55	809.03	779.12	715.9	740.71	727.44	812	0	751.51	690.83
3.3191e+13	745.04	789.12	740.89	699.52	0	763.78	753.31	694.05	738.26	697.43	725.2	739.77	706.16	706.89	807.21	797.06	789.4	0	729.69	742.86	735.69	792.6	0	730.83	690.55	808.42	779.76	762.87	710.02	731.9	737.73	764.22	717.71	0	721.43	801.08	0	726.88	0	717.06	816.44	778.61	715.35	740.22	726.97	776.17	0	750.98	690.06
3.3238e+13	744.34	789	730.47	698.9	0	763.26	754.14	693.39	737.83	696.83	724.71	739.19	705.56	706.27	807.99	784.83	784.72	0	729.27	742.36	725.8	793.41	0	730.39	0	809.22	780.6	763.89	709.19	724.7	737.22	763.77	717.25	0	720.66	802.26	0	726.44	0	716.58	815.91	778.04	714.8	739.72	726.5	762.32	0	750.42	0
3.3284e+13	743.79	788.96	723.9	698.28	0	762.73	753.55	692.67	737.4	696.19	724.22	738.61	704.95	705.65	806	776.3	779.12	0	728.84	741.85	719.36	793.32	0	729.95	0	807.27	780.42	763.25	708.43	719.38	736.7	763.32	716.78	0	719.98	801.9	0	725.99	0	716.09	812.72	777.51	714.25	739.23	726.04	753.99	0	749.85	0
3.3331e+13	743.28	788.48	718.67	697.64	0	762.22	752.11	692	736.97	695.56	723.74	738.05	704.35	705.02	802.95	769.83	774.04	0	728.41	741.34	713.87	792.28	0	729.51	0	804.25	779.28	761.66	707.71	714.64	736.18	762.87	716.32	0	719.35	800.43	0	725.54	0	715.6	808.81	777.05	713.7	738.73	725.57	747.99	0	749.32	0
3.3377e+13	745.71	789.97	758.07	700.5	0	764.28	752.91	694.76	738.78	698.16	725.75	740.31	706.8	707.53	803.46	809.12	786.41	0	730.25	743.38	751.74	792.74	0	731.38	691.27	804.72	779.84	762.15	710.78	739.79	738.26	764.71	718.36	0	722.14	800.34	0	727.44	0	717.67	811.89	779.12	715.94	740.74	727.52	798.47	0	751.5	690.8
3.3424e+13	744.97	789.13	737.71	699.89	0	763.78	753.76	694.08	738.35	697.58	725.27	739.76	706.2	706.91	807.92	793.62	788.68	0	729.83	742.88	732.69	792.94	0	730.94	690.6	809.13	780.12	763.39	709.95	729.9	737.75	764.25	717.9	0	721.37	801.6	0	727	0	717.18	816.87	778.59	715.4	740.24	727.06	771.89	0	750.97	690.02
3.347e+13	744.31	789.12	728.69	699.28	0	763.25	754.23	693.42	737.92	696.98	724.78	739.18	705.59	706.29	807.76	782.53	783.4	0	729.4	742.37	724.09	793.6	0	730.5	0	809	780.77	763.97	709.13	723.33	737.23	763.81	717.44	0	720.62	802.41	0	726.55	0	716.7	815.34	778.02	714.85	739.75	726.59	760.01	0	750.4	0
3.3517e+13	743.78	788.99	722.6	698.66	0	762.73	753.36	692.7	737.49	696.35	724.29	738.6	704.99	705.67	805.4	774.63	777.88	0	728.98	741.87	718.03	793.24	0	730.06	0	806.67	780.31	763.02	708.39	718.25	736.72	763.36	716.97	0	719.96	801.72	0	726.1	0	716.21	811.88	777.51	714.3	739.25	726.13	752.42	0	749.84	0
3.3563e+13	746.31	791.03	722.35	701.45	0	764.76	754.49	695.49	739.29	698.9	726.3	740.85	707.43	708.17	803.11	765.84	772.5	0	730.81	743.9	716.6	794.34	0	731.91	691.98	804.4	781.46	763.76	711.49	712.59	738.79	765.19	719	0	722.8	802.02	690.19	728	0	718.27	807.98	779.59	716.53	741.26	728.07	756.46	0	752.01	691.53
3.361e+13	745.65	789.76	750.5	700.85	0	764.28	752.98	694.78	738.87	698.31	725.82	740.31	706.83	707.55	805.1	805.29	789.05	0	730.38	743.39	744.71	792.64	0	731.48	691.32	806.33	779.75	762.32	710.71	737.12	738.28	764.74	718.54	0	722.08	800.53	0	727.55	0	717.78	814.25	779.12	715.98	740.76	727.6	788.89	0	751.5	690.77
3.3656e+13	744.91	789.2	735.07	700.25	0	763.78	754.13	694.1	738.44	697.72	725.33	739.74	706.23	706.93	808.31	790.53	787.63	0	729.96	742.89	730.2	793.27	0	731.04	690.65	809.53	780.47	763.82	709.88	728.13	737.76	764.29	718.08	0	721.3	802.06	0	727.11	0	717.3	816.92	778.57	715.44	740.26	727.14	768.34	0	750.95	0
3.3703e+13	744.29	789.23	727.09	699.64	0	763.24	754.22	693.45	738.01	697.13	724.84	739.16	705.63	706.31	807.4	780.42	782.08	0	729.54	742.39	722.52	793.71	0	730.6	690.01	808.65	780.86	763.95	709.08	722.07	737.25	763.84	717.62	0	720.58	802.46	0	726.66	0	716.81	814.67	778.01	714.89	739.77	726.67	757.93	0	750.38	0
3.3749e+13	743.78	789	721.36	699.03	0	762.72	753.11	692.73	737.58	696.51	724.36	738.59	705.03	705.68	804.75	773.05	776.69	0	729.11	741.88	716.74	793.1	0	730.16	0	806.03	780.15	762.74	708.34	717.16	736.73	763.39	717.15	0	719.93	801.47	0	726.21	0	716.33	811.01	777.52	714.34	739.28	726.21	750.96	0	749.84	0
3.3796e+13	746.27	790.84	791.41	701.79	0	764.76	754.01	695.51	739.38	699.03	726.36	740.84	707.46	708.18	802.28	802.44	774.37	0	730.93	743.91	783.69	793.92	0	732.01	692.03	803.58	781.02	763.23	711.43	732.54	738.8	765.22	719.16	0	722.75	801.45	690.21	728.1	0	718.38	807.44	779.59	716.57	741.28	728.14	827.26	0	752.01	691.49
3.3842e+13	745.58	789.61	745.24	701.2	0	764.28	753.3	694.81	738.95	698.44	725.87	740.3	706.86	707.56	806.52	801.23	789.93	0	730.51	743.4	739.8	792.76	0	731.57	691.37	807.74	779.89	762.75	710.63	734.58	738.29	764.77	718.71	0	722.02	800.95	0	727.66	0	717.89	815.86	779.11	716.02	740.78	727.68	781.91	0	751.49	690.72
3.3889e+13	744.85	789.31	732.8	700.6	0	763.77	754.41	694.13	738.52	697.86	725.39	739.73	706.26	706.94	808.45	787.74	786.41	0	730.09	742.9	728.03	793.58	0	731.13	690.7	809.67	780.77	764.12	709.8	726.52	737.77	764.32	718.25	0	721.24	802.41	0	727.21	0	717.41	816.7	778.54	715.48	740.28	727.22	765.31	0	750.93	0
3.3935e+13	744.27	789.32	725.6	700	0	763.23	754.13	693.47	738.09	697.27	724.9	739.14	705.66	706.32	806.93	778.47	780.77	0	729.66	742.4	721.06	793.75	0	730.7	690.06	808.19	780.88	763.84	709.02	720.87	737.26	763.87	717.79	0	720.54	802.42	0	726.77	0	716.93	813.92	778	714.93	739.79	726.75	756.05	0	750.37	0
3.3982e+13	743.77	788.97	720.16	699.38	0	762.72	752.83	692.75	737.66	696.66	724.42	738.57	705.06	705.7	804.06	771.58	775.53	0	729.24	741.89	715.46	792.92	0	730.26	0	805.35	779.94	762.42	708.3	716.07	736.74	763.42	717.33	0	719.9	801.18	0	726.32	0	716.44	810.11	777.52	714.38	739.3	726.29	749.59	0	749.83	0
3.4028e+13	746.23	790.62	771.09	702.12	0	764.77	753.55	695.53	739.45	699.17	726.41	740.83	707.48	708.19	802.5	811.04	781.48	0	731.05	743.92	763.89	793.48	0	732.1	692.07	803.79	780.57	762.75	711.36	741.71	738.81	765.25	719.33	0	722.7	800.95	690.23	728.2	0	718.48	809.41	779.6	716.6	741.29	728.21	812.38	0	752	691.44
3.4075e+13	745.51	789.55	741.28	701.53	0	764.28	753.73	694.82	739.02	698.57	725.93	740.28	706.89	707.57	807.59	797.43	789.78	0	730.63	743.41	736.09	793.01	0	731.66	691.42	808.8	780.17	763.28	710.55	732.33	738.29	764.8	718.87	0	721.94	801.48	0	727.76	0	718	816.8	779.09	716.06	740.8	727.75	776.56	0	751.47	690.67
3.4121e+13	744.8	789.42	730.82	700.94	0	763.75	754.57	694.14	738.6	697.99	725.44	739.7	706.29	706.95	808.37	785.2	785.11	0	730.21	742.91	726.15	793.82	0	731.23	690.75	809.6	781.01	764.31	709.72	725.07	737.78	764.35	718.41	0	721.17	802.66	0	727.31	0	717.52	816.28	778.52	715.51	740.3	727.29	762.68	0	750.91	0
3.4168e+13	744.26	789.38	724.23	700.33	0	763.22	753.97	693.49	738.17	697.41	724.96	739.12	705.69	706.33	806.39	776.66	779.49	0	729.78	742.41	719.7	793.73	0	730.79	690.1	807.66	780.83	763.66	708.96	719.74	737.26	763.9	717.95	0	720.49	802.3	0	726.87	0	717.03	813.11	777.99	714.97	739.81	726.83	754.33	0	750.35	0
3.4214e+13	743.75	788.91	719.01	699.73	0	762.72	752.52	692.77	737.74	696.8	724.47	738.56	705.09	705.71	803.35	770.18	774.4	0	729.36	741.9	714.22	792.69	0	730.35	0	804.64	779.69	762.07	708.25	715	736.75	763.45	717.49	0	719.86	800.83	0	726.42	0	716.55	809.21	777.52	714.42	739.32	726.36	748.31	0	749.82	0
3.426e+13	746.17	790.39	758.57	702.43	0	764.76	753.3	695.54	739.52	699.29	726.46	740.81	707.51	708.19	803.84	809.45	786.76	0	731.17	743.92	752.26	793.15	0	732.19	692.11	805.1	780.24	762.54	711.29	740.35	738.81	765.27	719.48	0	722.64	800.75	690.24	728.3	0	718.58	812.25	779.59	716.63	741.31	728.28	798.86	0	751.99	691.4
3.4307e+13	745.43	789.55	738.11	701.85	0	764.27	754.17	694.84	739.1	698.7	725.98	740.26	706.91	707.58	808.29	793.98	789.04	0	730.74	743.42	733.1	793.34	0	731.75	691.46	809.5	780.52	763.79	710.46	730.34	738.3	764.82	719.03	0	721.86	802	0	727.85	0	718.1	817.23	779.06	716.09	740.81	727.82	772.26	0	751.45	690.61
3.4353e+13	744.77	789.54	729.05	701.26	0	763.74	754.64	694.16	738.67	698.12	725.5	739.68	706.31	706.96	808.14	782.89	783.77	0	730.32	742.92	724.45	794	0	731.31	690.79	809.37	781.17	764.38	709.65	723.73	737.79	764.37	718.57	0	721.11	802.8	0	727.41	0	717.62	815.71	778.49	715.54	740.32	727.36	760.35	0	750.89	0
3.44e+13	744.24	789.41	722.94	700.66	0	763.21	753.76	693.5	738.24	697.53	725.01	739.1	705.71	706.34	805.78	774.97	778.25	0	729.9	742.41	718.39	793.64	0	730.88	690.14	807.06	780.72	763.42	708.91	718.63	737.27	763.92	718.11	0	720.45	802.12	0	726.96	0	717.14	812.26	777.98	715	739.83	726.9	752.74	0	750.33	0
3.4446e+13	746.75	791.45	722.76	703.31	0	765.24	754.87	696.21	740.02	700.01	727	741.34	708.12	708.81	803.49	766.16	772.85	0	731.7	744.43	717.05	794.74	0	732.7	692.8	804.79	781.86	764.15	711.99	712.97	739.33	765.75	720.08	0	723.28	802.41	690.92	728.83	0	719.15	808.36	780.05	717.2	741.81	728.81	756.82	0	752.48	692.12
3.4493e+13	746.1	790.17	750.98	702.73	0	764.76	753.36	695.55	739.59	699.42	726.51	740.8	707.52	708.19	805.46	805.63	789.4	0	731.28	743.93	745.22	793.04	0	732.27	692.14	806.7	780.15	762.7	711.21	737.67	738.82	765.29	719.63	0	722.56	800.92	690.25	728.39	0	718.67	814.61	779.58	716.66	741.32	728.35	789.28	0	751.97	691.35
3.4539e+13	745.35	789.61	735.47	702.16	0	764.25	754.53	694.85	739.17	698.82	726.03	740.23	706.93	707.58	808.68	790.88	787.99	0	730.85	743.42	730.61	793.67	0	731.83	691.5	809.89	780.86	764.21	710.37	728.58	738.3	764.84	719.18	0	721.78	802.44	0	727.94	0	718.19	817.28	779.03	716.12	740.82	727.89	768.7	0	751.43	690.55
3.4586e+13	744.73	789.64	727.46	701.57	0	763.72	754.62	694.17	738.74	698.24	725.55	739.65	706.33	706.96	807.77	780.77	782.44	0	730.43	742.92	722.9	794.1	0	731.4	690.82	809.02	781.26	764.34	709.58	722.48	737.79	764.39	718.72	0	721.06	802.85	0	727.5	0	717.71	815.03	778.47	715.57	740.33	727.42	758.26	0	750.86	0
3.4632e+13	744.23	789.41	721.71	700.98	0	763.2	753.51	693.51	738.31	697.65	725.06	739.08	705.73	706.34	805.13	773.39	777.04	0	730.01	742.41	717.12	793.5	0	730.96	690.18	806.41	780.55	763.13	708.85	717.55	737.27	763.95	718.26	0	720.41	801.86	0	727.06	0	717.23	811.38	777.98	715.03	739.84	726.96	751.27	0	750.31	0
3.4679e+13	746.71	791.25	791.99	703.6	0	765.23	754.38	696.22	740.08	700.12	727.04	741.32	708.14	708.81	802.66	802.73	774.71	0	731.8	744.43	784.4	794.31	0	732.78	692.83	803.96	781.4	763.6	711.92	733.22	739.33	765.76	720.23	0	723.22	801.84	690.93	728.91	0	719.24	807.82	780.05	717.23	741.82	728.87	827.55	0	752.47	692.07
3.4725e+13	746.02	790.02	745.71	703.03	0	764.75	753.68	695.55	739.66	699.53	726.56	740.77	707.54	708.19	806.88	801.57	790.27	0	731.38	743.93	740.29	793.15	0	732.35	692.17	808.1	780.27	763.13	711.13	735.12	738.82	765.31	719.77	0	722.49	801.34	690.26	728.47	0	718.76	816.2	779.56	716.69	741.33	728.41	782.29	0	751.95	691.29
3.4772e+13	745.29	789.71	733.2	702.45	0	764.23	754.8	694.85	739.23	698.94	726.08	740.2	706.95	707.58	808.8	788.08	786.76	0	730.96	743.42	728.45	793.96	0	731.91	691.53	810.03	781.16	764.51	710.29	726.97	738.3	764.86	719.32	0	721.71	802.79	0	728.03	0	718.29	817.05	779	716.14	740.83	727.95	765.66	0	751.4	690.49
3.4818e+13	744.71	789.72	725.98	701.87	0	763.7	754.52	694.17	738.81	698.35	725.59	739.62	706.35	706.96	807.3	778.81	781.12	0	730.54	742.92	721.45	794.14	0	731.48	690.85	808.56	781.27	764.23	709.52	721.28	737.79	764.41	718.87	0	721.01	802.8	0	727.59	0	717.81	814.28	778.45	715.6	740.34	727.49	756.37	0	750.83	0
3.4865e+13	744.21	789.37	720.52	701.28	0	763.19	753.22	693.52	738.38	697.77	725.11	739.05	705.75	706.34	804.43	771.9	775.87	0	730.12	742.42	715.86	793.31	0	731.04	690.21	805.73	780.33	762.8	708.8	716.47	737.27	763.96	718.41	0	720.37	801.56	0	727.14	0	717.33	810.49	777.97	715.06	739.85	727.03	749.9	0	750.29	0
3.4911e+13	746.66	791.02	771.71	703.88	0	765.22	753.92	696.22	740.15	700.23	727.08	741.3	708.15	708.8	802.87	811.33	781.82	0	731.9	744.43	764.58	793.86	0	732.85	692.86	804.16	780.95	763.11	711.85	742.42	739.33	765.78	720.36	0	723.16	801.33	690.93	728.99	0	719.33	809.77	780.04	717.25	741.83	728.93	812.73	0	752.45	692.02
3.4958e+13	745.93	789.94	741.73	703.31	0	764.74	754.11	695.55	739.72	699.64	726.6	740.75	707.55	708.19	807.93	797.77	790.12	0	731.48	743.92	736.56	793.39	0	732.42	692.2	809.15	780.55	763.66	711.04	732.85	738.81	765.33	719.91	0	722.4	801.85	690.26	728.55	0	718.85	817.13	779.53	716.71	741.33	728.47	776.92	0	751.93	691.24
3.5004e+13	745.23	789.82	731.22	702.74	0	764.21	754.96	694.86	739.29	699.05	726.12	740.17	706.96	707.57	808.72	785.54	785.45	0	731.06	743.42	726.56	794.2	0	731.99	691.56	809.96	781.39	764.69	710.21	725.52	738.3	764.88	719.46	0	721.64	803.03	0	728.11	0	718.37	816.63	778.96	716.17	740.84	728.01	763.01	0	751.37	690.42
3.5051e+13	744.69	789.77	724.61	702.16	0	763.68	754.36	694.18	738.87	698.46	725.63	739.59	706.36	706.95	806.75	776.99	779.84	0	730.64	742.92	720.09	794.1	0	731.55	690.88	808.02	781.21	764.04	709.46	720.15	737.79	764.43	719.01	0	720.96	802.68	0	727.67	0	717.89	813.47	778.43	715.62	740.35	727.55	754.64	0	750.8	0
3.5097e+13	744.18	789.3	719.38	701.57	0	763.18	752.9	693.52	738.44	697.88	725.15	739.03	705.76	706.34	803.71	770.5	774.74	0	730.22	742.41	714.62	793.07	0	731.12	690.24	805.01	780.07	762.44	708.75	715.41	737.27	763.98	718.55	0	720.33	801.21	0	727.23	0	717.41	809.58	777.97	715.08	739.86	727.08	748.61	0	750.27	0
3.5144e+13	746.59	790.78	759.12	704.14	0	765.21	753.66	696.22	740.2	700.33	727.12	741.27	708.16	708.8	804.2	809.75	787.09	0	731.99	744.42	752.86	793.53	0	732.92	692.89	805.46	780.61	762.89	711.78	740.99	739.32	765.79	720.49	0	723.09	801.12	690.93	729.07	0	719.41	812.59	780.03	717.27	741.83	728.98	799.24	0	752.44	691.96
3.519e+13	745.85	789.94	738.54	703.58	0	764.72	754.55	695.55	739.78	699.75	726.64	740.72	707.56	708.18	808.63	794.32	789.38	0	731.57	743.92	733.55	793.71	0	732.49	692.22	809.84	780.88	764.16	710.95	730.84	738.81	765.34	720.04	0	722.32	802.36	690.26	728.63	0	718.93	817.56	779.5	716.73	741.34	728.52	772.61	0	751.9	691.18
3.5237e+13	745.18	789.93	729.44	703.01	0	764.19	755.02	694.86	739.35	699.16	726.16	740.14	706.97	707.57	808.48	783.22	784.11	0	731.16	743.42	724.86	794.37	0	732.06	691.59	809.72	781.54	764.75	710.14	724.17	738.3	764.89	719.59	0	721.57	803.17	0	728.19	0	718.45	816.05	778.93	716.18	740.84	728.06	760.68	0	751.33	690.36
3.5283e+13	744.66	789.8	723.31	702.43	0	763.66	754.14	694.18	738.93	698.57	725.67	739.56	706.37	706.95	806.14	775.29	778.58	0	730.74	742.91	718.77	794.01	0	731.62	690.91	807.41	781.08	763.79	709.4	719.04	737.78	764.44	719.14	0	720.92	802.48	0	727.75	0	717.98	812.61	778.42	715.64	740.35	727.6	753.05	0	750.77	0
3.533e+13	747.17	791.83	723.19	704.96	0	765.68	755.23	696.88	740.68	701	727.64	741.78	708.75	709.4	803.85	766.47	773.17	0	732.5	744.92	717.53	795.11	0	733.42	693.58	805.15	782.22	764.5	712.47	713.37	739.83	766.26	721.06	0	723.73	802.78	691.62	729.58	690.09	719.96	808.72	780.47	717.82	742.33	729.49	757.17	0	752.92	692.69
3.5376e+13	746.51	790.55	751.41	704.4	0	765.2	753.73	696.21	740.26	700.43	727.15	741.24	708.16	708.79	805.8	805.94	789.72	0	732.08	744.42	745.6	793.41	0	732.99	692.91	807.04	780.51	763.05	711.7	738.15	739.31	765.8	720.62	0	723.02	801.28	690.93	729.14	0	719.48	814.93	780.01	717.28	741.83	729.03	789.65	0	752.41	691.91
3.5423e+13	745.76	789.99	735.79	703.84	0	764.69	754.91	695.55	739.83	699.85	726.67	740.68	707.57	708.17	809.01	791.21	788.32	0	731.67	743.91	730.89	794.03	0	732.56	692.24	810.23	781.22	764.58	710.86	728.93	738.8	765.35	720.17	0	722.23	802.8	690.25	728.7	0	719.01	817.6	779.46	716.74	741.34	728.57	769.04	0	751.87	691.12
3.5469e+13	745.15	790.02	727.74	703.27	0	764.16	755	694.85	739.41	699.26	726.19	740.1	706.97	707.56	808.11	781.09	782.77	0	731.25	743.41	723.16	794.46	0	732.12	691.61	809.36	781.62	764.71	710.07	722.78	738.29	764.9	719.72	0	721.51	803.2	0	728.26	0	718.53	815.37	778.9	716.2	740.85	728.11	758.58	0	751.3	690.29
3.5516e+13	744.64	789.78	721.98	702.7	0	763.64	753.88	694.18	738.98	698.67	725.71	739.53	706.38	706.94	805.48	773.7	777.37	0	730.83	742.91	717.37	793.86	0	731.69	690.93	806.76	780.91	763.5	709.35	717.84	737.77	764.46	719.27	0	720.87	802.22	0	727.82	0	718.06	811.73	778.4	715.66	740.36	727.65	751.57	0	750.75	0
3.5562e+13	747.12	791.62	792.38	705.2	0	765.66	754.73	696.88	740.73	701.09	727.67	741.76	708.75	709.39	803.01	803.01	775.03	0	732.59	744.91	784.83	794.67	0	733.48	693.6	804.31	781.76	763.95	712.4	733.64	739.82	766.26	721.18	0	723.67	802.2	691.61	729.65	690.04	720.03	808.17	780.46	717.83	742.32	729.54	827.82	0	752.9	692.64
3.5609e+13	746.42	790.39	746.04	704.65	0	765.18	754.04	696.2	740.31	700.52	727.19	741.21	708.16	708.77	807.21	801.88	790.59	0	732.17	744.41	740.61	793.5	0	733.05	692.93	808.43	780.63	763.48	711.6	735.48	739.3	765.81	720.74	0	722.93	801.69	690.92	729.21	0	719.56	816.52	779.98	717.29	741.83	729.08	782.64	0	752.38	691.85
3.5655e+13	745.69	790.08	733.49	704.09	0	764.67	755.17	695.54	739.88	699.94	726.71	740.65	707.57	708.16	809.13	788.41	787.09	0	731.75	743.91	728.74	794.31	0	732.62	692.26	810.35	781.51	764.87	710.77	727.29	738.79	765.36	720.29	0	722.15	803.14	690.25	728.77	0	719.08	817.37	779.41	716.75	741.34	728.62	765.98	0	751.83	691.04
3.5702e+13	745.11	790.09	726.25	703.53	0	764.13	754.89	694.85	739.46	699.36	726.22	740.06	706.98	707.55	807.63	779.13	781.45	0	731.33	743.4	721.73	794.49	0	732.19	691.63	808.89	781.62	764.59	710	721.58	738.28	764.91	719.84	0	721.46	803.15	0	728.33	0	718.61	814.61	778.87	716.21	740.85	728.16	756.67	0	751.26	690.22
3.5748e+13	744.62	789.74	720.8	702.96	0	763.62	753.58	694.17	739.03	698.77	725.74	739.5	706.38	706.93	804.78	772.21	776.19	0	730.92	742.9	716.14	793.66	0	731.75	690.95	806.07	780.68	763.16	709.28	716.77	737.76	764.46	719.39	0	720.83	801.91	0	727.89	0	718.13	810.83	778.39	715.67	740.36	727.7	750.18	0	750.72	0
3.5795e+13	747.06	791.39	772.13	705.44	0	765.65	754.26	696.87	740.78	701.18	727.69	741.73	708.75	709.37	803.21	811.59	782.13	0	732.67	744.9	764.97	794.22	0	733.54	693.61	804.5	781.3	763.45	712.32	742.88	739.8	766.27	721.3	0	723.6	801.69	691.6	729.72	0	720.1	810.1	780.45	717.84	742.32	729.58	813.04	0	752.87	692.57
3.5841e+13	746.33	790.31	741.99	704.89	0	765.16	754.47	696.2	740.36	700.61	727.21	741.18	708.16	708.76	808.25	798.08	790.43	0	732.25	744.4	736.76	793.75	0	733.11	692.94	809.47	780.9	764.01	711.5	733.11	739.29	765.82	720.85	0	722.84	802.2	690.91	729.28	0	719.63	817.44	779.94	717.3	741.83	729.12	777.25	0	752.35	691.77
3.5888e+13	745.63	790.18	731.43	704.34	0	764.64	755.32	695.53	739.93	700.03	726.73	740.61	707.57	708.14	809.05	785.86	785.78	0	731.83	743.89	726.74	794.54	0	732.68	692.28	810.28	781.73	765.04	710.67	725.74	738.78	765.37	720.41	0	722.07	803.37	690.24	728.84	0	719.15	816.94	779.37	716.76	741.33	728.66	763.31	0	751.79	690.96
3.5934e+13	745.09	790.14	724.8	703.77	0	764.1	754.71	694.84	739.51	699.45	726.25	740.02	706.98	707.53	807.08	777.3	780.15	0	731.42	743.39	720.25	794.45	0	732.25	691.64	808.35	781.55	764.39	709.92	720.35	738.27	764.92	719.96	0	721.4	803.02	0	728.4	0	718.68	813.8	778.84	716.23	740.84	728.21	754.92	0	751.22	690.14
3.598e+13	744.59	789.67	719.57	703.2	0	763.6	753.25	694.17	739.08	698.86	725.77	739.46	706.39	706.91	804.05	770.79	775.05	0	731	742.89	714.79	793.42	0	731.81	690.97	805.35	780.42	762.79	709.21	715.61	737.75	764.47	719.51	0	720.77	801.56	0	727.96	0	718.2	809.91	778.38	715.69	740.35	727.75	748.88	0	750.69	0
3.6027e+13	746.98	791.14	759.33	705.67	0	765.63	754	696.85	740.82	701.26	727.72	741.7	708.75	709.35	804.52	810.02	787.39	0	732.75	744.88	752.98	793.88	0	733.6	693.62	805.78	780.96	763.23	712.22	741.19	739.79	766.27	721.41	0	723.52	801.47	691.59	729.78	0	720.16	812.91	780.43	717.85	742.31	729.62	799.55	0	752.85	692.5
3.6073e+13	746.23	790.3	738.67	705.12	0	765.13	754.89	696.18	740.4	700.69	727.24	741.14	708.16	708.74	808.94	794.62	789.69	0	732.33	744.38	733.62	794.05	0	733.17	692.95	810.15	781.23	764.5	711.39	730.96	739.28	765.82	720.96	0	722.74	802.7	690.9	729.34	0	719.69	817.86	779.9	717.31	741.82	729.16	772.91	0	752.31	691.69
3.612e+13	745.57	790.28	729.56	704.57	0	764.6	755.37	695.52	739.98	700.12	726.76	740.56	707.57	708.13	808.8	783.53	784.43	0	731.91	743.88	724.92	794.71	0	732.73	692.29	810.04	781.88	765.09	710.58	724.28	738.77	765.37	720.52	0	721.99	803.5	690.23	728.9	0	719.22	816.37	779.33	716.77	741.33	728.7	760.95	0	751.74	690.87
3.6166e+13	745.06	790.15	723.42	704.01	0	764.08	754.48	694.83	739.55	699.53	726.28	739.98	706.98	707.51	806.46	775.59	778.89	0	731.5	743.38	718.85	794.35	0	732.3	691.65	807.74	781.43	764.13	709.84	719.15	738.25	764.92	720.07	0	721.34	802.82	0	728.46	0	718.74	812.94	778.82	716.23	740.84	728.25	753.31	0	751.19	690.06
3.6213e+13	747.55	792.18	723.3	706.43	690.03	766.08	755.55	697.49	741.29	701.9	728.22	742.2	709.34	709.94	804.18	766.74	773.46	0	733.23	745.37	717.6	795.45	0	734.08	694.27	805.48	782.55	764.82	712.89	713.45	740.29	766.73	721.95	0	724.13	803.12	692.25	730.27	690.56	720.69	809.05	780.87	718.39	742.8	730.11	757.44	0	753.32	693.18
3.6259e+13	746.89	790.91	751.55	705.89	0	765.61	754.05	696.84	740.87	701.34	727.74	741.66	708.75	709.33	806.12	806.21	790.01	0	732.82	744.87	745.71	793.75	0	733.65	693.63	807.35	780.84	763.38	712.11	738.29	739.77	766.27	721.51	0	723.42	801.62	691.57	729.83	0	720.22	815.23	780.4	717.85	742.31	729.66	789.94	0	752.82	692.41
3.6306e+13	746.14	790.34	735.92	705.34	0	765.1	755.24	696.17	740.44	700.77	727.26	741.1	708.16	708.72	809.32	791.51	788.62	0	732.4	744.37	731.01	794.36	0	733.22	692.96	810.53	781.55	764.91	711.27	729.06	739.26	765.82	721.07	0	722.64	803.13	690.88	729.4	0	719.75	817.9	779.85	717.32	741.81	729.2	769.3	0	752.27	691.59
3.6352e+13	745.53	790.37	727.87	704.79	0	764.57	755.33	695.51	740.02	700.2	726.78	740.52	707.57	708.11	808.42	781.38	783.07	0	731.99	743.87	723.28	794.8	0	732.79	692.29	809.67	781.95	765.04	710.48	722.92	738.75	765.37	720.62	0	721.92	803.53	690.21	728.96	0	719.28	815.68	779.29	716.78	741.32	728.74	758.82	0	751.7	690.77
3.6399e+13	745.02	790.13	722.12	704.24	0	764.05	754.2	694.81	739.59	699.62	726.3	739.94	706.97	707.49	805.8	773.98	777.66	0	731.57	743.36	717.5	794.2	0	732.36	691.66	807.08	781.24	763.82	709.76	717.98	738.23	764.93	720.18	0	721.28	802.56	0	728.52	0	718.81	812.05	778.8	716.24	740.83	728.29	751.8	0	751.15	0
3.6445e+13	747.49	791.97	792.6	706.64	690.16	766.06	755.03	697.47	741.33	701.97	728.24	742.16	709.33	709.92	803.33	803.24	775.32	0	733.3	745.35	785.07	795	0	734.13	694.27	804.64	782.09	764.26	712.79	733.88	740.27	766.72	722.05	0	724.05	802.53	692.23	730.32	690.46	720.75	808.49	780.85	718.39	742.79	730.15	828.02	0	753.29	693.09
3.6492e+13	746.79	790.74	746.15	706.1	0	765.58	754.35	696.82	740.9	701.41	727.76	741.62	708.74	709.31	807.51	802.16	790.87	0	732.89	744.85	740.66	793.84	0	733.7	693.63	808.73	780.95	763.79	711.99	735.58	739.75	766.27	721.61	0	723.31	802.02	691.55	729.89	0	720.28	816.81	780.36	717.85	742.29	729.69	782.9	0	752.78	692.31
3.6538e+13	746.06	790.42	733.57	705.56	0	765.06	755.48	696.15	740.48	700.84	727.28	741.05	708.15	708.69	809.44	788.69	787.38	0	732.47	744.35	728.77	794.64	0	733.27	692.96	810.66	781.83	765.19	711.15	727.37	739.24	765.82	721.17	0	722.53	803.46	690.86	729.45	0	719.81	817.67	779.8	717.32	741.8	729.23	766.21	0	752.22	691.49
3.6585e+13	745.48	790.44	726.33	705.01	0	764.53	755.2	695.49	740.06	700.27	726.8	740.47	707.56	708.08	807.95	779.4	781.74	0	732.06	743.85	721.76	794.82	0	732.84	692.3	809.2	781.94	764.9	710.38	721.65	738.73	765.37	720.72	0	721.84	803.47	690.19	729.01	0	719.34	814.92	779.25	716.78	741.31	728.78	756.89	0	751.65	690.67
3.6631e+13	744.98	790.08	720.87	704.45	0	764.02	753.88	694.79	739.63	699.69	726.33	739.9	706.97	707.47	805.1	772.47	776.47	0	731.64	743.34	716.18	793.99	0	732.41	691.66	806.39	781.01	763.47	709.67	716.84	738.21	764.92	720.28	0	721.21	802.24	0	728.58	0	718.86	811.15	778.78	716.24	740.82	728.32	750.39	0	751.12	0
3.6678e+13	747.41	791.72	772.23	706.84	690.27	766.04	754.55	697.45	741.36	702.04	728.26	742.12	709.31	709.89	803.52	811.82	782.4	0	733.37	745.33	765.03	794.55	0	734.17	694.27	804.81	781.62	763.74	712.68	742.96	740.24	766.72	722.15	0	723.96	802.01	692.21	730.37	690.36	720.8	810.41	780.83	718.39	742.77	730.18	813.26	0	753.26	692.99
3.6724e+13	746.68	790.65	742.08	706.31	0	765.55	754.76	696.79	740.94	701.48	727.78	741.58	708.72	709.28	808.55	798.34	790.7	0	732.95	744.83	736.83	794.07	0	733.74	693.63	809.76	781.21	764.3	711.86	733.2	739.73	766.27	721.71	0	723.2	802.52	691.52	729.94	0	720.33	817.73	780.32	717.85	742.28	729.72	777.47	0	752.74	692.2
3.6771e+13	745.98	790.52	731.52	705.76	0	765.03	755.62	696.12	740.52	700.91	727.3	741	708.14	708.67	809.35	786.12	786.05	0	732.54	744.33	726.81	794.86	0	733.31	692.96	810.58	782.05	765.34	711.02	725.83	739.22	765.82	721.26	0	722.43	803.69	690.84	729.5	0	719.86	817.24	779.75	717.32	741.79	729.27	763.52	0	752.17	691.38
3.6817e+13	745.44	790.47	724.9	705.22	0	764.49	755	695.46	740.09	700.34	726.82	740.42	707.55	708.05	807.39	777.55	780.42	0	732.13	743.83	720.34	794.77	0	732.88	692.3	808.66	781.87	764.69	710.28	720.45	738.71	765.37	720.82	0	721.76	803.34	690.17	729.07	0	719.39	814.1	779.22	716.78	741.3	728.81	755.12	0	751.61	690.56
3.6864e+13	744.94	790	719.67	704.66	0	763.99	753.53	694.76	739.67	699.77	726.34	739.86	706.95	707.44	804.36	771.04	775.31	0	731.71	743.32	714.88	793.74	0	732.45	691.66	805.67	780.73	763.08	709.57	715.71	738.19	764.92	720.37	0	721.13	801.88	0	728.63	0	718.92	810.23	778.75	716.24	740.81	728.35	749.06	0	751.08	0
3.691e+13	747.32	791.47	759.49	707.04	690.38	766.01	754.26	697.41	741.39	702.11	728.27	742.08	709.3	709.86	804.82	810.25	787.64	0	733.43	745.31	753.13	794.19	0	734.21	694.26	806.08	781.26	763.5	712.55	741.36	740.22	766.71	722.24	0	723.85	801.79	692.18	730.42	690.25	720.85	813.19	780.8	718.38	742.76	730.2	799.77	0	753.22	692.89
3.6957e+13	746.57	790.63	738.81	706.5	0	765.51	755.17	696.76	740.97	701.54	727.79	741.52	708.71	709.24	809.23	794.88	789.95	0	733.02	744.81	733.76	794.36	0	733.78	693.62	810.44	781.53	764.79	711.72	731.11	739.71	766.26	721.8	0	723.08	803	691.49	729.99	0	720.38	818.14	780.27	717.85	742.27	729.75	773.12	0	752.69	692.08
3.7003e+13	745.91	790.61	729.69	705.96	0	764.98	755.65	696.09	740.55	700.98	727.32	740.94	708.12	708.63	809.09	783.77	784.69	0	732.6	744.31	725.05	795.02	0	733.36	692.95	810.33	782.19	765.37	710.9	724.42	739.2	765.81	721.35	0	722.33	803.81	690.81	729.55	0	719.91	816.66	779.7	717.31	741.78	729.29	761.14	0	752.12	691.26
3.705e+13	745.39	790.48	723.55	705.42	0	764.46	754.76	695.43	740.13	700.41	726.84	740.37	707.53	708.02	806.76	775.82	779.15	0	732.19	743.8	718.98	794.67	0	732.93	692.29	808.04	781.73	764.41	710.17	719.29	738.68	765.36	720.91	0	721.68	803.13	690.14	729.12	0	719.44	813.24	779.19	716.77	741.29	728.84	753.49	0	751.56	690.44
3.7096e+13	747.88	792.5	723.46	707.75	691.08	766.46	755.81	698.04	741.85	702.73	728.76	742.57	709.86	710.43	804.49	766.96	773.7	0	733.9	745.79	717.77	795.76	0	734.68	694.94	805.79	782.85	765.09	713.2	713.6	740.71	767.16	722.76	0	724.45	803.43	692.82	730.9	690.91	721.37	809.36	781.23	718.91	743.23	730.68	757.64	0	753.69	693.57
3.7143e+13	747.22	791.23	751.74	707.22	690.49	765.98	754.3	697.38	741.42	702.17	728.28	742.03	709.28	709.82	806.41	806.44	790.25	0	733.49	745.28	745.91	794.06	0	734.25	694.25	807.64	781.14	763.64	712.42	738.5	740.19	766.7	722.32	0	723.74	801.93	692.14	730.47	690.13	720.9	815.51	780.76	718.38	742.74	730.23	790.15	0	753.18	692.78
3.7189e+13	746.47	790.66	736.09	706.69	0	765.47	755.5	696.72	741	701.6	727.81	741.47	708.69	709.21	809.6	791.75	788.87	0	733.08	744.78	731.17	794.67	0	733.82	693.61	810.82	781.85	765.18	711.58	729.25	739.68	766.25	721.88	0	722.95	803.43	691.45	730.03	0	720.43	818.18	780.21	717.84	742.25	729.77	769.49	0	752.63	691.97
3.7236e+13	745.85	790.69	728.02	706.15	0	764.94	755.59	696.05	740.58	701.04	727.33	740.88	708.1	708.6	808.71	781.61	783.32	0	732.66	744.28	723.44	795.1	0	733.39	692.94	809.96	782.24	765.31	710.79	723.09	739.17	765.81	721.44	0	722.23	803.83	690.77	729.6	0	719.96	815.97	779.65	717.3	741.76	729.32	759	0	752.06	691.14
3.7282e+13	745.35	790.45	722.27	705.61	0	764.42	754.46	695.4	740.16	700.47	726.85	740.31	707.51	707.99	806.09	774.21	777.91	0	732.25	743.77	717.66	794.5	0	732.97	692.28	807.38	781.54	764.09	710.07	718.15	738.65	765.36	721	0	721.6	802.86	690.1	729.16	0	719.49	812.35	779.16	716.77	741.27	728.86	751.97	0	751.51	690.34
3.7329e+13	747.8	792.28	792.85	707.93	691.18	766.42	755.27	698	741.87	702.78	728.77	742.52	709.84	710.39	803.63	803.44	775.55	0	733.96	745.76	785.37	795.3	0	734.72	694.92	804.93	782.37	764.51	713.09	734.17	740.67	767.15	722.84	0	724.36	802.84	692.77	730.94	690.8	721.41	808.79	781.2	718.9	743.21	730.71	828.18	0	753.65	693.46
3.7375e+13	747.1	791.05	746.36	707.4	690.58	765.94	754.6	697.34	741.45	702.22	728.29	741.98	709.25	709.78	807.79	802.38	791.1	0	733.54	745.25	740.88	794.14	0	734.29	694.24	809.01	781.24	764.05	712.29	735.82	740.16	766.69	722.4	0	723.62	802.32	692.1	730.51	690.01	720.94	817.07	780.72	718.36	742.72	730.25	783.1	0	753.13	692.68
3.7422e+13	746.37	790.74	733.76	706.87	0	765.43	755.74	696.68	741.03	701.66	727.81	741.41	708.66	709.17	809.71	788.91	787.62	0	733.13	744.75	728.96	794.94	0	733.86	693.6	810.93	782.12	765.44	711.45	727.57	739.65	766.24	721.97	0	722.84	803.75	691.41	730.07	0	720.47	817.94	780.15	717.83	742.23	729.8	766.4	0	752.57	691.85
3.7468e+13	745.79	790.74	726.5	706.34	0	764.89	755.45	696.02	740.6	701.09	727.34	740.82	708.08	708.56	808.23	779.62	781.97	0	732.72	744.25	721.94	795.11	0	733.43	692.93	809.49	782.23	765.16	710.68	721.85	739.14	765.8	721.53	0	722.14	803.77	690.73	729.64	0	720.01	815.2	779.6	717.29	741.74	729.34	757.07	0	752.01	691.03
3.7515e+13	745.3	790.39	721.04	705.8	0	764.38	754.13	695.36	740.18	700.53	726.86	740.26	707.49	707.94	805.38	772.68	776.7	0	732.31	743.74	716.37	794.29	0	733	692.26	806.68	781.29	763.72	709.97	717.03	738.62	765.35	721.08	0	721.51	802.54	690.06	729.2	0	719.54	811.43	779.13	716.76	741.25	728.89	750.56	0	751.47	690.23
3.7561e+13	747.71	792.03	772.53	708.1	691.27	766.39	754.78	697.96	741.9	702.84	728.77	742.47	709.81	710.34	803.81	812	782.63	0	734.01	745.72	765.36	794.84	0	734.75	694.89	805.1	781.89	763.98	712.97	743.29	740.64	767.13	722.92	0	724.25	802.31	692.73	730.98	690.69	721.45	810.68	781.17	718.88	743.19	730.72	813.46	0	753.6	693.35
3.7608e+13	746.98	790.95	742.3	707.57	690.68	765.9	755	697.3	741.47	702.27	728.3	741.92	709.22	709.73	808.82	798.56	790.93	0	733.6	745.22	737.06	794.36	0	734.32	694.22	810.03	781.49	764.55	712.15	733.45	740.13	766.68	722.48	0	723.49	802.8	692.06	730.54	0	720.98	817.99	780.66	718.35	742.69	730.27	777.68	0	753.08	692.57
3.7654e+13	746.28	790.82	731.72	707.05	690.07	765.38	755.86	696.64	741.05	701.71	727.82	741.34	708.64	709.12	809.61	786.34	786.28	0	733.18	744.72	727.01	795.15	0	733.89	693.58	810.85	782.32	765.59	711.32	726.05	739.62	766.23	722.04	0	722.72	803.97	691.36	730.11	0	720.51	817.5	780.09	717.81	742.2	729.82	763.71	0	752.51	691.73
3.77e+13	745.74	790.77	725.08	706.51	0	764.85	755.25	695.97	740.63	701.15	727.34	740.76	708.05	708.51	807.66	777.76	780.65	0	732.77	744.22	720.52	795.06	0	733.46	692.91	808.93	782.14	764.94	710.57	720.65	739.1	765.78	721.6	0	722.05	803.62	690.69	729.68	0	720.05	814.38	779.56	717.28	741.71	729.36	755.3	0	751.95	690.91
3.7747e+13	745.24	790.3	719.84	705.97	0	764.34	753.77	695.32	740.21	700.58	726.87	740.2	707.46	707.9	804.64	771.24	775.54	0	732.36	743.71	715.07	794.03	0	733.04	692.25	805.95	781.01	763.32	709.87	715.91	738.59	765.33	721.16	0	721.43	802.17	690.02	729.24	0	719.58	810.51	779.1	716.74	741.22	728.91	749.24	0	751.42	690.12
3.7793e+13	747.61	791.76	759.74	708.26	691.36	766.35	754.49	697.91	741.92	702.88	728.77	742.41	709.78	710.29	805.09	810.44	787.86	0	734.06	745.69	753.39	794.48	0	734.78	694.87	806.36	781.53	763.74	712.84	741.64	740.6	767.12	722.99	0	724.14	802.07	692.68	731.01	690.58	721.48	813.46	781.13	718.86	743.16	730.74	799.99	0	753.55	693.24
3.784e+13	746.86	790.92	739.01	707.74	690.77	765.86	755.41	697.25	741.49	702.32	728.3	741.86	709.19	709.68	809.49	795.09	790.17	0	733.65	745.19	733.95	794.64	0	734.35	694.19	810.7	781.8	765.03	712.01	731.33	740.09	766.67	722.55	0	723.36	803.28	692.01	730.58	0	721.02	818.39	780.6	718.33	742.67	730.29	773.32	0	753.02	692.44
3.7886e+13	746.2	790.9	729.87	707.21	690.17	765.33	755.89	696.59	741.07	701.76	727.82	741.27	708.61	709.07	809.36	783.99	784.91	0	733.23	744.69	725.23	795.29	0	733.92	693.55	810.6	782.45	765.62	711.2	724.61	739.58	766.22	722.12	0	722.62	804.08	691.32	730.15	0	720.55	816.92	780.03	717.8	742.18	729.83	761.33	0	752.45	691.6
3.7933e+13	745.69	790.77	723.72	706.68	0	764.8	755	695.93	740.65	701.19	727.35	740.7	708.02	708.46	807.03	776.03	779.37	0	732.82	744.18	719.15	794.94	0	733.49	692.88	808.31	782	764.65	710.47	719.47	739.07	765.77	721.68	0	721.97	803.41	690.64	729.71	0	720.08	813.51	779.52	717.26	741.69	729.38	753.67	0	751.89	690.8
3.7979e+13	748.16	792.79	723.65	708.93	692.07	766.79	756.03	698.53	742.36	703.48	729.25	742.89	710.33	710.85	804.76	767.16	773.91	0	734.51	746.16	717.97	796.04	0	735.23	695.48	806.06	783.11	765.32	713.48	713.78	741.08	767.55	723.49	0	724.74	803.7	693.34	731.48	691.23	721.98	809.63	781.56	719.38	743.62	731.21	757.84	0	754.01	693.94
3.8026e+13	747.5	791.52	751.98	708.42	691.45	766.31	754.53	697.86	741.93	702.92	728.77	742.35	709.74	710.24	806.66	806.64	790.46	0	734.1	745.65	746.17	794.33	0	734.8	694.84	807.9	781.4	763.88	712.71	738.78	740.56	767.1	723.06	0	724.02	802.21	692.62	731.04	690.45	721.52	815.75	781.09	718.84	743.13	730.75	790.36	0	753.5	693.12
3.8072e+13	746.75	790.95	736.3	707.9	690.85	765.81	755.74	697.2	741.51	702.36	728.3	741.79	709.16	709.63	809.85	791.96	789.09	0	733.69	745.15	731.39	794.94	0	734.38	694.16	811.07	782.1	765.42	711.87	729.48	740.05	766.65	722.62	0	723.24	803.69	691.95	730.61	0	721.05	818.43	780.54	718.31	742.64	730.3	769.69	0	752.95	692.31
3.8119e+13	746.13	790.97	728.22	707.37	690.25	765.27	755.82	696.54	741.09	701.8	727.82	741.21	708.57	709.02	808.97	781.82	783.54	0	733.28	744.65	723.63	795.37	0	733.95	693.53	810.22	782.5	765.55	711.08	723.3	739.54	766.2	722.19	0	722.52	804.1	691.26	730.18	0	720.58	816.23	779.98	717.77	742.15	729.85	759.19	0	752.38	691.48
3.8165e+13	745.63	790.74	722.45	706.84	0	764.75	754.7	695.88	740.67	701.24	727.34	740.63	707.98	708.41	806.36	774.41	778.12	0	732.87	744.14	717.84	794.77	0	733.52	692.85	807.64	781.79	764.32	710.36	718.34	739.03	765.75	721.75	0	721.88	803.13	690.59	729.74	0	720.12	812.61	779.48	717.24	741.66	729.39	752.15	0	751.83	690.68
3.8212e+13	748.08	792.56	793.11	709.08	692.15	766.75	755.5	698.47	742.37	703.52	729.24	742.83	710.29	710.79	803.89	803.62	775.76	0	734.55	746.11	785.67	795.57	0	735.26	695.45	805.2	782.63	764.73	713.36	734.46	741.04	767.53	723.56	0	724.63	803.11	693.28	731.5	691.12	722.01	809.05	781.52	719.35	743.59	731.22	828.34	0	753.96	693.82
3.8258e+13	747.38	791.33	746.56	708.57	691.53	766.27	754.82	697.8	741.95	702.96	728.77	742.29	709.71	710.19	808.03	802.58	791.31	0	734.14	745.61	741.08	794.4	0	734.83	694.8	809.26	781.49	764.28	712.57	736.04	740.52	767.08	723.13	0	723.89	802.58	692.57	731.07	690.33	721.54	817.31	781.03	718.82	743.1	730.76	783.31	0	753.44	693.01
3.8305e+13	746.64	791.01	733.93	708.05	690.93	765.75	755.97	697.15	741.53	702.4	728.29	741.72	709.12	709.58	809.96	789.12	787.84	0	733.73	745.11	729.13	795.2	0	734.4	694.13	811.18	782.37	765.68	711.73	727.76	740.01	766.63	722.69	0	723.11	804.01	691.9	730.64	0	721.08	818.19	780.47	718.28	742.61	730.31	766.59	0	752.89	692.18
3.8351e+13	746.07	791.02	726.66	707.53	690.33	765.22	755.68	696.49	741.11	701.84	727.82	741.14	708.53	708.97	808.48	779.82	782.19	0	733.32	744.61	722.1	795.38	0	733.97	693.5	809.74	782.48	765.39	710.96	722.02	739.5	766.18	722.25	0	722.42	804.03	691.21	730.21	0	720.61	815.45	779.92	717.75	742.12	729.86	757.25	0	752.32	691.35
3.8398e+13	745.57	790.67	721.19	707	0	764.7	754.36	695.82	740.68	701.28	727.34	740.57	707.95	708.36	805.64	772.88	776.91	0	732.91	744.1	716.51	794.55	0	733.55	692.82	806.94	781.54	763.95	710.26	717.19	738.99	765.73	721.82	0	721.79	802.8	690.53	729.77	0	720.15	811.69	779.44	717.21	741.63	729.4	750.73	0	751.78	690.56
3.8444e+13	747.98	792.3	772.74	709.23	692.23	766.71	754.99	698.42	742.38	703.55	729.24	742.77	710.25	710.74	804.06	812.17	782.83	0	734.59	746.07	765.57	795.1	0	735.28	695.42	805.35	782.14	764.2	713.24	743.52	740.99	767.51	723.62	0	724.52	802.57	693.21	731.53	691	722.03	810.93	781.48	719.32	743.56	731.22	813.65	0	753.91	693.69
3.8491e+13	747.25	791.22	742.45	708.72	691.61	766.22	755.23	697.74	741.96	703	728.76	742.22	709.66	710.13	809.05	798.76	791.14	0	734.18	745.57	737.21	794.62	0	734.85	694.76	810.27	781.73	764.78	712.42	733.62	740.48	767.06	723.19	0	723.76	803.06	692.51	731.1	690.19	721.57	818.22	780.97	718.79	743.06	730.77	777.87	0	753.38	692.88
3.8537e+13	746.55	791.09	731.85	708.2	691	765.69	756.09	697.09	741.54	702.44	728.29	741.65	709.08	709.52	809.86	786.54	786.49	0	733.77	745.07	727.15	795.4	0	734.42	694.1	811.09	782.57	765.82	711.59	726.2	739.97	766.61	722.75	0	722.99	804.22	691.83	730.66	0	721.11	817.74	780.4	718.26	742.57	730.32	763.89	0	752.81	692.05
3.8584e+13	746.01	791.04	725.21	707.68	690.41	765.16	755.47	696.43	741.12	701.87	727.81	741.06	708.49	708.91	807.91	777.96	780.86	0	733.36	744.57	720.65	795.32	0	733.99	693.46	809.18	782.39	765.16	710.85	720.79	739.46	766.16	722.32	0	722.32	803.88	691.15	730.23	0	720.64	814.62	779.87	717.72	742.08	729.86	755.47	0	752.25	691.23
3.863e+13	745.51	790.57	719.97	707.15	0	764.66	753.99	695.77	740.7	701.31	727.34	740.5	707.91	708.3	804.9	771.43	775.74	0	732.95	744.06	715.2	794.29	0	733.57	692.78	806.2	781.25	763.55	710.15	716.05	738.94	765.71	721.88	0	721.7	802.43	690.48	729.8	0	720.17	810.76	779.41	717.19	741.59	729.41	749.4	0	751.72	690.44
3.8677e+13	747.87	792.03	759.91	709.37	692.31	766.66	754.7	698.35	742.39	703.58	729.23	742.71	710.2	710.68	805.33	810.62	788.05	0	734.63	746.03	753.56	794.73	0	735.29	695.38	806.6	781.77	763.95	713.1	741.84	740.94	767.49	723.68	0	724.4	802.33	693.14	731.55	690.87	722.06	813.69	781.44	719.29	743.52	731.23	800.18	0	753.85	693.56
3.8723e+13	747.12	791.19	739.15	708.85	691.68	766.16	755.63	697.68	741.97	703.03	728.75	742.15	709.62	710.07	809.72	795.29	790.38	0	734.22	745.53	734.09	794.9	0	734.87	694.72	810.94	782.03	765.25	712.27	731.49	740.43	767.03	723.25	0	723.62	803.53	692.45	731.12	690.04	721.59	818.62	780.91	718.76	743.03	730.77	773.5	0	753.31	692.76
3.877e+13	746.46	791.17	730	708.34	691.07	765.63	756.11	697.03	741.55	702.47	728.28	741.57	709.04	709.46	809.59	784.18	785.12	0	733.81	745.03	725.36	795.54	0	734.44	694.06	810.83	782.69	765.84	711.46	724.76	739.92	766.59	722.81	0	722.88	804.33	691.77	730.69	0	721.13	817.15	780.34	718.23	742.54	730.32	761.49	0	752.74	691.91
3.8816e+13	745.95	791.03	723.85	707.82	690.48	765.11	755.21	696.37	741.13	701.91	727.8	740.99	708.45	708.85	807.27	776.22	779.57	0	733.4	744.52	719.27	795.19	0	734.01	693.42	808.56	782.24	764.87	710.73	719.6	739.41	766.14	722.38	0	722.23	803.66	691.09	730.25	0	720.66	813.75	779.82	717.69	742.05	729.87	753.82	0	752.19	691.1
3.8863e+13	748.41	793.04	723.78	710	693.06	767.09	756.24	698.94	742.82	704.15	729.69	743.17	710.74	711.22	805	767.34	774.11	0	735.07	746.49	718.1	796.28	0	735.73	695.98	806.3	783.35	765.53	713.73	713.89	741.41	767.91	724.16	0	724.99	803.96	693.77	732	691.51	722.54	809.88	781.85	719.79	743.97	731.68	758.01	0	754.3	694.23
3.8909e+13	747.75	791.78	752.11	709.5	692.38	766.61	754.74	698.29	742.4	703.6	729.22	742.64	710.16	710.62	806.89	806.82	790.65	0	734.66	745.98	746.27	794.58	0	735.31	695.34	808.13	781.63	764.09	712.96	738.92	740.9	767.46	723.73	0	724.27	802.45	693.07	731.57	690.73	722.07	815.98	781.38	719.26	743.48	731.23	790.54	0	753.79	693.42
3.8956e+13	747	791.21	736.39	708.99	691.75	766.11	755.95	697.62	741.98	703.05	728.74	742.08	709.57	710.01	810.08	792.15	789.29	0	734.25	745.48	731.46	795.18	0	734.88	694.67	811.3	782.34	765.63	712.12	729.57	740.39	767.01	723.3	0	723.49	803.94	692.38	731.14	0	721.61	818.65	780.83	718.73	742.99	730.78	769.86	0	753.24	692.62
3.9002e+13	746.38	791.23	728.29	708.47	691.14	765.57	756.03	696.97	741.56	702.49	728.27	741.49	708.99	709.4	809.2	782.01	783.74	0	733.84	744.98	723.68	795.61	0	734.45	694.02	810.45	782.73	765.76	711.33	723.37	739.87	766.56	722.87	0	722.77	804.34	691.7	730.71	0	721.15	816.46	780.27	718.19	742.5	730.32	759.34	0	752.67	691.77
3.9049e+13	745.88	790.99	722.51	707.96	690.54	765.05	754.9	696.31	741.14	701.93	727.79	740.92	708.4	708.79	806.59	774.59	778.32	0	733.43	744.48	717.87	795.02	0	734.03	693.38	807.88	782.03	764.54	710.61	718.4	739.36	766.11	722.43	0	722.13	803.38	691.02	730.27	0	720.68	812.85	779.78	717.66	742.01	729.87	752.29	0	752.12	690.97
3.9095e+13	748.32	792.81	793.17	710.13	693.13	767.04	755.69	698.88	742.82	704.17	729.68	743.11	710.69	711.16	804.13	803.77	775.95	0	735.1	746.44	785.68	795.81	0	735.74	695.93	805.44	782.85	764.94	713.6	734.5	741.36	767.89	724.21	0	724.87	803.35	693.7	732.02	691.38	722.55	809.29	781.81	719.75	743.93	731.68	828.47	0	754.24	694.1
3.9142e+13	747.62	791.58	746.63	709.62	692.44	766.56	755.02	698.22	742.4	703.63	729.2	742.57	710.11	710.55	808.25	802.76	791.5	0	734.69	745.93	741.12	794.64	0	735.32	695.29	809.48	781.71	764.48	712.8	736.09	740.85	767.43	723.78	0	724.13	802.82	693	731.59	690.59	722.09	817.53	781.32	719.22	743.44	731.23	783.47	0	753.72	693.29
3.9188e+13	746.89	791.26	733.99	709.12	691.81	766.04	756.17	697.55	741.98	703.07	728.73	742	709.52	709.94	810.18	789.31	788.03	0	734.28	745.43	729.18	795.44	0	734.89	694.62	811.4	782.59	765.89	711.96	727.82	740.34	766.98	723.35	0	723.35	804.25	692.32	731.15	0	721.63	818.4	780.76	718.69	742.95	730.77	766.74	0	753.16	692.47
3.9235e+13	746.31	791.27	726.72	708.6	691.2	765.51	755.88	696.9	741.56	702.52	728.25	741.41	708.94	709.34	808.7	780	782.38	0	733.87	744.93	722.15	795.61	0	734.47	693.97	809.97	782.7	765.6	711.2	722.08	739.82	766.53	722.92	0	722.66	804.27	691.63	730.72	0	721.16	815.68	780.21	718.16	742.46	730.32	757.38	0	752.59	691.63
3.9281e+13	745.82	790.92	721.26	708.09	690.6	764.99	754.56	696.24	741.14	701.96	727.78	740.85	708.35	708.73	805.87	773.05	777.1	0	733.46	744.43	716.58	794.79	0	734.04	693.34	807.17	781.77	764.16	710.49	717.26	739.31	766.08	722.48	0	722.03	803.04	690.96	730.29	0	720.7	811.93	779.73	717.62	741.97	729.87	750.86	0	752.06	690.83
3.9328e+13	748.22	792.55	772.87	710.25	693.2	766.99	755.18	698.81	742.82	704.19	729.66	743.04	710.64	711.09	804.29	812.32	783.01	0	735.12	746.38	765.71	795.33	0	735.75	695.88	805.58	782.36	764.4	713.46	743.66	741.31	767.85	724.26	0	724.75	802.81	693.63	732.03	691.24	722.56	811.16	781.76	719.72	743.89	731.67	813.79	0	754.18	693.97
3.9374e+13	747.48	791.47	742.54	709.75	692.5	766.5	755.42	698.15	742.4	703.64	729.18	742.49	710.05	710.48	809.27	798.94	791.32	0	734.72	745.88	737.29	794.85	0	735.33	695.24	810.49	781.95	764.98	712.64	733.72	740.79	767.4	723.83	0	723.99	803.29	692.92	731.6	690.43	722.1	818.43	781.25	719.18	743.4	731.22	778.02	0	753.65	693.14
3.942e+13	746.78	791.33	731.93	709.24	691.86	765.98	756.28	697.48	741.98	703.09	728.71	741.92	709.47	709.88	810.07	786.72	786.68	0	734.31	745.38	727.21	795.63	0	734.9	694.57	811.31	782.78	766.02	711.81	726.27	740.28	766.95	723.4	0	723.22	804.45	692.24	731.17	0	721.64	817.96	780.68	718.65	742.91	730.77	764.02	0	753.09	692.31
3.9467e+13	746.24	791.28	725.28	708.73	691.25	765.44	755.66	696.83	741.56	702.53	728.23	741.33	708.89	709.27	808.13	778.13	781.04	0	733.9	744.88	720.7	795.54	0	734.48	693.92	809.4	782.61	765.36	711.07	720.85	739.77	766.5	722.97	0	722.55	804.11	691.56	730.74	0	721.18	814.85	780.15	718.12	742.42	730.32	755.59	0	752.52	691.48
3.9513e+13	745.74	790.81	720.03	708.21	690.65	764.94	754.18	696.17	741.14	701.97	727.76	740.77	708.3	708.66	805.12	771.6	775.92	0	733.49	744.38	715.23	794.52	0	734.05	693.29	806.43	781.47	763.74	710.36	716.1	739.26	766.05	722.53	0	721.93	802.66	690.88	730.31	0	720.71	810.99	779.68	717.59	741.93	729.87	749.52	0	751.99	690.7
3.956e+13	748.1	792.27	759.98	710.36	693.25	766.94	754.88	698.73	742.82	704.2	729.64	742.97	710.58	711.02	805.55	810.77	788.22	0	735.15	746.33	753.61	794.96	0	735.76	695.83	806.82	781.98	764.14	713.31	741.89	741.25	767.82	724.3	0	724.62	802.56	693.55	732.04	691.1	722.57	813.9	781.71	719.67	743.84	731.67	800.32	0	754.11	693.83
3.9606e+13	747.35	791.42	739.21	709.86	692.56	766.44	755.81	698.07	742.4	703.66	729.16	742.41	710	710.41	809.93	795.46	790.55	0	734.74	745.83	734.14	795.12	0	735.33	695.19	811.14	782.24	765.44	712.47	731.54	740.74	767.37	723.87	0	723.84	803.76	692.84	731.61	690.27	722.11	818.83	781.18	719.14	743.35	731.21	773.63	0	753.58	693
3.9653e+13	746.69	791.4	730.05	709.36	691.92	765.91	756.29	697.41	741.98	703.1	728.69	741.83	709.42	709.8	809.8	784.35	785.29	0	734.33	745.33	725.4	795.77	0	734.91	694.52	811.05	782.9	766.03	711.67	724.81	740.23	766.92	723.44	0	723.09	804.55	692.17	731.18	0	721.65	817.37	780.61	718.61	742.86	730.76	761.62	0	753	692.15
3.9699e+13	746.17	791.27	723.9	708.85	691.3	765.38	755.39	696.76	741.56	702.55	728.21	741.25	708.83	709.2	807.49	776.38	779.74	0	733.92	744.83	719.31	795.42	0	734.48	693.87	808.77	782.45	765.06	710.94	719.66	739.72	766.47	723.01	0	722.44	803.88	691.48	730.75	0	721.19	813.97	780.09	718.08	742.37	730.31	753.94	0	752.45	691.34
3.9746e+13	748.63	793.27	723.84	710.97	693.93	767.36	756.4	699.31	743.24	704.76	730.09	743.43	711.1	711.55	805.22	767.49	774.27	0	735.58	746.78	718.15	796.5	0	736.19	696.42	806.52	783.55	765.71	713.92	713.94	741.71	768.24	724.77	0	725.19	804.18	694.14	732.48	691.72	723.04	810.1	782.12	720.16	744.29	732.11	758.13	0	754.55	694.45
3.9792e+13	747.97	792.01	752.18	710.47	693.3	766.88	754.9	698.66	742.82	704.21	729.61	742.89	710.52	710.94	807.1	806.97	790.81	0	735.17	746.28	746.34	794.8	0	735.76	695.77	808.34	781.83	764.26	713.15	738.99	741.19	767.79	724.34	0	724.47	802.68	693.48	732.05	690.95	722.58	816.18	781.65	719.63	743.79	731.66	790.68	0	754.04	693.67
3.9839e+13	747.22	791.44	736.46	709.97	692.61	766.37	756.12	697.99	742.4	703.67	729.14	742.33	709.94	710.34	810.28	792.31	789.45	0	734.76	745.78	731.52	795.4	0	735.34	695.14	811.5	782.54	765.81	712.31	729.64	740.68	767.33	723.91	0	723.69	804.15	692.76	731.62	690.1	722.12	818.85	781.1	719.1	743.3	731.21	769.98	0	753.49	692.85
3.9885e+13	746.6	791.46	728.36	709.47	691.97	765.84	756.2	697.34	741.98	703.12	728.67	741.74	709.36	709.73	809.4	782.17	783.91	0	734.35	745.28	723.75	795.83	0	734.91	694.46	810.66	782.94	765.94	711.52	723.44	740.17	766.89	723.48	0	722.97	804.56	692.09	731.19	0	721.66	816.67	780.54	718.57	742.81	730.75	759.46	0	752.92	692
3.9932e+13	746.1	791.22	722.58	708.96	691.35	765.32	755.07	696.68	741.56	702.56	728.19	741.17	708.77	709.12	806.8	774.74	778.48	0	733.94	744.77	717.94	795.23	0	734.49	693.81	808.09	782.23	764.71	710.81	718.47	739.66	766.44	723.05	0	722.34	803.6	691.4	730.76	0	721.19	813.06	780.04	718.03	742.32	730.3	752.4	0	752.37	691.19
3.9978e+13	748.53	793.03	793.27	711.07	693.97	767.3	755.84	699.23	743.23	704.76	730.06	743.35	711.04	711.47	804.34	803.9	776.11	0	735.59	746.72	785.79	796.03	0	736.19	696.36	805.65	783.05	765.1	713.78	734.61	741.65	768.2	724.81	0	725.07	803.57	694.06	732.48	691.57	723.04	809.51	782.07	720.11	744.24	732.09	828.56	0	754.48	694.31
4.0025e+13	747.83	791.81	746.7	710.58	693.34	766.82	755.18	698.58	742.81	704.22	729.59	742.81	710.46	710.87	808.45	802.91	791.65	0	735.19	746.22	741.2	794.86	0	735.76	695.71	809.68	781.91	764.65	712.98	736.18	741.13	767.75	724.38	0	724.32	803.04	693.39	732.05	690.79	722.58	817.72	781.58	719.58	743.74	731.64	783.6	0	753.97	693.51
4.0071e+13	747.09	791.49	734.06	710.08	692.66	766.3	756.33	697.91	742.39	703.67	729.11	742.24	709.88	710.26	810.37	789.46	788.18	0	734.78	745.72	729.25	795.64	0	735.34	695.08	811.6	782.79	766.06	712.14	727.89	740.62	767.3	723.95	0	723.54	804.46	692.68	731.62	0	722.12	818.6	781.02	719.05	743.25	731.19	766.85	0	753.41	692.69
4.0118e+13	746.52	791.49	726.79	709.57	692.01	765.77	756.04	697.26	741.97	703.12	728.64	741.66	709.3	709.65	808.91	780.15	782.54	0	734.37	745.22	722.21	795.82	0	734.91	694.4	810.17	782.9	765.77	711.38	722.15	740.11	766.85	723.52	0	722.85	804.48	692.01	731.19	0	721.66	815.88	780.47	718.52	742.77	730.74	757.49	0	752.84	691.84
4.0164e+13	746.02	791.14	721.32	709.07	691.39	765.25	754.71	696.6	741.55	702.57	728.17	741.09	708.71	709.05	806.08	773.19	777.25	0	733.96	744.71	716.63	795	0	734.49	693.76	807.38	781.96	764.32	710.67	717.32	739.6	766.4	723.09	0	722.23	803.26	691.32	730.76	0	721.2	812.14	779.99	717.99	742.28	730.29	750.96	0	752.3	691.05
4.0211e+13	748.42	792.76	772.95	711.17	694	767.24	755.32	699.14	743.23	704.77	730.03	743.27	710.98	711.39	804.49	812.44	783.16	0	735.61	746.66	765.78	795.54	0	736.19	696.29	805.79	782.55	764.55	713.63	743.74	741.58	768.16	724.84	0	724.93	803.02	693.97	732.48	691.42	723.04	811.36	782.01	720.06	744.18	732.08	813.9	0	754.41	694.17
4.0257e+13	747.68	791.68	742.61	710.68	693.38	766.75	755.57	698.5	742.81	704.22	729.56	742.73	710.4	710.79	809.46	799.08	791.46	0	735.2	746.16	737.35	795.05	0	735.76	695.65	810.68	782.14	765.14	712.81	733.78	741.07	767.71	724.41	0	724.17	803.5	693.31	732.05	690.62	722.58	818.62	781.5	719.53	743.69	731.63	778.14	0	753.89	693.35
4.0304e+13	746.98	791.55	731.99	710.18	692.7	766.23	756.43	697.83	742.39	703.68	729.09	742.15	709.82	710.18	810.26	786.86	786.83	0	734.79	745.66	727.26	795.84	0	735.34	695.02	811.5	782.97	766.18	711.98	726.33	740.56	767.26	723.98	0	723.4	804.66	692.59	731.62	0	722.12	818.15	780.93	719	743.2	731.18	764.13	0	753.32	692.53
4.035e+13	746.44	791.5	725.33	709.68	692.05	765.7	755.81	697.17	741.97	703.12	728.61	741.57	709.23	709.58	808.32	778.27	781.19	0	734.39	745.16	720.75	795.75	0	734.91	694.34	809.6	782.79	765.52	711.24	720.91	740.05	766.81	723.55	0	722.73	804.31	691.92	731.19	0	721.66	815.05	780.4	718.47	742.71	730.73	755.69	0	752.76	691.68
4.0397e+13	745.94	791.03	720.09	709.17	691.43	765.19	754.33	696.52	741.55	702.57	728.14	741.01	708.65	708.97	805.32	771.73	776.06	0	733.98	744.65	715.29	794.72	0	734.49	693.69	806.63	781.66	763.9	710.54	716.16	739.54	766.36	723.12	0	722.11	802.87	691.23	730.76	0	721.2	811.2	779.93	717.94	742.22	730.28	749.61	0	752.23	690.91
4.0443e+13	748.29	792.48	760.06	711.26	694.03	767.18	755.02	699.06	743.22	704.77	730	743.19	710.91	711.31	805.74	810.89	788.36	0	735.62	746.6	753.69	795.16	0	736.18	696.23	807.01	782.16	764.29	713.47	741.98	741.52	768.12	724.87	0	724.79	802.77	693.88	732.48	691.27	723.04	814.09	781.95	720.01	744.13	732.06	800.43	0	754.34	694.02
4.049e+13	747.54	791.63	739.28	710.77	693.42	766.69	755.95	698.41	742.8	704.22	729.53	742.64	710.33	710.7	810.11	795.59	790.69	0	735.21	746.1	734.2	795.32	0	735.76	695.58	811.33	782.43	765.6	712.64	731.61	741.01	767.67	724.44	0	724.01	803.95	693.21	732.05	690.45	722.58	819.01	781.42	719.48	743.64	731.61	773.74	0	753.8	693.2
4.0536e+13	746.88	791.61	730.12	710.27	692.73	766.15	756.43	697.74	742.38	703.68	729.06	742.06	709.75	710.1	809.99	784.48	785.44	0	734.81	745.6	725.47	795.96	0	735.33	694.95	811.23	783.08	766.19	711.83	724.87	740.5	767.22	724.01	0	723.27	804.75	692.5	731.62	0	722.12	817.55	780.85	718.95	743.15	731.16	761.72	0	753.23	692.36
4.0583e+13	746.36	791.47	723.97	709.77	692.08	765.63	755.53	697.09	741.96	703.12	728.58	741.48	709.17	709.49	807.68	776.51	779.89	0	734.4	745.1	719.38	795.61	0	734.91	694.27	808.96	782.63	765.21	711.1	719.72	739.99	766.77	723.59	0	722.62	804.08	691.83	731.19	0	721.66	814.17	780.34	718.42	742.66	730.71	754.03	0	752.68	691.53
4.0629e+13	748.82	793.48	723.92	711.84	694.65	767.6	756.54	699.62	743.62	705.3	730.44	743.64	711.42	711.83	805.41	767.61	774.4	0	736.04	747.04	718.23	796.7	0	736.6	696.79	806.72	783.73	765.85	714.08	714.01	741.97	768.53	725.32	0	725.36	804.38	694.46	732.91	691.89	723.49	810.3	782.35	720.49	744.57	732.49	758.24	0	754.77	694.63
4.0676e+13	748.15	792.21	752.28	711.35	694.06	767.12	755.04	698.97	743.2	704.76	729.97	743.11	710.84	711.22	807.28	807.09	790.94	0	735.63	746.54	746.44	795	0	736.18	696.16	808.52	782.01	764.41	713.3	739.09	741.45	768.08	724.9	0	724.64	802.87	693.79	732.48	691.12	723.04	816.36	781.88	719.96	744.07	732.04	790.79	0	754.26	693.88
4.0722e+13	747.4	791.64	736.54	710.86	693.45	766.61	756.26	698.32	742.78	704.22	729.5	742.54	710.26	710.62	810.45	792.44	789.59	0	735.22	746.04	731.6	795.59	0	735.75	695.51	811.68	782.71	765.96	712.46	729.72	740.94	767.63	724.47	0	723.85	804.34	693.11	732.05	690.27	722.58	819.03	781.33	719.43	743.58	731.59	770.08	0	753.71	693.03
4.0769e+13	746.78	791.66	728.43	710.36	692.76	766.08	756.34	697.65	742.36	703.67	729.02	741.96	709.68	710.01	809.59	782.3	784.04	0	734.82	745.54	723.82	796.02	0	735.33	694.87	810.84	783.11	766.09	711.68	723.52	740.43	767.18	724.04	0	723.14	804.75	692.41	731.62	0	722.12	816.85	780.77	718.89	743.09	731.14	759.55	0	753.14	692.19
4.0815e+13	746.28	791.42	722.65	709.86	692.11	765.55	755.21	697	741.94	703.12	728.55	741.39	709.1	709.41	806.99	774.86	778.61	0	734.41	745.03	718.01	795.42	0	734.9	694.2	808.28	782.4	764.86	710.96	718.54	739.92	766.73	723.61	0	722.5	803.79	691.73	731.19	0	721.66	813.25	780.28	718.36	742.6	730.69	752.49	0	752.59	691.38
4.0862e+13	748.71	793.23	793.39	711.92	694.67	767.53	755.97	699.53	743.61	705.3	730.41	743.56	711.35	711.74	804.53	804.01	776.24	0	736.04	746.97	785.93	796.21	0	736.59	696.72	805.84	783.22	765.24	713.93	734.73	741.9	768.49	725.35	0	725.23	803.76	694.36	732.9	691.74	723.49	809.7	782.3	720.43	744.51	732.47	828.64	0	754.7	694.49
4.0908e+13	748	792	746.79	711.44	694.08	767.05	755.31	698.88	743.19	704.75	729.93	743.02	710.77	711.14	808.62	803.03	791.78	0	735.64	746.47	741.28	795.04	0	736.17	696.08	809.85	782.08	764.79	713.13	736.27	741.39	768.03	724.92	0	724.48	803.23	693.7	732.47	690.95	723.03	817.89	781.81	719.9	744.01	732.02	783.71	0	754.18	693.71
4.0955e+13	747.27	791.68	734.13	710.95	693.47	766.53	756.47	698.22	742.77	704.21	729.46	742.45	710.19	710.53	810.54	789.58	788.32	0	735.23	745.97	729.3	795.83	0	735.74	695.44	811.77	782.96	766.2	712.3	727.96	740.88	767.58	724.49	0	723.7	804.64	693	732.04	690.1	722.57	818.77	781.24	719.37	743.52	731.57	766.95	0	753.62	692.87
4.1001e+13	746.69	791.69	726.84	710.45	692.79	766	756.18	697.56	742.35	703.66	728.99	741.86	709.61	709.93	809.08	780.27	782.67	0	734.82	745.47	722.24	796	0	735.32	694.79	810.35	783.07	765.91	711.53	722.19	740.36	767.13	724.07	0	723.01	804.66	692.32	731.61	0	722.11	816.06	780.69	718.84	743.03	731.12	757.59	0	753.05	692.02
4.1048e+13	746.2	791.33	721.36	709.95	692.14	765.48	754.85	696.91	741.93	703.11	728.52	741.3	709.02	709.32	806.26	773.31	777.38	0	734.42	744.97	716.65	795.18	0	734.89	694.12	807.56	782.13	764.46	710.83	717.36	739.85	766.68	723.64	0	722.39	803.44	691.63	731.19	0	721.65	812.32	780.21	718.31	742.54	730.67	751.05	0	752.51	691.23
4.1094e+13	748.59	792.95	772.98	712	694.69	767.47	755.45	699.43	743.59	705.28	730.37	743.47	711.27	711.65	804.67	812.55	783.28	0	736.05	746.91	765.77	795.72	0	736.58	696.64	805.97	782.71	764.69	713.77	743.75	741.83	768.44	725.37	0	725.09	803.21	694.27	732.89	691.58	723.47	811.54	782.24	720.37	744.45	732.44	813.99	0	754.62	694.34
4.114e+13	747.85	791.87	742.63	711.52	694.1	766.98	755.7	698.79	743.17	704.74	729.9	742.93	710.69	711.05	809.62	799.2	791.59	0	735.64	746.4	737.35	795.23	0	736.15	696	810.84	782.3	765.28	712.95	733.79	741.32	767.99	724.94	0	724.32	803.68	693.6	732.46	690.78	723.02	818.78	781.73	719.84	743.95	731.99	778.24	0	754.09	693.54
4.1187e+13	747.15	791.74	732.01	711.03	693.5	766.45	756.57	698.13	742.75	704.2	729.42	742.35	710.11	710.44	810.43	786.98	786.96	0	735.24	745.9	727.26	796.01	0	735.73	695.36	811.67	783.13	766.32	712.13	726.35	740.81	767.54	724.51	0	723.55	804.83	692.9	732.04	0	722.56	818.32	781.15	719.31	743.46	731.55	764.22	0	753.53	692.71
4.1233e+13	746.61	791.69	725.35	710.53	692.81	765.92	755.95	697.47	742.33	703.65	728.95	741.77	709.53	709.84	808.5	778.39	781.32	0	734.83	745.4	720.76	795.92	0	735.31	694.7	809.77	782.96	765.66	711.39	720.92	740.29	767.09	724.09	0	722.89	804.49	692.22	731.61	0	722.1	815.22	780.62	718.78	742.97	731.1	755.78	0	752.96	691.86
4.128e+13	746.11	791.21	720.11	710.03	692.16	765.41	754.46	696.81	741.91	703.1	728.48	741.21	708.95	709.23	805.5	771.84	776.19	0	734.42	744.9	715.3	794.9	0	734.88	694.05	806.81	781.82	764.04	710.69	716.17	739.78	766.64	723.66	0	722.27	803.05	691.54	731.18	0	721.64	811.38	780.15	718.25	742.48	730.65	749.69	0	752.43	691.08
4.1326e+13	748.45	792.66	760.08	712.08	694.71	767.4	755.14	699.34	743.57	705.27	730.33	743.38	711.2	711.56	805.91	810.99	788.48	0	736.05	746.84	753.69	795.34	0	736.56	696.57	807.18	782.32	764.42	713.61	741.99	741.75	768.39	725.38	0	724.94	802.95	694.17	732.88	691.42	723.46	814.25	782.17	720.31	744.38	732.42	800.53	0	754.54	694.18
4.1373e+13	747.7	791.82	739.3	711.59	694.12	766.9	756.08	698.69	743.15	704.73	729.86	742.83	710.62	710.96	810.27	795.71	790.82	0	735.64	746.34	734.21	795.49	0	736.14	695.92	811.49	782.58	765.73	712.77	731.62	741.24	767.94	724.96	0	724.16	804.13	693.5	732.45	690.59	723	819.17	781.64	719.78	743.89	731.97	773.83	0	754	693.36
4.1419e+13	747.04	791.79	730.14	711.1	693.51	766.37	756.56	698.03	742.73	704.18	729.38	742.25	710.04	710.35	810.15	784.6	785.56	0	735.24	745.84	725.48	796.13	0	735.72	695.29	811.4	783.24	766.32	711.97	724.89	740.73	767.49	724.53	0	723.41	804.92	692.8	732.02	0	722.55	817.72	781.07	719.25	743.4	731.52	761.8	0	753.43	692.52
4.1466e+13	746.53	791.66	723.99	710.61	692.83	765.84	755.66	697.37	742.31	703.64	728.91	741.67	709.46	709.75	807.85	776.62	780.01	0	734.83	745.33	719.39	795.78	0	735.29	694.62	809.13	782.78	765.35	711.24	719.74	740.22	767.04	724.11	0	722.77	804.26	692.12	731.6	0	722.09	814.34	780.55	718.72	742.91	731.07	754.11	0	752.87	691.69
4.1512e+13	748.97	793.66	723.95	712.63	695.32	767.81	756.65	699.89	743.97	705.79	730.76	743.83	711.7	712.07	805.58	767.72	774.52	0	736.45	747.27	718.25	796.87	0	736.97	697.11	806.89	783.88	765.98	714.21	714.03	742.2	768.8	725.82	0	725.49	804.55	694.73	733.29	692.02	723.9	810.47	782.56	720.77	744.81	732.84	758.32	0	754.96	694.78
4.1559e+13	748.31	792.39	752.31	712.15	694.72	767.33	755.15	699.24	743.55	705.25	730.29	743.29	711.12	711.46	807.44	807.2	791.06	0	736.05	746.76	746.47	795.16	0	736.55	696.48	808.68	782.16	764.53	713.43	739.12	741.68	768.34	725.4	0	724.78	803.05	694.07	732.87	691.25	723.44	816.51	782.09	720.24	744.32	732.39	790.87	0	754.45	694.02
4.1605e+13	747.55	791.82	736.57	711.66	694.13	766.82	756.38	698.59	743.13	704.71	729.81	742.73	710.54	710.86	810.61	792.55	789.71	0	735.64	746.26	731.63	795.75	0	736.12	695.84	811.83	782.86	766.09	712.59	729.75	741.17	767.89	724.97	0	723.99	804.51	693.4	732.44	690.41	722.99	819.18	781.54	719.71	743.83	731.94	770.16	0	753.91	693.19
4.1652e+13	746.94	791.83	728.46	711.18	693.52	766.28	756.46	697.93	742.71	704.17	729.34	742.15	709.96	710.26	809.75	782.4	784.16	0	735.24	745.76	723.84	796.18	0	735.7	695.21	811	783.26	766.22	711.81	723.55	740.66	767.44	724.55	0	723.27	804.92	692.69	732.01	0	722.53	817.01	780.98	719.18	743.34	731.49	759.63	0	753.33	692.34
4.1698e+13	746.44	791.6	722.68	710.68	692.84	765.76	755.32	697.27	742.29	703.62	728.87	741.57	709.38	709.65	807.15	774.97	778.73	0	734.83	745.26	718.04	795.59	0	735.28	694.54	808.44	782.55	764.98	711.09	718.57	740.15	766.99	724.12	0	722.64	803.96	692.02	731.58	0	722.07	813.42	780.48	718.65	742.85	731.04	752.56	0	752.79	691.53
4.1745e+13	748.86	793.4	793.44	712.7	695.32	767.74	756.08	699.78	743.94	705.77	730.71	743.74	711.61	711.97	804.69	804.1	776.35	0	736.45	747.19	785.99	796.38	0	736.95	697.03	806	783.37	765.36	714.05	734.78	742.12	768.75	725.83	0	725.36	803.93	694.63	733.28	691.86	723.88	809.86	782.5	720.7	744.74	732.8	828.71	0	754.88	694.62
4.1791e+13	748.15	792.18	746.84	712.21	694.72	767.25	755.42	699.14	743.52	705.23	730.24	743.2	711.03	711.37	808.78	803.13	791.89	0	736.04	746.69	741.33	795.2	0	736.53	696.4	810.01	782.23	764.91	713.25	736.32	741.6	768.29	725.41	0	724.61	803.39	693.96	732.85	691.08	723.43	818.04	782.01	720.17	744.25	732.36	783.79	0	754.36	693.87
4.1838e+13	747.42	791.85	734.17	711.73	694.13	766.73	756.58	698.49	743.1	704.69	729.77	742.63	710.46	710.77	810.7	789.69	788.43	0	735.64	746.19	729.34	795.99	0	736.11	695.76	811.93	783.1	766.32	712.41	728	741.09	767.84	724.99	0	723.83	804.8	693.3	732.42	690.22	722.97	818.93	781.45	719.65	743.76	731.91	767.03	0	753.81	693.02
4.1884e+13	746.84	791.86	726.88	711.24	693.53	766.2	756.29	697.82	742.68	704.14	729.3	742.04	709.87	710.16	809.24	780.37	782.78	0	735.23	745.69	722.29	796.16	0	735.68	695.12	810.5	783.21	766.03	711.65	722.24	740.58	767.39	724.56	0	723.14	804.82	692.58	732	0	722.51	816.22	780.9	719.12	743.27	731.46	757.66	0	753.24	692.17
4.1931e+13	746.35	791.5	721.41	710.75	692.85	765.68	754.96	697.17	742.26	703.6	728.82	741.48	709.29	709.56	806.41	773.41	777.49	0	734.83	745.19	716.69	795.34	0	735.26	694.45	807.72	782.28	764.58	710.95	717.4	740.07	766.94	724.13	0	722.52	803.61	691.91	731.57	0	722.05	812.48	780.42	718.59	742.78	731.01	751.12	0	752.7	691.37
4.1977e+13	748.73	793.12	773.05	712.76	695.33	767.66	755.55	699.68	743.91	705.74	730.67	743.64	711.53	711.87	804.82	812.63	783.39	0	736.44	747.12	765.85	795.88	0	736.93	696.94	806.12	782.85	764.8	713.89	743.82	742.04	768.69	725.84	0	725.21	803.37	694.52	733.26	691.7	723.86	811.69	782.43	720.63	744.67	732.77	814.07	0	754.8	694.47
4.2024e+13	747.99	792.04	742.69	712.28	694.73	767.17	755.8	699.03	743.49	705.2	730.19	743.1	710.95	711.27	809.77	799.3	791.7	0	736.04	746.62	737.41	795.39	0	736.51	696.31	810.99	782.44	765.39	713.07	733.85	741.53	768.24	725.42	0	724.45	803.84	693.85	732.83	690.9	723.4	818.93	781.92	720.11	744.18	732.32	778.31	0	754.27	693.69
4.207e+13	747.29	791.9	732.06	711.79	694.13	766.65	756.67	698.39	743.08	704.66	729.72	742.52	710.37	710.67	810.58	787.08	787.06	0	735.63	746.12	727.32	796.17	0	736.08	695.67	811.82	783.27	766.43	712.24	726.4	741.02	767.79	724.99	0	723.68	804.99	693.18	732.4	690.04	722.95	818.47	781.35	719.58	743.69	731.87	764.29	0	753.7	692.84
4.2117e+13	746.75	791.85	725.41	711.31	693.53	766.11	756.05	697.72	742.66	704.12	729.25	741.94	709.79	710.06	808.65	778.48	781.43	0	735.23	745.62	720.81	796.08	0	735.66	695.04	809.92	783.1	765.77	711.5	720.98	740.51	767.34	724.57	0	723.01	804.65	692.48	731.98	0	722.49	815.37	780.82	719.05	743.2	731.42	755.85	0	753.14	691.99
4.2163e+13	746.26	791.38	720.16	710.81	692.85	765.61	754.56	697.07	742.24	703.57	728.78	741.38	709.21	709.46	805.65	771.94	776.29	0	734.82	745.11	715.35	795.06	0	735.24	694.36	806.96	781.96	764.15	710.8	716.23	739.99	766.89	724.14	0	722.39	803.21	691.8	731.55	0	722.03	811.53	780.35	718.52	742.71	730.97	749.76	0	752.61	691.21
4.221e+13	748.59	792.82	760.16	712.81	695.32	767.59	755.23	699.57	743.89	705.72	730.62	743.55	711.44	711.77	806.06	811.08	788.58	0	736.44	747.04	753.77	795.49	0	736.91	696.86	807.33	782.46	764.53	713.71	742.08	741.96	768.63	725.85	0	725.06	803.1	694.41	733.24	691.54	723.84	814.4	782.36	720.56	744.6	732.73	800.6	0	754.71	694.31
4.2256e+13	747.84	791.98	739.35	712.34	694.72	767.09	756.18	698.93	743.47	705.18	730.14	743	710.86	711.17	810.41	795.81	790.92	0	736.03	746.54	734.25	795.64	0	736.48	696.22	811.63	782.72	765.84	712.88	731.68	741.45	768.18	725.42	0	724.28	804.28	693.74	732.81	690.72	723.38	819.31	781.83	720.03	744.11	732.28	773.9	0	754.17	693.5
4.2303e+13	747.18	791.95	730.17	711.85	694.13	766.56	756.66	698.28	743.05	704.64	729.67	742.41	710.28	710.57	810.29	784.7	785.66	0	735.63	746.04	725.5	796.28	0	736.06	695.58	811.54	783.37	766.43	712.08	724.92	740.94	767.73	725	0	723.53	805.08	693.06	732.38	0	722.92	817.86	781.25	719.51	743.62	731.84	761.87	0	753.6	692.66
4.2349e+13	746.66	791.81	724.01	711.37	693.53	766.03	755.76	697.61	742.63	704.09	729.2	741.84	709.7	709.96	807.99	776.72	780.11	0	735.22	745.54	719.4	795.93	0	735.64	694.94	809.28	782.92	765.46	711.35	719.76	740.43	767.28	724.58	0	722.89	804.41	692.37	731.96	0	722.47	814.49	780.74	718.98	743.13	731.39	754.18	0	753.04	691.82
4.2396e+13	749.1	793.81	723.95	713.34	695.93	767.99	756.75	700.12	744.27	706.22	731.04	743.99	711.93	712.27	805.72	767.81	774.61	690.69	736.83	747.47	718.22	797.01	0	737.3	697.39	807.03	784.01	766.08	714.31	714.01	742.39	769.03	726.27	0	725.61	804.7	694.97	733.64	692.14	724.27	810.62	782.75	721.02	745.02	733.14	758.39	0	755.13	694.9
4.2442e+13	748.44	792.54	752.3	712.87	695.32	767.51	755.25	699.47	743.85	705.68	730.57	743.45	711.35	711.67	807.58	807.28	791.15	690.01	736.42	746.96	746.43	795.31	0	736.88	696.77	808.82	782.29	764.64	713.53	739.09	741.88	768.58	725.85	0	724.89	803.2	694.3	733.22	691.36	723.81	816.65	782.28	720.49	744.53	732.69	790.95	0	754.62	694.15
4.2489e+13	747.69	791.97	736.56	712.39	694.72	767	756.48	698.82	743.44	705.15	730.09	742.89	710.77	711.07	810.75	792.64	789.81	0	736.02	746.46	731.61	795.9	0	736.46	696.13	811.97	782.99	766.19	712.69	729.74	741.37	768.12	725.43	0	724.11	804.66	693.63	732.79	690.52	723.35	819.32	781.73	719.96	744.04	732.25	770.23	0	754.07	693.32
4.2535e+13	747.07	791.99	728.46	711.91	694.13	766.47	756.56	698.16	743.02	704.6	729.62	742.3	710.2	710.47	809.88	782.5	784.26	0	735.62	745.96	723.83	796.33	0	736.04	695.49	811.14	783.39	766.32	711.91	723.54	740.86	767.67	725	0	723.39	805.06	692.94	732.36	0	722.9	817.15	781.16	719.43	743.55	731.8	759.69	0	753.5	692.48
4.2582e+13	746.57	791.75	722.68	711.42	693.52	765.94	755.42	697.5	742.6	704.06	729.15	741.73	709.62	709.86	807.29	775.06	778.83	0	735.21	745.46	718.03	795.73	0	735.61	694.84	808.59	782.68	765.09	711.2	718.57	740.34	767.22	724.58	0	722.76	804.11	692.26	731.93	0	722.44	813.57	780.67	718.9	743.06	731.35	752.62	0	752.95	691.65
4.2628e+13	748.98	793.55	793.43	713.39	695.92	767.91	756.17	700	744.24	706.19	730.98	743.89	711.84	712.17	804.83	804.17	776.44	690.77	736.82	747.39	785.95	796.52	0	737.28	697.3	806.15	783.49	765.46	714.15	734.76	742.31	768.97	726.27	0	725.47	804.08	694.85	733.62	691.97	724.24	810.01	782.68	720.94	744.95	733.1	828.76	0	755.04	694.74
4.2675e+13	748.28	792.33	746.83	712.92	695.31	767.43	755.51	699.36	743.82	705.65	730.51	743.35	711.26	711.57	808.91	803.22	791.98	690.09	736.41	746.88	741.3	795.35	0	736.85	696.67	810.14	782.35	765.01	713.35	736.3	741.79	768.52	725.85	0	724.72	803.54	694.18	733.19	691.18	723.78	818.17	782.19	720.41	744.46	732.65	783.85	0	754.52	693.98
4.2721e+13	747.54	792	734.16	712.44	694.71	766.91	756.67	698.71	743.4	705.11	730.04	742.78	710.68	710.96	810.83	789.78	788.53	0	736.01	746.38	729.32	796.13	0	736.43	696.03	812.06	783.23	766.42	712.51	727.99	741.29	768.07	725.43	0	723.94	804.94	693.52	732.76	690.33	723.33	819.06	781.62	719.89	743.97	732.21	767.08	0	753.96	693.14
4.2768e+13	746.97	792	726.88	711.96	694.12	766.37	756.38	698.05	742.98	704.57	729.57	742.2	710.1	710.36	809.37	780.46	782.87	0	735.6	745.88	722.27	796.3	0	736.01	695.4	810.64	783.34	766.13	711.75	722.23	740.77	767.62	725	0	723.25	804.97	692.82	732.34	0	722.87	816.36	781.07	719.36	743.48	731.76	757.71	0	753.39	692.29
4.2814e+13	746.48	791.65	721.4	711.47	693.51	765.86	755.05	697.39	742.57	704.03	729.1	741.63	709.53	709.76	806.55	773.49	777.58	0	735.2	745.38	716.68	795.48	0	735.59	694.74	807.86	782.4	764.68	711.05	717.4	740.26	767.17	724.58	0	722.63	803.75	692.14	731.91	0	722.41	812.63	780.59	718.83	742.99	731.31	751.17	0	752.86	691.48
4.286e+13	748.85	793.26	773.04	713.44	695.91	767.83	755.63	699.89	744.21	706.15	730.93	743.79	711.75	712.06	804.96	812.7	783.48	690.84	736.8	747.3	765.82	796.02	0	737.25	697.2	806.26	782.97	764.89	713.98	743.8	742.22	768.91	726.27	0	725.31	803.52	694.73	733.59	691.8	724.2	811.83	782.6	720.87	744.87	733.06	814.12	0	754.95	694.57
4.2907e+13	748.12	792.19	742.68	712.96	695.3	767.34	755.89	699.24	743.79	705.61	730.46	743.25	711.17	711.46	809.9	799.38	791.78	690.15	736.4	746.8	737.39	795.52	0	736.82	696.57	811.12	782.56	765.49	713.15	733.84	741.71	768.46	725.85	0	724.55	803.98	694.07	733.16	691	723.75	819.05	782.09	720.34	744.38	732.61	778.37	0	754.42	693.81
4.2953e+13	747.41	792.04	732.06	712.49	694.7	766.82	756.76	698.6	743.37	705.08	729.99	742.67	710.59	710.86	810.7	787.17	787.15	0	735.99	746.3	727.31	796.3	0	736.4	695.94	811.94	783.39	766.53	712.33	726.4	741.2	768.01	725.43	0	723.78	805.13	693.4	732.74	690.13	723.29	818.6	781.52	719.81	743.89	732.16	764.34	0	753.86	692.95
4.3e+13	746.87	791.99	725.4	712	694.1	766.28	756.14	697.93	742.95	704.53	729.51	742.09	710.01	710.26	808.78	778.56	781.52	0	735.59	745.8	720.8	796.21	0	735.98	695.3	810.06	783.22	765.87	711.59	720.97	740.69	767.56	725	0	723.12	804.79	692.69	732.31	0	722.84	815.51	780.99	719.28	743.4	731.71	755.89	0	753.29	692.1
4.3046e+13	746.38	791.52	720.16	711.52	693.5	765.78	754.64	697.28	742.53	703.99	729.04	741.53	709.43	709.65	805.78	772.02	776.38	0	735.18	745.3	715.34	795.19	0	735.56	694.63	807.09	782.08	764.24	710.89	716.22	740.18	767.11	724.58	0	722.5	803.35	692.02	731.88	0	722.38	811.67	780.52	718.75	742.91	731.27	749.8	0	752.76	691.32
4.3093e+13	748.71	792.96	760.15	713.48	695.89	767.75	755.31	699.77	744.17	706.11	730.87	743.69	711.65	711.95	806.18	811.15	788.66	690.91	736.78	747.22	753.75	795.62	0	737.21	697.1	807.46	782.57	764.62	713.79	742.06	742.14	768.85	726.26	0	725.15	803.24	694.61	733.56	691.62	724.17	814.53	782.52	720.79	744.8	733.01	800.66	0	754.86	694.41
4.3139e+13	747.95	792.12	739.35	713.01	695.28	767.25	756.26	699.13	743.75	705.57	730.4	743.14	711.08	711.35	810.53	795.88	791	690.22	736.38	746.72	734.24	795.77	0	736.79	696.48	811.76	782.83	765.93	712.96	731.67	741.63	768.4	725.84	0	724.37	804.41	693.95	733.13	690.8	723.72	819.43	781.99	720.26	744.3	732.57	773.95	0	754.32	693.61
4.3186e+13	747.29	792.09	730.17	712.53	694.68	766.72	756.74	698.48	743.33	705.04	729.93	742.55	710.5	710.75	810.42	784.77	785.75	0	735.97	746.22	725.49	796.41	0	736.37	695.84	811.67	783.48	766.52	712.16	724.92	741.12	767.94	725.42	0	723.63	805.21	693.29	732.71	0	723.26	817.99	781.42	719.73	743.82	732.12	761.91	0	753.75	692.77
4.3232e+13	746.78	791.95	724.01	712.05	694.09	766.19	755.84	697.82	742.91	704.5	729.46	741.98	709.92	710.15	808.12	776.79	780.19	0	735.57	745.72	719.39	796.06	0	735.95	695.2	809.41	783.03	765.55	711.43	719.76	740.6	767.49	725	0	722.98	804.54	692.57	732.28	0	722.8	814.62	780.9	719.2	743.33	731.67	754.22	0	753.19	691.92
4.3279e+13	749.21	793.94	723.95	713.99	696.49	768.15	756.82	700.31	744.55	706.6	731.28	744.12	712.13	712.45	805.85	767.88	774.69	691.66	737.17	747.64	718.21	797.14	0	737.6	697.64	807.16	784.12	766.16	714.39	714.01	742.56	769.24	726.68	0	725.7	804.84	695.18	733.95	692.22	724.59	810.75	782.91	721.23	745.21	733.41	758.44	0	755.27	694.99
4.3325e+13	748.55	792.68	752.3	713.52	695.87	767.67	755.32	699.66	744.13	706.07	730.81	743.59	711.56	711.84	807.7	807.35	791.23	690.97	736.76	747.14	746.42	795.44	0	737.18	697	808.95	782.4	764.72	713.61	739.09	742.05	768.78	726.26	0	724.98	803.33	694.49	733.53	691.44	724.13	816.77	782.44	720.71	744.72	732.97	791	0	754.76	694.24
4.3372e+13	747.79	792.11	736.56	713.04	695.26	767.16	756.55	699.01	743.71	705.53	730.34	743.02	710.98	711.24	810.86	792.72	789.89	690.27	736.36	746.64	731.6	796.02	0	736.76	696.37	812.09	783.1	766.28	712.77	729.74	741.54	768.33	725.84	0	724.19	804.79	693.83	733.1	690.6	723.68	819.44	781.89	720.18	744.23	732.52	770.27	0	754.21	693.42
4.3418e+13	747.18	792.12	728.46	712.57	694.66	766.62	756.64	698.37	743.29	704.99	729.87	742.44	710.4	710.64	810	782.57	784.34	0	735.96	746.14	723.83	796.45	0	736.33	695.73	811.26	783.5	766.41	711.99	723.54	741.03	767.88	725.41	0	723.48	805.19	693.15	732.67	0	723.22	817.27	781.32	719.65	743.74	732.07	759.73	0	753.64	692.57
4.3465e+13	746.68	791.88	722.69	712.09	694.07	766.1	755.49	697.7	742.87	704.45	729.4	741.87	709.82	710.04	807.41	775.13	778.91	0	735.55	745.63	718.03	795.86	0	735.91	695.1	808.71	782.79	765.17	711.28	718.57	740.51	767.43	724.99	0	722.85	804.24	692.45	732.25	0	722.77	813.69	780.82	719.12	743.25	731.62	752.66	0	753.09	691.74
4.3511e+13	749.09	793.68	793.43	714.02	696.47	768.06	756.24	700.19	744.51	706.56	731.22	744.02	712.04	712.34	804.95	804.23	776.52	691.71	737.14	747.55	785.95	796.64	0	737.56	697.53	806.27	783.6	765.54	714.22	734.76	742.47	769.17	726.67	0	725.55	804.21	695.05	733.92	692.04	724.55	810.13	782.83	721.15	745.13	733.37	828.79	0	755.18	694.82
4.3558e+13	748.38	792.46	746.84	713.55	695.84	767.58	755.58	699.54	744.09	706.02	730.75	743.48	711.46	711.73	809.02	803.29	792.05	691.02	736.74	747.05	741.3	795.47	0	737.14	696.9	810.25	782.46	765.09	713.42	736.31	741.96	768.72	726.25	0	724.81	803.66	694.37	733.49	691.25	724.1	818.29	782.34	720.62	744.64	732.92	783.89	0	754.66	694.07
4.3604e+13	747.65	792.13	734.17	713.08	695.23	767.06	756.75	698.89	743.67	705.49	730.28	742.91	710.88	711.13	810.94	789.85	788.6	690.33	736.34	746.55	729.33	796.25	0	736.72	696.27	812.17	783.33	766.5	712.58	728	741.45	768.27	725.83	0	724.02	805.07	693.7	733.07	690.4	723.64	819.17	781.78	720.09	744.15	732.47	767.13	0	754.1	693.22
4.3651e+13	747.07	792.13	726.89	712.6	694.63	766.53	756.45	698.24	743.25	704.95	729.81	742.32	710.3	710.53	809.49	780.53	782.95	0	735.93	746.05	722.28	796.42	0	736.3	695.63	810.76	783.44	766.21	711.82	722.24	740.94	767.82	725.4	0	723.33	805.09	693.02	732.64	0	723.19	816.48	781.23	719.57	743.66	732.02	757.75	0	753.53	692.37
4.3697e+13	746.58	791.78	721.41	712.12	694.04	766.01	755.12	697.58	742.83	704.41	729.34	741.76	709.72	709.93	806.67	773.56	777.66	0	735.53	745.54	716.69	795.6	0	735.88	695	807.98	782.51	764.76	711.12	717.4	740.42	767.37	724.98	0	722.71	803.87	692.33	732.21	0	722.73	812.75	780.75	719.04	743.17	731.57	751.21	0	752.99	691.57
4.3744e+13	748.95	793.39	773.06	714.05	696.44	767.98	755.7	700.07	744.47	706.51	731.16	743.91	711.93	712.22	805.07	812.76	783.55	691.76	737.12	747.46	765.83	796.14	0	737.53	697.43	806.38	783.07	764.97	714.04	743.81	742.38	769.11	726.65	0	725.39	803.64	694.91	733.88	691.86	724.51	811.94	782.75	721.06	745.05	733.31	814.16	0	755.08	694.65
4.379e+13	748.21	792.31	742.69	713.58	695.82	767.49	755.96	699.42	744.05	705.98	730.69	743.37	711.36	711.62	810	799.45	791.85	691.08	736.72	746.96	737.4	795.64	0	737.1	696.8	811.23	782.66	765.56	713.22	733.85	741.87	768.65	726.23	0	724.62	804.1	694.24	733.46	691.06	724.06	819.16	782.24	720.54	744.55	732.87	778.41	0	754.55	693.89
4.3837e+13	747.51	792.17	732.07	713.11	695.2	766.96	756.83	698.77	743.63	705.44	730.22	742.79	710.78	711.02	810.81	787.23	787.23	690.37	736.31	746.46	727.32	796.41	0	736.68	696.16	812.05	783.49	766.61	712.4	726.41	741.36	768.2	725.81	0	723.86	805.24	693.58	733.03	690.2	723.6	818.71	781.67	720.01	744.07	732.42	764.38	0	753.99	693.03
4.3883e+13	746.97	792.12	725.42	712.63	694.61	766.43	756.2	698.12	743.21	704.9	729.74	742.21	710.2	710.42	808.89	778.63	781.59	0	735.91	745.96	720.81	796.33	0	736.26	695.52	810.17	783.32	765.95	711.66	720.99	740.85	767.75	725.39	0	723.19	804.91	692.88	732.6	0	723.15	815.62	781.14	719.48	743.58	731.97	755.93	0	753.42	692.18
4.393e+13	746.48	791.64	720.17	712.15	694.02	765.92	754.71	697.46	742.79	704.36	729.27	741.65	709.62	709.81	805.9	772.08	776.45	0	735.51	745.46	715.36	795.3	0	735.84	694.88	807.21	782.18	764.32	710.96	716.24	740.33	767.3	724.97	0	722.57	803.47	692.21	732.18	0	722.69	811.79	780.67	718.95	743.09	731.52	749.84	0	752.89	691.4
4.3976e+13	748.8	793.08	760.18	714.08	696.4	767.89	755.37	699.94	744.42	706.46	731.09	743.81	711.83	712.11	806.29	811.21	788.73	691.81	737.09	747.37	753.78	795.74	0	737.49	697.32	807.57	782.67	764.69	713.86	742.09	742.29	769.04	726.64	0	725.22	803.36	694.78	733.84	691.68	724.47	814.63	782.67	720.98	744.96	733.26	800.7	0	754.98	694.48
4.4023e+13	748.05	792.24	739.37	713.61	695.78	767.39	756.32	699.3	744	705.93	730.62	743.25	711.26	711.5	810.64	795.95	791.07	691.12	736.69	746.87	734.26	795.88	0	737.06	696.69	811.86	782.93	766	713.02	731.69	741.78	768.58	726.22	0	724.44	804.53	694.12	733.42	690.87	724.01	819.54	782.14	720.45	744.47	732.81	773.99	0	754.44	693.7
4.4069e+13	747.39	792.21	730.2	713.14	695.17	766.86	756.81	698.65	743.58	705.39	730.15	742.67	710.68	710.9	810.52	784.84	785.82	690.42	736.29	746.37	725.51	796.52	0	736.64	696.06	811.77	783.58	766.59	712.22	724.94	741.27	768.13	725.8	0	723.7	805.32	693.46	732.99	690	723.56	818.1	781.56	719.92	743.98	732.37	761.95	0	753.87	692.84
4.4116e+13	746.87	792.07	724.04	712.66	694.58	766.33	755.9	697.99	743.17	704.85	729.68	742.09	710.1	710.3	808.23	776.85	780.26	0	735.88	745.87	719.41	796.17	0	736.22	695.42	809.52	783.13	765.62	711.5	719.78	740.75	767.68	725.38	0	723.06	804.66	692.75	732.57	0	723.1	814.73	781.05	719.39	743.49	731.92	754.26	0	753.32	692
4.4162e+13	749.3	794.06	723.98	714.57	696.97	768.28	756.88	700.47	744.79	706.94	731.5	744.23	712.3	712.59	805.96	767.93	774.76	692.56	737.47	747.79	718.24	797.25	0	737.86	697.85	807.27	784.21	766.23	714.45	714.03	742.71	769.42	727.04	690.26	725.77	804.95	695.36	734.23	692.28	724.88	810.87	783.05	721.42	745.37	733.65	758.48	0	755.39	695.06
4.4209e+13	748.64	792.79	752.33	714.1	696.37	767.8	755.38	699.82	744.37	706.41	731.03	743.7	711.73	711.99	807.8	807.41	791.29	691.85	737.07	747.28	746.46	795.55	0	737.44	697.21	809.05	782.49	764.79	713.67	739.13	742.19	768.97	726.62	0	725.05	803.44	694.65	733.8	691.5	724.42	816.87	782.58	720.89	744.88	733.21	791.04	0	754.88	694.31
4.4255e+13	747.88	792.22	736.59	713.63	695.75	767.3	756.62	699.17	743.96	705.87	730.56	743.14	711.15	711.39	810.96	792.78	789.96	691.16	736.66	746.78	731.64	796.13	0	737.02	696.58	812.19	783.19	766.35	712.83	729.77	741.68	768.51	726.2	0	724.26	804.9	693.99	733.38	690.67	723.97	819.54	782.02	720.36	744.39	732.76	770.31	0	754.33	693.5
4.4302e+13	747.27	792.23	728.49	713.16	695.14	766.76	756.7	698.53	743.54	705.34	730.08	742.55	710.57	710.79	810.1	782.63	784.41	690.45	736.26	746.28	723.86	796.55	0	736.6	695.94	811.37	783.59	766.48	712.05	723.57	741.17	768.06	725.78	0	723.55	805.3	693.33	732.95	0	723.51	817.38	781.46	719.83	743.9	732.31	759.77	0	753.76	692.65
4.4348e+13	746.77	791.99	722.72	712.69	694.54	766.24	755.56	697.86	743.12	704.8	729.61	741.98	710	710.18	807.52	775.19	778.97	0	735.86	745.78	718.06	795.96	0	736.18	695.31	808.82	782.88	765.24	711.34	718.6	740.66	767.61	725.36	0	722.92	804.35	692.62	732.53	0	723.06	813.8	780.96	719.31	743.41	731.86	752.7	0	753.21	691.82
4.4395e+13	749.17	793.79	793.48	714.59	696.93	768.2	756.3	700.35	744.75	706.88	731.43	744.13	712.2	712.47	805.06	804.28	776.58	692.59	737.44	747.69	786.01	796.75	0	737.82	697.73	806.38	783.69	765.6	714.28	734.82	742.61	769.35	727.02	690.28	725.62	804.32	695.21	734.19	692.11	724.83	810.24	782.97	721.33	745.28	733.6	828.82	0	755.29	694.89
4.4441e+13	748.47	792.57	746.88	714.12	696.33	767.71	755.64	699.69	744.33	706.35	730.96	743.59	711.62	711.87	809.12	803.34	792.12	691.88	737.04	747.19	741.35	795.57	0	737.4	697.1	810.35	782.55	765.16	713.48	736.36	742.1	768.9	726.6	0	724.87	803.77	694.52	733.76	691.32	724.38	818.38	782.48	720.8	744.79	733.15	783.94	0	754.77	694.14
4.4488e+13	747.73	792.24	734.21	713.65	695.71	767.19	756.81	699.05	743.91	705.82	730.49	743.02	711.05	711.27	811.04	789.91	788.67	691.19	736.63	746.69	729.37	796.35	0	736.98	696.47	812.27	783.42	766.57	712.64	728.04	741.59	768.44	726.18	0	724.09	805.17	693.86	733.34	690.47	723.92	819.27	781.91	720.27	744.3	732.7	767.17	0	754.21	693.3
4.4534e+13	747.16	792.24	726.93	713.18	695.1	766.66	756.51	698.4	743.49	705.28	730.02	742.43	710.47	710.67	809.58	780.59	783.01	690.49	736.23	746.19	722.32	796.52	0	736.56	695.83	810.86	783.53	766.28	711.89	722.28	741.08	767.99	725.76	0	723.4	805.19	693.2	732.91	0	723.47	816.58	781.36	719.74	743.81	732.26	757.79	0	753.64	692.45
4.458e+13	746.67	791.89	721.45	712.71	694.5	766.14	755.18	697.74	743.07	704.74	729.55	741.87	709.89	710.07	806.77	773.62	777.72	0	735.83	745.69	716.73	795.71	0	736.14	695.2	808.08	782.59	764.83	711.18	717.45	740.56	767.54	725.34	0	722.78	803.98	692.49	732.48	0	723.01	812.85	780.88	719.22	743.32	731.81	751.25	0	753.11	691.64
4.4627e+13	749.03	793.5	773.13	714.6	696.89	768.11	755.76	700.22	744.7	706.82	731.36	744.02	712.09	712.35	805.17	812.81	783.61	692.62	737.41	747.6	765.91	796.24	0	737.77	697.62	806.48	783.16	765.03	714.1	743.89	742.51	769.28	727	690.28	725.46	803.74	695.07	734.14	691.93	724.78	812.04	782.88	721.24	745.2	733.54	814.2	0	755.19	694.72
4.4673e+13	748.3	792.42	742.75	714.14	696.28	767.62	756.02	699.56	744.28	706.29	730.89	743.47	711.52	711.75	810.1	799.5	791.92	691.91	737	747.1	737.46	795.74	0	737.35	696.98	811.32	782.75	765.63	713.28	733.91	742	768.82	726.58	0	724.69	804.2	694.39	733.72	691.13	724.33	819.25	782.37	720.71	744.7	733.09	778.46	0	754.66	693.96
4.472e+13	747.59	792.27	732.12	713.67	695.66	767.09	756.89	698.92	743.86	705.76	730.42	742.89	710.94	711.15	810.91	787.29	787.29	691.22	736.6	746.6	727.37	796.51	0	736.93	696.35	812.15	783.58	766.67	712.46	726.46	741.49	768.37	726.16	0	723.93	805.35	693.73	733.29	690.27	723.87	818.81	781.8	720.18	744.21	732.64	764.43	0	754.1	693.11
4.4766e+13	747.06	792.22	725.46	713.2	695.06	766.55	756.26	698.27	743.44	705.22	729.95	742.31	710.36	710.55	808.98	778.68	781.65	690.51	736.2	746.1	720.86	796.42	0	736.51	695.71	810.27	783.4	766.01	711.73	721.04	740.98	767.92	725.74	0	723.26	805.01	693.05	732.87	0	723.42	815.72	781.26	719.65	743.73	732.2	755.97	0	753.53	692.26
4.4813e+13	746.56	791.75	720.22	712.73	694.46	766.05	754.77	697.61	743.02	704.68	729.48	741.75	709.78	709.95	805.99	772.13	776.51	0	735.79	745.59	715.4	795.4	0	736.09	695.08	807.31	782.26	764.38	711.02	716.28	740.47	767.47	725.32	0	722.64	803.57	692.36	732.44	0	722.96	811.89	780.8	719.13	743.24	731.75	749.88	0	753	691.47
4.4859e+13	748.88	793.18	760.25	714.62	696.84	768.02	755.43	700.09	744.64	706.76	731.29	743.91	711.98	712.23	806.38	811.26	788.78	692.64	737.37	747.51	753.85	795.83	0	737.73	697.5	807.66	782.75	764.75	713.92	742.16	742.42	769.2	726.97	690.29	725.29	803.46	694.93	734.1	691.75	724.73	814.73	782.79	721.14	745.11	733.48	800.75	0	755.09	694.55
4.4906e+13	748.13	792.34	739.42	714.15	696.24	767.52	756.38	699.44	744.22	706.23	730.82	743.35	711.41	711.63	810.73	796	791.13	691.93	736.97	747.01	734.32	795.97	0	737.31	696.87	811.95	783.01	766.07	713.09	731.75	741.91	768.75	726.55	0	724.51	804.63	694.26	733.67	690.94	724.28	819.63	782.26	720.61	744.62	733.03	774.04	0	754.55	693.79
4.4952e+13	747.47	792.31	730.25	713.68	695.62	766.98	756.87	698.79	743.81	705.7	730.35	742.77	710.83	711.03	810.61	784.89	785.88	691.25	736.57	746.51	725.56	796.61	0	736.88	696.24	811.87	783.66	766.66	712.29	725	741.4	768.3	726.14	0	723.77	805.42	693.6	733.25	690.08	723.82	818.19	781.69	720.09	744.13	732.58	762	0	753.98	692.92
4.4999e+13	746.95	792.17	724.08	713.21	695.01	766.45	755.96	698.14	743.39	705.16	729.87	742.19	710.25	710.43	808.32	776.91	780.32	690.54	736.16	746	719.46	796.27	0	736.46	695.6	809.61	783.21	765.68	711.57	719.83	740.88	767.85	725.72	0	723.13	804.75	692.9	732.82	0	723.37	814.82	781.17	719.56	743.64	732.14	754.3	0	753.42	692.08
4.5045e+13	749.38	794.16	724.03	715.09	697.38	768.4	756.94	700.61	745.01	707.23	731.68	744.33	712.45	712.71	806.05	767.99	774.81	693.35	737.74	747.91	718.3	797.34	0	738.1	698.03	807.37	784.29	766.29	714.51	714.08	742.83	769.58	727.36	690.94	725.83	805.05	695.51	734.47	692.36	725.13	810.96	783.17	721.57	745.51	733.86	758.53	0	755.49	695.13
4.5092e+13	748.72	792.89	752.4	714.63	696.79	767.92	755.44	699.95	744.59	706.7	731.21	743.79	711.87	712.11	807.89	807.46	791.35	692.66	737.34	747.41	746.53	795.64	0	737.68	697.38	809.14	782.57	764.85	713.73	739.2	742.32	769.13	726.95	690.28	725.12	803.54	694.79	734.05	691.57	724.68	816.96	782.7	721.05	745.02	733.42	791.09	0	754.98	694.38
4.5138e+13	747.96	792.32	736.65	714.16	696.19	767.41	756.68	699.31	744.17	706.17	730.74	743.23	711.3	711.51	811.05	792.83	790.01	691.95	736.93	746.91	731.69	796.22	0	737.26	696.75	812.28	783.27	766.41	712.89	729.83	741.81	768.67	726.53	0	724.33	804.99	694.13	733.62	690.74	724.22	819.63	782.14	720.52	744.53	732.97	770.36	0	754.43	693.58
4.5185e+13	747.35	792.33	728.54	713.7	695.57	766.88	756.76	698.66	743.75	705.64	730.27	742.65	710.72	710.91	810.19	782.68	784.47	691.26	736.53	746.41	723.91	796.64	0	736.84	696.12	811.45	783.67	766.54	712.12	723.63	741.3	768.22	726.11	0	723.62	805.39	693.47	733.2	0	723.77	817.47	781.58	719.99	744.04	732.52	759.81	0	753.86	692.73
4.5231e+13	746.85	792.09	722.77	713.22	694.97	766.35	755.62	698.01	743.34	705.1	729.8	742.08	710.14	710.31	807.61	775.24	779.03	690.55	736.13	745.91	718.11	796.05	0	736.41	695.48	808.91	782.96	765.31	711.41	718.66	740.79	767.77	725.69	0	722.99	804.44	692.76	732.77	0	723.31	813.89	781.08	719.47	743.55	732.08	752.74	0	753.31	691.9
4.5278e+13	749.25	793.89	793.47	715.09	697.33	768.31	756.35	700.48	744.95	707.17	731.61	744.22	712.34	712.59	805.15	804.33	776.64	693.37	737.7	747.82	785.75	796.84	0	738.05	697.91	806.47	783.76	765.66	714.34	734.86	742.73	769.51	727.33	690.93	725.68	804.41	695.36	734.42	692.18	725.07	810.33	783.08	721.48	745.42	733.8	828.86	0	755.39	694.96
4.5324e+13	748.55	792.66	746.67	714.63	696.74	767.83	755.7	699.82	744.54	706.64	731.14	743.68	711.76	711.99	809.2	803.4	792.17	692.67	737.3	747.31	741.04	795.66	0	737.63	697.26	810.44	782.62	765.22	713.54	736.16	742.22	769.05	726.92	690.28	724.94	803.86	694.66	734	691.39	724.62	818.47	782.59	720.95	744.92	733.35	783.99	0	754.87	694.21
4.5371e+13	747.81	792.33	734.05	714.17	696.13	767.31	756.87	699.18	744.12	706.1	730.67	743.11	711.19	711.39	811.12	789.96	788.72	691.96	736.9	746.81	729.16	796.43	0	737.2	696.64	812.36	783.49	766.63	712.71	727.89	741.71	768.6	726.5	0	724.16	805.26	693.99	733.57	690.54	724.17	819.36	782.03	720.42	744.44	732.91	767.21	0	754.31	693.38
4.5417e+13	747.24	792.33	726.8	713.7	695.52	766.77	756.57	698.53	743.7	705.57	730.2	742.52	710.61	710.79	809.67	780.64	783.07	691.28	736.49	746.31	722.16	796.61	0	736.78	696	810.94	783.61	766.34	711.95	722.16	741.2	768.15	726.08	0	723.47	805.28	693.33	733.15	0	723.71	816.67	781.48	719.9	743.95	732.46	757.82	0	753.74	692.53
4.5464e+13	746.74	791.98	721.34	713.23	694.92	766.25	755.23	697.87	743.28	705.03	729.73	741.96	710.03	710.19	806.86	773.67	777.78	690.57	736.09	745.81	716.59	795.79	0	736.36	695.36	808.17	782.67	764.89	711.25	717.34	740.69	767.7	725.66	0	722.85	804.07	692.63	732.72	0	723.26	812.94	780.99	719.37	743.46	732.01	751.27	0	753.2	691.72
4.551e+13	749.11	793.59	772.93	715.1	697.28	768.22	755.81	700.34	744.9	707.1	731.53	744.11	712.23	712.47	805.26	812.85	783.66	693.38	737.66	747.72	765.67	796.32	0	737.99	697.78	806.56	783.23	765.09	714.16	743.68	742.63	769.43	727.3	690.92	725.52	803.83	695.21	734.37	692	725.02	812.13	782.99	721.38	745.32	733.74	814.23	0	755.29	694.79
4.5557e+13	748.37	792.51	742.64	714.64	696.69	767.73	756.07	699.69	744.48	706.57	731.06	743.56	711.65	711.87	810.18	799.56	791.97	692.68	737.26	747.22	737.34	795.82	0	737.57	697.14	811.4	782.82	765.69	713.34	733.79	742.12	768.97	726.89	690.27	724.76	804.29	694.52	733.95	691.19	724.56	819.34	782.48	720.85	744.83	733.29	778.47	0	754.76	694.03
4.5603e+13	747.67	792.36	732.05	714.17	696.08	767.2	756.94	699.05	744.06	706.04	730.59	742.98	711.07	711.27	810.99	787.34	787.34	691.97	736.86	746.72	727.3	796.6	0	737.15	696.52	812.23	783.65	766.73	712.52	726.39	741.61	768.52	726.47	0	723.99	805.43	693.86	733.52	690.33	724.11	818.89	781.91	720.33	744.34	732.84	764.44	0	754.19	693.18
4.565e+13	747.13	792.31	725.42	713.71	695.46	766.66	756.32	698.41	743.64	705.5	730.12	742.4	710.5	710.67	809.07	778.73	781.7	691.28	736.45	746.21	720.82	796.51	0	736.73	695.88	810.35	783.47	766.07	711.78	720.99	741.1	768.07	726.05	0	723.33	805.1	693.2	733.1	0	723.66	815.81	781.38	719.8	743.85	732.4	755.98	0	753.63	692.33
4.5696e+13	746.63	791.84	720.19	713.24	694.86	766.16	754.82	697.74	743.23	704.97	729.65	741.84	709.92	710.06	806.08	772.18	776.56	690.58	736.05	745.71	715.39	795.49	0	736.31	695.25	807.39	782.34	764.44	711.08	716.27	740.58	767.62	725.63	0	722.71	803.66	692.49	732.67	0	723.2	811.98	780.91	719.27	743.37	731.95	749.89	0	753.1	691.54
4.5743e+13	748.95	793.27	759.92	715.1	697.22	768.12	755.48	700.21	744.84	707.03	731.45	743.99	712.11	712.34	806.46	811.3	788.83	693.39	737.62	747.62	753.37	795.92	0	737.94	697.66	807.74	782.82	764.8	713.97	741.86	742.53	769.35	727.27	690.91	725.35	803.55	695.06	734.32	691.8	724.96	814.81	782.9	721.28	745.23	733.67	800.76	0	755.18	694.61
4.5789e+13	748.2	792.43	739.2	714.64	696.63	767.62	756.43	699.56	744.42	706.5	730.98	743.44	711.54	711.74	810.8	796.05	791.18	692.68	737.22	747.12	734.04	796.06	0	737.52	697.02	812.03	783.08	766.12	713.13	731.53	742.02	768.89	726.85	690.25	724.57	804.71	694.38	733.89	690.99	724.51	819.7	782.37	720.76	744.74	733.22	774.05	0	754.64	693.85
4.5836e+13	747.54	792.4	730.07	714.18	696.02	767.09	756.91	698.92	744	705.97	730.51	742.86	710.96	711.14	810.69	784.93	785.93	691.98	736.81	746.62	725.35	796.69	0	737.1	696.39	811.94	783.73	766.71	712.33	724.82	741.51	768.44	726.44	0	723.82	805.5	693.72	733.47	690.13	724.05	818.27	781.79	720.23	744.25	732.78	762	0	754.07	692.98
4.5882e+13	747.02	792.26	723.93	713.71	695.41	766.56	756	698.27	743.59	705.43	730.04	742.28	710.38	710.54	808.4	776.95	780.37	691.29	736.41	746.12	719.29	796.35	0	736.68	695.76	809.69	783.28	765.73	711.61	719.69	741	767.99	726.02	0	723.18	804.84	693.04	733.04	0	723.6	814.91	781.28	719.7	743.76	732.33	754.3	0	753.51	692.14
4.5929e+13	749.45	794.24	723.85	715.55	697.74	768.5	756.97	700.73	745.2	707.49	731.84	744.41	712.57	712.82	806.13	768.02	774.86	694.06	737.98	748.02	718.09	797.42	690.11	738.3	698.17	807.45	784.36	766.34	714.55	713.93	742.94	769.72	727.65	691.54	725.88	805.13	695.62	734.69	692.4	725.35	811.05	783.27	721.71	745.63	734.05	758.52	690.11	755.58	695.18
4.5975e+13	748.78	792.98	752.22	715.1	697.17	768.02	755.47	700.07	744.78	706.96	731.37	743.88	712	712.22	807.96	807.5	791.39	693.39	737.58	747.52	746.34	795.72	0	737.88	697.53	809.21	782.64	764.9	713.77	739.01	742.43	769.27	727.24	690.89	725.17	803.62	694.92	734.26	691.61	724.9	817.03	782.8	721.18	745.14	733.6	791.08	0	755.07	694.43
4.6022e+13	748.03	792.4	736.53	714.64	696.57	767.51	756.71	699.43	744.36	706.43	730.9	743.32	711.42	711.62	811.12	792.87	790.06	692.68	737.17	747.02	731.58	796.3	0	737.46	696.9	812.35	783.34	766.46	712.93	729.71	741.92	768.81	726.82	690.23	724.38	805.07	694.25	733.84	690.78	724.45	819.7	782.25	720.66	744.65	733.15	770.35	0	754.52	693.64
4.6068e+13	747.41	792.41	728.46	714.17	695.96	766.98	756.79	698.78	743.94	705.9	730.43	742.73	710.85	711.02	810.27	782.72	784.51	691.98	736.77	746.52	723.83	796.72	0	737.04	696.27	811.53	783.74	766.59	712.15	723.55	741.41	768.36	726.4	0	723.67	805.47	693.58	733.41	0	723.99	817.55	781.68	720.13	744.16	732.71	759.8	0	753.95	692.78
4.6115e+13	746.92	792.18	722.71	713.71	695.35	766.45	755.65	698.13	743.53	705.36	729.97	742.16	710.27	710.42	807.68	775.27	779.07	691.29	736.37	746.02	718.06	796.13	0	736.62	695.63	808.99	783.03	765.35	711.44	718.6	740.89	767.91	725.98	0	723.04	804.52	692.89	732.99	0	723.54	813.97	781.19	719.6	743.67	732.26	752.73	0	753.4	691.94
4.6161e+13	749.31	793.97	793.41	715.55	697.68	768.41	756.38	700.59	745.14	707.41	731.76	744.3	712.46	712.69	805.22	804.35	776.68	694.05	737.93	747.92	785.7	796.91	690.02	738.25	698.05	806.54	783.83	765.7	714.37	734.8	742.84	769.64	727.61	691.52	725.72	804.49	695.48	734.63	692.2	725.29	810.41	783.18	721.61	745.53	733.98	828.85	690.02	755.47	695
4.6208e+13	748.61	792.74	746.65	715.09	697.1	767.92	755.73	699.94	744.72	706.89	731.29	743.76	711.88	712.09	809.27	803.42	792.21	693.38	737.53	747.42	741.03	795.73	0	737.83	697.41	810.51	782.69	765.26	713.56	736.14	742.32	769.19	727.2	690.87	724.98	803.94	694.77	734.21	691.41	724.84	818.54	782.69	721.08	745.04	733.53	783.98	0	754.96	694.25
4.6254e+13	747.87	792.41	734.04	714.63	696.51	767.4	756.89	699.29	744.3	706.36	730.82	743.19	711.31	711.49	811.19	789.99	788.76	692.68	737.13	746.92	729.16	796.51	0	737.4	696.78	812.43	783.56	766.67	712.73	727.88	741.81	768.73	726.78	690.21	724.2	805.34	694.11	733.78	690.57	724.38	819.43	782.13	720.56	744.55	733.09	767.2	0	754.4	693.42
4.63e+13	747.3	792.41	726.79	714.17	695.9	766.87	756.6	698.65	743.88	705.82	730.35	742.6	710.73	710.89	809.74	780.67	783.11	691.97	736.73	746.42	722.16	796.68	0	736.98	696.15	811.02	783.67	766.38	711.98	722.15	741.3	768.28	726.36	0	723.51	805.36	693.45	733.36	0	723.93	816.74	781.58	720.03	744.06	732.64	757.81	0	753.83	692.57
4.6347e+13	746.8	792.06	721.34	713.7	695.28	766.35	755.26	697.99	743.47	705.29	729.89	742.04	710.15	710.29	806.93	773.69	777.81	691.28	736.32	745.91	716.59	795.87	0	736.56	695.51	808.24	782.73	764.93	711.27	717.34	740.79	767.83	725.95	0	722.89	804.15	692.74	732.93	0	723.48	813.02	781.09	719.5	743.57	732.19	751.27	0	753.29	691.76
4.6393e+13	749.16	793.67	772.93	715.54	697.62	768.31	755.83	700.45	745.08	707.34	731.68	744.18	712.34	712.56	805.33	812.87	783.69	694.04	737.88	747.82	765.68	796.4	0	738.19	697.93	806.64	783.29	765.12	714.18	743.68	742.73	769.56	727.57	691.49	725.55	803.91	695.33	734.57	692.02	725.22	812.2	783.09	721.51	745.44	733.91	814.23	0	755.37	694.82
4.644e+13	748.42	792.59	742.64	715.08	697.04	767.82	756.09	699.8	744.66	706.81	731.21	743.63	711.77	711.96	810.24	799.58	792	693.37	737.48	747.32	737.35	795.9	0	737.77	697.28	811.47	782.88	765.72	713.36	733.8	742.22	769.1	727.16	690.84	724.79	804.36	694.63	734.15	691.22	724.77	819.4	782.58	720.98	744.94	733.46	778.48	0	754.84	694.06
4.6486e+13	747.72	792.44	732.05	714.62	696.44	767.29	756.97	699.15	744.24	706.28	730.74	743.06	711.19	711.36	811.05	787.36	787.38	692.67	737.08	746.82	727.3	796.67	0	737.35	696.65	812.3	783.71	766.77	712.54	726.39	741.71	768.65	726.74	690.18	724.02	805.51	693.96	733.73	690.36	724.32	818.96	782.01	720.45	744.45	733.01	764.44	0	754.27	693.21
4.6533e+13	747.18	792.39	725.42	714.16	695.83	766.76	756.34	698.51	743.82	705.75	730.27	742.48	710.61	710.76	809.14	778.76	781.73	691.96	736.68	746.32	720.83	796.58	0	736.93	696.02	810.42	783.53	766.1	711.81	721	741.2	768.2	726.33	0	723.36	805.17	693.31	733.3	0	723.87	815.88	781.47	719.93	743.97	732.57	755.99	0	753.71	692.37
4.6579e+13	746.69	791.92	720.2	713.69	695.22	766.25	754.84	697.85	743.41	705.21	729.8	741.92	710.04	710.16	806.15	772.2	776.59	691.27	736.28	745.81	715.4	795.56	0	736.51	695.38	807.47	782.39	764.47	711.1	716.27	740.68	767.75	725.91	0	722.74	803.73	692.6	732.88	0	723.41	812.05	781	719.4	743.48	732.12	749.9	0	753.18	691.57
4.6626e+13	749	793.35	759.94	715.53	697.55	768.21	755.5	700.31	745.01	707.26	731.6	744.06	712.22	712.43	806.53	811.32	788.86	694.03	737.84	747.72	753.38	795.98	0	738.13	697.79	807.81	782.88	764.83	713.99	741.88	742.62	769.47	727.53	691.46	725.38	803.62	695.17	734.51	691.83	725.16	814.87	782.99	721.4	745.34	733.84	800.76	0	755.26	694.64
4.6672e+13	748.25	792.5	739.21	715.07	696.97	767.71	756.45	699.66	744.59	706.73	731.13	743.51	711.65	711.83	810.87	796.07	791.21	693.36	737.44	747.22	734.05	796.12	0	737.71	697.15	812.09	783.14	766.15	713.15	731.54	742.11	769.02	727.12	690.81	724.6	804.78	694.48	734.09	691.01	724.71	819.77	782.46	720.88	744.85	733.39	774.06	0	754.72	693.87
4.6719e+13	747.59	792.47	730.08	714.61	696.37	767.18	756.94	699.02	744.18	706.2	730.66	742.93	711.07	711.23	810.76	784.96	785.96	692.66	737.03	746.72	725.36	796.76	0	737.29	696.53	812.01	783.79	766.74	712.35	724.83	741.6	768.57	726.7	690.15	723.86	805.57	693.82	733.67	690.15	724.26	818.34	781.89	720.35	744.36	732.94	762.01	0	754.14	693.01
4.6765e+13	747.07	792.33	723.94	714.15	695.76	766.65	756.03	698.37	743.76	705.67	730.19	742.35	710.5	710.63	808.47	776.97	780.4	691.95	736.63	746.21	719.3	796.42	0	736.87	695.89	809.76	783.33	765.77	711.64	719.7	741.09	768.12	726.29	0	723.21	804.91	693.16	733.24	0	723.8	814.98	781.37	719.83	743.87	732.5	754.31	0	753.59	692.17
4.6812e+13	749.5	794.31	723.87	715.97	698.06	768.59	757	700.82	745.37	707.71	731.98	744.48	712.68	712.9	806.2	768.05	774.89	694.68	738.19	748.12	718.1	797.49	690.37	738.48	698.3	807.52	784.41	766.37	714.57	713.94	743.03	769.85	727.91	692.09	725.91	805.2	695.72	734.88	692.42	725.54	811.12	783.36	721.83	745.73	734.21	758.54	690.37	755.65	695.21
4.6858e+13	748.83	793.05	752.24	715.52	697.48	768.11	755.5	700.17	744.95	707.18	731.52	743.94	712.1	712.3	808.02	807.52	791.42	694.01	737.79	747.61	746.35	795.78	0	738.06	697.66	809.28	782.69	764.93	713.79	739.02	742.52	769.39	727.49	691.43	725.2	803.69	695.01	734.45	691.64	725.09	817.1	782.89	721.3	745.24	733.76	791.09	0	755.14	694.46
4.6905e+13	748.07	792.47	736.54	715.06	696.9	767.6	756.74	699.52	744.53	706.66	731.05	743.38	711.53	711.7	811.18	792.9	790.09	693.34	737.39	747.11	731.59	796.36	0	737.64	697.03	812.42	783.39	766.49	712.95	729.72	742.01	768.94	727.08	690.78	724.41	805.14	694.34	734.03	690.81	724.64	819.77	782.34	720.77	744.75	733.32	770.36	0	754.59	693.67
4.6951e+13	747.46	792.48	728.47	714.6	696.3	767.06	756.82	698.88	744.11	706.12	730.58	742.79	710.95	711.1	810.33	782.75	784.54	692.64	736.98	746.61	723.84	796.79	0	737.22	696.4	811.59	783.79	766.62	712.18	723.56	741.5	768.48	726.66	690.12	723.7	805.54	693.68	733.61	0	724.19	817.61	781.77	720.25	744.26	732.87	759.81	0	754.02	692.81
4.6998e+13	746.96	792.24	722.71	714.14	695.68	766.54	755.68	698.23	743.7	705.59	730.11	742.22	710.38	710.5	807.75	775.3	779.1	691.93	736.58	746.11	718.07	796.2	0	736.8	695.76	809.05	783.08	765.38	711.47	718.61	740.98	768.03	726.24	0	723.07	804.59	692.99	733.18	0	723.74	814.04	781.27	719.72	743.77	732.42	752.74	0	753.47	691.98
4.7044e+13	749.36	794.04	793.42	715.96	697.99	768.49	756.41	700.68	745.3	707.63	731.9	744.36	712.56	712.77	805.28	804.38	776.71	694.66	738.14	748.01	785.72	796.98	690.27	738.42	698.17	806.61	783.88	765.73	714.39	734.82	742.92	769.76	727.86	692.05	725.75	804.56	695.57	734.81	692.23	725.47	810.48	783.27	721.72	745.63	734.13	828.87	690.27	755.54	695.03
4.7091e+13	748.65	792.81	746.65	715.5	697.41	768	755.75	700.02	744.88	707.1	731.43	743.82	711.98	712.17	809.33	803.45	792.24	693.99	737.74	747.51	741.03	795.8	0	738	697.53	810.57	782.73	765.29	713.59	736.14	742.41	769.3	727.45	691.39	725.01	804.01	694.86	734.39	691.44	725.02	818.6	782.78	721.19	745.14	733.69	783.99	0	755.02	694.28
4.7137e+13	747.91	792.48	734.04	715.04	696.83	767.49	756.92	699.38	744.46	706.57	730.96	743.25	711.41	711.57	811.25	790.02	788.79	693.31	737.33	747.01	729.15	796.57	0	737.58	696.9	812.49	783.61	766.71	712.76	727.88	741.9	768.85	727.03	690.74	724.23	805.4	694.19	733.97	690.6	724.57	819.49	782.21	720.67	744.65	733.24	767.21	0	754.47	693.45
4.7184e+13	747.34	792.48	726.79	714.59	696.23	766.95	756.63	698.74	744.05	706.04	730.49	742.66	710.83	710.97	809.8	780.69	783.14	692.62	736.93	746.51	722.16	796.74	0	737.16	696.27	811.08	783.72	766.41	712	722.15	741.39	768.4	726.62	690.08	723.54	805.42	693.53	733.54	0	724.12	816.81	781.66	720.14	744.16	732.79	757.83	0	753.89	692.61
4.723e+13	746.85	792.13	721.34	714.12	695.61	766.43	755.29	698.08	743.63	705.51	730.02	742.1	710.26	710.37	806.99	773.72	777.84	691.9	736.53	746	716.59	795.93	0	736.74	695.63	808.3	782.78	764.96	711.3	717.34	740.88	767.95	726.2	0	722.92	804.21	692.84	733.12	0	723.67	813.08	781.18	719.62	743.67	732.35	751.28	0	753.36	691.79
4.7277e+13	749.2	793.73	772.93	715.94	697.92	768.39	755.86	700.54	745.23	707.55	731.81	744.24	712.44	712.64	805.39	812.89	783.72	694.64	738.08	747.9	765.68	796.46	690.18	738.36	698.04	806.7	783.34	765.15	714.21	743.68	742.81	769.67	727.82	692	725.58	803.97	695.42	734.75	692.05	725.41	812.26	783.17	721.61	745.53	734.06	814.24	690.18	755.43	694.85
4.7323e+13	748.47	792.65	742.64	715.48	697.34	767.9	756.12	699.88	744.81	707.02	731.34	743.69	711.86	712.04	810.3	799.61	792.03	693.97	737.68	747.4	737.35	795.95	0	737.94	697.4	811.53	782.93	765.75	713.39	733.8	742.3	769.22	727.4	691.35	724.82	804.42	694.71	734.33	691.24	724.95	819.46	782.66	721.09	745.04	733.61	778.49	0	754.9	694.09
[truncated: 451 more columns]
