# Supplementary material for: Determining the current size and state of subvolcanic magma reservoirs
Source: Nat Commun. 2020 Nov 5;11:5477. doi: 10.1038/s41467-020-19084-2 (PMC7644707; doi:10.1038/s41467-020-19084-2)
Supplement: Supplementary file 5 — Supplementary Data 2 [file 41467_2020_19084_MOESM5_ESM.zip › Supplementary data/Tt15_st_Bl_rad5_0.0126.txt]

4.6486e+10	0	0	0	0	0	0	0	0	0	0	0	0	0	0	0	0	0	0	0	0	0	0	0	0	0	0	0	0	0	0	0	0	0	0	0	0	0	0	0	0	0	0	0	0	0	0	0	0	0
9.2973e+10	0	0	0	0	0	0	0	0	0	0	0	0	0	0	0	0	0	0	0	0	0	0	0	0	0	0	0	0	0	0	0	0	0	0	0	0	0	0	0	0	0	0	0	0	0	0	0	0	0
1.3946e+11	0	0	0	0	0	0	0	0	0	0	0	0	0	0	0	0	0	0	0	0	0	0	0	0	0	0	0	0	0	0	0	0	0	0	0	0	0	0	0	0	0	0	0	0	0	0	0	0	0
1.8595e+11	0	0	0	0	0	0	0	0	0	0	0	0	0	0	0	0	0	0	0	0	0	0	0	0	0	0	0	0	0	0	0	0	0	0	0	0	0	0	0	0	0	0	0	0	0	0	0	0	0
2.3243e+11	0	0	0	0	0	0	0	0	0	0	0	0	0	0	0	0	0	0	0	0	0	0	0	0	0	0	0	0	0	0	0	0	0	0	0	0	0	0	0	0	0	0	0	0	0	0	0	0	0
2.7892e+11	0	0	0	0	0	0	0	0	0	0	0	0	0	0	0	0	0	0	0	0	0	0	0	0	0	0	0	0	0	0	0	0	0	0	0	0	0	0	0	0	0	0	0	0	0	0	0	0	0
3.2541e+11	0	0	0	0	0	0	0	0	0	0	0	0	0	0	0	0	0	0	0	0	0	0	0	0	0	0	0	0	0	0	0	0	0	0	0	0	0	0	0	0	0	0	0	0	0	0	0	0	0
3.7189e+11	0	0	0	0	0	0	0	0	0	0	0	0	0	0	0	0	0	0	0	0	0	0	0	0	0	0	0	0	0	0	0	0	0	0	0	0	0	0	0	0	0	0	0	0	0	0	0	0	0
4.1838e+11	0	0	0	0	0	0	0	0	0	0	0	0	0	0	0	0	0	0	0	0	0	0	0	0	0	0	0	0	0	0	0	0	0	0	0	0	0	0	0	0	0	0	0	0	0	0	0	0	0
4.6486e+11	0	0	0	0	0	0	0	0	0	0	0	0	0	0	0	0	0	0	0	0	0	0	0	0	0	0	0	0	0	0	0	0	0	0	0	0	0	0	0	0	0	0	0	0	0	0	0	0	0
5.1135e+11	0	0	0	0	0	0	0	0	0	0	0	0	0	0	0	0	0	0	0	0	0	0	0	0	0	0	0	0	0	0	0	0	0	0	0	0	0	0	0	0	0	0	0	0	0	0	0	0	0
5.5784e+11	0	0	0	0	0	0	0	0	0	0	0	0	0	0	0	0	0	0	0	0	0	0	0	0	0	0	0	0	0	0	0	0	0	0	0	0	0	0	0	0	0	0	0	0	0	0	0	0	0
6.0432e+11	0	0	0	0	0	0	0	0	0	0	0	0	0	0	0	0	0	0	0	0	0	0	0	0	0	0	0	0	0	0	0	0	0	0	0	0	0	0	0	0	0	0	0	0	0	0	0	0	0
6.5081e+11	0	0	0	0	0	0	0	0	0	0	0	0	0	0	0	0	0	0	0	0	0	0	0	0	0	0	0	0	0	0	0	0	0	0	0	0	0	0	0	0	0	0	0	0	0	0	0	0	0
6.973e+11	0	0	0	0	0	0	0	0	0	0	0	0	0	0	0	0	0	0	0	0	0	0	0	0	0	0	0	0	0	0	0	0	0	0	0	0	0	0	0	0	0	0	0	0	0	0	0	0	0
7.4378e+11	0	0	0	0	0	0	0	0	0	0	0	0	0	0	0	0	0	0	0	0	0	0	0	0	0	0	0	0	0	0	0	0	0	0	0	0	0	0	0	0	0	0	0	0	0	0	0	0	0
7.9027e+11	0	0	0	0	0	0	0	0	0	0	0	0	0	0	0	0	0	0	0	0	0	0	0	0	0	0	0	0	0	0	0	0	0	0	0	0	0	0	0	0	0	0	0	0	0	0	0	0	0
8.3676e+11	0	0	0	0	0	0	0	0	0	0	0	0	0	0	0	0	0	0	0	0	0	0	0	0	0	0	0	0	0	0	0	0	0	0	0	0	0	0	0	0	0	0	0	0	0	0	0	0	0
8.8324e+11	0	0	0	0	0	0	0	0	0	0	0	0	0	0	0	0	0	0	0	0	0	0	0	0	0	0	0	0	0	0	0	0	0	0	0	0	0	0	0	0	0	0	0	0	0	0	0	0	0
9.2973e+11	0	0	0	0	0	0	0	0	0	0	0	0	0	0	0	0	0	0	0	0	0	0	0	0	0	0	0	0	0	0	0	0	0	0	0	0	0	0	0	0	0	0	0	0	0	0	0	0	0
9.7622e+11	0	0	0	0	0	0	0	0	0	0	0	0	0	0	0	0	0	0	0	0	0	0	0	0	0	0	0	0	0	0	0	0	0	0	0	0	0	0	0	0	0	0	0	0	0	0	0	0	0
1.0227e+12	0	0	0	0	0	0	0	0	0	0	0	0	0	0	0	0	0	0	0	0	0	0	0	0	0	0	0	0	0	0	0	0	0	0	0	0	0	0	0	0	0	0	0	0	0	0	0	0	0
1.0692e+12	0	0	0	0	0	0	0	0	0	0	0	0	0	0	0	0	0	0	0	0	0	0	0	0	0	0	0	0	0	0	0	0	0	0	0	0	0	0	0	0	0	0	0	0	0	0	0	0	0
1.1157e+12	0	0	0	0	0	0	0	0	0	0	0	0	0	0	0	0	0	0	0	0	0	0	0	0	0	0	0	0	0	0	0	0	0	0	0	0	0	0	0	0	0	0	0	0	0	0	0	0	0
1.1622e+12	0	0	0	0	0	0	0	0	0	0	0	0	0	0	0	0	0	0	0	0	0	0	0	0	0	0	0	0	0	0	0	0	0	0	0	0	0	0	0	0	0	0	0	0	0	0	0	0	0
1.2086e+12	0	0	0	0	0	0	0	0	0	0	0	0	0	0	0	0	0	0	0	0	0	0	0	0	0	0	0	0	0	0	0	0	0	0	0	0	0	0	0	0	0	0	0	0	0	0	0	0	0
1.2551e+12	0	0	0	0	0	0	0	0	0	0	0	0	0	0	0	0	0	0	0	0	0	0	0	0	0	0	0	0	0	0	0	0	0	0	0	0	0	0	0	0	0	0	0	0	0	0	0	0	0
1.3016e+12	0	0	0	0	0	0	0	0	0	0	0	0	0	0	0	0	0	0	0	0	0	0	0	0	0	0	0	0	0	0	0	0	0	0	0	0	0	0	0	0	0	0	0	0	0	0	0	0	0
1.3481e+12	695.27	0	0	0	0	0	0	0	0	0	0	0	0	0	0	0	0	0	0	0	0	0	0	0	0	0	0	0	0	700.3	0	0	0	0	0	0	0	0	0	0	0	0	0	0	0	0	0	0	0
1.3946e+12	0	0	0	0	0	0	0	0	0	0	0	0	0	0	0	0	0	0	0	0	0	0	0	0	0	0	0	0	0	0	0	0	0	0	0	0	0	0	0	0	0	0	0	0	0	0	0	0	0
1.4411e+12	0	0	0	0	0	0	0	0	0	0	0	0	0	0	0	0	0	0	0	0	0	0	0	0	0	0	0	0	0	0	0	0	0	0	0	0	0	0	0	0	0	0	0	0	0	0	0	0	0
1.4876e+12	0	0	0	0	0	0	0	0	0	0	0	0	0	0	0	0	0	0	0	0	0	0	0	0	0	0	0	0	0	0	0	0	0	0	0	0	0	0	0	0	0	0	0	0	0	0	0	0	0
1.5341e+12	708.85	0	0	0	0	0	0	0	0	0	0	0	0	0	0	0	0	0	0	0	0	0	0	0	0	0	0	0	0	714.82	0	0	0	0	0	0	0	0	0	0	0	0	0	0	0	0	0	0	0
1.5805e+12	0	0	0	0	0	0	0	0	0	0	0	0	0	0	0	0	0	0	0	0	0	0	0	0	0	0	0	0	0	0	0	0	0	0	0	0	0	0	0	0	0	0	0	0	0	0	0	0	0
1.627e+12	0	0	0	0	0	0	0	0	0	0	0	0	0	0	0	0	0	0	0	0	0	0	0	0	0	0	0	0	0	0	0	0	0	0	0	0	0	0	0	0	0	0	0	0	0	0	0	0	0
1.6735e+12	0	0	0	0	0	0	0	0	0	0	0	0	0	0	0	0	0	0	0	0	0	0	0	0	0	0	0	0	0	0	0	0	0	0	0	0	0	0	0	0	0	0	0	0	0	0	0	0	0
1.72e+12	722.07	0	0	0	0	0	0	0	0	0	0	0	0	0	0	0	0	0	0	0	0	0	0	0	0	0	0	0	0	726.46	0	0	0	0	0	0	0	0	0	0	0	0	0	0	0	0	0	0	0
1.7665e+12	0	0	0	0	0	0	0	0	0	0	0	0	0	0	0	0	0	0	0	0	0	0	0	0	0	0	0	0	0	0	0	0	0	0	0	0	0	0	0	0	0	0	0	0	0	0	0	0	0
1.813e+12	0	0	0	0	0	0	0	0	0	0	0	0	0	0	0	0	0	0	0	0	0	0	0	0	0	0	0	0	0	0	0	0	0	0	0	0	0	0	0	0	0	0	0	0	0	0	0	0	0
1.8595e+12	0	0	0	0	0	0	0	0	0	0	0	0	0	0	0	0	0	0	0	0	0	0	0	0	0	0	0	0	0	0	0	0	0	0	0	0	0	0	0	0	0	0	0	0	0	0	0	0	0
1.9059e+12	735.03	0	0	0	0	0	0	0	0	0	0	0	0	0	0	0	0	0	0	0	0	0	0	0	0	0	0	0	0	741.59	0	0	0	0	0	0	0	0	0	0	0	0	0	0	0	0	0	0	0
1.9524e+12	0	0	0	0	0	0	0	0	0	0	0	0	0	0	0	0	0	0	0	0	0	0	0	0	0	0	0	0	0	0	0	0	0	0	0	0	0	0	0	0	0	0	0	0	0	0	0	0	0
1.9989e+12	0	0	0	0	0	0	0	0	0	0	0	0	0	0	0	0	0	0	0	0	0	0	0	0	0	0	0	0	0	0	0	0	0	0	0	0	0	0	0	0	0	0	0	0	0	0	0	0	0
2.0454e+12	0	0	0	0	0	0	0	0	0	0	0	0	0	0	0	0	0	0	0	0	0	0	0	0	0	0	0	0	0	0	0	0	0	0	0	0	0	0	0	0	0	0	0	0	0	0	0	0	0
2.0919e+12	757.44	0	0	0	0	0	0	0	0	0	0	0	0	0	0	0	0	0	0	0	0	0	0	0	0	0	0	0	0	764.16	0	0	0	0	0	0	0	0	0	0	0	0	0	0	0	0	0	0	0
2.1384e+12	0	0	0	0	0	0	0	0	0	0	0	0	0	0	0	0	0	0	0	0	0	0	0	0	0	0	0	0	0	697.59	0	0	0	0	0	0	0	0	0	0	0	0	0	0	0	0	0	0	0
2.1849e+12	0	0	0	0	0	0	0	0	0	0	0	0	0	0	0	0	0	0	0	0	0	0	0	0	0	0	0	0	0	0	0	0	0	0	0	0	0	0	0	0	0	0	0	0	0	0	0	0	0
2.2313e+12	0	0	0	0	0	0	0	0	0	0	0	0	0	0	0	0	0	0	0	0	0	0	0	0	0	0	0	0	0	0	0	0	0	0	0	0	0	0	0	0	0	0	0	0	0	0	0	0	0
2.2778e+12	805.51	0	0	0	0	0	0	0	0	0	0	0	0	0	0	0	0	0	0	0	0	0	0	0	0	0	0	0	0	819.21	0	0	0	0	0	0	0	0	0	0	0	0	0	0	0	0	0	0	0
2.3243e+12	694.22	0	0	0	0	0	0	0	0	0	0	0	0	0	0	0	0	0	0	0	0	0	0	0	0	0	0	0	0	706.28	0	0	0	0	0	0	0	0	0	0	0	0	0	0	0	0	0	0	0
2.3708e+12	0	0	0	0	0	0	0	0	0	0	0	0	0	0	0	0	0	0	0	0	0	0	0	0	0	0	0	0	0	0	0	0	0	0	0	0	0	0	0	0	0	0	0	0	0	0	0	0	0
2.4173e+12	0	0	0	0	0	0	0	0	0	0	0	0	0	0	0	0	0	0	0	0	0	0	0	0	0	0	0	0	0	0	0	0	0	0	0	0	0	0	0	0	0	0	0	0	0	0	0	0	0
2.4638e+12	883.52	0	0	0	0	0	0	0	0	0	0	0	0	0	0	0	0	0	0	0	0	0	0	0	0	0	0	0	0	891.45	0	0	0	0	0	0	0	0	0	0	0	0	0	0	0	0	0	0	0
2.5103e+12	701.29	0	0	0	0	0	0	0	0	0	0	0	0	0	0	0	0	0	0	0	0	0	0	0	0	0	0	0	0	712.64	0	0	0	0	0	0	0	0	0	0	0	0	0	0	0	0	0	0	0
2.5568e+12	0	0	0	0	0	0	0	0	0	0	0	0	0	0	0	0	0	0	0	0	0	0	0	0	0	0	0	0	0	697.2	0	0	0	0	0	0	0	0	0	0	0	0	0	0	0	0	0	0	0
2.6032e+12	0	0	0	0	0	0	0	0	0	0	0	0	0	0	0	0	0	0	0	0	0	0	0	0	0	0	0	0	0	0	0	0	0	0	0	0	0	0	0	0	0	0	0	0	0	0	0	0	0
2.6497e+12	988.68	0	0	0	0	0	0	0	0	0	0	0	0	0	0	0	0	0	0	0	0	0	0	0	0	0	0	0	0	996.97	0	0	0	0	0	0	0	0	0	0	0	0	0	0	0	0	0	0	0
2.6962e+12	706.38	0	0	0	0	0	0	0	0	0	0	0	0	0	0	0	0	0	0	0	0	0	0	0	0	0	0	0	0	718.41	0	0	0	0	0	0	0	0	0	0	0	0	0	0	0	0	0	0	0
2.7427e+12	0	0	0	0	0	0	0	0	0	0	0	0	0	0	0	0	0	0	0	0	0	0	0	0	0	0	0	0	0	702.58	0	0	0	0	0	0	0	0	0	0	0	0	0	0	0	0	0	0	0
2.7892e+12	0	0	0	0	0	0	0	0	0	0	0	0	0	0	0	0	0	0	0	0	0	0	0	0	0	0	0	0	0	692.06	0	0	0	0	0	0	0	0	0	0	0	0	0	0	0	0	0	0	0
2.8357e+12	0	0	0	0	0	0	0	0	0	0	0	0	0	0	0	0	0	0	0	0	0	0	0	0	0	0	0	0	0	0	0	0	0	0	0	0	0	0	0	0	0	0	0	0	0	0	0	0	0
2.8822e+12	712	0	0	0	0	0	0	0	0	0	0	0	0	0	0	0	0	0	0	0	0	0	0	0	0	0	0	0	0	725.42	0	0	0	0	0	0	0	0	0	0	0	0	0	0	0	0	0	0	0
2.9286e+12	693.33	0	0	0	0	0	0	0	0	0	0	0	0	0	0	0	0	0	0	0	0	0	0	0	0	0	0	0	0	708.95	0	0	0	0	0	0	0	0	0	0	0	0	0	0	0	0	0	0	0
2.9751e+12	0	0	0	0	0	0	0	0	0	0	0	0	0	0	0	0	0	0	0	0	0	0	0	0	0	0	0	0	0	699.71	0	0	0	0	0	0	0	0	0	0	0	0	0	0	0	0	0	0	0
3.0216e+12	0	0	0	0	0	0	0	0	0	0	0	0	0	0	0	0	0	0	0	0	0	0	0	0	0	0	0	0	0	691.22	0	0	0	0	0	0	0	0	0	0	0	0	0	0	0	0	0	0	0
3.0681e+12	717.38	0	0	0	0	0	0	0	0	0	0	0	0	0	0	0	0	0	0	0	0	0	0	0	0	0	0	0	0	732.7	0	0	0	0	0	0	0	0	0	0	0	0	0	0	0	0	0	0	0
3.1146e+12	699.15	0	0	0	0	0	0	0	0	0	0	0	0	0	0	0	0	0	0	0	0	0	0	0	0	0	0	0	0	714.66	0	0	0	0	0	0	0	0	0	0	0	0	0	0	0	0	0	0	0
3.1611e+12	0	0	0	0	0	0	0	0	0	0	0	0	0	0	0	0	0	0	0	0	0	0	0	0	0	0	0	0	0	705.92	0	0	0	0	0	0	0	0	0	0	0	0	0	0	0	0	0	0	0
3.2076e+12	0	0	0	0	0	0	0	0	0	0	0	0	0	0	0	0	0	0	0	0	0	0	0	0	0	0	0	0	0	698.98	0	0	0	0	0	0	0	0	0	0	0	0	0	0	0	0	0	0	0
3.2541e+12	723.26	0	0	0	0	0	0	0	0	0	0	0	0	0	0	0	0	0	0	0	0	0	0	0	0	0	0	0	0	737.51	0	0	0	0	0	0	0	0	0	0	0	0	0	0	0	0	0	0	0
3.3005e+12	703.78	0	0	0	0	0	0	0	0	0	0	0	0	0	0	0	0	0	0	0	0	0	0	0	0	0	0	0	0	718.53	0	0	0	0	0	0	0	0	0	0	0	0	0	0	0	0	0	0	0
3.347e+12	691.75	0	0	0	0	0	0	0	0	0	0	0	0	0	0	0	0	0	0	0	0	0	0	0	0	0	0	0	0	709.72	0	0	0	0	0	0	0	0	0	0	0	0	0	0	0	0	0	0	0
3.3935e+12	0	0	0	0	0	0	0	0	0	0	0	0	0	0	0	0	0	0	0	0	0	0	0	0	0	0	0	0	0	703.38	0	0	0	0	0	0	0	0	0	0	0	0	0	0	0	0	0	0	0
3.44e+12	729.78	0	0	0	0	0	0	0	0	0	0	0	0	0	0	0	0	0	0	0	0	0	0	0	0	0	0	0	0	744.06	0	0	0	0	0	0	0	0	0	0	0	0	0	0	0	0	0	0	0
3.4865e+12	708.33	0	0	0	0	0	0	0	0	0	0	0	0	0	0	0	0	0	0	0	0	0	0	0	0	0	0	0	0	722.68	0	0	0	0	0	0	0	0	0	0	0	0	0	0	0	0	0	0	0
3.533e+12	697.7	0	0	0	0	0	0	0	0	0	0	0	0	0	0	0	0	0	0	0	0	0	0	0	0	0	0	0	0	713.47	0	0	0	0	0	0	0	0	0	0	0	0	0	0	0	0	0	0	0
3.5795e+12	0	0	0	0	0	0	0	0	0	0	0	0	0	0	0	0	0	0	0	0	0	0	0	0	0	0	0	0	0	707.18	0	0	0	0	0	0	0	0	0	0	0	0	0	0	0	0	0	0	0
3.6259e+12	735.96	0	0	0	0	0	0	0	0	0	0	0	0	0	0	0	0	0	0	0	0	0	0	0	0	0	0	692.6	0	751.57	0	0	0	0	0	0	0	0	0	0	0	0	0	0	0	0	0	0	0
3.6724e+12	712.51	0	0	0	0	0	0	0	0	0	0	0	0	0	0	0	0	0	0	0	0	0	0	0	0	0	0	0	0	727.1	0	0	0	0	0	0	0	0	0	0	0	0	0	0	0	0	0	0	0
3.7189e+12	701.97	0	0	0	0	0	0	0	0	0	0	0	0	0	0	0	0	0	0	0	0	0	0	0	0	0	0	0	0	717.43	0	0	0	0	0	0	0	0	0	0	0	0	0	0	0	0	0	0	0
3.7654e+12	692.67	0	0	0	0	0	0	0	0	0	0	0	0	0	0	0	0	0	0	0	0	0	0	0	0	0	0	0	0	710.93	0	0	0	0	0	0	0	0	0	0	0	0	0	0	0	0	0	0	0
3.8119e+12	743.24	0	0	0	0	0	0	0	0	0	0	0	0	0	0	0	0	0	0	0	0	0	0	0	0	0	0	694.46	0	760.28	0	0	0	0	0	0	0	0	0	0	0	0	0	0	0	0	0	0	0
3.8584e+12	716.25	0	0	0	0	0	0	0	0	0	0	0	0	0	0	0	0	0	0	0	0	0	0	0	0	0	0	692.49	0	731.5	0	0	0	0	0	0	0	0	0	0	0	0	0	0	0	0	0	0	0
3.9049e+12	705.68	0	0	0	0	0	0	0	0	0	0	0	0	0	0	0	0	0	0	0	0	0	0	0	0	0	0	0	0	721.26	0	0	0	0	0	0	0	0	0	0	0	0	0	0	0	0	0	0	0
3.9513e+12	697.7	0	0	0	0	0	0	0	0	0	0	0	0	0	0	0	0	0	0	0	0	0	0	0	0	0	0	0	0	714.71	0	0	0	0	0	0	0	0	0	0	0	0	0	0	0	0	0	0	0
3.9978e+12	751.25	0	0	0	0	0	0	0	0	0	0	0	0	692.4	0	0	0	0	0	0	0	0	0	0	0	0	0	696.76	0	770.78	0	0	0	0	0	0	0	693.46	0	0	0	0	0	0	0	0	0	0	0
4.0443e+12	719.85	0	0	0	0	0	0	0	0	0	0	0	0	691.61	0	0	0	0	0	0	0	0	0	0	0	0	0	696.34	0	736.05	0	0	0	0	0	0	0	692.76	0	0	0	0	0	0	0	0	0	0	0
4.0908e+12	709.04	0	0	0	0	0	0	0	0	0	0	0	0	691.6	0	0	0	0	0	0	0	0	0	0	0	0	0	0	0	725.03	0	0	0	0	0	0	0	692.78	0	0	0	0	0	0	0	0	0	0	0
4.1373e+12	701.33	0	0	0	0	0	0	0	0	0	0	0	0	691.09	0	0	0	0	0	0	0	0	0	0	0	0	0	0	0	718.3	0	0	0	0	0	0	0	692.3	0	0	0	0	0	0	0	0	0	0	0
4.1838e+12	760.35	0	0	0	0	0	0	0	0	0	0	0	0	697.45	0	0	0	0	0	0	0	0	0	0	0	0	0	699.58	0	783.68	0	0	0	0	0	0	0	698.55	0	0	0	0	0	0	0	0	0	0	0
4.2303e+12	723.34	0	0	0	0	0	0	0	0	0	0	0	0	696.72	0	0	0	0	0	0	0	0	0	0	0	0	0	699.98	0	740.77	0	0	0	0	0	0	0	697.95	0	0	0	0	0	0	0	0	0	0	0
4.2768e+12	712.09	0	0	0	0	0	0	0	0	0	0	0	0	696.76	0	0	0	0	0	0	0	0	0	0	0	0	0	693.87	0	728.87	0	0	0	0	0	0	0	697.99	0	0	0	0	0	0	0	0	0	0	0
4.3232e+12	704.62	0	0	0	0	0	0	0	0	0	0	0	0	696.2	0	0	0	0	0	0	0	0	0	0	0	0	0	0	0	721.82	0	0	0	0	0	0	0	697.41	0	0	0	0	0	0	0	0	0	0	0
4.3697e+12	770.19	0	0	0	0	0	0	0	0	0	0	0	0	702.08	0	0	0	0	0	0	0	0	0	0	0	0	0	699.37	0	799.21	0	689.78	0	0	0	0	0	703.16	0	0	0	693.06	0	0	0	0	0	0	0
4.4162e+12	726.46	0	0	0	0	0	0	0	0	0	0	0	0	701.55	0	0	0	0	0	0	0	0	0	0	0	0	0	702.8	0	745.6	0	0	0	0	0	0	0	702.69	0	0	0	692.21	0	0	0	0	0	0	0
4.4627e+12	714.82	0	0	0	0	0	0	0	0	0	0	0	0	701.7	0	0	0	0	0	0	0	0	0	0	0	0	0	697.02	0	732.78	0	0	0	0	0	0	0	702.9	0	0	0	691.68	0	0	0	0	0	0	0
4.5092e+12	707.47	0	0	0	0	0	0	0	0	0	0	0	0	701.09	0	0	0	0	0	0	0	0	0	0	0	0	0	0	0	725.38	0	0	0	0	0	0	0	702.3	0	0	0	691.33	0	0	0	0	0	0	0
4.5557e+12	786.34	0	0	0	0	0	0	0	0	0	0	0	0	706.47	0	0	0	0	0	0	0	0	0	0	0	0	0	701.23	0	818.6	0	693.79	0	0	0	0	0	707.55	0	0	0	698.26	0	0	0	0	0	0	0
4.6022e+12	729.82	0	0	0	0	0	0	0	0	0	0	0	0	706	0	0	0	0	0	0	0	0	0	0	0	0	0	706.39	0	750.62	0	0	0	0	0	0	0	707.16	0	0	0	697.38	0	0	0	0	0	0	0
4.6486e+12	717.61	0	0	0	0	0	0	0	0	0	0	0	0	706.35	0	0	0	0	0	0	0	0	0	0	0	0	0	700.55	0	736.73	0	0	0	0	0	0	0	707.56	0	0	0	696.85	0	0	0	0	0	0	0
4.6951e+12	710.13	0	0	0	0	0	0	0	0	0	0	0	0	705.7	0	0	0	0	0	0	0	0	0	0	0	0	0	694.01	0	728.95	0	0	0	0	0	0	0	706.92	0	0	0	696.52	0	0	0	0	0	0	0
4.7416e+12	811.52	0	0	0	0	0	0	0	0	0	0	0	0	710.61	0	0	0	0	0	0	0	0	0	0	0	0	0	701.19	0	842.52	0	697.56	0	0	0	0	0	711.7	0	0	0	703.12	0	0	0	0	0	0	0
4.7881e+12	733.41	0	0	0	0	0	0	0	0	0	0	0	0	710.15	0	0	0	0	0	0	0	0	0	0	0	0	0	709.38	0	755.84	0	0	0	0	0	0	0	711.32	0	0	0	702.19	0	0	0	0	0	0	0
4.8346e+12	720.43	0	0	0	0	0	0	0	0	0	0	0	0	710.71	0	0	0	0	0	0	0	0	0	0	0	0	0	703.45	0	740.57	0	0	0	0	0	0	0	711.94	0	0	0	701.78	0	0	0	0	0	0	0
4.8811e+12	712.74	0	0	0	0	0	0	0	0	0	0	0	0	710.06	0	0	0	0	0	0	0	0	0	0	0	0	0	697.77	0	732.32	0	0	0	0	0	0	0	711.29	0	0	0	701.49	0	0	0	0	0	0	0
4.9276e+12	847.2	0	0	0	0	0	0	0	0	0	0	0	0	714.55	0	0	0	0	0	0	0	0	0	0	0	0	0	700.37	0	871.86	0	699.27	0	0	0	0	691.97	715.65	0	0	0	707.75	0	0	0	0	0	0	0
4.974e+12	737.22	0	0	0	0	0	0	0	0	0	0	0	0	714.08	0	0	0	0	0	0	0	0	0	0	0	0	0	712.11	0	761.22	0	0	0	0	0	0	691.55	715.26	0	0	0	706.77	0	0	0	0	0	0	0
5.0205e+12	723.25	0	0	0	0	0	0	0	0	0	0	0	0	714.87	0	0	0	0	0	0	0	0	0	0	0	0	0	705.93	0	744.38	0	0	0	0	0	0	691.06	716.11	0	0	0	706.43	0	0	0	0	0	0	0
5.067e+12	715.32	0	0	0	0	0	0	0	0	0	0	0	0	714.22	0	0	0	0	0	0	0	0	0	0	0	0	0	700.46	0	735.62	0	0	0	0	0	0	690.58	715.45	0	0	0	706.2	0	0	0	0	0	0	0
5.1135e+12	894.18	0	0	0	0	0	0	0	0	0	0	0	0	718.33	0	0	0	0	0	0	0	0	0	0	0	0	0	698.22	0	910.62	0	699.2	0	0	0	0	697.19	719.45	0	0	0	712.14	0	0	0	0	0	0	0
5.16e+12	741.18	0	0	0	0	0	0	0	0	0	0	0	0	717.8	0	0	0	0	0	0	0	0	0	0	0	0	0	714.86	0	766.66	0	0	0	0	0	0	696.72	718.99	0	0	0	711.08	0	0	0	0	0	0	0
5.2065e+12	726.01	0	0	0	0	0	0	0	0	0	0	0	0	718.83	0	0	0	0	0	0	0	0	0	0	0	0	0	708.44	0	748.2	0	0	0	0	0	0	696.2	720.08	0	0	0	710.8	0	0	0	0	0	0	0
5.253e+12	717.82	0	0	0	0	0	0	0	0	0	0	0	0	718.18	0	0	0	0	0	0	0	0	0	0	0	0	0	703.01	0	738.95	0	0	0	0	0	0	695.73	719.42	0	0	0	710.63	0	0	0	0	0	0	0
5.2995e+12	969.41	0	0	0	0	0	0	0	0	0	0	0	0	721.95	0	0	0	0	0	0	0	0	0	0	0	0	0	699.05	0	977.4	0	0	0	0	0	0	702.11	723.07	0	0	0	716.31	0	0	0	0	0	0	0
5.3459e+12	745.4	0	0	0	0	0	0	0	0	0	0	0	0	721.31	0	0	0	0	0	0	0	0	0	0	0	0	0	718.5	0	772.39	0	0	0	0	0	0	701.65	722.5	0	0	0	715.15	0	0	0	0	0	0	0
5.3924e+12	728.81	0	0	0	0	0	0	0	0	0	0	0	0	722.6	0	0	0	0	0	0	0	0	0	0	0	0	0	711.26	0	752.09	0	0	0	0	0	0	701.12	723.88	0	0	0	714.94	0	0	0	0	0	0	0
5.4389e+12	720.34	0	0	0	0	0	0	0	0	0	0	0	0	721.96	0	0	0	0	0	0	0	0	0	0	0	0	0	705.64	0	742.32	0	0	0	0	0	0	700.68	723.22	0	0	0	714.83	0	0	0	0	0	0	0
5.4854e+12	714.27	0	0	0	0	0	0	0	0	0	0	0	0	720.38	0	0	0	0	0	0	0	0	0	0	0	0	0	700.35	0	735.81	0	0	0	0	0	0	700.3	721.6	0	0	0	714.25	0	0	0	0	0	0	0
5.5319e+12	749.93	0	0	0	0	0	0	0	0	0	0	0	0	724.61	0	0	0	0	0	0	0	0	0	0	0	0	0	721.58	0	778.46	0	0	0	0	0	0	706.32	725.82	0	0	0	719.03	0	0	0	0	0	0	0
5.5784e+12	731.68	0	0	0	0	0	0	0	0	0	0	0	0	726.2	0	0	0	0	0	0	0	0	0	0	0	0	0	713.82	0	756.06	0	0	0	0	0	0	705.77	727.49	0	0	0	718.87	0	0	0	0	0	0	0
5.6249e+12	722.84	0	0	0	0	0	0	0	0	0	0	0	0	725.57	0	0	0	0	0	0	0	0	0	0	0	0	0	708	0	745.67	0	0	0	0	0	0	705.34	726.84	0	0	0	718.83	0	0	0	0	0	0	0
5.6713e+12	716.68	0	0	0	0	0	0	0	0	0	0	0	0	723.9	0	0	0	0	0	0	0	0	0	0	0	0	0	702.93	0	738.86	0	0	0	0	0	0	704.97	725.14	0	0	0	718.24	0	0	0	0	0	0	0
5.7178e+12	754.79	0	0	0	0	0	0	0	0	0	0	0	0	727.73	0	0	0	0	0	0	0	0	0	0	0	0	0	724.51	0	784.82	0	0	0	0	0	0	710.75	728.94	0	0	0	722.72	0	0	0	0	0	0	0
5.7643e+12	734.56	0	0	0	0	0	0	0	0	0	0	0	0	729.63	0	0	0	0	0	0	0	0	0	0	0	0	0	716.33	0	760.01	0	0	0	0	0	0	710.17	730.94	0	0	0	722.61	0	0	0	0	0	0	0
5.8108e+12	725.28	0	0	0	0	0	0	0	0	0	0	0	0	729.03	0	0	0	0	0	0	0	0	0	0	0	0	0	710.32	0	748.92	0	0	0	0	0	0	709.74	730.32	0	0	0	722.64	0	0	0	0	0	0	0
5.8573e+12	718.97	0	0	0	0	0	0	0	0	0	0	0	0	727.28	0	0	0	0	0	0	0	0	0	0	0	0	0	705.3	0	741.77	0	0	0	0	0	0	709.39	728.53	0	0	0	722.04	0	0	0	0	0	0	0
5.9038e+12	760.03	0	0	0	0	0	0	0	0	0	0	0	0	730.67	0	0	0	0	0	0	0	0	0	0	0	0	0	727.81	0	791.39	0	0	0	0	0	0	714.95	731.9	0	0	0	726.25	0	0	0	0	0	0	0
5.9503e+12	737.47	0	0	0	0	0	0	0	0	0	0	0	0	732.91	0	0	0	0	0	0	0	0	0	0	0	0	0	718.97	0	763.92	0	0	0	0	0	0	714.35	734.24	0	0	0	726.17	0	0	0	0	0	0	0
5.9967e+12	727.7	0	0	0	0	0	0	0	0	0	0	0	0	732.36	0	0	0	0	0	0	0	0	0	0	0	0	0	712.63	0	752.11	0	0	0	0	0	0	713.92	733.67	0	0	0	726.29	0	0	0	0	0	0	0
6.0432e+12	721.19	0	0	0	0	0	0	0	0	0	0	0	0	730.52	0	0	0	0	0	0	0	0	0	0	0	0	0	707.57	0	744.63	0	0	0	0	0	0	713.59	731.8	0	0	0	725.68	0	0	0	0	0	0	0
6.0897e+12	765.8	0	0	0	0	0	0	0	0	0	0	0	0	733.47	0	0	0	0	0	0	0	0	0	0	0	0	0	731.33	0	798.27	0	691.13	0	0	0	0	718.96	734.71	0	0	0	729.63	0	0	0	0	0	0	0
6.1362e+12	740.43	0	0	0	0	0	0	0	0	0	0	0	0	736.04	0	0	0	0	0	0	0	0	0	0	0	0	0	721.82	0	767.83	0	0	0	0	0	0	718.32	737.39	0	0	0	729.57	0	0	0	0	0	0	0
6.1827e+12	730.11	0	0	0	0	0	0	0	0	0	0	0	0	735.56	0	0	0	0	0	0	0	0	0	0	0	0	0	715.11	0	755.3	0	0	0	0	0	0	717.9	736.89	0	0	0	729.77	0	0	0	0	0	0	0
6.2292e+12	723.39	0	0	0	0	0	0	0	0	0	0	0	0	733.65	0	0	0	0	0	0	0	0	0	0	0	0	0	709.92	0	747.49	0	0	0	0	0	0	717.58	734.94	0	0	0	729.16	0	0	0	0	0	0	0
6.2757e+12	772.3	0	0	0	0	0	0	0	0	0	0	0	0	736.13	0	0	0	0	0	0	0	0	0	0	0	0	0	734.4	0	805.62	0	695.35	0	0	0	0	722.78	737.38	0	0	0	732.86	0	0	0	0	0	0	0
6.3222e+12	743.46	0	0	0	0	0	0	0	0	0	0	0	0	739.01	0	0	0	0	0	0	0	0	0	0	0	0	0	724.4	0	771.81	0	0	0	0	0	0	722.1	740.38	0	0	0	732.8	0	0	0	0	0	0	0
6.3686e+12	732.52	0	0	0	0	0	0	0	0	0	0	0	0	738.63	0	0	0	0	0	0	0	0	0	0	0	0	0	717.37	0	758.51	0	0	0	0	0	0	721.69	739.99	0	0	0	733.1	0	0	0	0	0	0	0
6.4151e+12	725.56	0	0	0	0	0	0	0	0	0	0	0	0	736.66	0	0	0	0	0	0	0	0	0	0	0	0	0	712.05	0	750.35	0	0	0	0	0	0	721.39	737.97	0	0	0	732.49	0	0	0	0	0	0	0
6.4616e+12	779.68	0	0	0	693.52	0	0	0	0	0	0	0	0	738.67	0	0	0	0	0	0	0	0	0	0	0	0	0	737.62	0	813.51	0	698.99	0	0	0	0	726.42	739.92	0	0	0	735.97	0	0	0	0	0	0	0
6.5081e+12	746.54	0	0	0	692.39	0	0	0	0	0	0	0	0	741.84	0	0	0	0	0	0	0	0	0	0	0	0	0	727.12	0	775.88	0	0	0	0	0	0	725.71	743.23	0	0	0	735.87	0	0	0	0	0	0	0
6.5546e+12	734.92	0	0	0	691.41	0	0	0	0	0	0	0	0	741.59	0	0	0	0	0	0	0	0	0	0	0	0	0	719.69	0	761.75	0	0	0	0	0	0	725.3	742.96	0	0	0	736.28	0	0	0	0	0	0	0
6.6011e+12	727.7	0	0	0	690.59	0	0	0	0	0	0	0	0	739.56	0	0	0	0	0	0	0	0	0	0	0	0	0	714.17	0	753.21	0	0	0	0	0	0	725.02	740.89	0	0	0	735.68	0	0	0	0	0	0	0
6.6476e+12	788.16	0	0	0	696.93	0	0	0	0	0	0	0	0	741.12	0	0	0	0	0	0	0	0	0	0	0	0	0	740.45	0	822	0	701.92	0	0	0	0	729.91	742.37	0	0	0	738.97	0	0	0	0	0	0	0
6.694e+12	749.64	0	0	0	695.85	0	0	0	0	0	0	0	0	744.52	0	0	0	0	0	0	0	0	0	0	0	0	0	729.67	0	779.96	0	0	0	0	0	0	729.16	745.92	0	0	0	738.81	0	0	0	0	0	0	0
6.7405e+12	737.28	0	0	0	694.89	0	0	0	0	0	0	0	0	744.43	0	0	0	0	0	0	0	0	0	0	0	0	0	721.87	0	764.95	0	0	0	0	0	0	728.76	745.82	0	0	0	739.32	0	0	0	0	0	0	0
6.787e+12	729.8	0	0	0	694.07	0	0	0	0	0	0	0	0	742.36	0	0	0	0	0	0	0	0	0	0	0	0	0	716.19	0	755.99	0	0	0	0	0	0	728.49	743.7	0	0	0	738.74	0	0	0	0	0	0	0
6.8335e+12	798.29	0	0	0	700.18	0	0	0	0	0	0	0	0	743.49	0	0	0	0	0	0	0	0	0	0	0	0	0	742.87	0	831.29	0	704.33	0	690.42	0	0	733.25	744.76	0	0	0	741.86	0	0	0	0	0	0	0
6.88e+12	752.82	0	0	0	699.14	0	0	0	0	0	0	0	0	747.06	0	0	0	0	0	0	0	0	0	0	0	0	0	732.23	0	784.04	0	0	0	690.07	0	0	732.46	748.47	0	0	0	741.61	0	0	0	0	0	0	0
6.9265e+12	739.63	0	0	0	698.19	0	0	0	0	0	0	0	0	747.18	0	0	0	0	0	0	0	0	0	0	0	0	0	724.04	0	768.08	0	0	0	690.38	0	0	732.06	748.59	0	0	0	742.24	0	0	0	0	0	0	0
6.973e+12	731.86	0	0	0	697.38	0	0	0	0	0	0	0	0	745.07	0	0	0	0	0	0	0	0	0	0	0	0	0	718.18	0	758.71	0	0	0	0	0	0	731.82	746.44	0	0	0	741.69	0	0	0	0	0	0	0
7.0195e+12	810.53	693.19	0	0	703.26	0	0	0	0	0	0	0	0	745.84	0	0	0	0	0	0	0	0	0	0	0	0	0	744.58	0	841.76	0	707.22	0	693.06	0	0	736.46	747.12	691.79	0	0	744.67	0	0	0	0	0	0	0
7.0659e+12	756.09	692.63	0	0	702.22	0	0	0	0	0	0	0	0	749.46	0	0	0	0	0	0	0	0	0	0	0	0	0	734.9	0	788.12	0	0	0	692.47	0	0	735.63	750.89	690.71	0	0	744.29	0	0	0	0	0	0	0
7.1124e+12	742	692.07	0	0	701.29	0	0	0	0	0	0	0	0	749.83	0	0	0	0	0	0	0	0	0	0	0	0	0	726.25	0	771.2	0	0	0	692.78	0	0	735.22	751.26	0	0	0	745.04	0	0	0	0	0	0	0
7.1589e+12	733.91	691.47	0	0	700.5	0	0	0	0	0	0	0	0	747.7	0	0	0	0	0	0	0	0	0	0	0	0	0	720.16	0	761.41	0	0	0	691.54	0	0	735	749.09	0	0	0	744.53	0	0	0	0	0	0	0
7.2054e+12	825.68	697.23	0	0	706.18	0	0	0	0	0	0	0	0	748.17	0	0	0	0	0	0	0	0	0	0	0	0	0	744.82	0	854.17	0	711.15	0	695.79	0	0	739.53	749.46	694.86	0	0	747.38	0	0	0	0	0	0	0
7.2519e+12	759.47	696.67	0	0	705.15	0	0	0	0	0	0	0	0	751.73	0	0	0	0	0	0	0	0	0	0	0	0	0	737.35	0	792.26	0	0	0	694.61	0	0	738.66	753.17	693.75	0	0	746.85	0	0	0	0	0	0	0
7.2984e+12	744.37	696.08	0	0	704.22	0	0	0	0	0	0	0	0	752.38	0	0	0	0	0	0	0	0	0	0	0	0	0	728.23	0	774.33	0	0	0	694.87	0	0	738.24	753.83	692.65	0	0	747.72	0	0	0	0	0	0	0
7.3449e+12	735.93	695.5	0	0	703.45	0	0	0	0	0	0	0	0	750.25	0	0	0	0	0	0	0	0	0	0	0	0	0	721.94	0	764.12	0	0	0	693.73	0	0	738.04	751.66	691.67	0	0	747.26	0	0	0	0	0	0	0
7.3913e+12	844.61	701.04	0	0	708.97	0	0	0	0	0	0	0	0	750.48	0	0	0	0	0	0	0	0	0	0	0	0	0	742.66	0	869.47	0	714.67	0	698.08	0	0	742.49	751.79	697.78	0	0	750.01	0	0	0	0	0	0	0
7.4378e+12	762.96	700.48	0	0	707.92	0	0	0	0	0	0	0	0	753.85	0	0	0	0	0	0	0	0	0	0	0	0	0	739.87	0	796.49	0	0	0	696.83	0	0	741.58	755.3	696.71	0	0	749.3	0	0	0	0	0	0	0
7.4843e+12	746.72	699.92	0	0	707	0	0	0	0	0	0	0	0	754.84	0	0	0	0	0	0	0	0	0	0	0	0	0	730.3	0	777.48	0	0	0	697.01	0	0	741.14	756.3	695.58	0	0	750.28	0	0	0	0	0	0	0
7.5308e+12	737.92	699.34	0	0	706.25	0	0	0	0	0	0	0	0	752.72	0	0	0	0	0	0	0	0	0	0	0	0	0	723.8	0	766.83	0	0	0	696	0	0	740.96	754.15	694.64	0	0	749.89	0	0	0	0	0	0	0
7.5773e+12	868.8	704.66	0	0	711.61	0	0	0	0	0	0	0	0	752.79	0	0	0	0	0	0	0	691.39	691.47	0	0	0	0	738.05	0	889.41	0	717.9	0	700.29	0	0	745.33	754.11	700.52	0	0	752.57	0	693.2	0	0	0	0	0
7.6238e+12	766.59	704.11	0	0	710.56	0	0	0	0	0	0	0	0	755.85	0	0	0	0	0	0	0	690.89	690.38	0	0	0	0	742.56	0	800.79	0	0	0	699.11	0	0	744.39	757.3	699.46	0	0	751.65	0	692.8	0	0	0	0	0
7.6703e+12	749.1	703.54	0	0	709.63	0	0	0	0	0	0	0	0	757.19	0	0	0	0	0	0	0	690.41	0	0	0	0	0	732.45	0	780.64	0	0	0	699.32	0	0	743.92	758.67	698.38	0	0	752.74	0	692.41	0	0	0	0	0
7.7167e+12	739.9	702.97	0	0	708.91	0	0	0	0	0	0	0	0	755.12	0	0	0	0	0	0	0	0	0	0	0	0	0	725.7	0	769.54	0	0	0	698.29	0	0	743.77	756.57	697.44	0	0	752.43	0	692.01	0	0	0	0	0
7.7632e+12	901.49	708.09	0	0	714.13	0	0	0	0	0	0	0	0	755.07	0	0	0	0	0	0	0	695.47	694.17	0	0	0	0	731.38	0	917.64	0	715.71	0	702.53	0	0	748.08	756.42	703.15	0	0	755.04	0	697.46	0	0	0	0	0
7.8097e+12	770.41	707.54	0	0	713.07	0	0	0	0	0	0	0	0	757.7	0	0	0	0	0	0	0	694.99	693.08	0	0	0	0	745.32	0	805.14	0	690.63	0	701.25	0	0	747.11	759.17	702.08	0	0	753.91	0	697.05	0	0	0	0	0
7.8562e+12	751.5	706.98	0	0	712.14	0	0	0	0	0	0	0	0	759.46	0	0	0	0	0	0	0	694.51	691.92	0	0	0	0	734.64	0	783.79	0	0	0	701.54	0	0	746.6	760.95	701.04	0	0	755.1	0	696.64	0	0	0	0	0
7.9027e+12	741.87	706.41	0	0	711.45	0	0	0	0	0	0	0	0	757.45	0	0	0	0	0	0	0	694.02	690.86	0	0	0	0	727.63	0	772.21	0	0	0	700.51	0	0	746.47	758.91	700.1	0	0	754.87	0	696.22	0	0	0	0	0
7.9492e+12	953.87	711.35	0	0	716.55	0	0	0	0	0	0	0	0	757.31	0	0	0	0	0	0	0	699.4	696.86	0	0	0	0	724.97	0	965.49	0	698.29	0	704.65	0	0	750.72	758.68	705.67	0	0	757.45	0	701.46	0	0	0	692.57	0
7.9957e+12	774.46	710.8	0	0	715.48	0	0	0	0	0	0	0	0	759.44	0	0	0	0	0	0	0	698.92	695.75	0	0	0	0	748.08	0	809.53	0	693.97	0	703.49	0	0	749.73	760.91	704.61	0	0	756.1	0	701.04	0	0	0	691.85	0
8.0422e+12	753.94	710.25	0	0	714.54	0	0	0	0	0	0	0	0	761.64	0	0	0	0	0	0	0	698.44	694.56	0	0	0	0	736.71	0	786.89	0	0	0	703.62	0	0	749.18	763.14	703.56	0	0	757.36	0	700.62	0	0	0	691.17	0
8.0886e+12	743.85	709.68	0	0	713.88	0	0	0	0	0	0	0	0	759.71	0	0	0	0	0	0	0	697.95	693.52	0	0	0	0	729.4	0	774.83	0	0	0	702.48	0	0	749.07	761.2	702.68	0	0	757.23	0	700.2	0	0	0	690.5	0
8.1351e+12	737.07	709.11	0	0	713.16	0	0	0	0	0	0	0	0	756.67	0	0	0	0	0	0	0	697.47	692.58	0	0	0	0	723.93	0	766.65	0	0	0	700.47	0	0	748.7	758.12	701.82	0	0	755.85	0	699.79	0	0	0	0	0
8.1816e+12	778.79	713.91	0	0	717.8	0	0	0	0	0	0	0	0	761.06	0	0	0	0	0	0	0	702.64	698.3	0	0	0	0	750.81	0	813.98	0	698.08	0	705.12	0	0	752.26	762.54	707.04	0	691.6	758.21	0	704.86	0	0	0	695.31	0
8.2281e+12	756.41	713.36	0	0	716.85	0	0	0	0	0	0	0	0	763.72	0	0	0	0	0	0	0	702.15	697.17	0	0	0	0	738.76	0	789.96	0	0	0	705.53	0	0	751.67	765.24	705.98	0	690.5	759.52	0	704.44	0	0	0	694.62	0
8.2746e+12	745.82	712.79	0	0	716.21	0	0	0	0	0	0	0	0	761.91	0	0	0	0	0	0	0	701.67	696.11	0	0	0	0	731.17	0	777.43	0	0	0	704.41	0	0	751.56	763.41	705.12	0	0	759.51	0	704.03	0	0	0	693.95	0
8.3211e+12	738.82	712.23	0	0	715.51	0	0	0	0	0	0	0	0	758.84	0	0	0	0	0	0	0	701.18	695.16	0	0	0	0	725.56	0	768.97	0	0	0	702.48	0	0	751.22	760.31	704.28	0	0	758.15	0	703.61	0	0	0	693.28	0
8.3676e+12	783.36	716.88	0	0	720.03	692.8	0	0	0	0	0	0	0	762.58	0	0	692.38	0	0	0	0	706.16	700.68	0	0	0	0	753.65	692.38	818.55	0	700.8	0	706.87	0	0	754.71	764.07	709.34	0	694.11	760.27	0	708.5	0	0	0	698.62	0
8.414e+12	758.9	716.33	0	0	719.06	691.93	0	0	0	0	0	0	0	765.72	0	0	691.38	0	0	0	0	705.68	699.54	0	0	0	0	740.88	691.38	793.03	0	0	0	707.47	0	0	754.06	767.25	708.27	0	693.03	761.59	0	708.08	0	0	0	697.92	0
8.4605e+12	747.78	715.76	0	0	718.44	691.01	0	0	0	0	0	0	0	764.05	0	0	690.36	0	0	0	0	705.2	698.54	0	0	0	0	732.98	690.36	780.01	0	0	0	706.38	0	0	753.96	765.57	707.44	0	691.98	761.7	0	707.66	0	0	0	697.24	0
8.507e+12	740.54	715.2	0	0	717.77	690.13	0	0	0	0	0	0	0	760.96	0	0	0	0	0	0	0	704.71	697.63	0	0	0	0	727.2	0	771.29	0	0	0	704.46	0	0	753.64	762.44	706.63	0	691	760.38	0	707.25	0	0	0	696.58	0
8.5535e+12	788.29	719.72	0	0	722.17	695.59	0	0	0	0	0	0	0	764.01	0	0	694.98	0	0	0	0	709.53	703	0	0	0	0	756.54	694.98	823.28	0	703.67	0	708.64	0	0	757.07	765.5	711.54	0	696.67	762.27	0	711.97	0	0	0	701.74	0
8.6e+12	761.43	719.17	0	0	721.18	694.72	0	0	0	0	0	0	0	767.62	0	0	693.93	0	0	0	0	709.04	701.87	0	0	0	0	742.99	693.93	796.11	0	0	0	709.44	0	0	756.37	769.16	710.47	0	695.55	763.57	0	711.55	0	0	0	701.05	0
8.6465e+12	749.74	718.6	0	0	720.58	693.79	0	0	0	0	0	0	0	766.12	0	0	692.92	0	0	0	0	708.56	700.88	0	0	0	0	734.76	692.92	782.59	0	0	0	708.31	0	0	756.28	767.65	709.66	0	694.44	763.81	0	711.13	0	0	0	700.37	0
8.693e+12	742.25	718.03	0	0	719.93	692.89	0	0	0	0	0	0	0	763.02	0	0	691.97	0	0	0	0	708.08	699.96	0	0	0	0	728.81	691.97	773.6	0	0	0	706.32	0	0	755.98	764.52	708.87	0	693.47	762.54	0	710.7	0	0	0	699.7	0
8.7394e+12	793.63	722.43	0	0	724.23	698.26	0	0	0	0	0	692.41	0	765.36	0	0	697.47	0	0	0	0	712.73	705.19	0	0	0	0	759.41	697.47	828.23	0	706.39	0	710.16	0	0	759.36	766.85	713.67	0	698.99	764.23	0	715.28	0	0	0	704.69	0
8.7859e+12	764	721.88	0	0	723.22	697.39	0	0	0	0	0	691.92	0	769.43	0	0	696.51	0	0	0	0	712.25	704.07	0	0	0	0	745.06	696.51	799.2	0	0	0	711.25	0	0	758.59	770.97	712.59	0	697.95	765.47	0	714.85	0	0	0	704.03	0
8.8324e+12	751.7	721.32	0	0	722.64	696.52	0	0	0	0	0	691.44	0	768.13	0	0	695.46	0	0	0	0	711.76	703.13	0	0	0	0	736.47	695.46	785.17	0	0	0	710.1	0	0	758.5	769.67	711.79	0	696.93	765.84	0	714.43	0	0	0	703.35	0
8.8789e+12	743.94	720.75	0	0	722.01	695.6	0	0	0	0	0	690.91	0	765.03	0	0	694.46	0	0	0	0	711.28	702.25	0	0	0	0	730.34	694.46	775.9	0	0	0	708.06	0	0	758.23	766.55	711.03	0	695.94	764.63	0	714.01	0	0	0	702.68	0
8.9254e+12	799.46	725.03	0	0	726.22	700.8	0	0	0	0	0	696.13	0	766.65	0	0	699.83	0	0	0	0	715.79	707.33	0	0	0	0	762.2	699.83	833.45	0	707.92	0	711.5	0	0	761.59	768.15	715.72	0	701.29	766.15	0	718.45	0	0	0	707.5	0
8.9719e+12	766.61	724.49	0	0	725.18	699.94	0	0	0	0	0	695.64	0	771.14	0	0	698.85	0	0	0	0	715.31	706.2	0	0	0	0	747.13	698.85	802.29	0	0	0	712.81	0	0	760.75	772.69	714.62	0	700.22	767.29	0	718.02	0	0	0	706.85	0
9.0184e+12	753.65	723.92	0	0	724.61	699.05	0	0	0	0	0	695.12	0	770.07	0	0	697.87	0	0	0	0	714.82	705.24	0	0	0	0	738.16	697.87	787.73	0	0	0	711.75	0	0	760.66	771.63	713.83	0	699.18	767.8	0	717.59	0	0	0	706.19	0
9.0649e+12	745.61	723.35	0	0	724.01	698.18	0	0	0	0	0	694.62	0	766.99	0	0	696.93	0	0	0	0	714.34	704.37	0	0	0	0	731.85	696.93	778.18	0	0	0	709.73	0	0	760.41	768.53	713.09	0	698.23	766.65	0	717.17	0	0	0	705.52	0
9.1113e+12	805.91	727.53	0	0	728.14	703.21	0	0	0	0	0	699.67	0	767.91	0	0	702.1	0	0	0	0	718.72	709.33	0	0	0	0	764.93	702.1	839.03	0	710.93	0	712.83	0	0	763.74	769.42	717.67	0	703.43	768.05	0	721.48	0	0	0	710.18	0
9.1578e+12	769.28	726.98	0	0	727.06	702.36	0	0	0	0	0	699.17	0	772.76	0	0	701.14	0	0	0	0	718.23	708.19	0	0	0	0	749.22	701.14	805.37	0	0	0	714.38	0	0	762.85	774.32	716.55	0	702.4	769.04	0	721.05	0	0	0	709.54	0
9.2043e+12	755.6	726.41	0	0	726.51	701.5	0	0	0	0	0	698.68	0	771.95	0	0	700.13	0	0	0	0	717.75	707.27	0	0	0	0	739.86	700.13	790.26	0	0	0	713.38	0	0	762.73	773.53	715.78	0	701.39	769.69	0	720.62	0	0	0	708.89	0
9.2508e+12	747.27	725.84	0	0	725.93	700.63	0	0	0	0	0	698.18	0	768.91	0	0	699.18	0	0	0	0	717.26	706.42	0	0	0	0	733.36	699.18	780.43	0	0	0	711.32	0	0	762.52	770.47	715.06	0	700.42	768.62	0	720.19	0	0	0	708.23	0
9.2973e+12	813.14	729.92	0	0	729.98	705.51	0	0	0	0	0	703.03	0	769.17	0	0	704.22	0	0	0	0	721.52	711.25	0	0	0	0	767.47	704.22	845.08	0	714.57	0	714.1	0	0	765.84	770.69	719.54	0	705.47	769.93	0	724.38	0	0	0	712.74	0
9.3438e+12	772.01	729.38	0	0	728.87	704.67	0	0	0	0	0	702.54	0	774.29	0	0	703.27	0	0	0	0	721.03	710.1	0	0	0	0	751.37	703.27	808.43	0	0	0	715.97	0	0	764.88	775.86	718.4	0	704.42	770.72	0	723.95	0	0	0	712.11	0
9.3903e+12	757.56	728.81	0	0	728.32	703.8	0	0	0	0	0	702.05	0	773.78	0	0	702.31	0	0	0	0	720.55	709.17	0	0	0	0	741.59	702.31	792.76	0	0	0	715.08	0	0	764.74	775.36	717.63	0	703.42	771.51	0	723.52	0	0	0	711.46	0
9.4367e+12	748.92	728.24	0	0	727.77	702.95	0	0	0	0	0	701.55	0	770.78	0	0	701.39	0	0	0	0	720.06	708.36	0	0	0	0	734.89	701.39	782.65	0	0	0	712.99	0	0	764.55	772.36	716.94	0	702.52	770.53	0	723.09	0	0	0	710.81	0
9.4832e+12	821.39	732.22	0	0	731.76	707.69	0	0	0	690.73	0	706.23	0	770.45	0	0	706.29	0	0	0	0	724.2	713.1	0	0	0	0	769.63	706.29	851.83	0	716.74	0	715.43	692.45	0	767.86	771.98	721.35	0	707.45	771.78	0	727.17	0	0	0	715.19	0
9.5297e+12	774.82	731.68	0	0	730.61	706.87	0	0	0	690.11	0	705.74	0	775.73	0	0	705.33	0	0	0	0	723.71	711.95	0	0	0	0	753.57	705.33	811.49	0	0	0	717.52	691.69	0	766.85	777.3	720.19	0	706.42	772.34	0	726.74	0	0	0	714.56	0
9.5762e+12	759.53	731.11	0	0	730.07	706.02	0	0	0	0	0	705.25	0	775.53	0	0	704.35	0	0	0	0	723.23	711.04	0	0	0	0	743.31	704.35	795.23	0	0	0	716.77	690.94	0	766.68	777.13	719.42	0	705.41	773.26	0	726.3	0	0	0	713.92	0
9.6227e+12	750.57	730.54	0	0	729.54	705.17	0	0	0	0	0	704.76	0	772.61	0	0	703.45	0	0	0	0	722.74	710.24	0	0	0	0	736.39	703.45	784.84	0	0	0	714.65	690.21	0	766.52	774.2	718.76	0	704.49	772.38	0	725.86	0	0	0	713.27	0
9.6692e+12	831.04	734.44	0	0	733.49	709.79	0	0	0	693.89	0	709.28	0	771.78	0	0	708.25	0	0	0	0	726.78	714.89	0	0	0	0	770.93	708.25	859.61	0	720.49	0	716.74	695.24	0	769.83	773.33	723.09	0	709.33	773.62	0	729.85	0	0	0	717.54	0
9.7157e+12	777.72	733.9	0	0	732.3	708.98	0	0	0	693.27	0	708.8	0	777.08	0	0	707.32	0	0	0	0	726.29	713.72	0	0	0	0	755.73	707.32	814.55	0	692.68	0	718.88	694.49	0	768.76	778.66	721.92	0	708.3	773.89	0	729.41	0	0	0	716.91	0
9.7622e+12	761.52	733.33	0	0	731.75	708.13	0	0	0	692.63	0	708.31	0	777.23	0	0	706.37	0	0	0	0	725.8	712.82	0	0	0	0	744.97	706.37	797.69	0	0	0	718.23	693.76	0	768.56	778.83	721.15	0	707.33	774.95	0	728.97	0	0	0	716.28	0
9.8086e+12	752.21	732.75	0	0	731.26	707.29	0	0	0	691.94	0	707.82	0	774.39	0	0	705.47	0	0	0	0	725.31	712.07	0	0	0	0	737.81	705.47	787.01	0	0	0	716.08	692.96	0	768.42	775.99	720.52	0	706.46	774.16	0	728.53	0	0	0	715.63	0
9.8551e+12	842.66	736.57	0	0	735.16	711.8	0	0	0	696.92	0	712.2	0	773.2	0	0	710.16	0	0	0	0	729.25	716.64	0	0	0	0	770.8	710.16	868.95	0	724.44	0	717.92	697.91	0	771.73	774.76	724.79	0	711.18	775.42	0	732.42	0	0	0	719.79	0
9.9016e+12	780.7	736.03	0	0	733.93	711	0	0	0	696.3	0	711.71	0	778.34	0	0	709.21	0	0	0	0	728.76	715.45	0	0	0	0	757.89	709.21	817.64	0	695.56	0	720.13	697.17	0	770.62	779.92	723.59	0	710.14	775.4	0	731.98	0	0	0	719.16	0
9.9481e+12	763.51	735.46	0	0	733.38	710.16	0	0	0	695.69	0	711.23	0	778.86	0	0	708.25	0	0	0	0	728.28	714.52	0	0	0	0	746.62	708.25	800.13	0	0	0	719.66	696.42	0	770.37	780.47	722.81	0	709.13	776.57	0	731.54	0	0	0	718.53	0
9.9946e+12	753.83	734.88	0	0	732.91	709.33	0	0	0	695	0	710.74	0	776.12	0	0	707.37	0	0	0	0	727.78	713.77	0	0	0	0	739.24	707.37	789.17	0	0	0	717.51	695.7	0	770.25	777.74	722.19	0	708.26	775.9	0	731.1	0	0	0	717.89	0
1.0041e+13	857.22	738.63	0	0	736.77	713.73	0	0	0	699.8	0	714.99	0	774.7	0	0	711.97	0	690.65	0	0	731.63	718.27	0	0	0	0	768.61	711.97	880.71	0	728.51	0	719.15	700.44	0	773.58	776.27	726.41	0	712.91	777.2	0	734.9	0	0	0	721.95	0
1.0088e+13	783.79	738.09	0	0	735.51	712.93	0	0	0	699.18	0	714.5	0	779.51	0	0	711.05	0	0	0	0	731.14	717.09	0	0	0	0	760.13	711.05	820.77	0	698.69	0	721.35	699.71	0	772.43	781.09	725.19	0	711.9	776.85	0	734.45	0	0	0	721.32	0
1.0134e+13	765.51	737.52	0	0	734.94	712.1	0	0	0	698.57	0	714.02	0	780.43	0	0	710.09	0	0	0	0	730.65	716.18	0	0	0	0	748.3	710.09	802.56	0	0	0	721.12	698.98	0	772.13	782.05	724.41	0	710.9	778.12	0	734.01	0	0	0	720.7	0
1.0181e+13	755.45	736.93	0	0	734.5	711.27	0	0	0	697.94	0	713.53	0	777.81	0	0	709.2	0	0	0	0	730.16	715.44	0	0	0	0	740.67	709.2	791.32	0	0	0	718.95	698.23	0	772.03	779.44	723.81	0	710.03	777.57	0	733.56	0	0	0	720.06	0
1.0227e+13	876.17	740.61	0	0	738.34	715.58	0	0	0	702.55	0	717.66	0	776.28	0	0	713.69	0	692.59	0	0	733.92	719.86	0	0	0	0	763.47	713.69	896.39	0	728.18	0	720.43	702.85	0	775.37	777.87	727.98	0	714.58	778.94	0	737.28	0	0	0	724.02	0
1.0274e+13	787	740.08	0	0	737.03	714.79	0	0	0	701.93	0	717.17	0	780.59	0	0	712.77	0	691.69	0	0	733.43	718.66	0	0	0	0	762.42	712.77	823.93	0	700.8	0	722.5	702.13	0	774.19	782.19	726.73	0	713.55	778.26	0	736.83	0	0	0	723.4	0
1.032e+13	767.53	739.5	0	0	736.45	713.96	0	0	0	701.32	0	716.69	0	781.94	0	0	711.83	0	690.79	0	0	732.94	717.73	0	0	0	0	750	711.83	804.98	0	0	0	722.53	701.4	0	773.83	783.56	725.93	0	712.55	779.62	0	736.39	0	0	0	722.77	0
1.0366e+13	757.07	738.91	0	0	736.04	713.14	0	0	0	700.71	0	716.2	0	779.45	0	0	710.98	0	0	0	0	732.44	717.04	0	0	0	0	742.11	710.98	793.45	0	0	0	720.38	700.68	0	773.75	781.09	725.37	0	711.74	779.19	0	735.94	0	0	0	722.14	0
1.0413e+13	902.34	742.53	0	0	739.85	717.35	0	0	0	705.17	0	720.22	0	777.92	0	0	715.39	0	694.6	0	0	736.13	721.42	0	0	0	0	755	715.39	918.93	0	725.98	0	721.75	705.15	0	777.11	779.52	729.5	0	716.22	780.64	0	739.58	0	0	0	726.01	0
1.0459e+13	790.37	741.99	0	0	738.52	716.58	0	0	0	704.55	0	719.73	0	781.59	0	0	714.47	0	693.61	0	0	735.63	720.21	0	0	0	0	764.77	714.47	827.15	0	702.81	0	723.58	704.44	0	775.91	783.2	728.24	0	715.19	779.64	0	739.13	0	0	0	725.4	0
1.0506e+13	769.58	741.42	0	0	737.9	715.75	0	0	0	703.94	0	719.24	0	783.38	0	0	713.5	0	692.66	0	0	735.14	719.25	0	0	0	0	751.72	713.5	807.39	0	0	0	723.9	703.72	0	775.49	785.01	727.42	0	714.16	781.06	0	738.68	0	0	0	724.77	0
1.0552e+13	758.7	740.83	0	0	737.52	714.93	0	0	0	703.34	0	718.76	0	781.05	0	0	712.63	0	691.73	0	0	734.64	718.56	0	0	0	0	743.55	712.63	795.56	0	0	0	721.77	703.01	0	775.42	782.7	726.87	0	713.33	780.76	0	738.23	0	0	0	724.14	0
1.0599e+13	943.3	744.38	0	0	741.31	719.06	0	0	0	707.67	0	722.67	0	779.56	0	0	716.98	0	696.62	0	0	738.25	722.89	0	0	0	0	744.6	716.98	956.26	0	715.52	0	723.07	707.35	0	778.79	781.18	730.96	0	717.75	782.29	0	741.8	0	0	0	727.93	0
1.0645e+13	793.9	743.84	0	0	739.96	718.3	0	0	0	707.06	0	722.19	0	782.52	0	0	716.1	0	695.74	0	0	737.75	721.69	0	0	0	0	767.19	716.1	830.44	0	705.48	0	724.63	706.64	0	777.6	784.13	729.69	0	716.75	780.99	0	741.34	0	0	0	727.32	0
1.0692e+13	771.67	743.27	0	0	739.31	717.47	0	0	0	706.45	0	721.7	0	784.76	0	0	715.14	0	694.62	0	0	737.26	720.74	0	0	0	0	753.47	715.14	809.77	0	0	0	725.26	705.94	0	777.1	786.4	728.85	0	715.75	782.45	0	740.89	0	0	0	726.7	0
1.0738e+13	760.33	742.67	0	0	738.96	716.66	0	0	0	705.84	0	721.21	0	782.61	0	0	714.27	0	693.6	0	0	736.76	720.07	0	0	0	0	745	714.27	797.64	0	0	0	723.14	705.23	0	777.03	784.27	728.33	0	714.91	782.28	0	740.43	0	0	0	726.06	0
1.0785e+13	1050.1	746.16	0	0	742.74	720.71	0	0	0	710.05	0	725.03	0	781.18	0	0	718.54	0	698.36	0	0	740.3	724.34	0	0	0	0	737.57	718.54	1060.4	0	0	0	724.38	709.45	0	780.43	782.82	732.39	0	719.26	783.91	0	743.94	0	0	0	729.78	0
1.0831e+13	797.63	745.63	0	0	741.36	719.95	0	0	0	709.45	0	724.54	0	783.38	0	0	717.64	0	697.47	0	0	739.8	723.13	0	0	0	0	769.66	717.64	833.8	0	707.84	0	725.6	708.75	0	779.24	785	731.11	0	718.25	782.32	0	743.48	0	0	0	729.17	0
1.0878e+13	773.78	745.05	0	0	740.67	719.13	0	0	0	708.84	0	724.06	0	786.08	0	0	716.69	0	696.58	0	0	739.31	722.15	0	0	0	0	755.22	716.69	812.13	0	0	0	726.59	708.05	0	778.67	787.72	730.23	0	717.23	783.78	0	743.02	0	0	0	728.55	0
1.0924e+13	761.97	744.46	0	0	740.35	718.32	0	0	0	708.24	0	723.57	0	784.12	0	0	715.85	0	695.7	0	0	738.81	721.51	0	0	0	0	746.43	715.85	799.7	0	0	0	724.49	707.35	0	778.6	785.79	729.73	0	716.44	783.75	0	742.57	0	0	0	727.91	0
1.0971e+13	754.14	743.9	0	0	739.65	717.56	0	0	0	707.64	0	723.08	0	780.62	0	0	715.07	0	694.57	0	0	738.31	720.74	0	0	0	0	740.11	715.07	790.77	0	0	0	721.77	706.65	0	778.2	782.3	729.01	0	715.66	782.21	0	742.1	0	0	0	727.28	0
1.1017e+13	801.59	747.36	0	0	742.73	721.55	0	0	0	711.73	0	726.81	0	784.18	0	0	719.18	0	699.22	0	0	741.78	724.54	0	0	0	0	772.12	719.18	837.27	0	709.21	0	726.44	710.77	0	780.84	785.82	732.5	0	719.74	783.63	0	745.54	0	0	690.29	730.95	0
1.1064e+13	775.93	746.79	0	0	742	720.73	0	0	0	711.14	0	726.32	0	787.34	0	0	718.2	0	698.29	0	0	741.29	723.53	0	0	0	0	756.94	718.2	814.48	0	0	0	727.81	710.08	0	780.19	788.98	731.59	0	718.69	785.06	0	745.08	0	0	0	730.33	0
1.111e+13	763.6	746.19	0	0	741.7	719.92	0	0	0	710.54	0	725.83	0	785.59	0	0	717.35	0	697.38	0	0	740.79	722.89	0	0	0	0	747.82	717.35	801.73	0	0	0	725.75	709.39	0	780.12	787.27	731.1	0	717.89	785.16	0	744.62	0	0	0	729.7	0
1.1157e+13	755.53	745.62	0	0	741.02	719.17	0	0	0	709.94	0	725.35	0	782.14	0	0	716.58	0	696.49	0	0	740.28	722.15	0	0	0	0	741.33	716.58	792.62	0	0	0	722.99	708.69	0	779.75	783.83	730.4	0	717.13	783.71	0	744.16	0	0	0	729.07	0
1.1203e+13	805.8	749.04	0	0	744.07	723.1	0	0	0	713.93	0	728.99	0	784.93	0	0	720.65	0	701.06	0	0	743.69	725.91	0	0	0	0	774.55	720.65	840.89	0	711.38	0	727.14	712.71	0	782.4	786.58	733.84	0	721.17	784.92	0	747.54	0	0	692.47	732.67	0
1.125e+13	778.11	748.46	0	0	743.28	722.29	0	0	0	713.33	0	728.5	0	788.53	0	0	719.69	0	700.07	0	0	743.2	724.87	0	0	0	0	758.66	719.69	816.82	0	0	0	728.93	712.03	0	781.67	790.18	732.89	0	720.12	786.3	0	747.08	0	0	691.7	732.06	0
1.1296e+13	765.24	747.86	0	0	743	721.48	0	0	0	712.74	0	728.01	0	787.01	0	0	718.83	0	699.08	0	0	742.69	724.24	0	0	0	0	749.19	718.83	803.74	0	0	0	726.94	711.34	0	781.59	788.7	732.42	0	719.31	786.53	0	746.61	0	0	690.92	731.43	0
1.1343e+13	756.92	747.29	0	0	742.36	720.72	0	0	0	712.14	0	727.53	0	783.62	0	0	718.05	0	698.15	0	0	742.19	723.51	0	0	0	0	742.52	718.05	794.45	0	0	0	724.16	710.65	0	781.25	785.33	731.74	0	718.55	785.17	0	746.15	0	0	690.13	730.8	0
1.1389e+13	810.32	750.66	0	0	745.38	724.58	0	0	0	716.03	0	731.09	0	785.64	0	0	722.05	0	702.63	0	692.11	745.54	727.22	0	0	0	0	776.98	722.05	844.7	0	714	0	727.76	714.58	0	783.92	787.3	735.14	0	722.53	786.21	0	749.47	0	0	694.67	734.33	0
1.1436e+13	780.33	750.09	0	0	744.51	723.77	0	0	0	715.44	0	730.6	0	789.66	0	0	721.08	0	701.76	0	691.47	745.04	726.15	0	0	0	0	760.39	721.08	819.15	0	691.45	0	730.01	713.9	0	783.12	791.31	734.14	0	721.47	787.49	0	749	0	0	693.82	733.72	0
1.1482e+13	766.87	749.48	0	0	744.26	722.97	0	0	0	714.85	0	730.11	0	788.39	0	0	720.24	0	700.85	0	690.87	744.54	725.53	0	0	0	0	750.56	720.24	805.72	0	0	0	728.11	713.22	0	783.02	790.08	733.69	0	720.67	787.86	0	748.54	0	0	693.02	733.09	0
1.1529e+13	758.29	748.91	0	0	743.64	722.23	0	0	0	714.26	0	729.62	0	785.08	0	0	719.49	0	699.85	0	690.28	744.03	724.82	0	0	0	0	743.71	719.49	796.27	0	0	0	725.32	712.53	0	782.71	786.79	733.03	0	719.93	786.59	0	748.07	0	0	692.24	732.46	0
1.1575e+13	815.22	752.23	0	0	746.64	726.03	0	0	0	718.04	0	733.12	0	786.33	0	0	723.42	0	704.19	0	694.86	747.33	728.48	0	0	0	0	779.37	723.42	848.76	0	716.1	0	728.36	716.37	0	785.4	788.01	736.4	0	723.85	787.5	0	751.34	0	0	696.72	735.94	0
1.1622e+13	782.59	751.66	0	0	745.71	725.22	0	0	0	717.46	0	732.63	0	790.73	0	0	722.44	0	703.29	0	694.21	746.83	727.38	0	0	0	0	762.17	722.44	821.49	0	693.55	0	731.09	715.69	0	784.53	792.38	735.35	0	722.77	788.63	0	750.87	0	0	695.96	735.33	0
1.1668e+13	768.52	751.05	0	0	745.47	724.4	0	0	0	716.87	0	732.14	0	789.72	0	0	721.58	0	702.38	0	693.6	746.32	726.76	0	0	0	0	751.95	721.58	807.7	0	0	0	729.29	715.02	0	784.4	791.42	734.9	0	721.96	789.13	0	750.4	0	0	695.19	734.7	0
1.1715e+13	759.66	750.47	0	0	744.89	723.66	0	0	0	716.28	0	731.65	0	786.49	0	0	720.84	0	701.51	0	693.01	745.81	726.08	0	0	0	0	744.92	720.84	798.06	0	0	0	726.47	714.34	0	784.13	788.22	734.28	0	721.24	787.96	0	749.93	0	0	694.35	734.07	0
1.1761e+13	820.61	753.75	0	0	747.87	727.41	0	0	0	719.99	0	735.07	0	787.02	0	0	724.73	0	705.74	0	697.48	749.06	729.71	0	0	0	0	781.64	724.73	853.16	0	718.99	0	728.93	718.09	0	786.84	788.71	737.62	0	725.12	788.8	0	753.14	0	0	698.7	737.5	0
1.1808e+13	784.9	753.18	0	0	746.87	726.62	0	0	0	719.4	0	734.58	0	791.73	0	0	723.76	0	704.82	0	696.85	748.56	728.57	0	0	0	0	763.98	723.76	823.83	0	696.4	0	732.12	717.42	0	785.9	793.39	736.53	0	724.04	789.74	0	752.67	0	0	697.9	736.89	0
1.1854e+13	770.17	752.57	0	0	746.64	725.8	0	0	0	718.82	0	734.09	0	791.01	0	0	722.89	0	703.89	0	696.23	748.05	727.96	0	0	0	0	753.36	722.89	809.65	0	0	0	730.44	716.75	0	785.75	792.72	736.08	0	723.22	790.36	0	752.2	0	0	697.13	736.26	0
1.1901e+13	761.03	751.99	0	0	746.1	725.06	0	0	0	718.23	0	733.6	0	787.88	0	0	722.15	0	702.99	0	695.64	747.54	727.3	0	0	0	0	746.12	722.15	799.84	0	0	0	727.61	716.08	0	785.5	789.61	735.48	0	722.51	789.3	0	751.73	0	0	696.37	735.63	0
1.1947e+13	826.61	755.23	0	0	749.08	728.75	0	0	0	721.85	0	736.96	0	787.73	0	0	726	0	707.19	0	699.96	750.74	730.91	0	0	0	0	783.68	726	858.02	0	720.67	0	729.49	719.75	0	788.25	789.44	738.81	0	726.36	790.09	0	754.9	0	0	700.61	739	0
1.1993e+13	787.28	754.66	0	0	748	727.95	0	0	0	721.27	0	736.46	0	792.67	0	0	725.03	0	706.31	0	699.34	750.23	729.73	0	0	0	0	765.84	725.03	826.18	0	698.46	0	733.13	719.09	0	787.25	794.33	737.66	0	725.27	790.81	0	754.42	0	0	699.85	738.39	0
1.204e+13	771.84	754.05	0	0	747.78	727.14	0	0	0	720.69	0	735.97	0	792.26	0	0	724.16	0	705.39	0	698.74	749.72	729.13	0	0	0	0	754.78	724.16	811.6	0	0	0	731.59	718.42	0	787.06	793.96	737.23	0	724.45	791.55	0	753.95	0	0	699.07	737.77	0
1.2086e+13	762.41	753.46	0	0	747.27	726.4	0	0	0	720.11	0	735.48	0	789.23	0	0	723.43	0	704.47	0	698.14	749.21	728.49	0	0	0	0	747.33	723.43	801.6	0	0	0	728.74	717.75	0	786.84	790.97	736.66	0	723.75	790.6	0	753.47	0	0	698.27	737.13	0
1.2133e+13	833.44	756.66	0	0	750.25	730.06	0	0	0	723.65	0	738.78	0	788.49	0	0	727.24	0	708.57	0	702.33	752.36	732.08	0	0	0	0	785.29	727.24	863.51	0	724.03	0	730.07	721.36	0	789.62	790.21	739.97	0	727.56	791.39	0	756.6	0	0	702.39	740.45	0
1.2179e+13	789.72	756.1	0	0	749.1	729.26	0	0	0	723.07	0	738.28	0	793.54	0	0	726.26	0	707.71	0	701.73	751.85	730.87	0	0	0	0	767.74	726.26	828.54	0	700.97	0	734.09	720.69	0	788.56	795.22	738.78	0	726.46	791.85	0	756.12	0	0	701.63	739.85	0
1.2226e+13	773.53	755.48	0	0	748.88	728.44	0	0	0	722.49	0	737.79	0	793.45	0	0	725.38	0	706.82	0	701.13	751.34	730.25	0	0	0	0	756.21	725.38	813.53	0	0	0	732.72	720.03	0	788.34	795.17	738.34	0	725.63	792.7	0	755.64	0	0	700.88	739.22	0
1.2272e+13	763.78	754.89	0	0	748.41	727.7	0	0	0	721.91	0	737.3	0	790.54	0	0	724.66	0	705.93	0	700.53	750.83	729.65	0	0	0	0	748.54	724.66	803.35	0	0	0	729.85	719.36	0	788.13	792.3	737.8	0	724.94	791.85	0	755.16	0	0	700.15	738.59	0
1.2319e+13	841.4	758.05	0	0	751.4	731.31	0	0	0	725.38	0	740.54	0	789.32	0	0	728.44	0	709.94	0	704.59	753.94	733.21	0	0	0	0	786.2	728.44	869.88	0	728.12	0	730.68	722.9	0	790.95	791.06	741.11	0	728.73	792.68	0	758.24	0	0	704.17	741.86	0
1.2365e+13	792.24	757.49	0	0	750.18	730.53	0	0	0	724.81	0	740.05	0	794.36	0	0	727.46	0	709.07	0	704	753.43	731.97	0	0	0	0	769.66	727.46	830.93	0	703.11	0	734.99	722.24	0	789.85	796.04	739.86	0	727.62	792.85	0	757.76	0	0	703.41	741.26	0
1.2412e+13	775.24	756.88	0	0	749.95	729.71	0	0	0	724.23	0	739.55	0	794.61	0	0	726.58	0	708.17	0	703.41	752.92	731.35	0	0	0	0	757.64	726.58	815.44	0	0	0	733.81	721.58	0	789.58	796.33	739.42	0	726.78	793.8	0	757.29	0	0	702.63	740.63	0
1.2458e+13	765.16	756.28	0	0	749.52	728.96	0	0	0	723.65	0	739.06	0	791.83	0	0	725.86	0	707.3	0	702.81	752.4	730.77	0	0	0	0	749.73	725.86	805.07	0	0	0	730.93	720.91	0	789.39	793.59	738.91	0	726.11	793.07	0	756.8	0	0	701.87	740	0
1.2505e+13	850.96	759.41	0	0	752.53	732.53	0	0	0	727.06	0	742.25	0	790.25	0	0	729.6	0	711.26	0	706.76	755.47	734.33	0	0	0	0	785.96	729.6	877.56	0	732.36	0	731.33	724.39	0	792.24	792	742.22	0	729.87	793.97	0	759.84	0	0	705.8	743.23	0
1.2551e+13	794.85	758.85	0	0	751.23	731.75	0	0	0	726.48	0	741.75	0	795.12	0	0	728.63	0	710.4	0	706.17	754.95	733.05	0	0	0	0	771.6	728.63	833.34	0	704.74	0	735.81	723.73	0	791.12	796.8	740.92	0	728.75	793.83	0	759.36	0	0	705.07	742.63	0
1.2598e+13	776.96	758.23	0	0	750.98	730.93	0	0	0	725.9	0	741.25	0	795.72	0	0	727.73	0	709.5	0	705.59	754.44	732.41	0	0	0	0	759.06	727.73	817.34	0	0	0	734.86	723.07	0	790.79	797.44	740.46	0	727.9	794.87	0	758.88	0	0	704.35	742	0
1.2644e+13	766.54	757.63	0	0	750.59	730.19	0	0	0	725.33	0	740.76	0	793.08	0	0	727.02	0	708.62	0	705	753.92	731.85	0	0	0	0	750.91	727.02	806.77	0	0	0	731.99	722.41	0	790.62	794.85	739.98	0	727.23	794.26	0	758.39	0	0	703.61	741.37	0
1.2691e+13	863	760.72	0	0	753.62	733.72	0	0	0	728.67	692.26	743.9	0	791.28	0	0	730.73	0	712.52	0	708.84	756.95	735.41	0	0	0	0	784.03	730.73	887.28	0	737.15	691.33	732.07	725.83	0	793.5	793.05	743.3	0	730.97	795.25	0	761.4	0	0	707.43	744.55	0
1.2737e+13	797.54	760.16	0	0	752.26	732.94	0	0	0	728.09	691.63	743.4	0	795.81	0	0	729.76	0	711.68	0	708.26	756.44	734.1	0	0	0	0	773.57	729.76	835.78	0	706.67	690.64	736.57	725.17	0	792.35	797.51	741.96	0	729.85	794.79	0	760.91	0	0	706.67	743.96	0
1.2784e+13	778.7	759.55	0	0	751.99	732.12	0	0	0	727.52	691.04	742.9	0	796.79	0	0	728.86	0	710.79	0	707.68	755.92	733.44	0	0	0	0	760.49	728.86	819.22	0	0	0	735.88	724.52	0	791.97	798.51	741.47	0	728.98	795.9	0	760.43	0	0	705.93	743.33	0
1.283e+13	767.92	758.94	0	0	751.64	731.37	0	0	0	726.95	690.46	742.4	0	794.3	0	0	728.14	0	709.91	0	707.1	755.4	732.91	0	0	0	0	752.08	728.14	808.45	0	0	0	733.02	723.86	0	791.8	796.07	741.03	0	728.33	795.4	0	759.94	0	0	705.2	742.69	0
1.2877e+13	878.78	761.99	0	0	754.69	734.87	0	0	0	730.23	694.87	745.49	0	792.42	0	0	731.83	0	713.75	0	710.83	758.39	736.46	0	0	0	0	779.58	731.83	900.26	0	741.32	693.55	732.89	727.22	0	794.73	794.2	744.35	0	732.05	796.5	0	762.91	0	0	708.97	745.84	0
1.2923e+13	800.33	761.44	0	0	753.26	734.1	0	0	0	729.65	694.26	744.99	0	796.46	0	0	730.86	0	712.91	0	710.25	757.87	735.12	0	0	0	0	775.58	730.86	838.26	0	708.51	692.83	737.25	726.57	0	793.56	798.16	742.97	0	730.92	795.73	0	762.42	0	0	708.26	745.24	0
1.297e+13	780.45	760.83	0	0	752.96	733.27	0	0	0	729.08	693.66	744.49	0	797.81	0	0	729.95	0	712.03	0	709.68	757.36	734.44	0	0	0	0	761.92	729.95	821.08	0	0	692.16	736.86	725.92	0	793.12	799.53	742.45	0	730.03	796.89	0	761.93	0	0	707.52	744.62	0
1.3016e+13	769.29	760.21	0	0	752.65	732.53	0	0	0	728.51	693.08	744	0	795.49	0	0	729.23	0	711.16	0	709.1	756.83	733.93	0	0	0	0	753.25	729.23	810.1	0	0	691.48	734.01	725.26	0	792.96	797.26	742.04	0	729.39	796.51	0	761.44	0	0	706.77	743.98	0
1.3063e+13	900.69	763.24	0	0	755.73	735.98	0	0	0	731.74	697.37	747.04	0	793.64	0	0	732.9	0	714.94	0	712.74	759.79	737.48	0	0	0	0	771.7	732.9	918.89	0	739.32	695.69	733.77	728.57	0	795.92	795.43	745.37	690.24	733.09	797.73	0	764.37	0	0	710.44	747.09	0
1.3109e+13	803.25	762.68	0	0	754.25	735.22	0	0	0	731.16	696.78	746.54	0	797.04	0	0	731.93	0	714.11	0	712.17	759.27	736.12	0	0	0	0	777.62	731.93	840.81	0	709.68	695.02	737.83	727.92	0	794.75	798.75	743.96	0	731.96	796.65	0	763.88	0	0	709.72	746.49	0
1.3156e+13	782.23	762.07	0	0	753.9	734.39	0	0	0	730.59	696.19	746.04	0	798.78	0	0	731	0	713.23	0	711.6	758.75	735.41	0	0	0	0	763.37	731	822.94	0	0	694.31	737.8	727.27	0	794.24	800.51	743.4	0	731.05	797.85	0	763.39	0	0	709.01	745.87	0
1.3202e+13	770.68	761.45	0	0	753.63	733.64	0	0	0	730.02	695.61	745.54	0	796.64	0	0	730.29	0	712.36	0	711.03	758.23	734.91	0	0	0	0	754.42	730.29	811.74	0	0	693.64	734.98	726.62	0	794.08	798.42	743.02	0	730.41	797.59	0	762.9	0	0	708.3	745.23	0
1.3249e+13	934.25	764.44	0	0	756.74	737.06	0	0	0	733.2	699.75	748.54	0	794.89	0	0	733.93	0	716.09	0	714.58	761.15	738.46	0	0	0	0	760.39	733.93	948.98	0	727.3	697.72	734.68	729.87	0	797.07	796.69	746.37	691.69	734.1	798.92	0	765.8	0	0	711.9	748.3	0
1.3295e+13	806.3	763.89	0	0	755.22	736.31	0	0	0	732.62	699.17	748.04	0	797.58	0	0	732.97	0	715.26	0	714.01	760.63	737.09	0	0	0	0	779.69	732.97	843.42	0	711.39	697.05	738.34	729.23	0	795.91	799.3	744.92	690.83	732.97	797.56	0	765.3	0	0	711.17	747.7	0
1.3342e+13	784.03	763.28	0	0	754.82	735.48	0	0	0	732.05	698.59	747.54	0	799.71	0	0	732.03	0	714.39	0	713.45	760.11	736.34	0	0	0	0	764.82	732.03	824.78	0	692.03	696.38	738.7	728.58	0	795.33	801.44	744.32	0	732.03	798.77	0	764.81	0	0	710.44	747.08	0
1.3388e+13	772.06	762.66	0	0	754.58	734.72	0	0	0	731.48	698.01	747.04	0	797.76	0	0	731.31	0	713.52	0	712.88	759.58	735.87	0	0	0	0	755.58	731.31	813.36	0	0	695.72	735.92	727.93	0	795.18	799.54	743.96	0	731.4	798.63	0	764.31	0	0	709.72	746.44	0
1.3435e+13	1003.9	765.62	0	0	757.72	738.11	0	0	0	734.61	702.01	750	0	796.14	0	0	734.92	0	717.19	0	716.34	762.48	739.42	0	0	0	0	749.31	734.92	1016.6	0	705.86	699.68	735.6	731.14	0	798.19	797.95	747.33	693.07	735.07	800.09	0	767.18	0	0	713.27	749.48	0
1.3481e+13	809.51	765.07	0	0	756.16	737.37	0	0	0	734.03	701.46	749.49	0	798.07	0	0	733.98	0	716.38	0	715.78	761.95	738.03	0	0	0	0	781.79	733.98	846.14	0	713.42	699.02	738.77	730.49	0	797.05	799.8	745.86	692.21	733.95	798.46	0	766.68	0	0	712.57	748.88	0
1.3528e+13	785.86	764.46	0	0	755.7	736.53	0	0	0	733.46	700.88	748.99	0	800.6	0	0	733.02	0	715.51	0	715.22	761.43	737.24	0	0	0	0	766.3	733.02	826.63	0	694.52	698.37	739.59	729.85	0	796.4	802.33	745.21	691.36	732.98	799.65	0	766.19	0	0	711.86	748.26	0
1.3574e+13	773.45	763.83	0	0	755.5	735.77	0	0	0	732.9	700.31	748.49	0	798.84	0	0	732.3	0	714.64	0	714.66	760.9	736.79	0	0	0	0	756.75	732.3	814.97	0	0	697.69	736.86	729.2	0	796.24	800.63	744.88	690.49	732.35	799.63	0	765.69	0	0	711.14	747.62	0
1.3621e+13	765.08	763.26	0	0	754.72	735.09	0	0	0	732.33	699.75	747.98	0	795.43	0	0	731.61	0	713.81	0	714.09	760.36	736.02	0	0	0	0	749.93	731.61	806.26	0	0	697.02	733.62	728.55	0	795.82	797.26	744.11	0	731.65	798.21	0	765.19	0	0	710.42	747	0
1.3667e+13	812.91	766.21	0	0	757.1	738.39	0	0	0	735.4	703.64	750.91	0	798.52	0	0	734.95	0	717.45	0	717.49	763.23	738.95	0	0	0	0	783.93	734.95	848.97	0	714.83	700.9	739.14	731.72	0	798.16	800.27	746.78	693.56	734.9	799.37	0	768.03	0	0	713.9	750.03	0
1.3713e+13	787.72	765.61	0	0	756.56	737.56	0	0	0	734.83	703.07	750.4	0	801.43	0	0	733.98	0	716.58	0	716.93	762.71	738.11	0	0	0	0	767.8	733.98	828.47	0	696.44	700.25	740.47	731.07	0	797.45	803.17	746.07	692.7	733.91	800.51	0	767.53	0	0	713.19	749.41	0
1.376e+13	774.84	764.98	0	0	756.39	736.79	0	0	0	734.26	702.51	749.9	0	799.89	0	0	733.25	0	715.72	0	716.37	762.18	737.68	0	0	0	0	757.93	733.25	816.56	0	0	699.6	737.8	730.43	0	797.27	801.68	745.76	691.85	733.28	800.61	0	767.03	0	0	712.49	748.77	0
1.3806e+13	766.25	764.4	0	0	755.65	736.11	0	0	0	733.7	701.95	749.39	0	796.56	0	0	732.58	0	714.9	0	715.81	761.64	736.93	0	0	0	0	750.94	732.58	807.72	0	0	698.94	734.53	729.78	0	796.88	798.4	745.02	691	732.59	799.27	0	766.53	0	0	711.79	748.14	0
1.3853e+13	816.51	767.33	0	0	758.01	739.39	0	0	0	736.73	705.72	752.28	0	798.94	0	0	735.9	0	718.49	0	719.13	764.48	739.85	0	0	0	0	786.05	735.9	851.92	0	716.89	702.71	739.43	732.9	0	799.25	800.7	747.68	694.94	735.83	800.27	0	769.34	0	0	715.2	751.14	0
1.3899e+13	789.6	766.72	0	0	757.39	738.55	0	0	0	736.16	705.17	751.77	0	802.22	0	0	734.91	0	717.63	0	718.58	763.96	738.96	0	0	0	0	769.33	734.91	830.3	0	698.7	702.06	741.31	732.26	0	798.47	803.96	746.91	694.02	734.81	801.33	0	768.84	0	0	714.49	750.52	0
1.3946e+13	776.24	766.09	0	0	757.25	737.78	0	0	0	735.59	704.61	751.26	0	800.91	0	0	734.18	0	716.77	0	718.02	763.43	738.54	0	0	0	0	759.12	734.18	818.12	0	0	701.41	738.72	731.62	0	798.28	802.7	746.62	693.16	734.18	801.54	0	768.34	0	0	713.79	749.88	0
1.3992e+13	767.41	765.51	0	0	756.55	737.1	0	0	0	735.02	704.06	750.76	0	797.66	0	0	733.52	0	715.95	0	717.46	762.89	737.83	0	0	0	0	751.96	733.52	809.16	0	0	700.76	735.43	730.97	0	797.92	799.5	745.92	692.31	733.51	800.3	0	767.83	0	0	713.09	749.26	0
1.4039e+13	820.4	768.41	0	0	758.91	740.35	0	0	0	738.01	707.72	753.61	0	799.33	0	0	736.83	0	719.5	0	720.72	765.7	740.74	0	0	0	0	788.17	736.83	855.08	0	719.15	704.43	739.65	734.05	0	800.31	801.11	748.57	696.27	736.74	801.17	0	770.61	0	0	716.45	752.22	0
1.4085e+13	791.53	767.81	0	0	758.21	739.52	0	0	0	737.44	707.18	753.1	0	802.96	0	0	735.83	0	718.64	0	720.16	765.17	739.79	0	0	0	0	770.89	735.83	832.14	0	700.89	703.8	742.14	733.42	0	799.47	804.7	747.73	695.36	735.69	802.13	0	770.11	0	0	715.75	751.61	0
1.4132e+13	777.66	767.17	0	0	758.09	738.74	0	0	0	736.88	706.62	752.59	0	801.89	0	0	735.09	0	717.78	0	719.61	764.64	739.39	0	0	0	0	760.32	735.09	819.68	0	0	703.16	739.64	732.77	0	799.26	803.68	747.46	694.48	735.05	802.45	0	769.61	0	0	715.05	750.96	0
1.4178e+13	768.58	766.58	0	0	757.43	738.06	0	0	0	736.31	706.08	752.08	0	798.74	0	0	734.43	0	716.97	0	719.06	764.1	738.7	0	0	0	0	752.98	734.43	810.59	0	0	702.52	736.34	732.12	0	798.92	800.58	746.79	693.6	734.4	801.3	0	769.1	0	0	714.35	750.33	0
1.4225e+13	824.62	769.47	0	0	759.8	741.29	0	0	0	739.26	709.64	754.9	0	799.71	0	0	737.73	0	720.48	0	722.25	766.88	741.61	0	0	0	0	790.22	737.73	858.48	690.06	721.67	706.1	739.82	735.17	0	801.35	801.51	749.45	697.49	737.62	802.08	0	771.85	0	0	717.66	753.27	0
1.4271e+13	793.51	768.87	0	0	759	740.46	0	0	0	738.69	709.1	754.39	0	803.65	0	0	736.72	0	719.63	0	721.7	766.35	740.6	0	0	0	0	772.49	736.72	833.99	0	702.95	705.47	742.96	734.53	0	800.45	805.4	748.53	696.65	736.55	802.89	0	771.35	0	0	716.96	752.66	0
1.4318e+13	779.08	768.23	0	0	758.9	739.67	0	0	0	738.12	708.56	753.88	0	802.83	0	0	735.97	0	718.77	0	721.15	765.82	740.21	0	0	0	0	761.54	735.97	821.23	0	0	704.83	740.57	733.89	0	800.21	804.63	748.27	695.78	735.91	803.32	0	770.84	0	0	716.27	752.02	0
1.4364e+13	769.76	767.63	0	0	758.29	739	0	0	0	737.55	708.01	753.37	0	799.79	0	0	735.32	0	717.96	0	720.6	765.27	739.56	0	0	0	0	754.01	735.32	812	0	0	704.2	737.24	733.24	0	799.89	801.64	747.64	694.91	735.27	802.27	0	770.33	0	0	715.58	751.38	0
1.4411e+13	829.27	770.49	0	0	760.68	742.21	0	0	0	740.47	711.49	756.16	0	800.1	0	0	738.61	0	721.44	0	723.72	768.03	742.47	0	0	0	0	792.15	738.61	862.19	691.26	723.37	707.7	739.96	736.25	0	802.36	801.92	750.31	698.68	738.5	802.99	0	773.06	0	0	718.83	754.29	0
1.4457e+13	795.55	769.9	0	0	759.78	741.38	0	0	0	739.9	710.95	755.65	0	804.3	0	0	737.59	0	720.6	0	723.18	767.5	741.4	0	0	0	0	774.12	737.59	835.86	690.38	704.03	707.07	743.74	735.62	0	801.41	806.05	749.31	697.84	737.39	803.64	0	772.55	0	0	718.13	753.68	0
1.4504e+13	780.53	769.26	0	0	759.69	740.58	0	0	0	739.33	710.41	755.14	0	803.75	0	0	736.83	0	719.74	0	722.63	766.96	741.02	0	0	0	0	762.77	736.83	822.76	0	0	706.45	741.48	734.98	0	801.14	805.54	749.07	697.01	736.74	804.16	0	772.04	0	0	717.44	753.04	0
1.455e+13	770.94	768.66	0	0	759.13	739.91	0	0	0	738.76	709.87	754.62	0	800.81	0	0	736.19	0	718.93	0	722.08	766.42	740.39	0	0	0	0	755.03	736.19	813.4	0	0	705.82	738.13	734.33	0	800.84	802.67	748.47	696.17	736.13	803.21	0	771.53	0	0	716.75	752.41	0
1.4597e+13	834.46	771.49	0	0	761.54	743.1	0	0	0	741.64	713.26	757.38	0	800.53	0	0	739.48	0	722.37	0	725.15	769.15	743.32	0	0	0	0	793.81	739.48	866.31	692.43	725.89	709.24	740.05	737.31	0	803.34	802.36	751.16	699.86	739.35	803.92	0	774.23	0	0	719.96	755.29	0
1.4643e+13	797.64	770.9	0	0	760.54	742.27	0	0	0	741.07	712.73	756.87	0	804.91	0	0	738.45	0	721.54	0	724.61	768.62	742.19	0	0	0	0	775.76	738.45	837.75	691.57	705.49	708.62	744.44	736.67	0	802.35	806.66	750.08	699.02	738.23	804.36	0	773.72	0	0	719.27	754.68	0
1.469e+13	781.99	770.26	0	0	760.47	741.48	0	0	0	740.5	712.19	756.35	0	804.63	0	0	737.68	0	720.68	0	724.06	768.08	741.8	0	0	0	0	763.99	737.68	824.29	690.67	0	708	742.33	736.03	0	802.05	806.43	749.85	698.18	737.56	804.98	0	773.21	0	0	718.59	754.04	0
1.4736e+13	772.13	769.65	0	0	759.95	740.8	0	0	0	739.94	711.66	755.84	0	801.82	0	0	737.05	0	719.87	0	723.51	767.54	741.21	0	0	0	0	756.03	737.05	814.79	0	0	707.37	738.97	735.39	0	801.77	803.67	749.29	697.35	736.96	804.12	0	772.7	0	0	717.9	753.4	0
1.4783e+13	840.35	772.47	0	0	762.39	743.97	0	0	0	742.78	714.97	758.57	0	801	0	0	740.33	0	723.29	0	726.53	770.24	744.15	690.64	0	0	0	795.06	740.33	870.99	693.57	729.28	710.71	740.11	738.33	0	804.31	802.85	752	701	740.19	804.86	0	775.38	0	0	721.06	756.26	0
1.4829e+13	799.78	771.88	0	0	761.29	743.15	0	0	0	742.21	714.44	758.05	0	805.47	0	0	739.29	0	722.46	0	725.99	769.71	742.95	0	0	0	0	777.42	739.29	839.65	692.7	707.19	710.1	745.08	737.69	0	803.27	807.23	750.84	700.17	739.04	805.06	0	774.87	0	0	720.37	755.65	0
1.4876e+13	783.46	771.24	0	0	761.22	742.35	0	0	0	741.64	713.91	757.54	0	805.48	0	0	738.5	0	721.6	0	725.44	769.17	742.56	0	0	0	0	765.21	738.5	825.81	691.84	0	709.49	743.16	737.06	0	802.93	807.28	750.6	699.33	738.36	805.76	0	774.35	0	0	719.69	755.01	0
1.4922e+13	773.31	770.63	0	0	760.74	741.66	0	0	0	741.07	713.38	757.03	0	802.8	0	0	737.87	0	720.79	0	724.9	768.62	742	0	0	0	0	757.03	737.87	816.16	690.95	0	708.87	739.79	736.41	0	802.67	804.65	750.08	698.49	737.77	805.01	0	773.84	0	0	719.01	754.37	0
1.4969e+13	847.22	773.42	0	0	763.23	744.82	0	0	0	743.88	716.61	759.73	0	801.54	0	0	741.15	0	724.17	0	727.87	771.31	744.95	691.53	0	0	0	795.7	741.15	876.44	694.73	732.43	712.15	740.22	739.32	0	805.24	803.41	752.81	702.11	741	805.8	0	776.5	0	0	722.12	757.2	0
1.5015e+13	801.99	772.83	0	0	762.03	744.01	0	0	0	743.31	716.09	759.21	0	805.99	0	0	740.11	0	723.35	0	727.32	770.77	743.7	690.04	0	0	0	779.11	740.11	841.59	693.81	708.5	711.54	745.68	738.69	0	804.18	807.75	751.58	701.27	739.83	805.75	0	775.98	0	0	721.44	756.6	0
1.5062e+13	784.95	772.19	0	0	761.94	743.19	0	0	0	742.75	715.56	758.69	0	806.3	0	0	739.3	0	722.49	0	726.78	770.23	743.29	0	0	0	0	766.44	739.3	827.32	692.94	690.92	710.92	743.97	738.06	0	803.8	808.1	751.33	700.45	739.12	806.53	0	775.47	0	0	720.76	755.95	0
1.5108e+13	774.49	771.57	0	0	761.51	742.51	0	0	0	742.18	715.04	758.18	0	803.75	0	0	738.67	0	721.68	0	726.24	769.68	742.76	0	0	0	0	758.04	738.67	817.51	692.07	0	710.31	740.61	737.41	0	803.54	805.61	750.84	699.61	738.55	805.88	0	774.95	0	0	720.08	755.31	0
1.5155e+13	855.48	774.34	0	0	764.04	745.65	0	0	0	744.96	718.19	760.85	0	802.18	0	0	741.94	0	725.03	0	729.16	772.35	745.74	692.44	0	0	0	795.41	741.94	883.03	695.8	737.02	713.52	740.42	740.29	0	806.16	804.06	753.61	703.16	741.79	806.75	0	777.59	0	0	723.16	758.12	0
1.5201e+13	804.27	773.76	0	0	762.75	744.84	0	0	0	744.39	717.67	760.33	0	806.46	0	0	740.9	0	724.21	0	728.62	771.81	744.43	690.9	0	0	0	780.83	740.9	843.56	694.93	710.09	712.92	746.21	739.66	0	805.07	808.23	752.3	702.34	740.59	806.42	0	777.07	0	0	722.48	757.52	0
1.5248e+13	786.45	773.12	0	0	762.64	744.02	0	0	0	743.82	717.15	759.81	0	807.09	0	0	740.07	0	723.35	0	728.08	771.27	744	0	0	0	0	767.67	740.07	828.83	694.02	693.03	712.32	744.76	739.03	0	804.64	808.89	752.03	701.52	739.87	807.26	0	776.55	0	0	721.8	756.88	0
1.5294e+13	775.68	772.5	0	0	762.26	743.33	0	0	0	743.26	716.63	759.3	0	804.68	0	0	739.45	0	722.54	0	727.53	770.72	743.51	0	0	0	0	759.03	739.45	818.85	693.15	0	711.71	741.41	738.38	0	804.4	806.54	751.58	700.7	739.31	806.72	0	776.03	0	0	721.13	756.23	0
1.5341e+13	865.83	775.25	0	0	764.84	746.45	0	0	0	746.01	719.72	761.95	0	802.92	0	0	742.72	0	725.86	0	730.41	773.36	746.5	693.27	0	0	0	793.73	742.72	891.33	696.88	742.4	714.85	740.74	741.24	0	807.04	804.8	754.38	704.19	742.55	807.68	0	778.65	0	0	724.17	759.02	0
1.5387e+13	806.63	774.67	0	0	763.46	745.65	0	0	0	745.44	719.2	761.43	0	806.89	0	0	741.68	0	725.04	0	729.87	772.82	745.14	691.77	0	0	0	782.58	741.68	845.57	695.98	711.67	714.25	746.69	740.6	0	805.95	808.67	753	703.37	741.35	807.08	0	778.13	0	0	723.49	758.42	0
1.5433e+13	787.97	774.03	0	0	763.33	744.82	0	0	0	744.87	718.69	760.91	0	807.84	0	0	740.82	0	724.18	0	729.33	772.27	744.69	690.56	0	0	0	768.92	740.82	830.32	695.1	694.89	713.65	745.54	739.97	0	805.47	809.64	752.71	702.56	740.59	807.97	0	777.61	0	0	722.81	757.78	0
1.548e+13	776.87	773.41	0	0	762.99	744.13	0	0	0	744.3	718.17	760.39	0	805.59	0	0	740.21	0	723.37	0	728.79	771.72	744.22	0	0	0	0	760.04	740.21	820.18	694.22	0	713.05	742.2	739.33	0	805.23	807.45	752.3	701.75	740.04	807.53	0	777.09	0	0	722.14	757.13	0
1.5526e+13	879.41	776.13	0	0	765.62	747.24	0	0	690.59	747.02	721.2	763.02	0	803.75	0	0	743.47	691.04	726.66	0	731.62	774.35	747.24	694.11	0	0	0	789.97	743.47	902.38	697.88	747.26	716.14	741.22	742.15	0	807.91	805.65	755.14	705.18	743.29	808.6	0	779.68	0	0	725.14	759.89	0
1.5573e+13	809.09	775.56	0	0	764.15	746.44	0	0	0	746.45	720.68	762.49	0	807.28	0	0	742.43	690.4	725.86	0	731.09	773.8	745.84	692.65	0	0	0	784.38	742.43	847.63	697.02	712.97	715.55	747.12	741.52	0	806.81	809.06	753.7	704.37	742.08	807.72	0	779.16	0	0	724.47	759.29	0
1.5619e+13	789.5	774.92	0	0	763.99	745.6	0	0	0	745.89	720.17	761.97	0	808.56	0	0	741.56	0	725	0	730.55	773.26	745.36	691.39	0	0	0	770.2	741.56	831.82	696.14	696.57	714.95	746.3	740.89	0	806.28	810.36	753.37	703.56	741.3	808.65	0	778.64	0	0	723.79	758.66	0
1.5666e+13	778.06	774.29	0	0	763.7	744.9	0	0	0	745.32	719.65	761.45	0	806.47	0	0	740.94	0	724.19	0	730.01	772.71	744.92	690.53	0	0	0	761.05	740.94	821.5	695.26	0	714.35	742.98	740.25	0	806.04	808.33	753	702.75	740.76	808.32	0	778.11	0	0	723.12	758.01	0
1.5712e+13	898.18	776.99	0	0	766.38	748	691.08	0	692.64	748.02	722.62	764.06	0	804.67	0	0	744.21	692.98	727.44	0	732.8	775.31	747.97	694.93	0	0	0	783.19	744.21	918.1	698.86	750.33	717.38	741.82	743.05	0	808.75	806.58	755.88	706.14	744.02	809.51	0	780.69	0	0	726.09	760.75	0
1.5759e+13	811.65	776.42	0	0	764.84	747.21	690.42	0	692	747.44	722.11	763.53	0	807.62	0	0	743.17	692.31	726.65	0	732.26	774.76	746.53	693.48	0	0	0	786.2	743.17	849.76	698	714.58	716.79	747.45	742.41	0	807.66	809.42	754.38	705.33	742.8	808.37	0	780.17	0	0	725.41	760.15	0
1.5805e+13	791.07	775.79	0	0	764.63	746.37	0	0	691.36	746.88	721.6	763.01	0	809.25	0	0	742.28	691.69	725.79	0	731.72	774.22	746.01	692.18	0	0	0	771.48	742.28	833.31	697.14	698.51	716.2	747.03	741.78	0	807.07	811.05	754.01	704.53	741.98	809.31	0	779.64	0	0	724.74	759.51	0
1.5852e+13	779.26	775.15	0	0	764.38	745.66	0	0	690.74	746.31	721.08	762.49	0	807.32	0	0	741.66	691.03	724.98	0	731.19	773.66	745.6	691.3	0	0	0	762.06	741.66	822.8	696.29	0	715.61	743.74	741.14	0	806.83	809.18	753.68	703.73	741.45	809.08	0	779.12	0	0	724.07	758.86	0
1.5898e+13	926.39	777.84	0	0	767.12	748.74	692.88	0	694.63	748.98	724	765.07	0	805.64	0	0	744.92	694.86	728.21	0	733.94	776.25	748.68	695.73	0	0	0	772.65	744.92	942.88	699.8	744.45	718.59	742.53	743.91	0	809.57	807.54	756.6	707.07	744.73	810.39	0	781.68	0	0	727.01	761.58	0
1.5945e+13	814.34	777.27	0	0	765.53	747.96	692.23	0	693.98	748.41	723.49	764.54	0	807.93	0	0	743.9	694.21	727.42	0	733.41	775.7	747.21	694.29	0	0	0	788.06	743.9	851.97	698.95	716.31	718	747.73	743.28	0	808.49	809.74	755.06	706.27	743.51	809	0	781.15	0	0	726.34	760.98	0
1.5991e+13	792.66	776.63	0	0	765.25	747.11	691.59	0	693.36	747.84	722.98	764.02	0	809.89	0	0	742.98	693.56	726.56	0	732.87	775.15	746.64	692.98	0	0	0	772.79	742.98	834.81	698.11	700.61	717.4	747.75	742.65	0	807.84	811.7	754.64	705.47	742.65	809.95	0	780.63	0	0	725.67	760.35	0
1.6038e+13	780.47	775.99	0	0	765.05	746.4	690.94	0	692.74	747.27	722.47	763.5	0	808.15	0	0	742.35	692.92	725.74	0	732.33	774.6	746.26	692.09	0	0	0	763.09	742.35	824.09	697.25	0	716.81	744.51	742.01	0	807.6	810.01	754.34	704.67	742.13	809.82	0	780.1	0	0	725	759.7	0
1.6084e+13	978.32	778.66	0	0	767.84	749.46	694.69	0	696.51	749.92	725.33	766.06	0	806.6	0	0	745.62	696.63	728.95	0	735.05	777.17	749.38	696.5	0	0	0	759.94	745.62	991.96	700.74	725.77	719.75	743.3	744.76	0	810.36	808.51	757.3	707.98	745.42	811.25	0	782.64	0	0	727.9	762.39	0
1.6131e+13	817.18	778.09	0	0	766.21	748.7	694.03	0	695.9	749.35	724.82	765.53	0	808.2	0	0	744.6	696.01	728.17	0	734.51	776.61	747.88	695.17	0	0	0	789.94	744.6	854.27	699.87	717.62	719.17	747.94	744.13	0	809.3	810.02	755.73	707.18	744.2	809.64	0	782.11	0	0	727.23	761.79	0
1.6177e+13	794.27	777.46	0	0	765.86	747.84	693.38	0	695.28	748.78	724.31	765.01	0	810.51	0	0	743.66	695.38	727.31	0	733.98	776.07	747.26	693.78	0	0	0	774.13	743.66	836.31	699.03	702.03	718.58	748.47	743.5	0	808.6	812.31	755.25	706.39	743.31	810.56	0	781.58	0	0	726.57	761.16	0
1.6224e+13	781.69	776.82	0	0	765.69	747.12	692.7	0	694.67	748.21	723.8	764.48	0	808.95	0	0	743.03	694.76	726.49	0	733.44	775.51	746.91	692.88	0	0	0	764.13	743.03	825.38	698.19	0	717.99	745.29	742.86	0	808.35	810.81	754.98	705.59	742.79	810.53	0	781.06	0	0	725.9	760.51	0
1.627e+13	773.03	776.22	0	0	764.87	746.48	692.05	0	694.02	747.64	723.29	763.96	0	805.74	0	0	742.38	694.11	725.74	0	732.91	774.95	746.1	691.99	0	0	0	756.98	742.38	817.05	697.33	0	717.4	741.69	742.22	0	807.91	807.66	754.16	704.79	742.1	809.23	0	780.52	0	0	725.23	759.88	0
1.6317e+13	820.19	778.89	0	0	766.88	749.41	695.73	0	697.72	750.26	726.11	766.49	0	808.45	0	0	745.3	697.74	728.9	0	735.59	777.51	748.54	695.94	0	0	0	791.84	745.3	856.69	700.79	719.25	720.29	748.08	744.95	0	810.1	810.28	756.4	708.06	744.89	810.28	0	783.05	0	0	728.1	762.58	0
1.6363e+13	795.93	778.27	0	0	766.45	748.56	695.11	0	697.12	749.69	725.61	765.97	0	811.09	0	0	744.33	697.12	728.04	0	735.06	776.96	747.86	694.57	0	0	0	775.49	744.33	837.81	699.94	703.46	719.71	749.17	744.33	0	809.35	812.89	755.84	707.27	743.95	811.15	0	782.52	0	0	727.44	761.96	0
1.641e+13	782.92	777.62	0	0	766.32	747.82	694.47	0	696.5	749.12	725.1	765.44	0	809.73	0	0	743.7	696.49	727.23	0	734.52	776.4	747.54	693.6	0	0	0	765.18	743.7	826.65	699.09	0	719.13	746.05	743.69	0	809.08	811.59	755.61	706.48	743.44	811.22	0	781.99	0	0	726.77	761.3	0
1.6456e+13	774.05	777.02	0	0	765.54	747.18	693.8	0	695.89	748.56	724.59	764.91	0	806.6	0	0	743.06	695.86	726.47	0	733.99	775.84	746.76	692.75	0	0	0	757.86	743.06	818.22	698.26	0	718.55	742.43	743.05	0	808.67	808.53	754.83	705.7	742.77	810	0	781.45	0	0	726.11	760.67	0
1.6503e+13	823.4	779.68	0	0	767.55	750.11	697.38	0	699.47	751.15	727.36	767.43	0	808.67	0	0	745.98	699.39	729.61	0	736.64	778.38	749.2	696.69	0	0	0	793.73	745.98	859.25	701.65	721.22	721.39	748.11	745.76	0	810.88	810.52	757.06	708.92	745.56	810.93	0	783.96	0	0	728.95	763.36	0
1.6549e+13	797.61	779.05	0	0	767.03	749.25	696.74	0	698.87	750.58	726.86	766.9	0	811.63	0	0	744.99	698.78	728.76	0	736.1	777.83	748.45	695.34	0	0	0	776.87	744.99	839.33	700.83	704.93	720.81	749.83	745.13	0	810.08	813.44	756.43	708.14	744.59	811.72	0	783.43	0	0	728.29	762.73	0
1.6596e+13	784.17	778.4	0	0	766.94	748.51	696.1	0	698.27	750.01	726.35	766.38	0	810.48	0	0	744.35	698.17	727.94	0	735.57	777.27	748.15	694.32	0	0	0	766.23	744.35	827.92	699.98	0	720.22	746.79	744.49	0	809.79	812.34	756.22	707.35	744.07	811.89	0	782.9	0	0	727.62	762.08	0
1.6642e+13	775.08	777.8	0	0	766.2	747.87	695.47	0	697.66	749.45	725.85	765.85	0	807.45	0	0	743.72	697.55	727.19	0	735.03	776.71	747.41	693.47	0	0	0	758.73	743.72	819.37	699.14	0	719.64	743.15	743.85	0	809.4	809.37	755.48	706.56	743.42	810.75	0	782.36	0	0	726.96	761.44	0
1.6689e+13	826.86	780.44	0	0	768.22	750.8	698.95	0	701.14	752.02	728.57	768.35	0	808.88	0	0	746.65	700.98	730.31	0	737.65	779.23	749.86	697.43	0	0	0	795.58	746.65	862	702.52	722.3	722.45	748.07	746.54	0	811.65	810.74	757.72	709.76	746.22	811.58	0	784.86	0	0	729.77	764.11	0
1.6735e+13	799.34	779.82	0	0	767.6	749.94	698.34	0	700.55	751.45	728.07	767.82	0	812.14	0	0	745.64	700.38	729.47	0	737.12	778.68	749.03	696.05	0	0	0	778.28	745.64	840.86	701.68	705.91	721.87	750.46	745.91	0	810.79	813.95	757	708.98	745.21	812.28	0	784.32	0	0	729.11	763.49	0
1.6782e+13	785.42	779.17	0	0	767.53	749.18	697.71	0	699.96	750.88	727.57	767.29	0	811.21	0	0	744.98	699.77	728.64	0	736.59	778.12	748.75	695.08	0	0	0	767.29	744.98	829.18	700.85	689.83	721.29	747.52	745.28	0	810.49	813.07	756.82	708.19	744.69	812.53	0	783.79	0	0	728.45	762.83	0
1.6828e+13	776.1	778.56	0	0	766.85	748.55	697.07	0	699.37	750.31	727.06	766.76	0	808.28	0	0	744.37	699.17	727.89	0	736.05	777.56	748.04	694.17	0	0	0	759.61	744.37	820.52	700.01	0	720.71	743.86	744.64	0	810.12	810.2	756.11	707.41	744.06	811.49	0	783.25	0	0	727.79	762.2	0
1.6875e+13	830.62	781.19	0	0	768.88	751.47	700.46	0	702.75	752.87	729.75	769.24	0	809.09	0	0	747.3	702.51	730.99	0	738.64	780.06	750.5	698.17	0	0	0	797.36	747.3	864.96	703.34	724.32	723.48	747.93	747.3	0	812.4	810.97	758.37	710.56	746.87	812.24	0	785.73	0	0	730.57	764.85	0
1.6921e+13	801.1	780.58	0	0	768.16	750.61	699.85	0	702.17	752.29	729.24	768.71	0	812.62	0	0	746.27	701.91	730.15	0	738.11	779.51	749.6	696.72	0	0	0	779.71	746.27	842.4	702.52	707.22	722.9	751.05	746.68	0	811.5	814.43	757.55	709.79	745.81	812.81	0	785.19	0	0	729.92	764.23	0
1.6968e+13	786.68	779.92	0	0	768.11	749.84	699.23	0	701.59	751.73	728.74	768.18	0	811.92	0	0	745.6	701.32	729.32	0	737.57	778.95	749.33	695.72	0	0	0	768.36	745.6	830.44	701.68	691.64	722.33	748.23	746.04	0	811.17	813.77	757.39	709.01	745.28	813.15	0	784.66	0	0	729.26	763.57	0
1.7014e+13	777.13	779.31	0	0	767.47	749.2	698.62	0	701.01	751.16	728.24	767.65	0	809.08	0	0	745	700.72	728.57	0	737.04	778.39	748.66	694.87	0	0	0	760.49	745	821.66	700.86	0	721.75	744.55	745.4	0	810.82	811.01	756.73	708.23	744.68	812.2	0	784.12	0	0	728.6	762.93	0
1.7061e+13	834.75	781.92	0	0	769.54	752.12	701.92	0	704.29	753.69	730.88	770.11	0	809.31	0	0	747.94	703.98	731.66	0	739.6	780.87	751.13	698.85	0	0	0	798.99	747.94	868.22	704.14	726.67	724.48	747.73	748.05	0	813.13	811.2	759.01	711.35	747.51	812.92	0	786.58	0	0	731.36	765.57	0
1.7107e+13	802.91	781.31	0	0	768.7	751.26	701.32	0	703.72	753.12	730.38	769.58	0	813.06	0	0	746.89	703.39	730.82	0	739.07	780.32	750.15	697.39	0	0	0	781.16	746.89	843.96	703.32	708.62	723.91	751.61	747.43	0	812.19	814.87	758.1	710.58	746.41	813.33	0	786.05	0	0	730.7	764.95	0
1.7153e+13	787.96	780.66	0	0	768.67	750.48	700.71	0	703.15	752.55	729.88	769.05	0	812.6	0	0	746.2	702.8	729.98	0	738.54	779.76	749.89	696.36	0	0	0	769.43	746.2	831.69	702.5	693.26	723.33	748.93	746.79	0	811.84	814.45	757.95	709.81	745.86	813.76	0	785.51	0	0	730.04	764.29	0
1.72e+13	778.16	780.04	0	0	768.09	749.84	700.09	0	702.57	751.98	729.38	768.52	0	809.87	0	0	745.61	702.21	729.23	0	738	779.19	749.25	695.53	0	0	0	761.36	745.61	822.79	701.66	0	722.76	745.24	746.15	0	811.5	811.8	757.33	709.03	745.28	812.89	0	784.97	0	0	729.38	763.65	0
1.7246e+13	839.37	782.64	0	0	770.19	752.75	703.32	0	705.78	754.5	731.99	770.97	0	809.56	0	0	748.56	705.39	732.3	0	740.54	781.67	751.75	699.52	0	0	0	800.41	748.56	871.84	704.91	729.52	725.45	747.49	748.78	0	813.84	811.47	759.64	712.12	748.12	813.61	0	787.42	0	0	732.12	766.27	0
1.7293e+13	804.77	782.03	0	0	769.24	751.9	702.72	0	705.22	753.92	731.49	770.43	0	813.46	0	0	747.49	704.81	731.46	0	740	781.11	750.69	698.1	0	0	0	782.64	747.49	845.55	704.1	710.12	724.88	752.13	748.15	0	812.87	815.28	758.63	711.35	746.99	813.83	0	786.88	0	0	731.46	765.65	0
1.7339e+13	789.25	781.37	0	0	769.21	751.11	702.12	0	704.65	753.35	730.99	769.9	0	813.25	0	0	746.79	704.23	730.63	0	739.47	780.55	750.43	697	0	0	0	770.52	746.79	832.94	703.28	694.92	724.31	749.63	747.52	0	812.49	815.11	758.49	710.58	746.43	814.34	0	786.34	0	0	730.81	765	0
1.7386e+13	779.2	780.75	0	0	768.68	750.47	701.52	0	704.08	752.78	730.49	769.36	0	810.64	0	0	746.2	703.65	729.87	0	738.94	779.98	749.83	696.18	0	0	0	762.25	746.2	823.91	702.46	0	723.73	745.94	746.88	0	812.16	812.56	757.92	709.81	745.86	813.56	0	785.8	0	0	730.15	764.36	0
1.7432e+13	844.61	783.33	0	0	770.83	753.37	704.67	0	707.21	755.28	733.06	771.8	0	809.86	0	0	749.16	706.75	732.93	0	741.45	782.44	752.37	700.18	0	0	0	801.49	749.16	875.96	705.66	732.79	726.39	747.26	749.49	0	814.54	811.78	760.26	712.86	748.73	814.31	0	788.23	0	0	732.86	766.96	0
1.7479e+13	806.68	782.73	0	0	769.77	752.52	704.08	0	706.66	754.71	732.56	771.26	0	813.82	0	0	748.09	706.18	732.1	0	740.91	781.89	751.22	698.82	0	0	0	784.16	748.09	847.16	704.86	711.6	725.82	752.64	748.86	0	813.54	815.65	759.16	712.09	747.56	814.32	0	787.69	0	0	732.2	766.34	0
1.7525e+13	790.56	782.08	0	0	769.74	751.72	703.48	0	706.1	754.14	732.06	770.72	0	813.88	0	0	747.36	705.6	731.25	0	740.38	781.33	750.96	697.68	0	0	0	771.63	747.36	834.19	704.04	696.66	725.25	750.33	748.23	0	813.12	815.73	759.02	711.33	746.98	814.9	0	787.15	0	0	731.55	765.69	0
1.7572e+13	780.24	781.45	0	0	769.26	751.08	702.88	0	705.53	753.57	731.56	770.19	0	811.39	0	0	746.78	705.03	730.5	0	739.85	780.76	750.4	696.84	0	0	0	763.15	746.78	825.02	703.22	0	724.68	746.64	747.59	0	812.81	813.31	758.49	710.56	746.43	814.21	0	786.61	0	0	730.9	765.04	0
1.7618e+13	850.73	784.02	0	0	771.46	753.98	705.97	0	708.59	756.05	734.1	772.61	0	810.21	0	0	749.76	708.07	733.54	0	742.33	783.2	752.97	700.86	0	0	0	802.05	749.76	880.78	706.4	736.67	727.31	747.09	750.18	0	815.22	812.15	760.88	713.58	749.32	815.01	0	789.03	0	0	733.58	767.63	0
1.7665e+13	808.66	783.42	0	0	770.29	753.14	705.38	0	708.04	755.47	733.6	772.07	0	814.15	0	0	748.67	707.5	732.72	0	741.8	782.64	751.75	699.51	0	0	0	785.72	748.67	848.81	705.59	713.14	726.74	753.11	749.56	0	814.2	815.98	759.68	712.82	748.12	814.8	0	788.48	0	0	732.93	767.02	0
1.7711e+13	791.88	782.76	0	0	770.26	752.33	704.8	0	707.49	754.9	733.11	771.53	0	814.48	0	0	747.92	706.93	731.87	0	741.27	782.08	751.48	698.42	0	0	0	772.76	747.92	835.43	704.79	698.53	726.17	751.03	748.93	0	813.75	816.33	759.53	712.06	747.52	815.44	0	787.94	0	0	732.28	766.36	0
1.7758e+13	781.29	782.13	0	0	769.82	751.67	704.21	0	706.93	754.33	732.61	771	0	812.12	0	0	747.35	706.36	731.11	0	740.74	781.51	750.96	697.52	0	0	0	764.06	747.35	826.12	703.97	0	725.6	747.35	748.29	0	813.44	814.04	759.05	711.29	747	814.84	0	787.4	0	0	731.62	765.72	0
1.7804e+13	858.07	784.68	0	0	772.08	754.57	707.23	0	709.93	756.8	735.11	773.4	0	810.65	0	0	750.34	709.33	734.14	0	743.19	783.94	753.57	701.55	0	0	0	801.83	750.34	886.57	707.12	740.22	728.2	747.03	750.86	0	815.89	812.6	761.49	714.29	749.91	815.72	0	789.81	0	0	734.29	768.29	0
1.7851e+13	810.71	784.09	0	0	770.8	753.74	706.65	0	709.38	756.22	734.61	772.86	0	814.45	0	0	749.25	708.77	733.33	0	742.66	783.38	752.27	700.2	0	0	0	787.33	749.25	850.5	706.32	714.03	727.63	753.55	750.23	0	814.85	816.28	760.19	713.53	748.68	815.27	0	789.26	0	0	733.63	767.68	0
1.7897e+13	793.23	783.43	0	0	770.76	752.91	706.06	0	708.83	755.65	734.12	772.32	0	815.06	0	0	748.48	708.21	732.48	0	742.13	782.82	751.99	699.1	0	0	0	773.92	748.48	836.68	705.51	699.68	727.07	751.73	749.6	0	814.36	816.91	760.04	712.77	748.06	815.96	0	788.72	0	0	732.98	767.02	0
1.7944e+13	782.35	782.8	0	0	770.37	752.26	705.48	0	708.28	755.08	733.62	771.79	0	812.84	0	0	747.91	707.64	731.72	0	741.6	782.25	751.51	698.25	0	0	0	764.98	747.91	827.22	704.71	0	726.5	748.05	748.96	0	814.06	814.75	759.6	712.01	747.55	815.45	0	788.17	0	0	732.33	766.37	0
1.799e+13	867.21	785.34	0	0	772.7	755.15	708.43	0	711.21	757.53	736.09	774.18	0	811.19	0	0	750.92	710.56	734.74	0	744.03	784.67	754.17	702.21	0	0	0	800.43	750.92	893.84	707.83	745.11	729.06	747.08	751.52	0	816.53	813.15	762.09	714.98	750.49	816.43	691.09	790.57	0	0	734.97	768.93	0
1.8037e+13	812.85	784.74	0	0	771.32	754.33	707.86	0	710.67	756.95	735.6	773.63	0	814.71	0	0	749.83	710	733.93	0	743.5	784.11	752.8	700.85	0	0	0	788.94	749.83	852.23	707.03	715.27	728.5	753.9	750.89	0	815.49	816.55	760.71	714.22	749.24	815.74	690.48	790.02	0	0	734.32	768.32	0
1.8083e+13	794.6	784.09	0	0	771.25	753.5	707.29	0	710.13	756.38	735.1	773.1	0	815.61	0	0	749.03	709.45	733.08	0	742.97	783.54	752.49	699.71	0	0	0	775.07	749.03	837.93	706.23	701.25	727.93	752.38	750.27	0	814.96	817.46	760.53	713.47	748.59	816.46	0	789.48	0	0	733.67	767.67	0
1.813e+13	783.41	783.45	0	0	770.91	752.83	706.71	0	709.58	755.81	734.61	772.56	0	813.53	0	0	748.46	708.88	732.32	0	742.44	782.97	752.05	698.86	0	0	0	765.88	748.46	828.31	705.43	0	727.37	748.71	749.63	0	814.66	815.45	760.13	712.71	748.09	816.05	0	788.93	0	0	733.02	767.02	0
1.8176e+13	879.15	785.98	0	0	773.3	755.72	709.61	0	712.45	758.24	737.05	774.94	0	811.82	0	0	751.48	711.74	735.32	0	744.85	785.38	754.75	702.82	0	0	0	797.25	751.48	903.45	708.52	750.52	729.91	747.28	752.17	0	817.16	813.78	762.68	715.66	751.06	817.13	692.41	791.31	0	0	735.65	769.56	0
1.8223e+13	815.07	785.39	0	0	771.84	754.91	709.04	0	711.91	757.66	736.55	774.39	0	814.94	0	0	750.39	711.19	734.52	0	744.32	784.81	753.32	701.46	0	0	0	790.58	750.39	854.02	707.73	716.63	729.34	754.16	751.54	0	816.12	816.78	761.23	714.91	749.79	816.2	691.77	790.76	0	0	734.99	768.95	0
1.8269e+13	795.99	784.74	0	0	771.72	754.07	708.47	0	711.38	757.09	736.06	773.85	0	816.13	0	0	749.56	710.64	733.67	0	743.79	784.25	752.97	700.29	0	0	0	776.22	749.56	839.18	706.93	702.86	728.78	753	750.91	0	815.54	817.98	761.01	714.16	749.1	816.95	691.15	790.22	0	0	734.35	768.3	0
1.8316e+13	784.48	784.09	0	0	771.44	753.39	707.9	0	710.84	756.52	735.56	773.31	0	814.21	0	0	749	710.08	732.9	0	743.26	783.68	752.57	699.44	0	0	0	766.79	749	829.39	706.13	0	728.21	749.36	750.27	0	815.24	816.12	760.66	713.4	748.62	816.62	690.54	789.67	0	0	733.7	767.64	0
1.8362e+13	895.51	786.6	0	0	773.89	756.28	710.74	0	713.65	758.94	737.98	775.68	0	812.53	0	0	752.03	712.89	735.89	0	745.65	786.07	755.31	703.4	0	0	0	791.49	752.03	916.96	709.2	754.45	730.72	747.67	752.8	0	817.78	814.5	763.25	716.32	751.61	817.81	693.89	792.04	0	0	736.3	770.17	0
1.8409e+13	817.38	786.01	0	0	772.35	755.48	710.18	0	713.12	758.36	737.48	775.13	0	815.13	0	0	750.95	712.34	735.1	0	745.12	785.51	753.83	702.07	0	0	0	792.24	750.95	855.88	708.4	718.01	730.16	754.36	752.17	0	816.75	816.99	761.73	715.57	750.33	816.66	693.12	791.49	0	0	735.65	769.56	0
1.8455e+13	797.4	785.37	0	0	772.19	754.63	709.61	0	712.58	757.79	736.99	774.59	0	816.63	0	0	750.09	711.79	734.24	0	744.59	784.94	753.44	700.86	0	0	0	777.4	750.09	840.44	707.61	704.02	729.6	753.62	751.55	0	816.12	818.48	761.47	714.83	749.6	817.42	692.44	790.94	0	0	735.01	768.92	0
1.8502e+13	785.56	784.72	0	0	771.94	753.94	709.04	0	712.05	757.22	736.49	774.05	0	814.86	0	0	749.52	711.24	733.47	0	744.06	784.37	753.07	699.99	0	0	0	767.71	749.52	830.46	706.82	0	729.04	750.01	750.91	0	815.82	816.78	761.16	714.07	749.13	817.18	691.79	790.39	0	0	734.36	768.26	0
1.8548e+13	919.65	787.21	0	0	774.46	756.82	711.83	0	714.81	759.62	738.88	776.4	0	813.29	0	0	752.56	713.99	736.44	0	746.43	786.75	755.86	703.96	0	0	0	782.18	752.56	937.74	709.85	749.05	731.52	748.22	753.42	0	818.37	815.26	763.81	716.97	752.15	818.48	695.11	792.75	0	0	736.95	770.77	0
1.8595e+13	819.82	786.63	0	0	772.86	756.03	711.27	0	714.28	759.04	738.39	775.85	0	815.3	0	0	751.49	713.45	735.66	0	745.9	786.18	754.33	702.67	0	0	0	793.92	751.49	857.81	709.06	719.52	730.96	754.5	752.79	0	817.36	817.16	762.24	716.22	750.86	817.11	694.5	792.2	0	0	736.3	770.17	0
1.8641e+13	798.83	785.98	0	0	772.63	755.17	710.72	0	713.75	758.47	737.89	775.31	0	817.1	0	0	750.6	712.91	734.8	0	745.36	785.62	753.9	701.43	0	0	0	778.6	750.6	841.7	708.27	705.3	730.4	754.21	752.17	0	816.68	818.96	761.92	715.47	750.08	817.87	693.89	791.65	0	0	735.65	769.52	0
1.8688e+13	786.64	785.33	0	0	772.44	754.48	710.16	0	713.22	757.9	737.4	774.77	0	815.5	0	0	750.03	712.36	734.02	0	744.83	785.05	753.56	700.54	0	0	0	768.63	750.03	831.54	707.48	690.83	729.84	750.66	751.53	0	816.37	817.41	761.65	714.72	749.62	817.73	693.11	791.1	0	0	735	768.87	0
1.8734e+13	960.97	787.81	0	0	775.03	757.35	712.9	0	715.93	760.28	739.76	777.11	0	814.06	0	0	753.08	715.07	736.98	0	747.19	787.42	756.4	704.5	0	0	0	769.47	753.08	975.8	710.49	727.97	732.3	748.86	754.03	0	818.96	816.03	764.36	717.59	752.67	819.14	696.33	793.45	0	0	737.57	771.36	0
1.8781e+13	822.38	787.23	0	0	773.37	756.57	712.34	0	715.4	759.71	739.27	776.56	0	815.44	0	0	752.02	714.53	736.2	0	746.66	786.85	754.84	703.24	0	0	0	795.63	752.02	859.84	709.7	721.04	731.74	754.55	753.4	0	817.96	817.31	762.74	716.85	751.39	817.58	695.69	792.89	0	0	736.92	770.76	0
1.8827e+13	800.29	786.59	0	0	773.07	755.71	711.78	0	714.88	759.13	738.77	776.01	0	817.55	0	0	751.1	713.99	735.35	0	746.12	786.28	754.34	702	0	0	0	779.82	751.1	842.98	708.92	706.55	731.18	754.8	752.77	0	817.24	819.4	762.36	716.11	750.56	818.31	695.07	792.35	0	0	736.28	770.12	0
1.8873e+13	787.74	785.93	0	0	772.91	755.01	711.22	0	714.35	758.56	738.28	775.47	0	816.12	0	0	750.53	713.44	734.56	0	745.59	785.71	754.04	701.09	0	0	0	769.56	750.53	832.6	708.12	692.37	730.62	751.3	752.13	0	816.92	818.03	762.12	715.36	750.11	818.25	694.47	791.79	0	0	735.63	769.46	0
1.892e+13	1091.3	788.4	0	691.19	775.57	757.87	713.92	0	717.01	760.94	740.62	777.8	0	814.83	0	0	753.59	716.11	737.51	0	747.93	788.07	756.93	705.04	0	0	0	759.87	753.59	1096.8	711.11	0	733.06	749.51	754.62	0	819.52	816.79	764.9	718.21	753.19	819.77	697.61	794.13	0	0	738.19	771.94	0
1.8966e+13	825.11	787.82	0	690.56	773.88	757.1	713.38	0	716.49	760.36	740.12	777.25	0	815.56	0	0	752.54	715.57	736.74	0	747.4	787.49	755.34	703.79	0	0	0	797.34	752.54	861.99	710.32	722.4	732.5	754.53	753.99	0	818.55	817.44	763.24	717.46	751.9	818.04	696.92	793.57	0	0	737.54	771.34	0
1.9013e+13	801.78	787.18	0	0	773.5	756.23	712.82	0	715.97	759.78	739.63	776.7	0	817.96	0	0	751.59	715.03	735.88	0	746.86	786.93	754.77	702.58	0	0	0	781.06	751.59	844.26	709.54	707.59	731.94	755.36	753.37	0	817.78	819.81	762.78	716.72	751.03	818.72	696.26	793.02	0	0	736.89	770.7	0
1.9059e+13	788.84	786.52	0	0	773.38	755.52	712.26	0	715.45	759.21	739.14	776.16	0	816.72	0	0	751.01	714.49	735.09	0	746.33	786.35	754.5	701.65	0	0	0	770.51	751.01	833.66	708.75	693.53	731.38	751.94	752.73	0	817.45	818.63	762.59	715.98	750.58	818.76	695.63	792.47	0	0	736.25	770.04	0
1.9106e+13	779.84	785.91	0	0	772.57	754.9	711.71	0	714.93	758.64	738.65	775.62	0	813.77	0	0	750.39	713.95	734.38	0	745.8	785.78	753.69	700.78	0	0	0	762.96	750.39	825.58	707.96	0	730.82	748.07	752.09	0	817.03	815.74	761.76	715.23	749.91	817.62	695.02	791.92	0	0	735.6	769.4	0
1.9152e+13	828.03	788.39	0	692.01	774.39	757.62	714.37	0	717.55	760.99	740.96	777.93	0	815.66	0	0	753.06	716.58	737.26	0	748.12	788.13	755.84	704.34	0	0	0	799.03	753.06	864.27	710.93	724.1	733.24	754.41	754.57	0	819.12	817.55	763.75	718.06	752.41	818.52	698.13	794.24	690.08	0	738.14	771.9	0
1.9199e+13	803.31	787.76	0	691.39	773.92	756.75	713.82	0	717.03	760.42	740.47	777.38	0	818.35	0	0	752.07	716.05	736.4	0	747.59	787.56	755.19	703.11	0	0	0	782.33	752.07	845.56	710.15	708.8	732.68	755.9	753.94	0	818.32	820.2	763.2	717.32	751.49	819.13	697.51	793.69	0	0	737.49	771.26	0
1.9245e+13	789.95	787.1	0	690.76	773.83	756.02	713.28	0	716.51	759.84	739.97	776.83	0	817.3	0	0	751.48	715.51	735.61	0	747.06	786.99	754.95	702.18	0	0	0	771.45	751.48	834.72	709.37	694.78	732.12	752.56	753.31	0	817.97	819.2	763.03	716.58	751.04	819.24	696.83	793.14	0	0	736.85	770.6	0
1.9292e+13	780.75	786.48	0	690.12	773.07	755.4	712.73	0	715.99	759.27	739.48	776.29	0	814.44	0	0	750.88	714.98	734.89	0	746.53	786.41	754.17	701.32	0	0	0	763.73	750.88	826.53	708.58	0	731.57	748.67	752.67	0	817.56	816.41	762.26	715.84	750.39	818.19	696.18	792.58	0	0	736.2	769.96	0
1.9338e+13	831.17	788.95	0	693.48	774.9	758.13	715.34	0	718.57	761.62	741.77	778.59	0	815.75	0	0	753.56	717.56	737.77	0	748.82	788.75	756.33	704.87	0	0	0	800.69	753.56	866.72	711.52	726	733.96	754.19	755.14	0	819.69	817.66	764.25	718.65	752.92	819	699.22	794.89	691.95	0	738.72	772.45	0
1.9385e+13	804.87	788.33	0	692.81	774.33	757.25	714.79	0	718.06	761.04	741.28	778.04	0	818.71	0	0	752.55	717.03	736.91	0	748.29	788.18	755.61	703.61	0	0	0	783.61	752.55	846.87	710.75	710	733.4	756.41	754.51	0	818.85	820.56	763.61	717.91	751.94	819.52	698.61	794.34	691.31	0	738.08	771.82	0
1.9431e+13	791.08	787.66	0	692.17	774.27	756.52	714.25	0	717.54	760.47	740.79	777.49	0	817.86	0	0	751.95	716.5	736.11	0	747.76	787.61	755.38	702.71	0	0	0	772.41	751.95	835.78	709.97	696.05	732.84	753.17	753.87	0	818.48	819.76	763.47	717.17	751.48	819.72	698.02	793.78	690.68	0	737.43	771.16	0
1.9478e+13	781.66	787.04	0	691.55	773.56	755.9	713.7	0	717.03	759.89	740.29	776.95	0	815.09	0	0	751.35	715.97	735.4	0	747.23	787.03	754.65	701.85	0	0	0	764.51	751.35	827.48	709.18	0	732.29	749.27	753.24	0	818.09	817.06	762.74	716.43	750.86	818.74	697.39	793.23	690.07	0	736.79	770.51	0
1.9524e+13	834.59	789.51	0	694.88	775.41	758.63	716.28	0	719.56	762.22	742.56	779.23	690.39	815.84	0	0	754.05	718.51	738.27	0	749.51	789.36	756.83	705.4	0	0	0	802.28	754.05	869.38	712.1	728.04	734.66	753.9	755.69	0	820.25	817.76	764.75	719.22	753.41	819.5	700.32	795.53	693.75	0	739.29	772.99	0
1.9571e+13	806.47	788.88	0	694.27	774.73	757.75	715.74	0	719.05	761.65	742.07	778.68	0	819.04	0	0	753.02	717.98	737.41	0	748.98	788.79	756.01	704.11	0	0	0	784.92	753.02	848.2	711.33	711.17	734.1	756.89	755.07	0	819.37	820.89	764.01	718.48	752.38	819.9	699.69	794.97	693.14	0	738.65	772.36	0
1.9617e+13	792.22	788.22	0	693.62	774.69	757	715.19	0	718.54	761.07	741.58	778.14	0	818.4	0	0	752.4	717.45	736.6	0	748.45	788.21	755.81	703.2	0	0	0	773.38	752.4	836.84	710.55	697.34	733.55	753.78	754.43	0	818.98	820.3	763.89	717.74	751.92	820.17	699.08	794.42	692.52	0	738.01	771.7	0
1.9664e+13	782.58	787.59	0	692.96	774.04	756.38	714.65	0	718.03	760.5	741.09	777.59	0	815.73	0	0	751.82	716.92	735.89	0	747.92	787.63	755.11	702.37	0	0	0	765.3	751.82	828.43	709.77	0	732.99	749.86	753.79	0	818.6	817.7	763.21	717	751.32	819.27	698.48	793.86	691.9	0	737.36	771.05	0
1.971e+13	838.35	790.05	0	696.21	775.92	759.11	717.19	0	720.52	762.82	743.34	779.87	691.17	815.94	0	0	754.53	719.43	738.75	0	750.19	789.96	757.32	705.92	0	0	0	803.74	754.53	872.31	712.66	730.42	735.35	753.53	756.23	0	820.79	817.88	765.24	719.77	753.9	820.01	701.4	796.15	695.51	0	739.85	773.52	0
1.9757e+13	808.11	789.42	0	695.59	775.12	758.24	716.65	0	720.02	762.24	742.84	779.32	690.45	819.33	0	0	753.48	718.91	737.9	0	749.65	789.38	756.41	704.61	0	0	0	786.26	753.48	849.56	711.89	712.39	734.79	757.34	755.61	0	819.88	821.19	764.4	719.04	752.81	820.27	700.79	795.6	694.9	0	739.21	772.89	0
1.9803e+13	793.37	788.76	0	694.98	775.1	757.47	716.12	0	719.51	761.67	742.35	778.77	0	818.92	0	0	752.84	718.38	737.09	0	749.12	788.81	756.22	703.67	0	0	0	774.36	752.84	837.9	711.11	698.78	734.24	754.38	754.97	0	819.47	820.81	764.3	718.3	752.34	820.61	700.16	795.04	694.3	0	738.57	772.23	0
1.985e+13	783.5	788.13	0	694.37	774.5	756.85	715.58	0	719	761.09	741.86	778.22	0	816.35	0	0	752.27	717.86	736.37	0	748.59	788.23	755.57	702.87	0	0	0	766.09	752.27	829.37	710.34	0	733.68	750.46	754.33	0	819.1	818.32	763.66	717.57	751.77	819.79	699.53	794.48	693.66	0	737.92	771.58	0
1.9896e+13	842.55	790.57	0	697.52	776.43	759.59	718.08	0	721.46	763.4	744.09	780.49	691.95	816.07	0	0	755.01	720.33	739.23	0	750.84	790.54	757.8	706.44	0	0	0	805.02	755.01	875.57	713.21	731.87	736.01	753.11	756.76	0	821.32	818.02	765.74	720.31	754.37	820.53	702.4	796.77	697.17	0	740.4	774.04	0
1.9943e+13	809.8	789.96	0	696.91	775.51	758.71	717.54	0	720.95	762.82	743.6	779.93	691.21	819.6	0	0	753.93	719.8	738.38	0	750.31	789.97	756.8	705.1	0	0	0	787.62	753.93	850.94	712.45	713.16	735.46	757.76	756.14	0	820.38	821.46	764.79	719.59	753.25	820.62	701.81	796.21	696.58	0	739.76	773.41	0
1.9989e+13	794.54	789.29	0	696.28	775.5	757.94	717	0	720.45	762.25	743.1	779.38	690.5	819.42	0	0	753.27	719.28	737.56	0	749.78	789.39	756.62	704.13	0	0	0	775.35	753.27	838.96	711.67	699.86	734.91	754.96	755.5	0	819.95	821.31	764.7	718.85	752.76	821.04	701.21	795.65	695.99	0	739.11	772.75	0
2.0036e+13	784.43	788.66	0	695.66	774.95	757.31	716.47	0	719.94	761.67	742.61	778.84	0	816.96	0	0	752.71	718.76	736.84	0	749.25	788.81	756.01	703.32	0	0	0	766.88	752.71	830.3	710.89	0	734.35	751.03	754.86	0	819.59	818.92	764.11	718.11	752.21	820.3	700.6	795.09	695.38	0	738.47	772.1	0
2.0082e+13	847.33	791.09	0	698.75	776.93	760.05	718.94	0	722.36	763.97	744.82	781.09	692.69	816.24	0	0	755.47	721.2	739.69	0	751.49	791.11	758.28	706.9	0	0	0	805.98	755.47	879.29	713.75	734.59	736.67	752.65	757.28	0	821.84	818.21	766.23	720.84	754.84	821.06	703.39	797.36	698.77	0	740.93	774.55	0
2.0129e+13	811.55	790.48	0	698.15	775.89	759.18	718.41	0	721.86	763.39	744.33	780.54	691.97	819.84	0	0	754.37	720.68	738.85	0	750.95	790.53	757.19	705.56	0	0	0	789	754.37	852.36	712.98	714.25	736.11	758.11	756.66	0	820.88	821.7	765.17	720.12	753.67	820.97	702.79	796.8	698.19	0	740.29	773.92	0
2.0175e+13	795.72	789.81	0	697.56	775.88	758.39	717.87	0	721.36	762.82	743.84	779.99	691.24	819.89	0	0	753.69	720.16	738.02	0	750.42	789.96	757	704.56	0	0	0	776.34	753.69	840.02	712.21	701.26	735.56	755.51	756.02	0	820.41	821.79	765.08	719.39	753.16	821.44	702.2	796.25	697.6	0	739.65	773.26	0
2.0222e+13	785.36	789.17	0	696.95	775.39	757.76	717.34	0	720.85	762.24	743.35	779.44	690.53	817.55	0	0	753.14	719.64	737.3	0	749.89	789.38	756.43	703.74	0	0	0	767.66	753.14	831.23	711.43	0	735.01	751.58	755.38	0	820.07	819.52	764.54	718.65	752.63	820.79	701.61	795.69	697.01	0	739.01	772.61	0
2.0268e+13	852.88	791.6	0	699.96	777.42	760.5	719.77	0	723.24	764.53	745.54	781.69	693.44	816.47	0	0	755.92	722.04	740.14	0	752.11	791.67	758.75	707.31	0	0	0	806.48	755.92	883.62	714.27	737.88	737.3	752.2	757.79	0	822.35	818.45	766.71	721.36	755.3	821.6	704.35	797.95	700.3	0	741.45	775.04	0
2.0315e+13	813.34	790.99	0	699.36	776.27	759.64	719.24	0	722.74	763.95	745.05	781.13	692.7	820.05	0	0	754.81	721.52	739.31	0	751.58	791.09	757.56	706	0	0	0	790.4	754.81	853.81	713.5	715.41	736.75	758.41	757.16	0	821.37	821.92	765.54	720.63	754.08	821.31	703.76	797.39	699.73	0	740.81	774.42	0
2.0361e+13	796.91	790.32	0	698.76	776.25	758.84	718.71	0	722.24	763.37	744.56	780.58	691.98	820.35	0	0	754.1	721.01	738.47	0	751.05	790.52	757.37	704.97	0	0	0	777.34	754.1	841.09	712.74	702.72	736.2	756.05	756.53	0	820.87	822.24	765.45	719.91	753.55	821.84	703.16	796.83	699.16	0	740.17	773.76	0
2.0408e+13	786.29	789.68	0	698.16	775.81	758.2	718.18	0	721.74	762.8	744.07	780.03	691.26	818.13	0	0	753.55	720.49	737.75	0	750.52	789.93	756.84	704.15	0	0	0	768.45	753.55	832.16	711.96	0	735.65	752.13	755.89	0	820.53	820.09	764.95	719.17	753.04	821.26	702.57	796.27	698.58	0	739.53	773.11	0
2.0454e+13	859.51	792.09	0	701.11	777.91	760.94	720.58	0	724.1	765.08	746.24	782.27	694.16	816.78	0	0	756.35	722.86	740.58	0	752.73	792.22	759.21	707.73	0	0	0	806.31	756.35	888.82	714.77	742.01	737.92	751.84	758.28	0	822.85	818.77	767.18	721.86	755.74	822.15	705.28	798.52	701.77	0	741.96	775.53	0
2.0501e+13	815.21	791.48	0	700.53	776.65	760.09	720.06	0	723.6	764.49	745.75	781.71	693.44	820.23	0	0	755.24	722.35	739.75	0	752.19	791.64	757.93	706.44	0	0	0	791.84	755.24	855.3	714.01	716.68	737.37	758.68	757.66	0	821.85	822.1	765.91	721.14	754.49	821.64	704.7	797.96	701.21	0	741.32	774.91	0
2.0547e+13	798.12	790.82	0	699.95	776.61	759.27	719.53	0	723.1	763.92	745.26	781.16	692.69	820.79	0	0	754.5	721.83	738.91	0	751.66	791.06	757.72	705.39	0	0	0	778.37	754.5	842.16	713.24	703.95	736.82	756.59	757.03	0	821.32	822.68	765.8	720.41	753.93	822.22	704.11	797.4	700.65	0	740.68	774.25	0
2.0593e+13	787.23	790.18	0	699.34	776.22	758.63	719	0	722.6	763.34	744.76	780.61	691.98	818.7	0	0	753.96	721.32	738.18	0	751.13	790.48	757.24	704.57	0	0	0	769.25	753.96	833.08	712.47	690.48	736.27	752.69	756.39	0	820.98	820.65	765.35	719.68	753.44	821.72	703.51	796.84	700.08	0	740.04	773.59	0
2.064e+13	867.71	792.58	0	702.22	778.38	761.37	721.37	0	724.93	765.61	746.92	782.84	694.84	817.16	0	0	756.78	723.66	741	0	753.32	792.75	759.66	708.16	0	0	0	805.12	756.78	895.3	715.26	746.85	738.53	751.63	758.77	0	823.33	819.16	767.64	722.35	756.17	822.7	706.17	799.09	703.18	0	742.46	776.01	0
2.0686e+13	817.15	791.97	0	701.64	777.02	760.53	720.85	0	724.43	765.03	746.43	782.28	694.13	820.37	0	0	755.65	723.15	740.18	0	752.79	792.17	758.3	706.88	0	0	0	793.31	755.65	856.84	714.5	717.95	737.98	758.9	758.14	0	822.33	822.25	766.27	721.62	754.89	821.97	705.59	798.52	702.63	0	741.82	775.39	0
2.0733e+13	799.36	791.31	0	701.07	776.96	759.69	720.32	0	723.94	764.45	745.94	781.73	693.41	821.2	0	0	754.88	722.63	739.34	0	752.26	791.6	758.07	705.83	0	0	0	779.41	754.88	843.23	713.73	705.11	737.43	757.13	757.51	0	821.76	823.09	766.14	720.9	754.29	822.58	705.02	797.96	702.08	0	741.18	774.73	0
2.0779e+13	788.18	790.66	0	700.5	776.61	759.04	719.8	0	723.44	763.87	745.45	781.17	692.67	819.24	0	0	754.35	722.12	738.6	0	751.73	791.01	757.63	705	0	0	0	770.06	754.35	834	712.97	691.81	736.88	753.25	756.87	0	821.43	821.19	765.74	720.17	753.82	822.17	704.43	797.4	701.52	0	740.54	774.07	0
2.0826e+13	878.33	793.05	0	703.31	778.85	761.79	722.14	0	725.74	766.13	747.59	783.4	695.52	817.64	0	0	757.19	724.44	741.42	0	753.91	793.28	760.1	708.59	0	0	0	802.43	757.19	903.77	715.74	752.44	739.12	751.62	759.24	0	823.8	819.64	768.09	722.82	756.59	823.24	707.05	799.64	704.53	0	742.94	776.47	0
2.0872e+13	819.17	792.45	0	702.74	777.39	760.95	721.62	0	725.24	765.55	747.1	782.84	694.8	820.49	0	0	756.07	723.93	740.61	0	753.38	792.7	758.66	707.31	0	0	0	794.81	756.07	858.44	714.98	719.13	738.57	759.07	758.62	0	822.8	822.38	766.64	722.1	755.29	822.3	706.47	799.07	704	0	742.3	775.85	0
2.0919e+13	800.61	791.79	0	702.16	777.29	760.11	721.1	0	724.75	764.97	746.6	782.28	694.1	821.59	0	0	755.27	723.42	739.75	0	752.84	792.12	758.4	706.27	0	0	0	780.48	755.27	844.31	714.21	706.09	738.02	757.66	757.99	0	822.2	823.48	766.48	721.38	754.65	822.93	705.89	798.51	703.45	0	741.67	775.2	0
2.0965e+13	789.14	791.14	0	701.58	777	759.45	720.57	0	724.25	764.39	746.11	781.73	693.38	819.77	0	0	754.73	722.91	739.01	0	752.31	791.54	758	705.44	0	0	0	770.89	754.73	834.92	713.45	692.96	737.47	753.81	757.34	0	821.86	821.72	766.12	720.64	754.2	822.6	705.32	797.95	702.91	0	741.02	774.53	0
2.1012e+13	892.77	793.52	0	704.34	779.31	762.19	722.89	0	726.53	766.64	748.24	783.94	696.2	818.19	0	0	757.6	725.19	741.83	0	754.48	793.79	760.53	709.04	0	0	0	797.51	757.6	915.54	716.2	757.34	739.7	751.82	759.71	0	824.26	820.2	768.53	723.29	757	823.77	707.9	800.18	705.84	0	743.42	776.93	0
2.1058e+13	821.29	792.92	0	703.79	777.77	761.37	722.37	0	726.03	766.06	747.75	783.38	695.46	820.58	0	0	756.48	724.68	741.02	0	753.95	793.21	759.04	707.74	0	0	0	796.34	756.48	860.11	715.45	720.35	739.15	759.19	759.08	0	823.27	822.47	767.01	722.57	755.69	822.63	707.32	799.61	705.31	0	742.78	776.31	0
2.1105e+13	801.89	792.26	0	703.23	777.62	760.52	721.85	0	725.54	765.48	747.25	782.82	694.75	821.96	0	0	755.64	724.17	740.17	0	753.41	792.63	758.73	706.7	0	0	0	781.56	755.64	845.41	714.69	707.12	738.6	758.18	758.45	0	822.62	823.85	766.8	721.84	755.01	823.26	706.75	799.05	704.78	0	742.14	775.66	0
2.1151e+13	790.11	791.61	0	702.65	777.37	759.85	721.33	0	725.05	764.9	746.76	782.27	694.04	820.29	0	0	755.11	723.67	739.42	0	752.88	792.05	758.37	705.87	0	0	0	771.72	755.11	835.84	713.92	694.04	738.05	754.37	757.81	0	822.28	822.24	766.5	721.11	754.57	823.02	706.17	798.48	704.24	0	741.5	774.99	0
2.1198e+13	913.7	793.97	0	705.36	779.75	762.59	723.62	0	727.29	767.14	748.87	784.48	696.84	818.8	0	0	758	725.93	742.23	0	755.04	794.3	760.96	709.47	0	0	0	789.41	758	933.24	716.66	756.37	740.27	752.21	760.16	0	824.7	820.81	768.97	723.74	757.41	824.29	708.72	800.7	707.1	0	743.88	777.37	0
2.1244e+13	823.53	793.37	0	704.8	778.15	761.79	723.1	0	726.8	766.56	748.38	783.91	696.13	820.65	0	0	756.89	725.42	741.43	0	754.51	793.71	759.41	708.17	0	0	0	797.9	756.89	861.85	715.91	721.76	739.71	759.22	759.53	0	823.73	822.55	767.38	723.02	756.09	822.96	708.15	800.14	706.58	0	743.24	776.76	0
2.1291e+13	803.2	792.72	0	704.24	777.94	760.92	722.58	0	726.31	765.98	747.89	783.36	695.39	822.3	0	0	756.02	724.91	740.57	0	753.97	793.13	759.05	707.09	0	0	0	782.67	756.02	846.51	715.15	708.26	739.16	758.69	758.9	0	823.04	824.19	767.12	722.3	755.36	823.58	707.58	799.57	706.05	0	742.6	776.11	0
2.1337e+13	791.09	792.06	0	703.68	777.73	760.24	722.06	0	725.82	765.4	747.4	782.8	694.68	820.79	0	0	755.48	724.41	739.82	0	753.44	792.55	758.73	706.29	0	0	0	772.56	755.48	836.75	714.39	695.22	738.62	754.92	758.26	0	822.69	822.73	766.86	721.57	754.93	823.42	707.01	799.01	705.52	0	741.96	775.44	0
2.1384e+13	947.77	794.42	0	706.34	780.19	762.98	724.33	0	728.04	767.63	749.49	785	697.45	819.43	0	0	758.39	726.64	742.62	0	755.59	794.79	761.38	709.89	690.41	0	0	777.53	758.39	963.87	717.11	741.49	740.82	752.74	760.6	0	825.14	821.43	769.4	724.18	757.81	824.8	709.51	801.22	708.31	0	744.34	777.81	0
2.143e+13	825.89	793.82	0	705.79	778.53	762.19	723.81	0	727.55	767.05	749	784.44	696.76	820.69	0	0	757.29	726.14	741.84	0	755.05	794.21	759.79	708.59	0	0	0	799.46	757.29	863.69	716.36	723.21	740.27	759.18	759.98	0	824.18	822.6	767.76	723.47	756.48	823.29	708.95	800.65	707.8	0	743.69	777.19	0
2.1477e+13	804.53	793.17	0	705.23	778.25	761.32	723.29	0	727.06	766.47	748.51	783.88	696.05	822.63	0	0	756.38	725.63	740.97	0	754.52	793.63	759.37	707.48	0	0	0	783.8	756.38	847.62	715.61	709.4	739.72	759.18	759.35	0	823.45	824.51	767.43	722.75	755.7	823.89	708.39	800.09	707.28	0	743.06	776.54	0
2.1523e+13	792.08	792.51	0	704.67	778.09	760.63	722.77	0	726.57	765.89	748.02	783.32	695.31	821.27	0	0	755.84	725.13	740.21	0	753.99	793.04	759.09	706.69	0	0	0	773.41	755.84	837.67	714.85	696.43	739.17	755.47	758.71	0	823.1	823.22	767.21	722.03	755.29	823.81	707.82	799.52	706.76	0	742.42	775.88	0
2.157e+13	1030.1	794.85	0	707.28	780.62	763.37	725.02	0	728.76	768.11	750.1	785.51	698.06	820.06	0	0	758.77	727.34	743	0	756.12	795.28	761.79	710.31	691.71	0	0	765.18	758.77	1045.6	717.55	713.18	741.36	753.31	761.04	0	825.56	822.06	769.82	724.62	758.2	825.3	710.29	801.73	709.48	0	744.78	778.23	0
2.1616e+13	828.35	794.26	0	706.73	778.92	762.59	724.5	0	728.27	767.52	749.61	784.95	697.36	820.71	0	0	757.68	726.84	742.23	0	755.59	794.69	760.17	709.02	691.1	0	0	801.03	757.68	865.61	716.8	725.04	740.8	759.06	760.41	0	824.62	822.63	768.14	723.91	756.88	823.63	709.73	801.16	708.98	0	744.14	777.62	0
2.1663e+13	805.86	793.62	0	706.19	778.56	761.71	723.98	0	727.78	766.94	749.11	784.39	696.66	822.91	0	0	756.75	726.33	741.37	0	755.05	794.11	759.68	707.88	690.46	0	0	784.95	756.75	848.73	716.05	710.72	740.26	759.67	759.78	0	823.85	824.8	767.74	723.19	756.04	824.19	709.17	800.59	708.47	0	743.5	776.98	0
2.1709e+13	793.06	792.95	0	705.64	778.43	761.01	723.47	0	727.3	766.36	748.62	783.83	695.96	821.73	0	0	756.2	725.83	740.6	0	754.52	793.52	759.43	707.08	0	0	0	774.28	756.2	838.56	715.29	697.88	739.71	756.04	759.14	0	823.49	823.67	767.55	722.47	755.63	824.18	708.6	800.03	707.95	0	742.86	776.31	0
2.1756e+13	784.01	792.33	0	705.08	777.61	760.39	722.95	0	726.81	765.78	748.13	783.27	695.22	818.91	0	0	755.58	725.33	739.91	0	753.99	792.93	758.59	706.26	0	0	0	766.6	755.58	830.75	714.54	0	739.16	752.01	758.5	0	823.05	820.92	766.7	721.74	754.95	823.1	708.04	799.46	707.44	0	742.22	775.66	0
2.1802e+13	831.03	794.69	0	707.65	779.3	762.98	725.17	690.18	728.98	767.99	750.2	785.45	697.95	820.7	0	0	758.07	727.52	742.62	0	756.11	795.16	760.55	709.47	692.37	0	0	802.6	758.07	867.67	717.23	726.87	741.33	758.87	760.84	0	825.05	822.63	768.52	724.33	757.27	823.97	710.48	801.65	710.11	0	744.57	778.04	0
2.1849e+13	807.25	794.05	0	707.11	778.85	762.09	724.66	0	728.49	767.41	749.71	784.89	697.25	823.17	0	0	757.1	727.02	741.75	0	755.58	794.58	759.98	708.31	691.74	0	0	786.14	757.1	849.87	716.48	711.95	740.78	760.15	760.21	0	824.25	825.06	768.03	723.62	756.38	824.46	709.93	801.09	709.61	0	743.94	777.4	0
2.1895e+13	794.06	793.38	0	706.57	778.76	761.38	724.15	0	728.01	766.83	749.21	784.33	696.56	822.17	0	0	756.54	726.52	740.98	0	755.04	793.99	759.76	707.49	691.13	0	0	775.17	756.54	839.47	715.73	699.31	740.23	756.6	759.57	0	823.87	824.11	767.88	722.9	755.97	824.54	709.37	800.52	709.1	0	743.3	776.73	0
2.1942e+13	784.82	792.75	0	706.03	777.99	760.76	723.63	0	727.52	766.25	748.72	783.77	695.87	819.44	0	0	755.94	726.01	740.29	0	754.51	793.4	758.96	706.69	690.5	0	0	767.32	755.94	831.56	714.98	0	739.69	752.56	758.93	0	823.44	821.44	767.08	722.18	755.32	823.52	708.81	799.95	708.59	0	742.66	776.08	0
2.1988e+13	833.93	795.1	0	708.55	779.7	763.36	725.83	691.88	729.67	768.45	750.78	785.94	698.53	820.69	0	0	758.46	728.18	743	0	756.62	795.62	760.94	709.94	693.67	690.54	0	804.15	758.46	869.9	717.66	727.95	741.85	758.6	761.25	0	825.47	822.63	768.91	724.76	757.66	824.32	711.22	802.14	711.21	0	745	778.45	0
2.2035e+13	808.68	794.47	0	708.01	779.14	762.47	725.32	691.26	729.18	767.87	750.28	785.38	697.83	823.41	0	0	757.46	727.68	742.14	0	756.09	795.04	760.28	708.74	693.03	0	0	787.35	757.46	851.03	716.91	712.69	741.3	760.61	760.63	0	824.64	825.3	768.33	724.04	756.71	824.73	710.66	801.57	710.71	0	744.36	777.81	0
2.2081e+13	795.09	793.8	0	707.46	779.08	761.74	724.8	690.62	728.7	767.29	749.79	784.82	697.14	822.6	0	0	756.89	727.18	741.35	0	755.55	794.45	760.09	707.91	692.37	0	0	776.07	756.89	840.38	716.16	700.32	740.75	757.17	759.99	0	824.24	824.53	768.2	723.32	756.3	824.88	710.11	801	710.21	0	743.72	777.14	0
2.2128e+13	785.65	793.17	0	706.92	778.36	761.13	724.29	0	728.21	766.71	749.3	784.26	696.45	819.95	0	0	756.3	726.68	740.66	0	755.02	793.86	759.34	707.1	691.75	0	0	768.05	756.3	832.36	715.41	0	740.2	753.11	759.34	0	823.83	821.95	767.45	722.61	755.68	823.94	709.55	800.43	709.71	0	743.08	776.49	0
2.2174e+13	837.09	795.51	0	709.42	780.09	763.73	726.47	693.52	730.34	768.9	751.34	786.42	699.11	820.69	0	0	758.84	728.83	743.38	0	757.12	796.08	761.33	710.37	694.87	691.37	0	805.63	758.84	872.33	718.09	729.81	742.35	758.23	761.66	0	825.89	822.64	769.31	725.17	758.05	824.69	711.93	802.61	712.27	0	745.41	778.85	0
2.2221e+13	810.15	794.88	0	708.89	779.43	762.84	725.96	692.88	729.86	768.31	750.85	785.85	698.4	823.63	0	0	757.81	728.33	742.52	0	756.59	795.49	760.58	709.15	694.27	690.71	0	788.59	757.81	852.21	717.34	713.7	741.8	761.03	761.03	0	825.02	825.52	768.62	724.46	757.05	824.99	711.38	802.04	711.78	0	744.78	778.21	0
2.2267e+13	796.13	794.21	0	708.35	779.39	762.1	725.45	692.25	729.37	767.73	750.36	785.29	697.7	823.01	0	0	757.23	727.83	741.73	0	756.05	794.9	760.41	708.29	693.65	690.08	0	776.99	757.23	841.29	716.59	701.63	741.25	757.72	760.39	0	824.6	824.94	768.52	723.74	756.64	825.21	710.83	801.47	711.29	0	744.14	777.54	0
2.2313e+13	786.49	793.57	0	707.8	778.73	761.49	724.94	691.63	728.89	767.15	749.87	784.73	697.02	820.46	0	0	756.66	727.33	741.04	0	755.52	794.31	759.7	707.49	693.02	0	0	768.78	756.66	833.16	715.84	0	740.71	753.64	759.75	0	824.2	822.46	767.82	723.02	756.04	824.34	710.28	800.9	710.79	0	743.5	776.89	0
2.236e+13	840.57	795.91	0	710.25	780.5	764.1	727.09	695.14	730.99	769.34	751.89	786.89	699.65	820.7	0	0	759.22	729.46	743.75	0	757.61	796.52	761.73	710.76	696.05	692.15	691.01	807	759.22	875.01	718.5	731.92	742.84	757.76	762.06	0	826.29	822.66	769.71	725.58	758.44	825.07	712.63	803.08	713.3	0	745.82	779.24	0
2.2406e+13	811.67	795.28	0	709.72	779.72	763.22	726.58	694.53	730.51	768.75	751.4	786.32	698.97	823.82	0	0	758.17	728.96	742.89	0	757.08	795.93	760.88	709.53	695.43	691.52	690.43	789.85	758.17	853.41	717.76	714.76	742.29	761.42	761.43	0	825.4	825.71	768.91	724.87	757.38	825.24	712.08	802.51	712.81	0	745.19	778.6	0
2.2453e+13	797.19	794.61	0	709.2	779.7	762.46	726.07	693.88	730.03	768.17	750.91	785.76	698.27	823.41	0	0	757.56	728.46	742.09	0	756.54	795.35	760.73	708.66	694.83	690.87	0	777.9	757.56	842.21	717.01	702.96	741.74	758.25	760.8	0	824.96	825.34	768.83	724.16	756.96	825.52	711.53	801.94	712.32	0	744.55	777.94	0
2.2499e+13	787.33	793.97	0	708.66	779.09	761.84	725.56	693.23	729.55	767.59	750.42	785.2	697.57	820.96	0	0	757	727.97	741.4	0	756.01	794.75	760.06	707.86	694.23	690.23	0	769.51	757	833.96	716.26	690.45	741.2	754.16	760.15	0	824.57	822.95	768.18	723.44	756.39	824.73	710.98	801.36	711.83	0	743.91	777.28	0
2.2546e+13	844.46	796.3	0	711.07	780.9	764.46	727.7	696.64	731.63	769.77	752.43	787.35	700.18	820.73	0	0	759.6	730.07	744.12	0	758.09	796.95	762.12	711.14	697.19	692.93	692.04	808.2	759.6	878	718.91	734.47	743.32	757.24	762.45	0	826.69	822.71	770.1	725.98	758.82	825.46	713.3	803.53	714.29	0	746.22	779.62	0
2.2592e+13	813.23	795.68	0	710.54	780.01	763.58	727.19	696.05	731.15	769.18	751.94	786.78	699.51	823.99	0	0	758.51	729.58	743.26	0	757.55	796.36	761.17	709.92	696.59	692.29	691.44	791.13	758.51	854.65	718.17	715.92	742.77	761.77	761.83	0	825.77	825.89	769.2	725.28	757.71	825.48	712.76	802.96	713.81	0	745.59	778.99	0
2.2639e+13	798.26	795.01	0	710.01	779.99	762.81	726.68	695.45	730.67	768.6	751.45	786.22	698.82	823.8	0	0	757.89	729.08	742.45	0	757.02	795.78	761.03	709.03	695.98	691.65	690.85	778.84	757.89	843.13	717.42	704.09	742.22	758.77	761.19	0	825.31	825.72	769.13	724.56	757.27	825.83	712.21	802.39	713.33	0	744.95	778.32	0
2.2685e+13	788.18	794.36	0	709.48	779.44	762.19	726.17	694.85	730.19	768.02	750.96	785.66	698.13	821.45	0	0	757.34	728.58	741.76	0	756.48	795.18	760.41	708.23	695.37	691.01	690.27	770.25	757.34	834.76	716.67	691.65	741.68	754.69	760.55	0	824.93	823.44	768.53	723.84	756.73	825.11	711.66	801.82	712.84	0	744.32	777.67	0
2.2732e+13	848.87	796.69	0	711.86	781.31	764.82	728.29	698.11	732.25	770.19	752.96	787.8	700.71	820.81	0	0	759.96	730.67	744.47	0	758.56	797.37	762.51	711.53	698.26	693.71	693.16	809.13	759.96	881.41	719.31	737.28	743.79	756.68	762.84	0	827.08	822.8	770.5	726.38	759.2	825.87	713.96	803.98	715.25	0	746.62	780	690.05
2.2778e+13	814.85	796.06	0	711.34	780.3	763.94	727.78	697.52	731.77	769.6	752.47	787.23	700.03	824.14	0	0	758.86	730.18	743.63	0	758.02	796.79	761.46	710.3	697.68	693.05	692.48	792.45	758.86	855.92	718.57	717.06	743.24	762.1	762.21	0	826.14	826.03	769.48	725.67	758.04	825.72	713.42	803.4	714.78	0	745.98	779.37	0
2.2825e+13	799.35	795.4	0	710.81	780.28	763.16	727.28	696.92	731.29	769.02	751.97	786.67	699.36	824.17	0	0	758.21	729.68	742.81	0	757.48	796.2	761.32	709.41	697.1	692.41	691.85	779.78	758.21	844.06	717.83	705.15	742.69	759.3	761.58	0	825.65	826.09	769.42	724.96	757.58	826.13	712.87	802.83	714.3	0	745.35	778.71	0
2.2871e+13	789.03	794.75	0	710.29	779.78	762.53	726.77	696.32	730.81	768.44	751.48	786.1	698.67	821.93	0	0	757.67	729.19	742.11	0	756.95	795.61	760.75	708.61	696.5	691.78	691.25	771	757.67	835.56	717.08	692.9	742.15	755.22	760.93	0	825.28	823.91	768.87	724.24	757.06	825.49	712.33	802.26	713.82	0	744.71	778.05	0
2.2918e+13	853.98	797.06	0	712.63	781.71	765.17	728.87	699.51	732.86	770.6	753.48	788.24	701.23	820.94	0	0	760.32	731.26	744.82	0	759.02	797.79	762.9	711.93	699.33	694.45	694.21	809.66	760.32	885.36	719.7	740.68	744.25	756.14	763.22	0	827.46	822.94	770.9	726.76	759.57	826.29	714.6	804.41	716.19	0	747.01	780.38	691.41
2.2964e+13	816.53	796.45	0	712.11	780.58	764.3	728.36	698.93	732.38	770.01	752.98	787.67	700.55	824.26	0	0	759.2	730.76	743.98	0	758.48	797.2	761.75	710.67	698.74	693.81	693.64	793.79	759.2	857.23	718.96	718.25	743.7	762.38	762.59	0	826.5	826.16	769.77	726.06	758.36	825.96	714.06	803.84	715.71	0	746.37	779.75	690.78
2.3011e+13	800.46	795.78	0	711.59	780.56	763.5	727.86	698.36	731.9	769.43	752.49	787.11	699.87	824.52	0	0	758.52	730.27	743.16	0	757.94	796.62	761.61	709.79	698.15	693.17	692.92	780.75	758.52	845	718.22	706.24	743.15	759.82	761.96	0	825.99	826.44	769.7	725.35	757.88	826.41	713.52	803.27	715.24	0	745.74	779.08	690.16
2.3057e+13	789.89	795.13	0	711.07	780.11	762.87	727.35	697.77	731.42	768.85	752	786.54	699.2	822.39	0	0	758	729.77	742.45	0	757.41	796.02	761.08	709	697.57	692.51	692.26	771.76	758	836.37	717.48	694.07	742.61	755.75	761.31	0	825.62	824.38	769.2	724.63	757.38	825.85	712.98	802.69	714.76	0	745.1	778.42	0
2.3104e+13	860.05	797.43	0	713.37	782.11	765.51	729.43	700.84	733.45	771.01	753.98	788.67	701.75	821.13	0	0	760.67	731.83	745.17	0	759.46	798.2	763.29	712.32	700.34	695.18	695.15	809.61	760.67	890.09	720.09	744.86	744.7	755.66	763.59	0	827.83	823.15	771.29	727.14	759.94	826.72	715.22	804.84	717.09	0	747.39	780.74	692.78
2.315e+13	818.27	796.82	0	712.86	780.87	764.65	728.93	700.28	732.97	770.42	753.48	788.1	701.06	824.35	0	0	759.54	731.33	744.33	0	758.93	797.61	762.04	711.05	699.77	694.55	694.57	795.17	759.54	858.59	719.35	719.53	744.15	762.63	762.96	0	826.87	826.25	770.05	726.44	758.69	826.19	714.69	804.26	716.62	0	746.75	780.12	692.16
2.3197e+13	801.59	796.16	0	712.34	780.83	763.83	728.42	699.72	732.49	769.84	752.99	787.54	700.38	824.86	0	0	758.84	730.84	743.5	0	758.39	797.02	761.89	710.17	699.2	693.9	693.99	781.74	758.84	845.94	718.61	707.38	743.6	760.34	762.33	0	826.32	826.77	769.98	725.73	758.18	826.69	714.15	803.69	716.15	0	746.12	779.45	691.5
2.3243e+13	790.77	795.5	0	711.83	780.43	763.2	727.92	699.15	732.01	769.25	752.5	786.97	699.71	822.85	0	0	758.32	730.35	742.79	0	757.86	796.43	761.4	709.38	698.61	693.28	693.38	772.53	758.32	837.17	717.87	695.24	743.06	756.28	761.69	0	825.95	824.83	769.52	725.02	757.7	826.2	713.61	803.12	715.68	0	745.48	778.79	690.87
2.329e+13	867.52	797.8	0	714.1	782.5	765.84	729.98	702.14	734.03	771.4	754.47	789.09	702.24	821.41	0	0	761.02	732.38	745.51	0	759.9	798.6	763.67	712.73	701.32	695.88	696.13	808.67	761.02	895.94	720.47	749.88	745.14	755.31	763.95	0	828.19	823.43	771.68	727.52	760.3	827.15	715.83	805.26	717.97	0	747.76	781.1	694.11
2.3336e+13	820.08	797.19	0	713.59	781.16	764.99	729.48	701.59	733.55	770.82	753.98	788.53	701.57	824.42	0	0	759.89	731.89	744.68	0	759.37	798.01	762.34	711.44	700.75	695.26	695.5	796.57	759.89	859.99	719.73	720.82	744.59	762.83	763.33	0	827.23	826.33	770.34	726.82	759.02	826.43	715.3	804.68	717.5	0	747.13	780.48	693.47
2.3383e+13	802.74	796.53	0	713.07	781.1	764.16	728.97	701.03	733.07	770.23	753.48	787.96	700.88	825.18	0	0	759.15	731.4	743.84	0	758.83	797.42	762.16	710.54	700.19	694.63	694.91	782.75	759.15	846.9	718.99	708.49	744.05	760.86	762.7	0	826.64	827.09	770.25	726.11	758.47	826.95	714.76	804.11	717.03	0	746.49	779.81	692.84
2.3429e+13	791.65	795.87	0	712.56	780.75	763.53	728.47	700.47	732.59	769.65	752.99	787.39	700.2	823.3	0	0	758.63	730.9	743.13	0	758.29	796.83	761.72	709.77	699.62	693.97	694.33	773.31	758.63	837.97	718.25	696.42	743.5	756.82	762.05	0	826.28	825.27	769.84	725.4	758.02	826.54	714.22	803.54	716.57	0	745.86	779.15	692.22
2.3476e+13	877.08	798.16	0	714.8	782.89	766.18	730.52	703.37	734.59	771.8	754.95	789.51	702.71	821.78	0	0	761.36	732.93	745.84	0	760.33	798.99	764.06	713.13	702.27	696.56	697.1	806.43	761.36	903.51	720.84	754.78	745.57	755.15	764.31	0	828.55	823.8	772.07	727.89	760.66	827.58	716.42	805.67	718.81	0	748.13	781.45	695.36
2.3522e+13	821.98	797.55	0	714.3	781.46	765.33	730.01	702.83	734.11	771.21	754.46	788.94	702.05	824.47	0	0	760.23	732.43	745.03	0	759.8	798.4	762.64	711.83	701.71	695.94	696.49	798.01	760.23	861.45	720.11	721.72	745.02	762.98	763.69	0	827.58	826.38	770.64	727.19	759.35	826.66	715.89	805.09	718.35	0	747.49	780.83	694.75
2.3569e+13	803.92	796.89	0	713.79	781.36	764.49	729.51	702.29	733.64	770.62	753.97	788.37	701.38	825.48	0	0	759.45	731.94	744.18	0	759.26	797.81	762.43	710.9	701.15	695.32	695.85	783.77	759.45	847.86	719.37	709.25	744.48	761.36	763.06	0	826.97	827.39	770.51	726.48	758.76	827.2	715.36	804.52	717.89	0	746.86	780.17	694.14
2.3615e+13	792.55	796.23	0	713.27	781.06	763.85	729.01	701.74	733.16	770.04	753.47	787.81	700.7	823.73	0	0	758.94	731.45	743.46	0	758.72	797.22	762.04	710.15	700.59	694.71	695.24	774.1	758.94	838.77	718.63	697.24	743.93	757.35	762.41	0	826.6	825.7	770.16	725.77	758.33	826.87	714.82	803.94	717.43	0	746.22	779.5	693.5
2.3662e+13	889.96	798.51	0	715.49	783.28	766.5	731.04	704.57	735.14	772.18	755.43	789.92	703.19	822.22	0	0	761.7	733.46	746.18	0	760.76	799.38	764.43	713.52	703.19	697.22	697.96	802.25	761.7	913.88	721.21	760.24	745.99	755.19	764.67	0	828.89	824.25	772.45	728.25	761.01	828.01	717	806.07	719.64	0	748.49	781.8	696.57
2.3708e+13	823.97	797.9	0	714.98	781.76	765.67	730.54	704.04	734.66	771.59	754.93	789.35	702.52	824.49	0	0	760.57	732.96	745.37	0	760.22	798.79	762.94	712.2	702.64	696.6	697.39	799.45	760.57	862.98	720.49	722.86	745.45	763.04	764.04	0	827.94	826.4	770.94	727.55	759.68	826.89	716.47	805.49	719.18	0	747.85	781.18	695.98
2.3755e+13	805.12	797.25	0	714.48	781.61	764.82	730.04	703.5	734.19	771	754.44	788.78	701.86	825.76	0	0	759.76	732.47	744.52	0	759.68	798.2	762.7	711.24	702.09	695.99	696.82	784.8	759.76	848.84	719.75	710.14	744.9	761.83	763.41	0	827.28	827.67	770.77	726.85	759.05	827.44	715.94	804.92	718.72	0	747.22	780.52	695.37
2.3801e+13	793.45	796.58	0	713.97	781.36	764.16	729.54	702.96	733.71	770.42	753.94	788.21	701.19	824.15	0	0	759.25	731.98	743.79	0	759.15	797.61	762.34	710.49	701.53	695.36	696.18	774.88	759.25	839.57	719	698.21	744.36	757.85	762.77	0	826.92	826.12	770.46	726.14	758.63	827.19	715.41	804.35	718.26	0	746.59	779.85	694.76
2.3848e+13	908.3	798.85	0	716.16	783.65	766.82	731.55	705.72	735.68	772.56	755.89	790.32	703.65	822.72	0	0	762.03	733.97	746.5	0	761.17	799.76	764.8	713.87	704.08	697.88	698.82	795.24	762.03	929.16	721.58	761.9	746.41	755.45	765.02	0	829.23	824.74	772.82	728.61	761.35	828.43	717.56	806.47	720.44	0	748.85	782.14	697.74
2.3894e+13	826.07	798.25	0	715.65	782.06	766.01	731.05	705.19	735.2	771.97	755.39	789.75	702.98	824.49	0	0	760.9	733.48	745.7	0	760.63	799.17	763.25	712.55	703.53	697.25	698.24	800.9	760.9	864.58	720.86	724.08	745.86	763.01	764.39	0	828.29	826.41	771.24	727.91	760.01	827.13	717.03	805.89	719.98	0	748.21	781.52	697.16
2.3941e+13	806.34	797.6	0	715.15	781.86	765.14	730.55	704.67	734.72	771.38	754.9	789.18	702.33	826.02	0	0	760.06	732.99	744.85	0	760.09	798.58	762.95	711.55	702.99	696.64	697.67	785.84	760.06	849.82	720.12	711.08	745.32	762.27	763.76	0	827.6	827.93	771.01	727.21	759.33	827.68	716.5	805.32	719.53	0	747.58	780.87	696.56
2.3987e+13	794.36	796.93	0	714.64	781.65	764.48	730.05	704.14	734.25	770.8	754.41	788.61	701.67	824.56	0	0	759.54	732.5	744.11	0	759.56	797.98	762.64	710.79	702.44	696.03	697.11	775.66	759.54	840.38	719.37	699.26	744.77	758.34	763.12	0	827.23	826.52	770.75	726.5	758.92	827.5	715.98	804.74	719.07	0	746.94	780.2	695.97
2.4033e+13	937.05	799.19	0	716.81	784.02	767.13	732.05	706.82	736.2	772.93	756.34	790.71	704.12	823.25	0	0	762.35	734.48	746.82	0	761.58	800.13	765.15	714.19	704.94	698.5	699.69	784.51	762.35	954.44	721.93	752.98	746.82	755.87	765.36	0	829.56	825.27	773.18	728.96	761.69	828.84	718.11	806.86	721.22	0	749.2	782.48	698.87
2.408e+13	828.28	798.59	0	716.31	782.37	766.33	731.55	706.31	735.73	772.34	755.85	790.14	703.44	824.47	0	0	761.23	733.99	746.03	0	761.04	799.54	763.55	712.87	704.4	697.9	699.1	802.36	761.23	866.27	721.21	725.46	746.27	762.9	764.73	0	828.63	826.4	771.54	728.27	760.33	827.38	717.58	806.28	720.76	0	748.56	781.86	698.29
2.4126e+13	807.58	797.94	0	715.8	782.1	765.46	731.05	705.79	735.25	771.75	755.35	789.57	702.78	826.27	0	0	760.35	733.5	745.17	0	760.5	798.95	763.19	711.84	703.86	697.27	698.51	786.89	760.35	850.83	720.48	712.05	745.72	762.69	764.1	0	827.91	828.17	771.25	727.57	759.59	827.9	717.06	805.7	720.31	0	747.93	781.21	697.71
2.4173e+13	795.28	797.28	0	715.3	781.93	764.78	730.56	705.27	734.78	771.17	754.86	789	702.13	824.96	0	0	759.83	733.01	744.42	0	759.96	798.36	762.92	711.09	703.31	696.66	697.93	776.45	759.83	841.18	719.73	700.43	745.18	758.82	763.46	0	827.53	826.92	771.03	726.85	759.2	827.79	716.53	805.13	719.86	0	747.3	780.54	697.12
2.4219e+13	994.98	799.53	0	717.44	784.37	767.44	732.54	707.89	736.71	773.29	756.79	791.1	704.57	823.79	0	0	762.66	734.97	747.12	0	761.98	800.5	765.5	714.5	705.77	699.12	700.5	771.33	762.66	1010.2	722.28	728.88	747.21	756.37	765.7	0	829.88	825.8	773.53	729.31	762.01	829.24	718.65	807.24	721.97	0	749.54	782.81	699.95
2.4266e+13	830.64	798.93	0	716.94	782.68	766.65	732.04	707.39	736.24	772.7	756.29	790.53	703.9	824.43	0	0	761.55	734.48	746.35	0	761.44	799.9	763.85	713.2	705.24	698.5	699.94	803.83	761.55	868.07	721.56	726.77	746.67	762.71	765.07	0	828.97	826.37	771.85	728.61	760.65	827.63	718.12	806.66	721.52	0	748.9	782.19	699.39
2.4312e+13	808.86	798.28	0	716.44	782.33	765.77	731.54	706.88	735.76	772.11	755.79	789.95	703.23	826.49	0	0	760.63	734	745.48	0	760.9	799.31	763.42	712.13	704.71	697.9	699.35	787.97	760.63	851.85	720.83	712.83	746.12	763.1	764.44	0	828.21	828.4	771.48	727.91	759.86	828.11	717.6	806.08	721.07	0	748.27	781.54	698.81
2.4359e+13	796.21	797.62	0	715.94	782.19	765.08	731.05	706.37	735.29	771.53	755.3	789.39	702.57	825.34	0	0	760.11	733.51	744.73	0	760.36	798.72	763.18	711.37	704.17	697.29	698.76	777.25	760.11	841.99	720.08	701.37	745.58	759.3	763.8	0	827.82	827.3	771.3	727.2	759.47	828.08	717.07	805.51	720.62	0	747.64	780.87	698.24
2.4405e+13	787.17	796.98	0	715.44	781.37	764.47	730.55	705.85	734.82	770.94	754.81	788.82	701.92	822.62	0	0	759.49	733.02	744.06	0	759.83	798.12	762.32	710.54	703.62	696.67	698.19	769.47	759.49	834.39	719.35	689.92	745.04	755.14	763.16	0	827.37	824.64	770.43	726.49	758.78	827.04	716.55	804.93	720.17	0	747	780.22	697.65
2.4452e+13	833.16	799.26	0	717.56	783	766.96	732.52	708.42	736.74	773.06	756.72	790.9	704.34	824.38	0	0	761.87	734.97	746.65	0	761.83	800.26	764.16	713.51	706.05	699.11	700.73	805.28	761.87	870	721.89	728.27	747.06	762.43	765.4	0	829.31	826.33	772.15	728.94	760.97	827.9	718.65	807.03	722.26	0	749.24	782.52	700.44
2.4498e+13	810.16	798.62	0	717.06	782.56	766.08	732.02	707.92	736.27	772.47	756.23	790.33	703.67	826.69	0	0	760.91	734.48	745.79	0	761.29	799.67	763.65	712.41	705.53	698.5	700.17	789.07	760.91	852.89	721.17	713.73	746.51	763.48	764.77	0	828.51	828.6	771.7	728.24	760.11	828.32	718.13	806.46	721.81	0	748.61	781.87	699.88
2.4545e+13	797.15	797.95	0	716.56	782.45	765.37	731.53	707.42	735.79	771.88	755.73	789.76	703.01	825.72	0	0	760.38	733.99	745.02	0	760.75	799.08	763.44	711.64	705	697.9	699.6	778.06	760.38	842.81	720.43	702.5	745.97	759.78	764.13	0	828.11	827.67	771.55	727.54	759.73	828.36	717.6	805.88	721.36	0	747.98	781.2	699.31
2.4591e+13	787.93	797.31	0	716.07	781.68	764.76	731.03	706.91	735.32	771.3	755.24	789.2	702.36	823.07	0	0	759.78	733.51	744.35	0	760.22	798.48	762.62	710.82	704.46	697.29	699.01	770.12	759.78	835.11	719.69	690.8	745.43	755.6	763.49	0	827.68	825.09	770.74	726.83	759.07	827.38	717.08	805.3	720.92	0	747.34	780.55	698.74
2.4638e+13	835.88	799.58	0	718.16	783.31	767.27	732.99	709.43	737.23	773.41	757.15	791.28	704.77	824.33	0	0	762.18	735.44	746.95	0	762.21	800.62	764.47	713.8	706.85	699.69	701.49	806.71	762.18	872.08	722.22	729.91	747.44	762.05	765.72	0	829.64	826.29	772.47	729.27	761.28	828.18	719.16	807.4	722.97	0	749.57	782.84	701.46
2.4684e+13	811.5	798.94	0	717.67	782.78	766.38	732.49	708.93	736.76	772.82	756.65	790.7	704.11	826.87	0	0	761.19	734.96	746.08	0	761.67	800.02	763.87	712.67	706.32	699.1	700.93	790.19	761.19	853.95	721.49	714.64	746.9	763.84	765.1	0	828.81	828.78	771.92	728.57	760.37	828.52	718.64	806.82	722.53	0	748.94	782.19	700.9
2.4731e+13	798.11	798.27	0	717.17	782.7	765.65	732	708.44	736.28	772.23	756.16	790.13	703.44	826.07	0	0	760.64	734.47	745.31	0	761.13	799.43	763.69	711.9	705.79	698.49	700.38	778.88	760.64	843.63	720.75	703.45	746.36	760.24	764.46	0	828.4	828.02	771.8	727.86	759.98	828.63	718.12	806.25	722.08	0	748.31	781.52	700.35
2.4777e+13	788.69	797.64	0	716.68	781.98	765.05	731.5	707.94	735.81	771.65	755.67	789.57	702.79	823.51	0	0	760.05	733.98	744.64	0	760.6	798.83	762.91	711.09	705.27	697.89	699.82	770.78	760.05	835.82	720.02	691.74	745.81	756.05	763.81	0	827.98	825.53	771.03	727.16	759.35	827.71	717.6	805.67	721.64	0	747.67	780.87	699.78
2.4824e+13	838.84	799.9	0	718.75	783.64	767.56	733.45	710.4	737.71	773.75	757.57	791.64	705.18	824.27	0	0	762.48	735.91	747.24	0	762.59	800.96	764.77	714.09	707.62	700.27	702.25	808.08	762.48	874.34	722.54	731.83	747.82	761.58	766.04	0	829.96	826.24	772.78	729.59	761.59	828.46	719.66	807.76	723.67	0	749.89	783.15	702.44
2.487e+13	812.88	799.26	0	718.25	782.99	766.67	732.95	709.91	737.23	773.16	757.07	791.07	704.53	827.03	0	0	761.46	735.42	746.38	0	762.05	800.37	764.08	712.94	707.09	699.67	701.69	791.33	761.46	855.04	721.81	715.63	747.28	764.18	765.41	0	829.11	828.94	772.13	728.89	760.61	828.71	719.14	807.18	723.23	0	749.26	782.51	701.89
2.4917e+13	799.07	798.59	0	717.76	782.94	765.93	732.46	709.42	736.76	772.58	756.58	790.5	703.87	826.42	0	0	760.89	734.93	745.59	0	761.51	799.78	763.92	712.16	706.57	699.08	701.13	779.72	760.89	844.45	721.07	704.4	746.73	760.7	764.77	0	828.68	828.36	772.04	728.18	760.22	828.88	718.62	806.61	722.79	0	748.63	781.84	701.34
2.4963e+13	789.46	797.95	0	717.27	782.27	765.33	731.96	708.93	736.29	771.99	756.08	789.93	703.21	823.94	0	0	760.32	734.45	744.92	0	760.98	799.18	763.19	711.36	706.04	698.47	700.58	771.43	760.32	836.54	720.34	692.77	746.19	756.51	764.13	0	828.27	825.96	771.32	727.48	759.62	828.04	718.1	806.03	722.34	0	747.99	781.18	700.79
2.501e+13	842.1	800.21	0	719.32	783.96	767.85	733.9	711.33	738.18	774.09	757.97	792	705.58	824.23	0	0	762.78	736.36	747.53	0	762.96	801.3	765.09	714.39	708.35	700.83	702.98	809.36	762.78	876.84	722.84	733.88	748.19	761.03	766.35	0	830.28	826.21	773.1	729.89	761.9	828.77	720.15	808.11	724.35	0	750.21	783.45	703.39
2.5056e+13	814.3	799.58	0	718.83	783.21	766.96	733.4	710.85	737.7	773.5	757.48	791.43	704.93	827.16	0	0	761.72	735.87	746.66	0	762.42	800.71	764.29	713.21	707.84	700.23	702.43	792.5	761.72	856.15	722.12	716.61	747.65	764.49	765.73	0	829.4	829.07	772.34	729.2	760.86	828.89	719.63	807.54	723.91	0	749.58	782.82	702.85
2.5103e+13	800.05	798.91	0	718.34	783.17	766.21	732.91	710.37	737.23	772.91	756.98	790.86	704.29	826.75	0	0	761.14	735.39	745.87	0	761.88	800.12	764.15	712.42	707.33	699.64	701.87	780.56	761.14	845.28	721.38	705.29	747.1	761.16	765.09	0	828.95	828.69	772.27	728.49	760.46	829.13	719.12	806.96	723.47	0	748.95	782.14	702.31
2.5149e+13	790.23	798.27	0	717.85	782.55	765.6	732.41	709.89	736.76	772.33	756.49	790.29	703.63	824.37	0	0	760.58	734.9	745.19	0	761.34	799.52	763.47	711.63	706.8	699.04	701.31	772.1	760.58	837.25	720.65	693.77	746.56	756.96	764.44	0	828.55	826.38	771.6	727.78	759.88	828.36	718.6	806.38	723.03	0	748.31	781.49	701.76
2.5196e+13	845.73	800.52	690.27	719.88	784.29	768.13	734.34	712.24	738.63	774.42	758.38	792.35	705.98	824.21	0	0	763.07	736.8	747.8	0	763.32	801.64	765.4	714.68	709.08	701.37	703.69	810.49	763.07	879.62	723.15	736.14	748.55	760.42	766.66	0	830.6	826.2	773.42	730.2	762.2	829.08	720.63	808.46	725.01	0	750.52	783.76	704.31
2.5242e+13	815.76	799.89	0	719.39	783.42	767.24	733.84	711.77	738.16	773.83	757.88	791.78	705.33	827.27	0	0	761.99	736.32	746.94	0	762.78	801.04	764.5	713.48	708.56	700.78	703.14	793.7	761.99	857.29	722.42	717.59	748.01	764.77	766.03	0	829.7	829.18	772.55	729.5	761.1	829.07	720.11	807.88	724.57	0	749.89	783.12	703.78
2.5289e+13	801.05	799.22	0	718.9	783.39	766.48	733.35	711.29	737.69	773.24	757.38	791.21	704.68	827.06	0	0	761.38	735.83	746.14	0	762.24	800.45	764.37	712.68	708.05	700.19	702.6	781.43	761.38	846.12	721.68	706.2	747.46	761.62	765.39	0	829.22	829	772.49	728.79	760.69	829.37	719.6	807.3	724.13	0	749.26	782.45	703.24
2.5335e+13	791.01	798.57	0	718.41	782.82	765.86	732.86	710.81	737.22	772.66	756.89	790.64	704.04	824.78	0	0	760.84	735.35	745.46	0	761.7	799.85	763.73	711.9	707.54	699.6	702.04	772.78	760.84	837.97	720.95	694.67	746.92	757.42	764.75	0	828.83	826.78	771.87	728.09	760.14	828.66	719.08	806.73	723.69	0	748.62	781.79	702.7
2.5382e+13	849.84	800.82	690.83	720.42	784.62	768.41	734.77	713.12	739.08	774.74	758.77	792.7	706.37	824.22	0	0	763.36	737.24	748.07	0	763.67	801.96	765.71	714.97	709.78	701.9	704.37	811.39	763.36	882.78	723.44	738.84	748.91	759.76	766.96	0	830.9	826.22	773.74	730.49	762.5	829.41	721.1	808.8	725.65	0	750.82	784.05	705.19
2.5428e+13	817.27	800.19	690.21	719.94	783.63	767.52	734.27	712.65	738.61	774.15	758.27	792.12	705.71	827.36	0	0	762.25	736.75	747.21	0	763.13	801.37	764.7	713.75	709.27	701.31	703.83	794.92	762.25	858.46	722.72	718.64	748.36	765.02	766.33	0	829.98	829.27	772.75	729.79	761.34	829.24	720.58	808.22	725.21	0	750.19	783.42	704.67
2.5475e+13	802.06	799.52	0	719.45	783.6	766.74	733.78	712.18	738.14	773.57	757.78	791.55	705.07	827.36	0	0	761.62	736.27	746.4	0	762.59	800.78	764.59	712.94	708.76	700.73	703.29	782.3	761.62	846.96	721.98	707.12	747.82	762.07	765.69	0	829.48	829.3	772.7	729.09	760.91	829.59	720.07	807.65	724.78	0	749.56	782.75	704.14
2.5521e+13	791.79	798.87	0	718.96	783.09	766.12	733.29	711.71	737.67	772.98	757.28	790.98	704.43	825.18	0	0	761.09	735.79	745.72	0	762.06	800.18	764	712.17	708.25	700.14	702.75	773.46	761.09	838.68	721.24	695.62	747.28	757.88	765.05	0	829.1	827.18	772.13	728.38	760.39	828.96	719.55	807.07	724.34	0	748.92	782.08	703.61
2.5568e+13	854.58	801.11	691.37	720.95	784.94	768.68	735.19	713.97	739.52	775.06	759.15	793.04	706.75	824.28	0	0	763.64	737.66	748.34	0	764.02	802.29	766.03	715.26	710.46	702.42	705.04	811.94	763.64	886.45	723.73	742.06	749.25	759.1	767.25	0	831.2	826.29	774.06	730.78	762.79	829.75	721.56	809.14	726.27	0	751.12	784.34	706.05
2.5614e+13	818.84	800.49	690.75	720.47	783.84	767.8	734.69	713.51	739.05	774.47	758.66	792.46	706.1	827.42	0	0	762.51	737.18	747.48	0	763.48	801.69	764.91	714.02	709.96	701.83	704.51	796.18	762.51	859.68	723.01	719.73	748.71	765.24	766.62	0	830.27	829.34	772.96	730.08	761.59	829.41	721.04	808.56	725.84	0	750.49	783.71	705.54
2.5661e+13	803.09	799.82	690.13	719.98	783.81	767	734.2	713.04	738.58	773.89	758.16	791.89	705.44	827.64	0	0	761.85	736.69	746.66	0	762.94	801.1	764.79	713.2	709.46	701.25	703.97	783.2	761.85	847.81	722.27	708.09	748.17	762.52	765.98	0	829.74	829.58	772.9	729.38	761.13	829.81	720.53	807.98	725.41	0	749.85	783.04	705.02
2.5707e+13	792.59	799.17	0	719.5	783.35	766.38	733.71	712.57	738.11	773.3	757.67	791.32	704.8	825.57	0	0	761.33	736.21	745.97	0	762.41	800.5	764.25	712.44	708.95	700.66	703.43	774.15	761.33	839.4	721.53	696.63	747.63	758.33	765.34	0	829.36	827.57	772.39	728.67	760.64	829.24	720.02	807.4	724.97	0	749.22	782.37	704.49
2.5753e+13	860.2	801.4	691.92	721.47	785.27	768.94	735.6	714.79	739.95	775.38	759.53	793.37	707.12	824.4	0	690.69	763.91	738.08	748.6	0	764.36	802.6	766.34	715.55	711.12	702.92	705.7	811.97	763.91	890.8	724.01	745.94	749.6	758.48	767.53	0	831.49	826.43	774.38	731.06	763.08	830.1	722	809.47	726.88	0	751.41	784.62	706.88
2.58e+13	820.47	800.78	691.28	720.99	784.05	768.07	735.11	714.33	739.48	774.78	759.03	792.79	706.47	827.46	0	690.12	762.77	737.59	747.75	0	763.82	802.01	765.12	714.29	710.63	702.34	705.16	797.46	762.77	860.93	723.29	720.9	749.05	765.41	766.91	0	830.55	829.38	773.17	730.37	761.83	829.58	721.49	808.89	726.45	0	750.78	783.99	706.37
2.5846e+13	804.14	800.11	690.66	720.51	784.01	767.26	734.61	713.87	739.01	774.2	758.54	792.22	705.82	827.91	0	0	762.09	737.11	746.92	0	763.28	801.41	764.99	713.47	710.13	701.76	704.63	784.12	762.09	848.67	722.56	709.09	748.51	762.97	766.27	0	830	829.84	773.1	729.66	761.35	830.01	720.98	808.31	726.02	0	750.14	783.33	705.86
2.5893e+13	793.4	799.46	690.05	720.02	783.6	766.63	734.12	713.41	738.54	773.61	758.04	791.65	705.17	825.96	0	0	761.57	736.63	746.23	0	762.75	800.81	764.5	712.71	709.63	701.17	704.09	774.86	761.57	840.12	721.82	697.71	747.97	758.8	765.63	0	829.62	827.95	772.64	728.96	760.88	829.52	720.47	807.73	725.59	0	749.51	782.66	705.34
2.5939e+13	867.05	801.68	692.44	721.98	785.59	769.2	736	715.59	740.37	775.68	759.9	793.7	707.48	824.6	0	691.52	764.18	738.48	748.85	0	764.7	802.91	766.65	715.85	711.77	703.41	706.33	811.23	764.18	896.15	724.29	750.73	749.93	757.97	767.82	0	831.78	826.63	774.69	731.33	763.37	830.45	722.44	809.79	727.47	0	751.69	784.9	707.69
2.5986e+13	822.18	801.06	691.81	721.5	784.27	768.33	735.51	715.14	739.9	775.09	759.4	793.12	706.84	827.48	0	690.94	763.03	738	748.02	0	764.16	802.32	765.33	714.57	711.27	702.83	705.8	798.78	763.03	862.24	723.57	722.11	749.38	765.55	767.19	0	830.84	829.4	773.38	730.64	762.08	829.74	721.93	809.21	727.04	0	751.06	784.27	707.19
2.6032e+13	805.21	800.4	691.18	721.02	784.2	767.51	735.02	714.68	739.43	774.5	758.91	792.55	706.18	828.16	0	690.38	762.31	737.52	747.18	0	763.62	801.72	765.19	713.73	710.78	702.26	705.27	785.05	762.31	849.54	722.84	710.1	748.84	763.41	766.55	0	830.25	830.09	773.3	729.95	761.56	830.21	721.42	808.63	726.61	0	750.43	783.61	706.68
2.6079e+13	794.21	799.74	690.57	720.54	783.84	766.87	734.53	714.22	738.96	773.92	758.41	791.97	705.53	826.33	0	0	761.81	737.04	746.48	0	763.08	801.12	764.74	712.99	710.28	701.67	704.74	775.58	761.81	840.84	722.1	698.82	748.3	759.26	765.91	0	829.87	828.32	772.88	729.24	761.11	829.79	720.91	808.05	726.18	0	749.79	782.94	706.17
2.6125e+13	875.74	801.96	692.98	722.47	785.91	769.45	736.39	716.36	740.78	775.99	760.26	794.02	707.82	824.87	0	692.38	764.45	738.88	749.1	0	765.03	803.22	766.96	716.15	712.4	703.89	706.94	809.35	764.45	902.99	724.56	756.4	750.26	757.64	768.09	0	832.05	826.91	775.01	731.61	763.65	830.81	722.87	810.11	728.05	0	751.97	785.17	708.47
2.6172e+13	823.96	801.34	692.33	721.99	784.49	768.6	735.9	715.92	740.31	775.39	759.77	793.44	707.19	827.47	0	691.77	763.3	738.4	748.28	0	764.49	802.62	765.55	714.86	711.91	703.32	706.42	800.12	763.3	863.6	723.85	723.28	749.71	765.63	767.46	0	831.12	829.39	773.6	730.92	762.33	829.91	722.36	809.53	727.62	0	751.34	784.55	707.97
2.6218e+13	806.31	800.68	691.7	721.51	784.39	767.76	735.41	715.46	739.84	774.8	759.27	792.87	706.54	828.4	0	691.18	762.54	737.92	747.43	0	763.95	802.03	765.38	714	711.41	702.74	705.89	786.01	762.54	850.42	723.12	711.06	749.17	763.85	766.83	0	830.49	830.33	773.48	730.22	761.77	830.39	721.85	808.95	727.19	0	750.71	783.88	707.47
2.6265e+13	795.04	800.02	691.08	721.03	784.07	767.12	734.92	715.01	739.38	774.22	758.78	792.29	705.89	826.69	0	690.61	762.04	737.44	746.73	0	763.41	801.43	764.98	713.27	710.92	702.16	705.37	776.31	762.04	841.56	722.39	699.92	748.63	759.73	766.18	0	830.12	828.67	773.12	729.52	761.34	830.05	721.34	808.37	726.77	0	750.07	783.21	706.97
2.6311e+13	887.31	802.23	693.47	722.95	786.22	769.7	736.78	717.12	741.18	776.28	760.62	794.33	708.17	825.23	0	693.36	764.71	739.27	749.35	0	765.35	803.52	767.26	716.46	713.01	704.36	707.54	805.78	764.71	912.22	724.84	761.97	750.58	757.54	768.36	691.03	832.33	827.27	775.32	731.88	763.93	831.16	723.28	810.42	728.61	0	752.25	785.44	709.23
2.6358e+13	825.84	801.62	692.85	722.47	784.72	768.86	736.29	716.67	740.71	775.69	760.12	793.75	707.53	827.44	0	692.64	763.56	738.79	748.54	0	764.81	802.92	765.78	715.15	712.52	703.79	707.02	801.49	763.56	865.02	724.12	724.17	750.03	765.65	767.74	690.41	831.39	829.37	773.82	731.19	762.59	830.08	722.77	809.84	728.19	0	751.61	784.82	708.74
2.6404e+13	807.43	800.96	692.21	722	784.57	768.01	735.8	716.22	740.25	775.1	759.63	793.18	706.89	828.62	0	692.01	762.77	738.31	747.69	0	764.27	802.33	765.57	714.27	712.03	703.21	706.5	786.99	762.77	851.32	723.4	711.72	749.49	764.28	767.1	0	830.74	830.54	773.67	730.49	761.98	830.57	722.27	809.26	727.76	0	750.98	784.15	708.24
2.6451e+13	795.88	800.3	691.58	721.52	784.3	767.36	735.31	715.78	739.78	774.51	759.13	792.61	706.24	827.04	0	691.41	762.27	737.83	746.97	0	763.73	801.73	765.21	713.54	711.54	702.64	705.98	777.05	762.27	842.29	722.66	700.67	748.95	760.2	766.46	0	830.36	829.02	773.35	729.79	761.57	830.3	721.76	808.68	727.34	0	750.35	783.48	707.74
2.6497e+13	903.54	802.5	693.95	723.42	786.52	769.94	737.16	717.84	741.58	776.57	760.97	794.64	708.51	825.65	0	694.12	764.97	739.65	749.6	0	765.67	803.81	767.56	716.74	713.6	704.82	708.13	799.71	764.97	925.56	725.11	766.05	750.89	757.67	768.63	692.2	832.59	827.68	775.62	732.15	764.2	831.51	723.69	810.73	729.16	0	752.52	785.7	709.97
2.6544e+13	827.82	801.89	693.35	722.95	784.95	769.12	736.67	717.4	741.11	775.98	760.47	794.06	707.86	827.39	0	693.56	763.82	739.17	748.8	0	765.12	803.21	766.01	715.42	713.12	704.25	707.61	802.87	763.82	866.53	724.4	725.29	750.35	765.59	768	691.54	831.67	829.33	774.05	731.46	762.84	830.25	723.18	810.14	728.74	0	751.88	785.08	709.48
2.659e+13	808.58	801.23	692.71	722.47	784.75	768.26	736.18	716.96	740.64	775.39	759.97	793.49	707.23	828.82	0	692.9	763	738.69	747.94	0	764.58	802.62	765.76	714.5	712.63	703.67	707.09	787.98	763	852.23	723.67	712.52	749.8	764.67	767.37	690.9	830.98	830.74	773.85	730.76	762.19	830.74	722.68	809.56	728.31	0	751.25	784.42	708.99
2.6637e+13	796.73	800.57	692.09	722	784.53	767.59	735.69	716.52	740.17	774.8	759.48	792.91	706.59	827.38	0	692.24	762.49	738.21	747.22	0	764.04	802.02	765.44	713.78	712.15	703.1	706.57	777.79	762.49	843.02	722.94	701.63	749.26	760.64	766.73	690.28	830.6	829.36	773.58	730.06	761.79	830.54	722.17	808.98	727.89	0	750.62	783.75	708.49
2.6683e+13	928.23	802.76	694.43	723.88	786.82	770.18	737.53	718.55	741.96	776.86	761.31	794.95	708.84	826.1	0	694.88	765.22	740.03	749.84	0	765.98	804.1	767.86	717	714.18	705.26	708.7	790.18	765.22	946.85	725.38	761.64	751.2	757.99	768.89	693.28	832.85	828.13	775.92	732.41	764.47	831.84	724.09	811.03	729.7	0	752.78	785.96	710.68
2.673e+13	829.91	802.15	693.82	723.41	785.19	769.38	737.04	718.12	741.49	776.26	760.81	794.37	708.2	827.32	0	694.31	764.09	739.55	749.05	0	765.43	803.5	766.25	715.67	713.7	704.69	708.18	804.26	764.09	868.11	724.66	726.56	750.65	765.45	768.26	692.65	831.94	829.26	774.29	731.72	763.1	830.44	723.58	810.44	729.27	0	752.15	785.34	710.2
2.6776e+13	809.75	801.5	693.21	722.94	784.93	768.5	736.55	717.68	741.03	775.67	760.32	793.79	707.56	829	0	693.75	763.22	739.07	748.18	0	764.89	802.91	765.93	714.72	713.22	704.12	707.67	788.97	763.22	853.15	723.94	713.36	750.11	765.05	767.63	692.03	831.22	830.93	774.02	731.03	762.39	830.9	723.08	809.86	728.85	0	751.52	784.69	709.71
2.6823e+13	797.59	800.83	692.57	722.46	784.74	767.83	736.06	717.24	740.56	775.08	759.82	793.22	706.93	827.71	0	693.15	762.71	738.59	747.45	0	764.35	802.31	765.66	714	712.73	703.55	707.15	778.53	762.71	843.75	723.21	702.64	749.57	761.07	766.99	691.38	830.83	829.69	773.79	730.33	762.01	830.77	722.57	809.28	728.43	0	750.89	784.01	709.22
2.6869e+13	973.05	803.02	694.92	724.33	787.12	770.42	737.89	719.24	742.34	777.14	761.65	795.25	709.17	826.56	0	695.67	765.47	740.39	750.08	0	766.28	804.39	768.14	717.24	714.75	705.69	709.25	777.26	765.47	988.62	725.64	741.37	751.5	758.43	769.15	694.35	833.1	828.59	776.21	732.67	764.73	832.18	724.48	811.32	730.22	0	753.04	786.22	711.37
2.6916e+13	832.14	802.41	694.28	723.86	785.44	769.63	737.4	718.81	741.87	776.54	761.15	794.67	708.53	827.24	0	695.07	764.34	739.91	749.29	0	765.74	803.78	766.49	715.91	714.27	705.13	708.74	805.64	764.34	869.8	724.92	727.99	750.96	765.21	768.52	693.75	832.21	829.19	774.53	731.98	763.36	830.62	723.97	810.74	729.8	0	752.41	785.6	710.89
2.6962e+13	810.95	801.77	693.67	723.39	785.1	768.74	736.91	718.37	741.41	775.95	760.65	794.09	707.89	829.17	0	694.49	763.43	739.43	748.43	0	765.2	803.19	766.1	714.92	713.79	704.57	708.23	789.99	763.43	854.1	724.2	714.25	750.41	765.4	767.89	693.1	831.45	831.09	774.19	731.29	762.59	831.05	723.47	810.16	729.38	0	751.78	784.94	710.41
2.7009e+13	798.46	801.1	693.07	722.92	784.95	768.06	736.42	717.94	740.94	775.36	760.15	793.51	707.26	828.03	0	693.93	762.92	738.95	747.69	0	764.66	802.59	765.86	714.21	713.31	704	707.71	779.28	762.92	844.49	723.47	703.52	749.87	761.5	767.25	692.48	831.05	830	774	730.59	762.21	831	722.97	809.57	728.96	0	751.15	784.27	709.93
2.7055e+13	789.44	800.46	692.43	722.44	784.11	767.45	735.94	717.5	740.47	774.77	759.66	792.94	706.63	825.37	0	693.38	762.3	738.47	747.02	0	764.12	801.99	764.98	713.37	712.82	703.43	707.2	771.46	762.3	837.05	722.75	692.41	749.33	757.26	766.61	691.85	830.6	827.41	773.12	729.89	761.51	829.97	722.46	808.99	728.54	0	750.51	783.62	709.44
2.7102e+13	834.53	802.67	694.75	724.3	785.69	769.87	737.75	719.48	742.24	776.82	761.48	794.96	708.85	827.14	0	695.85	764.6	740.27	749.53	0	766.04	804.06	766.73	716.15	714.82	705.56	709.28	807.02	764.6	871.61	725.18	729.57	751.25	764.89	768.78	694.77	832.47	829.1	774.77	732.24	763.61	830.82	724.36	811.03	730.31	0	752.67	785.85	711.57
2.7148e+13	812.18	802.03	694.13	723.83	785.26	768.98	737.27	719.05	741.78	776.22	760.98	794.38	708.21	829.32	0	695.25	763.65	739.79	748.66	0	765.49	803.47	766.26	715.13	714.34	704.99	708.77	791.03	763.65	855.06	724.46	715.18	750.71	765.74	768.15	694.17	831.69	831.24	774.35	731.54	762.78	831.2	723.85	810.44	729.89	0	752.04	785.2	711.09
2.7195e+13	799.34	801.35	693.52	723.36	785.14	768.28	736.78	718.62	741.31	775.64	760.48	793.8	707.58	828.34	0	694.66	763.13	739.31	747.91	0	764.95	802.87	766.06	714.43	713.86	704.43	708.26	780.04	763.13	845.23	723.73	704.42	750.17	761.93	767.5	693.56	831.27	830.31	774.2	730.84	762.41	831.21	723.35	809.86	729.47	0	751.41	784.52	710.61
2.7241e+13	790.15	800.72	692.93	722.89	784.36	767.67	736.29	718.18	740.84	775.05	759.99	793.23	706.95	825.75	0	694.1	762.52	738.83	747.25	0	764.42	802.26	765.22	713.6	713.38	703.86	707.75	772.06	762.52	837.69	723	693.39	749.63	757.68	766.86	692.91	830.83	827.79	773.36	730.14	761.74	830.25	722.85	809.28	729.05	0	750.77	783.87	710.13
2.7288e+13	837.1	802.92	695.22	724.73	785.94	770.11	738.1	720.13	742.6	777.09	761.8	795.25	709.17	827.04	0	696.62	764.84	740.62	749.77	0	766.33	804.34	766.98	716.4	715.36	705.97	709.81	808.39	764.84	873.57	725.43	731.22	751.54	764.49	769.03	695.77	832.73	829.01	775.02	732.48	763.86	831.04	724.73	811.31	730.81	0	752.92	786.09	712.23
2.7334e+13	813.45	802.28	694.58	724.26	785.42	769.21	737.61	719.7	742.14	776.49	761.3	794.67	708.53	829.44	0	696.02	763.86	740.14	748.89	0	765.79	803.74	766.42	715.35	714.88	705.41	709.3	792.1	763.86	856.05	724.71	716.03	751	766.07	768.4	695.17	831.92	831.36	774.51	731.79	762.97	831.34	724.23	810.73	730.39	0	752.29	785.45	711.76
2.7381e+13	800.23	801.61	693.97	723.79	785.33	768.5	737.13	719.28	741.67	775.91	760.8	794.09	707.89	828.64	0	695.41	763.33	739.66	748.13	0	765.25	803.14	766.25	714.64	714.41	704.85	708.8	780.82	763.33	845.98	723.98	705.19	750.46	762.37	767.75	694.57	831.49	830.6	774.38	731.09	762.6	831.42	723.73	810.15	729.97	0	751.66	784.77	711.28
2.7427e+13	790.85	800.97	693.37	723.32	784.6	767.89	736.64	718.85	741.21	775.32	760.31	793.52	707.26	826.13	0	694.82	762.74	739.19	747.47	0	764.71	802.54	765.45	713.83	713.93	704.29	708.29	772.68	762.74	838.34	723.25	694.18	749.92	758.1	767.11	693.96	831.06	828.16	773.6	730.39	761.96	830.52	723.22	809.56	729.55	0	751.02	784.12	710.8
2.7473e+13	839.9	803.17	695.66	725.15	786.21	770.34	738.44	720.77	742.96	777.35	762.12	795.53	709.48	826.94	0	697.3	765.09	740.97	749.99	0	766.62	804.6	767.23	716.65	715.88	706.38	710.33	809.7	765.09	875.7	725.67	733.02	751.83	764	769.27	696.74	832.99	828.92	775.28	732.72	764.11	831.26	725.1	811.59	731.3	0	753.17	786.34	712.87
2.752e+13	814.75	802.53	695.06	724.68	785.58	769.45	737.95	720.34	742.49	776.76	761.62	794.95	708.84	829.55	0	696.76	764.07	740.49	749.12	0	766.08	804.01	766.58	715.56	715.41	705.82	709.82	793.2	764.07	857.05	724.95	716.93	751.29	766.37	768.64	696.15	832.15	831.47	774.66	732.03	763.16	831.47	724.6	811.01	730.88	0	752.54	785.69	712.4
2.7566e+13	801.14	801.86	694.41	724.21	785.51	768.71	737.47	719.92	742.03	776.17	761.12	794.37	708.2	828.92	0	696.18	763.52	740.01	748.35	0	765.53	803.41	766.43	714.85	714.94	705.26	709.32	781.62	763.52	846.73	724.22	706	750.75	762.79	768	695.56	831.7	830.88	774.57	731.33	762.79	831.61	724.09	810.43	730.46	0	751.91	785.02	711.93
2.7613e+13	791.57	801.21	693.8	723.75	784.84	768.11	736.98	719.49	741.56	775.58	760.62	793.8	707.57	826.5	0	695.57	762.95	739.53	747.69	0	765	802.81	765.68	714.05	714.46	704.7	708.81	773.3	762.95	838.98	723.5	694.99	750.21	758.52	767.36	694.96	831.28	828.53	773.84	730.63	762.18	830.78	723.59	809.84	730.04	0	751.27	784.36	711.46
2.7659e+13	842.98	803.41	696.08	725.56	786.47	770.57	738.78	721.38	743.31	777.61	762.43	795.81	709.78	826.85	0	697.99	765.33	741.3	750.22	0	766.9	804.87	767.49	716.9	716.4	706.78	710.83	810.94	765.33	878.04	725.9	735.02	752.11	763.42	769.51	697.67	833.24	828.84	775.54	732.96	764.37	831.5	725.46	811.87	731.77	0	753.41	786.57	713.49
2.7706e+13	816.09	802.77	695.49	725.09	785.74	769.67	738.29	720.96	742.84	777.02	761.93	795.23	709.14	829.63	0	697.43	764.28	740.82	749.35	0	766.36	804.27	766.73	715.76	715.93	706.22	710.33	794.32	764.28	858.09	725.19	717.86	751.57	766.65	768.88	697.09	832.38	831.55	774.81	732.27	763.35	831.6	724.95	811.28	731.35	0	752.78	785.93	713.03
2.7752e+13	802.07	802.1	694.86	724.63	785.69	768.93	737.8	720.54	742.38	776.43	761.43	794.65	708.51	829.19	0	696.88	763.71	740.35	748.56	0	765.82	803.67	766.61	715.05	715.45	705.66	709.83	782.42	763.71	847.49	724.46	706.83	751.03	763.22	768.24	696.51	831.91	831.15	774.74	731.57	762.97	831.8	724.45	810.7	730.94	0	752.15	785.26	712.56
2.7799e+13	792.29	801.46	694.24	724.16	785.06	768.32	737.32	720.12	741.91	775.84	760.93	794.07	707.87	826.86	0	696.32	763.16	739.87	747.9	0	765.28	803.07	765.91	714.27	714.98	705.11	709.32	773.93	763.16	839.63	723.73	695.83	750.49	758.94	767.6	695.92	831.5	828.88	774.06	730.87	762.39	831.03	723.95	810.11	730.52	0	751.51	784.6	712.09
2.7845e+13	846.4	803.65	696.49	725.96	786.74	770.79	739.1	721.98	743.65	777.87	762.73	796.08	710.07	826.78	0	698.67	765.57	741.63	750.44	0	767.18	805.13	767.75	717.14	716.89	707.17	711.32	812.04	765.57	880.66	726.14	737.32	752.39	762.77	769.75	698.56	833.49	828.78	775.8	733.19	764.62	831.75	725.81	812.14	732.23	0	753.65	786.81	714.1
2.7892e+13	817.48	803.02	695.9	725.5	785.89	769.9	738.62	721.57	743.18	777.27	762.23	795.5	709.44	829.7	0	698.1	764.49	741.16	749.57	0	766.63	804.53	766.89	715.97	716.43	706.62	710.82	795.46	764.49	859.16	725.42	718.85	751.84	766.9	769.12	697.99	832.6	831.62	774.97	732.5	763.54	831.72	725.31	811.55	731.82	0	753.02	786.17	713.63
2.7938e+13	803.01	802.35	695.3	725.03	785.86	769.14	738.13	721.15	742.72	776.68	761.73	794.92	708.8	829.45	0	697.54	763.9	740.68	748.77	0	766.09	803.93	766.78	715.25	715.96	706.06	710.32	783.24	763.9	848.26	724.69	707.7	751.3	763.63	768.48	697.43	832.12	831.41	774.91	731.8	763.15	831.98	724.81	810.97	731.41	0	752.39	785.49	713.17
2.7985e+13	793.03	801.69	694.67	724.57	785.28	768.53	737.64	720.73	742.25	776.1	761.24	794.34	708.17	827.21	0	696.99	763.36	740.2	748.1	0	765.55	803.33	766.12	714.48	715.49	705.5	709.82	774.57	763.36	840.28	723.97	696.73	750.76	759.36	767.83	696.85	831.72	829.23	774.28	731.1	762.59	831.28	724.31	810.38	730.99	0	751.75	784.83	712.71
2.8031e+13	850.27	803.88	696.9	726.36	787.02	771.01	739.42	722.57	743.98	778.12	763.03	796.35	710.35	826.74	0	699.34	765.8	741.96	750.65	0	767.45	805.38	768.01	717.39	717.38	707.55	711.8	812.94	765.8	883.62	726.36	739.93	752.66	762.06	769.98	699.43	833.73	828.75	776.07	733.42	764.86	832.02	726.15	812.4	732.69	0	753.88	787.04	714.69
2.8078e+13	818.92	803.25	696.3	725.89	786.05	770.12	738.94	722.15	743.52	777.53	762.53	795.76	709.73	829.74	0	698.77	764.7	741.48	749.79	0	766.91	804.78	767.04	716.18	716.92	707	711.3	796.63	764.7	860.26	725.65	719.83	752.11	767.12	769.35	698.87	832.83	831.66	775.12	732.73	763.73	831.84	725.65	811.82	732.27	0	753.25	786.4	714.23
2.8124e+13	803.96	802.58	695.71	725.43	786.02	769.34	738.45	721.74	743.05	776.94	762.03	795.19	709.1	829.7	0	698.2	764.08	741	748.98	0	766.37	804.19	766.94	715.45	716.45	706.44	710.81	784.08	764.08	849.04	724.92	708.56	751.57	764.05	768.71	698.31	832.32	831.65	775.07	732.03	763.32	832.15	725.15	811.23	731.86	0	752.62	785.73	713.77
2.8171e+13	793.77	801.93	695.12	724.96	785.5	768.73	737.96	721.32	742.59	776.35	761.54	794.61	708.46	827.56	0	697.64	763.56	740.52	748.31	0	765.83	803.58	766.34	714.69	715.98	705.89	710.31	775.22	763.56	840.93	724.2	697.63	751.03	759.78	768.06	697.74	831.93	829.57	774.49	731.33	762.79	831.51	724.65	810.65	731.45	0	751.98	785.06	713.31
2.8217e+13	854.72	804.11	697.31	726.74	787.29	771.22	739.74	723.14	744.31	778.37	763.32	796.61	710.63	826.74	0	699.96	766.03	742.28	750.86	0	767.72	805.63	768.28	717.63	717.85	707.92	712.26	813.54	766.03	887.03	726.59	742.86	752.92	761.33	770.2	700.27	833.97	828.76	776.34	733.64	765.11	832.29	726.49	812.66	733.13	0	754.11	787.26	715.26
2.8264e+13	820.41	803.48	696.7	726.28	786.21	770.34	739.25	722.73	743.84	777.77	762.82	796.03	710.01	829.76	0	699.42	764.91	741.8	750	0	767.17	805.03	767.2	716.4	717.39	707.37	711.77	797.83	764.91	861.4	725.87	720.82	752.38	767.3	769.58	699.72	833.05	831.68	775.27	732.96	763.92	831.96	725.99	812.08	732.72	0	753.48	786.63	714.8
2.831e+13	804.94	802.82	696.11	725.81	786.17	769.55	738.76	722.31	743.38	777.18	762.32	795.45	709.38	829.93	0	698.86	764.26	741.32	749.19	0	766.63	804.44	767.1	715.64	716.93	706.82	711.28	784.93	764.26	849.83	725.15	709.41	751.84	764.46	768.94	699.16	832.52	831.88	775.23	732.26	763.49	832.31	725.49	811.49	732.31	0	752.85	785.96	714.35
2.8357e+13	794.52	802.16	695.52	725.35	785.7	768.93	738.28	721.9	742.91	776.59	761.83	794.87	708.75	827.89	0	698.3	763.75	740.84	748.51	0	766.09	803.83	766.54	714.9	716.46	706.27	710.78	775.87	763.75	841.59	724.42	698.56	751.3	760.2	768.29	698.61	832.13	829.9	774.7	731.56	762.99	831.75	724.99	810.91	731.89	0	752.21	785.29	713.89
2.8403e+13	859.96	804.33	697.71	727.12	787.57	771.43	740.04	723.69	744.63	778.61	763.61	796.87	710.91	826.8	0	700.57	766.26	742.59	751.07	0	767.98	805.88	768.54	717.87	718.32	708.29	712.72	813.67	766.26	891.08	726.81	746.56	753.18	760.62	770.43	701.08	834.2	828.84	776.61	733.86	765.35	832.58	726.82	812.92	733.56	0	754.33	787.48	715.82
2.845e+13	821.97	803.71	697.1	726.65	786.37	770.56	739.56	723.28	744.16	778.01	763.11	796.29	710.28	829.76	0	700.03	765.11	742.11	750.22	0	767.44	805.28	767.36	716.61	717.86	707.74	712.23	799.05	765.11	862.58	726.1	721.89	752.64	767.44	769.8	700.54	833.28	831.68	775.43	733.18	764.11	832.07	726.32	812.33	733.15	0	753.7	786.85	715.36
2.8496e+13	805.93	803.04	696.5	726.19	786.32	769.75	739.07	722.87	743.7	777.42	762.61	795.71	709.66	830.15	0	699.5	764.44	741.63	749.39	0	766.89	804.68	767.25	715.84	717.4	707.19	711.74	785.81	764.44	850.62	725.37	710.31	752.1	764.87	769.16	699.99	832.72	832.09	775.38	732.48	763.65	832.46	725.82	811.75	732.74	0	753.07	786.18	714.91
2.8543e+13	795.28	802.38	695.91	725.73	785.9	769.12	738.59	722.46	743.24	776.83	762.11	795.13	709.03	828.22	0	698.94	763.93	741.15	748.71	0	766.35	804.08	766.74	715.11	716.93	706.64	711.24	776.54	763.93	842.24	724.65	699.55	751.55	760.62	768.52	699.44	832.33	830.23	774.9	731.78	763.18	831.97	725.32	811.16	732.33	0	752.44	785.51	714.46
2.8589e+13	866.3	804.55	698.09	727.48	787.84	771.64	740.35	724.23	744.94	778.85	763.89	797.12	711.18	826.93	0	701.17	766.48	742.89	751.27	0	768.24	806.12	768.81	718.11	718.77	708.65	713.16	813.13	766.48	896	727.02	751.12	753.44	760.01	770.65	701.86	834.42	828.98	776.88	734.07	765.59	832.88	727.14	813.17	733.99	0	754.55	787.7	716.36
2.8636e+13	823.59	803.93	697.49	727.02	786.54	770.77	739.86	723.83	744.48	778.25	763.39	796.54	710.55	829.73	0	700.63	765.32	742.41	750.43	0	767.69	805.52	767.52	716.82	718.31	708.1	712.67	800.31	765.32	863.81	726.31	723.05	752.89	767.54	770.02	701.33	833.5	831.66	775.59	733.39	764.31	832.19	726.64	812.58	733.58	0	753.92	787.07	715.91
2.8682e+13	806.95	803.27	696.89	726.56	786.47	769.95	739.37	723.42	744.01	777.66	762.89	795.96	709.93	830.35	0	700.1	764.62	741.94	749.59	0	767.15	804.92	767.4	716.04	717.85	707.55	712.19	786.7	764.62	851.43	725.59	711.26	752.35	765.27	769.38	700.79	832.91	832.29	775.52	732.7	763.81	832.61	726.14	812	733.17	0	753.29	786.4	715.46
2.8729e+13	796.04	802.61	696.29	726.1	786.09	769.32	738.89	723.01	743.55	777.07	762.4	795.38	709.3	828.54	0	699.56	764.12	741.46	748.9	0	766.61	804.32	766.94	715.32	717.39	707	711.69	777.22	764.12	842.9	724.86	700.64	751.81	761.04	768.74	700.25	832.52	830.54	775.1	732	763.36	832.18	725.65	811.41	732.76	0	752.66	785.73	715.01
2.8775e+13	874.26	804.77	698.45	727.84	788.11	771.84	740.64	724.76	745.25	779.08	764.17	797.37	711.45	827.14	0	701.76	766.69	743.19	751.47	0	768.49	806.36	769.07	718.35	719.21	708.99	713.6	811.57	766.69	902.24	727.23	756.84	753.69	759.55	770.86	702.62	834.64	829.19	777.15	734.29	765.82	833.17	727.45	813.42	734.4	0	754.77	787.91	716.89
2.8822e+13	825.29	804.15	697.87	727.38	786.71	770.98	740.16	724.35	744.79	778.49	763.67	796.79	710.82	829.69	0	701.22	765.54	742.71	750.63	0	767.95	805.76	767.69	717.05	718.75	708.45	713.11	801.59	765.54	865.09	726.53	724.28	753.14	767.58	770.23	702.1	833.72	831.62	775.76	733.6	764.51	832.3	726.96	812.83	733.99	0	754.14	787.28	716.44
2.8868e+13	807.99	803.49	697.27	726.92	786.61	770.15	739.67	723.95	744.32	777.89	763.17	796.21	710.19	830.54	0	700.68	764.8	742.24	749.79	0	767.4	805.16	767.54	716.24	718.3	707.9	712.62	787.61	764.8	852.25	725.81	712.23	752.6	765.66	769.6	701.57	833.1	832.48	775.66	732.91	763.97	832.74	726.46	812.24	733.58	0	753.51	786.62	716
2.8915e+13	796.82	802.83	696.67	726.46	786.28	769.51	739.19	723.54	743.86	777.3	762.67	795.63	709.57	828.85	0	700.15	764.3	741.76	749.1	0	766.86	804.56	767.13	715.53	717.84	707.35	712.14	777.91	764.3	843.57	725.08	701.75	752.06	761.47	768.95	701.03	832.71	830.85	775.29	732.21	763.54	832.39	725.97	811.66	733.17	0	752.88	785.95	715.55
2.8961e+13	884.74	804.98	698.81	728.2	788.37	772.04	740.93	725.27	745.55	779.31	764.44	797.62	711.71	827.43	0	702.33	766.91	743.48	751.66	0	768.74	806.59	769.33	718.59	719.64	709.33	714.02	808.53	766.91	910.54	727.45	758.91	753.93	759.31	771.08	703.36	834.86	829.48	777.41	734.5	766.05	833.47	727.76	813.66	734.8	0	754.98	788.12	717.41
2.9008e+13	827.08	804.37	698.23	727.74	786.89	771.19	740.45	724.87	745.09	778.72	763.94	797.03	711.08	829.62	0	701.8	765.75	743.01	750.84	0	768.2	805.99	767.86	717.28	719.19	708.79	713.54	802.9	765.75	866.44	726.74	724.82	753.39	767.58	770.45	702.84	833.94	831.56	775.93	733.81	764.71	832.43	727.27	813.07	734.39	0	754.35	787.5	716.96
2.9054e+13	809.06	803.71	697.65	727.28	786.75	770.34	739.96	724.46	744.62	778.12	763.44	796.45	710.45	830.72	0	701.26	764.97	742.53	749.99	0	767.65	805.39	767.68	716.44	718.73	708.24	713.05	788.54	764.97	853.09	726.02	712.72	752.85	766.05	769.81	702.32	833.29	832.65	775.8	733.12	764.13	832.87	726.77	812.49	733.99	0	753.73	786.83	716.52
2.9101e+13	797.62	803.04	697.04	726.82	786.46	769.69	739.48	724.06	744.16	777.53	762.94	795.87	709.83	829.15	0	700.73	764.48	742.05	749.29	0	767.11	804.79	767.31	715.74	718.28	707.7	712.57	778.6	764.48	844.24	725.3	702.37	752.31	761.89	769.17	701.79	832.9	831.14	775.47	732.42	763.72	832.59	726.28	811.9	733.58	0	753.09	786.16	716.07
2.9147e+13	899.22	805.19	699.17	728.54	788.63	772.23	741.21	725.77	745.85	779.54	764.71	797.86	711.96	827.78	0	702.88	767.12	743.77	751.86	0	768.98	806.82	769.58	718.81	720.06	709.67	714.43	803.27	767.12	922.3	727.66	768.96	754.18	759.3	771.28	704.07	835.07	829.83	777.67	734.7	766.28	833.76	728.07	813.9	735.2	0	755.19	788.33	717.91
2.9193e+13	828.97	804.58	698.58	728.08	787.07	771.4	740.73	725.37	745.38	778.94	764.21	797.27	711.33	829.54	0	702.36	765.96	743.29	751.05	0	768.44	806.22	768.04	717.48	719.61	709.12	713.95	804.21	765.96	867.86	726.95	726.64	753.63	767.48	770.66	703.56	834.16	831.48	776.11	734.02	764.92	832.55	727.57	813.31	734.79	0	754.56	787.7	717.47
2.924e+13	810.15	803.92	698.01	727.62	786.88	770.54	740.24	724.97	744.92	778.35	763.71	796.69	710.71	830.87	0	701.83	765.15	742.82	750.19	0	767.9	805.62	767.81	716.61	719.16	708.58	713.47	789.48	765.15	853.94	726.23	713.88	753.09	766.4	770.02	703.04	833.48	832.81	775.93	733.33	764.29	833	727.08	812.72	734.38	0	753.94	787.04	717.02
2.9286e+13	798.42	803.26	697.41	727.16	786.64	769.88	739.76	724.56	744.46	777.76	763.21	796.11	710.09	829.44	0	701.29	764.65	742.34	749.48	0	767.35	805.02	767.49	715.91	718.7	708.03	712.98	779.3	764.65	844.91	725.51	703.49	752.55	762.29	769.37	702.52	833.08	831.43	775.65	732.63	763.89	832.78	726.58	812.14	733.98	0	753.3	786.37	716.58
2.9333e+13	920.71	805.4	699.52	728.88	788.88	772.42	741.49	726.26	746.14	779.76	764.97	798.1	712.21	828.17	0	703.41	767.32	744.05	752.05	0	769.22	807.05	769.83	719.02	720.47	709.99	714.84	794.88	767.32	940.51	727.86	756.43	754.41	759.54	771.49	704.76	835.27	830.21	777.92	734.91	766.5	834.05	728.36	814.13	735.58	0	755.4	788.53	718.4
2.9379e+13	830.96	804.79	698.93	728.42	787.26	771.6	741.01	725.86	745.67	779.16	764.47	797.51	711.59	829.43	0	702.89	766.17	743.57	751.25	0	768.68	806.44	768.23	717.7	720.02	709.45	714.36	805.55	766.17	869.37	727.16	727.31	753.87	767.33	770.86	704.26	834.37	831.39	776.3	734.23	765.12	832.68	727.87	813.54	735.18	0	754.77	787.91	717.96
2.9426e+13	811.26	804.14	698.35	727.96	787.01	770.73	740.52	725.46	745.21	778.57	763.97	796.93	710.96	831.01	0	702.37	765.32	743.1	750.38	0	768.13	805.85	767.94	716.8	719.57	708.91	713.88	790.44	765.32	854.81	726.44	714.41	753.32	766.76	770.23	703.75	833.66	832.95	776.06	733.54	764.44	833.11	727.37	812.96	734.77	0	754.14	787.25	717.52
2.9472e+13	799.23	803.47	697.78	727.5	786.81	770.06	740.04	725.06	744.75	777.98	763.47	796.35	710.34	829.73	0	701.85	764.82	742.62	749.66	0	767.59	805.24	767.66	716.11	719.12	708.37	713.39	780.02	764.82	845.59	725.72	704.06	752.78	762.71	769.58	703.23	833.26	831.71	775.82	732.84	764.06	832.96	726.88	812.37	734.36	0	753.51	786.57	717.08
2.9519e+13	957.15	805.6	699.87	729.21	789.13	772.61	741.77	726.73	746.42	779.98	765.23	798.33	712.46	828.58	0	703.94	767.52	744.33	752.24	0	769.46	807.27	770.07	719.23	720.88	710.31	715.23	782.78	767.52	973.56	728.06	733.1	754.65	759.93	771.69	705.43	835.47	830.62	778.17	735.11	766.72	834.33	728.65	814.36	735.96	0	755.61	788.73	718.88
2.9565e+13	833.09	804.99	699.28	728.75	787.46	771.81	741.28	726.34	745.96	779.38	764.73	797.74	711.84	829.32	0	703.42	766.38	743.85	751.44	0	768.91	806.67	768.42	717.9	720.43	709.77	714.75	806.89	766.38	870.97	727.36	728.52	754.1	767.08	771.06	704.93	834.59	831.28	776.49	734.43	765.33	832.82	728.16	813.77	735.56	0	754.97	788.11	718.44
2.9612e+13	812.41	804.34	698.69	728.29	787.13	770.92	740.8	725.94	745.49	778.79	764.23	797.16	711.21	831.14	0	702.9	765.49	743.37	750.58	0	768.37	806.07	768.07	716.96	719.98	709.23	714.28	791.42	765.49	855.69	726.65	715.14	753.56	767.08	770.43	704.43	833.85	833.07	776.18	733.74	764.59	833.22	727.67	813.19	735.15	0	754.35	787.45	718
2.9658e+13	800.06	803.67	698.12	727.84	786.97	770.24	740.31	725.54	745.03	778.2	763.73	796.58	710.59	830	0	702.38	764.99	742.9	749.84	0	767.83	805.46	767.83	716.27	719.52	708.69	713.8	780.74	764.99	846.27	725.92	704.75	753.02	763.1	769.79	703.92	833.44	831.98	775.98	733.04	764.22	833.14	727.17	812.6	734.74	0	753.71	786.78	717.56
2.9705e+13	1060.5	805.8	700.21	729.53	789.36	772.79	742.03	727.2	746.7	780.2	765.48	798.56	712.7	828.99	0	704.45	767.71	744.6	752.42	0	769.69	807.49	770.3	719.42	721.27	710.62	715.62	771.01	767.71	1074.7	728.26	700.42	754.87	760.36	771.89	706.08	835.66	831.02	778.41	735.31	766.92	834.6	728.94	814.59	736.33	0	755.81	788.93	719.34
2.9751e+13	835.37	805.19	699.62	729.07	787.67	772	741.55	726.8	746.24	779.6	764.98	797.97	712.08	829.19	0	703.93	766.59	744.12	751.64	0	769.15	806.88	768.62	718.08	720.82	710.08	715.14	808.21	766.59	872.69	727.56	729.9	754.33	766.74	771.26	705.59	834.8	831.16	776.69	734.63	765.54	832.98	728.44	814	735.93	0	755.17	788.31	718.91
2.9798e+13	813.58	804.55	699.03	728.62	787.25	771.11	741.06	726.41	745.77	779	764.48	797.39	711.46	831.25	0	703.42	765.66	743.65	750.76	0	768.6	806.28	768.19	717.11	720.37	709.54	714.66	792.42	765.66	856.6	726.85	715.94	753.79	767.38	770.63	705.09	834.03	833.18	776.3	733.94	764.74	833.32	727.95	813.41	735.52	0	754.55	787.65	718.47
2.9844e+13	800.9	803.88	698.45	728.16	787.12	770.42	740.58	726.01	745.31	778.41	763.98	796.81	710.83	830.26	0	702.9	765.15	743.17	750.02	0	768.06	805.68	767.98	716.42	719.92	709	714.19	781.46	765.15	846.96	726.12	705.49	753.24	763.49	769.99	704.59	833.61	832.24	776.14	733.24	764.38	833.31	727.46	812.83	735.12	0	753.92	786.98	718.04
2.9891e+13	791.75	803.23	697.88	727.71	786.33	769.81	740.1	725.61	744.85	777.82	763.48	796.23	710.21	827.71	0	702.38	764.54	742.7	749.37	0	767.52	805.07	767.12	715.58	719.47	708.46	713.71	773.47	764.54	839.55	725.41	694.91	752.71	759.18	769.34	704.09	833.16	829.76	775.29	732.55	763.7	832.35	726.97	812.24	734.71	0	753.28	786.32	717.6
2.9937e+13	837.82	805.39	699.96	729.39	787.88	772.19	741.81	727.26	746.51	779.81	765.23	798.2	712.32	829.05	0	704.44	766.8	744.39	751.82	0	769.37	807.1	768.82	718.27	721.21	710.39	715.52	809.52	766.8	874.54	727.75	731.44	754.55	766.3	771.46	706.23	835.01	831.03	776.9	734.82	765.75	833.14	728.72	814.22	736.29	0	755.37	788.5	719.36
2.9984e+13	814.79	804.75	699.36	728.93	787.37	771.3	741.33	726.86	746.05	779.21	764.73	797.61	711.7	831.34	0	703.92	765.82	743.91	750.95	0	768.83	806.5	768.3	717.25	720.76	709.85	715.05	793.44	765.82	857.52	727.04	716.78	754.01	767.66	770.83	705.74	834.21	833.27	776.41	734.13	764.88	833.42	728.23	813.63	735.88	0	754.74	787.85	718.93
3.003e+13	801.75	804.08	698.78	728.48	787.27	770.59	740.85	726.47	745.58	778.62	764.23	797.03	711.07	830.52	0	703.41	765.3	743.44	750.19	0	768.28	805.9	768.13	716.57	720.31	709.31	714.57	782.2	765.3	847.66	726.32	706.24	753.47	763.88	770.18	705.24	833.78	832.49	776.28	733.44	764.52	833.47	727.74	813.05	735.48	0	754.11	787.17	718.5
3.0077e+13	792.42	803.43	698.2	728.02	786.53	769.99	740.36	726.07	745.12	778.03	763.73	796.45	710.45	828.04	0	702.89	764.71	742.96	749.54	0	767.74	805.29	767.31	715.75	719.86	708.78	714.09	774.04	764.71	840.15	725.6	695.65	752.93	759.56	769.54	704.74	833.34	830.08	775.49	732.74	763.87	832.57	727.25	812.46	735.08	0	753.48	786.52	718.06
3.0123e+13	840.49	805.59	700.27	729.7	788.09	772.38	742.07	727.7	746.78	780.02	765.47	798.42	712.55	828.92	0	704.92	767	744.65	752	0	769.6	807.31	769.02	718.45	721.58	710.69	715.89	810.79	767	876.56	727.94	733.1	754.77	765.78	771.65	706.85	835.22	830.91	777.11	735.01	765.96	833.31	729	814.44	736.64	0	755.57	788.69	719.81
3.017e+13	816.04	804.95	699.69	729.25	787.49	771.48	741.59	727.31	746.31	779.42	764.97	797.83	711.93	831.41	0	704.41	765.99	744.17	751.13	0	769.05	806.71	768.41	717.4	721.14	710.16	715.42	794.48	765.99	858.48	727.23	717.63	754.23	767.93	771.02	706.36	834.39	833.34	776.52	734.32	765.03	833.51	728.51	813.85	736.24	0	754.94	788.05	719.38
3.0216e+13	802.61	804.27	699.1	728.79	787.41	770.76	741.1	726.91	745.85	778.83	764.47	797.25	711.31	830.76	0	703.9	765.45	743.7	750.36	0	768.51	806.11	768.26	716.72	720.69	709.62	714.94	782.95	765.45	848.36	726.5	707.02	753.69	764.26	770.38	705.87	833.94	832.73	776.42	733.63	764.66	833.62	728.02	813.27	735.83	0	754.31	787.37	718.95
3.0263e+13	793.09	803.63	698.52	728.34	786.72	770.15	740.62	726.52	745.39	778.24	763.97	796.67	710.69	828.37	0	703.39	764.88	743.22	749.71	0	767.97	805.5	767.5	715.92	720.24	709.08	714.47	774.63	764.88	840.74	725.79	696.45	753.15	759.94	769.73	705.38	833.51	830.4	775.68	732.93	764.04	832.79	727.53	812.68	735.43	0	753.67	786.71	718.52
3.0309e+13	843.42	805.78	700.58	730.01	788.32	772.56	742.32	728.13	747.04	780.22	765.71	798.64	712.78	828.79	0	705.4	767.19	744.9	752.18	0	769.82	807.52	769.24	718.64	721.95	710.99	716.25	811.99	767.19	878.78	728.12	734.98	754.99	765.18	771.84	707.45	835.42	830.79	777.32	735.19	766.16	833.51	729.27	814.66	736.99	0	755.75	788.88	720.24
3.0356e+13	817.32	805.14	700.02	729.55	787.6	771.67	741.84	727.74	746.58	779.62	765.21	798.05	712.16	831.46	0	704.89	766.15	744.43	751.3	0	769.27	806.92	768.52	717.56	721.5	710.45	715.78	795.55	766.15	859.46	727.41	718.53	754.45	768.17	771.21	706.97	834.57	833.39	776.63	734.51	765.17	833.6	728.78	814.07	736.59	0	755.13	788.23	719.82
3.0402e+13	803.49	804.47	699.43	729.1	787.54	770.92	741.36	727.35	746.12	779.03	764.71	797.47	711.54	830.99	0	704.39	765.59	743.95	750.53	0	768.73	806.31	768.4	716.87	721.06	709.92	715.31	783.72	765.59	849.07	726.69	707.81	753.91	764.65	770.57	706.48	834.1	832.95	776.55	733.81	764.8	833.77	728.29	813.48	736.18	0	754.5	787.56	719.39
3.0449e+13	793.78	803.82	698.84	728.64	786.9	770.32	740.88	726.96	745.65	778.44	764.21	796.89	710.92	828.68	0	703.88	765.04	743.48	749.87	0	768.19	805.71	767.68	716.08	720.61	709.38	714.83	775.22	765.04	841.34	725.97	697.27	753.37	760.32	769.92	706	833.69	830.71	775.86	733.12	764.21	833	727.8	812.89	735.78	0	753.86	786.9	718.96
3.0495e+13	846.67	805.96	700.88	730.3	788.54	772.74	742.57	728.55	747.3	780.42	765.95	798.85	713	828.68	0	705.86	767.39	745.15	752.35	0	770.03	807.72	769.45	718.84	722.31	711.27	716.61	813.08	767.39	881.26	728.3	737.04	755.21	764.49	772.02	708.03	835.62	830.69	777.54	735.37	766.37	833.71	729.53	814.87	737.33	0	755.94	789.06	720.67
3.0542e+13	818.65	805.33	700.32	729.85	787.71	771.84	742.09	728.16	746.84	779.82	765.44	798.26	712.38	831.49	0	705.36	766.31	744.68	751.48	0	769.49	807.12	768.63	717.71	721.87	710.74	716.14	796.64	766.31	860.47	727.59	719.43	754.66	768.39	771.39	707.56	834.75	833.42	776.74	734.69	765.31	833.68	729.04	814.28	736.93	0	755.31	788.42	720.24
3.0588e+13	804.38	804.66	699.75	729.4	787.67	771.09	741.61	727.77	746.37	779.23	764.94	797.68	711.77	831.21	0	704.86	765.74	744.2	750.69	0	768.94	806.52	768.52	717.02	721.42	710.21	715.66	784.5	765.74	849.79	726.87	708.61	754.12	765.03	770.75	707.08	834.26	833.17	776.68	733.99	764.93	833.9	728.55	813.69	736.52	0	754.68	787.75	719.82
3.0635e+13	794.47	804.01	699.16	728.94	787.08	770.48	741.12	727.38	745.91	778.64	764.44	797.1	711.15	828.99	0	704.35	765.19	743.73	750.03	0	768.4	805.91	767.86	716.25	720.98	709.67	715.19	775.83	765.19	841.94	726.15	698.12	753.58	760.7	770.1	706.59	833.85	831.02	776.04	733.3	764.37	833.2	728.06	813.1	736.12	0	754.05	787.08	719.39
3.0681e+13	850.34	806.15	701.18	730.59	788.77	772.91	742.81	728.97	747.55	780.62	766.18	799.06	713.22	828.6	0	706.31	767.58	745.4	752.52	0	770.24	807.92	769.67	719.04	722.66	711.56	716.95	813.99	767.58	884.05	728.47	739.43	755.41	763.75	772.21	708.6	835.82	830.62	777.77	735.54	766.58	833.93	729.79	815.08	737.66	0	756.12	789.24	721.08
3.0728e+13	820.03	805.52	700.62	730.14	787.83	772.02	742.33	728.58	747.09	780.02	765.67	798.47	712.6	831.5	0	705.81	766.48	744.92	751.65	0	769.7	807.32	768.74	717.87	722.22	711.02	716.48	797.77	766.48	861.51	727.77	720.38	754.87	768.58	771.58	708.13	834.93	833.43	776.85	734.86	765.46	833.76	729.3	814.49	737.26	0	755.49	788.6	720.66
3.0774e+13	805.29	804.85	700.05	729.69	787.79	771.25	741.85	728.19	746.63	779.43	765.17	797.89	711.99	831.41	0	705.31	765.88	744.45	750.85	0	769.15	806.72	768.64	717.18	721.78	710.49	716.01	785.3	765.88	850.52	727.04	709.44	754.33	765.41	770.93	707.65	834.42	833.37	776.8	734.17	765.06	834.03	728.81	813.9	736.86	0	754.86	787.93	720.23
3.0821e+13	795.17	804.19	699.47	729.24	787.25	770.64	741.37	727.8	746.17	778.84	764.67	797.31	711.37	829.29	0	704.81	765.35	743.98	750.19	0	768.61	806.11	768.03	716.42	721.33	709.96	715.54	776.44	765.35	842.55	726.33	699.01	753.79	761.09	770.29	707.18	834.02	831.32	776.21	733.47	764.53	833.4	728.32	813.31	736.45	0	754.23	787.26	719.81
3.0867e+13	854.53	806.33	701.48	730.88	789	773.09	743.05	729.37	747.8	780.81	766.4	799.27	713.43	828.56	0	706.75	767.77	745.64	752.68	0	770.45	808.12	769.9	719.23	723	711.83	717.29	814.63	767.77	887.26	728.64	742.21	755.62	762.97	772.38	709.15	836.01	830.59	778	735.71	766.78	834.16	730.04	815.28	737.98	0	756.3	789.42	721.49
3.0913e+13	821.46	805.7	700.91	730.43	787.95	772.2	742.57	728.98	747.34	780.21	765.9	798.68	712.82	831.49	0	706.26	766.64	745.17	751.82	0	769.91	807.52	768.85	718.04	722.56	711.3	716.82	798.92	766.64	862.59	727.94	721.37	755.08	768.73	771.75	708.68	835.11	833.42	776.96	735.03	765.6	833.84	729.55	814.69	737.58	0	755.67	788.78	721.06
3.096e+13	806.23	805.03	700.35	729.98	787.9	771.41	742.09	728.59	746.88	779.62	765.4	798.1	712.2	831.61	0	705.76	766.01	744.69	751.01	0	769.36	806.91	768.76	717.33	722.12	710.77	716.35	786.12	766.01	851.26	727.22	710.3	754.53	765.79	771.11	708.21	834.57	833.56	776.91	734.34	765.19	834.16	729.06	814.1	737.18	0	755.04	788.11	720.64
3.1006e+13	795.88	804.37	699.78	729.52	787.42	770.79	741.61	728.21	746.41	779.03	764.9	797.52	711.59	829.59	0	705.26	765.5	744.22	750.34	0	768.82	806.31	768.19	716.59	721.68	710.24	715.89	777.07	765.5	843.16	726.5	699.97	753.99	761.48	770.47	707.74	834.18	831.61	776.38	733.65	764.68	833.58	728.58	813.52	736.78	0	754.41	787.44	720.22
3.1053e+13	859.45	806.51	701.77	731.16	789.24	773.25	743.29	729.76	748.05	781	766.63	799.47	713.64	828.57	0	707.18	767.95	745.88	752.85	0	770.66	808.31	770.12	719.44	723.34	712.11	717.62	814.86	767.95	891.04	728.81	745.5	755.82	762.21	772.56	709.69	836.19	830.61	778.23	735.88	766.98	834.4	730.29	815.48	738.3	0	756.48	789.6	721.88
3.1099e+13	822.95	805.88	701.2	730.71	788.07	772.37	742.8	729.38	747.58	780.4	766.12	798.88	713.02	831.45	0	706.69	766.81	745.4	751.99	0	770.11	807.71	768.97	718.21	722.9	711.57	717.15	800.1	766.81	863.72	728.11	722.4	755.28	768.85	771.93	709.23	835.29	833.39	777.08	735.21	765.75	833.91	729.8	814.89	737.9	0	755.85	788.96	721.46
3.1146e+13	807.18	805.21	700.63	730.26	788.01	771.57	742.32	728.99	747.12	779.81	765.62	798.3	712.41	831.79	0	706.19	766.15	744.93	751.17	0	769.57	807.11	768.88	717.49	722.46	711.04	716.69	786.96	766.15	852.01	727.39	711.16	754.73	766.17	771.29	708.76	834.73	833.74	777.02	734.51	765.31	834.27	729.31	814.3	737.5	0	755.22	788.29	721.04
3.1192e+13	796.6	804.55	700.07	729.81	787.58	770.95	741.84	728.6	746.66	779.22	765.12	797.72	711.8	829.88	0	705.7	765.64	744.46	750.5	0	769.02	806.5	768.36	716.76	722.02	710.51	716.22	777.7	765.64	843.77	726.67	700.94	754.19	761.87	770.64	708.29	834.33	831.89	776.54	733.82	764.84	833.77	728.83	813.72	737.1	0	754.58	787.62	720.62
3.1239e+13	865.36	806.68	702.06	731.43	789.47	773.42	743.52	730.15	748.29	781.19	766.85	799.67	713.85	828.65	0	707.6	768.13	746.11	753.01	0	770.86	808.5	770.35	719.64	723.67	712.37	717.94	814.5	768.13	895.61	728.98	749.34	756.02	761.52	772.73	710.21	836.37	830.7	778.46	736.05	767.18	834.65	730.53	815.68	738.61	0	756.65	789.77	722.27
3.1285e+13	824.51	806.06	701.48	730.98	788.2	772.54	743.03	729.76	747.82	780.59	766.34	799.08	713.23	831.4	0	707.11	766.98	745.64	752.16	0	770.31	807.9	769.09	718.38	723.23	711.84	717.48	801.31	766.98	864.89	728.28	723.43	755.48	768.93	772.1	709.75	835.46	833.34	777.2	735.37	765.91	833.99	730.05	815.09	738.21	0	756.02	789.13	721.85
3.1332e+13	808.15	805.39	700.91	730.53	788.12	771.73	742.55	729.38	747.36	780	765.84	798.5	712.62	831.96	0	706.62	766.29	745.16	751.33	0	769.77	807.3	768.99	717.65	722.79	711.31	717.01	787.81	766.29	852.77	727.56	712.01	754.93	766.54	771.46	709.29	834.88	833.91	777.13	734.68	765.44	834.38	729.56	814.5	737.81	0	755.39	788.46	721.43
3.1378e+13	797.33	804.73	700.35	730.08	787.74	771.1	742.07	728.99	746.9	779.4	765.34	797.92	712.01	830.16	0	706.13	765.79	744.69	750.65	0	769.22	806.69	768.52	716.93	722.35	710.78	716.55	778.35	765.79	844.38	726.84	701.94	754.39	762.27	770.82	708.83	834.48	832.17	776.7	733.99	764.98	833.94	729.07	813.91	737.41	0	754.76	787.79	721.01
3.1425e+13	872.7	806.85	702.34	731.7	789.7	773.58	743.74	730.52	748.52	781.37	767.06	799.87	714.05	828.8	0	708.01	768.31	746.34	753.17	0	771.06	808.69	770.58	719.85	723.99	712.63	718.26	813.24	768.31	901.33	729.15	754.1	756.21	760.96	772.9	710.72	836.55	830.86	778.69	736.22	767.38	834.9	730.77	815.87	738.92	0	756.82	789.94	722.64
3.1471e+13	826.14	806.23	701.77	731.25	788.33	772.72	743.26	730.14	748.06	780.78	766.56	799.28	713.43	831.33	0	707.52	767.15	745.87	752.33	0	770.51	808.09	769.22	718.56	723.55	712.1	717.8	802.54	767.15	866.11	728.45	724.5	755.67	768.96	772.27	710.26	835.64	833.27	777.33	735.54	766.07	834.07	730.29	815.28	738.52	0	756.19	789.3	722.23
3.1518e+13	809.15	805.57	701.19	730.8	788.23	771.88	742.78	729.75	747.59	780.18	766.05	798.69	712.82	832.11	0	707.03	766.43	745.39	751.49	0	769.96	807.48	769.09	717.8	723.12	711.57	717.33	788.69	766.43	853.55	727.73	712.84	755.13	766.91	771.63	709.81	835.03	834.06	777.24	734.85	765.56	834.48	729.8	814.7	738.12	0	755.56	788.64	721.81
3.1564e+13	798.08	804.9	700.63	730.35	787.89	771.25	742.3	729.37	747.13	779.59	765.55	798.11	712.21	830.43	0	706.54	765.93	744.92	750.8	0	769.42	806.88	768.67	717.11	722.68	711.04	716.87	779.01	765.93	845	727.01	702.81	754.59	762.67	770.99	709.35	834.63	832.43	776.85	734.16	765.13	834.11	729.31	814.11	737.72	0	754.93	787.96	721.39
3.1611e+13	882.25	807.02	702.61	731.97	789.93	773.74	743.97	730.89	748.75	781.56	767.27	800.06	714.25	829.03	0	708.41	768.49	746.57	753.33	0	771.25	808.88	770.8	720.05	724.31	712.89	718.57	810.66	768.49	908.85	729.32	759.51	756.41	760.61	773.07	711.21	836.72	831.09	778.92	736.38	767.58	835.16	731.01	816.07	739.22	0	756.99	790.1	723.01
3.1657e+13	827.86	806.4	702.04	731.52	788.47	772.89	743.48	730.5	748.29	780.96	766.77	799.47	713.63	831.24	0	707.92	767.33	746.09	752.5	0	770.7	808.27	769.36	718.75	723.87	712.36	718.11	803.8	767.33	867.4	728.62	725.65	755.86	768.93	772.44	710.76	835.82	833.19	777.46	735.71	766.24	834.15	730.52	815.47	738.82	0	756.36	789.47	722.6
3.1704e+13	810.17	805.74	701.47	731.07	788.33	772.04	743	730.12	747.82	780.36	766.27	798.89	713.02	832.25	0	707.44	766.56	745.61	751.65	0	770.16	807.67	769.2	717.96	723.43	711.83	717.65	789.58	766.56	854.34	727.9	713.66	755.32	767.27	771.8	710.31	835.17	834.2	777.34	735.02	765.68	834.57	730.03	814.89	738.42	0	755.73	788.81	722.18
3.175e+13	798.83	805.07	700.9	730.62	788.03	771.39	742.52	729.74	747.36	779.77	765.76	798.3	712.41	830.69	0	706.95	766.07	745.14	750.96	0	769.61	807.06	768.82	717.28	723	711.3	717.18	779.68	766.07	845.63	727.18	703.61	754.78	763.06	771.15	709.85	834.78	832.69	777	734.32	765.27	834.27	729.55	814.3	738.02	0	755.1	788.13	721.76
3.1797e+13	895.26	807.19	702.87	732.23	790.15	773.89	744.18	731.24	748.98	781.73	767.48	800.25	714.44	829.33	0	708.8	768.66	746.78	753.48	0	771.44	809.06	771.02	720.25	724.61	713.13	718.87	806.13	768.66	919.32	729.48	764.14	756.59	760.5	773.23	711.7	836.89	831.38	779.14	736.55	767.77	835.41	731.24	816.25	739.51	0	757.15	790.27	723.37
3.1843e+13	829.67	806.57	702.31	731.78	788.61	773.06	743.7	730.86	748.51	781.13	766.97	799.66	713.83	831.13	0	708.31	767.5	746.31	752.67	0	770.89	808.45	769.5	718.93	724.18	712.61	718.41	805.08	767.5	868.76	728.78	726.7	756.05	768.85	772.6	711.25	835.99	833.08	777.61	735.87	766.41	834.24	730.75	815.66	739.11	0	756.52	789.64	722.96
3.189e+13	811.21	805.91	701.74	731.33	788.42	772.2	743.22	730.48	748.05	780.54	766.47	799.08	713.22	832.38	0	707.83	766.7	745.83	751.81	0	770.35	807.85	769.3	718.12	723.74	712.08	717.95	790.5	766.7	855.14	728.07	714.3	755.51	767.62	771.97	710.8	835.32	834.32	777.44	735.19	765.8	834.66	730.26	815.07	738.71	0	755.9	788.97	722.54
3.1936e+13	799.6	805.24	701.17	730.88	788.17	771.54	742.74	730.1	747.59	779.94	765.97	798.49	712.61	830.95	0	707.35	766.21	745.36	751.11	0	769.8	807.24	768.97	717.44	723.31	711.55	717.49	780.36	766.21	846.26	727.35	704.18	754.96	763.46	771.32	710.35	834.92	832.95	777.15	734.49	765.41	834.43	729.78	814.49	738.31	0	755.26	788.3	722.13
3.1983e+13	914.17	807.35	703.12	732.48	790.37	774.05	744.4	731.6	749.2	781.91	767.68	800.44	714.64	829.67	0	709.18	768.84	747	753.64	0	771.63	809.24	771.24	720.45	724.92	713.38	719.17	798.77	768.84	935.08	729.65	762.03	756.78	760.65	773.4	712.17	837.06	831.72	779.36	736.71	767.96	835.66	731.46	816.44	739.8	0	757.32	790.43	723.72
3.2029e+13	831.59	806.73	702.57	732.03	788.77	773.23	743.91	731.22	748.74	781.31	767.18	799.85	714.02	831	0	708.7	767.68	746.52	752.83	0	771.08	808.63	769.66	719.11	724.48	712.85	718.71	806.38	767.68	870.19	728.95	727.82	756.23	768.68	772.77	711.72	836.17	832.96	777.76	736.03	766.58	834.34	730.98	815.85	739.4	0	756.69	789.8	723.31
3.2076e+13	812.29	806.08	702.01	731.58	788.52	772.36	743.43	730.84	748.27	780.71	766.68	799.26	713.41	832.49	0	708.22	766.84	746.05	751.97	0	770.53	808.03	769.4	718.26	724.05	712.33	718.25	791.43	766.84	855.97	728.24	715.01	755.69	767.95	772.13	711.27	835.46	834.43	777.53	735.35	765.92	834.74	730.49	815.26	739	0	756.06	789.14	722.9
3.2122e+13	800.38	805.41	701.43	731.13	788.31	771.69	742.95	730.46	747.81	780.12	766.17	798.68	712.8	831.2	0	707.74	766.35	745.58	751.26	0	769.99	807.42	769.11	717.59	723.61	711.8	717.79	781.05	766.35	846.9	727.52	704.84	755.15	763.84	771.49	710.83	835.06	833.19	777.28	734.66	765.55	834.57	730	814.67	738.6	0	755.43	788.46	722.48
3.2169e+13	944.69	807.51	703.37	732.73	790.58	774.2	744.61	731.94	749.42	782.08	767.88	800.62	714.83	830.04	0	709.55	769	747.21	753.79	0	771.81	809.41	771.46	720.62	725.21	713.62	719.46	787.73	769	962.12	729.81	743.96	756.96	760.97	773.56	712.62	837.22	832.09	779.58	736.87	768.15	835.9	731.68	816.62	740.08	0	757.48	790.59	724.07
3.2215e+13	833.64	806.9	702.82	732.28	788.93	773.39	744.12	731.56	748.95	781.48	767.38	800.03	714.21	830.86	0	709.07	767.86	746.74	753	0	771.26	808.8	769.81	719.28	724.78	713.09	719	807.68	767.86	871.72	729.11	729.08	756.41	768.43	772.93	712.18	836.34	832.83	777.92	736.2	766.76	834.44	731.2	816.03	739.68	0	756.85	789.96	723.66
3.2262e+13	813.39	806.25	702.27	731.83	788.61	772.51	743.64	731.18	748.49	780.89	766.88	799.44	713.6	832.59	0	708.59	766.98	746.26	752.13	0	770.72	808.2	769.49	718.39	724.35	712.57	718.54	792.38	766.98	856.81	728.4	715.76	755.87	768.26	772.29	711.74	835.61	834.53	777.62	735.51	766.04	834.82	730.71	815.44	739.28	0	756.22	789.3	723.24
3.2308e+13	801.17	805.57	701.7	731.38	788.44	771.83	743.16	730.8	748.03	780.29	766.37	798.86	712.99	831.44	0	708.11	766.48	745.79	751.41	0	770.17	807.6	769.24	717.73	723.91	712.04	718.08	781.74	766.48	847.54	727.68	705.53	755.33	764.22	771.65	711.29	835.19	833.42	777.42	734.82	765.68	834.72	730.23	814.85	738.88	0	755.59	788.62	722.83
3.2355e+13	1012.3	807.67	703.62	732.97	790.79	774.34	744.81	732.27	749.63	782.25	768.08	800.8	715.01	830.41	0	709.91	769.16	747.42	753.94	0	772	809.58	771.66	720.79	725.5	713.85	719.75	774.69	769.16	1028.5	729.97	712.01	757.14	761.38	773.72	713.07	837.37	832.45	779.79	737.03	768.33	836.14	731.9	816.8	740.35	0	757.64	790.74	724.4
3.2401e+13	835.83	807.06	703.07	732.52	789.1	773.55	744.33	731.89	749.17	781.65	767.58	800.21	714.4	830.71	0	709.44	768.04	746.94	753.15	0	771.45	808.98	769.98	719.44	725.07	713.33	719.29	808.97	768.04	873.37	729.27	730.45	756.59	768.09	773.09	712.63	836.52	832.68	778.08	736.35	766.94	834.56	731.41	816.21	739.95	0	757.01	790.12	723.99
3.2448e+13	814.52	806.41	702.51	732.07	788.7	772.67	743.85	731.52	748.7	781.05	767.07	799.62	713.79	832.67	0	708.96	767.11	746.47	752.28	0	770.9	808.37	769.58	718.51	724.64	712.8	718.83	793.35	767.11	857.67	728.56	716.56	756.05	768.54	772.45	712.19	835.75	834.61	777.71	735.67	766.16	834.89	730.93	815.62	739.56	0	756.38	789.46	723.58
3.2494e+13	801.98	805.74	701.95	731.63	788.56	771.97	743.37	731.14	748.24	780.46	766.57	799.04	713.18	831.67	0	708.48	766.61	746	751.55	0	770.35	807.77	769.37	717.85	724.2	712.28	718.37	782.44	766.61	848.19	727.84	706.25	755.51	764.59	771.81	711.75	835.33	833.65	777.54	734.98	765.8	834.85	730.44	815.03	739.16	0	755.75	788.78	723.17
3.2541e+13	792.87	805.09	701.38	731.18	787.76	771.37	742.89	730.76	747.78	779.87	766.07	798.46	712.57	829.14	0	708.01	766	745.53	750.9	0	769.81	807.16	768.5	717.01	723.77	711.76	717.91	774.45	766	840.88	727.14	695.95	754.97	760.25	771.16	711.3	834.87	831.19	776.69	734.29	765.11	833.89	729.96	814.44	738.76	0	755.12	788.13	722.76
3.2587e+13	838.18	807.22	703.31	732.76	789.28	773.71	744.53	732.22	749.38	781.82	767.77	800.39	714.59	830.55	0	709.79	768.21	747.15	753.31	0	771.62	809.15	770.15	719.6	725.35	713.56	719.57	810.25	768.21	875.14	729.43	731.94	756.77	767.66	773.24	713.07	836.69	832.53	778.25	736.51	767.12	834.68	731.63	816.38	740.22	0	757.17	790.27	724.32
3.2633e+13	815.69	806.57	702.76	732.31	788.79	772.82	744.05	731.85	748.91	781.22	767.26	799.8	713.98	832.73	0	709.32	767.25	746.67	752.43	0	771.08	808.54	769.66	718.63	724.92	713.04	719.11	794.33	767.25	858.55	728.72	717.37	756.23	768.81	772.61	712.63	835.9	834.67	777.8	735.83	766.27	834.95	731.14	815.79	739.83	0	756.54	789.62	723.91
3.268e+13	802.79	805.9	702.21	731.87	788.68	772.11	743.57	731.47	748.45	780.63	766.76	799.22	713.37	831.89	0	708.85	766.73	746.2	751.69	0	770.53	807.94	769.49	717.98	724.49	712.51	718.65	783.16	766.73	848.85	728	706.98	755.68	764.96	771.97	712.19	835.46	833.87	777.66	735.13	765.92	834.98	730.66	815.21	739.43	0	755.91	788.94	723.5
3.2726e+13	793.51	805.25	701.64	731.42	787.93	771.51	743.09	731.09	747.99	780.03	766.26	798.63	712.76	829.43	0	708.37	766.14	745.73	751.04	0	769.99	807.33	768.66	717.16	724.06	711.99	718.2	775.01	766.14	841.44	727.29	696.7	755.15	760.61	771.32	711.75	835.02	831.48	776.85	734.45	765.26	834.08	730.18	814.61	739.03	0	755.27	788.28	723.09
3.2773e+13	840.74	807.37	703.55	732.99	789.47	773.87	744.73	732.54	749.58	781.98	767.96	800.56	714.77	830.39	0	710.14	768.38	747.35	753.46	0	771.8	809.31	770.33	719.76	725.63	713.79	719.84	811.49	768.38	877.07	729.58	733.6	756.94	767.14	773.4	713.5	836.86	832.38	778.43	736.66	767.29	834.82	731.84	816.56	740.49	0	757.32	790.43	724.64
3.2819e+13	816.89	806.73	702.99	732.55	788.88	772.97	744.25	732.17	749.12	781.39	767.45	799.98	714.16	832.77	0	709.67	767.38	746.88	752.58	0	771.25	808.71	769.75	718.75	725.2	713.26	719.39	795.34	767.38	859.46	728.87	718.23	756.4	769.06	772.77	713.06	836.04	834.71	777.88	735.98	766.38	835.01	731.35	815.97	740.09	0	756.69	789.78	724.24
3.2866e+13	803.63	806.06	702.45	732.1	788.79	772.25	743.77	731.79	748.66	780.79	766.95	799.39	713.55	832.1	0	709.2	766.85	746.4	751.83	0	770.71	808.11	769.6	718.1	724.77	712.74	718.93	783.88	766.85	849.51	728.15	707.75	755.86	765.33	772.12	712.62	835.59	834.08	777.77	735.29	766.03	835.1	730.87	815.38	739.69	0	756.06	789.1	723.83
3.2912e+13	794.16	805.41	701.89	731.66	788.09	771.65	743.29	731.42	748.2	780.2	766.45	798.81	712.94	829.72	0	708.72	766.28	745.93	751.17	0	770.16	807.5	768.82	717.3	724.34	712.22	718.47	775.57	766.28	842	727.44	697.49	755.32	760.97	771.47	712.19	835.16	831.77	777.01	734.6	765.4	834.26	730.39	814.79	739.3	0	755.43	788.44	723.42
3.2959e+13	843.55	807.52	703.79	733.22	789.66	774.02	744.92	732.86	749.79	782.15	768.15	800.74	714.95	830.23	0	710.48	768.55	747.55	753.61	0	771.97	809.48	770.51	719.93	725.9	714.01	720.11	812.68	768.55	879.18	729.72	735.41	757.11	766.53	773.55	713.91	837.02	832.24	778.62	736.81	767.47	834.98	732.04	816.73	740.75	0	757.47	790.58	724.96
3.3005e+13	818.13	806.88	703.23	732.78	788.96	773.12	744.44	732.48	749.32	781.55	767.64	800.15	714.34	832.8	0	710.01	767.51	747.07	752.73	0	771.43	808.87	769.83	718.88	725.47	713.49	719.66	796.38	767.51	860.4	729.02	719.08	756.57	769.29	772.92	713.48	836.18	834.74	777.96	736.13	766.5	835.07	731.56	816.14	740.35	0	756.85	789.93	724.55
3.3052e+13	804.47	806.21	702.68	732.33	788.9	772.38	743.96	732.11	748.86	780.95	767.14	799.56	713.73	832.3	0	709.54	766.97	746.6	751.96	0	770.88	808.27	769.7	718.23	725.04	712.97	719.2	784.63	766.97	850.19	728.3	708.5	756.03	765.69	772.27	713.05	835.72	834.27	777.88	735.43	766.14	835.21	731.07	815.55	739.95	0	756.21	789.25	724.15
3.3098e+13	794.82	805.56	702.13	731.89	788.25	771.78	743.48	731.73	748.4	780.36	766.64	798.98	713.12	830.01	0	709.07	766.41	746.13	751.31	0	770.34	807.66	768.98	717.44	724.61	712.45	718.74	776.14	766.41	842.56	727.59	698.28	755.49	761.33	771.63	712.61	835.29	832.05	777.17	734.75	765.54	834.44	730.59	814.96	739.56	0	755.58	788.59	723.74
3.3145e+13	846.66	807.67	704.03	733.45	789.85	774.17	745.12	733.16	749.98	782.31	768.33	800.91	715.12	830.09	0	710.81	768.72	747.74	753.75	0	772.14	809.64	770.7	720.1	726.17	714.23	720.37	813.77	768.72	881.54	729.87	737.45	757.28	765.84	773.7	714.32	837.19	832.11	778.81	736.95	767.65	835.14	732.24	816.9	741	0	757.62	790.72	725.27
3.3191e+13	819.41	807.04	703.46	733	789.05	773.27	744.63	732.79	749.52	781.71	767.82	800.32	714.51	832.81	0	710.35	767.65	747.27	752.87	0	771.6	809.04	769.91	719.01	725.74	713.71	719.92	797.45	767.65	861.36	729.17	719.97	756.74	769.49	773.07	713.89	836.33	834.75	778.04	736.27	766.61	835.12	731.76	816.3	740.6	0	756.99	790.08	724.86
3.3238e+13	805.33	806.37	702.91	732.56	788.99	772.52	744.15	732.42	749.06	781.11	767.32	799.73	713.9	832.49	0	709.88	767.08	746.79	752.09	0	771.05	808.43	769.81	718.35	725.31	713.19	719.46	785.39	767.08	850.87	728.45	709.27	756.19	766.06	772.42	713.46	835.84	834.46	777.98	735.58	766.24	835.32	731.28	815.72	740.21	0	756.36	789.4	724.46
3.3284e+13	795.48	805.71	702.36	732.11	788.4	771.91	743.68	732.04	748.6	780.52	766.82	799.15	713.3	830.29	0	709.41	766.54	746.32	751.44	0	770.51	807.82	769.13	717.59	724.88	712.67	719.01	776.73	766.54	843.13	727.74	699.11	755.66	761.69	771.78	713.03	835.43	832.32	777.32	734.89	765.68	834.61	730.79	815.12	739.81	0	755.73	788.74	724.05
3.3331e+13	850.15	807.82	704.26	733.67	790.05	774.31	745.3	733.47	750.18	782.46	768.51	801.07	715.29	829.98	0	711.14	768.88	747.93	753.89	0	772.31	809.8	770.89	720.28	726.43	714.44	720.63	814.7	768.88	884.19	730.01	739.77	757.45	765.09	773.84	714.71	837.35	832.01	779.01	737.09	767.83	835.33	732.44	817.06	741.25	0	757.77	790.87	725.57
3.3377e+13	820.74	807.19	703.69	733.22	789.14	773.42	744.82	733.09	749.72	781.87	768	800.48	714.68	832.79	0	710.68	767.78	747.46	753.02	0	771.76	809.2	769.99	719.14	726	713.92	720.18	798.54	767.78	862.36	729.31	720.9	756.9	769.67	773.21	714.29	836.47	834.74	778.12	736.42	766.73	835.17	731.96	816.47	740.85	0	757.14	790.23	725.17
3.3424e+13	806.21	806.52	703.14	732.78	789.09	772.65	744.34	732.72	749.26	781.27	767.5	799.9	714.08	832.67	0	710.21	767.19	746.98	752.23	0	771.22	808.59	769.9	718.48	725.57	713.4	719.72	786.16	767.19	851.56	728.59	710.08	756.36	766.42	772.57	713.86	835.96	834.64	778.07	735.72	766.35	835.42	731.47	815.88	740.46	0	756.51	789.55	724.76
3.347e+13	796.16	805.86	702.59	732.34	788.54	772.04	743.86	732.35	748.8	780.68	767	799.31	713.47	830.56	0	709.74	766.67	746.51	751.57	0	770.67	807.98	769.27	717.73	725.15	712.88	719.27	777.32	766.67	843.7	727.88	699.99	755.82	762.06	771.92	713.43	835.56	832.59	777.47	735.03	765.81	834.78	730.99	815.29	740.06	0	755.88	788.88	724.36
3.3517e+13	854.13	807.97	704.48	733.89	790.26	774.45	745.49	733.76	750.37	782.62	768.69	801.24	715.46	829.9	0	711.46	769.04	748.12	754.03	0	772.48	809.96	771.09	720.45	726.69	714.65	720.88	815.39	769.04	887.22	730.15	742.42	757.61	764.29	773.99	715.1	837.51	831.94	779.21	737.23	768.01	835.52	732.64	817.22	741.49	0	757.91	791.01	725.87
3.3563e+13	822.13	807.34	703.92	733.44	789.23	773.56	745.01	733.39	749.91	782.02	768.18	800.65	714.85	832.76	0	711	767.92	747.64	753.16	0	771.93	809.35	770.08	719.27	726.26	714.14	720.43	799.65	767.92	863.4	729.45	721.83	757.06	769.81	773.36	714.67	836.62	834.71	778.21	736.56	766.85	835.22	732.15	816.63	741.1	0	757.28	790.37	725.46
3.361e+13	807.11	806.67	703.36	733	789.18	772.78	744.53	733.01	749.45	781.42	767.68	800.06	714.25	832.84	0	710.53	767.31	747.17	752.36	0	771.38	808.75	769.99	718.6	725.83	713.62	719.98	786.95	767.31	852.26	728.73	710.87	756.52	766.78	772.72	714.25	836.09	834.8	778.16	735.87	766.45	835.52	731.67	816.04	740.7	0	756.65	789.7	725.06
3.3656e+13	796.84	806.01	702.81	732.55	788.68	772.16	744.05	732.64	748.99	780.83	767.18	799.48	713.64	830.82	0	710.07	766.79	746.7	751.69	0	770.84	808.14	769.41	717.87	725.41	713.1	719.52	777.92	766.79	844.27	728.02	700.88	755.98	762.43	772.07	713.82	835.68	832.85	777.61	735.17	765.94	834.93	731.19	815.45	740.31	0	756.02	789.03	724.66
3.3703e+13	858.76	808.11	704.7	734.1	790.46	774.59	745.67	734.05	750.56	782.77	768.86	801.4	715.62	829.88	0	711.77	769.2	748.3	754.16	0	772.64	810.11	771.29	720.63	726.94	714.86	721.13	815.72	769.2	890.78	730.29	745.57	757.77	763.48	774.13	715.48	837.66	831.92	779.42	737.37	768.19	835.73	732.83	817.38	741.73	0	758.05	791.15	726.15
3.3749e+13	823.57	807.48	704.14	733.66	789.32	773.71	745.19	733.68	750.1	782.17	768.36	800.81	715.02	832.71	0	711.31	768.06	747.83	753.3	0	772.09	809.51	770.17	719.41	726.51	714.34	720.68	800.8	768.06	864.48	729.59	722.81	757.22	769.92	773.5	715.05	836.76	834.66	778.3	736.69	766.97	835.27	732.34	816.79	741.34	0	757.42	790.52	725.75
3.3796e+13	808.03	806.81	703.58	733.21	789.26	772.91	744.71	733.3	749.64	781.58	767.85	800.22	714.41	832.99	0	710.85	767.42	747.35	752.49	0	771.54	808.9	770.08	718.72	726.08	713.82	720.23	787.76	767.42	852.98	728.87	711.69	756.68	767.14	772.86	714.63	836.21	834.95	778.25	736.01	766.55	835.6	731.86	816.2	740.94	0	756.8	789.84	725.35
3.3842e+13	797.53	806.15	703.03	732.77	788.82	772.29	744.23	732.93	749.18	780.98	767.35	799.64	713.8	831.08	0	710.38	766.91	746.88	751.82	0	771	808.3	769.55	718.01	725.66	713.3	719.77	778.53	766.91	844.85	728.16	701.79	756.14	762.8	772.21	714.21	835.81	833.1	777.75	735.31	766.06	835.09	731.38	815.61	740.55	0	756.16	789.17	724.95
3.3889e+13	864.3	808.25	704.91	734.31	790.67	774.73	745.85	734.33	750.75	782.92	769.03	801.56	715.78	829.91	0	712.07	769.36	748.48	754.3	690.08	772.8	810.27	771.49	720.8	727.18	715.06	721.37	815.52	769.36	895.04	730.42	749.36	757.92	762.73	774.27	715.84	837.81	831.97	779.62	737.5	768.36	835.95	733.01	817.54	741.97	0	758.19	791.29	726.44
3.3935e+13	825.07	807.62	704.36	733.86	789.42	773.85	745.37	733.96	750.28	782.32	768.53	800.97	715.18	832.64	0	711.61	768.2	748.01	753.44	0	772.25	809.66	770.26	719.55	726.76	714.54	720.92	801.97	768.2	865.61	729.73	723.84	757.38	769.98	773.64	715.42	836.91	834.59	778.39	736.83	767.1	835.32	732.53	816.95	741.57	0	757.56	790.66	726.04
3.3982e+13	808.97	806.96	703.8	733.42	789.35	773.04	744.89	733.59	749.82	781.73	768.02	800.38	714.57	833.14	0	711.15	767.53	747.53	752.62	0	771.7	809.06	770.17	718.85	726.33	714.03	720.47	788.59	767.53	853.71	729.01	712.49	756.84	767.49	773	715	836.32	835.09	778.33	736.14	766.64	835.68	732.05	816.36	741.18	0	756.94	789.99	725.63
3.4028e+13	798.24	806.29	703.25	732.98	788.95	772.41	744.41	733.22	749.36	781.13	767.52	799.8	713.97	831.33	0	710.69	767.03	747.06	751.95	0	771.16	808.45	769.69	718.15	725.91	713.51	720.02	779.16	767.03	845.43	728.3	702.66	756.3	763.17	772.35	714.58	835.93	833.35	777.88	735.45	766.19	835.23	731.57	815.77	740.78	0	756.3	789.31	725.23
3.4075e+13	871.12	808.39	705.11	734.51	790.87	774.86	746.02	734.6	750.93	783.07	769.2	801.72	715.94	830.02	0	712.37	769.51	748.66	754.43	690.32	772.95	810.42	771.7	720.98	727.42	715.26	721.61	814.53	769.51	900.33	730.56	753.95	758.08	762.09	774.41	716.2	837.96	832.08	779.83	737.64	768.54	836.17	733.2	817.7	742.2	0	758.33	791.43	726.71
3.4121e+13	826.65	807.77	704.57	734.07	789.53	774	745.54	734.23	750.47	782.47	768.7	801.13	715.34	832.55	0	711.91	768.35	748.18	753.59	0	772.41	809.81	770.37	719.7	727	714.74	721.16	803.17	768.35	866.78	729.87	724.9	757.53	770	773.78	715.78	837.05	834.5	778.49	736.97	767.23	835.37	732.72	817.1	741.8	0	757.7	790.79	726.31
3.4168e+13	809.93	807.1	704.02	733.63	789.42	773.17	745.06	733.86	750	781.87	768.19	800.54	714.73	833.27	0	711.45	767.64	747.71	752.75	0	771.86	809.21	770.25	718.97	726.57	714.23	720.71	789.44	767.64	854.45	729.15	713.29	756.99	767.84	773.14	715.37	836.44	835.22	778.41	736.28	766.74	835.76	732.23	816.51	741.41	0	757.07	790.13	725.91
3.4214e+13	798.95	806.44	703.46	733.18	789.07	772.53	744.59	733.49	749.54	781.28	767.69	799.95	714.13	831.58	0	710.99	767.14	747.24	752.07	0	771.31	808.6	769.82	718.29	726.15	713.71	720.26	779.79	767.14	846.02	728.44	703.4	756.45	763.55	772.49	714.95	836.04	833.59	778.01	735.59	766.31	835.37	731.75	815.92	741.01	0	756.44	789.45	725.51
3.426e+13	879.86	808.52	705.32	734.72	791.07	774.99	746.2	734.87	751.11	783.22	769.37	801.87	716.1	830.2	0	712.66	769.66	748.83	754.56	690.56	773.11	810.57	771.9	721.16	727.66	715.45	721.84	812.36	769.66	907.19	730.69	759.37	758.23	761.64	774.54	716.55	838.1	832.26	780.03	737.77	768.71	836.39	733.38	817.85	742.42	0	758.47	791.56	726.98
3.4307e+13	828.31	807.9	704.78	734.27	789.64	774.14	745.72	734.5	750.64	782.61	768.86	801.28	715.49	832.44	0	712.21	768.5	748.36	753.73	690.01	772.56	809.96	770.47	719.85	727.23	714.94	721.39	804.4	768.5	868.02	730	726.03	757.68	769.97	773.91	716.14	837.2	834.4	778.6	737.1	767.37	835.43	732.9	817.26	742.03	0	757.84	790.93	726.59
3.4353e+13	810.92	807.24	704.23	733.83	789.5	773.3	745.24	734.14	750.18	782.02	768.36	800.69	714.89	833.38	0	711.75	767.75	747.89	752.88	0	772.01	809.35	770.33	719.1	726.81	714.42	720.94	790.31	767.75	855.2	729.29	714.08	757.14	768.18	773.27	715.72	836.56	835.34	778.49	736.42	766.83	835.83	732.42	816.67	741.63	0	757.21	790.26	726.19
3.44e+13	799.68	806.57	703.67	733.39	789.19	772.65	744.76	733.77	749.72	781.42	767.86	800.11	714.29	831.81	0	711.29	767.26	747.41	752.19	0	771.47	808.75	769.94	718.43	726.39	713.91	720.49	780.44	767.26	846.61	728.58	704.16	756.6	763.93	772.63	715.3	836.16	833.82	778.13	735.73	766.42	835.51	731.94	816.08	741.24	0	756.58	789.59	725.79
3.4446e+13	891.63	808.66	705.52	734.91	791.27	775.12	746.37	735.14	751.28	783.36	769.53	802.02	716.25	830.46	0	712.95	769.81	749	754.69	690.79	773.26	810.71	772.09	721.33	727.89	715.65	722.07	808.46	769.81	916.57	730.83	764.7	758.38	761.43	774.68	716.89	838.24	832.52	780.23	737.91	768.88	836.61	733.56	818	742.64	0	758.6	791.7	727.25
3.4493e+13	830.07	808.04	704.98	734.47	789.76	774.28	745.89	734.77	750.82	782.76	769.03	801.43	715.65	832.31	0	712.49	768.65	748.53	753.87	690.24	772.71	810.1	770.59	720	727.47	715.13	721.62	805.64	768.65	869.32	730.14	727.19	757.83	769.87	774.05	716.48	837.34	834.27	778.71	737.24	767.52	835.49	733.07	817.41	742.25	0	757.97	791.06	726.85
3.4539e+13	811.93	807.38	704.43	734.03	789.57	773.43	745.41	734.4	750.36	782.16	768.52	800.84	715.05	833.49	0	712.04	767.86	748.06	753.01	0	772.16	809.5	770.41	719.22	727.04	714.62	721.17	791.2	767.86	855.97	729.43	714.87	757.29	768.51	773.41	716.07	836.68	835.44	778.56	736.55	766.93	835.89	732.59	816.82	741.85	0	757.34	790.4	726.45
3.4586e+13	800.42	806.71	703.88	733.58	789.31	772.77	744.93	734.03	749.9	781.56	768.02	800.26	714.44	832.04	0	711.58	767.37	747.59	752.32	0	771.62	808.89	770.06	718.57	726.62	714.1	720.72	781.1	767.37	847.21	728.71	704.91	756.75	764.3	772.76	715.65	836.27	834.05	778.26	735.86	766.54	835.64	732.11	816.23	741.46	0	756.71	789.72	726.05
3.4632e+13	908.41	808.79	705.72	735.11	791.47	775.25	746.53	735.4	751.46	783.5	769.69	802.17	716.41	830.76	0	713.22	769.96	749.17	754.82	691.03	773.41	810.86	772.29	721.51	728.12	715.83	722.29	802.02	769.96	930.38	730.96	765.88	758.53	761.48	774.81	717.23	838.37	832.82	780.43	738.04	769.04	836.83	733.73	818.15	742.86	0	758.73	791.83	727.51
3.4679e+13	831.92	808.17	705.17	734.66	789.89	774.42	746.05	735.03	750.99	782.9	769.19	801.58	715.8	832.17	0	712.77	768.8	748.7	754.01	690.47	772.86	810.25	770.72	720.16	727.69	715.32	721.84	806.91	768.8	870.71	730.27	728.36	757.98	769.71	774.18	716.82	837.49	834.13	778.84	737.37	767.66	835.56	733.25	817.56	742.46	0	758.1	791.2	727.11
3.4725e+13	812.97	807.52	704.63	734.22	789.65	773.56	745.57	734.66	750.53	782.3	768.68	800.99	715.2	833.58	0	712.32	767.97	748.23	753.14	0	772.31	809.64	770.48	719.35	727.27	714.8	721.4	792.1	767.97	856.76	729.56	715.62	757.44	768.83	773.54	716.41	836.79	835.53	778.63	736.69	767.03	835.94	732.77	816.97	742.07	0	757.48	790.54	726.71
3.4772e+13	801.18	806.85	704.08	733.78	789.42	772.89	745.09	734.29	750.07	781.71	768.18	800.41	714.6	832.27	0	711.86	767.48	747.75	752.44	0	771.77	809.03	770.18	718.7	726.85	714.29	720.95	781.77	767.48	847.82	728.85	705.61	756.9	764.68	772.89	715.99	836.38	834.27	778.37	735.99	766.65	835.76	732.29	816.37	741.68	0	756.85	789.86	726.32
3.4818e+13	934.51	808.92	705.91	735.3	791.66	775.37	746.7	735.65	751.63	783.64	769.85	802.32	716.56	831.1	0	713.5	770.1	749.34	754.94	691.26	773.56	811	772.48	721.68	728.34	716.02	722.51	792.11	770.1	953.02	731.09	753.72	758.67	761.75	774.94	717.55	838.5	833.15	780.62	738.17	769.21	837.05	733.9	818.3	743.07	0	758.86	791.96	727.76
3.4865e+13	833.9	808.31	705.37	734.85	790.02	774.56	746.22	735.28	751.16	783.04	769.34	801.73	715.95	832.01	0	713.05	768.95	748.86	754.14	690.7	773.01	810.39	770.85	720.32	727.92	715.5	722.06	808.18	768.95	872.18	730.4	729.65	758.13	769.47	774.31	717.15	837.63	833.98	778.97	737.5	767.82	835.63	733.42	817.7	742.68	0	758.23	791.33	727.37
3.4911e+13	814.04	807.65	704.83	734.41	789.72	773.69	745.74	734.92	750.7	782.44	768.84	801.14	715.35	833.65	0	712.59	768.08	748.39	753.28	690.15	772.46	809.78	770.55	719.47	727.49	714.99	721.62	793.03	768.08	857.57	729.7	716.41	757.58	769.13	773.67	716.74	836.91	835.6	778.7	736.82	767.12	836	732.94	817.11	742.28	0	757.61	790.67	726.97
3.4958e+13	801.95	806.98	704.28	733.97	789.53	773.01	745.26	734.55	750.24	781.84	768.34	800.55	714.75	832.48	0	712.14	767.59	747.92	752.56	0	771.91	809.18	770.3	718.83	727.07	714.48	721.17	782.45	767.59	848.43	728.98	706.31	757.04	765.05	773.03	716.33	836.49	834.48	778.48	736.13	766.76	835.88	732.46	816.52	741.89	0	756.98	789.99	726.57
3.5004e+13	984.61	809.05	706.11	735.48	791.84	775.5	746.86	735.9	751.79	783.78	770.01	802.47	716.71	831.44	0	713.76	770.24	749.5	755.07	691.49	773.7	811.14	772.67	721.84	728.56	716.2	722.72	779.07	770.24	1000.4	731.23	723.86	758.81	762.14	775.07	717.87	838.63	833.49	780.81	738.3	769.36	837.26	734.07	818.44	743.28	0	759	792.09	728.01
3.5051e+13	836.01	808.44	705.56	735.04	790.17	774.7	746.38	735.53	751.33	783.18	769.5	801.87	716.1	831.84	0	713.31	769.1	749.03	754.28	690.92	773.15	810.53	770.99	720.48	728.14	715.69	722.28	809.46	769.1	873.76	730.54	731.04	758.27	769.15	774.44	717.47	837.78	833.82	779.11	737.63	767.97	835.72	733.59	817.84	742.89	0	758.36	791.46	727.62
3.5097e+13	815.14	807.79	705.02	734.6	789.78	773.82	745.9	735.16	750.87	782.58	768.99	801.29	715.5	833.71	0	712.86	768.2	748.55	753.41	690.37	772.6	809.92	770.62	719.59	727.71	715.17	721.83	793.98	768.2	858.4	729.83	717.22	757.72	769.42	773.8	717.06	837.02	835.66	778.77	736.95	767.22	836.04	733.11	817.25	742.49	0	757.74	790.8	727.22
3.5144e+13	802.73	807.11	704.48	734.16	789.63	773.13	745.42	734.8	750.41	781.98	768.49	800.7	714.9	832.69	0	712.41	767.7	748.08	752.68	0	772.06	809.32	770.4	718.96	727.29	714.66	721.39	783.14	767.7	849.05	729.12	707.05	757.18	765.42	773.16	716.65	836.6	834.68	778.59	736.26	766.86	835.99	732.63	816.66	742.1	0	757.11	790.12	726.83
3.519e+13	793.67	806.47	703.93	733.72	788.82	772.53	744.94	734.43	749.95	781.39	767.99	800.11	714.3	830.17	0	711.96	767.09	747.61	752.04	0	771.51	808.7	769.52	718.12	726.87	714.15	720.94	775.16	767.09	841.83	728.42	697.03	756.64	761.05	772.51	716.24	836.14	832.23	777.72	735.58	766.17	835.02	732.15	816.07	741.71	0	756.48	789.47	726.43
3.5237e+13	838.29	808.56	705.75	735.22	790.32	774.84	746.53	735.78	751.49	783.31	769.65	802.02	716.25	831.67	0	713.58	769.26	749.19	754.41	691.14	773.3	810.66	771.14	720.64	728.35	715.86	722.49	810.72	769.26	875.46	730.67	732.55	758.41	768.74	774.57	717.78	837.92	833.65	779.27	737.76	768.13	835.82	733.75	817.99	743.09	0	758.49	791.58	727.86
3.5283e+13	816.28	807.92	705.2	734.78	789.85	773.95	746.06	735.41	751.03	782.71	769.15	801.43	715.65	833.76	0	713.13	768.31	748.71	753.54	690.59	772.75	810.06	770.69	719.71	727.93	715.35	722.05	794.96	768.31	859.25	729.97	718.06	757.86	769.69	773.93	717.37	837.14	835.7	778.83	737.08	767.31	836.08	733.27	817.4	742.7	0	757.87	790.93	727.47
3.533e+13	803.52	807.25	704.67	734.34	789.73	773.25	745.58	735.04	750.57	782.12	768.64	800.84	715.05	832.89	0	712.68	767.8	748.24	752.8	690.05	772.2	809.45	770.51	719.08	727.51	714.84	721.6	783.85	767.8	849.68	729.25	707.81	757.32	765.79	773.29	716.97	836.7	834.88	778.69	736.39	766.96	836.09	732.8	816.8	742.31	0	757.24	790.25	727.07
3.5376e+13	794.29	806.6	704.12	733.9	788.97	772.64	745.1	734.68	750.11	781.52	768.14	800.25	714.45	830.44	0	712.23	767.21	747.77	752.16	0	771.66	808.84	769.67	718.26	727.09	714.33	721.16	775.71	767.21	842.35	728.55	697.82	756.78	761.41	772.64	716.56	836.26	832.5	777.87	735.71	766.3	835.19	732.32	816.21	741.92	0	756.6	789.59	726.68
3.5423e+13	840.76	808.69	705.93	735.4	790.49	774.97	746.69	736.01	751.65	783.44	769.8	802.16	716.39	831.49	0	713.83	769.41	749.34	754.55	691.37	773.44	810.8	771.3	720.81	728.56	716.04	722.7	811.96	769.41	877.31	730.8	734.21	758.55	768.24	774.69	718.09	838.06	833.48	779.43	737.89	768.3	835.93	733.92	818.13	743.29	0	758.62	791.71	728.1
3.5469e+13	817.45	808.05	705.39	734.96	789.92	774.08	746.21	735.65	751.19	782.85	769.3	801.57	715.79	833.79	0	713.39	768.43	748.87	753.67	690.8	772.89	810.19	770.76	719.83	728.14	715.53	722.25	795.96	768.43	860.13	730.1	718.92	758	769.95	774.06	717.68	837.26	835.73	778.9	737.21	767.41	836.12	733.44	817.53	742.9	0	757.99	791.06	727.71
3.5516e+13	804.33	807.38	704.85	734.52	789.82	773.36	745.73	735.28	750.73	782.25	768.79	800.98	715.19	833.08	0	712.94	767.9	748.4	752.92	690.26	772.34	809.59	770.61	719.2	727.72	715.01	721.81	784.57	767.9	850.32	729.38	708.58	757.46	766.16	773.41	717.28	836.8	835.06	778.79	736.52	767.06	836.19	732.96	816.94	742.51	0	757.36	790.38	727.31
3.5562e+13	794.92	806.73	704.31	734.08	789.11	772.76	745.26	734.92	750.27	781.65	768.29	800.4	714.59	830.71	0	712.49	767.33	747.93	752.28	0	771.8	808.98	769.82	718.4	727.3	714.5	721.36	776.27	767.33	842.88	728.68	698.65	756.92	761.77	772.77	716.87	836.37	832.76	778.02	735.84	766.43	835.35	732.48	816.35	742.12	0	756.73	789.72	726.92
3.5609e+13	843.46	808.82	706.12	735.58	790.66	775.11	746.84	736.25	751.81	783.58	769.95	802.3	716.54	831.31	0	714.09	769.57	749.5	754.68	691.59	773.58	810.93	771.47	720.98	728.77	716.21	722.9	813.15	769.57	879.34	730.92	736.04	758.68	767.65	774.82	718.39	838.2	833.32	779.6	738.01	768.46	836.06	734.08	818.26	743.49	0	758.75	791.83	728.34
3.5655e+13	818.65	808.18	705.57	735.14	789.99	774.21	746.36	735.88	751.35	782.98	769.45	801.71	715.94	833.8	0	713.64	768.54	749.02	753.8	691.02	773.03	810.33	770.83	719.95	728.35	715.7	722.46	796.98	768.54	861.03	730.23	719.79	758.14	770.18	774.19	717.98	837.37	835.74	778.96	737.34	767.51	836.16	733.6	817.67	743.1	0	758.12	791.19	727.94
3.5702e+13	805.16	807.5	705.03	734.7	789.91	773.48	745.89	735.52	750.89	782.38	768.94	801.12	715.34	833.26	0	713.19	768.01	748.55	753.04	690.47	772.48	809.72	770.7	719.33	727.93	715.19	722.01	785.3	768.01	850.96	729.51	709.34	757.6	766.52	773.54	717.58	836.91	835.24	778.88	736.65	767.15	836.28	733.12	817.08	742.71	0	757.49	790.51	727.55
3.5748e+13	795.56	806.85	704.49	734.26	789.25	772.87	745.41	735.15	750.43	781.79	768.44	800.53	714.74	830.97	0	712.74	767.45	748.08	752.39	0	771.93	809.11	769.96	718.55	727.51	714.68	721.57	776.84	767.45	843.42	728.81	699.48	757.06	762.13	772.89	717.18	836.48	833.02	778.16	735.96	766.55	835.5	732.64	816.49	742.31	0	756.86	789.85	727.16
3.5795e+13	846.45	808.94	706.3	735.75	790.83	775.24	746.99	736.48	751.97	783.71	770.1	802.43	716.68	831.15	0	714.33	769.72	749.65	754.81	691.81	773.71	811.06	771.65	721.15	728.97	716.38	723.1	814.25	769.72	881.59	731.05	738.06	758.82	766.98	774.94	718.68	838.34	833.17	779.77	738.14	768.63	836.2	734.23	818.4	743.68	0	758.87	791.96	728.57
3.5841e+13	819.91	808.3	705.75	735.31	790.06	774.34	746.51	736.11	751.51	783.11	769.59	801.84	716.08	833.79	0	713.89	768.66	749.18	753.93	691.23	773.16	810.46	770.89	720.08	728.55	715.87	722.66	798.03	768.66	861.96	730.35	720.69	758.27	770.39	774.31	718.28	837.49	835.73	779.03	737.46	767.61	836.19	733.76	817.81	743.29	0	758.24	791.31	728.17
3.5888e+13	806	807.63	705.21	734.87	790	773.59	746.04	735.75	751.05	782.51	769.09	801.26	715.48	833.43	0	713.44	768.11	748.71	753.16	690.68	772.61	809.85	770.79	719.45	728.13	715.36	722.21	786.05	768.11	851.62	729.64	710.12	757.73	766.89	773.67	717.88	837.01	835.41	778.96	736.77	767.25	836.37	733.28	817.22	742.9	0	757.61	790.63	727.78
3.5934e+13	796.21	806.98	704.67	734.43	789.39	772.99	745.56	735.38	750.59	781.91	768.58	800.67	714.88	831.23	0	712.99	767.56	748.23	752.51	690.14	772.07	809.24	770.1	718.69	727.71	714.85	721.77	777.42	767.56	843.96	728.93	700.34	757.19	762.5	773.02	717.47	836.59	833.27	778.3	736.09	766.68	835.65	732.8	816.62	742.51	0	756.98	789.97	727.39
3.598e+13	849.79	809.06	706.48	735.93	791.02	775.36	747.14	736.7	752.12	783.84	770.24	802.57	716.82	831.02	0	714.57	769.87	749.8	754.93	692.04	773.85	811.2	771.83	721.32	729.17	716.55	723.3	815.21	769.87	884.12	731.18	740.38	758.95	766.23	775.06	718.97	838.48	833.04	779.96	738.26	768.8	836.35	734.39	818.53	743.87	0	758.99	792.08	728.79
3.6027e+13	821.21	808.43	705.93	735.48	790.13	774.47	746.66	736.34	751.66	783.24	769.74	801.98	716.22	833.76	0	714.13	768.78	749.33	754.06	691.45	773.3	810.59	770.97	720.2	728.75	716.04	722.85	799.1	768.78	862.93	730.48	721.63	758.41	770.57	774.43	718.57	837.61	835.71	779.1	737.59	767.71	836.22	733.91	817.94	743.48	0	758.37	791.44	728.4
3.6073e+13	806.86	807.76	705.39	735.04	790.08	773.71	746.18	735.97	751.2	782.64	769.23	801.39	715.62	833.59	0	713.68	768.21	748.85	753.28	690.88	772.75	809.98	770.88	719.57	728.33	715.53	722.41	786.82	768.21	852.28	729.77	710.93	757.87	767.25	773.79	718.17	837.1	835.56	779.05	736.9	767.34	836.45	733.43	817.35	743.09	0	757.74	790.76	728.01
3.612e+13	796.87	807.1	704.85	734.61	789.52	773.1	745.71	735.61	750.74	782.04	768.73	800.8	715.02	831.48	0	713.24	767.68	748.38	752.62	690.34	772.2	809.37	770.24	718.83	727.91	715.02	721.97	778	767.68	844.5	729.06	701.23	757.33	762.86	773.14	717.77	836.69	833.52	778.43	736.21	766.8	835.79	732.96	816.76	742.7	0	757.11	790.09	727.62
3.6166e+13	853.59	809.18	706.65	736.09	791.21	775.49	747.29	736.92	752.27	783.96	770.38	802.7	716.96	830.92	0	714.81	770.02	749.95	755.06	692.27	773.98	811.32	772.02	721.5	729.36	716.71	723.49	815.96	770.02	887	731.3	743.04	759.08	765.43	775.18	719.25	838.61	832.95	780.15	738.38	768.96	836.52	734.54	818.66	744.06	0	759.11	792.2	729.01
3.6213e+13	822.56	808.55	706.11	735.65	790.21	774.6	746.81	736.56	751.81	783.36	769.88	802.11	716.36	833.72	0	714.37	768.91	749.47	754.19	691.66	773.43	810.72	771.04	720.34	728.94	716.2	723.05	800.21	768.91	863.93	730.61	722.6	758.54	770.72	774.55	718.85	837.73	835.67	779.17	737.71	767.82	836.25	734.06	818.07	743.67	0	758.49	791.56	728.62
3.6259e+13	807.74	807.88	705.56	735.21	790.15	773.82	746.33	736.19	751.35	782.77	769.37	801.52	715.76	833.74	0	713.92	768.3	749	753.4	691.09	772.88	810.11	770.96	719.69	728.52	715.69	722.6	787.6	768.3	852.96	729.9	711.75	758	767.61	773.91	718.45	837.2	835.71	779.13	737.02	767.43	836.52	733.59	817.48	743.28	0	757.86	790.88	728.23
3.6306e+13	797.54	807.22	705.02	734.77	789.65	773.21	745.85	735.83	750.89	782.17	768.87	800.94	715.16	831.73	0	713.48	767.79	748.53	752.74	690.54	772.34	809.5	770.37	718.97	728.11	715.18	722.16	778.6	767.79	845.05	729.19	702.12	757.46	763.23	773.26	718.05	836.8	833.76	778.57	736.34	766.92	835.93	733.11	816.89	742.89	0	757.23	790.21	727.84
3.6352e+13	857.98	809.3	706.82	736.26	791.4	775.61	747.43	737.14	752.42	784.09	770.52	802.83	717.1	830.86	0	715.04	770.17	750.09	755.19	692.51	774.11	811.45	772.21	721.67	729.55	716.87	723.68	816.4	770.17	890.36	731.43	746.16	759.21	764.62	775.3	719.52	838.74	832.9	780.34	738.5	769.13	836.71	734.69	818.8	744.24	0	759.23	792.32	729.23
3.6399e+13	823.96	808.67	706.28	735.82	790.29	774.73	746.95	736.77	751.96	783.49	770.02	802.24	716.49	833.66	0	714.6	769.04	749.62	754.32	691.88	773.56	810.84	771.12	720.47	729.13	716.36	723.23	801.34	769.04	864.97	730.73	723.6	758.67	770.84	774.67	719.12	837.85	835.61	779.25	737.83	767.93	836.28	734.21	818.2	743.85	0	758.61	791.68	728.84
3.6445e+13	808.64	808	705.74	735.38	790.23	773.93	746.47	736.41	751.5	782.89	769.51	801.66	715.9	833.88	0	714.16	768.4	749.15	753.51	691.29	773.01	810.24	771.04	719.82	728.72	715.85	722.79	788.4	768.4	853.65	730.02	712.56	758.13	767.97	774.03	718.73	837.3	835.85	779.2	737.15	767.52	836.59	733.74	817.61	743.46	0	757.98	791.01	728.45
3.6492e+13	798.22	807.34	705.19	734.94	789.77	773.32	746	736.05	751.04	782.3	769.01	801.07	715.3	831.97	0	713.71	767.9	748.68	752.85	690.74	772.47	809.63	770.5	719.11	728.3	715.34	722.35	779.21	767.9	845.61	729.31	702.94	757.59	763.6	773.38	718.33	836.9	833.99	778.69	736.46	767.03	836.06	733.26	817.02	743.07	0	757.35	790.33	728.06
3.6538e+13	863.2	809.42	706.99	736.42	791.59	775.74	747.57	737.35	752.57	784.21	770.66	802.96	717.23	830.86	0	715.27	770.32	750.24	755.31	692.7	774.24	811.58	772.4	721.85	729.74	717.03	723.86	816.35	770.32	894.36	731.55	749.81	759.34	763.84	775.42	719.79	838.87	832.91	780.53	738.63	769.3	836.9	734.84	818.92	744.42	0	759.35	792.43	729.44
3.6585e+13	825.43	808.79	706.45	735.98	790.37	774.86	747.09	736.99	752.11	783.61	770.15	802.37	716.63	833.58	0	714.83	769.17	749.76	754.45	692.09	773.69	810.97	771.2	720.61	729.32	716.52	723.42	802.49	769.17	866.06	730.86	724.58	758.79	770.91	774.79	719.39	837.97	835.53	779.33	737.96	768.05	836.31	734.36	818.33	744.03	0	758.73	791.8	729.05
3.6631e+13	809.56	808.13	705.91	735.54	790.3	774.05	746.62	736.62	751.64	783.01	769.65	801.78	716.03	834.01	0	714.39	768.5	749.29	753.63	691.5	773.14	810.36	771.12	719.94	728.9	716.01	722.98	789.22	768.5	854.35	730.15	713.31	758.25	768.32	774.15	719	837.4	835.97	779.28	737.27	767.61	836.65	733.88	817.74	743.64	0	758.1	791.13	728.66
3.6678e+13	798.91	807.46	705.36	735.1	789.89	773.43	746.14	736.26	751.18	782.42	769.14	801.2	715.44	832.2	0	713.94	768	748.82	752.97	690.94	772.6	809.75	770.62	719.25	728.49	715.51	722.54	779.83	768	846.17	729.44	703.64	757.71	763.97	773.5	718.6	837	834.22	778.82	736.58	767.15	836.19	733.41	817.15	743.25	0	757.47	790.45	728.27
3.6724e+13	869.56	809.53	707.15	736.58	791.78	775.86	747.71	737.56	752.71	784.34	770.8	803.09	717.37	830.93	0	715.49	770.46	750.38	755.43	692.89	774.37	811.7	772.59	722.03	729.92	717.19	724.04	815.61	770.46	899.27	731.67	754.25	759.47	763.15	775.54	720.05	838.99	832.99	780.73	738.75	769.46	837.1	734.99	819.05	744.6	0	759.47	792.55	729.65
3.6771e+13	826.97	808.91	706.62	736.14	790.46	774.99	747.23	737.19	752.25	783.73	770.29	802.5	716.77	833.48	0	715.05	769.3	749.9	754.58	692.32	773.82	811.09	771.29	720.76	729.51	716.68	723.6	803.68	769.3	867.2	730.98	725.63	758.92	770.94	774.91	719.66	838.1	835.43	779.42	738.08	768.17	836.34	734.51	818.46	744.21	0	758.85	791.91	729.26
3.6817e+13	810.5	808.25	706.07	735.7	790.36	774.17	746.76	736.83	751.79	783.14	769.78	801.91	716.17	834.13	0	714.61	768.6	749.43	753.75	691.7	773.27	810.49	771.19	720.06	729.09	716.17	723.16	790.06	768.6	855.06	730.28	714.07	758.38	768.67	774.27	719.26	837.49	836.09	779.35	737.4	767.69	836.71	734.03	817.87	743.82	0	758.22	791.25	728.87
3.6864e+13	799.62	807.58	705.53	735.26	790	773.54	746.28	736.47	751.33	782.54	769.28	801.33	715.57	832.43	0	714.17	768.11	748.96	753.08	691.13	772.72	809.88	770.75	719.38	728.67	715.66	722.72	780.45	768.11	846.73	729.56	704.37	757.84	764.34	773.62	718.87	837.09	834.45	778.94	736.71	767.26	836.31	733.55	817.27	743.43	0	757.59	790.57	728.48
3.691e+13	877.61	809.65	707.31	736.74	791.97	775.97	747.85	737.76	752.85	784.46	770.93	803.22	717.5	831.08	0	715.71	770.6	750.51	755.55	693.08	774.5	811.82	772.79	722.2	730.1	717.34	724.22	813.81	770.6	905.57	731.8	759.63	759.59	762.62	775.66	720.31	839.11	833.14	780.92	738.87	769.63	837.3	735.13	819.18	744.77	0	759.59	792.66	729.85
3.6957e+13	828.59	809.03	706.78	736.3	790.56	775.12	747.37	737.4	752.39	783.86	770.42	802.63	716.9	833.36	0	715.27	769.44	750.04	754.71	692.54	773.94	811.21	771.39	720.9	729.69	716.83	723.78	804.88	769.44	868.39	731.11	726.73	759.05	770.91	775.03	719.91	838.22	835.32	779.51	738.2	768.3	836.38	734.65	818.58	744.38	0	758.96	792.03	729.46
3.7003e+13	811.47	808.37	706.24	735.86	790.43	774.28	746.89	737.04	751.93	783.26	769.92	802.04	716.3	834.23	0	714.83	768.7	749.57	753.87	691.91	773.4	810.61	771.26	720.18	729.27	716.33	723.34	790.92	768.7	855.79	730.4	714.84	758.5	769	774.39	719.52	837.59	836.19	779.41	737.52	767.78	836.76	734.17	817.99	743.99	0	758.34	791.37	729.08
3.705e+13	800.33	807.7	705.7	735.42	790.11	773.64	746.42	736.67	751.47	782.66	769.41	801.45	715.7	832.65	0	714.39	768.21	749.1	753.19	691.33	772.85	810	770.86	719.51	728.85	715.82	722.9	781.09	768.21	847.3	729.69	705.1	757.96	764.71	773.74	719.13	837.19	834.66	779.05	736.83	767.36	836.43	733.7	817.4	743.6	0	757.71	790.69	728.69
3.7096e+13	888.33	809.76	707.47	736.89	792.16	776.09	747.99	737.96	752.99	784.58	771.06	803.34	717.63	831.3	0	715.92	770.74	750.65	755.67	693.26	774.62	811.94	772.98	722.37	730.28	717.49	724.4	810.48	770.74	914.04	731.92	765.41	759.71	762.31	775.77	720.56	839.23	833.36	781.11	738.99	769.79	837.51	735.27	819.3	744.94	0	759.71	792.78	730.05
3.7143e+13	830.3	809.14	706.94	736.45	790.67	775.25	747.51	737.6	752.53	783.98	770.55	802.75	717.03	833.22	0	715.49	769.57	750.18	754.84	692.72	774.07	811.33	771.49	721.04	729.86	716.98	723.96	806.1	769.57	869.66	731.23	727.9	759.17	770.83	775.14	720.17	838.34	835.18	779.62	738.32	768.43	836.42	734.79	818.7	744.55	0	759.08	792.15	729.66
3.7189e+13	812.46	808.48	706.4	736.01	790.49	774.4	747.03	737.24	752.07	783.38	770.05	802.16	716.43	834.33	0	715.05	768.8	749.71	753.99	692.12	773.52	810.73	771.33	720.3	729.45	716.48	723.52	791.79	768.8	856.54	730.53	715.62	758.63	769.33	774.51	719.77	837.68	836.28	779.48	737.64	767.86	836.81	734.31	818.11	744.16	0	758.45	791.48	729.28
3.7236e+13	801.06	807.81	705.86	735.57	790.22	773.75	746.55	736.87	751.61	782.78	769.54	801.58	715.84	832.87	0	714.61	768.32	749.23	753.31	691.53	772.97	810.12	770.98	719.64	729.03	715.97	723.08	781.74	768.32	847.88	729.81	705.82	758.09	765.08	773.86	719.38	837.28	834.87	779.16	736.95	767.47	836.54	733.84	817.52	743.77	0	757.82	790.81	728.89
3.7282e+13	903.32	809.87	707.63	737.04	792.34	776.21	748.12	738.15	753.13	784.7	771.19	803.47	717.76	831.57	0	716.13	770.88	750.79	755.79	693.45	774.74	812.06	773.16	722.54	730.45	717.64	724.57	804.88	770.88	926.24	732.04	768.87	759.84	762.28	775.89	720.8	839.35	833.63	781.3	739.11	769.94	837.71	735.41	819.42	745.11	0	759.82	792.89	730.25
3.7329e+13	832.11	809.26	707.09	736.6	790.78	775.38	747.64	737.79	752.67	784.09	770.68	802.88	717.16	833.07	0	715.7	769.71	750.31	754.97	692.9	774.19	811.45	771.61	721.19	730.04	717.13	724.13	807.35	769.71	870.99	731.35	729.14	759.29	770.67	775.26	720.41	838.47	835.04	779.73	738.44	768.56	836.47	734.93	818.83	744.72	0	759.2	792.26	729.86
3.7375e+13	813.48	808.6	706.56	736.16	790.55	774.52	747.16	737.43	752.21	783.5	770.18	802.29	716.56	834.41	0	715.26	768.9	749.84	754.11	692.34	773.64	810.85	771.39	720.41	729.62	716.63	723.69	792.69	768.9	857.3	730.65	716.42	758.75	769.65	774.62	720.02	837.78	836.36	779.54	737.76	767.95	836.85	734.45	818.23	744.33	0	758.57	791.6	729.47
3.7422e+13	801.79	807.93	706.02	735.73	790.32	773.86	746.68	737.07	751.75	782.9	769.67	801.7	715.97	833.08	0	714.82	768.42	749.37	753.42	691.72	773.1	810.24	771.09	719.77	729.21	716.12	723.25	782.4	768.42	848.46	729.94	706.54	758.21	765.45	773.97	719.63	837.37	835.08	779.27	737.07	767.57	836.65	733.98	817.64	743.94	0	757.94	790.92	729.09
3.7468e+13	925.97	809.98	707.78	737.19	792.52	776.32	748.25	738.34	753.27	784.82	771.32	803.59	717.89	831.89	0	716.34	771.01	750.92	755.9	693.63	774.87	812.18	773.35	722.7	730.62	717.79	724.74	796.08	771.01	945.53	732.16	761.41	759.96	762.48	776	721.04	839.46	833.94	781.48	739.22	770.1	837.91	735.55	819.54	745.27	0	759.94	793	730.44
3.7515e+13	834.03	809.37	707.25	736.75	790.9	775.51	747.77	737.98	752.8	784.21	770.81	803	717.29	832.91	0	715.9	769.86	750.44	755.1	693.08	774.31	811.57	771.73	721.35	730.21	717.28	724.3	808.6	769.86	872.42	731.48	729.97	759.41	770.45	775.37	720.65	838.59	834.88	779.85	738.56	768.71	836.53	735.07	818.95	744.88	0	759.31	792.37	730.05
3.7561e+13	814.53	808.72	706.72	736.31	790.61	774.63	747.29	737.62	752.34	783.61	770.31	802.41	716.69	834.47	0	715.47	769	749.97	754.24	692.54	773.76	810.97	771.45	720.53	729.79	716.78	723.86	793.6	769	858.09	730.77	716.89	758.87	769.95	774.74	720.27	837.88	836.42	779.6	737.88	768.03	836.89	734.59	818.35	744.49	0	758.69	791.72	729.67
3.7608e+13	802.55	808.05	706.18	735.88	790.41	773.96	746.82	737.26	751.88	783.02	769.8	801.82	716.1	833.28	0	715.03	768.51	749.5	753.53	691.92	773.22	810.36	771.19	719.9	729.38	716.27	723.42	783.07	768.51	849.05	730.06	706.97	758.33	765.82	774.09	719.88	837.46	835.27	779.37	737.19	767.67	836.75	734.12	817.76	744.1	0	758.06	791.04	729.28
3.7654e+13	965.86	810.09	707.94	737.34	792.69	776.43	748.38	738.53	753.4	784.93	771.45	803.71	718.02	832.21	0	716.54	771.14	751.05	756.02	693.81	774.99	812.3	773.53	722.85	730.79	717.93	724.9	783.68	771.14	982.15	732.28	735.7	760.07	762.84	776.12	721.28	839.57	834.26	781.66	739.34	770.25	838.1	735.68	819.66	745.43	0	760.05	793.12	730.63
3.77e+13	836.08	809.48	707.4	736.9	791.03	775.63	747.9	738.17	752.94	784.33	770.94	803.12	717.42	832.73	0	716.1	770	750.58	755.23	693.26	774.43	811.69	771.86	721.48	730.38	717.43	724.47	809.86	770	873.94	731.6	731.63	759.53	770.13	775.48	720.89	838.72	834.71	779.98	738.68	768.85	836.6	735.2	819.07	745.04	0	759.42	792.49	730.24
3.7747e+13	815.61	808.83	706.87	736.46	790.67	774.75	747.42	737.81	752.47	783.73	770.43	802.53	716.82	834.52	0	715.67	769.1	750.1	754.36	692.72	773.89	811.08	771.51	720.62	729.96	716.92	724.03	794.54	769.1	858.89	730.89	717.87	758.99	770.23	774.85	720.5	837.97	836.47	779.65	738	768.12	836.92	734.73	818.47	744.65	0	758.8	791.83	729.86
3.7793e+13	803.31	808.16	706.34	736.02	790.51	774.07	746.95	737.45	752.01	783.13	769.93	801.94	716.23	833.47	0	715.23	768.61	749.63	753.64	692.12	773.34	810.47	771.29	719.99	729.55	716.42	723.59	783.75	768.61	849.65	730.18	707.84	758.45	766.17	774.2	720.12	837.55	835.46	779.47	737.31	767.76	836.84	734.25	817.88	744.26	0	758.17	791.15	729.47
3.784e+13	1092.8	810.2	708.09	737.48	792.86	776.54	748.51	738.72	753.53	785.05	771.57	803.83	718.14	832.54	0	716.74	771.27	751.18	756.13	694	775.11	812.41	773.7	722.98	730.96	718.08	725.07	773.2	771.27	1098.5	732.4	699.53	760.19	763.24	776.23	721.51	839.67	834.58	781.84	739.46	770.39	838.29	735.81	819.78	745.59	0	760.17	793.23	730.82
3.7886e+13	838.29	809.59	707.55	737.04	791.17	775.76	748.03	738.36	753.07	784.44	771.06	803.24	717.55	832.54	0	716.3	770.14	750.7	755.35	693.44	774.55	811.8	771.99	721.61	730.54	717.57	724.63	811.11	770.14	875.59	731.71	732.69	759.65	769.73	775.59	721.12	838.84	834.53	780.12	738.79	769	836.68	735.34	819.18	745.2	0	759.54	792.6	730.43
3.7933e+13	816.72	808.94	707.02	736.6	790.72	774.87	747.55	738	752.61	783.84	770.56	802.65	716.95	834.56	0	715.87	769.2	750.23	754.47	692.89	774	811.2	771.57	720.71	730.13	717.07	724.19	795.49	769.2	859.72	731.01	718.42	759.1	770.49	774.96	720.74	838.07	836.5	779.71	738.12	768.2	836.95	734.86	818.59	744.81	0	758.91	791.94	730.04
3.7979e+13	804.09	808.27	706.49	736.17	790.59	774.17	747.07	737.64	752.15	783.25	770.05	802.06	716.36	833.66	0	715.43	768.7	749.76	753.74	692.33	773.46	810.59	771.38	720.09	729.72	716.56	723.76	784.44	768.7	850.26	730.3	708.33	758.56	766.53	774.32	720.35	837.63	835.65	779.56	737.43	767.85	836.93	734.38	818	744.42	0	758.28	791.27	729.66
3.8026e+13	794.91	807.62	705.95	735.73	789.82	773.57	746.6	737.28	751.69	782.65	769.55	801.47	715.76	831.22	0	715	768.11	749.29	753.1	691.72	772.91	809.98	770.53	719.26	729.3	716.06	723.32	776.33	768.11	843	729.6	698.63	758.03	762.12	773.67	719.96	837.18	833.27	778.72	736.75	767.18	836.03	733.91	817.41	744.03	0	757.65	790.61	729.27
3.8072e+13	840.68	809.7	707.7	737.19	791.32	775.88	748.16	738.54	753.2	784.56	771.19	803.36	717.67	832.36	0	716.5	770.28	750.83	755.47	693.61	774.67	811.92	772.14	721.75	730.71	717.71	724.79	812.33	770.28	877.37	731.83	734.67	759.76	769.24	775.71	721.35	838.97	834.35	780.26	738.9	769.15	836.77	735.47	819.3	745.36	0	759.65	792.71	730.61
3.8119e+13	817.86	809.06	707.17	736.75	790.78	774.98	747.68	738.18	752.74	783.96	770.68	802.76	717.08	834.57	0	716.07	769.31	750.36	754.59	693.07	774.12	811.31	771.62	720.79	730.29	717.21	724.35	796.46	769.31	860.57	731.13	719.47	759.22	770.72	775.07	720.96	838.17	836.52	779.76	738.23	768.28	836.97	734.99	818.71	744.97	0	759.02	792.06	730.23
3.8165e+13	804.88	808.38	706.64	736.31	790.67	774.27	747.2	737.82	752.28	783.36	770.17	802.18	716.48	833.83	0	715.63	768.79	749.89	753.85	692.53	773.57	810.7	771.47	720.18	729.88	716.7	723.92	785.14	768.79	850.88	730.42	709.24	758.68	766.88	774.43	720.58	837.72	835.82	779.64	737.54	767.94	837.02	734.52	818.12	744.58	0	758.39	791.38	729.84
3.8212e+13	795.53	807.73	706.11	735.87	789.95	773.67	746.73	737.46	751.82	782.77	769.67	801.59	715.89	831.47	0	715.2	768.21	749.42	753.2	691.91	773.03	810.09	770.66	719.37	729.47	716.2	723.48	776.87	768.21	843.52	729.71	699.62	758.14	762.46	773.78	720.19	837.28	833.52	778.86	736.86	767.3	836.17	734.04	817.52	744.19	0	757.76	790.72	729.46
3.8258e+13	843.29	809.81	707.85	737.33	791.48	776	748.28	738.72	753.32	784.67	771.31	803.47	717.8	832.17	0	716.69	770.42	750.96	755.58	693.79	774.79	812.03	772.29	721.89	730.86	717.85	724.95	813.51	770.42	879.33	731.94	735.99	759.88	768.65	775.81	721.57	839.09	834.17	780.41	739.01	769.3	836.88	735.6	819.41	745.51	0	759.76	792.81	730.79
3.8305e+13	819.04	809.17	707.32	736.89	790.83	775.1	747.8	738.36	752.86	784.07	770.8	802.88	717.2	834.58	0	716.26	769.41	750.48	754.7	693.24	774.24	811.42	771.67	720.89	730.45	717.35	724.51	797.46	769.41	861.44	731.24	720.07	759.34	770.95	775.18	721.19	838.27	836.52	779.81	738.34	768.36	836.99	735.12	818.82	745.12	0	759.13	792.17	730.41
3.8351e+13	805.69	808.49	706.79	736.45	790.75	774.37	747.33	738	752.4	783.47	770.29	802.29	716.61	834	0	715.82	768.88	750.01	753.95	692.7	773.69	810.82	771.55	720.28	730.04	716.84	724.08	785.86	768.88	851.5	730.53	709.77	758.79	767.23	774.54	720.8	837.8	835.98	779.72	737.65	768.01	837.1	734.65	818.23	744.73	0	758.51	791.49	730.02
3.8398e+13	796.16	807.84	706.26	736.01	790.08	773.77	746.85	737.64	751.94	782.88	769.79	801.7	716.01	831.72	0	715.39	768.31	749.54	753.31	692.1	773.14	810.21	770.79	719.49	729.63	716.34	723.64	777.42	768.31	844.03	729.82	700.2	758.26	762.81	773.89	720.42	837.37	833.76	778.99	736.97	767.41	836.31	734.17	817.64	744.34	0	757.87	790.83	729.64
3.8444e+13	846.16	809.91	708	737.46	791.64	776.11	748.4	738.89	753.45	784.78	771.43	803.59	717.92	832	0	716.88	770.56	751.08	755.7	693.96	774.9	812.14	772.45	722.03	731.02	717.99	725.1	814.61	770.56	881.49	732.05	737.76	759.99	767.98	775.92	721.79	839.21	834.01	780.57	739.12	769.45	837	735.73	819.53	745.66	0	759.87	792.92	730.97
3.8491e+13	820.26	809.28	707.47	737.03	790.89	775.21	747.92	738.53	752.99	784.18	770.92	803	717.32	834.56	0	716.45	769.51	750.61	754.82	693.41	774.35	811.54	771.73	720.98	730.61	717.49	724.67	798.48	769.51	862.35	731.35	720.81	759.45	771.14	775.29	721.41	838.37	836.51	779.86	738.45	768.45	837.01	735.25	818.93	745.27	0	759.24	792.28	730.58
3.8537e+13	806.51	808.6	706.94	736.59	790.82	774.47	747.45	738.17	752.53	783.59	770.41	802.41	716.73	834.16	0	716.01	768.96	750.14	754.05	692.87	773.8	810.93	771.62	720.36	730.2	716.98	724.23	786.59	768.96	852.14	730.64	710.39	758.91	767.57	774.65	721.02	837.89	836.14	779.79	737.76	768.09	837.17	734.78	818.34	744.88	0	758.61	791.6	730.2
3.8584e+13	796.79	807.95	706.41	736.15	790.2	773.87	746.97	737.82	752.07	782.99	769.91	801.82	716.13	831.96	0	715.58	768.41	749.67	753.4	692.3	773.26	810.32	770.91	719.59	729.78	716.48	723.8	777.97	768.41	844.56	729.93	700.85	758.37	763.15	774	720.64	837.47	834	779.11	737.08	767.51	836.44	734.3	817.75	744.49	0	757.98	790.93	729.81
3.863e+13	849.37	810.02	708.14	737.6	791.81	776.22	748.52	739.06	753.57	784.89	771.55	803.7	718.04	831.84	0	717.06	770.69	751.2	755.81	694.14	775.02	812.25	772.61	722.15	731.18	718.13	725.26	815.59	770.69	883.91	732.15	740.49	760.11	767.22	776.03	722	839.33	833.87	780.74	739.23	769.6	837.14	735.85	819.64	745.81	0	759.97	793.03	731.14
3.8677e+13	821.53	809.38	707.61	737.16	790.94	775.33	748.05	738.7	753.11	784.29	771.04	803.11	717.44	834.53	0	716.63	769.61	750.73	754.93	693.58	774.47	811.65	771.78	721.05	730.76	717.62	724.82	799.52	769.61	863.29	731.46	721.98	759.56	771.29	775.4	721.62	838.47	836.48	779.91	738.56	768.53	837.03	735.38	819.05	745.42	0	759.35	792.38	730.75
3.8723e+13	807.35	808.71	707.08	736.73	790.89	774.57	747.57	738.35	752.65	783.7	770.53	802.52	716.85	834.31	0	716.2	769.04	750.26	754.15	693.03	773.92	811.04	771.69	720.44	730.35	717.12	724.39	787.32	769.04	852.78	730.74	711.4	759.02	767.9	774.76	721.24	837.97	836.29	779.86	737.87	768.16	837.24	734.9	818.45	745.03	0	758.72	791.71	730.37
3.877e+13	797.43	808.06	706.55	736.29	790.32	773.96	747.09	737.99	752.19	783.1	770.03	801.93	716.25	832.2	0	715.77	768.51	749.79	753.5	692.49	773.37	810.43	771.03	719.68	729.94	716.62	723.95	778.54	768.51	845.08	730.04	701.94	758.48	763.48	774.11	720.85	837.56	834.23	779.23	737.18	767.62	836.57	734.43	817.86	744.64	0	758.09	791.04	729.99
3.8816e+13	852.99	810.12	708.28	737.73	791.98	776.33	748.64	739.23	753.7	785	771.66	803.81	718.15	831.72	0	717.24	770.83	751.32	755.91	694.31	775.13	812.36	772.77	722.29	731.33	718.26	725.41	816.38	770.83	886.66	732.25	742.51	760.22	766.4	776.13	722.21	839.45	833.75	780.91	739.33	769.74	837.29	735.98	819.75	745.95	690.03	760.08	793.13	731.31
3.8863e+13	822.84	809.49	707.75	737.3	791	775.44	748.17	738.87	753.24	784.4	771.16	803.22	717.56	834.48	0	716.81	769.72	750.85	755.04	693.74	774.58	811.75	771.83	721.15	730.92	717.76	724.97	800.59	769.72	864.26	731.56	722.66	759.67	771.43	775.5	721.83	838.58	836.43	779.96	738.66	768.62	837.05	735.5	819.16	745.56	0	759.45	792.49	730.92
3.8909e+13	808.21	808.82	707.22	736.86	790.95	774.67	747.69	738.51	752.78	783.8	770.65	802.63	716.96	834.45	0	716.38	769.12	750.38	754.25	693.2	774.03	811.15	771.75	720.53	730.5	717.25	724.54	788.08	769.12	853.44	730.85	711.96	759.13	768.24	774.86	721.45	838.05	836.42	779.92	737.97	768.23	837.3	735.03	818.57	745.18	0	758.83	791.81	730.54
3.8956e+13	798.08	808.16	706.7	736.42	790.43	774.06	747.21	738.16	752.32	783.21	770.14	802.04	716.37	832.43	0	715.95	768.6	749.91	753.59	692.66	773.48	810.54	771.14	719.8	730.09	716.75	724.1	779.11	768.6	845.61	730.14	702.53	758.59	763.83	774.21	721.07	837.64	834.46	779.34	737.29	767.71	836.7	734.55	817.97	744.79	0	758.19	791.14	730.16
3.9002e+13	857.17	810.22	708.43	737.86	792.15	776.44	748.76	739.39	753.82	785.11	771.78	803.93	718.27	831.64	0	717.42	770.95	751.44	756.02	694.49	775.24	812.47	772.94	722.44	731.48	718.39	725.56	816.89	770.95	889.84	732.36	745.21	760.33	765.56	776.24	722.42	839.56	833.68	781.08	739.43	769.89	837.46	736.1	819.86	746.1	690.54	760.18	793.23	731.47
3.9049e+13	824.21	809.59	707.89	737.43	791.06	775.55	748.28	739.04	753.36	784.51	771.27	803.33	717.67	834.41	0	716.99	769.82	750.97	755.15	693.91	774.69	811.86	771.89	721.25	731.06	717.89	725.12	801.69	769.82	865.28	731.66	723.48	759.78	771.53	775.61	722.04	838.68	836.36	780.02	738.76	768.71	837.06	735.62	819.27	745.71	0	759.56	792.59	731.09
3.9095e+13	809.08	808.93	707.36	736.99	791	774.76	747.81	738.68	752.9	783.91	770.76	802.74	717.08	834.58	0	716.56	769.2	750.5	754.34	693.36	774.14	811.26	771.81	720.61	730.65	717.39	724.69	788.86	769.2	854.11	730.95	712.61	759.24	768.57	774.96	721.65	838.13	836.55	779.97	738.08	768.3	837.36	735.15	818.67	745.32	0	758.93	791.92	730.71
3.9142e+13	798.74	808.27	706.84	736.56	790.53	774.15	747.33	738.32	752.44	783.31	770.26	802.16	716.49	832.65	0	716.13	768.69	750.03	753.69	692.82	773.59	810.65	771.25	719.89	730.24	716.89	724.25	779.69	768.69	846.15	730.24	703.12	758.7	764.17	774.32	721.27	837.73	834.68	779.45	737.39	767.81	836.81	734.68	818.08	744.93	0	758.3	791.25	730.33
3.9188e+13	862.09	810.32	708.56	737.99	792.32	776.54	748.88	739.56	753.94	785.22	771.89	804.04	718.38	831.61	0	717.59	771.08	751.56	756.12	694.66	775.35	812.58	773.12	722.57	731.62	718.52	725.7	816.97	771.08	893.61	732.45	748.51	760.43	764.72	776.34	722.62	839.68	833.66	781.25	739.53	770.04	837.63	736.22	819.97	746.24	691.03	760.28	793.33	731.64
3.9235e+13	825.64	809.7	708.03	737.56	791.13	775.67	748.4	739.2	753.48	784.61	771.39	803.44	717.79	834.32	0	717.17	769.93	751.09	755.26	694.08	774.8	811.97	771.95	721.34	731.21	718.02	725.27	802.81	769.93	866.33	731.76	724.39	759.89	771.58	775.71	722.24	838.79	836.27	780.08	738.86	768.8	837.08	735.75	819.37	745.85	690.46	759.66	792.69	731.25
3.9281e+13	809.98	809.03	707.5	737.12	791.06	774.86	747.92	738.84	753.02	784.02	770.88	802.85	717.19	834.7	0	716.74	769.28	750.62	754.44	693.52	774.25	811.36	771.86	720.68	730.8	717.52	724.83	789.64	769.28	854.79	731.05	713.3	759.35	768.89	775.07	721.86	838.21	836.66	780.03	738.18	768.37	837.41	735.27	818.78	745.46	0	759.03	792.02	730.87
3.9328e+13	799.41	808.37	706.97	736.69	790.63	774.24	747.45	738.49	752.56	783.42	770.37	802.27	716.6	832.88	0	716.31	768.78	750.15	753.78	692.98	773.7	810.75	771.36	719.98	730.39	717.02	724.4	780.28	768.78	846.69	730.35	703.75	758.81	764.51	774.42	721.48	837.81	834.9	779.55	737.49	767.9	836.93	734.8	818.19	745.07	0	758.4	791.35	730.49
3.9374e+13	868.04	810.42	708.7	738.12	792.5	776.65	748.99	739.71	754.06	785.32	772.01	804.14	718.49	831.65	0	717.77	771.2	751.68	756.22	694.83	775.46	812.68	773.29	722.69	731.77	718.65	725.84	816.42	771.2	898.2	732.55	752.56	760.54	763.95	776.44	722.81	839.78	833.71	781.43	739.63	770.18	837.81	736.34	820.08	746.38	691.51	760.38	793.43	731.8
3.942e+13	827.14	809.8	708.17	737.69	791.2	775.78	748.52	739.36	753.59	784.72	771.5	803.55	717.9	834.21	0	717.34	770.04	751.2	755.36	694.24	774.91	812.07	772.01	721.42	731.36	718.15	725.41	803.95	770.04	867.44	731.86	725.35	760	771.58	775.81	722.43	838.89	836.17	780.15	738.96	768.9	837.1	735.86	819.48	745.99	690.95	759.76	792.8	731.41
3.9467e+13	810.89	809.14	707.64	737.25	791.1	774.95	748.04	739	753.13	784.12	770.99	802.96	717.3	834.8	0	716.91	769.35	750.73	754.54	693.68	774.36	811.47	771.91	720.75	730.95	717.65	724.98	790.45	769.35	855.49	731.15	713.99	759.45	769.2	775.17	722.06	838.3	836.77	780.08	738.28	768.43	837.45	735.39	818.89	745.6	690.38	759.13	792.13	731.03
3.9513e+13	800.09	808.47	707.11	736.82	790.73	774.32	747.56	738.65	752.67	783.52	770.49	802.37	716.71	833.09	0	716.48	768.86	750.26	753.87	693.13	773.81	810.86	771.45	720.06	730.54	717.15	724.55	780.88	768.86	847.24	730.44	704.4	758.91	764.84	774.52	721.68	837.89	835.11	779.65	737.59	767.99	837.04	734.92	818.3	745.21	0	758.5	791.45	730.65
3.956e+13	875.51	810.52	708.83	738.25	792.67	776.74	749.11	739.87	754.17	785.42	772.12	804.25	718.6	831.76	0	717.93	771.32	751.79	756.31	695.01	775.56	812.79	773.45	722.81	731.91	718.78	725.99	814.94	771.32	904.01	732.65	757.5	760.65	763.33	776.54	723	839.89	833.83	781.6	739.72	770.32	838	736.46	820.18	746.51	692	760.48	793.53	731.95
3.9606e+13	828.71	809.9	708.3	737.81	791.28	775.89	748.63	739.51	753.71	784.82	771.61	803.66	718.01	834.09	0	717.51	770.15	751.32	755.47	694.41	775.01	812.18	772.08	721.51	731.5	718.28	725.55	805.12	770.15	868.61	731.96	726.36	760.1	771.53	775.91	722.63	839	836.04	780.22	739.06	768.99	837.12	735.98	819.59	746.12	691.42	759.85	792.9	731.57
3.9653e+13	811.83	809.24	707.77	737.38	791.15	775.05	748.15	739.16	753.25	784.22	771.1	803.07	717.41	834.9	0	717.08	769.43	750.85	754.63	693.84	774.46	811.57	771.96	720.81	731.09	717.77	725.12	791.27	769.43	856.2	731.25	714.68	759.56	769.5	775.27	722.25	838.38	836.86	780.12	738.37	768.49	837.49	735.51	819	745.74	690.86	759.23	792.23	731.19
3.9699e+13	800.78	808.57	707.24	736.94	790.82	774.41	747.68	738.8	752.79	783.63	770.6	802.48	716.82	833.3	0	716.65	768.94	750.38	753.95	693.29	773.91	810.96	771.55	720.14	730.68	717.27	724.69	781.49	768.94	847.79	730.54	705.04	759.02	765.18	774.62	721.87	837.97	835.31	779.74	737.69	768.07	837.14	735.04	818.4	745.35	690.3	758.6	791.55	730.81
3.9746e+13	885.28	810.62	708.96	738.37	792.83	776.84	749.22	740.02	754.29	785.53	772.23	804.36	718.71	831.95	0	718.1	771.44	751.9	756.41	695.16	775.67	812.89	773.62	722.93	732.05	718.9	726.12	812.09	771.44	911.72	732.74	763.08	760.75	762.91	776.63	723.19	839.99	834.01	781.77	739.82	770.45	838.19	736.57	820.29	746.65	692.49	760.58	793.63	732.11
3.9792e+13	830.37	810	708.43	737.94	791.36	775.99	748.74	739.67	753.82	784.92	771.72	803.76	718.11	833.94	0	717.67	770.26	751.43	755.57	694.57	775.12	812.28	772.15	721.61	731.64	718.4	725.69	806.3	770.26	869.83	732.05	727.42	760.21	771.42	776	722.82	839.11	835.91	780.29	739.15	769.1	837.15	736.1	819.69	746.26	691.9	759.95	792.99	731.73
3.9839e+13	812.8	809.34	707.9	737.5	791.19	775.14	748.26	739.31	753.36	784.32	771.21	803.17	717.52	834.98	0	717.25	769.5	750.96	754.72	694	774.57	811.67	772	720.88	731.23	717.9	725.26	792.11	769.5	856.93	731.34	715.39	759.66	769.79	775.37	722.44	838.46	836.93	780.16	738.47	768.55	837.52	735.62	819.1	745.87	691.33	759.32	792.33	731.35
3.9885e+13	801.48	808.67	707.37	737.07	790.9	774.5	747.79	738.96	752.9	783.73	770.71	802.59	716.93	833.5	0	716.82	769.02	750.49	754.04	693.44	774.02	811.07	771.63	720.22	730.82	717.4	724.83	782.1	769.02	848.35	730.63	705.69	759.12	765.51	774.72	722.06	838.05	835.51	779.83	737.78	768.14	837.24	735.15	818.51	745.48	690.77	758.69	791.65	730.97
3.9932e+13	898.76	810.71	709.09	738.5	792.99	776.93	749.33	740.18	754.4	785.63	772.34	804.46	718.81	832.19	0	718.26	771.55	752.01	756.49	695.31	775.77	812.99	773.78	723.05	732.19	719.02	726.26	807.21	771.55	922.58	732.83	767.61	760.85	762.76	776.73	723.38	840.09	834.26	781.93	739.91	770.58	838.38	736.69	820.39	746.78	692.96	760.67	793.72	732.26
3.9978e+13	832.12	810.09	708.56	738.06	791.45	776.1	748.85	739.82	753.94	785.02	771.83	803.87	718.22	833.78	0	717.84	770.38	751.54	755.67	694.74	775.22	812.38	772.24	721.71	731.78	718.52	725.83	807.51	770.38	871.13	732.14	728.55	760.31	771.25	776.1	723	839.22	835.75	780.37	739.24	769.2	837.18	736.21	819.79	746.39	692.39	760.04	793.09	731.88
4.0025e+13	813.78	809.44	708.03	737.62	791.23	775.24	748.37	739.46	753.48	784.42	771.32	803.28	717.62	835.05	0	717.41	769.57	751.07	754.81	694.15	774.67	811.78	772.03	720.95	731.37	718.02	725.4	792.97	769.57	857.67	731.44	716.12	759.76	770.08	775.46	722.63	838.54	837	780.19	738.56	768.6	837.55	735.74	819.2	746	691.79	759.42	792.43	731.5
4.0071e+13	802.19	808.77	707.5	737.19	790.98	774.58	747.9	739.11	753.02	783.83	770.81	802.69	717.03	833.69	0	716.99	769.09	750.6	754.12	693.59	774.12	811.17	771.72	720.3	730.96	717.52	724.97	782.73	769.09	848.92	730.72	706.35	759.22	765.85	774.81	722.25	838.13	835.7	779.91	737.87	768.22	837.33	735.27	818.61	745.61	691.23	758.79	791.75	731.12
4.0118e+13	918.63	810.81	709.22	738.62	793.15	777.02	749.44	740.32	754.51	785.73	772.44	804.57	718.91	832.48	0	718.42	771.65	752.12	756.58	695.45	775.87	813.09	773.93	723.17	732.32	719.14	726.4	799.42	771.65	939.24	732.92	765.15	760.95	762.87	776.82	723.56	840.19	834.54	782.09	740	770.71	838.56	736.8	820.49	746.91	693.39	760.77	793.81	732.41
4.0164e+13	833.98	810.19	708.69	738.18	791.55	776.2	748.96	739.97	754.05	785.12	771.93	803.97	718.32	833.61	0	718	770.49	751.65	755.77	694.9	775.32	812.48	772.33	721.81	731.91	718.64	725.96	808.73	770.49	872.52	732.23	729.77	760.41	771.01	776.19	723.19	839.33	835.58	780.47	739.33	769.32	837.23	736.33	819.9	746.52	692.85	760.14	793.18	732.03
4.0211e+13	814.8	809.54	708.16	737.74	791.26	775.33	748.48	739.61	753.59	784.52	771.43	803.38	717.72	835.1	0	717.57	769.65	751.18	754.91	694.31	774.77	811.88	772.07	721.01	731.5	718.14	725.53	793.85	769.65	858.43	731.53	716.86	759.86	770.35	775.56	722.81	838.62	837.05	780.23	738.65	768.66	837.58	735.85	819.31	746.13	692.28	759.51	792.52	731.65
4.0257e+13	802.92	808.87	707.63	737.31	791.06	774.66	748.01	739.26	753.13	783.93	770.92	802.79	717.13	833.88	0	717.15	769.16	750.71	754.2	693.75	774.22	811.27	771.79	720.38	731.09	717.64	725.1	783.37	769.16	849.5	730.82	707.01	759.32	766.19	774.91	722.44	838.2	835.88	779.99	737.96	768.29	837.42	735.38	818.71	745.74	691.68	758.88	791.84	731.27
4.0304e+13	951.62	810.9	709.34	738.74	793.3	777.11	749.55	740.47	754.62	785.83	772.55	804.67	719.01	832.79	0	718.58	771.76	752.23	756.67	695.6	775.98	813.19	774.08	723.29	732.46	719.26	726.53	787.97	771.76	968.76	733.01	745.38	761.05	763.16	776.92	723.74	840.29	834.84	782.24	740.09	770.83	838.74	736.91	820.59	747.04	693.82	760.86	793.91	732.56
4.035e+13	835.97	810.28	708.81	738.3	791.65	776.3	749.07	740.11	754.16	785.22	772.04	804.07	718.42	833.42	0	718.15	770.61	751.76	755.87	695.06	775.42	812.58	772.42	721.92	732.05	718.76	726.1	809.96	770.61	874	732.32	731.07	760.51	770.7	776.28	723.37	839.44	835.4	780.57	739.42	769.43	837.28	736.44	820	746.65	693.28	760.23	793.28	732.18
4.0397e+13	815.84	809.63	708.28	737.86	791.3	775.42	748.59	739.76	753.7	784.62	771.53	803.48	717.82	835.14	0	717.73	769.72	751.29	755	694.47	774.87	811.97	772.1	721.08	731.64	718.26	725.67	794.75	769.72	859.22	731.62	717.63	759.96	770.61	775.65	722.99	838.7	837.09	780.26	738.74	768.71	837.6	735.96	819.41	746.26	692.74	759.6	792.62	731.8
4.0443e+13	803.66	808.96	707.76	737.43	791.13	774.74	748.11	739.4	753.24	784.02	771.02	802.89	717.23	834.06	0	717.31	769.23	750.82	754.28	693.89	774.32	811.37	771.87	720.46	731.23	717.76	725.23	784.03	769.23	850.08	730.9	707.7	759.42	766.52	775	722.62	838.28	836.05	780.06	738.05	768.36	837.5	735.49	818.81	745.87	692.16	758.97	791.94	731.42
4.049e+13	1033.7	810.99	709.46	738.85	793.45	777.19	749.65	740.61	754.73	785.92	772.65	804.77	719.11	833.1	0	718.73	771.86	752.34	756.75	695.74	776.08	813.29	774.23	723.41	732.59	719.38	726.66	775.34	771.86	1050.3	733.09	710.81	761.15	763.54	777.01	723.91	840.38	835.14	782.39	740.17	770.95	838.91	737.02	820.69	747.16	694.25	760.95	794	732.7
4.0536e+13	838.1	810.38	708.94	738.42	791.77	776.41	749.17	740.26	754.27	785.32	772.14	804.18	718.52	833.22	0	718.31	770.73	751.86	755.96	695.2	775.52	812.68	772.53	722.04	732.18	718.88	726.23	811.18	770.73	875.59	732.41	732.49	760.6	770.3	776.37	723.54	839.55	835.21	780.68	739.51	769.55	837.34	736.55	820.1	746.77	693.7	760.32	793.37	732.32
4.0583e+13	816.92	809.73	708.41	737.98	791.33	775.52	748.7	739.9	753.8	784.72	771.63	803.58	717.92	835.16	0	717.89	769.8	751.39	755.09	694.62	774.97	812.07	772.13	721.15	731.77	718.38	725.8	795.68	769.8	860.02	731.71	718.42	760.06	770.86	775.74	723.17	838.78	837.11	780.29	738.83	768.77	837.61	736.07	819.51	746.39	693.16	759.69	792.71	731.94
4.0629e+13	804.41	809.06	707.88	737.55	791.19	774.82	748.22	739.55	753.34	784.12	771.13	802.99	717.33	834.23	0	717.46	769.3	750.92	754.36	694.04	774.42	811.46	771.94	720.54	731.36	717.88	725.37	784.7	769.3	850.67	730.99	708.41	759.52	766.86	775.09	722.79	838.35	836.22	780.13	738.14	768.42	837.58	735.6	818.91	746	692.61	759.06	792.03	731.56
4.0676e+13	795.28	808.41	707.35	737.11	790.41	774.22	747.75	739.19	752.89	783.52	770.62	802.41	716.74	831.78	0	717.04	768.7	750.45	753.72	693.49	773.88	810.85	771.07	719.71	730.95	717.38	724.94	776.61	768.7	843.47	730.3	698.83	758.98	762.45	774.45	722.42	837.9	833.84	779.28	737.46	767.74	836.66	735.13	818.32	745.61	692.03	758.43	791.37	731.18
4.0722e+13	840.41	810.47	709.05	738.53	791.89	776.5	749.28	740.4	754.37	785.41	772.25	804.27	718.61	833.02	0	718.46	770.84	751.97	756.06	695.34	775.62	812.77	772.65	722.16	732.31	718.99	726.36	812.39	770.84	877.31	732.49	734.03	760.7	769.82	776.46	723.71	839.66	835.02	780.8	739.59	769.68	837.41	736.65	820.2	746.9	694.12	760.41	793.46	732.46
4.0769e+13	818.03	809.82	708.53	738.1	791.37	775.61	748.8	740.04	753.91	784.81	771.74	803.68	718.02	835.17	0	718.04	769.88	751.5	755.18	694.77	775.07	812.17	772.16	721.23	731.9	718.49	725.93	796.63	769.88	860.85	731.79	719.23	760.16	771.09	775.83	723.34	838.87	837.12	780.32	738.92	768.83	837.62	736.18	819.6	746.51	693.58	759.78	792.8	732.08
4.0815e+13	805.18	809.15	708	737.66	791.25	774.9	748.32	739.69	753.45	784.21	771.23	803.09	717.43	834.39	0	717.62	769.37	751.03	754.44	694.19	774.52	811.56	772	720.63	731.49	717.99	725.5	785.38	769.37	851.27	731.08	709.11	759.61	767.2	775.18	722.97	838.42	836.38	780.19	738.23	768.49	837.65	735.71	819.01	746.12	693.04	759.15	792.13	731.71
4.0862e+13	795.88	808.5	707.47	737.23	790.52	774.3	747.85	739.34	752.99	783.61	770.72	802.5	716.84	832.02	0	717.19	768.78	750.56	753.8	693.63	773.97	810.95	771.18	719.81	731.08	717.49	725.07	777.14	768.78	843.97	730.38	699.57	759.08	762.78	774.54	722.59	837.98	834.07	779.4	737.55	767.84	836.79	735.24	818.42	745.74	692.48	758.52	791.46	731.33
4.0908e+13	842.93	810.56	709.17	738.65	792.02	776.6	749.38	740.54	754.48	785.5	772.35	804.37	718.71	832.82	0	718.61	770.96	752.07	756.15	695.47	775.72	812.87	772.78	722.28	732.43	719.1	726.48	813.57	770.96	879.2	732.58	735.61	760.79	769.24	776.55	723.88	839.76	834.83	780.93	739.68	769.81	837.5	736.76	820.29	747.02	694.53	760.49	793.55	732.6
4.0955e+13	819.18	809.92	708.65	738.21	791.4	775.7	748.9	740.18	754.02	784.9	771.84	803.78	718.11	835.16	0	718.19	769.96	751.6	755.27	694.93	775.17	812.26	772.2	721.31	732.02	718.6	726.05	797.6	769.96	861.7	731.88	719.99	760.25	771.3	775.92	723.51	838.95	837.11	780.35	739	768.89	837.63	736.29	819.7	746.63	693.98	759.87	792.9	732.22
4.1001e+13	805.96	809.24	708.12	737.78	791.31	774.98	748.43	739.83	753.56	784.31	771.33	803.19	717.52	834.54	0	717.77	769.43	751.13	754.52	694.34	774.62	811.66	772.06	720.71	731.62	718.11	725.62	786.08	769.43	851.88	731.17	709.78	759.71	767.54	775.27	723.14	838.49	836.53	780.25	738.31	768.55	837.71	735.81	819.11	746.24	693.45	759.24	792.22	731.85
4.1048e+13	796.48	808.59	707.59	737.34	790.63	774.38	747.95	739.47	753.1	783.71	770.83	802.6	716.93	832.25	0	717.34	768.87	750.66	753.88	693.77	774.07	811.04	771.29	719.91	731.21	717.61	725.19	777.67	768.87	844.47	730.47	700.3	759.17	763.11	774.62	722.77	838.06	834.3	779.51	737.63	767.93	836.91	735.34	818.51	745.86	692.91	758.61	791.55	731.47
4.1094e+13	845.7	810.65	709.29	738.76	792.16	776.7	749.48	740.67	754.58	785.6	772.45	804.47	718.8	832.63	0	718.76	771.08	752.17	756.25	695.61	775.81	812.96	772.92	722.41	732.56	719.21	726.61	814.68	771.08	881.28	732.66	737.43	760.89	768.58	776.64	724.05	839.87	834.65	781.07	739.76	769.94	837.6	736.86	820.39	747.14	694.93	760.58	793.63	732.74
4.114e+13	820.37	810.01	708.76	738.32	791.44	775.8	749	740.32	754.12	784.99	771.94	803.88	718.21	835.13	0	718.34	770.04	751.7	755.37	695.07	775.26	812.36	772.23	721.38	732.15	718.71	726.18	798.6	770.04	862.59	731.97	720.8	760.34	771.49	776.01	723.68	839.04	837.08	780.38	739.09	768.96	837.63	736.39	819.8	746.75	694.39	759.96	792.99	732.36
4.1187e+13	806.77	809.34	708.23	737.89	791.36	775.06	748.53	739.96	753.66	784.4	771.43	803.29	717.62	834.69	0	717.91	769.5	751.23	754.6	694.48	774.71	811.75	772.12	720.78	731.74	718.22	725.75	786.79	769.5	852.5	731.26	710.47	759.8	767.87	775.36	723.31	838.56	836.67	780.31	738.4	768.61	837.77	735.92	819.2	746.36	693.85	759.33	792.31	731.98
4.1233e+13	797.1	808.68	707.71	737.45	790.73	774.46	748.05	739.61	753.2	783.8	770.92	802.7	717.03	832.48	0	717.49	768.95	750.76	753.96	693.91	774.16	811.14	771.4	720	731.33	717.72	725.32	778.21	768.95	844.97	730.55	701.04	759.26	763.43	774.71	722.93	838.13	834.52	779.61	737.72	768.02	837.03	735.44	818.61	745.98	693.31	758.69	791.64	731.61
4.128e+13	848.78	810.73	709.4	738.87	792.31	776.79	749.58	740.8	754.68	785.69	772.54	804.57	718.89	832.46	0	718.9	771.2	752.27	756.34	695.74	775.91	813.06	773.06	722.53	732.68	719.32	726.73	815.68	771.2	883.61	732.75	739.48	760.98	767.83	776.72	724.21	839.97	834.48	781.21	739.85	770.07	837.72	736.97	820.48	747.26	695.31	760.67	793.72	732.88
4.1326e+13	821.61	810.1	708.88	738.43	791.48	775.89	749.1	740.45	754.22	785.09	772.03	803.97	718.3	835.09	0	718.48	770.13	751.8	755.46	695.2	775.35	812.45	772.27	721.46	732.27	718.82	726.3	799.63	770.13	863.5	732.05	721.64	760.43	771.65	776.09	723.84	839.12	837.04	780.42	739.17	769.02	837.64	736.49	819.89	746.87	694.79	760.04	793.07	732.5
4.1373e+13	807.58	809.43	708.35	738	791.41	775.14	748.62	740.1	753.76	784.49	771.53	803.38	717.71	834.83	0	718.06	769.56	751.33	754.69	694.63	774.8	811.84	772.17	720.85	731.87	718.33	725.87	787.51	769.56	853.12	731.34	711.18	759.89	768.19	775.45	723.47	838.62	836.81	780.36	738.49	768.66	837.83	736.02	819.3	746.48	694.25	759.41	792.4	732.12
4.1419e+13	797.72	808.77	707.82	737.56	790.83	774.53	748.15	739.74	753.3	783.89	771.02	802.79	717.12	832.7	0	717.64	769.03	750.86	754.04	694.05	774.26	811.23	771.5	720.09	731.46	717.83	725.44	778.76	769.03	845.49	730.64	701.78	759.35	763.76	774.8	723.1	838.21	834.74	779.72	737.8	768.11	837.15	735.55	818.71	746.1	693.7	758.78	791.73	731.74
4.1466e+13	852.26	810.82	709.51	738.98	792.47	776.88	749.68	740.94	754.78	785.78	772.64	804.66	718.98	832.31	0	719.04	771.32	752.37	756.43	695.87	776	813.15	773.21	722.66	732.8	719.43	726.85	816.51	771.32	886.24	732.83	741.83	761.07	767.01	776.81	724.37	840.08	834.35	781.37	739.93	770.21	837.85	737.07	820.58	747.37	695.68	760.75	793.8	733.01
4.1512e+13	822.89	810.19	708.99	738.54	791.52	775.99	749.2	740.58	754.32	785.17	772.13	804.07	718.39	835.03	0	718.62	770.21	751.9	755.55	695.33	775.45	812.54	772.3	721.53	732.39	718.93	726.42	800.67	770.21	864.45	732.14	722.51	760.52	771.78	776.18	724	839.21	836.98	780.46	739.26	769.09	837.64	736.59	819.98	746.99	695.17	760.13	793.16	732.63
4.1559e+13	808.42	809.52	708.46	738.11	791.46	775.22	748.72	740.23	753.86	784.58	771.62	803.48	717.8	834.95	0	718.2	769.63	751.43	754.77	694.77	774.9	811.93	772.22	720.92	731.99	718.43	725.99	788.25	769.63	853.76	731.43	711.91	759.98	768.52	775.54	723.63	838.69	836.93	780.41	738.57	768.72	837.87	736.12	819.39	746.6	694.64	759.5	792.49	732.25
4.1605e+13	798.36	808.86	707.93	737.67	790.93	774.61	748.25	739.88	753.4	783.98	771.12	802.89	717.21	832.92	0	717.78	769.1	750.96	754.11	694.19	774.35	811.32	771.6	720.18	731.58	717.93	725.56	779.32	769.1	846	730.72	702.56	759.44	764.09	774.89	723.26	838.28	834.95	779.82	737.89	768.19	837.26	735.65	818.8	746.21	694.1	758.86	791.82	731.88
4.1652e+13	856.24	810.9	709.62	739.08	792.62	776.97	749.77	741.07	754.88	785.87	772.74	804.75	719.07	832.21	0	719.18	771.43	752.47	756.52	696	776.09	813.24	773.37	722.78	732.92	719.53	726.97	817.1	771.43	889.26	732.91	744.57	761.16	766.16	776.89	724.53	840.18	834.25	781.52	740.01	770.34	838	737.17	820.67	747.49	696.04	760.83	793.89	733.14
4.1698e+13	824.23	810.27	709.1	738.65	791.57	776.09	749.29	740.71	754.42	785.26	772.23	804.16	718.48	834.95	0	718.76	770.3	752	755.65	695.46	775.54	812.63	772.34	721.61	732.51	719.03	726.54	801.75	770.3	865.44	732.22	723.41	760.61	771.87	776.26	724.16	839.3	836.91	780.5	739.34	769.17	837.64	736.69	820.08	747.1	695.53	760.21	793.25	732.76
4.1745e+13	809.28	809.6	708.57	738.21	791.5	775.3	748.82	740.36	753.96	784.66	771.72	803.57	717.89	835.07	0	718.34	769.69	751.53	754.85	694.91	774.99	812.02	772.27	720.99	732.11	718.54	726.11	789.01	769.69	854.42	731.51	712.64	760.07	768.84	775.62	723.79	838.76	837.04	780.45	738.66	768.77	837.92	736.22	819.48	746.71	695.02	759.58	792.57	732.38
4.1791e+13	799	808.94	708.05	737.78	791.02	774.68	748.34	740.01	753.5	784.07	771.21	802.98	717.3	833.13	0	717.92	769.18	751.06	754.19	694.32	774.44	811.41	771.7	720.27	731.7	718.04	725.68	779.89	769.18	846.52	730.81	703.22	759.53	764.43	774.97	723.42	838.35	835.16	779.91	737.97	768.27	837.36	735.75	818.89	746.33	694.49	758.95	791.9	732.01
4.1838e+13	860.9	810.99	709.73	739.19	792.78	777.06	749.87	741.19	754.98	785.95	772.83	804.84	719.16	832.15	0	719.32	771.54	752.56	756.6	696.12	776.18	813.33	773.53	722.91	733.04	719.64	727.09	817.3	771.54	892.83	733	747.8	761.25	765.3	776.98	724.68	840.27	834.2	781.68	740.09	770.47	838.16	737.26	820.76	747.6	696.4	760.92	793.97	733.27
4.1884e+13	825.63	810.36	709.2	738.75	791.61	776.18	749.39	740.84	754.52	785.35	772.32	804.25	718.57	834.86	0	718.9	770.4	752.09	755.74	695.58	775.63	812.72	772.39	721.7	732.63	719.14	726.66	802.85	770.4	866.47	732.31	724.35	760.7	771.93	776.35	724.31	839.39	836.81	780.54	739.42	769.25	837.64	736.79	820.17	747.21	695.89	760.29	793.33	732.89
4.1931e+13	810.15	809.69	708.68	738.32	791.54	775.38	748.91	740.49	754.06	784.75	771.81	803.66	717.98	835.18	0	718.48	769.75	751.62	754.93	695.05	775.08	812.11	772.31	721.06	732.22	718.64	726.23	789.78	769.75	855.08	731.6	713.35	760.16	769.16	775.71	723.95	838.82	837.15	780.49	738.74	768.82	837.96	736.32	819.58	746.83	695.38	759.66	792.66	732.51
4.1977e+13	799.65	809.03	708.16	737.88	791.11	774.76	748.44	740.13	753.6	784.15	771.31	803.07	717.39	833.34	0	718.06	769.25	751.15	754.27	694.46	774.53	811.5	771.79	720.36	731.82	718.14	725.8	780.47	769.25	847.05	730.89	703.88	759.62	764.76	775.06	723.58	838.42	835.36	780	738.05	768.35	837.46	735.85	818.98	746.44	694.86	759.03	791.99	732.14
4.2024e+13	866.5	811.07	709.83	739.29	792.94	777.15	749.96	741.32	755.07	786.04	772.92	804.94	719.25	832.16	0	719.46	771.65	752.66	756.69	696.25	776.27	813.42	773.68	723.04	733.15	719.74	727.2	816.95	771.65	897.13	733.08	751.69	761.33	764.5	777.06	724.83	840.37	834.22	781.84	740.17	770.6	838.32	737.36	820.85	747.71	696.76	761	794.05	733.39
4.207e+13	827.09	810.44	709.31	738.86	791.67	776.28	749.48	740.96	754.61	785.44	772.41	804.34	718.66	834.74	0	719.04	770.49	752.19	755.83	695.71	775.72	812.81	772.44	721.79	732.75	719.24	726.77	803.98	770.49	867.55	732.39	725.32	760.79	771.94	776.43	724.47	839.48	836.7	780.59	739.51	769.33	837.65	736.89	820.26	747.32	696.24	760.37	793.42	733.02
4.2117e+13	811.05	809.78	708.79	738.42	791.58	775.46	749.01	740.61	754.15	784.84	771.9	803.75	718.07	835.27	0	718.62	769.81	751.71	755.01	695.17	775.17	812.2	772.35	721.13	732.34	718.74	726.34	790.58	769.81	855.76	731.68	714.05	760.25	769.47	775.79	724.1	838.89	837.24	780.53	738.82	768.87	837.99	736.41	819.67	746.94	695.73	759.75	792.75	732.64
4.2163e+13	800.32	809.11	708.26	737.99	791.19	774.83	748.53	740.26	753.69	784.24	771.4	803.16	717.48	833.54	0	718.2	769.32	751.25	754.34	694.59	774.62	811.59	771.88	720.45	731.93	718.25	725.91	781.06	769.32	847.58	730.97	704.54	759.7	765.1	775.14	723.73	838.49	835.56	780.09	738.14	768.42	837.56	735.94	819.07	746.55	695.22	759.11	792.07	732.26
4.221e+13	873.44	811.15	709.94	739.39	793.1	777.23	750.05	741.44	755.17	786.13	773.02	805.03	719.34	832.24	0	719.59	771.76	752.75	756.77	696.37	776.36	813.5	773.84	723.16	733.27	719.84	727.31	815.77	771.76	902.51	733.16	756.43	761.42	763.83	777.14	724.98	840.46	834.3	782	740.25	770.73	838.49	737.45	820.94	747.82	697.09	761.08	794.14	733.52
4.2256e+13	828.63	810.53	709.41	738.96	791.73	776.37	749.57	741.09	754.71	785.52	772.5	804.43	718.74	834.61	0	719.17	770.59	752.28	755.93	695.83	775.8	812.89	772.5	721.88	732.86	719.34	726.88	805.13	770.59	868.69	732.47	726.34	760.87	771.91	776.51	724.62	839.58	836.57	780.65	739.59	769.41	837.66	736.98	820.35	747.43	696.59	760.45	793.5	733.14
4.2303e+13	811.97	809.87	708.89	738.52	791.61	775.54	749.1	740.73	754.25	784.92	772	803.84	718.15	835.36	0	718.75	769.88	751.81	755.09	695.29	775.25	812.29	772.38	721.2	732.45	718.84	726.46	791.39	769.88	856.45	731.76	714.76	760.33	769.77	775.87	724.25	838.96	837.32	780.56	738.91	768.92	838.01	736.51	819.75	747.05	696.08	759.83	792.83	732.77
4.2349e+13	800.99	809.2	708.37	738.09	791.27	774.9	748.62	740.38	753.79	784.32	771.49	803.25	717.56	833.73	0	718.33	769.39	751.34	754.42	694.73	774.7	811.68	771.96	720.53	732.05	718.35	726.03	781.66	769.39	848.12	731.06	705.19	759.79	765.43	775.22	723.88	838.55	835.75	780.17	738.22	768.5	837.65	736.04	819.16	746.66	695.56	759.19	792.15	732.39
4.2396e+13	882.42	811.23	710.04	739.49	793.25	777.32	750.14	741.56	755.26	786.21	773.11	805.11	719.42	832.39	0	719.72	771.86	752.84	756.85	696.5	776.44	813.59	774	723.29	733.38	719.94	727.42	813.36	771.86	909.56	733.24	762.01	761.5	763.34	777.22	725.13	840.55	834.46	782.16	740.33	770.85	838.67	737.55	821.03	747.93	697.42	761.16	794.22	733.64
4.2442e+13	830.24	810.61	709.52	739.06	791.8	776.47	749.67	741.21	754.8	785.61	772.59	804.52	718.83	834.46	0	719.3	770.69	752.37	756.02	695.95	775.89	812.98	772.56	721.97	732.97	719.44	727	806.3	770.69	869.88	732.55	727.41	760.96	771.82	776.59	724.76	839.67	836.42	780.71	739.67	769.51	837.67	737.07	820.43	747.54	696.93	760.53	793.58	733.26
4.2489e+13	812.91	809.95	709	738.62	791.64	775.62	749.19	740.86	754.34	785.01	772.09	803.93	718.24	835.43	0	718.88	769.94	751.9	755.17	695.41	775.34	812.37	772.42	721.27	732.57	718.94	726.57	792.22	769.94	857.16	731.85	715.49	760.41	770.07	775.95	724.4	839.02	837.39	780.59	738.99	768.97	838.04	736.6	819.84	747.16	696.42	759.91	792.92	732.89
4.2535e+13	801.68	809.28	708.47	738.19	791.34	774.98	748.71	740.5	753.88	784.41	771.58	803.34	717.65	833.92	0	718.46	769.46	751.43	754.49	694.86	774.79	811.76	772.04	720.62	732.16	718.44	726.14	782.28	769.46	848.67	731.14	705.86	759.87	765.77	775.3	724.03	838.62	835.94	780.25	738.3	768.57	837.73	736.13	819.25	746.77	695.91	759.28	792.24	732.51
4.2582e+13	894.62	811.31	710.14	739.59	793.4	777.4	750.23	741.68	755.35	786.3	773.19	805.2	719.51	832.61	0	719.85	771.97	752.93	756.94	696.62	776.53	813.68	774.15	723.41	733.49	720.03	727.53	809.15	771.97	919.3	733.32	767.32	761.59	763.11	777.3	725.27	840.64	834.67	782.32	740.41	770.98	838.84	737.64	821.12	748.04	697.73	761.24	794.3	733.76
4.2628e+13	831.96	810.69	709.62	739.16	791.88	776.56	749.75	741.33	754.89	785.69	772.68	804.61	718.92	834.29	0	719.43	770.8	752.46	756.11	696.07	775.98	813.07	772.63	722.07	733.08	719.54	727.1	807.5	770.8	871.15	732.63	728.55	761.04	771.67	776.67	724.91	839.77	836.26	780.78	739.75	769.61	837.69	737.16	820.52	747.65	697.25	760.61	793.66	733.38
4.2675e+13	813.88	810.04	709.1	738.72	791.67	775.7	749.28	740.98	754.43	785.09	772.17	804.01	718.32	835.49	0	719.01	770	751.99	755.25	695.53	775.42	812.46	772.45	721.34	732.68	719.04	726.68	793.07	770	857.89	731.93	716.23	760.5	770.35	776.03	724.54	839.09	837.44	780.62	739.07	769.02	838.05	736.69	819.93	747.26	696.75	759.99	793	733.01
4.2721e+13	802.38	809.37	708.57	738.29	791.41	775.05	748.8	740.62	753.97	784.49	771.67	803.42	717.73	834.1	0	718.59	769.52	751.52	754.56	694.99	774.88	811.85	772.12	720.7	732.27	718.54	726.25	782.9	769.52	849.22	731.22	706.52	759.96	766.1	775.38	724.17	838.68	836.11	780.32	738.38	768.63	837.82	736.22	819.34	746.88	696.24	759.36	792.32	732.63
4.2768e+13	912.22	811.39	710.24	739.69	793.55	777.48	750.32	741.8	755.44	786.38	773.28	805.29	719.59	832.87	690.03	719.97	772.07	753.02	757.02	696.74	776.61	813.76	774.3	723.54	733.6	720.13	727.64	802.3	772.07	933.85	733.4	768.01	761.67	763.14	777.38	725.41	840.72	834.93	782.47	740.49	771.1	839.01	737.73	821.2	748.14	698.05	761.32	794.38	733.88
4.2814e+13	833.77	810.77	709.72	739.25	791.96	776.66	749.84	741.44	754.98	785.77	772.77	804.69	719	834.11	0	719.56	770.9	752.55	756.2	696.18	776.06	813.15	772.71	722.18	733.19	719.63	727.21	808.71	770.9	872.49	732.71	729.72	761.12	771.45	776.75	725.05	839.86	836.09	780.87	739.83	769.71	837.72	737.26	820.61	747.75	697.56	760.69	793.74	733.5
4.286e+13	814.88	810.12	709.2	738.82	791.7	775.78	749.37	741.09	754.52	785.17	772.26	804.1	718.41	835.53	0	719.14	770.07	752.08	755.34	695.64	775.51	812.54	772.48	721.41	732.78	719.13	726.78	793.94	770.07	858.63	732.01	716.95	760.58	770.63	776.11	724.68	839.16	837.49	780.64	739.15	769.07	838.07	736.78	820.01	747.37	697.07	760.07	793.08	733.13
4.2907e+13	803.1	809.45	708.67	738.39	791.48	775.12	748.89	740.74	754.06	784.57	771.76	803.51	717.82	834.28	0	718.72	769.59	751.61	754.64	695.11	774.96	811.93	772.19	720.78	732.38	718.64	726.36	783.54	769.59	849.78	731.3	707.17	760.04	766.44	775.47	724.32	838.74	836.29	780.39	738.46	768.7	837.89	736.31	819.42	746.98	696.58	759.43	792.4	732.75
4.2953e+13	940.19	811.47	710.34	739.78	793.69	777.56	750.41	741.91	755.53	786.46	773.37	805.37	719.68	833.16	690.12	720.1	772.16	753.11	757.09	696.86	776.7	813.85	774.45	723.66	733.7	720.22	727.75	791.92	772.16	958.33	733.48	754.2	761.75	763.4	777.46	725.55	840.81	835.22	782.62	740.57	771.22	839.18	737.82	821.29	748.24	698.36	761.4	794.45	733.99
4.3e+13	835.71	810.85	709.82	739.35	792.06	776.75	749.93	741.56	755.07	785.85	772.86	804.78	719.08	833.92	0	719.68	771.01	752.64	756.29	696.3	776.14	813.23	772.8	722.29	733.3	719.72	727.32	809.93	771.01	873.93	732.79	730.99	761.2	771.15	776.83	725.19	839.96	835.9	780.96	739.9	769.82	837.76	737.34	820.69	747.86	697.87	760.77	793.82	733.62
4.3046e+13	815.91	810.2	709.29	738.91	791.73	775.87	749.45	741.21	754.61	785.25	772.35	804.19	718.49	835.56	0	719.26	770.14	752.16	755.42	695.76	775.59	812.63	772.5	721.48	732.89	719.23	726.89	794.84	770.14	859.4	732.09	717.7	760.66	770.9	776.19	724.82	839.23	837.52	780.67	739.23	769.12	838.08	736.87	820.1	747.47	697.38	760.14	793.16	733.24
4.3093e+13	803.83	809.53	708.77	738.48	791.54	775.19	748.98	740.86	754.15	784.66	771.84	803.6	717.9	834.45	0	718.85	769.65	751.69	754.71	695.23	775.04	812.02	772.26	720.86	732.49	718.73	726.46	784.18	769.65	850.35	731.38	707.84	760.12	766.78	775.55	724.46	838.8	836.45	780.46	738.54	768.76	837.96	736.4	819.51	747.08	696.9	759.51	792.48	732.87
4.3139e+13	997.57	811.55	710.44	739.88	793.84	777.63	750.49	742.03	755.62	786.54	773.46	805.46	719.76	833.46	690.21	720.22	772.26	753.2	757.17	696.97	776.78	813.93	774.59	723.78	733.81	720.31	727.85	778.82	772.26	1013.6	733.56	722.03	761.83	763.76	777.54	725.69	840.88	835.51	782.76	740.65	771.33	839.34	737.91	821.37	748.34	698.66	761.48	794.53	734.11
4.3186e+13	837.79	810.93	709.91	739.44	792.16	776.84	750.02	741.67	755.16	785.94	772.94	804.86	719.16	833.72	0	719.8	771.12	752.72	756.38	696.41	776.23	813.32	772.91	722.4	733.4	719.82	727.42	811.15	771.12	875.47	732.87	732.36	761.29	770.78	776.91	725.32	840.05	835.7	781.06	739.98	769.93	837.8	737.43	820.78	747.96	698.17	760.85	793.9	733.73
4.3232e+13	816.97	810.28	709.39	739.01	791.75	775.95	749.54	741.32	754.7	785.33	772.43	804.27	718.57	835.58	0	719.39	770.21	752.25	755.51	695.87	775.67	812.71	772.53	721.55	733	719.32	726.99	795.75	770.21	860.18	732.17	718.47	760.74	771.15	776.27	724.96	839.3	837.53	780.69	739.31	769.17	838.08	736.96	820.18	747.57	697.68	760.22	793.24	733.36
4.3279e+13	804.57	809.61	708.87	738.58	791.6	775.26	749.06	740.97	754.24	784.74	771.93	803.68	717.98	834.61	0	718.97	769.71	751.78	754.79	695.34	775.12	812.1	772.32	720.94	732.59	718.82	726.57	784.85	769.71	850.92	731.46	708.53	760.2	767.11	775.62	724.59	838.86	836.61	780.52	738.62	768.82	838.03	736.49	819.59	747.18	697.2	759.59	792.56	732.98
4.3325e+13	795.49	808.96	708.35	738.14	790.81	774.66	748.59	740.62	753.78	784.14	771.42	803.09	717.4	832.16	0	718.55	769.1	751.31	754.14	694.78	774.58	811.49	771.44	720.1	732.19	718.33	726.14	776.79	769.1	843.77	730.77	699.06	759.66	762.69	774.98	724.23	838.41	834.22	779.66	737.94	768.13	837.1	736.02	818.99	746.8	696.71	758.96	791.91	732.61
4.3372e+13	840.04	811.01	710.01	739.54	792.28	776.93	750.1	741.78	755.25	786.02	773.03	804.95	719.25	833.51	0	719.92	771.23	752.81	756.47	696.53	776.31	813.4	773.02	722.52	733.5	719.91	727.52	812.36	771.23	877.14	732.95	733.85	761.36	770.31	776.98	725.46	840.15	835.5	781.17	740.06	770.05	837.86	737.52	820.86	748.06	698.47	760.92	793.98	733.85
4.3418e+13	818.06	810.36	709.49	739.1	791.78	776.04	749.62	741.43	754.78	785.41	772.52	804.35	718.66	835.58	0	719.51	770.28	752.34	755.59	695.98	775.76	812.79	772.56	721.61	733.1	719.41	727.1	796.69	770.28	860.99	732.26	719.25	760.82	771.38	776.35	725.09	839.37	837.54	780.72	739.39	769.22	838.08	737.05	820.26	747.67	697.98	760.3	793.32	733.47
4.3465e+13	805.33	809.69	708.97	738.67	791.66	775.33	749.15	741.08	754.33	784.82	772.01	803.76	718.07	834.77	0	719.09	769.77	751.87	754.86	695.45	775.21	812.18	772.38	721.02	732.69	718.92	726.67	785.52	769.77	851.51	731.54	709.22	760.28	767.45	775.7	724.73	838.92	836.76	780.58	738.7	768.88	838.09	736.58	819.67	747.28	697.5	759.67	792.64	733.1
4.3511e+13	796.08	809.04	708.44	738.24	790.91	774.73	748.67	740.73	753.87	784.22	771.51	803.17	717.48	832.39	0	718.67	769.18	751.4	754.22	694.9	774.66	811.57	771.55	720.19	732.29	718.42	726.24	777.31	769.18	844.26	730.85	699.8	759.74	763.02	775.06	724.36	838.47	834.45	779.77	738.02	768.22	837.22	736.1	819.08	746.9	697.02	759.04	791.98	732.72
4.3558e+13	842.48	811.09	710.1	739.63	792.4	777.02	750.18	741.89	755.33	786.09	773.11	805.03	719.33	833.3	0	720.04	771.34	752.89	756.56	696.64	776.39	813.48	773.14	722.63	733.61	720	727.63	813.54	771.34	878.97	733.03	735.48	761.44	769.76	777.06	725.59	840.24	835.3	781.29	740.14	770.17	837.94	737.6	820.94	748.15	698.76	761	794.05	733.96
4.3604e+13	819.19	810.44	709.58	739.19	791.81	776.12	749.71	741.54	754.87	785.49	772.6	804.44	718.74	835.57	0	719.62	770.35	752.42	755.68	696.09	775.84	812.87	772.58	721.68	733.2	719.5	727.2	797.66	770.35	861.83	732.33	720.06	760.9	771.59	776.43	725.22	839.44	837.52	780.74	739.47	769.28	838.08	737.13	820.35	747.77	698.28	760.38	793.4	733.58
4.3651e+13	806.1	809.77	709.06	738.76	791.71	775.4	749.23	741.19	754.41	784.89	772.09	803.84	718.15	834.91	0	719.21	769.83	751.95	754.93	695.56	775.29	812.26	772.44	721.09	732.8	719.01	726.77	786.21	769.83	852.1	731.62	709.92	760.36	767.78	775.78	724.86	838.98	836.9	780.64	738.78	768.93	838.15	736.66	819.75	747.38	697.79	759.75	792.72	733.21
4.3697e+13	796.68	809.12	708.54	738.33	791.01	774.8	748.76	740.84	753.95	784.3	771.59	803.26	717.56	832.61	0	718.79	769.26	751.48	754.29	695.02	774.74	811.65	771.66	720.29	732.39	718.51	726.35	777.84	769.26	844.74	730.93	700.54	759.82	763.34	775.13	724.5	838.54	834.66	779.88	738.1	768.31	837.33	736.19	819.16	747	697.31	759.11	792.06	732.83
4.3744e+13	845.16	811.16	710.19	739.72	792.53	777.11	750.27	742	755.42	786.17	773.19	805.11	719.41	833.1	0	720.16	771.46	752.98	756.65	696.75	776.47	813.56	773.26	722.76	733.71	720.09	727.72	814.66	771.46	880.98	733.11	737.29	761.52	769.11	777.14	725.72	840.34	835.11	781.42	740.21	770.3	838.03	737.69	821.02	748.25	699.04	761.08	794.13	734.07
4.379e+13	820.37	810.52	709.67	739.28	791.83	776.21	749.79	741.65	754.95	785.57	772.68	804.52	718.82	835.54	0	719.74	770.42	752.5	755.76	696.2	775.92	812.95	772.61	721.75	733.3	719.59	727.3	798.64	770.42	862.69	732.41	720.89	760.98	771.78	776.5	725.35	839.51	837.49	780.77	739.54	769.33	838.08	737.22	820.43	747.86	698.57	760.45	793.48	733.69
4.3837e+13	806.89	809.85	709.15	738.85	791.75	775.48	749.31	741.3	754.49	784.97	772.18	803.93	718.23	835.05	0	719.33	769.89	752.03	755.01	695.66	775.37	812.34	772.49	721.16	732.9	719.1	726.87	786.91	769.89	852.71	731.7	710.64	760.44	768.11	775.86	724.99	839.04	837.04	780.69	738.86	768.99	838.2	736.74	819.83	747.48	698.08	759.82	792.8	733.32
4.3883e+13	797.28	809.2	708.63	738.42	791.11	774.87	748.84	740.95	754.04	784.37	771.67	803.34	717.64	832.83	0	718.91	769.33	751.56	754.36	695.13	774.82	811.73	771.76	720.38	732.49	718.6	726.45	778.38	769.33	845.24	731	701.32	759.9	763.67	775.21	724.63	838.61	834.88	779.98	738.18	768.39	837.44	736.27	819.24	747.09	697.6	759.19	792.14	732.94
4.393e+13	848.14	811.24	710.29	739.81	792.67	777.2	750.35	742.11	755.5	786.25	773.28	805.19	719.49	832.91	0	720.27	771.57	753.06	756.73	696.86	776.55	813.64	773.4	722.88	733.8	720.18	727.82	815.69	771.57	883.21	733.18	739.3	761.6	768.39	777.21	725.84	840.43	834.93	781.56	740.29	770.42	838.13	737.77	821.1	748.35	699.31	761.15	794.21	734.17
4.3976e+13	821.58	810.6	709.77	739.37	791.87	776.3	749.87	741.76	755.04	785.65	772.77	804.6	718.9	835.49	0	719.85	770.5	752.58	755.85	696.31	775.99	813.03	772.64	721.83	733.4	719.68	727.4	799.66	770.5	863.59	732.49	721.68	761.05	771.95	776.58	725.48	839.59	837.45	780.8	739.62	769.39	838.07	737.3	820.51	747.96	698.85	760.53	793.56	733.8
4.4023e+13	807.69	809.93	709.25	738.94	791.8	775.55	749.39	741.41	754.58	785.05	772.26	804.01	718.31	835.18	0	719.44	769.95	752.11	755.08	695.77	775.44	812.42	772.54	721.23	732.99	719.18	726.97	787.63	769.95	853.32	731.78	711.26	760.51	768.44	775.94	725.12	839.09	837.16	780.73	738.93	769.04	838.24	736.83	819.91	747.57	698.37	759.9	792.88	733.42
4.4069e+13	797.9	809.27	708.73	738.51	791.2	774.94	748.92	741.06	754.12	784.45	771.75	803.42	717.72	833.04	0	719.03	769.41	751.65	754.44	695.24	774.9	811.81	771.86	720.47	732.59	718.69	726.54	778.92	769.41	845.74	731.08	701.96	759.97	764	775.29	724.76	838.67	835.09	780.08	738.25	768.47	837.55	736.36	819.32	747.19	697.88	759.26	792.21	733.05
4.4116e+13	851.48	811.31	710.38	739.89	792.82	777.28	750.43	742.21	755.58	786.33	773.36	805.27	719.57	832.75	690.07	720.38	771.68	753.14	756.81	696.97	776.62	813.71	773.55	723	733.9	720.26	727.92	816.57	771.68	885.74	733.26	741.51	761.67	767.59	777.29	725.97	840.52	834.78	781.7	740.36	770.55	838.25	737.85	821.18	748.44	699.57	761.23	794.28	734.28
4.4162e+13	822.84	810.68	709.86	739.46	791.9	776.39	749.95	741.86	755.12	785.73	772.85	804.68	718.97	835.43	0	719.97	770.58	752.67	755.94	696.42	776.07	813.11	772.67	721.9	733.5	719.77	727.49	800.69	770.58	864.52	732.57	722.54	761.13	772.08	776.66	725.61	839.66	837.38	780.83	739.7	769.46	838.06	737.38	820.59	748.05	699.11	760.6	793.64	733.9
4.4209e+13	808.52	810.01	709.34	739.03	791.84	775.62	749.47	741.51	754.66	785.13	772.34	804.09	718.39	835.3	0	719.55	770	752.19	755.15	695.87	775.52	812.5	772.59	721.3	733.09	719.27	727.07	788.36	770	853.95	731.86	712.01	760.59	768.76	776.01	725.24	839.15	837.28	780.77	739.01	769.09	838.28	736.91	819.99	747.67	698.65	759.97	792.96	733.53
4.4255e+13	798.52	809.35	708.82	738.59	791.29	775.01	749	741.16	754.2	784.53	771.83	803.5	717.8	833.25	0	719.14	769.48	751.73	754.51	695.34	774.97	811.89	771.95	720.56	732.69	718.78	726.64	779.48	769.48	846.24	731.16	702.72	760.05	764.32	775.36	724.88	838.73	835.29	780.17	738.33	768.55	837.65	736.44	819.4	747.28	698.16	759.34	792.29	733.16
4.4302e+13	855.29	811.39	710.47	739.98	792.96	777.36	750.51	742.31	755.66	786.41	773.44	805.35	719.64	832.62	690.16	720.49	771.79	753.22	756.9	697.08	776.7	813.79	773.69	723.12	734	720.35	728.01	817.23	771.79	888.63	733.34	744.16	761.75	766.73	777.36	726.09	840.61	834.67	781.85	740.44	770.68	838.38	737.93	821.26	748.53	699.84	761.3	794.35	734.38
4.4348e+13	824.16	810.76	709.95	739.55	791.94	776.47	750.03	741.96	755.2	785.8	772.92	804.76	719.05	835.35	0	720.08	770.67	752.75	756.03	696.52	776.15	813.18	772.7	721.97	733.59	719.85	727.59	801.75	770.67	865.48	732.65	723.4	761.21	772.18	776.73	725.73	839.74	837.31	780.86	739.77	769.52	838.06	737.46	820.66	748.14	699.37	760.67	793.71	734.01
4.4395e+13	809.36	810.09	709.43	739.11	791.87	775.69	749.55	741.61	754.74	785.2	772.42	804.17	718.46	835.41	0	719.66	770.06	752.27	755.23	695.98	775.6	812.58	772.63	721.36	733.19	719.36	727.16	789.11	770.06	854.58	731.94	712.66	760.66	769.08	776.09	725.37	839.2	837.39	780.81	739.09	769.14	838.32	736.99	820.07	747.76	698.91	760.05	793.04	733.63
4.4441e+13	799.15	809.43	708.91	738.68	791.38	775.08	749.08	741.26	754.28	784.6	771.91	803.57	717.88	833.45	0	719.25	769.55	751.81	754.58	695.44	775.05	811.96	772.04	720.64	732.78	718.86	726.74	780.04	769.55	846.75	731.24	703.29	760.12	764.65	775.44	725.01	838.79	835.49	780.26	738.4	768.63	837.75	736.52	819.48	747.37	698.44	759.41	792.37	733.26
4.4488e+13	859.72	811.46	710.55	740.06	793.11	777.45	750.58	742.42	755.74	786.48	773.51	805.43	719.72	832.55	690.24	720.6	771.89	753.3	756.98	697.19	776.78	813.87	773.84	723.24	734.09	720.43	728.11	817.55	771.89	892	733.41	747.18	761.83	765.86	777.44	726.21	840.7	834.6	782.01	740.51	770.8	838.52	738.01	821.34	748.62	700.09	761.37	794.43	734.48
4.4534e+13	825.53	810.83	710.03	739.63	791.98	776.56	750.11	742.06	755.28	785.88	773	804.84	719.13	835.25	0	720.19	770.75	752.82	756.11	696.63	776.22	813.26	772.74	722.04	733.68	719.94	727.68	802.84	770.75	866.49	732.72	724.32	761.28	772.24	776.8	725.85	839.82	837.21	780.9	739.85	769.59	838.05	737.54	820.74	748.24	699.63	760.75	793.79	734.11
4.458e+13	810.22	810.16	709.51	739.2	791.91	775.76	749.63	741.71	754.82	785.28	772.49	804.24	718.54	835.51	0	719.77	770.12	752.35	755.3	696.08	775.67	812.65	772.66	721.42	733.28	719.44	727.25	789.87	770.12	855.24	732.02	713.41	760.74	769.39	776.16	725.49	839.26	837.49	780.85	739.16	769.18	838.35	737.07	820.15	747.85	699.17	760.12	793.12	733.74
4.4627e+13	799.8	809.5	709	738.77	791.46	775.15	749.16	741.36	754.36	784.68	771.99	803.65	717.95	833.65	0	719.36	769.61	751.88	754.64	695.54	775.13	812.04	772.13	720.71	732.88	718.95	726.83	780.61	769.61	847.26	731.31	703.99	760.2	764.98	775.51	725.13	838.85	835.68	780.35	738.48	768.7	837.84	736.6	819.56	747.46	698.71	759.49	792.44	733.36
4.4673e+13	865	811.53	710.64	740.15	793.27	777.53	750.66	742.51	755.82	786.56	773.59	805.51	719.8	832.53	690.33	720.71	772	753.37	757.06	697.29	776.85	813.95	773.99	723.36	734.18	720.51	728.2	817.37	772	896.05	733.49	750.94	761.9	765.03	777.51	726.33	840.79	834.59	782.16	740.59	770.93	838.68	738.09	821.41	748.71	700.35	761.45	794.5	734.58
4.472e+13	826.96	810.91	710.12	739.71	792.03	776.65	750.18	742.16	755.36	785.95	773.08	804.91	719.21	835.14	0	720.29	770.84	752.9	756.2	696.73	776.3	813.34	772.78	722.12	733.78	720.02	727.77	803.95	770.84	867.55	732.8	725.27	761.35	772.26	776.88	725.97	839.9	837.09	780.94	739.92	769.67	838.05	737.62	820.82	748.32	699.88	760.82	793.86	734.21
4.4766e+13	811.11	810.24	709.6	739.28	791.94	775.84	749.71	741.81	754.9	785.35	772.57	804.32	718.62	835.6	0	719.88	770.17	752.43	755.38	696.18	775.75	812.73	772.7	721.48	733.37	719.52	727.35	790.65	770.17	855.9	732.09	714.06	760.81	769.69	776.24	725.61	839.32	837.57	780.88	739.24	769.22	838.37	737.15	820.23	747.94	699.42	760.19	793.19	733.84
4.4813e+13	800.45	809.58	709.08	738.85	791.53	775.21	749.23	741.46	754.44	784.75	772.06	803.73	718.03	833.85	0	719.47	769.68	751.96	754.71	695.64	775.2	812.12	772.21	720.79	732.97	719.03	726.92	781.19	769.68	847.78	731.39	704.58	760.27	765.3	775.59	725.25	838.91	835.87	780.43	738.55	768.77	837.93	736.68	819.63	747.55	698.96	759.56	792.52	733.46
4.4859e+13	871.49	811.6	710.73	740.23	793.42	777.6	750.74	742.61	755.9	786.63	773.67	805.58	719.87	832.58	690.42	720.81	772.1	753.45	757.13	697.39	776.93	814.02	774.15	723.47	734.27	720.6	728.29	816.45	772.1	901.07	733.56	755.38	761.97	764.3	777.58	726.45	840.87	834.64	782.31	740.66	771.05	838.84	738.17	821.49	748.8	700.59	761.52	794.57	734.68
4.4906e+13	828.47	810.98	710.21	739.8	792.08	776.74	750.26	742.26	755.44	786.03	773.16	804.99	719.28	835	0	720.4	770.93	752.98	756.28	696.83	776.38	813.41	772.83	722.2	733.87	720.1	727.86	805.09	770.93	868.65	732.87	726.28	761.43	772.23	776.95	726.09	839.99	836.96	780.98	739.99	769.75	838.05	737.7	820.9	748.41	700.13	760.89	793.94	734.31
4.4952e+13	812.01	810.32	709.69	739.36	791.96	775.91	749.78	741.91	754.98	785.43	772.65	804.4	718.69	835.68	0	719.99	770.23	752.51	755.45	696.28	775.82	812.8	772.72	721.54	733.46	719.61	727.44	791.45	770.23	856.58	732.17	714.8	760.88	769.99	776.31	725.73	839.37	837.65	780.9	739.31	769.27	838.39	737.23	820.3	748.03	699.67	760.27	793.27	733.94
4.4999e+13	801.12	809.65	709.17	738.93	791.61	775.28	749.31	741.56	754.52	784.83	772.14	803.81	718.11	834.04	0	719.57	769.74	752.04	754.78	695.74	775.27	812.19	772.29	720.87	733.06	719.11	727.01	781.78	769.74	848.31	731.46	705.29	760.34	765.63	775.66	725.36	838.97	836.06	780.5	738.63	768.83	838.01	736.76	819.71	747.64	699.21	759.63	792.59	733.56
4.5045e+13	879.77	811.67	710.81	740.31	793.56	777.68	750.81	742.71	755.98	786.71	773.74	805.66	719.95	832.7	690.5	720.91	772.19	753.53	757.21	697.49	777	814.1	774.29	723.59	734.36	720.68	728.38	814.43	772.19	907.54	733.63	760.88	762.04	763.74	777.65	726.56	840.95	834.77	782.46	740.73	771.17	839	738.25	821.57	748.89	700.83	761.59	794.64	734.78
4.5092e+13	830.05	811.05	710.29	739.88	792.14	776.82	750.34	742.36	755.51	786.1	773.23	805.07	719.36	834.85	0	720.5	771.02	753.05	756.37	696.94	776.45	813.49	772.88	722.28	733.96	720.18	727.95	806.25	771.02	869.82	732.94	727.33	761.5	772.15	777.02	726.2	840.07	836.81	781.04	740.06	769.83	838.05	737.78	820.97	748.5	700.38	760.96	794.01	734.41
4.5138e+13	812.94	810.39	709.77	739.45	791.99	775.98	749.86	742.01	755.05	785.5	772.72	804.47	718.77	835.75	0	720.09	770.28	752.58	755.52	696.38	775.9	812.88	772.75	721.59	733.55	719.69	727.53	792.27	770.28	857.28	732.24	715.47	760.96	770.28	776.38	725.84	839.43	837.71	780.93	739.38	769.31	838.41	737.31	820.38	748.11	699.92	760.34	793.34	734.03
4.5185e+13	801.8	809.72	709.25	739.01	791.68	775.34	749.38	741.66	754.59	784.9	772.22	803.88	718.18	834.22	0	719.68	769.8	752.11	754.84	695.84	775.35	812.27	772.36	720.94	733.15	719.19	727.1	782.38	769.8	848.85	731.53	705.88	760.42	765.96	775.73	725.48	839.02	836.24	780.57	738.7	768.9	838.09	736.84	819.78	747.73	699.46	759.7	792.67	733.66
4.5231e+13	890.87	811.75	710.9	740.39	793.71	777.75	750.89	742.8	756.05	786.78	773.82	805.74	720.02	832.9	690.59	721.01	772.29	753.6	757.28	697.58	777.08	814.17	774.44	723.71	734.45	720.76	728.46	810.81	772.29	916.34	733.7	766.44	762.12	763.42	777.72	726.67	841.03	834.96	782.61	740.8	771.28	839.17	738.32	821.64	748.97	701.06	761.66	794.72	734.88
4.5278e+13	831.72	811.12	710.38	739.96	792.21	776.91	750.41	742.45	755.59	786.17	773.31	805.14	719.43	834.68	0	720.6	771.12	753.13	756.45	697.04	776.52	813.56	772.94	722.37	734.05	720.26	728.04	807.43	771.12	871.06	733.02	728.39	761.57	772.01	777.09	726.31	840.15	836.65	781.1	740.14	769.92	838.06	737.85	821.05	748.59	700.61	761.03	794.08	734.5
4.5324e+13	813.9	810.47	709.86	739.53	792.01	776.06	749.93	742.1	755.13	785.57	772.8	804.55	718.84	835.81	0	720.19	770.34	752.66	755.6	696.48	775.97	812.95	772.77	721.65	733.64	719.77	727.61	793.11	770.34	857.99	732.31	716.16	761.03	770.56	776.46	725.95	839.49	837.77	780.95	739.46	769.35	838.42	737.38	820.45	748.2	700.16	760.41	793.42	734.13
4.5371e+13	802.49	809.8	709.34	739.09	791.74	775.4	749.46	741.75	754.67	784.97	772.29	803.96	718.25	834.4	0	719.78	769.86	752.19	754.91	695.94	775.42	812.34	772.43	721.01	733.24	719.27	727.19	783	769.86	849.39	731.6	706.49	760.49	766.29	775.81	725.59	839.08	836.41	780.64	738.77	768.96	838.16	736.91	819.86	747.81	699.7	759.78	792.74	733.76
4.5417e+13	906.58	811.82	710.98	740.47	793.85	777.82	750.96	742.9	756.13	786.85	773.89	805.81	720.09	833.14	690.67	721.11	772.38	753.68	757.35	697.68	777.15	814.24	774.59	723.82	734.54	720.84	728.55	804.82	772.38	929.17	733.77	769.14	762.19	763.37	777.8	726.78	841.1	835.21	782.76	740.87	771.4	839.33	738.4	821.72	749.06	701.28	761.73	794.79	734.97
4.5464e+13	833.5	811.2	710.46	740.04	792.28	777	750.48	742.55	755.66	786.24	773.38	805.22	719.5	834.5	690.07	720.7	771.22	753.2	756.53	697.14	776.59	813.63	773.01	722.46	734.13	720.34	728.13	808.62	771.22	872.37	733.09	729.54	761.64	771.8	777.16	726.42	840.24	836.47	781.17	740.21	770.01	838.08	737.93	821.12	748.67	700.84	761.1	794.15	734.6
4.551e+13	814.88	810.54	709.94	739.61	792.03	776.13	750.01	742.2	755.2	785.64	772.87	804.62	718.91	835.85	0	720.29	770.4	752.73	755.67	696.58	776.04	813.02	772.79	721.71	733.73	719.85	727.7	793.97	770.4	858.72	732.39	716.86	761.1	770.83	776.53	726.06	839.55	837.81	780.97	739.53	769.39	838.43	737.46	820.53	748.28	700.4	760.48	793.49	734.22
4.5557e+13	803.19	809.87	709.42	739.17	791.8	775.47	749.53	741.85	754.74	785.05	772.36	804.03	718.33	834.57	0	719.88	769.91	752.26	754.98	696.03	775.49	812.41	772.5	721.08	733.33	719.35	727.28	783.62	769.91	849.94	731.68	707.11	760.56	766.62	775.88	725.7	839.13	836.57	780.71	738.84	769.02	838.23	736.99	819.93	747.9	699.94	759.85	792.81	733.85
4.5603e+13	930.7	811.88	711.06	740.55	793.99	777.89	751.03	742.99	756.2	786.92	773.97	805.88	720.17	833.42	690.75	721.21	772.47	753.75	757.42	697.77	777.22	814.32	774.73	723.92	734.62	720.91	728.64	795.52	772.47	949.88	733.84	760.62	762.26	763.56	777.87	726.89	841.18	835.48	782.9	740.94	771.51	839.49	738.47	821.79	749.14	701.51	761.8	794.86	735.06
4.565e+13	835.39	811.27	710.54	740.12	792.37	777.08	750.56	742.64	755.74	786.32	773.46	805.29	719.57	834.3	690.15	720.8	771.31	753.28	756.62	697.24	776.67	813.7	773.09	722.55	734.22	720.42	728.21	809.83	771.31	873.77	733.16	730.75	761.71	771.51	777.23	726.53	840.33	836.28	781.25	740.27	770.11	838.1	738	821.19	748.75	701.06	761.17	794.22	734.69
4.5696e+13	815.89	810.61	710.02	739.68	792.05	776.2	750.08	742.29	755.28	785.71	772.95	804.7	718.99	835.88	0	720.39	770.45	752.8	755.75	696.68	776.11	813.1	772.81	721.76	733.81	719.93	727.79	794.84	770.45	859.47	732.46	717.57	761.17	771.09	776.6	726.17	839.61	837.83	780.99	739.6	769.43	838.43	737.53	820.6	748.37	700.62	760.55	793.56	734.32
4.5743e+13	803.91	809.94	709.5	739.25	791.86	775.53	749.6	741.94	754.82	785.12	772.44	804.1	718.4	834.73	0	719.98	769.97	752.33	755.04	696.13	775.56	812.49	772.56	721.14	733.41	719.43	727.36	784.25	769.97	850.49	731.75	707.75	760.63	766.94	775.95	725.81	839.18	836.73	780.76	738.91	769.07	838.3	737.06	820.01	747.98	700.17	759.92	792.88	733.94
4.5789e+13	975.02	811.95	711.14	740.63	794.12	777.96	751.11	743.08	756.28	786.99	774.04	805.96	720.24	833.71	690.83	721.31	772.56	753.82	757.49	697.86	777.29	814.39	774.86	724.03	734.71	720.99	728.72	782.79	772.56	991.14	733.91	732.54	762.33	763.89	777.94	727	841.25	835.76	783.04	741.01	771.62	839.65	738.55	821.86	749.22	701.73	761.87	794.92	735.15
4.5836e+13	837.42	811.34	710.62	740.19	792.46	777.17	750.63	742.73	755.81	786.39	773.53	805.36	719.65	834.09	690.23	720.9	771.42	753.35	756.7	697.33	776.74	813.78	773.18	722.65	734.3	720.5	728.3	811.04	771.42	875.27	733.23	732.11	761.78	771.15	777.3	726.64	840.41	836.08	781.34	740.34	770.21	838.14	738.08	821.27	748.83	701.28	761.24	794.29	734.78
4.5882e+13	816.93	810.69	710.1	739.76	792.07	776.28	750.15	742.38	755.35	785.79	773.02	804.77	719.06	835.89	0	720.49	770.51	752.88	755.82	696.77	776.19	813.17	772.83	721.81	733.9	720	727.87	795.74	770.51	860.24	732.53	718.39	761.24	771.33	776.67	726.28	839.67	837.85	781	739.67	769.47	838.43	737.6	820.67	748.45	700.84	760.61	793.63	734.41
4.5929e+13	804.64	810.01	709.58	739.33	791.91	775.59	749.68	742.03	754.89	785.19	772.51	804.18	718.47	834.89	0	720.08	770.02	752.41	755.1	696.22	775.64	812.56	772.61	721.2	733.5	719.51	727.45	784.9	770.02	851.06	731.82	708.5	760.7	767.26	776.02	725.92	839.23	836.89	780.82	738.98	769.12	838.36	737.13	820.08	748.06	700.4	759.98	792.96	734.04
4.5975e+13	795.61	809.37	709.07	738.9	791.1	774.99	749.2	741.68	754.43	784.59	772	803.59	717.88	832.42	0	719.66	769.41	751.94	754.46	695.69	775.09	811.95	771.72	720.36	733.09	719.02	727.02	776.88	769.41	843.95	731.12	699.08	760.16	762.84	775.37	725.56	838.77	834.49	779.95	738.31	768.42	837.42	736.66	819.48	747.68	699.94	759.35	792.3	733.67
4.6022e+13	839.6	811.41	710.7	740.27	792.56	777.25	750.7	742.82	755.88	786.46	773.6	805.43	719.72	833.88	690.3	720.99	771.52	753.42	756.78	697.42	776.81	813.85	773.28	722.75	734.39	720.57	728.38	812.24	771.52	876.9	733.29	733.61	761.85	770.7	777.37	726.74	840.5	835.88	781.44	740.41	770.32	838.19	738.15	821.34	748.91	701.5	761.31	794.36	734.87
4.6068e+13	818.01	810.76	710.18	739.84	792.09	776.36	750.22	742.47	755.42	785.86	773.09	804.84	719.13	835.89	0	720.58	770.57	752.95	755.9	696.87	776.26	813.24	772.85	721.86	733.98	720.08	727.95	796.66	770.57	861.03	732.6	719.15	761.31	771.56	776.74	726.39	839.73	837.85	781.02	739.74	769.51	838.42	737.68	820.74	748.53	701.06	760.68	793.71	734.5
4.6115e+13	805.38	810.09	709.66	739.41	791.95	775.65	749.75	742.12	754.96	785.26	772.58	804.25	718.54	835.04	0	720.17	770.07	752.48	755.17	696.32	775.71	812.63	772.66	721.27	733.58	719.59	727.53	785.56	770.07	851.63	731.89	709.14	760.77	767.59	776.09	726.03	839.28	837.03	780.87	739.05	769.17	838.41	737.21	820.15	748.14	700.62	760.05	793.03	734.13
4.6161e+13	796.18	809.44	709.15	738.97	791.2	775.05	749.27	741.77	754.51	784.66	772.07	803.66	717.95	832.64	0	719.76	769.48	752.01	754.53	695.78	775.16	812.02	771.82	720.44	733.18	719.09	727.11	777.39	769.48	844.43	731.19	699.75	760.23	763.15	775.44	725.67	838.83	834.7	780.05	738.37	768.5	837.53	736.74	819.56	747.76	700.17	759.42	792.37	733.76
4.6208e+13	841.98	811.47	710.78	740.34	792.67	777.33	750.77	742.9	755.96	786.53	773.67	805.51	719.79	833.67	690.38	721.09	771.62	753.49	756.85	697.51	776.88	813.92	773.39	722.86	734.47	720.65	728.46	813.42	771.62	878.67	733.36	735.15	761.92	770.16	777.44	726.85	840.59	835.67	781.55	740.48	770.43	838.25	738.22	821.41	748.99	701.71	761.37	794.43	734.96
4.6254e+13	819.12	810.83	710.26	739.91	792.1	776.43	750.29	742.55	755.49	785.92	773.16	804.91	719.2	835.87	0	720.68	770.64	753.02	755.97	696.96	776.32	813.31	772.86	721.92	734.06	720.15	728.04	797.61	770.64	861.85	732.67	719.92	761.37	771.77	776.8	726.49	839.79	837.83	781.03	739.8	769.56	838.41	737.75	820.81	748.61	701.27	760.75	793.78	734.59
4.63e+13	806.14	810.16	709.74	739.48	792	775.72	749.82	742.2	755.04	785.33	772.65	804.32	718.61	835.18	0	720.27	770.12	752.55	755.23	696.41	775.77	812.7	772.71	721.33	733.66	719.66	727.61	786.24	770.12	852.22	731.96	709.8	760.83	767.91	776.16	726.13	839.33	837.17	780.91	739.12	769.21	838.46	737.28	820.22	748.22	700.83	760.12	793.1	734.22
4.6347e+13	796.77	809.51	709.23	739.05	791.29	775.11	749.34	741.86	754.58	784.73	772.15	803.73	718.02	832.86	0	719.86	769.54	752.08	754.59	695.87	775.23	812.09	771.91	720.53	733.26	719.17	727.19	777.91	769.54	844.91	731.26	700.45	760.29	763.47	775.51	725.77	838.89	834.91	780.14	738.44	768.58	837.63	736.81	819.63	747.84	700.39	759.49	792.43	733.84
4.6393e+13	844.58	811.54	710.86	740.42	792.79	777.41	750.84	742.99	756.03	786.6	773.74	805.58	719.85	833.46	690.46	721.18	771.72	753.56	756.93	697.6	776.95	813.99	773.51	722.97	734.55	720.72	728.54	814.55	771.72	880.61	733.43	736.88	761.99	769.53	777.5	726.95	840.68	835.47	781.67	740.54	770.55	838.33	738.29	821.48	749.07	701.92	761.44	794.5	735.05
4.644e+13	820.27	810.9	710.34	739.99	792.12	776.51	750.36	742.64	755.57	785.99	773.23	804.98	719.26	835.84	0	720.77	770.7	753.09	756.05	697.05	776.39	813.38	772.88	721.98	734.15	720.23	728.12	798.58	770.7	862.7	732.73	720.72	761.44	771.95	776.87	726.59	839.86	837.8	781.05	739.87	769.6	838.4	737.82	820.88	748.69	701.48	760.82	793.85	734.67
4.6486e+13	806.92	810.23	709.82	739.55	792.04	775.78	749.89	742.29	755.11	785.39	772.72	804.39	718.68	835.31	0	720.36	770.17	752.62	755.3	696.5	775.84	812.77	772.76	721.39	733.74	719.74	727.69	786.93	770.17	852.81	732.02	710.48	760.9	768.24	776.22	726.23	839.38	837.3	780.96	739.19	769.26	838.51	737.35	820.29	748.3	701.04	760.19	793.17	734.3
4.6533e+13	797.36	809.57	709.3	739.12	791.38	775.18	749.41	741.94	754.65	784.79	772.21	803.8	718.09	833.07	0	719.95	769.61	752.15	754.65	695.96	775.29	812.16	772.01	720.61	733.34	719.24	727.27	778.44	769.61	845.39	731.33	701.17	760.36	763.79	775.58	725.88	838.95	835.12	780.24	738.51	768.66	837.74	736.88	819.7	747.92	700.6	759.55	792.5	733.93
4.6579e+13	847.45	811.61	710.93	740.49	792.92	777.49	750.91	743.07	756.1	786.66	773.81	805.65	719.92	833.26	690.54	721.27	771.82	753.63	757.01	697.69	777.01	814.06	773.63	723.08	734.63	720.8	728.62	815.6	771.82	882.77	733.49	738.8	762.05	768.82	777.57	727.05	840.76	835.28	781.8	740.61	770.66	838.42	738.36	821.55	749.15	702.12	761.51	794.56	735.13
4.6626e+13	821.46	810.97	710.41	740.06	792.15	776.59	750.43	742.72	755.64	786.06	773.3	805.05	719.33	835.79	0	720.86	770.77	753.16	756.13	697.15	776.46	813.45	772.9	722.04	734.22	720.3	728.2	799.58	770.77	863.58	732.8	721.53	761.51	772.12	776.94	726.69	839.92	837.75	781.07	739.94	769.65	838.39	737.89	820.95	748.76	701.68	760.88	793.91	734.76
4.6672e+13	807.71	810.3	709.9	739.63	792.07	775.84	749.95	742.38	755.18	785.46	772.79	804.46	718.74	835.43	0	720.45	770.22	752.69	755.36	696.59	775.91	812.84	772.8	721.45	733.82	719.81	727.77	787.64	770.22	853.42	732.09	711.17	760.97	768.55	776.29	726.33	839.43	837.42	781	739.25	769.3	838.54	737.42	820.36	748.38	701.24	760.25	793.24	734.39
4.6719e+13	797.97	809.64	709.38	739.2	791.46	775.24	749.48	742.03	754.72	784.86	772.28	803.87	718.16	833.28	0	720.04	769.68	752.22	754.72	696.05	775.36	812.23	772.1	720.68	733.42	719.32	727.35	778.97	769.68	845.88	731.39	701.89	760.43	764.11	775.64	725.98	839.01	835.32	780.33	738.57	768.73	837.84	736.95	819.77	747.99	700.81	759.62	792.57	734.02
4.6765e+13	850.66	811.67	711.01	740.56	793.06	777.56	750.98	743.16	756.17	786.73	773.88	805.72	719.99	833.08	690.61	721.36	771.93	753.7	757.08	697.77	777.08	814.13	773.76	723.19	734.71	720.87	728.7	816.51	771.93	885.19	733.56	740.99	762.12	768.02	777.64	727.15	840.84	835.11	781.93	740.67	770.78	838.53	738.43	821.62	749.23	702.32	761.57	794.63	735.22
4.6812e+13	822.7	811.04	710.49	740.13	792.17	776.67	750.5	742.81	755.7	786.13	773.37	805.12	719.4	835.73	690.01	720.95	770.84	753.23	756.2	697.24	776.53	813.52	772.92	722.1	734.3	720.37	728.27	800.6	770.84	864.49	732.87	722.38	761.57	772.25	777	726.79	839.99	837.68	781.09	740.01	769.71	838.38	737.96	821.02	748.84	701.88	760.95	793.98	734.84
4.6858e+13	808.52	810.37	709.97	739.7	792.1	775.9	750.02	742.46	755.24	785.53	772.86	804.53	718.81	835.55	0	720.54	770.27	752.75	755.42	696.68	775.98	812.91	772.83	721.51	733.9	719.88	727.85	788.35	770.27	854.03	732.16	711.87	761.03	768.87	776.36	726.43	839.48	837.53	781.03	739.32	769.34	838.58	737.49	820.43	748.46	701.45	760.32	793.31	734.47
4.6905e+13	798.58	809.71	709.46	739.27	791.55	775.3	749.55	742.11	754.79	784.93	772.35	803.94	718.23	833.48	0	720.13	769.74	752.29	754.78	696.13	775.43	812.3	772.18	720.76	733.5	719.39	727.43	779.51	769.74	846.37	731.46	702.61	760.49	764.42	775.71	726.08	839.06	835.52	780.41	738.64	768.8	837.93	737.02	819.84	748.07	701.01	759.68	792.64	734.1
4.6951e+13	854.31	811.74	711.08	740.64	793.2	777.64	751.04	743.24	756.23	786.8	773.95	805.79	720.05	832.94	690.69	721.45	772.02	753.76	757.15	697.85	777.15	814.19	773.9	723.3	734.78	720.94	728.78	817.24	772.02	887.96	733.63	743.49	762.18	767.17	777.7	727.24	840.93	834.98	782.07	740.74	770.9	838.65	738.5	821.69	749.3	702.51	761.64	794.69	735.3
4.6998e+13	823.99	811.11	710.56	740.2	792.2	776.75	750.56	742.89	755.77	786.19	773.44	805.19	719.46	835.65	690.09	721.04	770.91	753.29	756.28	697.32	776.6	813.58	772.94	722.16	734.38	720.45	728.35	801.64	770.91	865.44	732.94	723.24	761.64	772.35	777.07	726.89	840.06	837.6	781.11	740.07	769.76	838.36	738.03	821.09	748.92	702.08	761.01	794.05	734.93
4.7044e+13	809.35	810.44	710.05	739.77	792.13	775.97	750.09	742.54	755.31	785.59	772.93	804.6	718.88	835.66	0	720.63	770.31	752.82	755.49	696.77	776.04	812.98	772.87	721.56	733.98	719.95	727.93	789.09	770.31	854.66	732.23	712.57	761.1	769.18	776.43	726.53	839.53	837.63	781.06	739.39	769.38	838.61	737.55	820.5	748.53	701.64	760.38	793.37	734.56
4.7091e+13	799.2	809.78	709.53	739.34	791.62	775.35	749.62	742.19	754.85	785	772.42	804.01	718.29	833.68	0	720.22	769.8	752.35	754.84	696.22	775.5	812.36	772.27	720.83	733.58	719.46	727.51	780.07	769.8	846.87	731.53	703.23	760.56	764.74	775.78	726.17	839.12	835.71	780.49	738.7	768.87	838.02	737.09	819.9	748.15	701.21	759.75	792.7	734.19
4.7137e+13	858.54	811.8	711.16	740.71	793.34	777.71	751.11	743.32	756.3	786.86	774.01	805.86	720.12	832.84	690.76	721.54	772.12	753.83	757.23	697.94	777.21	814.26	774.04	723.41	734.86	721.01	728.85	817.66	772.12	891.17	733.69	746.42	762.25	766.29	777.77	727.34	841.01	834.89	782.21	740.8	771.02	838.78	738.56	821.76	749.38	702.7	761.7	794.76	735.38
4.7184e+13	825.33	811.17	710.64	740.27	792.23	776.82	750.63	742.97	755.84	786.26	773.5	805.26	719.53	835.55	690.16	721.13	770.99	753.36	756.36	697.41	776.66	813.65	772.97	722.22	734.46	720.52	728.43	802.71	770.99	866.43	733	724.13	761.7	772.42	777.13	726.98	840.13	837.5	781.14	740.14	769.82	838.35	738.09	821.16	748.99	702.27	761.07	794.12	735.01
4.723e+13	810.2	810.51	710.12	739.84	792.16	776.03	750.16	742.62	755.38	785.66	772.99	804.67	718.94	835.75	0	720.72	770.36	752.89	755.55	696.85	776.11	813.04	772.9	721.61	734.06	720.02	728.01	789.84	770.36	855.3	732.29	713.26	761.16	769.48	776.49	726.63	839.58	837.73	781.09	739.45	769.42	838.63	737.62	820.57	748.6	701.84	760.45	793.44	734.64
4.7277e+13	799.84	809.84	709.6	739.41	791.7	775.41	749.68	742.28	754.92	785.06	772.49	804.08	718.36	833.87	0	720.31	769.86	752.42	754.9	696.3	775.56	812.43	772.35	720.9	733.65	719.53	727.58	780.63	769.86	847.38	731.59	703.86	760.62	765.06	775.84	726.27	839.17	835.9	780.57	738.77	768.93	838.11	737.15	819.97	748.22	701.4	759.81	792.77	734.27
4.7323e+13	863.53	811.87	711.23	740.78	793.48	777.78	751.17	743.4	756.37	786.93	774.08	805.92	720.18	832.8	690.83	721.62	772.22	753.9	757.3	698.02	777.28	814.33	774.19	723.52	734.94	721.08	728.93	817.63	772.22	894.99	733.75	749.92	762.31	765.44	777.83	727.43	841.08	834.86	782.36	740.86	771.13	838.93	738.63	821.82	749.45	702.88	761.76	794.82	735.46
[truncated: 451 more columns]
