# Supplementary material for: Determining the current size and state of subvolcanic magma reservoirs
Source: Nat Commun. 2020 Nov 5;11:5477. doi: 10.1038/s41467-020-19084-2 (PMC7644707; doi:10.1038/s41467-020-19084-2)
Supplement: Supplementary file 5 — Supplementary Data 2 [file 41467_2020_19084_MOESM5_ESM.zip › Supplementary data/Tt15_st_Bl_rad5_0.0149.txt]

4.5566e+10	0	0	0	0	0	0	0	0	0	0	0	0	0	0	0	0	0	0	0	0	0	0	0	0	0	0	0	0	0	0	0	0	0	0	0	0	0	0	0	0	0	0	0	0	0	0	0	0	0
9.1132e+10	0	0	0	0	0	0	0	0	0	0	0	0	0	0	0	0	0	0	0	0	0	0	0	0	0	0	0	0	0	0	0	0	0	0	0	0	0	0	0	0	0	0	0	0	0	0	0	0	0
1.367e+11	0	0	0	0	0	0	0	0	0	0	0	0	0	0	0	0	0	0	0	0	0	0	0	0	0	0	0	0	0	0	0	0	0	0	0	0	0	0	0	0	0	0	0	0	0	0	0	0	0
1.8226e+11	0	0	0	0	0	0	0	0	0	0	0	0	0	0	0	0	0	0	0	0	0	0	0	0	0	0	0	0	0	0	0	0	0	0	0	0	0	0	0	0	0	0	0	0	0	0	0	0	0
2.2783e+11	0	0	0	0	0	0	0	0	0	0	0	0	0	0	0	0	0	0	0	0	0	0	0	0	0	0	0	0	0	0	0	0	0	0	0	0	0	0	0	0	0	0	0	0	0	0	0	0	0
2.734e+11	0	0	0	0	0	0	0	0	0	0	0	0	0	0	0	0	0	0	0	0	0	0	0	0	0	0	0	0	0	0	0	0	0	0	0	0	0	0	0	0	0	0	0	0	0	0	0	0	0
3.1896e+11	0	0	0	0	0	0	0	0	0	0	0	0	0	0	0	0	0	0	0	0	0	0	0	0	0	0	0	0	0	0	0	0	0	0	0	0	0	0	0	0	0	0	0	0	0	0	0	0	0
3.6453e+11	0	0	0	0	0	0	0	0	0	0	0	0	0	0	0	0	0	0	0	0	0	0	0	0	0	0	0	0	0	0	0	0	0	0	0	0	0	0	0	0	0	0	0	0	0	0	0	0	0
4.1009e+11	0	0	0	0	0	0	0	0	0	0	0	0	0	0	0	0	0	0	0	0	0	0	0	0	0	0	0	0	0	0	0	0	0	0	0	0	0	0	0	0	0	0	0	0	0	0	0	0	0
4.5566e+11	0	0	0	0	0	0	0	0	0	0	0	0	0	0	0	0	0	0	0	0	0	0	0	0	0	0	0	0	0	0	0	0	0	0	0	0	0	0	0	0	0	0	0	0	0	0	0	0	0
5.0123e+11	0	0	0	0	0	0	0	0	0	0	0	0	0	0	0	0	0	0	0	0	0	0	0	0	0	0	0	0	0	0	0	0	0	0	0	0	0	0	0	0	0	0	0	0	0	0	0	0	0
5.4679e+11	0	0	0	0	0	0	0	0	0	0	0	0	0	0	0	0	0	0	0	0	0	0	0	0	0	0	0	0	0	0	0	0	0	0	0	0	0	0	0	0	0	0	0	0	0	0	0	0	0
5.9236e+11	0	0	0	0	0	0	0	0	0	0	0	0	0	0	0	0	0	0	0	0	0	0	0	0	0	0	0	0	0	0	0	0	0	0	0	0	0	0	0	0	0	0	0	0	0	0	0	0	0
6.3792e+11	0	0	0	0	0	0	0	0	0	0	0	0	0	0	0	0	0	0	0	0	0	0	0	0	0	0	0	0	0	0	0	0	0	0	0	0	0	0	0	0	0	0	0	0	0	0	0	0	0
6.8349e+11	0	0	0	0	0	0	0	0	0	0	0	0	0	0	0	0	0	0	0	0	0	0	0	0	0	0	0	0	0	0	0	0	0	0	0	0	0	0	0	0	0	0	0	0	0	0	0	0	0
7.2905e+11	0	0	0	0	0	0	0	0	0	0	0	0	0	0	0	0	0	0	0	0	0	0	0	0	0	0	0	0	0	0	0	0	0	0	0	0	0	0	0	0	0	0	0	0	0	0	0	0	0
7.7462e+11	0	0	0	0	0	0	0	0	0	0	0	0	0	0	0	0	0	0	0	0	0	0	0	0	0	0	0	0	0	0	0	0	0	0	0	0	0	0	0	0	0	0	0	0	0	0	0	0	0
8.2019e+11	0	0	0	0	0	0	0	0	0	0	0	0	0	0	0	0	0	0	0	0	0	0	0	0	0	0	0	0	0	0	0	0	0	0	0	0	0	0	0	0	0	0	0	0	0	0	0	0	0
8.6575e+11	0	0	0	0	0	0	0	0	0	0	0	0	0	0	0	0	0	0	0	0	0	0	0	0	0	0	0	0	0	0	0	0	0	0	0	0	0	0	0	0	0	0	0	0	0	0	0	0	0
9.1132e+11	0	0	0	0	0	0	0	0	0	0	0	0	0	0	0	0	0	0	0	0	0	0	0	0	0	0	0	0	0	0	0	0	0	0	0	0	0	0	0	0	0	0	0	0	0	0	0	0	0
9.5688e+11	690.79	0	0	0	0	0	0	0	0	0	0	0	0	0	0	0	0	0	0	0	0	0	0	0	0	0	0	0	0	0	0	0	0	0	0	0	0	0	0	0	0	0	0	0	0	0	0	0	0
1.0025e+12	0	0	0	0	0	0	0	0	0	0	0	0	0	0	0	0	0	0	0	0	0	0	0	0	0	0	0	0	0	0	0	0	0	0	0	0	0	0	0	0	0	0	0	0	0	0	0	0	0
1.048e+12	0	0	0	0	0	0	0	0	0	0	0	0	0	0	0	0	0	0	0	0	0	0	0	0	0	0	0	0	0	0	0	0	0	0	0	0	0	0	0	0	0	0	0	0	0	0	0	0	0
1.0936e+12	0	0	0	0	0	0	0	0	0	0	0	0	0	0	0	0	0	0	0	0	0	0	0	0	0	0	0	0	0	0	0	0	0	0	0	0	0	0	0	0	0	0	0	0	0	0	0	0	0
1.1391e+12	0	0	0	0	0	0	0	0	0	0	0	0	0	0	0	0	0	0	0	0	0	0	0	0	0	0	0	0	0	0	0	0	0	0	0	0	0	0	0	0	0	0	0	0	0	0	0	0	0
1.1847e+12	0	0	0	0	0	0	0	0	0	0	0	0	0	0	0	0	0	0	0	0	0	0	0	0	0	0	0	0	0	0	0	0	0	0	0	0	0	0	0	0	0	0	0	0	0	0	0	0	0
1.2303e+12	0	0	0	0	0	0	0	0	0	0	0	0	0	0	0	0	0	0	0	0	0	0	0	0	0	0	0	0	0	0	0	0	0	0	0	0	0	0	0	0	0	0	0	0	0	0	0	0	0
1.2758e+12	703.41	0	0	0	0	0	0	0	0	0	0	0	0	0	0	0	0	0	0	0	0	0	0	0	0	0	0	0	0	0	0	0	0	0	0	0	0	0	0	0	0	0	0	0	0	0	0	0	0
1.3214e+12	0	0	0	0	0	0	0	0	0	0	0	0	0	0	0	0	0	0	0	0	0	0	0	0	0	0	0	0	0	0	0	0	0	0	0	0	0	0	0	0	0	0	0	0	0	0	0	0	0
1.367e+12	0	0	0	0	0	0	0	0	0	0	0	0	0	0	0	0	0	0	0	0	0	0	0	0	0	0	0	0	0	0	0	0	0	0	0	0	0	0	0	0	0	0	0	0	0	0	0	0	0
1.4125e+12	0	0	0	0	0	0	0	0	0	0	0	0	0	0	0	0	0	0	0	0	0	0	0	0	0	0	0	0	0	0	0	0	0	0	0	0	0	0	0	0	0	0	0	0	0	0	0	0	0
1.4581e+12	695.16	0	0	0	0	0	0	0	0	0	0	0	0	0	0	0	0	0	0	0	0	0	0	0	0	0	0	0	0	0	0	0	0	0	0	0	0	0	0	0	0	0	0	0	0	0	0	0	0
1.5037e+12	0	0	0	0	0	0	0	0	0	0	0	0	0	0	0	0	0	0	0	0	0	0	0	0	0	0	0	0	0	0	0	0	0	0	0	0	0	0	0	0	0	0	0	0	0	0	0	0	0
1.5492e+12	0	0	0	0	0	0	0	0	0	0	0	0	0	0	0	0	0	0	0	0	0	0	0	0	0	0	0	0	0	0	0	0	0	0	0	0	0	0	0	0	0	0	0	0	0	0	0	0	0
1.5948e+12	715.31	0	0	0	0	0	0	0	0	0	0	0	0	0	0	0	0	0	0	0	0	0	0	0	0	0	0	0	0	0	0	0	0	0	0	0	0	0	0	0	0	0	0	0	0	0	0	0	0
1.6404e+12	693.23	0	0	0	0	0	0	0	0	0	0	0	0	0	0	0	0	0	0	0	0	0	0	0	0	0	0	0	0	0	0	0	0	0	0	0	0	0	0	0	0	0	0	0	0	0	0	0	0
1.6859e+12	0	0	0	0	0	0	0	0	0	0	0	0	0	0	0	0	0	0	0	0	0	0	0	0	0	0	0	0	0	0	0	0	0	0	0	0	0	0	0	0	0	0	0	0	0	0	0	0	0
1.7315e+12	0	0	0	0	0	0	0	0	0	0	0	0	0	0	0	0	0	0	0	0	0	0	0	0	0	0	0	0	0	0	0	0	0	0	0	0	0	0	0	0	0	0	0	0	0	0	0	0	0
1.7771e+12	707.78	0	0	0	0	0	0	0	0	0	0	0	0	0	0	0	0	0	0	0	0	0	0	0	0	0	0	0	0	0	0	0	0	0	0	0	0	0	0	0	0	0	0	0	0	0	0	0	0
1.8226e+12	692.8	0	0	0	0	0	0	0	0	0	0	0	0	0	0	0	0	0	0	0	0	0	0	0	0	0	0	0	0	0	0	0	0	0	0	0	0	0	0	0	0	0	0	0	0	0	0	0	0
1.8682e+12	0	0	0	0	0	0	0	0	0	0	0	0	0	0	0	0	0	0	0	0	0	0	0	0	0	0	0	0	0	0	0	0	0	0	0	0	0	0	0	0	0	0	0	0	0	0	0	0	0
1.9138e+12	727.03	0	0	0	0	0	0	0	0	0	0	0	0	0	0	0	0	0	0	0	0	0	0	0	0	0	0	0	0	0	0	0	0	0	0	0	0	0	0	0	0	0	0	0	0	0	0	0	0
1.9593e+12	705.23	0	0	0	0	0	0	0	0	0	0	0	0	0	0	0	0	0	0	0	0	0	0	0	0	0	0	0	0	0	0	0	0	0	0	0	0	0	0	0	0	0	0	0	0	0	0	0	0
2.0049e+12	695.09	0	0	0	0	0	0	0	0	0	0	0	0	0	0	0	0	0	0	0	0	0	0	0	0	0	0	0	0	0	0	0	0	0	0	0	0	0	0	0	0	0	0	0	0	0	0	0	0
2.0505e+12	702.32	0	0	0	0	0	0	0	0	0	0	0	0	0	0	0	0	0	0	0	0	0	0	0	0	0	0	0	0	0	0	0	0	0	0	0	0	0	0	0	0	0	0	0	0	0	0	0	0
2.096e+12	718.73	0	0	0	0	0	0	0	0	0	0	0	0	0	0	0	0	0	0	0	0	0	0	0	0	0	0	0	0	0	0	0	0	0	0	0	0	0	0	0	0	0	0	0	0	0	0	0	0
2.1416e+12	706.34	0	0	0	0	0	0	0	0	0	0	0	0	0	0	0	0	0	0	0	0	0	0	0	0	0	0	0	0	0	0	0	0	0	0	0	0	0	0	0	0	0	0	0	0	0	0	0	0
2.1872e+12	697.99	0	0	0	0	0	0	0	0	0	0	0	0	0	0	0	0	0	0	0	0	0	0	0	0	0	0	0	0	0	0	0	0	0	0	0	0	0	0	0	0	0	0	0	0	0	0	0	0
2.2327e+12	738.3	0	0	0	0	0	0	0	0	0	0	0	0	0	0	0	0	0	0	0	0	0	0	0	0	0	0	0	0	0	0	0	0	0	0	0	0	0	0	0	0	0	0	0	0	0	0	0	0
2.2783e+12	716.77	0	0	0	0	0	0	0	0	0	0	0	0	0	0	0	0	0	0	0	0	0	0	0	0	0	0	0	0	0	0	0	0	0	0	0	0	0	0	0	0	0	0	0	0	0	0	0	0
2.3239e+12	707.47	0	0	0	0	0	0	0	0	0	0	0	0	0	0	0	0	0	0	0	0	0	0	0	0	0	0	0	0	0	0	0	0	0	0	0	0	0	0	0	0	0	0	0	0	0	0	0	0
2.3694e+12	753.37	0	0	0	0	0	0	0	0	0	0	0	0	0	0	0	0	0	0	0	0	0	0	0	0	0	0	0	0	0	0	0	0	0	0	0	0	0	0	0	0	0	0	0	0	0	0	0	0
2.415e+12	728.79	0	0	0	0	0	0	0	0	0	0	0	0	0	0	0	0	0	0	0	0	0	0	0	0	0	0	0	0	0	0	0	0	0	0	0	0	0	0	0	0	0	0	0	0	0	0	0	0
2.4606e+12	715.92	0	0	0	0	0	0	0	0	0	0	0	0	0	0	0	0	0	0	0	0	0	0	0	0	0	0	0	0	0	0	0	0	0	0	0	0	0	0	0	0	0	0	0	0	0	0	0	0
2.5061e+12	708.36	0	0	0	0	0	0	0	0	0	0	0	0	0	0	0	0	0	0	0	0	0	0	0	0	0	0	0	0	0	0	0	0	0	0	0	0	0	0	0	0	0	0	0	0	0	0	0	0
2.5517e+12	746.98	0	0	0	0	0	0	0	0	0	0	0	0	0	0	0	0	0	0	0	0	0	0	0	0	0	0	0	0	0	0	0	0	0	0	0	0	0	0	0	0	0	0	0	0	0	0	0	0
2.5973e+12	725.35	0	0	0	0	0	0	0	0	0	0	0	0	0	0	0	0	0	0	0	0	0	0	0	0	0	0	0	0	0	0	0	0	0	690.04	0	0	0	0	0	0	0	0	0	0	0	0	0	0
2.6428e+12	715.84	0	0	0	0	0	0	0	0	0	0	0	0	0	0	0	0	0	0	0	0	0	0	0	0	0	0	0	0	0	0	0	0	0	0	0	0	0	0	0	0	0	0	0	0	0	0	0	0
2.6884e+12	783.82	0	0	0	0	0	0	0	0	0	0	0	0	0	0	0	0	0	0	0	0	0	0	0	0	0	0	0	0	0	0	0	0	0	697.13	0	0	0	0	0	0	0	0	0	0	0	0	0	0
2.734e+12	737.06	0	0	0	0	0	0	0	0	0	0	0	0	0	0	0	0	0	0	0	0	0	0	0	0	0	0	0	0	0	0	0	0	0	696.61	0	0	0	0	0	0	0	0	0	0	0	0	0	0
2.7795e+12	724.01	0	0	0	0	0	0	0	0	0	0	0	0	0	0	0	0	0	0	0	0	0	0	0	0	0	0	0	0	0	0	0	0	0	697.13	0	0	0	0	0	0	0	0	0	0	0	0	0	0
2.8251e+12	716.28	0	0	0	0	0	0	0	0	0	0	0	0	0	0	0	0	0	0	0	0	0	0	0	0	0	0	0	0	0	0	0	0	0	696.16	0	0	0	0	0	0	0	0	0	0	0	0	0	0
2.8707e+12	754.8	0	0	0	0	0	0	0	0	0	0	0	0	0	0	0	0	0	0	0	0	0	0	0	0	0	0	0	0	0	0	0	0	0	702.8	0	692.59	0	0	0	0	0	0	0	0	0	0	0	0
2.9162e+12	733.3	0	0	0	0	0	0	0	0	0	0	0	0	0	0	0	0	0	0	0	0	0	0	0	0	0	0	0	0	0	0	0	0	0	703.96	0	692.04	0	0	0	0	0	0	0	0	0	0	0	0
2.9618e+12	723.63	0	0	0	0	0	0	0	0	0	0	0	0	0	0	0	0	0	0	0	0	0	0	0	0	0	0	0	0	0	0	0	0	0	703.32	0	691.94	0	0	0	0	0	0	0	0	0	0	0	0
3.0074e+12	792.6	0	0	0	0	0	0	0	0	0	0	0	0	0	0	0	0	0	0	0	0	0	0	0	0	0	0	0	0	0	0	0	0	0	708.81	0	700.09	0	0	0	0	0	0	0	0	0	0	0	0
3.0529e+12	744.91	0	0	0	0	0	0	0	0	0	0	0	0	0	0	0	0	0	0	0	0	0	0	0	0	0	0	0	0	0	0	0	0	0	709.9	0	699.23	0	0	0	0	0	0	0	0	0	0	0	0
3.0985e+12	731.51	0	0	0	0	0	0	0	0	0	0	0	0	0	0	0	0	0	0	0	0	0	0	0	0	0	0	0	0	0	0	0	0	0	710.1	0	699.17	0	0	0	0	0	0	0	0	0	0	0	0
3.144e+12	723.68	0	0	0	0	0	0	0	0	0	0	0	0	0	0	0	0	0	0	0	0	0	0	0	0	0	0	0	0	0	0	0	0	0	708.49	0	698.87	0	0	0	0	0	0	0	0	0	0	0	0
3.1896e+12	762.32	0	0	0	0	0	0	0	0	0	0	0	0	0	0	0	0	693.9	0	0	0	0	0	0	0	0	0	0	0	0	0	0	0	0	714.46	0	705.91	0	0	0	0	0	0	0	0	0	0	0	0
3.2352e+12	740.65	0	0	0	0	0	0	0	0	0	0	0	0	0	0	0	0	693.21	0	0	0	0	0	0	0	0	0	0	0	0	0	0	0	0	716.29	0	705.72	0	0	0	0	0	0	0	0	0	0	0	0
3.2807e+12	730.69	0	0	0	0	0	0	0	0	0	0	0	0	0	0	0	0	692.88	0	0	0	0	0	0	0	0	0	0	0	0	0	0	0	0	715.02	0	705.65	0	0	0	0	0	0	0	0	0	0	0	0
3.3263e+12	796.77	0	0	0	0	0	0	0	0	0	0	0	696.91	0	0	0	0	700.87	0	0	0	0	0	0	0	0	0	0	0	0	0	0	0	0	718.8	0	712.48	0	0	0	0	0	0	0	0	0	0	0	0
3.3719e+12	752.17	0	0	0	0	0	0	0	0	0	0	0	696.31	0	0	0	0	700.02	0	0	0	0	0	0	0	0	0	0	0	0	0	0	0	0	721.55	0	711.79	0	0	0	0	0	0	0	0	0	0	0	0
3.4174e+12	738.51	0	0	0	0	0	0	0	0	0	0	0	695.87	0	0	0	0	699.64	0	0	0	0	0	0	0	0	0	0	0	0	0	0	0	0	721.27	0	712.06	0	0	0	0	0	0	0	0	0	0	0	0
3.463e+12	730.48	0	0	0	0	0	0	0	0	0	0	0	695.6	0	0	0	0	699.27	0	0	0	0	0	0	0	0	0	0	0	0	0	0	0	0	719.05	0	711.59	0	0	0	0	0	0	0	0	0	0	0	0
3.5086e+12	769.05	0	0	0	0	0	0	0	0	0	0	0	703.14	0	0	0	0	706.4	0	0	0	0	0	0	0	0	0	0	0	0	0	0	0	0	725.28	0	717.55	0	0	0	0	0	0	0	0	0	0	0	0
3.5541e+12	747.68	0	0	0	0	0	0	0	0	0	0	0	702.61	0	0	0	0	705.88	0	0	0	0	0	0	0	0	0	0	0	0	0	0	0	0	727.15	0	717.98	0	0	0	0	0	0	0	0	0	0	0	0
3.5997e+12	737.5	0	0	0	0	0	0	0	0	0	0	0	702.35	0	0	0	0	705.63	0	0	0	0	0	0	0	0	0	0	0	0	0	0	0	0	725.22	0	717.89	0	0	0	0	0	0	0	0	0	0	0	0
3.6453e+12	800.23	0	0	0	0	0	691.52	0	0	0	0	0	709.67	0	0	0	0	712.61	0	0	0	0	0	0	0	0	0	0	0	0	0	0	0	0	728.01	0	723.5	0	0	0	0	0	0	0	0	0	0	0	0
3.6908e+12	759.12	0	0	0	0	0	0	0	0	0	0	0	708.96	0	0	0	0	711.74	0	0	0	0	0	0	0	0	0	0	0	0	0	0	0	0	732.25	0	723.33	0	0	0	0	0	0	0	0	0	0	0	0
3.7364e+12	745.22	0	0	0	0	0	0	0	0	0	0	0	708.69	0	0	0	0	711.62	0	0	0	0	0	0	0	0	0	0	0	0	0	0	0	0	731.24	0	723.79	0	0	0	0	0	0	0	0	0	0	0	0
3.782e+12	736.93	0	0	0	0	0	0	0	0	0	0	0	708.44	0	0	0	0	711.2	0	0	0	0	0	0	0	0	0	0	0	0	0	0	0	0	728.42	0	723.02	0	0	0	0	0	0	0	0	0	0	0	0
3.8275e+12	775.34	0	0	0	0	0	695.68	0	0	0	0	0	715.07	0	0	0	0	717.37	0	0	0	0	0	0	0	0	0	0	0	0	0	0	0	0	735.59	0	728.21	0	0	0	0	0	0	0	0	0	0	0	0
3.8731e+12	754.18	0	0	0	0	0	694.63	0	0	0	0	0	714.62	0	0	0	0	717.16	0	0	0	0	0	0	0	0	0	0	0	0	0	0	0	0	736.94	0	729.18	0	0	0	0	0	0	0	0	0	0	0	0
3.9187e+12	743.69	0	0	0	0	0	693.82	0	0	0	0	0	714.47	0	0	0	0	716.98	0	0	0	0	0	0	0	0	0	0	0	0	0	0	0	0	734.31	0	728.85	0	0	0	0	0	0	0	0	0	0	0	0
3.9642e+12	802.96	0	0	0	0	0	701.16	0	0	0	0	0	720.99	0	0	0	0	723	0	0	0	0	0	0	0	0	0	0	0	0	0	0	0	0	736.84	0	733.34	0	0	0	0	0	0	0	0	0	0	0	0
4.0098e+12	765.36	0	0	0	0	0	699.83	0	0	0	0	0	720.22	0	0	0	0	722.29	0	0	0	0	0	0	0	0	0	0	0	0	0	0	0	0	741.9	0	733.92	0	0	0	0	0	0	0	0	0	0	0	0
4.0554e+12	751.3	0	0	0	0	0	699.12	0	0	0	0	0	720.12	0	0	0	0	722.38	0	0	0	0	0	0	0	0	0	0	0	0	0	0	0	0	740.1	0	734.36	0	0	0	0	0	0	0	0	0	0	0	0
4.1009e+12	792.94	0	0	0	0	0	706.37	0	0	0	0	0	726.7	0	0	0	0	728.56	0	0	0	0	695.58	0	0	0	0	0	0	0	0	0	0	0	740.92	0	739.11	0	0	0	0	0	0	0	0	0	0	0	0
4.1465e+12	780.86	0	0	0	0	0	704.66	0	0	0	0	0	725.67	0	0	0	0	727.19	0	0	0	0	694.41	0	0	0	0	0	0	0	0	0	0	0	745.1	0	738.06	0	0	0	0	0	0	0	0	0	0	0	0
4.1921e+12	760.21	0	0	0	0	0	704	0	0	0	0	0	725.43	0	0	0	0	727.35	0	0	0	0	693.29	0	0	0	0	0	0	0	0	0	0	0	745.67	0	739.4	0	0	0	0	0	0	0	0	0	0	0	0
4.2376e+12	749.57	0	0	0	0	0	703.14	0	0	0	0	0	725.33	0	0	0	0	727.12	0	0	0	0	692.32	0	0	0	0	0	0	0	0	0	0	0	742.41	0	738.75	0	0	0	0	0	0	0	0	0	0	0	0
4.2832e+12	805.64	0	0	0	0	0	709.42	0	0	0	0	0	731.12	0	0	0	0	732.25	0	0	0	0	699.83	0	0	0	0	0	0	0	0	0	0	0	745.5	0	742.37	0	0	0	0	0	0	0	0	0	0	0	0
4.3288e+12	771.23	0	0	0	0	0	708.46	0	0	0	0	0	730.43	0	0	0	0	731.9	0	0	0	0	698.65	0	0	0	0	0	0	0	0	0	0	0	750.61	0	743.73	0	0	0	0	0	0	0	0	0	0	0	0
4.3743e+12	757.14	0	0	0	0	0	707.9	0	0	0	0	0	730.5	0	0	0	0	732.1	0	0	0	0	697.64	0	0	0	0	0	0	0	0	0	0	0	748.09	0	743.97	0	0	0	0	0	0	0	0	0	0	0	0
4.4199e+12	826.26	0	0	0	0	0	714.21	0	0	0	0	0	736.47	0	0	0	0	737.49	0	0	0	0	704.92	0	0	0	0	0	0	0	0	0	0	0	747.84	0	747.74	0	0	0	0	0	0	0	0	0	0	0	0
4.4655e+12	785.99	0	0	0	0	0	712.58	0	0	0	0	0	735.29	0	0	0	0	736.17	0	0	0	0	703.69	0	0	0	0	0	0	0	0	0	0	0	753.86	0	747.27	0	0	0	0	0	0	0	0	0	0	0	0
4.511e+12	765.89	0	0	0	0	0	712.27	0	0	0	0	0	735.3	0	0	0	0	736.65	0	0	0	0	702.66	0	0	0	0	0	0	0	0	0	0	0	753.58	0	748.7	0	0	0	0	0	0	0	0	0	0	0	0
4.5566e+12	755.05	0	0	0	0	0	711.35	0	0	0	0	0	735.18	0	0	0	0	736.27	0	0	0	0	701.82	0	0	0	0	0	0	0	0	0	0	0	749.77	0	747.69	0	0	0	0	0	0	0	0	0	0	0	0
4.6022e+12	808.16	0	0	0	0	0	716.71	0	0	0	0	0	740.25	0	0	0	0	740.63	0	0	0	0	708.53	0	0	0	0	0	0	0	0	0	0	0	753.92	0	750.73	0	0	0	0	0	0	0	0	0	0	0	0
4.6477e+12	776.58	0	0	0	0	0	716.2	0	0	0	0	0	739.76	0	0	0	0	740.72	0	0	0	0	707.34	0	0	0	0	0	0	0	0	0	0	0	758.46	0	752.7	0	0	0	0	0	0	0	0	0	0	0	0
4.6933e+12	762.48	0	0	0	0	0	715.7	0	0	0	0	0	739.93	0	0	0	0	740.9	0	0	0	0	706.54	0	0	0	0	0	0	0	0	0	0	0	755.32	0	752.67	0	0	0	0	0	0	0	0	0	0	0	0
4.7389e+12	835.24	0	0	0	0	0	721.14	0	0	0	0	0	745.3	0	0	0	0	745.54	0	0	0	0	713.15	0	0	0	0	0	0	0	0	0	0	0	754.28	0	755.59	0	0	0	0	0	0	0	0	0	0	0	0
4.7844e+12	790.55	0	0	0	0	0	719.74	0	0	0	0	0	744.09	0	0	0	0	744.43	0	0	0	0	711.83	0	0	0	0	0	0	0	0	0	0	0	761.76	0	755.84	0	0	0	0	0	0	0	0	0	0	0	0
4.83e+12	771.1	0	0	0	0	0	719.71	0	0	0	0	0	744.33	0	0	0	0	745.12	0	0	0	0	710.95	0	0	0	0	0	0	0	0	0	0	0	760.7	0	757.19	0	0	0	0	0	0	0	0	0	0	0	0
4.8756e+12	760.17	0	0	0	0	0	718.65	0	0	0	0	0	744.14	0	0	0	0	744.55	0	0	0	0	710.19	0	0	0	0	0	0	0	0	0	0	0	756.46	0	755.86	0	0	0	0	0	0	0	0	0	0	0	0
4.9211e+12	810.52	0	0	0	0	0	723.28	0	0	0	0	0	748.62	0	0	0	0	748.31	0	0	0	0	716.21	0	0	0	0	0	0	0	0	0	0	0	761.87	0	758.67	0	0	0	0	0	0	0	0	0	0	0	0
4.9667e+12	781.51	0	0	0	0	0	723.26	0	0	0	0	0	748.39	0	0	0	0	748.83	0	0	0	0	715.11	0	0	0	0	0	0	0	0	0	0	0	765.54	0	760.98	0	0	0	0	0	0	0	0	0	0	0	0
5.0123e+12	767.55	0	0	0	0	0	722.72	0	0	0	0	0	748.58	0	0	0	0	748.92	0	0	0	0	714.43	0	0	0	0	0	0	0	0	0	0	0	761.9	0	760.66	0	0	0	0	0	0	0	0	0	0	0	0
5.0578e+12	837.79	0	0	0	0	0	727.34	0	0	0	0	0	753.39	0	0	0	0	752.89	0	0	0	0	720.47	0	0	0	0	0	0	0	0	0	0	0	760.64	0	762.89	0	0	0	0	0	0	0	0	0	0	0	0
5.1034e+12	794.73	0	0	0	0	0	726.34	0	0	0	0	0	752.26	0	0	0	0	752.11	0	0	0	0	719.1	0	0	0	0	0	0	0	0	0	0	0	768.9	0	763.82	0	0	0	0	0	0	0	0	0	0	0	0
5.1489e+12	776.01	0	0	0	0	0	726.44	0	0	0	0	0	752.65	0	0	0	0	752.87	0	0	0	0	718.39	0	0	0	0	0	0	0	0	0	0	0	767.19	0	764.96	0	0	0	0	0	0	0	0	0	0	0	0
5.1945e+12	765.05	0	0	0	0	0	725.2	0	0	0	0	0	752.33	0	0	0	0	752.09	0	0	0	0	717.66	0	0	0	0	0	0	0	0	0	0	0	762.6	0	763.34	0	0	0	0	0	0	0	0	0	0	0	0
5.2401e+12	812.78	0	0	0	0	0	729.31	0	0	0	0	0	756.31	0	0	0	0	755.45	0	0	0	0	723.07	0	0	0	0	0	0	0	0	0	0	0	769.25	0	766.12	0	0	0	0	0	0	0	0	0	0	0	0
5.2856e+12	786.04	0	0	0	0	0	729.71	0	0	0	0	0	756.33	0	0	0	0	756.29	0	0	0	0	722.1	0	0	0	0	0	0	0	0	0	0	0	771.94	0	768.51	0	0	0	0	0	0	0	0	0	0	0	0
5.3312e+12	772.27	0	0	0	0	0	729.03	0	0	0	0	0	756.47	0	0	0	0	756.23	0	0	0	0	721.53	0	0	0	0	0	0	0	0	0	0	0	767.92	0	767.92	0	0	0	0	0	0	0	0	0	0	0	0
5.3768e+12	838.19	0	0	0	0	0	732.92	0	0	0	0	0	760.76	0	0	0	0	759.6	0	0	0	0	727.03	0	0	0	0	0	0	0	0	0	0	0	767.05	0	769.62	0	0	0	0	0	0	0	0	0	0	0	0
5.4223e+12	798.48	0	0	0	0	0	732.44	0	0	0	0	0	759.8	0	0	0	0	759.21	0	0	0	0	725.66	0	0	0	0	0	0	0	0	0	0	0	775.33	0	771.14	0	0	0	0	0	0	0	0	0	0	0	0
5.4679e+12	780.5	0	0	0	0	0	732.54	0	0	0	0	0	760.25	0	0	0	0	759.94	0	0	0	0	725.11	0	0	0	0	0	0	0	0	0	0	0	773.09	0	772.03	0	0	0	0	0	0	0	0	0	0	0	0
5.5135e+12	769.55	0	0	0	0	0	731.08	0	0	0	0	0	759.81	0	0	0	0	758.96	0	0	0	0	724.38	0	0	0	0	0	0	0	0	0	0	0	768.24	0	770.2	0	0	0	0	0	0	0	0	0	0	0	0
5.559e+12	814.91	0	0	0	0	0	734.89	0	0	0	0	0	763.44	0	0	0	0	762.09	0	0	0	0	729.25	0	693.18	0	0	0	0	0	0	0	0	0	775.97	0	773.13	0	0	0	0	0	0	0	0	0	0	0	0
5.6046e+12	790.18	0	0	0	0	0	735.6	0	0	0	0	0	763.65	0	0	0	0	763.13	0	0	0	0	728.45	0	692.92	0	0	0	0	0	0	0	0	0	777.74	0	775.44	0	0	0	0	0	0	0	0	0	0	0	0
5.6502e+12	776.66	0	0	0	0	0	734.73	0	0	0	0	0	763.73	0	0	0	0	762.91	0	0	0	0	727.93	0	692.66	0	0	0	0	0	0	0	0	0	773.45	0	774.62	0	0	0	0	0	0	0	0	0	0	0	0
5.6957e+12	837.98	0	0	0	0	0	737.98	0	0	0	0	0	767.59	0	0	0	0	765.8	0	0	0	0	732.94	0	698.84	0	0	0	0	0	0	0	0	0	773.45	0	776.01	0	0	0	0	0	0	0	0	0	0	0	0
5.7413e+12	801.94	0	0	0	0	0	738.08	0	0	0	0	0	766.83	0	0	0	0	765.8	0	0	0	0	731.64	0	698.56	0	0	0	0	0	0	0	0	0	781.15	0	777.95	0	0	0	0	0	0	0	0	0	0	0	0
5.7869e+12	784.73	0	0	0	0	0	738.08	0	0	0	0	0	767.28	0	0	0	0	766.44	0	0	0	0	731.23	0	698.28	0	0	0	0	0	0	0	0	0	778.5	0	778.57	0	0	0	0	0	0	0	0	0	0	0	0
5.8324e+12	773.85	0	0	0	0	0	736.38	0	0	0	0	0	766.72	0	0	0	0	765.28	0	0	0	0	730.44	0	698	0	0	0	0	0	0	0	0	0	773.47	0	776.58	0	0	0	0	0	0	0	0	0	0	0	0
5.878e+12	816.98	0	0	0	0	0	740.1	0	0	0	0	0	770.12	0	0	0	691.32	768.33	0	0	0	0	734.87	0	703.94	0	0	0	0	0	0	0	0	0	782.1	0	779.73	0	0	0	0	0	0	0	0	0	0	0	0
5.9236e+12	794.04	0	0	0	0	0	740.99	0	0	0	0	0	770.45	0	0	0	690.78	769.45	0	0	0	0	734.27	0	703.64	0	0	0	0	0	0	0	0	0	783.05	0	781.82	0	0	0	0	0	0	0	0	0	0	0	0
5.9691e+12	780.82	0	0	0	0	0	739.88	0	0	0	0	0	770.43	0	0	0	690.25	769.06	0	0	0	0	733.75	0	703.34	0	0	0	0	0	0	0	0	0	778.56	0	780.81	0	0	0	0	0	0	0	0	0	0	0	0
6.0147e+12	837.73	0	0	0	0	0	742.63	0	0	0	0	0	773.93	0	0	0	696.47	771.6	0	0	0	0	738.29	0	709.08	0	0	0	0	0	0	0	0	0	779.71	0	782.06	0	0	0	0	0	0	0	0	0	0	0	690.44
6.0603e+12	805.14	0	0	0	0	0	743.28	0	0	0	0	0	773.35	0	0	0	695.91	771.92	0	0	0	0	737.12	0	708.76	0	0	0	0	0	0	0	0	0	786.46	0	784.21	0	0	0	0	0	0	0	0	0	0	0	0
6.1058e+12	788.66	0	0	0	0	0	743.11	0	0	0	0	0	773.76	0	0	0	695.37	772.42	0	0	0	0	736.81	0	708.44	0	0	0	0	0	0	0	0	0	783.48	0	784.58	0	0	0	0	0	0	0	0	0	0	0	0
6.1514e+12	834.66	0	0	0	0	0	746.27	0	0	0	0	0	777.96	0	0	0	701.38	775.73	0	0	0	0	741.71	0	714	0	0	0	0	0	0	0	0	0	780.54	0	786.42	0	0	0	0	0	0	0	0	0	0	0	0
6.197e+12	818.99	0	0	0	0	0	744.98	0	0	0	0	0	776.33	0	0	0	700.83	774.16	0	0	0	0	740.01	0	713.66	0	0	0	0	0	0	0	0	0	787.67	0	785.86	0	0	0	0	0	0	0	0	0	0	0	0
6.2425e+12	797.61	0	0	0	0	0	745.92	0	0	0	0	0	776.72	0	0	0	700.28	775.27	0	0	0	0	739.6	0	713.32	0	0	0	0	0	0	0	0	0	787.92	0	787.69	0	0	0	0	0	0	0	0	0	0	0	0
6.2881e+12	784.71	0	0	0	0	0	744.57	0	0	0	0	0	776.6	0	0	0	699.73	774.73	0	0	0	0	739.05	0	712.98	0	0	0	0	0	0	0	0	0	783.3	0	786.54	0	0	0	0	0	0	0	0	0	0	0	0
6.3337e+12	837.68	0	0	0	0	0	746.97	0	0	0	0	0	779.84	0	0	0	705.48	777.03	0	0	0	0	743.16	0	718.36	0	0	0	0	0	0	0	0	0	785.64	0	787.8	0	0	0	0	0	0	0	0	0	0	0	691.83
6.3792e+12	808.1	0	0	0	0	0	748.09	0	0	0	0	0	779.43	0	0	0	704.93	777.59	0	0	0	0	742.18	0	718.01	0	0	0	0	0	0	0	0	0	791.32	0	790.02	0	0	0	0	0	0	0	0	0	0	0	0
6.4248e+12	792.32	0	0	0	0	0	747.71	0	0	0	0	0	779.77	0	0	0	704.38	777.95	0	0	0	0	741.92	0	717.66	0	0	0	0	0	0	0	0	0	788.09	0	790.17	0	0	0	0	0	0	0	0	0	0	0	0
6.4704e+12	852.2	0	0	0	0	0	750.33	0	0	0	0	0	783.68	0	0	0	709.91	780.92	0	0	0	0	746.44	0	722.89	0	0	0	0	0	0	0	0	0	784.94	0	791.73	0	0	0	0	0	0	0	0	0	0	0	0
6.5159e+12	820.93	0	0	0	0	0	749.58	0	0	0	0	0	782.18	0	0	0	709.35	779.64	0	0	0	0	744.76	0	722.53	0	0	0	0	0	0	0	0	0	792.76	0	791.62	0	0	0	0	0	0	0	0	0	0	0	691.36
6.5615e+12	800.94	0	0	0	0	0	750.44	0	0	0	0	0	782.58	0	0	0	708.79	780.67	0	0	0	0	744.52	0	722.17	0	0	0	0	0	0	0	0	0	792.42	0	793.18	0	0	0	0	0	0	0	0	0	0	0	0
6.6071e+12	788.39	0	0	0	0	0	748.87	0	0	0	0	0	782.37	0	0	0	708.24	780	0	0	0	0	743.92	0	721.81	0	0	0	0	0	0	0	0	0	787.72	0	791.91	0	0	0	0	0	0	0	0	0	0	0	0
6.6526e+12	837.85	0	0	0	0	0	751.1	0	0	0	0	0	785.39	0	0	0	713.56	782.16	0	0	0	0	747.65	0	726.87	0	0	0	0	0	0	0	0	0	791.2	0	793.29	0	0	0	0	0	0	0	0	0	0	0	694.35
6.6982e+12	810.89	0	0	0	0	0	752.56	0	0	0	0	0	785.13	0	0	0	713	782.89	0	0	0	0	746.88	0	726.5	0	0	0	0	0	0	0	0	0	795.8	0	795.45	0	0	0	0	0	0	0	0	0	0	0	0
6.7438e+12	795.79	0	0	0	0	0	751.94	0	0	0	0	0	785.38	0	0	0	712.45	783.1	0	0	0	0	746.63	0	726.14	0	0	0	0	0	0	0	0	0	792.39	0	795.39	0	0	0	0	0	0	0	0	0	0	0	0
6.7893e+12	857.25	0	0	0	0	0	754.08	0	0	0	0	0	789.03	0	0	0	717.59	785.78	0	0	0	0	750.79	0	731.06	0	0	0	0	0	0	0	0	0	789.36	0	796.72	0	0	0	0	0	0	0	0	0	0	0	0
6.8349e+12	822.84	0	0	0	0	0	753.92	0	0	0	0	0	787.67	0	0	0	717.03	784.79	0	0	0	0	749.19	0	730.68	0	0	0	0	0	0	0	0	0	797.46	0	797	0	0	0	0	0	0	0	0	0	0	0	693.03
6.8805e+12	804.08	0	0	0	0	0	754.63	0	0	0	0	0	788.05	0	0	0	716.46	785.71	0	0	0	0	749.07	0	730.3	0	0	0	0	0	0	0	0	0	796.61	0	798.29	0	0	0	0	0	0	0	0	0	0	0	0
6.926e+12	791.88	0	0	0	0	0	752.83	0	0	0	0	0	787.74	0	0	0	715.9	784.92	0	0	0	0	748.39	0	729.92	0	0	0	0	0	0	0	0	0	791.87	0	796.91	0	0	0	0	0	0	0	0	0	0	0	0
6.9716e+12	838.23	0	0	0	0	0	755.05	0	0	0	0	0	790.62	0	0	0	720.88	787.02	0	0	0	0	751.82	0	734.7	0	0	0	0	0	0	0	0	0	796.36	0	798.46	0	0	0	0	0	0	0	0	0	0	0	696.95
7.0172e+12	813.53	0	0	0	0	0	756.7	0	0	0	0	0	790.45	0	0	0	720.31	787.84	0	0	0	0	751.26	0	734.31	0	0	0	0	0	0	0	0	0	799.97	0	800.49	0	0	0	0	0	0	0	0	0	0	0	0
7.0627e+12	799.06	0	0	0	0	0	755.84	0	0	0	0	0	790.61	0	0	0	719.75	787.89	0	0	0	0	750.99	0	733.93	0	0	0	0	0	0	0	0	0	796.41	0	800.25	0	0	0	0	0	0	0	0	0	0	0	0
7.1083e+12	858.23	0	0	0	0	0	757.56	0	0	0	0	0	794.03	0	0	0	724.57	790.33	0	0	0	0	754.82	0	738.59	0	0	0	691.37	0	0	0	0	0	793.91	0	801.42	0	0	0	0	0	0	0	0	0	0	0	693.14
7.1539e+12	824.68	0	0	0	0	0	757.99	0	0	0	0	0	792.82	0	0	0	724	789.62	0	0	0	0	753.35	0	738.19	0	0	0	690.71	0	0	0	0	0	801.79	0	802.03	0	0	0	0	0	0	0	0	0	0	0	695
7.1994e+12	807.02	0	0	0	0	0	758.48	0	0	0	0	0	793.15	0	0	0	723.43	790.41	0	0	0	0	753.31	0	737.79	0	0	0	690.04	0	0	0	0	0	800.52	0	803.06	0	0	0	0	0	0	0	0	0	0	0	0
7.245e+12	795.17	0	0	0	0	0	756.48	0	0	0	0	0	792.77	0	0	0	722.86	789.52	0	0	0	0	752.54	0	737.39	0	0	0	0	0	0	0	0	0	795.76	0	801.61	0	0	0	0	0	0	0	0	0	0	0	0
7.2905e+12	838.76	0	0	0	0	692.37	758.84	0	0	0	0	0	795.54	0	0	0	727.54	791.62	0	0	0	0	755.71	0	741.93	0	0	0	694.96	0	0	0	0	0	801.12	0	803.37	0	0	0	0	0	0	0	0	0	0	0	699.18
7.3361e+12	815.99	0	0	0	0	691.97	760.54	0	0	0	0	0	795.44	0	0	0	726.97	792.46	0	0	0	0	755.34	0	741.52	0	0	0	694.28	0	0	0	0	0	803.84	0	805.22	0	0	0	0	0	0	0	0	0	0	0	0
7.3817e+12	802.12	0	0	0	0	691.57	759.44	0	0	0	0	0	795.51	0	0	0	726.4	792.38	0	0	0	0	755.03	0	741.11	0	0	0	693.61	0	0	0	0	0	800.17	0	804.82	0	0	0	0	0	0	0	0	0	0	0	0
7.4272e+12	857.83	0	0	0	0	697.11	760.82	0	0	0	0	0	798.74	0	0	0	730.95	794.62	0	0	0	0	758.54	0	745.54	0	0	0	699.09	0	0	0	0	0	798.49	0	805.9	0	0	0	0	0	0	0	0	0	0	0	696
7.4728e+12	826.45	0	0	0	0	696.69	761.8	0	0	0	0	0	797.68	0	0	0	730.37	794.16	0	0	0	0	757.25	0	745.12	0	0	0	698.37	0	0	0	0	0	805.79	0	806.76	0	0	0	0	0	0	0	0	0	0	0	695.86
7.5184e+12	809.78	0	0	0	0	696.27	762.06	0	0	0	0	0	797.95	0	0	0	729.8	794.81	0	0	0	0	757.24	0	744.71	0	0	0	697.68	0	0	0	0	0	804.17	0	807.54	0	0	0	0	0	0	0	0	0	0	0	0
7.5639e+12	798.27	0	0	0	0	695.86	759.87	0	0	0	0	0	797.5	0	0	0	729.22	793.83	0	0	0	0	756.38	0	744.29	0	0	0	697.01	0	0	0	0	0	799.41	0	806.03	0	0	0	0	0	0	0	0	0	0	0	0
7.6095e+12	839.42	0	0	0	0	701.19	762.47	0	0	0	0	0	800.19	0	0	0	733.65	795.98	0	0	0	0	759.37	0	748.62	0	0	0	702.28	0	0	0	0	0	805.53	0	808.01	0	0	0	0	0	0	0	0	0	0	0	701.16
7.6551e+12	818.33	0	0	0	0	700.77	764.12	0	0	0	0	0	800.14	0	0	0	733.07	796.8	0	0	0	0	759.17	0	748.19	0	0	0	701.59	0	0	0	0	0	807.45	0	809.67	0	0	0	0	0	0	0	0	0	0	0	690.28
7.7006e+12	805.02	0	0	0	0	700.36	762.79	0	0	0	0	0	800.13	0	0	0	732.5	796.59	0	0	0	0	758.79	0	747.76	0	0	0	700.89	0	0	0	0	0	803.7	0	809.12	0	0	0	0	0	0	0	0	0	0	0	0
7.7462e+12	857.07	0	0	0	0	705.51	763.95	0	0	0	0	0	803.18	0	0	0	736.82	798.67	0	0	0	0	762.02	0	752	0	0	0	705.96	0	0	0	0	0	803.01	0	810.15	0	0	0	0	0	0	0	0	0	0	0	700.08
7.7918e+12	828.17	0	0	0	0	705.08	765.39	0	0	0	0	0	802.25	0	0	0	736.23	798.44	0	0	0	0	760.92	0	751.57	0	0	0	705.29	0	0	0	0	0	809.52	0	811.19	0	0	0	0	0	0	0	0	0	0	0	697.64
7.8373e+12	812.38	0	0	0	0	704.66	765.39	0	0	0	0	0	802.46	0	0	0	735.65	798.95	0	0	0	0	760.93	0	751.13	0	0	0	704.62	0	0	0	0	0	807.6	0	811.75	0	0	0	0	0	0	0	0	0	0	0	0
7.8829e+12	810.39	0	0	0	0	709.64	767.21	0	0	0	0	0	806.19	0	0	0	739.88	801.97	0	0	0	0	764.82	0	755.29	0	0	0	709.49	0	0	0	0	0	804.78	0	813.74	0	0	0	0	0	0	0	0	0	0	0	0
7.9285e+12	840.17	0	0	0	0	709.21	765.94	0	0	0	0	0	804.58	0	0	0	739.29	800.11	0	0	0	0	762.83	0	754.84	0	0	0	708.81	0	0	0	0	0	809.6	0	812.37	0	0	0	0	0	0	0	0	0	0	0	702.1
7.974e+12	820.54	0	0	0	0	708.78	767.45	0	0	0	0	0	804.56	0	0	0	738.7	800.88	0	0	0	0	762.76	0	754.4	0	0	0	708.14	0	0	0	0	0	810.84	0	813.83	0	0	0	0	0	0	0	0	0	0	0	691.35
8.0196e+12	807.75	0	0	0	0	708.35	765.91	0	0	0	0	0	804.46	0	0	0	738.12	800.55	0	0	0	0	762.3	0	753.96	0	0	0	707.47	0	0	0	0	0	807.02	0	813.16	0	0	0	0	0	0	0	0	0	0	0	0
8.0652e+12	856.35	0	0	0	0	713.16	766.98	0	0	0	0	0	807.35	0	0	0	742.24	802.52	0	0	0	0	765.28	0	758.03	0	0	0	712.18	0	0	0	0	0	807.35	0	814.2	0	0	0	0	0	0	0	0	0	0	0	702.22
8.1107e+12	829.82	0	0	0	0	712.73	768.74	0	0	0	0	0	806.55	0	0	0	741.65	802.46	0	0	0	0	764.39	0	757.57	0	0	0	711.51	0	0	0	0	0	812.99	0	815.33	0	0	0	0	0	0	0	0	0	0	0	698.43
8.1563e+12	814.83	0	0	0	0	712.3	768.48	0	0	0	0	0	806.7	0	0	0	741.06	802.83	0	0	0	0	764.37	0	757.12	0	0	0	710.85	0	0	0	0	0	810.81	0	815.7	0	0	0	0	0	0	0	0	0	0	0	0
8.2019e+12	857.5	0	0	0	0	716.95	769.96	0	0	0	0	0	810.23	0	0	0	745.1	805.65	0	0	0	0	768	0	761.12	0	0	0	715.41	0	0	0	0	0	807.88	0	817.49	0	0	0	0	0	0	0	0	0	0	0	0
8.2474e+12	840.98	0	0	0	0	716.52	769.25	0	0	0	0	0	808.72	0	0	0	744.5	804.01	0	0	0	0	766.11	0	760.66	0	0	0	714.74	0	0	0	0	0	813.37	0	816.48	0	0	0	0	0	0	0	0	0	0	0	703.84
8.293e+12	822.62	0	0	0	0	716.08	770.55	0	0	0	0	0	808.71	0	0	0	743.91	804.71	0	0	0	0	766.13	0	760.2	0	0	0	714.08	0	0	0	0	0	814.01	0	817.73	0	0	0	0	0	0	0	0	0	0	0	692.63
8.3386e+12	810.32	0	0	0	0	715.64	768.82	0	0	0	0	0	808.53	0	0	0	743.32	804.27	0	0	0	0	765.58	0	759.74	0	0	0	713.42	0	0	0	0	0	810.14	0	816.95	0	0	0	0	0	0	0	0	0	0	0	0
8.3841e+12	855.78	0	0	0	0	720.16	769.92	0	0	0	0	0	811.3	0	0	0	747.27	806.16	0	0	0	0	768.35	0	763.65	0	0	0	717.84	0	0	0	692.05	0	811.47	0	818.06	0	0	0	0	0	0	0	0	0	0	0	705.89
8.4297e+12	831.4	0	0	0	0	719.71	771.87	0	0	0	0	0	810.61	0	0	0	746.68	806.25	0	0	0	0	767.66	0	763.19	0	0	0	717.18	0	0	0	691.31	0	816.22	0	819.24	0	0	0	0	0	0	0	0	0	0	0	700.5
8.4753e+12	817.14	0	0	0	0	719.27	771.37	0	0	0	0	0	810.69	0	0	0	746.08	806.48	0	0	0	0	767.59	0	762.72	0	0	0	716.52	0	0	0	690.59	0	813.83	0	819.42	0	0	0	0	0	0	0	0	0	0	0	0
8.5208e+12	868.72	0	0	0	0	723.66	772.53	0	0	0	0	0	814.04	0	0	0	749.96	809.11	0	0	0	0	770.98	0	766.57	0	0	0	720.82	0	0	0	695.68	0	810.9	0	821.04	0	0	0	0	0	0	0	0	0	0	0	691.46
8.5664e+12	841.83	0	0	0	0	723.21	772.39	0	0	0	0	0	812.64	0	0	0	749.36	807.7	0	0	0	0	769.22	0	766.1	0	0	0	720.16	0	0	0	694.92	0	816.86	0	820.36	0	0	0	0	0	0	0	0	0	0	0	705.04
8.612e+12	824.58	0	0	0	0	722.76	773.45	0	0	0	0	0	812.62	0	0	0	748.76	808.32	0	0	0	0	769.29	0	765.62	0	0	0	719.5	0	0	0	694.21	0	816.98	0	821.42	0	0	0	0	0	0	0	0	0	0	0	693.98
8.6575e+12	812.74	0	0	0	0	722.32	771.54	0	0	0	0	0	812.38	0	0	0	748.16	807.78	0	0	0	0	768.66	0	765.15	0	0	0	718.84	0	0	0	693.46	0	813.07	0	820.54	0	0	0	0	0	0	0	0	0	0	0	0
8.7031e+12	855.41	0	0	0	0	726.58	772.79	0	0	0	0	0	815.03	0	0	0	751.96	809.63	0	0	0	0	771.25	0	768.93	0	0	0	723.02	0	0	0	698.38	0	815.34	0	821.73	0	0	0	0	0	0	0	0	0	0	0	707.39
8.7487e+12	832.92	0	0	0	0	726.13	774.82	0	0	0	0	0	814.44	0	0	0	751.36	809.82	0	0	0	0	770.75	0	768.45	0	0	0	722.36	0	0	0	697.68	0	819.25	0	822.91	0	0	0	0	0	0	0	0	0	0	0	701.32
8.7942e+12	819.31	0	0	0	0	725.68	774.08	0	0	0	0	0	814.45	0	0	0	750.76	809.93	0	0	0	0	770.62	0	767.97	0	0	0	721.71	0	0	0	696.95	0	816.68	0	822.93	0	0	0	0	0	0	0	0	0	0	0	0
8.8398e+12	871.72	0	0	0	0	729.84	774.97	0	0	0	0	0	817.64	0	0	0	754.5	812.38	0	0	0	0	773.79	0	771.69	0	0	0	725.78	0	0	0	701.68	0	813.97	0	824.39	0	0	0	0	0	0	0	0	0	0	0	697.01
8.8854e+12	842.7	0	0	0	0	729.38	775.36	0	0	0	0	0	816.34	0	0	0	753.89	811.19	0	0	0	0	772.18	0	771.2	0	0	0	725.12	0	0	0	700.98	0	820.11	0	824.01	0	0	0	0	0	0	0	0	0	0	0	706.34
8.9309e+12	826.44	0	0	0	0	728.92	776.17	0	0	0	0	0	816.32	0	0	0	753.28	811.72	0	0	0	0	772.28	0	770.72	0	0	0	724.47	0	0	0	700.26	0	819.78	0	824.89	0	0	0	0	0	0	0	0	0	0	0	695.45
8.9765e+12	815.02	0	0	0	0	728.47	774.09	0	0	0	0	0	816	0	0	0	752.68	811.09	0	0	0	0	771.55	0	770.23	0	0	0	723.82	0	0	0	699.56	0	815.85	0	823.92	0	0	0	0	0	0	0	0	0	0	0	0
9.0221e+12	855.21	0	0	0	0	732.52	775.58	0	0	0	0	0	818.56	0	0	0	756.35	812.93	0	0	0	0	774.01	0	773.89	0	0	0	727.79	0	0	0	704.12	0	818.96	0	825.22	0	0	0	0	0	0	0	0	0	0	0	710.12
9.0676e+12	834.37	0	0	0	0	732.05	777.58	0	0	0	0	0	818.05	0	0	0	755.74	813.19	0	0	0	0	773.67	0	773.39	0	0	0	727.13	0	0	0	703.41	0	822.09	0	826.36	0	0	0	0	0	0	0	0	0	0	0	702.7
9.1132e+12	821.36	0	0	0	0	731.59	776.62	0	0	0	0	0	818	0	0	0	755.13	813.18	0	0	0	0	773.47	0	772.9	0	0	0	726.48	0	0	0	702.72	0	819.36	0	826.23	0	0	0	0	0	0	0	0	0	0	0	0
9.1588e+12	871.88	0	0	0	0	735.55	777.28	0	0	0	0	0	821.04	0	0	690.17	758.75	815.47	0	0	0	0	776.42	0	776.51	0	0	0	730.36	0	0	0	707.12	0	817.13	0	827.55	0	0	0	0	0	0	0	0	0	0	0	702.22
9.2043e+12	843.58	0	0	0	0	735.08	778.18	0	0	0	0	0	819.84	0	0	0	758.13	814.49	0	0	0	0	774.99	0	776.01	0	0	0	729.71	0	0	0	706.43	0	823.13	0	827.44	0	0	0	0	0	0	0	0	0	0	0	707.59
9.2499e+12	828.2	0	0	0	0	734.62	778.71	0	0	0	0	0	819.8	0	0	0	757.52	814.93	0	0	0	0	775.09	0	775.51	0	0	0	729.06	0	0	0	705.74	0	822.41	0	828.14	0	0	0	0	0	0	0	0	0	0	0	697.13
9.2954e+12	817.18	0	0	0	0	734.15	776.49	0	0	0	0	0	819.43	0	0	0	756.9	814.21	0	0	0	0	774.27	0	775.01	0	0	0	728.41	0	0	0	705.04	0	818.46	0	827.09	0	0	0	0	0	0	0	0	0	0	0	0
9.341e+12	855.15	0	0	0	0	738.02	778.29	0	0	0	0	0	821.9	0	0	692.58	760.46	816.07	0	0	0	0	776.64	0	778.56	0	0	0	732.2	0	0	0	709.31	0	822.33	0	828.53	0	0	0	0	0	0	0	0	0	0	0	710.71
9.3866e+12	835.76	0	0	0	0	737.55	780.18	0	0	0	0	0	821.46	0	0	691.85	759.85	816.36	0	0	0	0	776.44	0	778.05	0	0	0	731.55	0	0	0	708.63	0	824.75	0	829.61	0	0	0	0	0	0	0	0	0	0	0	703.22
9.4321e+12	823.28	0	0	0	0	737.07	779	0	0	0	0	0	821.35	0	0	691.12	759.23	816.25	0	0	0	0	776.15	0	777.54	0	0	0	730.9	0	0	0	707.94	0	821.89	0	829.35	0	0	0	0	0	0	0	0	0	0	0	690.87
9.4777e+12	871.06	0	0	0	0	740.86	779.53	0	0	0	0	0	824.24	0	0	695.75	762.74	818.39	0	0	0	0	778.92	0	781.05	0	0	0	734.61	0	0	0	712.08	0	820.32	0	830.55	0	0	0	0	0	0	0	0	0	0	0	707.36
9.5233e+12	844.45	0	0	0	0	740.38	780.84	0	0	0	0	0	823.14	0	0	694.98	762.12	817.62	0	0	0	0	777.67	0	780.54	0	0	0	733.96	0	0	0	711.4	0	825.95	0	830.68	0	0	0	0	0	0	0	0	0	0	0	708.26
9.5688e+12	829.86	0	0	0	0	739.91	781.12	0	0	0	0	0	823.08	0	0	694.21	761.5	817.96	0	0	0	0	777.75	0	780.02	0	0	0	733.31	0	0	0	710.72	0	824.89	0	831.22	0	0	0	0	0	0	0	0	0	0	0	697.84
9.6144e+12	819.2	0	0	0	0	739.43	778.75	0	0	0	0	0	822.66	0	0	693.44	760.87	817.16	0	0	0	0	776.84	0	779.51	0	0	0	732.66	0	0	0	710.04	0	820.93	0	830.1	0	0	0	0	0	0	0	0	0	0	0	0
9.66e+12	855.21	0	0	0	0	743.14	780.91	0	0	0	0	0	825.06	0	0	697.94	764.33	819.05	0	0	0	0	779.17	0	782.97	0	0	690.3	736.3	0	0	0	714.07	0	825.46	0	831.67	0	0	0	0	0	0	0	0	0	0	0	712.38
9.7055e+12	837.08	0	0	0	0	742.65	782.62	0	0	0	0	0	824.68	0	0	697.21	763.71	819.36	0	0	0	0	779.06	0	782.45	0	0	0	735.64	0	0	0	713.39	0	827.24	0	832.67	0	0	0	0	0	0	0	0	0	0	0	704.23
9.7511e+12	825.1	0	0	0	0	742.17	781.25	0	0	0	0	0	824.52	0	0	696.48	763.08	819.15	0	0	0	0	778.69	0	781.93	0	0	0	734.99	0	0	0	712.72	0	824.27	0	832.29	0	0	0	0	0	0	0	0	0	0	0	692.24
9.7967e+12	870.01	0	0	0	0	745.81	781.74	0	0	0	0	0	827.27	0	0	700.81	766.49	821.17	0	0	0	0	781.28	0	785.34	0	0	693.76	738.57	0	0	0	716.63	0	823.48	0	833.42	0	0	0	0	0	0	0	0	0	0	0	711.79
9.8422e+12	845.31	0	0	0	0	745.32	783.35	0	0	0	0	0	826.28	0	0	700.1	765.86	820.57	0	0	0	0	780.23	0	784.81	0	0	693.17	737.91	0	0	0	715.96	0	828.58	0	833.74	0	0	0	0	0	0	0	0	0	0	0	709.58
9.8878e+12	831.42	0	0	0	0	744.83	783.37	0	0	0	0	0	826.19	0	0	699.37	765.24	820.82	0	0	0	0	780.26	0	784.29	0	0	692.52	737.26	0	0	0	715.29	0	827.23	0	834.12	0	0	0	0	0	0	0	0	0	0	0	699.18
9.9334e+12	845.68	0	0	0	0	748.41	784.59	0	0	0	0	0	829.43	0	691.73	703.55	768.61	823.63	0	0	0	0	783.61	0	787.67	0	0	697.11	740.78	0	0	0	719.11	0	825.01	0	836.09	0	0	0	0	0	0	0	0	0	0	0	0
9.9789e+12	855.36	0	0	0	0	747.91	783.41	0	0	0	0	0	828.07	0	690.69	702.82	767.97	821.9	0	0	0	0	781.58	0	787.13	0	0	696.51	740.12	0	0	0	718.44	0	828.38	0	834.66	0	0	0	0	0	0	0	0	0	0	0	714.27
1.0025e+13	838.33	0	0	0	0	747.42	784.92	0	0	0	0	0	827.73	0	0	702.09	767.34	822.2	0	0	0	0	781.55	0	786.6	0	0	695.9	739.47	0	0	0	717.77	0	829.59	0	835.57	0	0	0	0	0	0	0	0	0	0	0	705.64
1.007e+13	826.81	0	0	0	0	746.93	783.37	0	0	0	0	0	827.52	0	0	701.37	766.71	821.89	0	0	0	0	781.09	0	786.07	0	0	695.3	738.82	0	0	0	717.11	0	826.52	0	835.07	0	0	0	0	0	0	0	0	0	0	0	694.09
1.0116e+13	869.01	0	0	0	0	750.44	783.91	0	0	0	0	0	830.14	0	692.84	705.44	770.04	823.81	0	0	0	0	783.52	0	789.4	0	0	699.7	742.27	0	0	0	720.83	0	826.55	0	836.17	0	0	0	0	0	0	0	0	0	0	0	714.57
1.0161e+13	846.16	0	0	0	0	749.94	785.73	0	0	0	0	0	829.25	0	691.82	704.74	769.4	823.37	0	0	0	0	782.66	0	788.86	0	0	699.09	741.61	0	0	0	720.16	0	831.05	0	836.63	0	0	0	0	0	0	0	0	0	0	0	710.4
1.0207e+13	832.9	0	0	0	0	749.44	785.5	0	0	0	0	0	829.14	0	690.8	704.04	768.77	823.53	0	0	0	0	782.64	0	788.33	0	0	698.5	740.96	0	0	0	719.5	0	829.43	0	836.88	0	0	0	0	0	0	0	0	0	0	0	700.16
1.0252e+13	873.3	0	0	0	0	752.89	786.47	0	0	0	0	0	832.23	0	694.96	707.98	772.06	826.17	0	0	0	0	785.81	0	791.62	0	0	702.75	744.35	0	0	0	723.14	0	827.1	0	838.66	0	0	0	0	0	0	0	0	0	0	0	694.1
1.0298e+13	855.58	0	0	0	0	752.39	785.83	0	0	0	0	0	830.93	0	693.9	707.27	771.42	824.6	0	0	0	0	783.9	0	791.08	0	0	702.15	743.7	0	0	0	722.48	0	831.1	0	837.51	0	0	0	0	0	0	0	0	0	0	0	714.59
1.0343e+13	839.54	0	0	0	0	751.89	787.1	0	0	0	0	0	830.63	0	692.91	706.55	770.78	824.89	0	0	0	0	783.91	0	790.54	0	0	701.56	743.04	0	0	0	721.82	0	831.81	0	838.31	0	0	0	0	0	0	0	0	0	0	0	705.86
1.0389e+13	828.43	0	0	0	0	751.39	785.38	0	0	0	0	0	830.37	0	691.9	705.85	770.14	824.49	0	0	0	0	783.37	0	790	0	0	700.97	742.39	0	0	0	721.16	0	828.66	0	837.72	0	0	0	0	0	0	0	0	0	0	0	694.58
1.0435e+13	868.17	0	0	0	0	754.78	786.07	0	0	0	0	0	832.88	0	695.98	709.68	773.39	826.33	0	0	0	0	785.67	0	793.25	0	0	705.08	745.73	0	0	0	724.71	0	829.49	0	838.81	0	0	0	0	0	0	0	0	0	0	0	716.64
1.048e+13	846.99	0	0	0	0	754.27	787.98	0	0	0	0	0	832.08	0	695	709	772.75	826.03	0	0	0	0	784.98	0	792.7	0	0	704.5	745.07	0	0	0	724.05	0	833.36	0	839.37	0	0	0	0	0	0	0	0	0	0	0	710.92
1.0526e+13	834.31	0	0	0	0	753.77	787.52	0	0	0	0	0	831.94	0	693.94	708.32	772.11	826.11	0	0	0	0	784.9	0	792.16	0	0	703.91	744.42	0	0	0	723.4	0	831.52	0	839.49	0	0	0	0	0	0	0	0	0	0	0	700.91
1.0571e+13	880.65	0	0	0	0	757.1	788.26	0	0	0	0	0	834.89	0	698.01	712.05	775.32	828.58	0	0	0	0	787.89	0	795.37	0	0	707.88	747.71	0	0	0	726.88	0	829.17	0	841.1	0	0	0	0	0	0	0	0	0	0	0	701.35
1.0617e+13	855.86	0	0	0	0	756.59	788.12	0	0	0	0	0	833.65	0	696.97	711.35	774.67	827.18	0	0	0	0	786.12	0	794.82	0	0	707.3	747.05	0	0	0	726.23	0	833.64	0	840.22	0	0	0	0	0	0	0	0	0	0	0	715.58
1.0662e+13	840.69	0	0	0	0	756.08	789.14	0	0	0	0	0	833.38	0	695.96	710.65	774.03	827.44	0	0	0	0	786.15	0	794.27	0	0	706.72	746.4	0	0	0	725.57	0	833.9	0	840.91	0	0	0	0	0	0	0	0	0	0	0	706.75
1.0708e+13	829.97	0	0	0	0	755.58	787.27	0	0	0	0	0	833.08	0	694.99	709.96	773.39	826.97	0	0	0	0	785.52	0	793.72	0	0	706.14	745.75	0	0	0	724.92	0	830.68	0	840.22	0	0	0	0	0	0	0	0	0	0	0	695.76
1.0754e+13	867.49	0	0	0	0	758.86	788.18	0	0	0	0	0	835.48	0	698.91	713.6	776.56	828.75	0	0	0	0	787.73	0	796.9	0	0	710	748.99	0	0	0	728.32	0	832.29	0	841.35	0	0	0	0	0	0	0	0	0	0	0	719.44
1.0799e+13	847.81	0	0	0	0	758.35	790.09	0	0	0	0	0	834.76	0	697.94	712.92	775.92	828.56	0	0	0	0	787.19	0	796.35	0	0	709.42	748.33	0	0	0	727.67	0	835.53	0	841.97	0	0	0	0	0	0	0	0	0	0	0	712.08
1.0845e+13	835.65	0	0	0	0	757.83	789.4	0	0	0	0	0	834.6	0	696.91	712.25	775.27	828.55	0	0	0	0	787.04	0	795.79	0	0	708.84	747.68	0	0	0	727.02	0	833.5	0	841.96	0	0	0	0	0	0	0	0	0	0	0	702.41
1.089e+13	882.21	0	0	0	0	761.07	789.95	0	0	0	0	0	837.42	0	700.77	715.8	778.42	830.88	0	0	0	0	789.85	0	798.94	0	0	712.59	750.88	0	0	0	730.37	0	831.3	0	843.42	0	0	0	0	0	0	0	0	690.65	0	0	710.83
1.0936e+13	856.18	0	0	0	0	760.55	790.3	0	0	0	0	0	836.24	0	699.8	715.12	777.76	829.65	0	0	0	0	788.24	0	798.38	0	0	712.01	750.22	0	0	0	729.72	0	836.01	0	842.79	0	0	0	0	0	0	0	0	0	0	0	717.17
1.0981e+13	841.79	0	0	0	0	760.04	791.07	0	0	0	0	0	835.99	0	698.82	714.43	777.12	829.87	0	0	0	0	788.28	0	797.82	0	0	711.44	749.56	0	0	0	729.07	0	835.88	0	843.37	0	0	0	0	0	0	0	0	0	0	0	708.16
1.1027e+13	831.43	0	0	0	0	759.52	789.05	0	0	0	0	0	835.65	0	697.85	713.75	776.46	829.31	0	0	0	0	787.56	0	797.27	0	0	710.87	748.91	0	0	0	728.42	0	832.59	0	842.6	0	0	0	0	0	0	0	0	0	0	0	697.48
1.1073e+13	866.89	0	0	0	0	762.71	790.25	0	0	0	0	0	837.96	0	701.62	717.23	779.58	831.07	0	0	0	0	789.7	0	800.38	0	0	714.51	752.06	0	0	0	731.7	0	834.92	0	843.78	0	0	0	0	0	0	0	0	691.84	0	0	720.4
1.1118e+13	848.54	0	0	0	0	762.19	792.07	0	0	0	0	0	837.32	0	700.64	716.56	778.92	830.96	0	0	0	0	789.29	0	799.81	0	0	713.94	751.4	0	0	0	731.05	0	837.55	0	844.43	0	0	0	0	0	0	0	0	690.95	0	0	712.67
1.1164e+13	836.87	0	0	0	0	761.67	791.18	0	0	0	0	0	837.13	0	699.69	715.89	778.27	830.86	0	0	0	0	789.05	0	799.25	0	0	713.37	750.74	0	0	0	730.4	0	835.35	0	844.3	0	0	0	0	0	0	0	0	690.1	0	0	703.34
1.1209e+13	881.62	0	0	0	0	764.82	791.58	0	0	0	0	0	839.81	0	703.4	719.29	781.36	833.04	0	0	0	0	791.7	0	802.33	0	0	716.92	753.86	0	0	0	733.63	0	833.49	0	845.61	0	0	0	0	0	0	0	0	693.84	0	0	714.96
1.1255e+13	856.43	0	0	0	0	764.3	792.34	0	0	0	0	0	838.7	0	702.44	718.61	780.7	831.98	0	0	0	0	790.26	0	801.77	0	0	716.35	753.2	0	0	0	732.98	0	838.19	0	845.22	0	0	0	0	0	0	0	0	692.97	0	0	717.27
1.13e+13	842.75	0	0	0	0	763.77	792.86	0	0	0	0	0	838.46	0	701.48	717.94	780.04	832.15	0	0	0	0	790.27	0	801.2	0	0	715.79	752.54	0	0	0	732.34	0	837.69	0	845.69	0	0	0	0	0	0	0	0	692.12	0	0	708.45
1.1346e+13	832.73	0	0	0	0	763.24	790.72	0	0	0	0	0	838.07	0	700.52	717.27	779.39	831.52	0	0	0	0	789.47	0	800.64	0	0	715.22	751.88	0	0	0	731.69	0	834.36	0	844.83	0	0	0	0	0	0	0	0	691.23	0	0	698.12
1.1391e+13	866.45	0	0	0	0	766.35	792.23	0	0	0	0	0	840.3	0	704.17	720.6	782.44	833.25	0	0	0	0	791.56	0	803.68	0	0	718.68	754.96	0	0	0	734.86	0	837.35	0	846.08	0	0	0	0	0	0	0	0	694.97	0	0	721.66
1.1437e+13	849.25	0	0	0	0	765.82	793.93	0	0	0	0	0	839.73	0	703.23	719.94	781.78	833.21	0	0	0	0	791.26	0	803.11	0	0	718.12	754.3	0	0	0	734.21	0	839.43	0	846.74	0	0	0	0	0	0	0	0	694.08	0	0	713.44
1.1483e+13	838.03	0	0	0	0	765.29	792.85	0	0	0	0	0	839.5	0	702.28	719.27	781.12	833.03	0	0	0	0	790.96	0	802.54	0	0	717.55	753.64	0	0	0	733.57	0	837.07	0	846.5	0	0	0	0	0	0	0	0	693.2	0	0	704.25
1.1528e+13	880.46	0	0	0	0	768.37	793.17	0	0	0	0	0	842.07	0	705.87	722.53	784.15	835.07	0	0	0	0	793.46	0	805.56	0	0	720.93	756.68	0	0	0	736.69	0	835.73	0	847.69	0	0	0	0	0	0	0	0	696.92	0	0	720.67
1.1574e+13	856.77	0	0	0	0	767.83	794.29	0	0	0	0	0	841.03	0	704.93	721.87	783.48	834.18	0	0	0	0	792.18	0	804.99	0	0	720.37	756.02	0	0	0	736.05	0	840.23	0	847.51	0	0	0	0	0	0	0	0	696.01	0	0	718.19
1.1619e+13	843.71	0	0	0	0	767.3	794.56	0	0	0	0	0	840.8	0	703.98	721.2	782.82	834.3	0	0	0	0	792.18	0	804.41	0	0	719.81	755.35	0	0	0	735.4	0	839.42	0	847.87	0	0	0	0	0	0	0	0	695.16	0	0	709.28
1.1665e+13	834	0	0	0	0	766.77	792.3	0	0	0	0	0	840.37	0	703.04	720.55	782.16	833.61	0	0	0	0	791.3	0	803.84	0	0	719.25	754.7	0	0	0	734.76	0	836.04	0	846.94	0	0	0	0	0	0	0	0	694.32	0	0	699.3
1.171e+13	866.14	0	0	0	0	769.8	794.17	0	0	0	0	0	842.52	0	706.58	723.74	785.16	835.34	0	0	0	0	793.37	0	806.83	0	0	722.55	757.7	0	0	0	737.83	0	839.65	0	848.28	0	0	0	0	0	0	0	0	697.9	0	0	723.09
1.1756e+13	849.96	0	0	0	0	769.26	795.7	0	0	0	0	0	842.01	0	705.65	723.08	784.49	835.35	0	0	0	0	793.16	0	806.25	0	0	721.99	757.03	0	0	0	737.19	0	841.21	0	848.92	0	0	0	0	0	0	0	0	697.07	0	0	714.33
1.1802e+13	839.14	0	0	0	0	768.73	794.44	0	0	0	0	0	841.76	0	704.71	722.43	783.83	835.1	0	0	0	0	792.78	0	805.67	0	0	721.43	756.37	0	0	0	736.54	0	838.72	0	848.58	0	0	0	0	0	0	0	0	696.19	0	0	705.24
1.1847e+13	879.2	0	0	0	0	771.73	794.77	0	0	0	0	0	844.21	0	708.18	725.57	786.8	837.02	0	0	0	0	795.14	0	808.63	0	0	724.66	759.35	0	0	0	739.57	0	837.99	0	849.68	0	0	0	0	0	0	0	0	699.71	0	0	725.23
1.1893e+13	857.13	0	0	0	0	771.19	796.15	0	0	0	0	0	843.25	0	707.25	724.91	786.13	836.29	0	0	0	0	794.04	0	808.05	0	0	724.1	758.68	0	0	0	738.93	0	842.15	0	849.69	0	0	0	0	0	0	0	0	698.88	0	0	719.32
1.1938e+13	844.64	0	0	0	0	770.65	796.19	0	0	0	0	0	843.02	0	706.33	724.25	785.47	836.36	0	0	0	0	794	0	807.47	0	0	723.54	758.02	0	0	0	738.28	0	841.07	0	849.94	0	0	0	0	0	0	0	0	698.03	0	0	710.33
1.1984e+13	866.74	0	0	0	0	773.62	797.29	0	0	0	0	0	845.83	0	709.76	727.34	788.42	838.93	0	0	0	0	797.1	0	810.4	0	0	726.71	760.97	0	0	0	741.27	0	839.26	0	851.74	0	0	0	0	692.37	0	0	0	701.48	0	0	701.19
1.2029e+13	865.93	0	0	0	0	773.07	796.05	0	0	0	0	0	844.64	0	708.83	726.68	787.74	837.36	0	0	0	0	795.13	0	809.82	0	0	726.15	760.3	0	0	0	740.62	0	841.82	0	850.39	0	0	0	0	691.79	0	0	0	700.65	0	0	724.53
1.2075e+13	850.66	0	0	0	0	772.53	797.4	0	0	0	0	0	844.18	0	707.91	726.03	787.07	837.39	0	0	0	0	794.98	0	809.24	0	0	725.59	759.63	0	0	0	739.98	0	842.9	0	850.99	0	0	0	0	691.22	0	0	0	699.8	0	0	715.41
1.2121e+13	840.2	0	0	0	0	771.98	795.97	0	0	0	0	0	843.9	0	706.99	725.38	786.4	837.07	0	0	0	0	794.52	0	808.65	0	0	725.04	758.97	0	0	0	739.34	0	840.3	0	850.56	0	0	0	0	690.64	0	0	0	698.98	0	0	706.4
1.2166e+13	878.01	0	0	0	0	774.92	796.39	0	0	0	0	0	846.24	0	710.37	728.41	789.33	838.89	0	0	0	0	796.77	0	811.55	0	0	728.14	761.88	0	0	0	742.28	0	840.24	0	851.6	0	0	0	690.99	694.57	0	0	0	702.35	0	0	727.4
1.2212e+13	857.5	0	0	0	0	774.37	797.94	0	0	0	0	0	845.36	0	709.47	727.76	788.65	838.3	0	0	0	0	795.84	0	810.97	0	0	727.58	761.21	0	0	0	741.64	0	843.96	0	851.76	0	0	0	690.4	693.96	0	0	0	701.53	0	0	719.69
1.2257e+13	845.52	0	0	0	0	773.82	797.75	0	0	0	0	0	845.12	0	708.55	727.11	787.98	838.31	0	0	0	0	795.74	0	810.38	0	0	727.02	760.55	0	0	0	741	0	842.63	0	851.91	0	0	0	0	693.36	0	0	0	700.72	0	0	710.76
1.2303e+13	884.56	0	0	0	0	776.74	798.64	0	0	0	0	0	847.83	0	711.89	730.1	790.89	840.74	0	0	0	0	798.7	0	813.26	0	0	730.07	763.43	0	0	0	743.91	0	840.69	0	853.54	0	0	0	693.67	697.17	0	0	0	704.03	0	0	707.21
1.2348e+13	865.8	0	0	0	0	776.18	797.89	0	0	0	0	0	846.67	0	710.98	729.44	790.21	839.29	0	0	0	0	796.84	0	812.67	0	0	729.51	762.76	0	0	0	743.26	0	843.85	0	852.41	0	0	0	693.04	696.59	0	0	0	703.21	0	0	724.28
1.2394e+13	851.33	0	0	0	0	775.63	799.02	0	0	0	0	0	846.25	0	710.08	728.8	789.53	839.34	0	0	0	0	796.73	0	812.08	0	0	728.96	762.09	0	0	0	742.62	0	844.5	0	852.96	0	0	0	692.45	696.02	0	0	0	702.39	0	0	715.28
1.2439e+13	841.22	0	0	0	0	775.07	797.44	0	0	0	0	0	845.94	0	709.18	728.15	788.86	838.95	0	0	0	0	796.19	0	811.49	0	0	728.4	761.43	0	0	0	741.98	0	841.79	0	852.43	0	0	0	691.88	695.45	0	0	0	701.58	0	0	706.45
1.2485e+13	876.98	0	0	0	0	777.96	798.02	0	0	0	0	0	848.18	0	712.47	731.09	791.74	840.69	0	0	0	0	798.34	0	814.34	0	0	731.39	764.29	0	0	0	744.85	0	842.41	0	853.44	0	0	0	695.66	699.12	0	0	0	704.84	0	0	728.47
1.2531e+13	857.88	0	0	0	0	777.4	799.64	0	0	0	0	0	847.37	0	711.57	730.44	791.06	840.22	0	0	0	0	797.57	0	813.75	0	0	730.83	763.62	0	0	0	744.21	0	845.66	0	853.72	0	0	0	695.09	698.56	0	0	0	704.03	0	0	719.92
1.2576e+13	846.37	0	0	0	0	776.84	799.24	0	0	0	0	0	847.13	0	710.66	729.8	790.38	840.18	0	0	0	0	797.42	0	813.16	0	0	730.28	762.95	0	0	0	743.56	0	844.12	0	853.77	0	0	0	694.52	698	0	0	0	703.23	0	0	711.11
1.2622e+13	889.28	0	0	0	0	779.7	799.93	0	0	0	0	0	849.72	0	713.91	732.69	793.24	842.46	0	0	0	0	800.23	0	815.98	0	0	733.22	765.78	0	0	0	746.4	0	842.14	0	855.24	0	0	0	698.16	701.55	0	0	0	706.43	0	0	715.63
1.2667e+13	865.73	0	0	0	0	779.13	799.64	0	0	0	0	0	848.6	0	713.02	732.05	792.56	841.14	0	0	0	0	798.49	0	815.38	0	0	732.66	765.11	0	0	0	745.76	0	845.75	0	854.33	0	0	0	697.58	700.99	0	0	0	705.62	0	0	724.82
1.2713e+13	851.97	0	0	0	0	778.57	800.55	0	0	0	0	0	848.22	0	712.13	731.4	791.88	841.19	0	0	0	0	798.41	0	814.79	0	0	732.11	764.44	0	0	0	745.12	0	846.01	0	854.82	0	0	0	696.99	700.42	0	0	0	704.82	0	0	715.75
1.2758e+13	842.18	0	0	0	0	778.01	798.82	0	0	0	0	0	847.88	0	711.22	730.76	791.21	840.74	0	0	0	0	797.79	0	814.2	0	0	731.56	763.78	0	0	0	744.48	0	843.22	0	854.21	0	0	0	696.41	699.86	0	0	0	704.03	0	0	707.07
1.2804e+13	876.1	0	0	0	0	780.84	799.62	0	0	0	0	0	850.02	0	714.42	733.61	794.04	842.41	0	0	0	0	799.86	0	816.99	0	0	734.44	766.58	0	0	0	747.28	0	844.51	0	855.22	0	0	0	699.95	703.31	690.68	0	0	707.18	0	0	729.81
1.285e+13	858.26	0	0	0	0	780.28	801.24	0	0	0	0	0	849.29	0	713.53	732.97	793.36	842.05	0	0	0	0	799.22	0	816.4	0	0	733.89	765.91	0	0	0	746.64	0	847.27	0	855.58	0	0	0	699.38	702.76	690.24	0	0	706.38	0	0	720.47
1.2895e+13	847.18	0	0	0	0	779.71	800.64	0	0	0	0	0	849.04	0	712.64	732.33	792.68	841.95	0	0	0	0	799.01	0	815.8	0	0	733.34	765.24	0	0	0	746	0	845.53	0	855.53	0	0	0	698.83	702.21	0	0	0	705.58	0	0	711.69
1.2941e+13	889.81	0	0	0	0	782.52	801.16	0	0	0	0	0	851.52	0	715.81	735.15	795.49	844.1	0	0	0	0	801.68	0	818.57	0	0	736.18	768.03	691.64	0	0	748.77	0	843.66	0	856.86	0	0	0	702.25	705.56	693.84	0	0	708.69	0	0	723.86
1.2986e+13	865.7	0	0	0	0	781.95	801.31	0	0	0	0	0	850.44	0	714.92	734.5	794.81	842.92	0	0	0	0	800.08	0	817.98	0	0	735.62	767.35	691.23	0	0	748.13	0	847.53	0	856.17	0	0	0	701.71	705.02	693.39	0	0	707.9	0	0	725.47
1.3032e+13	852.59	0	0	0	0	781.38	801.99	0	0	0	0	0	850.09	0	714.02	733.86	794.13	842.96	0	0	0	0	800	0	817.38	0	0	735.07	766.68	690.8	0	0	747.49	0	847.44	0	856.58	0	0	0	701.15	704.47	692.94	0	0	707.11	0	0	716.32
1.3077e+13	843.08	0	0	0	0	780.81	800.13	0	0	0	0	0	849.72	0	713.13	733.23	793.45	842.44	0	0	0	0	799.31	0	816.78	0	0	734.52	766.01	690.36	0	0	746.85	0	844.57	0	855.9	0	0	0	700.57	703.92	692.47	0	0	706.32	0	0	707.74
1.3123e+13	875.35	0	0	0	0	783.59	801.19	0	0	0	0	0	851.78	0	716.27	736	796.24	844.07	0	0	0	0	801.32	0	819.53	0	0	737.32	768.77	694.47	0	0	749.59	0	846.5	0	856.93	0	0	0	703.9	707.18	696.44	0	0	709.37	0	0	730.89
1.3169e+13	858.62	0	0	0	0	783.02	802.76	0	0	0	0	0	851.11	0	715.39	735.36	795.56	843.8	0	0	0	0	800.8	0	818.93	0	0	736.76	768.1	694.02	0	0	748.95	0	848.77	0	857.35	0	0	0	703.34	706.63	695.99	0	0	708.58	0	0	721.06
1.3214e+13	847.93	0	0	0	0	782.45	801.96	0	0	0	0	0	850.85	0	714.49	734.73	794.88	843.64	0	0	0	0	800.53	0	818.33	0	0	736.21	767.43	693.58	0	0	748.31	0	846.86	0	857.21	0	0	0	702.79	706.09	695.53	0	0	707.8	0	0	712.39
1.326e+13	888.88	0	0	0	0	785.21	802.36	0	0	0	0	0	853.22	0	717.58	737.47	797.65	845.66	0	0	0	0	803.05	0	821.05	0	0	738.97	770.17	697.57	0	0	751.03	0	845.27	0	858.39	0	0	0	706.03	709.26	699.34	0	0	710.81	0	0	730.53
1.3305e+13	865.7	0	0	0	0	784.63	802.9	0	0	0	0	0	852.2	0	716.7	736.83	796.96	844.61	0	0	0	0	801.61	0	820.45	0	0	738.41	769.49	697.15	0	0	750.38	0	849.2	0	857.92	0	0	0	705.49	708.73	698.9	0	0	710.03	0	0	726.22
1.3351e+13	853.17	0	0	0	0	784.06	803.36	0	0	0	0	0	851.87	0	715.83	736.19	796.28	844.64	0	0	0	0	801.52	0	819.85	0	0	737.86	768.82	696.73	0	0	749.74	0	848.79	0	858.26	0	0	0	704.96	708.2	698.45	0	0	709.24	0	0	717.05
1.3396e+13	843.94	0	0	0	0	783.49	801.37	0	0	0	0	0	851.47	0	714.96	735.56	795.59	844.06	0	0	0	0	800.75	0	819.25	0	0	737.31	768.15	696.31	0	0	749.1	0	845.85	0	857.5	0	0	0	704.41	707.67	698	0	0	708.47	0	0	708.57
1.3442e+13	874.79	0	0	0	0	786.22	802.74	0	0	0	0	0	853.46	0	718.01	738.27	798.35	845.66	0	0	0	0	802.73	0	821.94	0	0	740.03	770.86	700.14	0	0	751.79	0	848.39	0	858.58	0	0	0	707.55	710.75	701.68	0	0	711.43	0	0	730.81
1.3488e+13	859.03	0	0	0	0	785.64	804.21	0	0	0	0	0	852.85	0	717.13	737.63	797.66	845.47	0	0	0	0	802.32	0	821.34	0	0	739.48	770.18	699.73	0	0	751.14	0	850.21	0	859.03	0	0	0	707	710.22	701.24	0	0	710.66	0	0	721.15
1.3533e+13	848.7	0	0	0	0	785.06	803.24	0	0	0	0	0	852.58	0	716.26	736.99	796.98	845.25	0	0	0	0	801.99	0	820.74	0	0	738.92	769.51	699.32	0	0	750.5	0	848.14	0	858.8	0	0	0	706.46	709.68	700.8	0	0	709.89	0	0	712.65
1.3579e+13	887.61	0	0	0	0	787.78	803.59	0	0	0	0	0	854.85	0	719.29	739.68	799.71	847.16	0	0	0	0	804.39	0	823.41	0	0	741.61	772.21	703	0	0	753.17	0	846.98	0	859.88	0	0	0	709.53	712.7	704.35	0	0	712.81	0	0	732.34
1.3624e+13	865.82	0	0	0	0	787.2	804.45	0	0	0	0	0	853.88	0	718.43	739.04	799.02	846.26	0	0	0	0	803.1	0	822.81	0	0	741.05	771.53	702.59	0	0	752.52	0	850.8	0	859.6	0	0	0	709	712.18	703.92	0	0	712.03	0	0	725.71
1.367e+13	853.8	0	0	0	0	786.62	804.7	0	0	0	0	0	853.58	0	717.55	738.4	798.33	846.26	0	0	0	0	802.99	0	822.21	0	0	740.5	770.86	702.17	0	0	751.88	0	850.11	0	859.86	0	0	0	708.48	711.65	703.48	0	0	711.26	0	0	716.86
1.3715e+13	844.81	0	0	0	0	786.04	802.6	0	0	0	0	0	853.15	0	716.68	737.77	797.65	845.62	0	0	0	0	802.16	0	821.6	0	0	739.95	770.18	701.76	0	0	751.24	0	847.1	0	859.04	0	0	0	707.94	711.13	703.04	0	0	710.5	0	0	708.56
1.3761e+13	874.31	0	0	0	0	788.73	804.29	0	0	0	0	0	855.08	0	719.68	740.42	800.36	847.22	0	690.18	0	0	804.14	0	824.25	0	0	742.59	772.86	705.33	0	0	753.88	0	850.21	0	860.19	0	0	0	710.93	714.08	706.48	0	0	713.39	0	0	730.88
1.3806e+13	859.42	0	0	0	0	788.14	805.62	0	0	0	0	0	854.53	0	718.82	739.78	799.67	847.09	0	0	0	0	803.8	0	823.65	0	0	742.04	772.18	704.92	0	0	753.23	0	851.58	0	860.65	0	0	0	710.39	713.55	706.05	0	0	712.62	0	0	721.25
1.3852e+13	849.42	0	0	0	0	787.56	804.47	0	0	0	0	0	854.24	0	717.95	739.15	798.99	846.81	0	0	0	0	803.4	0	823.04	0	0	741.49	771.51	704.51	0	0	752.59	0	849.38	0	860.33	0	0	0	709.86	713.02	705.62	0	0	711.86	0	0	712.91
1.3898e+13	886.22	0	0	0	0	790.24	804.83	0	0	0	0	0	856.42	0	720.91	741.77	801.69	848.61	0	691.55	0	0	805.69	0	825.67	0	0	744.1	774.17	707.96	0	0	755.21	0	848.74	0	861.32	0	0	0	712.79	715.91	708.95	0	0	714.71	0	0	734.68
1.3943e+13	865.9	0	0	0	0	789.65	805.92	0	0	0	0	0	855.51	0	720.05	741.13	801	847.84	0	690.78	0	0	804.55	0	825.07	0	0	743.55	773.49	707.56	0	0	754.57	0	852.3	0	861.21	0	0	0	712.27	715.39	708.52	0	0	713.94	0	0	725.96
1.3989e+13	854.35	0	0	0	0	789.06	805.95	0	0	0	0	0	855.22	0	719.19	740.5	800.31	847.81	0	690.03	0	0	804.41	0	824.46	0	0	743	772.81	707.15	0	0	753.92	0	851.35	0	861.39	0	0	0	711.74	714.87	708.09	0	0	713.19	0	0	717.18
1.4034e+13	881.08	0	0	0	0	791.72	807.08	0	0	0	0	0	857.71	0	722.12	743.1	803	850.17	0	692.96	0	0	807.38	0	827.07	0	0	745.58	775.46	710.49	0	0	756.52	0	849.77	0	863	0	0	0	714.61	717.69	711.33	0	0	716.01	0	0	710.44
1.408e+13	873.88	0	0	0	0	791.13	805.77	0	0	0	0	0	856.63	0	721.26	742.46	802.3	848.72	0	692.14	0	0	805.49	0	826.46	0	0	745.03	774.77	710.09	0	0	755.87	0	851.91	0	861.74	0	0	0	714.08	717.17	710.9	0	0	715.24	0	0	731.3
1.4125e+13	859.78	0	0	0	0	790.54	806.93	0	0	0	0	0	856.13	0	720.39	741.82	801.61	848.63	0	691.36	0	0	805.21	0	825.86	0	0	744.47	774.09	709.69	0	0	755.23	0	852.87	0	862.19	0	0	0	713.55	716.65	710.47	0	0	714.48	0	0	721.62
1.4171e+13	850.08	0	0	0	0	789.95	805.62	0	0	0	0	0	855.82	0	719.53	741.19	800.92	848.29	0	690.61	0	0	804.74	0	825.25	0	0	743.92	773.42	709.28	0	0	754.59	0	850.54	0	861.78	0	0	0	713.03	716.13	710.04	0	0	713.72	0	0	713.4
1.4217e+13	884.91	0	0	0	0	792.59	806.06	0	0	0	0	0	857.91	0	722.44	743.76	803.59	850	0	693.6	0	0	806.92	0	827.84	0	0	746.47	776.04	712.53	0	0	757.16	0	850.47	0	862.7	0	0	0	715.83	718.9	713.19	0	0	716.51	0	0	736.4
1.4262e+13	865.97	0	0	0	0	791.99	807.31	0	0	0	0	0	857.06	0	721.58	743.12	802.89	849.35	0	692.73	0	0	805.92	0	827.23	0	0	745.92	775.36	712.13	0	0	756.52	0	853.69	0	862.74	0	0	0	715.31	718.38	712.76	0	0	715.75	0	0	726.4
1.4308e+13	854.87	0	0	0	0	791.4	807.13	0	0	0	0	0	856.77	0	720.72	742.49	802.2	849.28	0	691.93	0	0	805.75	0	826.62	0	0	745.37	774.68	711.73	0	0	755.87	0	852.51	0	862.84	0	0	0	714.79	717.87	712.34	0	0	714.99	0	0	717.66
1.4353e+13	893.14	0	0	0	0	794.02	808.06	0	0	0	0	0	859.17	0	723.59	745.04	804.86	851.51	0	694.9	0	0	808.58	0	829.19	0	0	747.89	777.3	714.88	0	0	758.43	0	850.79	0	864.29	0	0	0	717.54	720.58	715.4	0	0	717.74	0	0	718.12
1.4399e+13	873.55	0	0	0	0	793.43	807.19	0	0	0	0	0	858.11	0	722.75	744.4	804.16	850.16	0	694.15	0	0	806.79	0	828.58	0	0	747.33	776.61	714.48	0	0	757.78	0	853.49	0	863.22	0	0	0	717.02	720.07	714.98	0	0	716.98	0	0	731.73
1.4444e+13	860.13	0	0	0	0	792.83	808.17	0	0	0	0	0	857.66	0	721.89	743.77	803.47	850.1	0	693.33	0	0	806.56	0	827.97	0	0	746.78	775.93	714.08	0	0	757.14	0	854.07	0	863.64	0	0	0	716.5	719.56	714.56	0	0	716.24	0	0	722
1.449e+13	850.72	0	0	0	0	792.24	806.72	0	0	0	0	0	857.32	0	721.03	743.14	802.77	849.7	0	692.5	0	0	806.02	0	827.36	0	0	746.23	775.25	713.68	0	0	756.5	0	851.64	0	863.16	0	0	0	715.98	719.04	714.13	0	0	715.49	0	0	713.88
1.4536e+13	883.79	0	0	0	0	794.84	807.3	0	0	0	0	0	859.32	0	723.88	745.66	805.41	851.32	0	695.42	0	0	808.11	0	829.91	0	0	748.73	777.84	716.75	0	0	759.03	0	852.17	0	864.04	0	0	0	718.67	721.7	717.11	0	0	718.2	0	0	737.48
1.4581e+13	866.09	0	0	0	0	794.24	808.64	0	0	0	0	0	858.54	0	723.04	745.02	804.71	850.8	0	694.66	0	0	807.25	0	829.3	0	0	748.17	777.16	716.35	0	0	758.38	0	855.01	0	864.2	0	0	0	718.16	721.19	716.69	0	0	717.45	0	0	726.69
1.4627e+13	855.38	0	0	0	0	793.64	808.27	0	0	0	0	0	858.26	0	722.19	744.39	804.02	850.69	0	693.92	0	0	807.04	0	828.69	0	0	747.62	776.48	715.96	0	0	757.74	0	853.62	0	864.21	0	0	0	717.65	720.68	716.27	0	0	716.71	0	0	718
1.4672e+13	896.02	0	0	0	0	796.23	809.02	0	0	0	0	0	860.56	0	725.01	746.89	806.64	852.79	0	696.73	0	0	809.75	0	831.22	0	0	750.09	779.06	718.94	0	0	760.25	0	851.85	0	865.52	0	0	0	720.29	723.3	719.18	0	0	719.4	0	0	727.33
1.4718e+13	873.26	0	0	0	0	795.63	808.58	0	0	0	0	0	859.53	0	724.17	746.26	805.94	851.55	0	695.93	0	0	808.06	0	830.6	0	0	749.53	778.37	718.55	0	0	759.6	0	854.99	0	864.65	0	0	0	719.77	722.79	718.76	0	0	718.65	0	0	732.02
1.4763e+13	860.46	0	0	0	0	795.03	809.37	0	0	0	0	0	859.11	0	723.32	745.62	805.25	851.5	0	695.16	0	0	807.85	0	829.99	0	0	748.98	777.68	718.15	0	0	758.96	0	855.21	0	865.02	0	0	0	719.26	722.28	718.34	0	0	717.9	0	0	722.36
1.4809e+13	851.31	0	0	0	0	794.43	807.77	0	0	0	0	0	858.76	0	722.48	745	804.55	851.05	0	694.42	0	0	807.25	0	829.38	0	0	748.42	777	717.76	0	0	758.32	0	852.68	0	864.46	0	0	0	718.75	721.77	717.92	0	0	717.16	0	0	714.36
1.4854e+13	882.77	0	0	0	0	797	808.56	0	0	0	0	0	860.68	0	725.29	747.47	807.16	852.6	0	697.25	0	0	809.27	0	831.89	690.5	0	750.87	779.57	720.67	0	0	760.81	0	853.81	0	865.34	0	0	0	721.34	724.34	720.76	0	0	719.82	0	0	738.18
1.49e+13	866.18	0	0	0	0	796.4	809.91	0	0	0	0	0	859.96	0	724.45	746.84	806.46	852.18	0	696.44	0	0	808.54	0	831.28	0	0	750.31	778.88	720.28	0	0	760.16	0	856.23	0	865.59	0	0	0	720.83	723.83	720.35	0	0	719.08	0	0	727.08
1.4946e+13	855.83	0	0	0	0	795.8	809.35	0	0	0	0	0	859.67	0	723.6	746.2	805.76	852.03	0	695.66	0	0	808.28	0	830.67	0	0	749.76	778.19	719.88	0	0	759.52	0	854.65	0	865.51	0	0	0	720.32	723.33	719.93	0	0	718.34	0	0	718.46
1.4991e+13	895.79	0	0	0	0	798.35	809.94	0	0	0	692.19	691.85	861.88	0	726.39	748.66	808.36	854.01	0	698.49	0	0	810.86	0	833.15	692.44	0	752.18	780.75	722.72	0	0	762	0	852.99	0	866.68	0	0	0	722.87	725.86	722.7	0	0	720.97	0	0	735.36
1.5037e+13	872.99	0	0	0	0	797.74	809.91	0	0	0	691.69	691.46	860.88	0	725.55	748.03	807.65	852.88	0	697.75	0	0	809.29	0	832.54	691.91	0	751.63	780.06	722.33	0	0	761.35	0	856.37	0	866.01	0	0	0	722.36	725.35	722.29	0	0	720.23	0	0	732.43
1.5082e+13	860.75	0	0	0	0	797.14	810.5	0	0	0	691.2	691.06	860.5	0	724.71	747.39	806.96	852.83	0	696.94	0	0	809.1	0	831.93	691.39	0	751.07	779.37	721.93	0	0	760.7	0	856.28	0	866.33	0	0	0	721.85	724.84	721.87	0	0	719.49	0	0	722.82
1.5128e+13	851.85	0	0	0	0	796.54	808.77	0	0	0	690.72	690.66	860.12	0	723.87	746.77	806.26	852.32	0	696.16	0	0	808.42	0	831.32	690.87	0	750.52	778.69	721.54	0	0	760.06	0	853.65	0	865.69	0	0	0	721.35	724.34	721.45	0	0	718.77	0	0	714.92
1.5173e+13	881.86	0	0	0	0	799.07	809.8	0	0	0	693.98	694.41	861.97	0	726.64	749.2	808.83	853.83	0	698.94	0	0	810.39	0	833.79	693.89	0	752.91	781.22	724.32	0	0	762.52	0	855.37	0	866.59	0	690.74	0	723.85	726.83	724.17	0	0	721.37	0	0	738.31
1.5219e+13	866.26	0	0	0	0	798.46	811.11	0	0	0	693.47	693.89	861.3	0	725.81	748.56	808.13	853.49	0	698.2	0	0	809.78	0	833.17	693.33	0	752.36	780.53	723.93	0	0	761.87	0	857.37	0	866.9	0	690.26	0	723.35	726.32	723.75	0	0	720.63	0	0	727.23
1.5265e+13	856.25	0	0	0	0	797.86	810.38	0	0	0	692.93	693.41	861.01	0	724.96	747.93	807.43	853.29	0	697.46	0	0	809.46	0	832.56	692.78	0	751.8	779.84	723.53	0	0	761.22	0	855.62	0	866.74	0	0	0	722.84	725.82	723.34	0	0	719.9	0	0	718.74
1.531e+13	894.52	0	0	0	0	800.38	810.85	0	0	0	696.1	697.06	863.13	0	727.71	750.35	810	855.16	0	700.15	0	0	811.91	0	835.01	695.76	0	754.18	782.37	726.25	0	0	763.67	0	854.2	0	867.79	0	693.12	0	725.31	728.27	725.99	0	0	722.49	0	0	739.95
1.5356e+13	872.76	0	0	0	0	799.77	811.18	0	0	0	695.6	696.64	862.17	0	726.89	749.72	809.29	854.14	0	699.38	0	0	810.48	0	834.4	695.24	0	753.62	781.67	725.86	0	0	763.02	0	857.66	0	867.3	0	692.63	0	724.8	727.76	725.58	0	0	721.75	0	0	732.01
1.5401e+13	861.02	0	0	0	0	799.16	811.57	0	0	0	695.11	696.23	861.82	0	726.04	749.09	808.59	854.09	0	698.64	0	0	810.29	0	833.78	694.73	0	753.06	780.99	725.46	0	0	762.37	0	857.27	0	867.56	0	692.15	0	724.3	727.26	725.16	0	0	721.02	0	0	722.64
1.5447e+13	852.36	0	0	0	0	798.55	809.73	0	0	0	694.63	695.83	861.42	0	725.21	748.46	807.89	853.53	0	697.91	0	0	809.54	0	833.17	694.21	0	752.51	780.3	725.07	0	0	761.73	0	854.57	0	866.86	0	691.67	0	723.79	726.76	724.75	0	0	720.29	0	0	714.9
1.5492e+13	881.07	0	0	0	0	801.06	811.02	0	0	0	697.7	699.33	863.19	0	727.95	750.85	810.44	855.01	0	700.59	0	0	811.48	0	835.6	697.06	0	754.87	782.81	727.73	0	0	764.15	0	856.84	0	867.79	0	694.95	0	726.22	729.17	727.35	0	0	722.85	0	0	737.77
1.5538e+13	866.34	0	0	0	0	800.45	812.26	0	0	0	697.23	698.94	862.59	0	727.12	750.22	809.74	854.74	0	699.82	0	0	810.96	0	834.99	696.53	0	754.31	782.11	727.34	0	0	763.5	0	858.44	0	868.14	0	694.48	0	725.72	728.67	726.94	0	0	722.12	0	0	726.93
1.5584e+13	856.64	0	0	0	0	799.84	811.35	0	0	0	696.75	698.54	862.29	0	726.27	749.59	809.04	854.49	0	699.07	0	0	810.59	0	834.37	696.01	0	753.75	781.43	726.94	0	0	762.86	0	856.54	0	867.9	0	694.01	0	725.22	728.17	726.52	0	0	721.4	0	0	718.62
1.5629e+13	892.96	0	0	0	0	802.33	811.76	0	0	0	699.72	701.89	864.32	0	728.99	751.97	811.57	856.25	0	701.76	0	0	812.92	0	836.79	698.83	0	756.09	783.92	729.55	0	0	765.27	0	855.49	0	868.84	0	697.17	0	727.61	730.55	729.08	0	0	723.93	0	0	742.19
1.5675e+13	872.55	0	0	0	0	801.71	812.39	0	0	0	699.22	701.47	863.4	0	728.16	751.34	810.87	855.36	0	701.01	0	0	811.62	0	836.17	698.32	0	755.53	783.23	729.16	0	0	764.62	0	858.86	0	868.53	0	696.7	0	727.11	730.05	728.66	0	0	723.2	0	0	731.8
1.572e+13	861.27	0	0	0	0	801.1	812.59	0	0	0	698.73	701.05	863.07	0	727.32	750.7	810.16	855.29	0	700.25	0	0	811.42	0	835.56	697.8	0	754.97	782.54	728.76	0	0	763.97	0	858.21	0	868.73	0	696.23	0	726.6	729.55	728.25	0	0	722.48	0	0	722.61
1.5766e+13	856.91	0	0	0	0	803.58	813.95	0	0	0	701.62	704.28	865.37	0	730.01	753.07	812.69	857.56	0	702.89	0	0	814.4	0	837.95	700.53	0	757.29	785.03	731.32	0	0	766.37	0	856.89	0	870.29	0	699.3	0	728.97	731.89	730.76	0	0	725	0	0	714.26
1.5811e+13	880.37	0	0	0	0	802.96	812.21	0	0	0	701.15	703.88	864.36	0	729.19	752.44	811.98	856.14	0	702.14	0	0	812.53	0	837.34	700.02	0	756.73	784.33	730.93	0	0	765.72	0	858.22	0	868.95	0	698.83	0	728.46	731.39	730.34	0	0	724.27	0	0	737.66
1.5857e+13	866.41	0	0	0	0	802.35	813.33	0	0	0	700.69	703.48	863.81	0	728.35	751.8	811.28	855.93	0	701.41	0	0	812.09	0	836.72	699.51	0	756.17	783.64	730.53	0	0	765.07	0	859.43	0	869.32	0	698.37	0	727.96	730.89	729.93	0	0	723.54	0	0	726.96
1.5903e+13	857	0	0	0	0	801.74	812.26	0	0	0	700.23	703.09	863.49	0	727.51	751.17	810.57	855.63	0	700.67	0	0	811.66	0	836.11	699	0	755.61	782.95	730.14	0	0	764.42	0	857.39	0	869	0	697.91	0	727.46	730.39	729.51	0	0	722.82	0	0	718.77
1.5948e+13	891.41	0	0	0	0	804.2	812.67	0	0	0	703.04	706.23	865.44	0	730.18	753.52	813.08	857.28	0	703.25	0	0	813.88	0	838.48	701.68	0	757.91	785.42	732.65	0	0	766.81	0	856.81	0	869.85	0	700.88	0	729.79	732.71	731.98	690.53	0	725.32	0	0	743.58
1.5994e+13	872.36	0	0	0	0	803.58	813.53	0	0	0	702.57	705.84	864.58	0	729.36	752.89	812.37	856.51	0	702.51	0	0	812.72	0	837.87	701.17	0	757.35	784.72	732.25	0	0	766.15	0	859.97	0	869.7	0	700.43	0	729.29	732.21	731.56	0	0	724.59	0	0	731.87
1.6039e+13	861.5	0	0	0	0	802.96	813.53	0	0	0	702.08	705.45	864.26	0	728.52	752.25	811.67	856.42	0	701.78	0	0	812.5	0	837.25	700.67	0	756.79	784.03	731.86	0	0	765.5	0	859.08	0	869.83	0	699.98	0	728.79	731.71	731.15	0	0	723.87	0	0	722.81
1.6085e+13	891.17	0	0	0	0	805.41	814.69	0	0	0	704.82	708.48	866.47	0	731.16	754.59	814.17	858.58	0	704.35	0	0	815.35	0	839.61	703.28	0	759.08	786.49	734.33	0	0	767.88	0	857.59	0	871.25	0	702.86	0	731.08	734	733.57	691.71	0	726.35	0	0	718.81
1.613e+13	879.74	0	0	0	0	804.79	813.35	0	0	0	704.35	708.09	865.47	0	730.35	753.95	813.46	857.22	0	703.6	0	0	813.54	0	839	702.78	0	758.51	785.79	733.93	0	0	767.22	0	859.52	0	870.07	0	702.41	0	730.58	733.5	733.16	691.07	0	725.62	0	0	737.66
1.6176e+13	866.47	0	0	0	0	804.18	814.33	0	0	0	703.9	707.7	864.97	0	729.51	753.32	812.75	857.06	0	702.86	0	0	813.16	0	838.38	702.28	0	757.95	785.1	733.54	0	0	766.57	0	860.36	0	870.43	0	701.96	0	730.08	733	732.74	690.44	0	724.9	0	0	727.05
1.6221e+13	857.33	0	0	0	0	803.56	813.11	0	0	0	703.44	707.3	864.64	0	728.68	752.69	812.05	856.71	0	702.13	0	0	812.67	0	837.77	701.78	0	757.39	784.4	733.14	0	0	765.92	0	858.2	0	870.04	0	701.51	0	729.58	732.5	732.33	0	0	724.18	0	0	718.95
1.6267e+13	889.97	0	0	0	0	805.99	813.59	0	0	0	706.12	710.25	866.5	0	731.31	755	814.53	858.27	0	704.68	0	0	814.79	0	840.1	704.34	0	759.66	786.85	735.57	0	0	768.28	0	858.13	0	870.82	0	704.32	0	731.85	734.76	734.71	692.25	0	726.63	0	0	744.08
1.6313e+13	872.18	0	0	0	0	805.37	814.6	0	0	0	705.66	709.86	865.69	0	730.49	754.37	813.82	857.62	0	703.93	0	0	813.76	0	839.49	703.84	0	759.09	786.15	735.17	0	0	767.63	0	861.01	0	870.82	0	703.87	0	731.35	734.26	734.29	691.6	0	725.91	0	0	731.82
1.6358e+13	861.7	0	0	0	0	804.75	814.42	0	0	0	705.19	709.47	865.39	0	729.66	753.74	813.11	857.5	0	703.2	0	0	813.51	0	838.88	703.34	0	758.53	785.46	734.77	0	0	766.97	0	859.9	0	870.87	0	703.43	0	730.85	733.76	733.88	690.97	0	725.19	0	0	722.87
1.6404e+13	899.3	0	0	0	0	807.17	815.38	0	0	0	707.79	712.34	867.52	0	732.27	756.04	815.58	859.54	0	705.73	0	0	816.24	0	841.2	705.85	0	760.79	787.89	737.16	0	0	769.32	0	858.27	0	872.15	0	706.16	0	733.09	735.99	736.22	693.48	0	727.62	0	0	728.04
1.6449e+13	879.17	0	0	0	0	806.55	814.45	0	0	0	707.34	711.96	866.53	0	731.46	755.4	814.87	858.26	0	704.99	0	0	814.51	0	840.58	705.35	0	760.22	787.19	736.76	0	0	768.67	0	860.73	0	871.14	0	705.72	0	732.59	735.49	735.81	692.8	0	726.9	0	0	737.52
1.6495e+13	866.52	0	0	0	0	805.93	815.28	0	0	0	706.88	711.57	866.07	0	730.62	754.77	814.16	858.14	0	704.26	0	0	814.18	0	839.97	704.86	0	759.66	786.49	736.36	0	0	768.01	0	861.22	0	871.48	0	705.28	0	732.1	735	735.39	692.13	0	726.18	0	0	727.12
1.654e+13	857.62	0	0	0	0	805.31	813.91	0	0	0	706.43	711.19	865.73	0	729.8	754.14	813.46	857.74	0	703.53	0	0	813.63	0	839.35	704.37	0	759.09	785.8	735.97	0	0	767.36	0	858.95	0	871.02	0	704.84	0	731.6	734.5	734.98	691.49	0	725.47	0	0	719.12
1.6586e+13	888.67	0	0	0	0	807.71	814.52	0	0	0	708.98	713.97	867.52	0	732.4	756.42	815.91	859.22	0	706.02	0	0	815.67	0	841.65	706.82	0	761.33	788.22	738.31	0	0	769.69	0	859.43	0	871.77	0	707.5	0	733.81	736.7	737.29	693.98	0	727.88	0	0	744.26
1.6632e+13	872.01	0	0	0	0	807.09	815.62	0	0	0	708.54	713.59	866.76	0	731.58	755.79	815.2	858.68	0	705.29	0	0	814.76	0	841.04	706.34	0	760.76	787.52	737.92	0	0	769.04	0	861.97	0	871.88	0	707.06	0	733.31	736.21	736.87	693.34	0	727.16	0	0	731.85
1.6677e+13	861.89	0	0	0	0	806.46	815.25	0	0	0	708.08	713.21	866.46	0	730.75	755.16	814.49	858.53	0	704.57	0	0	814.48	0	840.42	705.85	0	760.2	786.82	737.52	0	0	768.38	0	860.66	0	871.86	0	706.62	0	732.82	735.71	736.46	692.65	0	726.45	0	0	723.04
1.6723e+13	900.78	0	0	0	0	808.86	816.04	0	0	0	710.57	715.92	868.52	0	733.33	757.43	816.93	860.45	0	707.03	0	0	817.09	0	842.71	708.25	0	762.42	789.24	739.83	0	0	770.71	0	859	0	872.99	0	709.22	0	735	737.89	738.73	695.09	0	728.84	0	0	737.52
1.6768e+13	878.66	0	0	0	0	808.23	815.51	0	0	0	710.12	715.54	867.55	0	732.52	756.79	816.22	859.27	0	706.3	0	0	815.46	0	842.1	707.77	0	761.85	788.53	739.43	0	0	770.05	0	861.86	0	872.17	0	708.79	0	734.51	737.39	738.31	694.46	0	728.12	0	0	737.48
1.6814e+13	866.56	0	0	0	0	807.61	816.17	0	0	0	709.67	715.16	867.12	0	731.69	756.16	815.52	859.16	0	705.58	0	0	815.16	0	841.48	707.28	0	761.29	787.84	739.03	0	0	769.39	0	862.03	0	872.48	0	708.35	0	734.01	736.9	737.9	693.83	0	727.41	0	0	727.25
1.6859e+13	857.89	0	0	0	0	806.98	814.67	0	0	0	709.23	714.78	866.76	0	730.87	755.53	814.81	858.71	0	704.87	0	0	814.54	0	840.87	706.8	0	760.72	787.14	738.63	0	0	768.74	0	859.65	0	871.94	0	707.92	0	733.51	736.4	737.48	693.18	0	726.7	0	0	719.36
1.6905e+13	887.51	0	0	0	0	809.36	815.46	0	0	0	711.67	717.42	868.48	0	733.44	757.78	817.23	860.13	0	707.3	0	0	816.51	0	843.14	709.16	0	762.93	789.54	740.91	0	0	771.04	0	860.69	0	872.69	0	710.46	0	735.68	738.56	739.73	695.55	0	729.07	0	0	744.3
1.6951e+13	871.86	0	0	0	0	808.74	816.59	0	0	0	711.22	717.05	867.78	0	732.62	757.15	816.52	859.68	0	706.58	0	0	815.73	0	842.52	708.68	0	762.36	788.83	740.51	0	0	770.39	0	862.87	0	872.88	0	710.03	0	735.18	738.06	739.31	694.92	0	728.35	0	0	731.93
1.6996e+13	862.05	0	0	0	0	808.11	816.05	0	0	0	710.78	716.67	867.48	0	731.79	756.52	815.82	859.5	0	705.87	0	0	815.41	0	841.9	708.2	0	761.79	788.14	740.11	0	0	769.73	0	861.38	0	872.79	0	709.6	0	734.68	737.57	738.89	694.29	0	727.65	0	0	723.25
1.7042e+13	899.98	0	0	0	0	810.48	816.68	0	0	690.22	713.16	719.25	869.46	0	734.35	758.76	818.23	861.31	0	708.29	0	0	817.9	0	844.16	710.52	0	763.99	790.53	742.36	0	0	772.03	0	859.81	0	873.8	0	712.08	0	736.82	739.7	741.11	696.67	0	730.01	0	0	744.45
1.7087e+13	878.19	0	0	0	0	809.85	816.53	0	0	0	712.72	718.87	868.51	0	733.54	758.12	817.52	860.23	0	707.57	0	0	816.37	0	843.54	710.04	0	763.42	789.82	741.96	0	0	771.37	0	862.9	0	873.15	0	711.65	0	736.32	739.2	740.69	696.01	0	729.29	0	0	737.48
1.7133e+13	866.59	0	0	0	0	809.22	817.02	0	0	0	712.28	718.5	868.13	0	732.71	757.49	816.81	860.13	0	706.85	0	0	816.09	0	842.93	709.56	0	762.85	789.12	741.56	0	0	770.71	0	862.78	0	873.42	0	711.22	0	735.83	738.71	740.27	695.37	0	728.58	0	0	727.43
1.7178e+13	858.14	0	0	0	0	808.59	815.39	0	0	0	711.84	718.12	867.75	0	731.9	756.86	816.1	859.63	0	706.14	0	0	815.42	0	842.31	709.09	0	762.28	788.42	741.16	0	0	770.06	0	860.31	0	872.82	0	710.8	0	735.34	738.21	739.85	694.74	0	727.87	0	0	719.65
1.7224e+13	886.47	0	0	0	0	810.95	816.4	0	0	691.06	714.18	720.64	869.39	0	734.45	759.09	818.5	861.01	0	708.53	0	0	817.33	0	844.55	711.36	0	764.46	790.8	743.37	0	0	772.34	0	861.89	0	873.58	0	713.22	0	737.45	740.32	742.04	697.11	0	730.21	0	0	744.16
1.7269e+13	871.7	0	0	0	0	810.32	817.51	0	0	690.55	713.74	720.27	868.75	0	733.63	758.45	817.79	860.64	0	707.82	0	0	816.66	0	843.94	710.89	0	763.89	790.09	742.97	0	0	771.68	0	863.7	0	873.84	0	712.8	0	736.95	739.83	741.62	696.46	0	729.5	0	0	731.9
1.7315e+13	862.2	0	0	0	0	809.69	816.8	0	0	690.04	713.31	719.89	868.45	0	732.8	757.82	817.08	860.42	0	707.11	0	0	816.3	0	843.32	710.41	0	763.32	789.4	742.57	0	0	771.03	0	862.05	0	873.67	0	712.38	0	736.46	739.33	741.2	695.82	0	728.8	0	0	723.34
1.7361e+13	898.43	0	691.33	0	0	812.03	817.32	0	690.05	692.41	715.6	722.35	870.35	0	735.34	760.04	819.47	862.12	0	709.49	0	0	818.67	0	845.54	712.65	0	765.49	791.76	744.76	0	0	773.3	0	860.72	0	874.56	0	714.75	0	738.55	741.43	743.36	698.15	0	731.12	0	0	748.28
1.7406e+13	877.76	0	690.9	0	0	811.4	817.51	0	0	691.87	715.16	721.98	869.44	0	734.53	759.4	818.76	861.15	0	708.78	0	0	817.26	0	844.93	712.18	0	764.92	791.05	744.35	0	0	772.64	0	863.88	0	874.1	0	714.33	0	738.06	740.93	742.94	697.53	0	730.41	0	0	737.18
1.7452e+13	866.61	0	690.46	0	0	810.77	817.83	0	0	691.36	714.73	721.61	869.08	0	733.71	758.76	818.05	861.05	0	708.07	0	0	816.99	0	844.31	711.7	0	764.35	790.35	743.95	0	0	771.98	0	863.48	0	874.31	0	713.91	0	737.56	740.43	742.52	696.91	0	729.71	0	0	727.33
1.7497e+13	858.36	0	690.02	0	0	810.14	816.08	0	0	690.86	714.29	721.24	868.68	0	732.9	758.13	817.34	860.5	0	707.37	0	0	816.25	0	843.7	711.24	0	763.78	789.66	743.55	0	0	771.33	0	860.93	0	873.64	0	713.49	0	737.07	739.94	742.1	696.25	0	729	0	0	719.66
1.7543e+13	885.53	0	692.88	0	0	812.47	817.33	0	690.58	693.22	716.54	723.64	870.27	0	735.42	760.33	819.71	861.85	0	709.72	0	0	818.14	0	845.9	713.43	0	765.93	792.01	745.7	0	0	773.58	0	863.04	0	874.44	0	715.81	0	739.14	742.01	744.23	698.55	0	731.31	0	0	743.09
1.7588e+13	871.56	0	692.4	0	0	811.83	818.39	0	690.02	692.7	716.11	723.27	869.68	0	734.61	759.7	819	861.56	0	709.01	0	0	817.55	0	845.29	712.96	0	765.36	791.3	745.3	0	0	772.92	0	864.47	0	874.74	0	715.39	0	738.64	741.51	743.81	697.93	0	730.6	0	0	731.43
1.7634e+13	862.32	0	691.94	0	0	811.2	817.52	0	0	692.17	715.68	722.9	869.37	0	733.79	759.07	818.29	861.29	0	708.31	0	0	817.14	0	844.67	712.5	0	764.79	790.6	744.89	0	0	772.27	0	862.67	0	874.5	0	714.98	0	738.15	741.02	743.39	697.31	0	729.9	0	0	723.11
1.768e+13	896.72	0	694.77	0	0	813.52	817.98	0	691.66	694.49	717.89	725.26	871.19	0	736.3	761.26	820.66	862.89	0	710.65	0	0	819.41	0	846.86	714.66	0	766.93	792.95	747.03	0	0	774.52	0	861.69	0	875.29	0	717.25	0	740.2	743.07	745.5	699.57	0	732.2	0	0	748.7
1.7725e+13	877.36	0	694.33	0	0	812.88	818.45	0	691.1	693.97	717.46	724.89	870.32	0	735.49	760.62	819.95	862.03	0	709.94	0	0	818.12	0	846.25	714.19	0	766.35	792.24	746.62	0	0	773.86	0	864.78	0	875	0	716.84	0	739.71	742.57	745.08	698.94	0	731.49	0	0	736.34
1.7771e+13	866.62	0	693.91	0	0	812.25	818.59	0	690.54	693.47	717.03	724.52	869.98	0	734.67	759.99	819.24	861.93	0	709.24	0	0	817.85	0	845.63	713.73	0	765.78	791.54	746.22	0	0	773.2	0	864.14	0	875.16	0	716.42	0	739.21	742.08	744.66	698.32	0	730.79	0	0	726.89
1.7816e+13	875.89	0	696.64	0	0	814.56	819.96	0	692.78	695.77	719.2	726.83	872.06	0	737.15	762.17	821.59	864.01	0	711.56	0	0	820.71	0	847.8	715.86	0	767.91	793.88	748.33	0	0	775.44	0	862.84	0	876.53	0	718.66	0	741.25	744.11	746.74	700.57	0	733.08	0	0	718.95
1.7862e+13	884.69	0	696.22	0	0	813.92	818.25	0	692.17	695.27	718.77	726.46	871.1	0	736.36	761.53	820.88	862.66	0	710.85	0	0	818.92	0	847.19	715.39	0	767.34	793.17	747.92	0	0	774.78	0	864.11	0	875.28	0	718.24	0	740.75	743.61	746.32	699.94	0	732.37	0	0	742.41
1.7907e+13	871.41	0	695.77	0	0	813.29	819.21	0	691.6	694.73	718.34	726.09	870.56	0	735.54	760.9	820.17	862.43	0	710.15	0	0	818.41	0	846.58	714.93	0	766.76	792.46	747.51	0	0	774.12	0	865.19	0	875.6	0	717.83	0	740.26	743.12	745.89	699.33	0	731.67	0	0	731.1
1.7953e+13	862.43	0	695.3	0	0	812.65	818.19	0	691.05	694.21	717.91	725.72	870.25	0	734.72	760.26	819.46	862.12	0	709.46	0	0	817.95	0	845.96	714.47	0	766.19	791.76	747.1	0	0	773.46	0	863.26	0	875.28	0	717.42	0	739.76	742.62	745.47	698.7	0	730.97	0	0	722.96
1.7999e+13	895.08	0	697.96	0	0	814.95	818.65	0	693.27	696.47	720.05	727.99	871.99	0	737.2	762.43	821.8	863.63	0	711.75	0	0	820.11	0	848.12	716.57	0	768.31	794.09	749.19	0	0	775.69	0	862.72	0	876	0	719.61	0	741.78	744.64	747.53	700.92	0	733.23	0	0	749.08
1.8044e+13	876.98	0	697.53	0	0	814.31	819.33	0	692.7	695.97	719.62	727.62	871.17	0	736.39	761.79	821.08	862.88	0	711.05	0	0	818.94	0	847.51	716.1	0	767.73	793.38	748.78	0	0	775.03	0	865.62	0	875.86	0	719.2	0	741.28	744.14	747.11	700.3	0	732.53	0	0	736.01
1.809e+13	866.62	0	697.1	0	0	813.67	819.29	0	692.1	695.48	719.19	727.25	870.85	0	735.56	761.16	820.37	862.76	0	710.35	0	0	818.66	0	846.9	715.64	0	767.16	792.67	748.37	0	0	774.37	0	864.75	0	875.96	0	718.78	0	740.79	743.65	746.69	699.69	0	731.83	0	0	726.78
1.8135e+13	898.29	0	699.69	0	0	815.96	820.46	0	694.31	697.69	721.3	729.48	872.85	0	738.02	763.32	822.71	864.74	0	712.63	0	0	821.4	0	849.04	717.71	0	769.27	794.99	750.44	0	0	776.59	0	863.28	0	877.2	0	720.94	0	742.79	745.65	748.73	701.88	0	734.09	0	0	725.7
1.8181e+13	883.92	0	699.27	0	0	815.32	819.13	0	693.75	697.17	720.87	729.11	871.9	0	737.22	762.68	821.99	863.45	0	711.93	0	0	819.66	0	848.43	717.25	0	768.69	794.28	750.03	0	0	775.93	0	865.12	0	876.09	0	720.53	0	742.29	745.15	748.3	701.26	0	733.38	0	0	741.97
1.8226e+13	871.27	0	698.86	0	0	814.68	819.97	0	693.18	696.66	720.44	728.74	871.41	0	736.4	762.05	821.28	863.26	0	711.23	0	0	819.22	0	847.81	716.79	0	768.11	793.58	749.62	0	0	775.26	0	865.86	0	876.41	0	720.12	0	741.8	744.65	747.88	700.65	0	732.68	0	0	730.95
1.8272e+13	862.53	0	698.41	0	0	814.05	818.8	0	692.61	696.16	720.02	728.37	871.08	0	735.59	761.41	820.57	862.91	0	710.53	0	0	818.71	0	847.2	716.33	0	767.54	792.88	749.21	0	0	774.61	0	863.8	0	876.03	0	719.71	0	741.3	744.16	747.45	700.04	0	731.98	0	0	722.96
1.8318e+13	893.55	0	700.92	0	0	816.32	819.32	0	694.76	698.34	722.09	730.56	872.76	0	738.03	763.56	822.89	864.33	0	712.79	0	0	820.77	0	849.33	718.37	0	769.63	795.18	751.25	0	0	776.81	0	863.76	0	876.69	0	721.83	0	743.28	746.14	749.47	702.2	0	734.21	0	0	749.05
1.8363e+13	876.63	0	700.49	0	0	815.68	820.16	0	694.2	697.85	721.66	730.19	871.98	0	737.23	762.92	822.18	863.7	0	712.09	0	0	819.73	0	848.72	717.91	0	769.05	794.47	750.84	0	0	776.15	0	866.4	0	876.68	0	721.42	0	742.79	745.64	749.05	701.59	0	733.51	0	0	735.79
1.8409e+13	866.61	0	700.07	0	0	815.04	819.95	0	693.65	697.35	721.24	729.82	871.67	0	736.4	762.29	821.47	863.55	0	711.39	0	0	819.42	0	848.1	717.45	0	768.48	793.77	750.42	0	0	775.49	0	865.32	0	876.71	0	721.01	0	742.29	745.15	748.62	700.98	0	732.81	0	0	726.75
1.8454e+13	903.68	0	702.52	0	0	817.3	820.93	0	695.77	699.48	723.28	731.97	873.6	0	738.83	764.43	823.78	865.42	0	713.63	0	0	822.05	0	850.22	719.46	0	770.56	796.06	752.45	0	0	777.69	0	863.72	0	877.82	0	723.09	0	744.26	747.12	750.62	703.12	0	735.04	0	0	735.95
1.85e+13	883.21	0	702.12	0	0	816.66	819.97	0	695.21	698.97	722.86	731.6	872.66	0	738.04	763.79	823.06	864.21	0	712.93	0	0	820.38	0	849.6	719.01	0	769.98	795.35	752.03	0	0	777.03	0	866.07	0	876.88	0	722.68	0	743.76	746.62	750.19	702.51	0	734.33	0	0	741.65
1.8545e+13	871.12	0	701.71	0	0	816.02	820.68	0	694.64	698.48	722.43	731.23	872.21	0	737.22	763.15	822.35	864.06	0	712.24	0	0	819.99	0	848.99	718.55	0	769.41	794.65	751.62	0	0	776.36	0	866.48	0	877.18	0	722.28	0	743.27	746.12	749.77	701.9	0	733.63	0	0	730.89
1.8591e+13	862.6	0	701.29	0	0	815.38	819.38	0	694.09	698	722.01	730.86	871.87	0	736.41	762.51	821.64	863.66	0	711.55	0	0	819.42	0	848.38	718.09	0	768.83	793.94	751.21	0	0	775.7	0	864.31	0	876.73	0	721.87	0	742.78	745.62	749.34	701.29	0	732.94	0	0	723.03
1.8636e+13	892.17	0	703.67	0	0	817.63	820.01	0	696.22	700.12	724.02	732.97	873.48	0	738.84	764.64	823.93	865.01	0	713.76	0	690.99	821.4	0	850.48	720.08	0	770.9	796.23	753.21	0	0	777.89	0	864.78	0	877.36	0	723.92	0	744.72	747.58	751.32	703.42	0	735.14	0	0	748.85
1.8682e+13	876.29	0	703.25	0	0	816.99	820.94	0	695.63	699.61	723.6	732.61	872.76	0	738.03	764	823.22	864.48	0	713.07	0	690.56	820.48	0	849.87	719.62	0	770.32	795.52	752.79	0	0	777.23	0	867.12	0	877.46	0	723.52	0	744.23	747.08	750.89	702.8	0	734.44	0	0	735.65
1.8728e+13	866.59	0	702.84	0	0	816.35	820.56	0	695.08	699.11	723.18	732.24	872.45	0	737.21	763.36	822.51	864.3	0	712.38	0	690.12	820.15	0	849.26	719.17	0	769.75	794.81	752.38	0	0	776.57	0	865.85	0	877.42	0	723.11	0	743.73	746.58	750.46	702.2	0	733.74	0	0	726.79
1.8773e+13	904.15	0	705.17	0	0	818.59	821.37	0	697.18	701.18	725.16	734.32	874.32	0	739.62	765.48	824.8	866.07	0	714.59	0	692.57	822.67	0	851.34	721.13	0	771.81	797.09	754.36	0	0	778.75	0	864.23	0	878.41	0	725.13	0	745.67	748.52	752.43	704.3	0	735.94	0	0	744.84
1.8819e+13	882.56	0	704.76	0	0	817.95	820.79	0	696.63	700.7	724.74	733.95	873.39	0	738.83	764.84	824.08	864.94	0	713.89	0	692.13	821.08	0	850.73	720.67	0	771.23	796.38	753.95	0	0	778.08	0	866.94	0	877.64	0	724.72	0	745.17	748.02	752	703.7	0	735.24	0	0	741.36
1.8864e+13	870.98	0	704.36	0	0	817.31	821.35	0	696.06	700.22	724.32	733.58	872.98	0	738.01	764.2	823.37	864.81	0	713.2	0	691.7	820.72	0	850.12	720.22	0	770.65	795.67	753.53	0	0	777.42	0	867.06	0	877.92	0	724.32	0	744.68	747.52	751.57	703.09	0	734.54	0	0	730.85
1.891e+13	862.66	0	703.96	0	0	816.67	819.92	0	695.49	699.74	723.9	733.22	872.62	0	737.21	763.57	822.66	864.36	0	712.52	0	691.28	820.1	0	849.51	719.77	0	770.07	794.97	753.11	0	0	776.76	0	864.78	0	877.39	0	723.91	0	744.18	747.03	751.14	702.49	0	733.85	0	0	723.12
1.8955e+13	890.92	0	706.23	0	0	818.9	820.71	0	697.57	701.77	725.85	735.26	874.17	0	739.61	765.67	824.93	865.67	0	714.7	0	693.74	822.02	0	851.58	721.7	0	772.12	797.23	755.08	0	0	778.93	0	865.78	0	878.02	0	725.9	0	746.1	748.95	753.08	704.57	0	736.03	0	0	748.49
1.9001e+13	875.97	0	705.82	0	0	818.25	821.69	0	697.02	701.27	725.43	734.89	873.5	0	738.81	765.03	824.22	865.22	0	714.02	0	693.29	821.21	0	850.97	721.25	0	771.54	796.52	754.66	0	0	778.26	0	867.78	0	878.2	0	725.5	0	745.6	748.45	752.65	703.97	0	735.33	0	0	735.51
1.9047e+13	866.56	0	705.41	0	0	817.61	821.15	0	696.47	700.79	725.01	734.52	873.2	0	737.99	764.4	823.51	865.02	0	713.33	0	692.86	820.85	0	850.36	720.8	0	770.96	795.81	754.24	0	0	777.6	0	866.34	0	878.1	0	725.09	0	745.11	747.95	752.22	703.37	0	734.64	0	0	726.81
1.9092e+13	902.94	0	707.64	0	0	819.83	821.8	0	698.5	702.81	726.94	736.54	874.99	0	740.39	766.5	825.78	866.68	0	715.51	0	695.24	823.25	0	852.42	722.71	0	773.01	798.07	756.19	0	0	779.76	0	864.83	0	878.96	0	727.06	0	747.02	749.87	754.15	705.43	0	736.81	0	0	750.59
1.9138e+13	881.96	0	707.24	0	0	819.18	821.59	0	697.94	702.34	726.52	736.17	874.1	0	739.6	765.85	825.06	865.65	0	714.82	0	694.81	821.76	0	851.81	722.26	0	772.42	797.36	755.77	0	0	779.09	0	867.75	0	878.37	0	726.65	0	746.52	749.37	753.72	704.82	0	736.11	0	0	741.09
1.9183e+13	870.83	0	706.84	0	0	818.54	821.99	0	697.4	701.85	726.1	735.8	873.71	0	738.78	765.22	824.35	865.53	0	714.14	0	694.39	821.43	0	851.2	721.81	0	771.84	796.65	755.35	0	0	778.43	0	867.59	0	878.61	0	726.25	0	746.02	748.87	753.29	704.23	0	735.42	0	0	730.83
1.9229e+13	862.71	0	706.45	0	0	817.9	820.44	0	696.85	701.36	725.68	735.44	873.34	0	737.98	764.58	823.64	865.03	0	713.46	0	693.97	820.75	0	850.59	721.36	0	771.26	795.95	754.93	0	0	777.77	0	865.22	0	878.01	0	725.85	0	745.53	748.37	752.86	703.64	0	734.73	0	0	723.23
1.9274e+13	889.79	0	708.62	0	0	820.11	821.43	0	698.87	703.34	727.59	737.42	874.83	0	740.37	766.67	825.89	866.3	0	715.61	0	696.3	822.62	0	852.63	723.25	0	773.29	798.19	756.86	0	0	779.92	0	866.74	0	878.67	0	727.78	0	747.42	750.27	754.77	705.67	0	736.89	0	0	748.07
1.932e+13	875.66	0	708.22	0	0	819.46	822.4	0	698.31	702.87	727.17	737.05	874.21	0	739.57	766.03	825.18	865.93	0	714.93	0	695.86	821.91	0	852.02	722.8	0	772.71	797.48	756.44	0	0	779.25	0	868.39	0	878.91	0	727.38	0	746.92	749.77	754.34	705.07	0	736.19	0	0	735.4
1.9366e+13	866.52	0	707.82	0	0	818.82	821.7	0	697.76	702.4	726.75	736.68	873.91	0	738.76	765.39	824.47	865.69	0	714.25	0	695.44	821.51	0	851.41	722.35	0	772.13	796.77	756.02	0	0	778.59	0	866.79	0	878.73	0	726.97	0	746.43	749.27	753.9	704.48	0	735.5	0	0	726.86
1.9411e+13	901.21	0	709.96	0	0	821.02	822.25	0	699.76	704.35	728.63	738.64	875.64	0	741.14	767.47	826.71	867.26	0	716.4	0	697.72	823.81	0	853.45	724.22	0	774.15	799.02	757.94	0	0	780.73	0	865.53	0	879.49	0	728.88	0	748.3	751.15	755.8	706.5	0	737.65	0	0	753.58
1.9457e+13	881.39	0	709.56	0	0	820.37	822.35	0	699.21	703.86	728.21	738.27	874.77	0	740.35	766.83	826	866.33	0	715.72	0	697.3	822.43	0	852.84	723.77	0	773.57	798.3	757.52	0	0	780.06	0	868.5	0	879.07	0	728.48	0	747.81	750.65	755.37	705.91	0	736.96	0	0	740.82
1.9502e+13	870.68	0	709.17	0	0	819.72	822.6	0	698.67	703.38	727.8	737.9	874.41	0	739.53	766.19	825.29	866.21	0	715.04	0	696.89	822.11	0	852.23	723.32	0	772.99	797.59	757.09	0	0	779.4	0	868.08	0	879.26	0	728.08	0	747.31	750.15	754.93	705.32	0	736.27	0	0	730.8
1.9548e+13	862.74	0	708.78	0	0	819.08	820.93	0	698.12	702.91	727.38	737.54	874.02	0	738.74	765.55	824.57	865.67	0	714.37	0	696.46	821.38	0	851.62	722.87	0	772.41	796.89	756.67	0	0	778.74	0	865.63	0	878.6	0	727.68	0	746.82	749.66	754.5	704.72	0	735.58	0	0	723.32
1.9593e+13	888.76	0	710.87	0	0	821.27	822.16	0	700.09	704.85	729.24	739.47	875.46	0	741.12	767.62	826.81	866.91	0	716.5	0	698.69	823.21	0	853.64	724.72	0	774.42	799.12	758.57	0	0	780.87	0	867.65	0	879.3	0	729.56	0	748.68	751.53	756.38	706.73	0	737.72	0	0	747.65
1.9639e+13	875.36	0	710.47	0	0	820.62	823.07	0	699.55	704.37	728.82	739.1	874.89	0	740.31	766.98	826.1	866.61	0	715.82	0	698.27	822.59	0	853.03	724.27	0	773.83	798.4	758.15	0	0	780.2	0	868.96	0	879.58	0	729.16	0	748.18	751.02	755.95	706.14	0	737.02	0	0	735.3
1.9684e+13	866.47	0	710.08	0	0	819.98	822.23	0	699.01	703.89	728.4	738.73	874.58	0	739.5	766.34	825.38	866.33	0	715.14	0	697.86	822.16	0	852.42	723.82	0	773.25	797.7	757.72	0	0	779.54	0	867.21	0	879.34	0	728.76	0	747.69	750.53	755.51	705.55	0	736.34	0	0	726.91
1.973e+13	899.42	0	712.13	0	0	822.15	822.73	0	700.96	705.8	730.24	740.64	876.24	0	741.87	768.4	827.61	867.81	0	717.26	0	700.03	824.35	0	854.43	725.65	0	775.26	799.92	759.61	0	0	781.66	0	866.3	0	880.01	0	730.62	0	749.54	752.39	757.38	707.54	0	738.47	0	0	754.79
1.9776e+13	880.86	0	711.74	0	0	821.51	823.09	0	700.42	705.33	729.82	740.27	875.41	0	741.08	767.76	826.9	866.98	0	716.59	0	699.62	823.08	0	853.82	725.2	0	774.67	799.21	759.18	0	0	781	0	869.19	0	879.74	0	730.21	0	749.04	751.88	756.94	706.95	0	737.78	0	0	740.57
1.9821e+13	870.53	0	711.35	0	0	820.86	823.18	0	699.88	704.86	729.41	739.9	875.08	0	740.27	767.12	826.18	866.86	0	715.92	0	699.21	822.76	0	853.21	724.76	0	774.09	798.5	758.76	0	0	780.33	0	868.54	0	879.88	0	729.81	0	748.54	751.38	756.51	706.36	0	737.09	0	0	730.79
1.9867e+13	888.28	0	713.36	0	0	823.03	824.54	0	701.81	706.74	731.23	741.78	876.97	0	742.62	769.18	828.4	868.79	0	718.03	0	701.34	825.52	0	855.21	726.57	0	776.09	800.72	760.63	0	0	782.45	0	867.22	0	881.1	0	731.65	0	750.39	753.24	758.36	708.33	0	739.22	0	0	724.1
1.9912e+13	887.82	0	712.98	0	0	822.38	822.88	0	701.27	706.27	730.81	741.41	876.06	0	741.84	768.53	827.69	867.5	0	717.35	0	700.93	823.8	0	854.6	726.12	0	775.5	800	760.2	0	0	781.78	0	868.51	0	879.92	0	731.25	0	749.89	752.73	757.92	707.75	0	738.52	0	0	747.21
1.9958e+13	875.07	0	712.59	0	0	821.73	823.72	0	700.73	705.79	730.39	741.04	875.54	0	741.04	767.89	826.97	867.26	0	716.68	0	700.52	823.25	0	853.99	725.67	0	774.91	799.29	759.78	0	0	781.11	0	869.49	0	880.22	0	730.85	0	749.39	752.23	757.48	707.16	0	737.83	0	0	735.19
2.0003e+13	866.41	0	712.2	0	0	821.09	822.73	0	700.2	705.33	729.98	740.67	875.23	0	740.23	767.26	826.26	866.94	0	716.01	0	700.12	822.77	0	853.39	725.23	0	774.33	798.58	759.35	0	0	780.45	0	867.61	0	879.9	0	730.45	0	748.89	751.73	757.05	706.58	0	737.15	0	0	726.96
2.0049e+13	897.71	0	714.18	0	0	823.25	823.23	0	702.11	707.19	731.77	742.53	876.82	0	742.59	769.3	828.47	868.33	0	718.11	0	702.2	824.87	0	855.37	727.02	0	776.32	800.79	761.21	0	0	782.56	0	867.12	0	880.51	0	732.26	0	750.72	753.57	758.89	708.53	0	739.26	0	0	754.62
2.0095e+13	880.36	0	713.79	0	0	822.6	823.81	0	701.57	706.72	731.36	742.16	876.03	0	741.8	768.66	827.76	867.62	0	717.43	0	701.8	823.72	0	854.76	726.57	0	775.73	800.08	760.78	0	0	781.89	0	869.84	0	880.38	0	731.86	0	750.22	753.07	758.45	707.95	0	738.57	0	0	739.97
2.014e+13	870.37	0	713.41	0	0	821.95	823.73	0	701.04	706.25	730.94	741.79	875.71	0	740.99	768.02	827.04	867.48	0	716.77	0	701.39	823.4	0	854.16	726.13	0	775.14	799.37	760.35	0	0	781.23	0	868.97	0	880.46	0	731.46	0	749.72	752.57	758.01	707.37	0	737.89	0	0	730.44
2.0186e+13	903.39	0	715.35	0	0	824.1	824.9	0	702.94	708.09	732.72	743.63	877.55	0	743.32	770.06	829.25	869.31	0	718.86	0	703.43	826.04	0	856.12	727.91	0	777.12	801.58	762.2	0	0	783.34	0	867.48	0	881.56	0	733.26	0	751.55	754.4	759.84	709.31	0	740	0	0	733
2.0231e+13	886.96	0	714.96	0	0	823.45	823.6	0	702.4	707.62	732.3	743.26	876.64	0	742.55	769.42	828.53	868.08	0	718.19	0	703.03	824.37	0	855.52	727.46	0	776.53	800.86	761.77	0	0	782.66	0	869.32	0	880.53	0	732.86	0	751.04	753.89	759.4	708.73	0	739.3	0	0	746.26
2.0277e+13	874.78	0	714.58	0	0	822.8	824.33	0	701.86	707.16	731.89	742.89	876.16	0	741.74	768.78	827.82	867.88	0	717.52	0	702.63	823.89	0	854.91	727.01	0	775.95	800.15	761.34	0	0	782	0	869.97	0	880.82	0	732.46	0	750.55	753.39	758.96	708.15	0	738.62	0	0	734.67
2.0322e+13	866.34	0	714.2	0	0	822.15	823.2	0	701.33	706.69	731.47	742.52	875.84	0	740.95	768.14	827.11	867.52	0	716.85	0	702.23	823.36	0	854.31	726.57	0	775.36	799.44	760.91	0	0	781.33	0	867.97	0	880.44	0	732.06	0	750.05	752.89	758.52	707.57	0	737.94	0	0	726.63
2.0368e+13	896.14	0	716.1	0	0	824.29	823.76	0	703.21	708.51	733.23	744.33	877.37	0	743.28	770.17	829.3	868.84	0	718.93	0	704.23	825.38	0	856.27	728.33	0	777.33	801.63	762.74	0	0	783.43	0	867.96	0	881	0	733.83	0	751.86	754.7	760.34	709.5	0	740.03	0	0	753.82
2.0414e+13	879.89	0	715.72	0	0	823.64	824.48	0	702.68	708.04	732.82	743.96	876.63	0	742.49	769.53	828.58	868.22	0	718.26	0	703.84	824.34	0	855.66	727.88	0	776.74	800.92	762.31	0	0	782.76	0	870.43	0	881	0	733.43	0	751.36	754.2	759.89	708.92	0	739.34	0	0	739.4
2.0459e+13	870.22	0	715.34	0	0	822.99	824.25	0	702.16	707.58	732.4	743.59	876.32	0	741.68	768.89	827.87	868.06	0	717.6	0	703.44	824	0	855.06	727.44	0	776.16	800.21	761.88	0	0	782.09	0	869.36	0	881.02	0	733.03	0	750.86	753.7	759.45	708.34	0	738.66	0	0	730.14
2.0505e+13	906.81	0	717.22	0	0	825.13	825.23	0	704.01	709.38	734.15	745.39	878.1	0	744	770.91	830.05	869.8	0	719.66	0	705.4	826.54	0	857	729.18	0	778.12	802.4	763.7	0	0	784.19	0	867.77	0	881.99	0	734.79	0	752.66	755.51	761.26	710.26	0	740.75	0	0	743.54
2.055e+13	886.17	0	716.84	0	0	824.48	824.29	0	703.48	708.91	733.73	745.01	877.19	0	743.22	770.27	829.34	868.64	0	718.99	0	705.01	824.93	0	856.4	728.73	0	777.53	801.68	763.27	0	0	783.51	0	870.07	0	881.11	0	734.39	0	752.15	755	760.81	709.68	0	740.06	0	0	745.28
2.0596e+13	874.51	0	716.46	0	0	823.83	824.91	0	702.96	708.45	733.31	744.64	876.76	0	742.41	769.63	828.63	868.48	0	718.33	0	704.61	824.5	0	855.8	728.29	0	776.94	800.97	762.83	0	0	782.85	0	870.42	0	881.4	0	733.99	0	751.66	754.5	760.37	709.1	0	739.38	0	0	734.14
2.0641e+13	866.27	0	716.08	0	0	823.18	823.64	0	702.43	707.99	732.9	744.27	876.42	0	741.62	768.99	827.92	868.08	0	717.66	0	704.22	823.92	0	855.19	727.85	0	776.36	800.26	762.4	0	0	782.18	0	868.31	0	880.95	0	733.59	0	751.16	754	759.93	708.52	0	738.7	0	0	726.3
2.0687e+13	894.71	0	717.93	0	0	825.3	824.3	0	704.28	709.77	734.63	746.05	877.89	0	743.93	771	830.09	869.33	0	719.71	0	706.15	825.86	0	857.12	729.57	0	778.31	802.44	764.21	0	0	784.26	0	868.8	0	881.49	0	735.33	0	752.94	755.79	761.72	710.42	0	740.77	0	0	752.8
2.0732e+13	879.44	0	717.55	0	0	824.65	825.12	0	703.74	709.3	734.21	745.67	877.2	0	743.13	770.36	829.38	868.81	0	719.04	0	705.76	824.93	0	856.52	729.13	0	777.72	801.73	763.77	0	0	783.59	0	870.98	0	881.59	0	734.93	0	752.44	755.29	761.28	709.85	0	740.08	0	0	738.81
2.0778e+13	870.06	0	717.17	0	0	824	824.72	0	703.22	708.85	733.8	745.3	876.9	0	742.32	769.72	828.67	868.62	0	718.38	0	705.37	824.57	0	855.92	728.68	0	777.13	801.02	763.34	0	0	782.93	0	869.72	0	881.54	0	734.53	0	751.95	754.79	760.83	709.28	0	739.4	0	0	729.82
2.0824e+13	906.54	0	718.99	0	0	826.11	825.54	0	705.05	710.6	735.51	747.06	878.62	0	744.62	771.73	830.83	870.26	0	720.42	0	707.26	827.01	0	857.84	730.4	0	779.09	803.19	765.14	0	0	785.01	0	868.14	0	882.4	0	736.25	0	753.72	756.57	762.62	711.16	0	741.47	0	0	751.33
2.0869e+13	885.43	0	718.61	0	0	825.46	824.95	0	704.53	710.14	735.09	746.69	877.73	0	743.84	771.09	830.12	869.19	0	719.75	0	706.87	825.47	0	857.24	729.95	0	778.49	802.48	764.7	0	0	784.33	0	870.77	0	881.68	0	735.85	0	753.22	756.07	762.17	710.58	0	740.78	0	0	744.54
2.0915e+13	874.24	0	718.24	0	0	824.81	825.43	0	704	709.68	734.67	746.31	877.33	0	743.03	770.45	829.41	869.04	0	719.08	0	706.48	825.07	0	856.64	729.51	0	777.9	801.76	764.26	0	0	783.66	0	870.84	0	881.94	0	735.45	0	752.72	755.56	761.72	710.01	0	740.1	0	0	733.77
2.096e+13	866.19	0	717.86	0	0	824.16	824.04	0	703.48	709.23	734.26	745.94	876.97	0	742.24	769.81	828.7	868.6	0	718.42	0	706.09	824.45	0	856.03	729.07	0	777.32	801.05	763.83	0	0	783	0	868.63	0	881.42	0	735.05	0	752.23	755.06	761.28	709.44	0	739.42	0	0	726.09
2.1006e+13	893.41	0	719.65	0	0	826.26	824.85	0	705.29	710.97	735.95	747.68	878.39	0	744.53	771.81	830.85	869.8	0	720.45	0	707.96	826.32	0	857.95	730.76	0	779.26	803.22	765.62	0	0	785.07	0	869.63	0	881.97	0	736.75	0	753.99	756.84	763.05	711.31	0	741.47	0	0	751.92
2.1051e+13	879.01	0	719.28	0	0	825.61	825.71	0	704.77	710.51	735.54	747.31	877.75	0	743.73	771.17	830.14	869.37	0	719.78	0	707.57	825.5	0	857.35	730.32	0	778.66	802.5	765.18	0	0	784.4	0	871.48	0	882.15	0	736.35	0	753.49	756.33	762.6	710.74	0	740.78	0	0	738.36
2.1097e+13	869.9	0	718.9	0	0	824.96	825.16	0	704.25	710.05	735.13	746.93	877.45	0	742.93	770.53	829.43	869.16	0	719.11	0	707.18	825.11	0	856.74	729.88	0	778.08	801.79	764.74	0	0	783.73	0	870.06	0	882.04	0	735.95	0	752.99	755.83	762.16	710.16	0	740.1	0	0	729.58
2.1143e+13	905.04	0	720.66	0	0	827.06	825.83	0	706.05	711.78	736.8	748.66	879.11	0	745.21	772.52	831.58	870.7	0	721.13	0	709.01	827.44	0	858.64	731.56	0	780.01	803.95	766.52	0	0	785.79	0	868.6	0	882.79	0	737.64	0	754.75	757.6	763.92	712.03	0	742.15	0	0	755.78
2.1188e+13	884.73	0	720.29	0	0	826.41	825.58	0	705.52	711.32	736.39	748.28	878.24	0	744.42	771.88	830.86	869.72	0	720.46	0	708.63	825.99	0	858.04	731.12	0	779.42	803.24	766.08	0	0	785.12	0	871.41	0	882.24	0	737.24	0	754.25	757.09	763.47	711.45	0	741.46	0	0	743.95
2.1234e+13	873.97	0	719.92	0	0	825.76	825.92	0	705	710.86	735.97	747.91	877.87	0	743.61	771.24	830.15	869.58	0	719.8	0	708.24	825.62	0	857.44	730.68	0	778.83	802.53	765.64	0	0	784.45	0	871.22	0	882.46	0	736.84	0	753.75	756.59	763.02	710.88	0	740.78	0	0	733.5
2.1279e+13	866.1	0	719.55	0	0	825.11	824.4	0	704.48	710.41	735.56	747.53	877.5	0	742.83	770.6	829.44	869.1	0	719.14	0	707.86	824.94	0	856.84	730.24	0	778.24	801.82	765.2	0	0	783.79	0	868.92	0	881.88	0	736.44	0	753.25	756.09	762.58	710.31	0	740.1	0	0	725.97
2.1325e+13	892.23	0	721.28	0	0	827.19	825.4	0	706.26	712.12	737.22	749.24	878.87	0	745.1	772.58	831.58	870.27	0	721.13	0	709.66	826.76	0	858.73	731.9	0	780.16	803.96	766.97	0	0	785.84	0	870.42	0	882.45	0	738.11	0	754.99	757.85	764.33	712.15	0	742.13	0	0	751.11
2.137e+13	878.59	0	720.91	0	0	826.54	826.25	0	705.74	711.66	736.81	748.86	878.28	0	744.3	771.94	830.87	869.91	0	720.47	0	709.28	826.03	0	858.13	731.46	0	779.57	803.25	766.52	0	0	785.17	0	871.94	0	882.69	0	737.71	0	754.49	757.34	763.88	711.59	0	741.45	0	0	737.99
2.1416e+13	869.73	0	720.54	0	0	825.89	825.56	0	705.22	711.21	736.4	748.49	877.98	0	743.49	771.3	830.16	869.66	0	719.81	0	708.9	825.61	0	857.53	731.02	0	778.98	802.54	766.08	0	0	784.5	0	870.37	0	882.5	0	737.31	0	753.99	756.84	763.43	711.02	0	740.77	0	0	729.42
2.1462e+13	903.2	0	722.25	0	0	827.97	826.12	0	706.99	712.9	738.05	750.18	879.57	0	745.76	773.28	832.29	871.12	0	721.8	0	710.67	827.84	0	859.41	732.68	0	780.9	804.69	767.84	0	0	786.55	0	869.16	0	883.16	0	738.97	0	755.73	758.59	765.17	712.85	0	742.8	0	0	757.7
2.1507e+13	884.08	0	721.88	0	0	827.31	826.18	0	706.47	712.45	737.63	749.8	878.74	0	744.98	772.64	831.58	870.23	0	721.13	0	710.29	826.49	0	858.81	732.24	0	780.31	803.97	767.4	0	0	785.88	0	872.01	0	882.77	0	738.57	0	755.23	758.08	764.72	712.27	0	742.11	0	0	743.41
2.1553e+13	873.71	0	721.51	0	0	826.66	826.37	0	705.95	711.99	737.22	749.43	878.39	0	744.17	771.99	830.87	870.1	0	720.47	0	709.91	826.13	0	858.21	731.79	0	779.72	803.26	766.95	0	0	785.21	0	871.57	0	882.95	0	738.17	0	754.73	757.57	764.27	711.71	0	741.43	0	0	733.26
2.1598e+13	866	0	721.14	0	0	826.01	824.74	0	705.44	711.54	736.8	749.05	878.01	0	743.39	771.36	830.16	869.57	0	719.82	0	709.53	825.4	0	857.61	731.36	0	779.13	802.55	766.51	0	0	784.54	0	869.18	0	882.3	0	737.77	0	754.23	757.07	763.82	711.14	0	740.75	0	0	725.87
2.1644e+13	891.15	0	722.83	0	0	828.08	825.96	0	707.18	713.22	738.44	750.73	879.33	0	745.64	773.33	832.28	870.72	0	721.79	0	711.28	827.19	0	859.48	733	0	781.04	804.68	768.26	0	0	786.58	0	871.17	0	882.92	0	739.41	0	755.96	758.81	765.55	712.95	0	742.76	0	0	750.34
2.1689e+13	878.19	0	722.46	0	0	827.43	826.77	0	706.67	712.76	738.02	750.35	878.78	0	744.84	772.68	831.57	870.43	0	721.13	0	710.9	826.55	0	858.89	732.56	0	780.44	803.97	767.82	0	0	785.91	0	872.36	0	883.2	0	739.01	0	755.46	758.31	765.1	712.38	0	742.08	0	0	737.67
2.1735e+13	869.56	0	722.09	0	0	826.78	825.93	0	706.16	712.31	737.61	749.97	878.48	0	744.04	772.04	830.86	870.14	0	720.47	0	710.52	826.09	0	858.29	732.12	0	779.85	803.25	767.37	0	0	785.24	0	870.65	0	882.94	0	738.61	0	754.96	757.8	764.65	711.82	0	741.4	0	0	729.27
2.1781e+13	901.36	0	723.76	0	0	828.84	826.45	0	707.89	713.97	739.24	751.64	880.01	0	746.3	774.01	832.98	871.51	0	722.44	0	712.24	828.22	0	860.15	733.75	0	781.76	805.39	769.11	0	0	787.28	0	869.8	0	883.52	0	740.24	0	756.68	759.54	766.37	713.63	0	743.41	0	0	758.12
2.1826e+13	883.47	0	723.39	0	0	828.19	826.75	0	707.37	713.52	738.82	751.26	879.22	0	745.51	773.36	832.27	870.72	0	721.78	0	711.86	826.98	0	859.55	733.31	0	781.16	804.67	768.67	0	0	786.6	0	872.55	0	883.29	0	739.84	0	756.18	759.03	765.92	713.06	0	742.73	0	0	742.91
2.1872e+13	873.45	0	723.02	0	0	827.54	826.79	0	706.86	713.07	738.41	750.88	878.89	0	744.71	772.72	831.56	870.59	0	721.12	0	711.49	826.62	0	858.95	732.87	0	780.57	803.96	768.22	0	0	785.93	0	871.88	0	883.41	0	739.44	0	755.68	758.52	765.46	712.49	0	742.05	0	0	733.05
2.1917e+13	896.69	0	724.67	0	0	829.59	828.12	0	708.59	714.72	740.02	752.53	880.65	0	746.94	774.68	833.66	872.39	0	723.09	0	713.18	829.28	0	860.8	734.49	0	782.48	806.08	769.96	0	0	787.97	0	870.53	0	884.51	0	741.05	0	757.4	760.25	767.18	714.29	0	744.06	0	0	728.41
2.1963e+13	890.15	0	724.3	0	0	828.94	826.52	0	708.07	714.27	739.6	752.15	879.77	0	746.18	774.04	832.95	871.16	0	722.42	0	712.81	827.61	0	860.21	734.04	0	781.88	805.37	769.51	0	0	787.29	0	871.87	0	883.39	0	740.65	0	756.89	759.74	766.73	713.72	0	743.37	0	0	749.6
2.2008e+13	877.8	0	723.94	0	0	828.28	827.26	0	707.56	713.82	739.19	751.77	879.27	0	745.37	773.39	832.24	870.92	0	721.77	0	712.43	827.04	0	859.61	733.6	0	781.28	804.65	769.06	0	0	786.62	0	872.75	0	883.68	0	740.25	0	756.39	759.23	766.27	713.15	0	742.69	0	0	737.36
2.2054e+13	869.39	0	723.57	0	0	827.63	826.28	0	707.04	713.37	738.77	751.39	878.96	0	744.58	772.75	831.53	870.6	0	721.11	0	712.06	826.55	0	859.01	733.17	0	780.69	803.94	768.61	0	0	785.95	0	870.91	0	883.36	0	739.85	0	755.89	758.73	765.82	712.59	0	742.01	0	0	729.14
2.2099e+13	899.62	0	725.2	0	0	829.68	826.8	0	708.75	715	740.37	753.03	880.43	0	746.82	774.71	833.63	871.89	0	723.06	0	713.73	828.59	0	860.85	734.77	0	782.59	806.06	770.33	0	0	787.97	0	870.48	0	883.88	0	741.45	0	757.59	760.45	767.53	714.37	0	744.01	0	0	757.8
2.2145e+13	882.88	0	724.83	0	0	829.03	827.3	0	708.24	714.55	739.96	752.65	879.68	0	746.04	774.06	832.92	871.2	0	722.4	0	713.35	827.45	0	860.26	734.33	0	781.99	805.34	769.88	0	0	787.3	0	873.05	0	883.78	0	741.05	0	757.09	759.94	767.07	713.81	0	743.33	0	0	742.49
2.2191e+13	873.18	0	724.46	0	0	828.37	827.19	0	707.73	714.1	739.54	752.27	879.37	0	745.23	773.42	832.21	871.05	0	721.75	0	712.98	827.09	0	859.66	733.89	0	781.39	804.63	769.44	0	0	786.63	0	872.17	0	883.85	0	740.65	0	756.59	759.43	766.61	713.25	0	742.65	0	0	732.88
2.2236e+13	907.08	0	726.07	0	0	830.41	828.33	0	709.43	715.72	741.13	753.89	881.08	0	747.46	775.37	834.31	872.77	0	723.7	0	714.63	829.66	0	861.49	735.49	0	783.29	806.74	771.15	0	0	788.65	0	870.67	0	884.83	0	742.24	0	758.29	761.15	768.32	715.02	0	744.64	0	0	739.18
2.2282e+13	889.22	0	725.71	0	0	829.76	827.07	0	708.91	715.27	740.72	753.51	880.19	0	746.69	774.72	833.59	871.59	0	723.04	0	714.26	828.03	0	860.89	735.05	0	782.69	806.02	770.7	0	0	787.97	0	872.53	0	883.85	0	741.84	0	757.78	760.64	767.86	714.45	0	743.96	0	0	748.92
2.2327e+13	877.42	0	725.34	0	0	829.11	827.72	0	708.4	714.83	740.3	753.13	879.74	0	745.89	774.08	832.89	871.39	0	722.39	0	713.89	827.52	0	860.3	734.61	0	782.09	805.31	770.25	0	0	787.3	0	873.1	0	884.14	0	741.44	0	757.28	760.13	767.4	713.89	0	743.28	0	0	737.09
2.2373e+13	869.21	0	724.97	0	0	828.45	826.61	0	707.9	714.38	739.89	752.75	879.42	0	745.1	773.44	832.18	871.03	0	721.74	0	713.52	826.98	0	859.7	734.17	0	781.5	804.6	769.8	0	0	786.63	0	871.14	0	883.75	0	741.04	0	756.78	759.62	766.94	713.33	0	742.6	0	0	729.03
2.2418e+13	898.02	0	726.56	0	0	830.48	827.18	0	709.58	715.98	741.46	754.36	880.83	0	747.33	775.38	834.26	872.25	0	723.67	0	715.14	828.94	0	861.53	735.76	0	783.38	806.7	771.51	0	0	788.64	0	871.18	0	884.23	0	742.61	0	758.47	761.33	768.63	715.09	0	744.59	0	0	757.1
2.2464e+13	882.32	0	726.2	0	0	829.83	827.83	0	709.07	715.54	741.05	753.98	880.12	0	746.55	774.73	833.55	871.66	0	723.01	0	714.77	827.92	0	860.93	735.32	0	782.78	805.98	771.05	0	0	787.97	0	873.51	0	884.25	0	742.21	0	757.96	760.82	768.18	714.53	0	743.9	0	0	742.03
2.251e+13	872.92	0	725.83	0	0	829.18	827.57	0	708.56	715.09	740.63	753.59	879.82	0	745.75	774.09	832.84	871.5	0	722.36	0	714.4	827.55	0	860.34	734.88	0	782.19	805.27	770.6	0	0	787.3	0	872.44	0	884.26	0	741.81	0	757.46	760.31	767.72	713.97	0	743.23	0	0	732.68
2.2555e+13	909.03	0	727.41	0	0	831.2	828.53	0	710.24	716.68	742.2	755.2	881.48	0	747.97	776.03	834.92	873.12	0	724.29	0	716.01	830.01	0	862.15	736.45	0	784.06	807.37	772.31	0	0	789.31	0	870.85	0	885.13	0	743.38	0	759.15	762.01	769.4	715.73	0	745.21	0	0	749.78
2.2601e+13	888.36	0	727.04	0	0	830.55	827.62	0	709.73	716.23	741.78	754.81	880.6	0	747.2	775.38	834.21	872.01	0	723.64	0	715.64	828.44	0	861.56	736.01	0	783.46	806.66	771.85	0	0	788.63	0	873.14	0	884.3	0	742.98	0	758.64	761.5	768.94	715.16	0	744.53	0	0	748.23
2.2646e+13	877.05	0	726.67	0	0	829.89	828.16	0	709.21	715.79	741.37	754.43	880.18	0	746.4	774.73	833.5	871.84	0	722.99	0	715.27	827.98	0	860.96	735.57	0	782.87	805.94	771.4	0	0	787.96	0	873.42	0	884.57	0	742.58	0	758.14	760.99	768.48	714.6	0	743.85	0	0	736.81
2.2692e+13	869.02	0	726.31	0	0	829.24	826.91	0	708.71	715.35	740.96	754.04	879.85	0	745.61	774.09	832.79	871.44	0	722.34	0	714.9	827.4	0	860.37	735.14	0	782.27	805.23	770.94	0	0	787.29	0	871.35	0	884.12	0	742.18	0	757.64	760.48	768.03	714.04	0	743.18	0	0	728.91
2.2737e+13	896.57	0	727.87	0	0	831.26	827.6	0	710.37	716.92	742.51	755.63	881.21	0	747.84	776.02	834.86	872.61	0	724.26	0	716.49	829.29	0	862.17	736.7	0	784.14	807.32	772.64	0	0	789.29	0	871.88	0	884.59	0	743.73	0	759.31	762.17	769.7	715.79	0	745.14	0	0	756.26
2.2783e+13	881.79	0	727.5	0	0	830.6	828.33	0	709.87	716.48	742.09	755.25	880.55	0	747.05	775.37	834.15	872.11	0	723.6	0	716.12	828.37	0	861.58	736.26	0	783.54	806.6	772.18	0	0	788.61	0	873.93	0	884.7	0	743.33	0	758.81	761.66	769.24	715.23	0	744.47	0	0	741.63
2.2829e+13	872.66	0	727.14	0	0	829.95	827.92	0	709.36	716.04	741.68	754.86	880.25	0	746.25	774.73	833.45	871.92	0	722.96	0	715.75	827.98	0	860.99	735.82	0	782.95	805.89	771.73	0	0	787.94	0	872.68	0	884.65	0	742.93	0	758.3	761.15	768.78	714.67	0	743.79	0	0	732.51
2.2874e+13	908.23	0	728.68	0	0	831.96	828.72	0	711.01	717.6	743.22	756.45	881.86	0	748.46	776.66	835.51	873.45	0	724.87	0	717.32	830.35	0	862.78	737.38	0	784.81	807.98	773.41	0	0	789.94	0	871.11	0	885.4	0	744.47	0	759.97	762.83	770.45	716.4	0	745.76	0	0	756.95
2.292e+13	887.56	0	728.31	0	0	831.3	828.15	0	710.5	717.16	742.81	756.06	881	0	747.69	776.01	834.8	872.41	0	724.22	0	716.95	828.85	0	862.19	736.94	0	784.21	807.26	772.96	0	0	789.26	0	873.7	0	884.74	0	744.07	0	759.47	762.32	769.99	715.84	0	745.08	0	0	747.6
2.2965e+13	876.68	0	727.95	0	0	830.65	828.57	0	710	716.71	742.39	755.67	880.61	0	746.89	775.37	834.09	872.27	0	723.57	0	716.59	828.43	0	861.6	736.5	0	783.61	806.55	772.5	0	0	788.59	0	873.71	0	884.98	0	743.67	0	758.96	761.81	769.53	715.29	0	744.4	0	0	736.54
2.3011e+13	868.84	0	727.58	0	0	830	827.2	0	709.5	716.27	741.98	755.29	880.26	0	746.11	774.73	833.39	871.82	0	722.93	0	716.22	827.8	0	861	736.06	0	783.02	805.84	772.04	0	0	787.92	0	871.55	0	884.47	0	743.27	0	758.46	761.31	769.07	714.74	0	743.73	0	0	728.8
2.3056e+13	895.24	0	729.11	0	0	832	828.04	0	711.13	717.82	743.51	756.86	881.58	0	748.33	776.64	835.44	872.95	0	724.83	0	717.77	829.63	0	862.79	737.6	0	784.87	807.92	773.72	0	0	789.91	0	872.57	0	884.95	0	744.8	0	760.12	762.98	770.73	716.46	0	745.69	0	0	755.36
2.3102e+13	881.28	0	728.74	0	0	831.34	828.81	0	710.63	717.38	743.1	756.47	880.96	0	747.54	776	834.73	872.53	0	724.18	0	717.4	828.81	0	862.2	737.16	0	784.27	807.2	773.26	0	0	789.23	0	874.31	0	885.13	0	744.39	0	759.62	762.47	770.26	715.9	0	745.01	0	0	741.23
2.3147e+13	872.4	0	728.38	0	0	830.69	828.25	0	710.13	716.94	742.68	756.08	880.67	0	746.74	775.35	834.03	872.31	0	723.54	0	717.04	828.4	0	861.61	736.73	0	783.68	806.49	772.81	0	0	788.56	0	872.89	0	885.01	0	743.99	0	759.11	761.96	769.8	715.35	0	744.34	0	0	732.33
2.3193e+13	906.53	0	729.89	0	0	832.68	828.92	0	711.76	718.48	744.21	757.64	882.21	0	748.95	777.27	836.08	873.76	0	725.44	0	718.57	830.67	0	863.38	738.26	0	785.53	808.57	774.48	0	0	790.55	0	871.48	0	885.67	0	745.51	0	760.77	763.63	771.46	717.06	0	746.3	0	0	760.64
2.3239e+13	886.8	0	729.52	0	0	832.03	828.68	0	711.25	718.04	743.79	757.25	881.38	0	748.18	776.62	835.37	872.81	0	724.79	0	718.2	829.26	0	862.79	737.82	0	784.93	807.85	774.02	0	0	789.87	0	874.22	0	885.17	0	745.11	0	760.26	763.12	770.99	716.51	0	745.62	0	0	746.99
2.3284e+13	876.33	0	729.16	0	0	831.38	828.96	0	710.75	717.6	743.37	756.86	881.02	0	747.37	775.98	834.66	872.68	0	724.14	0	717.84	828.86	0	862.2	737.38	0	784.33	807.13	773.56	0	0	789.2	0	873.98	0	885.37	0	744.71	0	759.76	762.61	770.53	715.95	0	744.94	0	0	736.29
2.333e+13	868.65	0	728.8	0	0	830.73	827.48	0	710.25	717.16	742.96	756.48	880.66	0	746.6	775.34	833.95	872.19	0	723.5	0	717.47	828.18	0	861.61	736.95	0	783.74	806.42	773.1	0	0	788.53	0	871.72	0	884.79	0	744.31	0	759.25	762.1	770.07	715.4	0	744.27	0	0	728.7
2.3375e+13	894.02	0	730.29	0	0	832.71	828.49	0	711.87	718.69	744.47	758.03	881.93	0	748.8	777.24	836	873.29	0	725.39	0	718.99	829.97	0	863.38	738.47	0	785.58	808.49	774.77	0	0	790.5	0	873.23	0	885.31	0	745.82	0	760.9	763.76	771.71	717.11	0	746.22	0	0	754.48
2.3421e+13	880.78	0	729.93	0	0	832.06	829.26	0	711.37	718.25	744.06	757.64	881.36	0	748.01	776.6	835.29	872.94	0	724.74	0	718.62	829.24	0	862.79	738.03	0	784.98	807.78	774.3	0	0	789.83	0	874.65	0	885.55	0	745.42	0	760.39	763.25	771.25	716.55	0	745.54	0	0	740.86
2.3466e+13	872.14	0	729.57	0	0	831.4	828.56	0	710.87	717.81	743.64	757.25	881.06	0	747.22	775.96	834.58	872.69	0	724.1	0	718.26	828.8	0	862.2	737.6	0	784.38	807.06	773.84	0	0	789.16	0	873.09	0	885.36	0	745.02	0	759.89	762.74	770.78	716	0	744.87	0	0	732.16
2.3512e+13	904.61	0	731.05	0	0	833.38	829.14	0	712.48	719.32	745.15	758.79	882.55	690.24	749.42	777.86	836.62	874.05	0	725.99	0	719.76	830.97	0	863.96	739.11	0	786.23	809.13	775.51	0	0	791.13	0	871.94	0	885.92	0	746.52	0	761.53	764.4	772.43	717.7	0	746.82	0	690.12	762
2.3558e+13	886.09	0	730.68	0	0	832.73	829.18	0	711.98	718.88	744.73	758.4	881.75	0	748.65	777.21	835.91	873.2	0	725.34	0	719.4	829.65	0	863.37	738.67	0	785.62	808.41	775.04	0	0	790.46	0	874.7	0	885.58	0	746.11	0	761.02	763.88	771.96	717.15	0	746.14	0	0	746.42
2.3603e+13	875.98	0	730.32	0	0	832.08	829.32	0	711.48	718.45	744.32	758.01	881.41	0	747.85	776.57	835.21	873.07	0	724.7	0	719.03	829.27	0	862.78	738.24	0	785.02	807.7	774.58	0	0	789.78	0	874.22	0	885.74	0	745.71	0	760.52	763.37	771.49	716.6	0	745.47	0	0	736.03
2.3649e+13	871.46	0	731.79	0	0	834.05	830.82	0	713.08	719.96	745.82	759.54	883.12	691.69	750.03	778.47	837.24	874.86	0	726.59	0	720.52	831.95	0	864.53	739.75	0	786.86	809.76	776.24	0	0	791.76	0	872.99	0	886.86	0	747.21	0	762.16	765.03	773.13	718.29	0	747.41	0	690.74	727.36
2.3694e+13	892.9	0	731.42	0	0	833.39	828.96	0	712.58	719.51	745.4	759.15	882.26	691.32	749.27	777.82	836.53	873.62	0	725.93	0	720.15	830.3	0	863.95	739.31	0	786.26	809.05	775.77	0	0	791.08	0	873.86	0	885.67	0	746.8	0	761.65	764.51	772.66	717.74	0	746.73	0	690.07	753.51
2.374e+13	880.31	0	731.06	0	0	832.74	829.7	0	712.08	719.08	744.98	758.76	881.74	690.95	748.48	777.18	835.82	873.34	0	725.29	0	719.79	829.65	0	863.36	738.87	0	785.66	808.33	775.31	0	0	790.41	0	874.97	0	885.94	0	746.4	0	761.14	764	772.19	717.19	0	746.06	0	0	740.38
2.3785e+13	871.89	0	730.7	0	0	832.09	828.86	0	711.58	718.64	744.57	758.37	881.44	690.59	747.69	776.54	835.12	873.05	0	724.65	0	719.43	829.18	0	862.77	738.43	0	785.06	807.62	774.84	0	0	789.74	0	873.27	0	885.68	0	746	0	760.64	763.49	771.73	716.64	0	745.39	0	0	731.87
2.3831e+13	902.74	0	732.15	0	0	834.05	829.39	0	713.17	720.14	746.05	759.89	882.87	692.81	749.88	778.43	837.14	874.33	0	726.53	0	720.89	831.26	0	864.51	739.93	0	786.89	809.67	776.49	0	0	791.7	0	872.48	0	886.18	0	747.48	0	762.27	765.13	773.36	718.32	0	747.32	0	690.69	761.78
2.3877e+13	885.41	0	731.79	0	0	833.4	829.67	0	712.67	719.7	745.64	759.5	882.1	692.43	749.1	777.78	836.44	873.58	0	725.88	0	720.53	830.05	0	863.93	739.49	0	786.29	808.96	776.03	0	0	791.02	0	875.13	0	885.98	0	747.08	0	761.76	764.62	772.89	717.77	0	746.65	0	690.03	745.63
2.3922e+13	875.64	0	731.43	0	0	832.75	829.67	0	712.18	719.26	745.22	759.11	881.79	692.03	748.3	777.14	835.73	873.44	0	725.24	0	720.17	829.67	0	863.34	739.05	0	785.69	808.24	775.56	0	0	790.35	0	874.44	0	886.09	0	746.67	0	761.25	764.11	772.42	717.22	0	745.98	0	0	735.57
2.3968e+13	902.63	0	732.87	0	0	834.7	830.97	0	713.76	720.75	746.7	760.62	883.45	694.19	750.48	779.03	837.75	875.15	0	727.11	0	721.62	832.26	0	865.07	740.55	0	787.52	810.3	777.21	0	0	792.31	0	873.04	0	887.09	0	748.15	0	762.88	765.75	774.05	718.9	0	747.91	0	691.3	733.66
2.4013e+13	891.86	0	732.51	0	0	834.05	829.43	0	713.26	720.31	746.28	760.23	882.58	693.81	749.72	778.38	837.04	873.95	0	726.46	0	721.26	830.64	0	864.49	740.11	0	786.92	809.58	776.74	0	0	791.64	0	874.46	0	886.03	0	747.74	0	762.37	765.23	773.58	718.35	0	747.23	0	690.61	752.4
2.4059e+13	879.85	0	732.14	0	0	833.4	830.1	0	712.77	719.87	745.87	759.83	882.1	693.45	748.92	777.74	836.34	873.72	0	725.82	0	720.9	830.06	0	863.9	739.67	0	786.32	808.86	776.27	0	0	790.96	0	875.25	0	886.31	0	747.34	0	761.86	764.72	773.11	717.8	0	746.56	0	0	739.82
2.4104e+13	871.63	0	731.78	0	0	832.75	829.13	0	712.27	719.44	745.45	759.44	881.8	693.09	748.14	777.1	835.63	873.39	0	725.19	0	720.54	829.55	0	863.32	739.23	0	785.72	808.15	775.81	0	0	790.29	0	873.43	0	885.98	0	746.94	0	761.36	764.21	772.64	717.26	0	745.89	0	0	731.53
2.415e+13	901	0	733.21	0	0	834.7	829.67	0	713.85	720.92	746.92	760.95	883.18	695.19	750.32	778.98	837.65	874.6	0	727.04	0	721.98	831.54	0	865.04	740.72	0	787.54	810.2	777.44	0	0	792.25	0	873.07	0	886.43	0	748.4	0	762.98	765.84	774.26	718.92	0	747.81	0	691.2	760.94
2.4196e+13	884.77	0	732.85	0	0	834.04	830.13	0	713.35	720.48	746.51	760.55	882.45	694.84	749.54	778.33	836.94	873.95	0	726.4	0	721.62	830.43	0	864.46	740.28	0	786.94	809.48	776.97	0	0	791.57	0	875.53	0	886.36	0	748	0	762.47	765.33	773.79	718.37	0	747.14	0	690.54	744.95
2.4241e+13	875.31	0	732.49	0	0	833.39	829.98	0	712.86	720.04	746.09	760.16	882.15	694.47	748.74	777.69	836.24	873.79	0	725.76	0	721.26	830.05	0	863.87	739.84	0	786.34	808.77	776.51	0	0	790.9	0	874.63	0	886.42	0	747.6	0	761.96	764.82	773.32	717.83	0	746.47	0	0	735.2
2.4287e+13	909.73	0	733.9	0	0	835.34	831.11	0	714.42	721.51	747.56	761.66	883.76	696.5	750.91	779.57	838.24	875.41	0	727.62	0	722.68	832.54	0	865.59	741.32	0	788.15	810.81	778.14	0	0	792.85	0	873.1	0	887.31	0	749.06	0	763.58	766.45	774.93	719.49	0	748.39	0	691.8	745.21
2.4332e+13	890.9	0	733.54	0	0	834.68	829.89	0	713.93	721.08	747.14	761.26	882.9	696.13	750.15	778.92	837.54	874.27	0	726.97	0	722.32	830.96	0	865.01	740.88	0	787.55	810.1	777.67	0	0	792.18	0	875.01	0	886.38	0	748.65	0	763.07	765.93	774.46	718.94	0	747.71	0	691.1	751.47
2.4378e+13	879.41	0	733.18	0	0	834.03	830.48	0	713.43	720.64	746.72	760.87	882.46	695.77	749.35	778.28	836.83	874.08	0	726.33	0	721.96	830.44	0	864.43	740.44	0	786.95	809.38	777.2	0	0	791.5	0	875.51	0	886.66	0	748.25	0	762.56	765.42	773.98	718.39	0	747.04	0	690.47	739.38
2.4423e+13	871.38	0	732.82	0	0	833.38	829.37	0	712.94	720.21	746.3	760.47	882.14	695.42	748.57	777.64	836.13	873.72	0	725.7	0	721.61	829.89	0	863.84	740	0	786.35	808.67	776.73	0	0	790.83	0	873.58	0	886.27	0	747.84	0	762.06	764.91	773.51	717.85	0	746.38	0	0	731.27
2.4469e+13	899.4	0	734.22	0	0	835.32	829.97	0	714.5	721.67	747.76	761.96	883.47	697.41	750.73	779.51	838.13	874.87	0	727.54	0	723.02	831.81	0	865.55	741.47	0	788.16	810.71	778.36	0	0	792.78	0	873.67	0	886.69	0	749.29	0	763.66	766.53	775.12	719.51	0	748.28	0	691.69	759.92
2.4514e+13	884.16	0	733.86	0	0	834.66	830.56	0	714	721.23	747.34	761.56	882.78	697.07	749.95	778.86	837.43	874.3	0	726.9	0	722.66	830.8	0	864.97	741.03	0	787.56	809.99	777.89	0	0	792.1	0	875.89	0	886.73	0	748.89	0	763.15	766.01	774.65	718.96	0	747.61	0	691.02	744.35
2.456e+13	874.98	0	733.5	0	0	834.01	830.27	0	713.51	720.8	746.92	761.17	882.49	696.72	749.15	778.22	836.72	874.13	0	726.26	0	722.3	830.41	0	864.39	740.6	0	786.96	809.28	777.42	0	0	791.43	0	874.81	0	886.73	0	748.48	0	762.65	765.5	774.18	718.41	0	746.94	0	690.41	734.88
2.4606e+13	910.61	0	734.9	0	0	835.94	831.22	0	715.06	722.25	748.37	762.66	884.05	698.64	751.31	780.09	838.72	875.67	0	728.1	0	723.7	832.81	0	866.09	742.06	0	788.77	811.31	779.04	0	0	793.37	0	873.22	0	887.51	0	749.93	0	764.25	767.12	775.78	720.06	0	748.85	0	692.3	755.13
2.4651e+13	890.01	0	734.53	0	0	835.29	830.35	0	714.57	721.81	747.95	762.26	883.2	698.29	750.55	779.45	838.01	874.59	0	727.45	0	723.34	831.28	0	865.51	741.62	0	788.16	810.59	778.57	0	0	792.7	0	875.52	0	886.73	0	749.52	0	763.74	766.61	775.31	719.51	0	748.17	0	691.59	750.6
2.4697e+13	878.97	0	734.17	0	0	834.64	830.82	0	714.07	721.38	747.54	761.86	882.8	697.94	749.75	778.8	837.31	874.43	0	726.81	0	722.98	830.81	0	864.93	741.18	0	787.56	809.88	778.09	0	0	792.02	0	875.74	0	887	0	749.11	0	763.23	766.09	774.83	718.97	0	747.5	0	690.96	738.96
2.4742e+13	871.12	0	733.81	0	0	833.99	829.59	0	713.59	720.95	747.12	761.46	882.47	697.59	748.97	778.16	836.61	874.03	0	726.18	0	722.62	830.22	0	864.34	740.75	0	786.96	809.17	777.62	0	0	791.35	0	873.7	0	886.54	0	748.71	0	762.73	765.58	774.36	718.42	0	746.84	0	690.36	731.03
2.4788e+13	897.93	0	735.19	0	0	835.91	830.3	0	715.13	722.39	748.56	762.94	883.75	699.48	751.13	780.02	838.6	875.13	0	728.01	0	724.01	832.07	0	866.04	742.2	0	788.76	811.19	779.24	0	0	793.29	0	874.29	0	886.96	0	750.14	0	764.32	767.19	775.96	720.06	0	748.73	0	692.18	758.83
2.4833e+13	883.57	0	734.83	0	0	835.26	830.97	0	714.63	721.96	748.14	762.54	883.11	699.15	750.34	779.38	837.89	874.65	0	727.37	0	723.65	831.16	0	865.46	741.76	0	788.16	810.48	778.77	0	0	792.61	0	876.22	0	887.09	0	749.74	0	763.81	766.68	775.48	719.51	0	748.06	0	691.51	743.8
2.4879e+13	874.65	0	734.47	0	0	834.61	830.54	0	714.14	721.52	747.73	762.14	882.82	698.81	749.55	778.74	837.19	874.46	0	726.73	0	723.29	830.75	0	864.88	741.32	0	787.56	809.76	778.29	0	0	791.94	0	874.96	0	887.02	0	749.33	0	763.31	766.16	775	718.97	0	747.39	0	690.89	734.59
2.4925e+13	909.41	0	735.85	0	0	836.53	831.33	0	715.68	722.96	749.16	763.61	884.33	700.63	751.69	780.6	839.17	875.9	0	728.56	0	724.67	833.06	0	866.57	742.77	0	789.36	811.79	779.91	0	0	793.87	0	873.42	0	887.69	0	750.76	0	764.9	767.77	776.6	720.61	0	749.29	0	692.78	761.24
2.497e+13	889.16	0	735.48	0	0	835.88	830.78	0	715.18	722.53	748.74	763.21	883.5	700.29	750.93	779.95	838.47	874.91	0	727.91	0	724.31	831.6	0	865.99	742.33	0	788.75	811.07	779.43	0	0	793.2	0	875.99	0	887.08	0	750.35	0	764.39	767.25	776.12	720.06	0	748.61	0	692.08	749.85
2.5016e+13	878.55	0	735.12	0	0	835.22	831.14	0	714.69	722.09	748.32	762.81	883.12	699.96	750.13	779.31	837.77	874.76	0	727.28	0	723.95	831.16	0	865.4	741.9	0	788.15	810.36	778.96	0	0	792.52	0	875.95	0	887.31	0	749.95	0	763.88	766.74	775.65	719.51	0	747.94	0	691.44	738.61
2.5061e+13	870.87	0	734.76	0	0	834.57	829.79	0	714.21	721.66	747.91	762.41	882.78	699.62	749.36	778.67	837.07	874.32	0	726.64	0	723.6	830.52	0	864.82	741.46	0	787.55	809.65	778.48	0	0	791.85	0	873.81	0	886.8	0	749.55	0	763.37	766.23	775.17	718.97	0	747.28	0	690.84	730.84
2.5107e+13	896.59	0	736.12	0	0	836.49	830.64	0	715.73	723.09	749.34	763.88	884.02	701.42	751.5	780.52	839.04	875.38	0	728.46	0	724.96	832.32	0	866.51	742.9	0	789.34	811.66	780.09	0	0	793.78	0	874.88	0	887.23	0	750.96	0	764.96	767.83	776.76	720.59	0	749.16	0	692.67	757.34
2.5152e+13	883.01	0	735.76	0	0	835.83	831.36	0	715.24	722.66	748.92	763.47	883.42	701.09	750.72	779.87	838.34	874.98	0	727.82	0	724.6	831.5	0	865.93	742.46	0	788.74	810.95	779.61	0	0	793.1	0	876.51	0	887.42	0	750.56	0	764.45	767.31	776.28	720.05	0	748.49	0	692	743.01
2.5198e+13	874.33	0	735.4	0	0	835.18	830.78	0	714.75	722.22	748.5	763.07	883.14	700.76	749.93	779.23	837.64	874.76	0	727.18	0	724.24	831.07	0	865.35	742.03	0	788.13	810.23	779.14	0	0	792.43	0	875.1	0	887.29	0	750.15	0	763.94	766.8	775.8	719.51	0	747.83	0	691.37	734.1
2.5244e+13	907.57	0	736.76	0	0	837.09	831.45	0	716.27	723.64	749.92	764.53	884.6	702.5	752.07	781.08	839.61	876.13	0	729	0	725.59	833.28	0	867.02	743.46	0	789.93	812.25	780.74	0	0	794.36	0	873.73	0	887.87	0	751.57	0	765.52	768.4	777.39	721.13	0	749.71	0	693.23	763.4
2.5289e+13	888.37	0	736.39	0	0	836.44	831.21	0	715.78	723.21	749.5	764.13	883.78	702.17	751.3	780.44	838.91	875.22	0	728.36	0	725.24	831.91	0	866.44	743.02	0	789.32	811.53	780.26	0	0	793.68	0	876.42	0	887.42	0	751.16	0	765.01	767.88	776.91	720.58	0	749.04	0	692.57	748.56
2.5335e+13	878.14	0	736.03	0	0	835.79	831.44	0	715.29	722.78	749.08	763.73	883.44	701.84	750.5	779.79	838.21	875.08	0	727.72	0	724.88	831.49	0	865.86	742.59	0	788.72	810.82	779.79	0	0	793	0	876.14	0	887.61	0	750.75	0	764.5	767.37	776.43	720.04	0	748.37	0	691.9	737.84
2.538e+13	870.61	0	735.67	0	0	835.14	829.97	0	714.8	722.35	748.67	763.33	883.08	701.51	749.73	779.15	837.51	874.6	0	727.09	0	724.53	830.81	0	865.28	742.15	0	788.12	810.11	779.31	0	0	792.33	0	873.91	0	887.03	0	750.35	0	764	766.85	775.95	719.5	0	747.7	0	691.29	730.29
2.5426e+13	895.36	0	737.01	0	690.1	837.04	831.01	690.51	716.31	723.76	750.08	764.78	884.27	703.23	751.87	780.99	839.47	875.63	0	728.89	0	725.87	832.56	0	866.96	743.58	0	789.9	812.11	780.91	0	0	794.25	0	875.46	0	887.5	0	751.75	0	765.57	768.44	777.53	721.11	0	749.58	0	693.08	755.88
2.5471e+13	882.47	0	736.65	0	0	836.39	831.71	690.14	715.82	723.33	749.66	764.37	883.72	702.91	751.07	780.35	838.77	875.3	0	728.25	0	725.51	831.83	0	866.38	743.14	0	789.29	811.4	780.43	0	0	793.57	0	876.78	0	887.75	0	751.35	0	765.06	767.93	777.05	720.56	0	748.91	0	692.45	742.23
2.5517e+13	874.01	0	736.29	0	0	835.73	831	0	715.33	722.9	749.24	763.97	883.44	702.58	750.29	779.71	838.07	875.05	0	727.62	0	725.16	831.38	0	865.8	742.7	0	788.69	810.69	779.95	0	0	792.9	0	875.22	0	887.55	0	750.94	0	764.55	767.41	776.57	720.02	0	748.24	0	691.79	733.59
2.5562e+13	905.62	0	737.63	0	691.34	837.63	831.58	691.95	716.84	724.3	750.65	765.42	884.84	704.25	752.41	781.55	840.03	876.34	0	729.42	0	726.48	833.5	0	867.46	744.13	0	790.47	812.69	781.55	0	0	794.82	0	874.14	0	888.05	0	752.34	0	766.13	769	778.15	721.63	0	750.12	0	693.59	763.77
2.5608e+13	887.62	0	737.27	0	690.99	836.98	831.61	691.56	716.34	723.87	750.23	765.01	884.06	703.93	751.64	780.9	839.33	875.52	0	728.78	0	726.13	832.21	0	866.88	743.69	0	789.87	811.97	781.06	0	0	794.14	0	876.81	0	887.74	0	751.93	0	765.62	768.49	777.67	721.08	0	749.44	0	692.93	747.64
2.5654e+13	877.73	0	736.9	0	690.65	836.33	831.71	691.19	715.86	723.44	749.81	764.61	883.74	703.61	750.84	780.26	838.63	875.38	0	728.15	0	725.77	831.81	0	866.31	743.25	0	789.26	811.26	780.59	0	0	793.47	0	876.3	0	887.89	0	751.53	0	765.11	767.97	777.19	720.54	0	748.78	0	692.31	737.3
2.5699e+13	885.96	0	738.23	0	692.67	838.22	833.15	693.33	717.36	724.84	751.22	766.05	885.36	705.24	752.95	782.1	840.59	877.09	0	729.94	0	727.09	834.41	0	867.96	744.67	0	791.05	813.26	782.18	0	0	795.38	0	875.03	0	888.93	0	752.92	0	766.68	769.56	778.76	722.15	0	750.65	0	694.1	729.26
2.5745e+13	894.22	0	737.87	0	692.34	837.57	831.37	692.97	716.87	724.41	750.8	765.64	884.52	704.93	752.19	781.45	839.89	875.88	0	729.3	0	726.74	832.8	0	867.39	744.23	0	790.44	812.55	781.7	0	0	794.71	0	876	0	887.79	0	752.51	0	766.16	769.04	778.28	721.6	0	749.97	0	693.42	754.66
2.579e+13	881.94	0	737.51	0	691.92	836.92	832.04	692.61	716.38	723.98	750.38	765.24	884.02	704.61	751.4	780.81	839.18	875.61	0	728.66	0	726.38	832.15	0	866.81	743.79	0	789.83	811.83	781.22	0	0	794.03	0	877.01	0	888.05	0	752.1	0	765.65	768.52	777.8	721.06	0	749.3	0	692.79	741.6
2.5836e+13	873.69	0	737.15	0	691.54	836.26	831.19	692.23	715.89	723.55	749.96	764.83	883.73	704.29	750.61	780.17	838.49	875.33	0	728.03	0	726.03	831.66	0	866.23	743.36	0	789.23	811.12	780.74	0	0	793.36	0	875.32	0	887.79	0	751.7	0	765.15	768.01	777.32	720.52	0	748.64	0	692.18	733.18
2.5881e+13	903.75	0	738.47	0	693.52	838.15	831.73	694.32	717.38	724.94	751.36	766.27	885.08	705.9	752.73	782	840.44	876.54	0	729.81	0	727.34	833.69	0	867.88	744.77	0	791	813.12	782.32	0	0	795.27	0	874.61	0	888.23	0	753.09	0	766.71	769.59	778.88	722.11	0	750.5	0	693.93	763.2
2.5927e+13	886.9	0	738.1	0	693.18	837.5	831.99	693.95	716.89	724.5	750.93	765.86	884.33	705.58	751.95	781.35	839.74	875.81	0	729.17	0	726.98	832.5	0	867.31	744.33	0	790.4	812.4	781.84	0	0	794.59	0	877.17	0	888.06	0	752.68	0	766.2	769.07	778.4	721.57	0	749.82	0	693.27	746.84
2.5973e+13	877.34	0	737.74	0	692.84	836.85	831.94	693.59	716.41	724.08	750.52	765.46	884.03	705.27	751.15	780.71	839.04	875.67	0	728.54	0	726.63	832.1	0	866.73	743.89	0	789.79	811.69	781.36	0	0	793.91	0	876.44	0	888.16	0	752.27	0	765.69	768.55	777.92	721.03	0	749.16	0	692.66	736.85
2.6018e+13	906.91	0	739.05	0	694.76	838.73	833.21	695.61	717.89	725.46	751.91	766.89	885.61	706.84	753.25	782.54	840.98	877.3	690.21	730.32	0	727.93	834.62	0	868.37	745.3	0	791.56	813.68	782.94	0	0	795.82	0	875.01	0	889.08	0	753.65	0	767.25	770.13	779.48	722.61	0	751.02	0	694.45	738.14
2.6064e+13	893.16	0	738.69	0	694.41	838.08	831.73	695.26	717.4	725.03	751.49	766.48	884.76	706.53	752.5	781.89	840.28	876.13	0	729.68	0	727.57	833.03	0	867.8	744.86	0	790.96	812.96	782.46	0	0	795.14	0	876.5	0	888.07	0	753.24	0	766.74	769.61	779	722.07	0	750.34	0	693.76	753.59
2.6109e+13	881.43	0	738.33	0	694.03	837.43	832.33	694.91	716.91	724.6	751.07	766.07	884.3	706.22	751.7	781.25	839.58	875.91	0	729.04	0	727.22	832.44	0	867.22	744.42	0	790.35	812.25	781.97	0	0	794.47	0	877.22	0	888.35	0	752.83	0	766.23	769.09	778.51	721.53	0	749.67	0	693.13	741.06
2.6155e+13	873.37	0	737.97	0	693.68	836.78	831.35	694.56	716.43	724.17	750.65	765.67	884	705.9	750.92	780.61	838.88	875.58	0	728.41	0	726.87	831.92	0	866.65	743.98	0	789.75	811.54	781.49	0	0	793.8	0	875.41	0	888.02	0	752.43	0	765.72	768.58	778.03	720.99	0	749	0	692.54	732.85
2.62e+13	902	0	739.27	0	695.54	838.65	831.9	696.51	717.9	725.55	752.03	767.09	885.3	707.45	753.02	782.43	840.82	876.73	690.94	730.18	0	728.16	833.87	0	868.29	745.38	0	791.51	813.52	783.07	0	0	795.69	0	875.12	0	888.41	0	753.8	0	767.27	770.15	779.59	722.56	0	750.85	0	694.28	762.23
2.6246e+13	886.22	0	738.91	0	695.21	838	832.34	696.17	717.42	725.12	751.61	766.68	884.6	707.14	752.24	781.78	840.12	876.1	690.6	729.54	0	727.8	832.77	0	867.71	744.94	0	790.9	812.81	782.58	0	0	795.02	0	877.48	0	888.37	0	753.39	0	766.76	769.63	779.1	722.02	0	750.18	0	693.62	746.14
2.6292e+13	876.94	0	738.55	0	694.88	837.35	832.16	695.82	716.93	724.69	751.19	766.27	884.3	706.83	751.45	781.14	839.42	875.94	690.27	728.9	0	727.45	832.38	0	867.14	744.51	0	790.3	812.09	782.1	0	0	794.34	0	876.56	0	888.41	0	752.99	0	766.25	769.11	778.62	721.48	0	749.51	0	693.01	736.46
2.6337e+13	911.63	0	739.84	0	696.69	839.22	833.24	697.72	718.4	726.06	752.58	767.69	885.84	708.34	753.54	782.96	841.36	877.49	691.99	730.67	0	728.73	834.8	0	868.77	745.9	0	792.06	814.08	783.68	0	0	796.24	0	875.01	0	889.22	0	754.36	0	767.8	770.68	780.18	723.05	0	751.37	0	694.79	749.87
2.6383e+13	892.17	0	739.48	0	696.35	838.57	832.08	697.38	717.91	725.63	752.15	767.28	885	708.03	752.78	782.31	840.66	876.38	691.64	730.03	0	728.38	833.26	0	868.2	745.46	0	791.46	813.36	783.19	0	0	795.56	0	876.97	0	888.35	0	753.95	0	767.29	770.16	779.69	722.51	0	750.69	0	694.12	752.6
2.6428e+13	880.93	0	739.12	0	696	837.92	832.61	697.04	717.43	725.2	751.73	766.87	884.57	707.73	751.99	781.67	839.96	876.19	691.31	729.4	0	728.02	832.73	0	867.62	745.02	0	790.85	812.65	782.71	0	0	794.89	0	877.4	0	888.62	0	753.54	0	766.78	769.64	779.2	721.97	0	750.02	0	693.49	740.56
2.6474e+13	873.06	0	738.76	0	695.66	837.27	831.5	696.7	716.94	724.77	751.31	766.47	884.26	707.42	751.21	781.03	839.26	875.83	690.98	728.77	0	727.67	832.16	0	867.05	744.59	0	790.25	811.93	782.22	0	0	794.21	0	875.48	0	888.23	0	753.13	0	766.27	769.13	778.72	721.43	0	749.35	0	692.89	732.53
2.6519e+13	900.4	0	740.04	0	697.43	839.13	832.11	698.55	718.4	726.13	752.69	767.88	885.52	708.91	753.31	782.84	841.19	876.91	692.68	730.52	0	728.94	834.04	0	868.67	745.98	0	792	813.91	783.79	0	0	796.1	0	875.65	0	888.6	690.55	754.5	0	767.81	770.69	780.27	722.99	0	751.19	0	694.63	761.05
2.6565e+13	885.56	0	739.68	0	697.11	838.48	832.67	698.22	717.91	725.7	752.27	767.47	884.85	708.6	752.53	782.19	840.5	876.38	692.34	729.89	0	728.59	833.04	0	868.1	745.54	0	791.39	813.2	783.3	0	0	795.42	0	877.76	0	888.66	690.21	754.08	0	767.3	770.17	779.78	722.45	0	750.52	0	693.98	745.46
2.6611e+13	876.56	0	739.32	0	696.78	837.83	832.35	697.88	717.43	725.28	751.85	767.06	884.57	708.3	751.73	781.55	839.8	876.2	692.01	729.26	0	728.24	832.64	0	867.53	745.1	0	790.79	812.48	782.82	0	0	794.75	0	876.66	0	888.64	0	753.68	0	766.79	769.66	779.3	721.91	0	749.86	0	693.36	736.07
2.6656e+13	911.7	0	740.6	0	698.5	839.69	833.26	699.68	718.88	726.63	753.22	768.47	886.05	709.76	753.82	783.37	841.72	877.66	693.68	731.01	0	729.5	834.97	0	869.15	746.49	0	792.55	814.46	784.39	0	0	796.64	0	875.07	0	889.35	691.66	755.04	0	768.33	771.22	780.85	723.47	0	751.7	0	695.13	758.73
2.6702e+13	891.25	0	740.24	0	698.17	839.04	832.44	699.36	718.4	726.2	752.79	768.05	885.22	709.45	753.06	782.72	841.02	876.62	693.35	730.37	0	729.15	833.48	0	868.58	746.05	0	791.94	813.74	783.9	0	0	795.96	0	877.4	0	888.63	691.32	754.63	0	767.82	770.7	780.36	722.93	0	751.02	0	694.49	751.65
2.6747e+13	880.45	0	739.88	0	697.84	838.39	832.86	699.03	717.91	725.78	752.37	767.64	884.83	709.15	752.27	782.07	840.33	876.46	693.02	729.74	0	728.79	832.99	0	868	745.61	0	791.33	813.03	783.41	0	0	795.29	0	877.56	0	888.88	690.98	754.22	0	767.31	770.18	779.87	722.39	0	750.35	0	693.85	740.07
2.6793e+13	872.74	0	739.52	0	697.51	837.74	831.63	698.7	717.43	725.35	751.95	767.24	884.51	708.85	751.5	781.43	839.63	876.06	692.69	729.12	0	728.44	832.39	0	867.43	745.17	0	790.73	812.32	782.93	0	0	794.61	0	875.53	0	888.42	690.65	753.81	0	766.8	769.66	779.39	721.86	0	749.69	0	693.25	732.22
2.6838e+13	898.93	0	740.79	0	699.2	839.59	832.35	700.45	718.87	726.7	753.32	768.64	885.72	710.29	753.59	783.24	841.55	877.1	694.32	730.86	0	729.7	834.2	0	869.05	746.55	0	792.47	814.28	784.49	0	0	796.49	0	876.18	0	888.8	692.48	755.16	0	768.33	771.21	780.93	723.4	0	751.52	0	694.97	759.8
2.6884e+13	884.93	0	740.43	0	698.88	838.94	832.99	700.13	718.39	726.27	752.9	768.22	885.1	709.99	752.8	782.59	840.85	876.64	694	730.23	0	729.34	833.3	0	868.47	746.11	0	791.87	813.57	784	0	0	795.82	0	878.02	0	888.94	692.12	754.75	0	767.82	770.69	780.44	722.86	0	750.85	0	694.35	744.82
2.6929e+13	876.17	0	740.07	0	698.56	838.29	832.52	699.81	717.91	725.84	752.47	767.81	884.82	709.69	752.02	781.94	840.15	876.44	693.67	729.6	0	728.99	832.88	0	867.9	745.67	0	791.26	812.85	783.51	0	0	795.14	0	876.75	0	888.86	691.76	754.34	0	767.31	770.18	779.95	722.33	0	750.18	0	693.73	735.69
2.6975e+13	910.21	0	741.33	0	700.2	840.14	833.29	701.52	719.35	727.19	753.84	769.21	886.26	711.1	754.1	783.75	842.07	877.82	695.27	731.34	0	730.24	835.13	0	869.51	747.05	0	793.01	814.82	785.07	0	0	797.02	0	875.23	0	889.47	693.54	755.69	0	768.85	771.73	781.5	723.87	0	752.02	0	695.47	763.65
2.7021e+13	890.37	0	740.97	0	699.88	839.49	832.78	701.2	718.86	726.76	753.41	768.8	885.44	710.8	753.34	783.1	841.37	876.86	694.94	730.71	0	729.89	833.7	0	868.94	746.61	0	792.4	814.1	784.58	0	0	796.34	0	877.79	0	888.9	693.21	755.28	0	768.33	771.21	781.01	723.33	0	751.34	0	694.83	750.76
2.7066e+13	879.98	0	740.61	0	699.56	838.84	833.09	700.88	718.38	726.33	752.99	768.39	885.08	710.5	752.54	782.46	840.67	876.71	694.62	730.08	0	729.54	833.25	0	868.37	746.17	0	791.79	813.39	784.09	0	0	795.67	0	877.7	0	889.13	692.88	754.87	0	767.82	770.69	780.52	722.8	0	750.68	0	694.21	739.61
2.7112e+13	872.43	0	740.25	0	699.24	838.19	831.75	700.55	717.9	725.9	752.57	767.98	884.75	710.2	751.78	781.82	839.98	876.27	694.29	729.45	0	729.18	832.61	0	867.8	745.73	0	791.19	812.68	783.61	0	0	795	0	875.57	0	888.61	692.55	754.46	0	767.31	770.17	780.03	722.26	0	750.01	0	693.61	731.93
2.7157e+13	897.58	0	741.5	0	700.85	840.04	832.62	702.23	719.33	727.24	753.92	769.37	885.91	711.59	753.86	783.61	841.89	877.28	695.87	731.19	0	730.42	834.36	0	869.4	747.1	0	792.93	814.64	785.16	0	0	796.87	0	876.7	0	889	694.26	755.8	0	768.84	771.72	781.56	723.8	0	751.83	0	695.31	758.58
2.7203e+13	884.32	0	741.14	0	700.54	839.39	833.28	701.91	718.85	726.81	753.5	768.95	885.34	711.3	753.07	782.97	841.19	876.9	695.55	730.56	0	730.07	833.56	0	868.83	746.66	0	792.32	813.92	784.67	0	0	796.19	0	878.24	0	889.21	693.93	755.39	0	768.32	771.2	781.07	723.26	0	751.17	0	694.7	744.21
2.7248e+13	875.8	0	740.78	0	700.22	838.74	832.68	701.6	718.37	726.39	753.08	768.54	885.06	711	752.29	782.32	840.49	876.67	695.22	729.93	0	729.72	833.12	0	868.26	746.22	0	791.71	813.21	784.18	0	0	795.52	0	876.81	0	889.07	693.59	754.98	0	767.81	770.68	780.59	722.73	0	750.5	0	694.09	735.34
2.7294e+13	908.28	0	742.03	0	701.79	840.58	833.33	703.23	719.79	727.72	754.43	769.93	886.45	712.36	754.37	784.12	842.4	877.97	696.76	731.67	0	730.95	835.27	0	869.86	747.59	0	793.45	815.17	785.73	0	0	797.39	0	875.49	0	889.59	695.29	756.32	0	769.34	772.22	782.12	724.26	0	752.32	0	695.81	765.61
2.734e+13	889.54	0	741.67	0	701.48	839.93	833.12	702.92	719.31	727.29	754.01	769.52	885.66	712.07	753.61	783.47	841.7	877.09	696.45	731.03	0	730.6	833.93	0	869.29	747.15	0	792.84	814.45	785.24	0	0	796.71	0	878.14	0	889.17	694.97	755.91	0	768.82	771.7	781.63	723.72	0	751.65	0	695.17	749.92
2.7385e+13	879.51	0	741.31	0	701.17	839.28	833.31	702.61	718.83	726.86	753.59	769.1	885.32	711.78	752.81	782.83	841.01	876.96	696.13	730.41	0	730.25	833.5	0	868.72	746.71	0	792.23	813.74	784.75	0	0	796.04	0	877.81	0	889.36	694.64	755.5	0	768.31	771.18	781.14	723.19	0	750.99	0	694.57	739.16
2.7431e+13	872.11	0	740.95	0	700.86	838.63	831.85	702.29	718.35	726.44	753.17	768.69	884.97	711.48	752.05	782.19	840.31	876.47	695.81	729.78	0	729.9	832.81	0	868.15	746.27	0	791.63	813.03	784.26	0	0	795.36	0	875.6	0	888.78	694.3	755.09	0	767.8	770.66	780.65	722.66	0	750.33	0	693.97	731.65
2.7476e+13	896.34	0	742.19	0	702.4	840.46	832.9	703.89	719.77	727.76	754.51	770.07	886.1	712.83	754.13	783.98	842.21	877.46	697.32	731.51	0	731.12	834.53	0	869.75	747.63	0	793.36	814.98	785.81	0	0	797.23	0	877.2	0	889.22	695.95	756.42	0	769.32	772.2	782.18	724.18	0	752.14	0	695.65	757.41
2.7522e+13	883.74	0	741.83	0	702.09	839.81	833.56	703.58	719.28	727.33	754.09	769.66	885.57	712.53	753.34	783.33	841.52	877.15	697	730.88	0	730.77	833.81	0	869.18	747.19	0	792.75	814.26	785.32	0	0	796.55	0	878.43	0	889.47	695.63	756.01	0	768.8	771.68	781.69	723.65	0	751.47	0	695.04	743.64
2.7567e+13	875.42	0	741.47	0	701.78	839.16	832.83	703.28	718.81	726.91	753.66	769.25	885.29	712.24	752.56	782.69	840.82	876.89	696.69	730.26	0	730.42	833.34	0	868.61	746.75	0	792.15	813.55	784.83	0	0	795.88	0	876.87	0	889.26	695.31	755.6	0	768.29	771.16	781.2	723.11	0	750.81	0	694.45	735
2.7613e+13	906.3	0	742.71	0	703.29	840.99	833.4	704.84	720.22	728.22	755.01	770.63	886.63	713.57	754.63	784.48	842.72	878.11	698.17	731.98	0	731.64	835.41	0	870.19	748.11	0	793.88	815.5	786.37	0	0	797.74	0	875.85	0	889.7	696.92	756.93	0	769.81	772.7	782.72	724.64	0	752.63	0	696.14	765.83
2.7659e+13	888.76	0	742.34	0	702.99	840.34	833.45	704.53	719.74	727.8	754.58	770.21	885.87	713.28	753.87	783.83	842.02	877.32	697.86	731.35	0	731.28	834.15	0	869.63	747.67	0	793.27	814.79	785.88	0	0	797.06	0	878.46	0	889.44	696.6	756.52	0	769.3	772.18	782.23	724.1	0	751.96	0	695.51	749.14
2.7704e+13	879.06	0	741.98	0	702.68	839.7	833.5	704.23	719.26	727.37	754.16	769.79	885.55	712.99	753.07	783.18	841.33	877.19	697.55	730.73	0	730.93	833.74	0	869.06	747.23	0	792.66	814.07	785.38	0	0	796.39	0	877.91	0	889.57	696.28	756.1	0	768.78	771.66	781.74	723.57	0	751.29	0	694.91	738.74
2.775e+13	895.72	0	743.22	0	704.16	841.52	834.91	705.75	720.67	728.69	755.5	771.17	887.11	714.29	755.13	784.98	843.22	878.82	699	732.46	0	732.15	836.28	0	870.64	748.58	0	794.39	816.02	786.93	0	0	798.25	0	876.59	0	890.54	697.86	757.43	0	770.3	773.19	783.26	725.09	0	753.11	0	696.64	732.29
2.7795e+13	895.18	0	742.85	0	703.86	840.87	833.2	705.45	720.19	728.26	755.07	770.75	886.28	714	754.39	784.33	842.52	877.64	698.69	731.82	0	731.79	834.7	0	870.07	748.14	0	793.78	815.31	786.43	0	0	797.57	0	877.66	0	889.44	697.54	757.02	0	769.78	772.67	782.77	724.55	0	752.44	0	695.99	756.28
2.7841e+13	883.17	0	742.49	0	703.56	840.22	833.82	705.15	719.71	727.83	754.65	770.34	885.79	713.71	753.6	783.68	841.83	877.38	698.38	731.19	0	731.44	834.05	0	869.51	747.7	0	793.17	814.59	785.94	0	0	796.9	0	878.6	0	889.71	697.23	756.6	0	769.27	772.15	782.27	724.02	0	751.77	0	695.38	743.09
2.7886e+13	875.05	0	742.13	0	703.25	839.57	832.96	704.85	719.23	727.41	754.23	769.92	885.51	713.42	752.82	783.04	841.13	877.09	698.07	730.57	0	731.09	833.55	0	868.94	747.26	0	792.57	813.88	785.45	0	0	796.23	0	876.9	0	889.44	696.91	756.19	0	768.76	771.63	781.78	723.49	0	751.11	0	694.79	734.66
2.7932e+13	904.43	0	743.36	0	704.7	841.39	833.5	706.34	720.63	728.71	755.56	771.3	886.8	714.71	754.89	784.82	843.02	878.24	699.5	732.29	0	732.29	835.54	0	870.52	748.61	0	794.29	815.82	786.99	0	0	798.08	0	876.26	0	889.82	698.46	757.51	0	770.27	773.16	783.3	725	0	752.92	0	696.48	765.14
2.7977e+13	888.01	0	742.99	0	704.41	840.75	833.76	706.05	720.15	728.29	755.13	770.88	886.07	714.42	754.12	784.17	842.33	877.55	699.2	731.66	0	731.94	834.37	0	869.95	748.17	0	793.68	815.11	786.49	0	0	797.4	0	878.74	0	889.69	698.14	757.1	0	769.75	772.63	782.81	724.47	0	752.25	0	695.85	748.38
2.8023e+13	878.61	0	742.63	0	704.11	840.1	833.69	705.75	719.67	727.86	754.71	770.46	885.77	714.13	753.33	783.53	841.63	877.4	698.89	731.04	0	731.59	833.97	0	869.38	747.73	0	793.07	814.4	786	0	0	796.73	0	877.99	0	889.78	697.83	756.69	0	769.24	772.11	782.32	723.94	0	751.59	0	695.25	738.32
2.8069e+13	909.98	0	743.86	0	705.53	841.91	834.91	707.21	721.08	729.17	756.04	771.83	887.29	715.4	755.39	785.31	843.52	878.96	700.29	732.76	0	732.79	836.42	0	870.95	749.07	0	794.8	816.34	787.53	0	0	798.59	0	876.52	0	890.63	699.34	758.01	0	770.75	773.64	783.83	725.45	0	753.4	0	696.98	743.13
2.8114e+13	894.11	0	743.49	0	705.23	841.26	833.5	706.92	720.59	728.74	755.62	771.41	886.46	715.11	754.64	784.66	842.82	877.83	699.99	732.13	0	732.44	834.87	0	870.39	748.63	0	794.18	815.62	787.04	0	0	797.91	0	878.1	0	889.66	699.04	757.59	0	770.23	773.12	783.34	724.91	0	752.73	0	696.33	755.2
2.816e+13	882.62	0	743.13	0	704.94	840.62	834.06	706.62	720.12	728.31	755.19	770.99	886.01	714.83	753.85	784.02	842.13	877.61	699.68	731.5	0	732.09	834.29	0	869.82	748.19	0	793.57	814.91	786.54	0	0	797.23	0	878.74	0	889.94	698.73	757.18	0	769.71	772.59	782.84	724.38	0	752.06	0	695.71	742.54
2.8205e+13	874.69	0	742.77	0	704.64	839.97	833.07	706.33	719.64	727.89	754.77	770.57	885.71	714.54	753.08	783.37	841.43	877.28	699.38	730.88	0	731.74	833.75	0	869.25	747.76	0	792.97	814.2	786.05	0	0	796.56	0	876.93	0	889.6	698.42	756.77	0	769.2	772.07	782.35	723.85	0	751.4	0	695.13	734.33
2.8251e+13	902.69	0	743.98	0	706.04	841.78	833.64	707.76	721.03	729.18	756.09	771.94	886.96	715.79	755.15	785.15	843.31	878.37	700.76	732.59	0	732.93	835.66	0	870.82	749.09	0	794.68	816.13	787.58	0	0	798.41	0	876.72	0	889.95	699.9	758.08	0	770.71	773.6	783.86	725.35	0	753.2	0	696.81	764.05
2.8296e+13	887.29	0	743.62	0	705.74	841.13	834.07	707.47	720.55	728.76	755.67	771.52	886.27	715.51	754.37	784.5	842.62	877.77	700.46	731.96	0	732.57	834.59	0	870.26	748.65	0	794.07	815.42	787.08	0	0	797.73	0	879	0	889.93	699.59	757.66	0	770.19	773.07	783.37	724.82	0	752.54	0	696.18	747.66
2.8342e+13	878.18	0	743.26	0	705.45	840.48	833.85	707.18	720.08	728.33	755.24	771.1	885.98	715.22	753.59	783.86	841.92	877.61	700.16	731.34	0	732.22	834.19	0	869.69	748.21	0	793.47	814.71	786.59	0	0	797.06	0	878.05	0	889.96	699.29	757.25	0	769.68	772.55	782.87	724.29	0	751.88	0	695.58	737.92
2.8388e+13	912.95	0	744.47	0	706.82	842.29	834.9	708.59	721.47	729.63	756.56	772.47	887.46	716.46	755.64	785.64	843.8	879.09	701.51	733.06	0	733.41	836.56	0	871.25	749.55	0	795.18	816.64	788.12	0	0	798.91	0	876.47	0	890.71	700.74	758.56	0	771.18	774.07	784.39	725.8	0	753.68	0	697.3	754.66
2.8433e+13	893.1	0	744.1	0	706.53	841.64	833.81	708.3	720.99	729.2	756.14	772.04	886.63	716.17	754.89	784.99	843.11	878.01	701.22	732.42	0	733.06	835.04	0	870.69	749.1	0	794.57	815.93	787.62	0	0	798.23	0	878.5	0	889.88	700.44	758.15	0	770.66	773.55	783.89	725.26	0	753.01	0	696.66	754.2
2.8479e+13	882.08	0	743.74	0	706.24	840.99	834.29	708.01	720.51	728.78	755.71	771.62	886.22	715.89	754.1	784.34	842.41	877.83	700.92	731.8	0	732.71	834.51	0	870.12	748.67	0	793.96	815.21	787.12	0	0	797.55	0	878.87	0	890.15	700.14	757.73	0	770.15	773.03	783.39	724.73	0	752.35	0	696.04	742.03
2.8524e+13	874.33	0	743.38	0	705.95	840.35	833.18	707.72	720.04	728.35	755.29	771.2	885.91	715.6	753.33	783.7	841.72	877.46	700.62	731.18	0	732.36	833.94	0	869.56	748.23	0	793.35	814.5	786.63	0	0	796.88	0	876.94	0	889.75	699.83	757.32	0	769.63	772.51	782.9	724.2	0	751.69	0	695.45	734.02
2.857e+13	901.1	0	744.58	0	707.3	842.15	833.81	709.1	721.42	729.64	756.61	772.56	887.11	716.82	755.39	785.47	843.59	878.5	701.95	732.88	0	733.54	835.78	0	871.12	749.55	0	795.06	816.43	788.15	0	0	798.72	0	877.19	0	890.08	701.26	758.62	0	771.13	774.02	784.4	725.7	0	753.48	0	697.14	762.81
2.8615e+13	886.61	0	744.22	0	707.01	841.5	834.35	708.82	720.94	729.21	756.18	772.14	886.46	716.54	754.62	784.82	842.9	877.99	701.66	732.26	0	733.18	834.81	0	870.55	749.11	0	794.45	815.72	787.65	0	0	798.05	0	879.22	0	890.17	700.96	758.21	0	770.61	773.5	783.91	725.17	0	752.82	0	696.51	746.99
2.8661e+13	877.75	0	743.86	0	706.72	840.85	834	708.53	720.47	728.79	755.76	771.72	886.18	716.26	753.83	784.18	842.21	877.81	701.36	731.64	0	732.83	834.4	0	869.99	748.68	0	793.85	815.01	787.16	0	0	797.37	0	878.09	0	890.14	700.66	757.79	0	770.1	772.98	783.41	724.64	0	752.16	0	695.9	737.54
2.8707e+13	912.4	0	745.06	690.36	708.05	842.65	834.89	709.89	721.85	730.07	757.07	773.08	887.61	717.46	755.88	785.95	844.08	879.2	702.67	733.34	0	734.01	836.68	0	871.54	750	0	795.56	816.93	788.68	0	0	799.22	0	876.51	0	890.78	702.06	759.1	0	771.59	774.49	784.92	726.13	0	753.95	0	697.61	762.55
2.8752e+13	892.16	0	744.69	690.02	707.76	842	834.12	709.6	721.37	729.65	756.64	772.65	886.8	717.18	755.13	785.3	843.38	878.19	702.38	732.71	0	733.65	835.22	0	870.98	749.56	0	794.94	816.22	788.18	0	0	798.54	0	878.87	0	890.11	701.76	758.68	0	771.08	773.96	784.42	725.6	0	753.28	0	696.99	753.25
2.8798e+13	881.56	0	744.33	0	707.47	841.36	834.5	709.32	720.89	729.22	756.22	772.23	886.42	716.9	754.34	784.65	842.69	878.04	702.08	732.09	0	733.3	834.73	0	870.41	749.12	0	794.33	815.51	787.68	0	0	797.86	0	878.97	0	890.35	701.47	758.26	0	770.56	773.44	783.92	725.07	0	752.62	0	696.37	741.55
2.8843e+13	873.97	0	743.97	0	707.18	840.71	833.27	709.03	720.42	728.8	755.79	771.81	886.1	716.62	753.58	784.01	842	877.63	701.79	731.47	0	732.95	834.12	0	869.85	748.68	0	793.73	814.8	787.19	0	0	797.19	0	876.95	0	889.89	701.17	757.85	0	770.05	772.92	783.43	724.55	0	751.97	0	695.78	733.71
2.8889e+13	899.64	0	745.16	690.51	708.49	842.5	834.02	710.37	721.8	730.07	757.1	773.16	887.25	717.81	755.63	785.78	843.86	878.63	703.08	733.17	0	734.12	835.9	0	871.4	750	0	795.43	816.72	788.7	0	0	799.03	0	877.67	0	890.23	702.55	759.15	0	771.54	774.43	784.93	726.03	0	753.75	0	697.45	761.52
2.8934e+13	885.95	0	744.8	690.17	708.21	841.85	834.62	710.09	721.32	729.65	756.67	772.74	886.65	717.53	754.86	785.13	843.17	878.19	702.79	732.55	0	733.77	835.02	0	870.84	749.56	0	794.82	816	788.2	0	0	798.35	0	879.41	0	890.39	702.25	758.73	0	771.02	773.9	784.43	725.5	0	753.09	0	696.84	746.32
2.898e+13	877.33	0	744.44	0	707.92	841.21	834.14	709.8	720.85	729.23	756.25	772.32	886.38	717.24	754.07	784.49	842.48	877.99	702.5	731.93	0	733.42	834.6	0	870.27	749.12	0	794.21	815.29	787.71	0	0	797.68	0	878.13	0	890.3	701.96	758.32	0	770.51	773.38	783.93	724.98	0	752.43	0	696.23	737.15
2.9025e+13	910.71	0	745.63	690.99	709.21	843	834.89	711.11	722.22	730.5	757.55	773.67	887.76	718.42	756.12	786.25	844.34	879.31	703.77	733.63	0	734.58	836.79	0	871.82	750.44	0	795.92	817.21	789.23	0	0	799.52	0	876.64	0	890.85	703.31	759.61	0	771.99	774.89	785.43	726.46	0	754.22	0	697.92	766.56
2.9071e+13	891.26	0	745.26	690.65	708.92	842.35	834.43	710.83	721.74	730.07	757.13	773.24	886.96	718.14	755.37	785.6	843.65	878.38	703.48	733	0	734.23	835.4	0	871.25	750	0	795.3	816.5	788.72	0	0	798.84	0	879.2	0	890.33	703.02	759.19	0	771.48	774.37	784.93	725.93	0	753.55	0	697.3	752.31
2.9117e+13	881.06	0	744.9	690.32	708.64	841.7	834.69	710.55	721.27	729.65	756.7	772.82	886.61	717.86	754.58	784.96	842.96	878.24	703.19	732.38	0	733.88	834.95	0	870.69	749.56	0	794.69	815.79	788.22	0	0	798.16	0	879.05	0	890.54	702.72	758.78	0	770.96	773.84	784.43	725.4	0	752.89	0	696.69	741.05
2.9162e+13	873.62	0	744.54	0	708.36	841.06	833.35	710.27	720.79	729.23	756.28	772.4	886.27	717.58	753.82	784.32	842.26	877.79	702.9	731.76	0	733.53	834.3	0	870.13	749.12	0	794.09	815.08	787.72	0	0	797.49	0	876.94	0	890.02	702.43	758.36	0	770.45	773.32	783.93	724.88	0	752.23	0	696.1	733.39
2.9208e+13	898.29	0	745.72	691.13	709.62	842.84	834.24	711.56	722.16	730.5	757.58	773.74	887.39	718.74	755.87	786.08	844.12	878.76	704.16	733.45	0	734.68	836.03	0	871.67	750.43	0	795.78	816.99	789.24	0	0	799.32	0	878.13	0	890.39	703.76	759.65	0	771.93	774.82	785.43	726.36	0	754.01	0	697.76	760.23
2.9253e+13	885.31	0	745.36	690.79	709.34	842.2	834.88	711.29	721.68	730.07	757.15	773.31	886.84	718.46	755.09	785.43	843.43	878.4	703.87	732.83	0	734.33	835.24	0	871.11	749.99	0	795.17	816.28	788.74	0	0	798.65	0	879.58	0	890.61	703.47	759.23	0	771.41	774.3	784.93	725.83	0	753.35	0	697.16	745.68
2.9299e+13	876.92	0	744.99	690.46	709.06	841.55	834.26	711.01	721.21	729.65	756.72	772.89	886.56	718.18	754.31	784.78	842.74	878.17	703.58	732.21	0	733.98	834.79	0	870.54	749.55	0	794.57	815.57	788.24	0	0	797.97	0	878.15	0	890.45	703.18	758.82	0	770.9	773.78	784.43	725.3	0	752.7	0	696.55	736.77
2.9344e+13	908.72	0	746.17	691.63	710.3	843.33	834.9	712.28	722.58	730.91	758.02	774.23	887.89	719.33	756.36	786.55	844.6	879.41	704.82	733.9	0	735.13	836.9	0	872.08	750.86	0	796.26	817.49	789.75	0	0	799.81	0	876.88	0	890.92	704.49	760.11	0	772.38	775.28	785.92	726.78	0	754.48	0	698.22	767.94
2.939e+13	890.42	0	745.81	691.27	710.03	842.68	834.72	712	722.1	730.49	757.59	773.81	887.12	719.06	755.6	785.9	843.9	878.56	704.53	733.27	0	734.78	835.58	0	871.52	750.42	0	795.65	816.77	789.25	0	0	799.13	0	879.5	0	890.54	704.2	759.69	0	771.86	774.75	785.42	726.25	0	753.81	0	697.6	751.45
2.9436e+13	880.56	0	745.44	690.92	709.75	842.04	834.87	711.72	721.63	730.07	757.17	773.38	886.79	718.78	754.81	785.25	843.21	878.42	704.24	732.66	0	734.43	835.15	0	870.96	749.98	0	795.04	816.06	788.74	0	0	798.45	0	879.12	0	890.72	703.91	759.27	0	771.35	774.23	784.92	725.72	0	753.15	0	697.01	740.59
2.9481e+13	873.27	0	745.08	690.59	709.47	841.39	833.41	711.45	721.16	729.65	756.74	772.96	886.44	718.5	754.06	784.61	842.52	877.94	703.96	732.04	0	734.08	834.46	0	870.39	749.55	0	794.43	815.35	788.24	0	0	797.78	0	876.92	0	890.13	703.63	758.86	0	770.83	773.71	784.43	725.2	0	752.5	0	696.41	733.09
2.9527e+13	897.05	0	746.26	691.75	710.69	843.17	834.49	712.7	722.51	730.9	758.04	774.3	887.52	719.64	756.1	786.36	844.37	878.89	705.18	733.72	0	735.22	836.15	0	871.93	750.85	0	796.13	817.26	789.75	0	0	799.61	0	878.58	0	890.56	704.91	760.14	0	772.31	775.2	785.91	726.67	0	754.27	0	698.05	759.01
2.9572e+13	884.7	0	745.89	691.41	710.42	842.52	835.12	712.42	722.04	730.48	757.61	773.87	887.01	719.36	755.31	785.72	843.68	878.59	704.89	733.1	0	734.87	835.44	0	871.37	750.41	0	795.51	816.55	789.25	0	0	798.93	0	879.73	0	890.81	704.63	759.72	0	771.79	774.68	785.41	726.14	0	753.61	0	697.45	745.09
2.9618e+13	876.51	0	745.53	691.06	710.14	841.88	834.37	712.15	721.57	730.06	757.18	773.45	886.73	719.08	754.54	785.07	842.99	878.33	704.61	732.48	0	734.52	834.97	0	870.8	749.97	0	794.91	815.84	788.75	0	0	798.26	0	878.16	0	890.59	704.34	759.3	0	771.28	774.16	784.91	725.62	0	752.95	0	696.86	736.41
2.9663e+13	906.75	0	746.7	692.21	711.35	843.65	834.94	713.38	722.92	731.31	758.47	774.78	888.02	720.21	756.58	786.83	844.84	879.5	705.81	734.17	0	735.66	836.99	0	872.33	751.27	0	796.6	817.75	790.26	0	0	800.08	0	877.21	0	890.99	705.61	760.58	0	772.75	775.65	786.4	727.09	0	754.73	0	698.52	767.83
2.9709e+13	889.62	0	746.34	691.88	711.07	843.01	835.01	713.11	722.45	730.89	758.05	774.35	887.28	719.93	755.82	786.18	844.15	878.74	705.53	733.54	0	735.31	835.76	0	871.77	750.83	0	795.99	817.03	789.75	0	0	799.41	0	879.77	0	890.76	705.32	760.16	0	772.24	775.13	785.9	726.56	0	754.07	0	697.9	750.63
2.9755e+13	880.08	0	745.97	691.54	710.8	842.36	835.03	712.83	721.98	730.47	757.62	773.93	886.97	719.65	755.03	785.54	843.46	878.6	705.24	732.93	0	734.96	835.35	0	871.21	750.39	0	795.38	816.32	789.25	0	0	798.73	0	879.18	0	890.89	705.04	759.75	0	771.72	774.6	785.4	726.04	0	753.41	0	697.3	740.15
2.98e+13	902.35	0	747.14	692.67	711.99	844.13	836.39	714.04	723.33	731.72	758.91	775.27	888.47	720.77	757.06	787.29	845.3	880.18	706.43	734.61	0	736.1	837.84	0	872.73	751.69	0	797.07	818.23	790.76	0	0	800.56	0	877.82	0	891.79	706.28	761.03	0	773.2	776.1	786.88	727.51	0	755.19	0	698.99	736.15
2.9846e+13	895.89	0	746.77	692.33	711.71	843.48	834.75	713.77	722.86	731.3	758.48	774.83	887.66	720.49	756.32	786.64	844.61	879.03	706.15	733.99	0	735.75	836.28	0	872.18	751.25	0	796.45	817.52	790.25	0	0	799.88	0	879	0	890.73	706	760.61	0	772.68	775.57	786.38	726.98	0	754.52	0	698.35	757.84
2.9891e+13	884.11	0	746.41	692	711.44	842.84	835.34	713.5	722.38	730.87	758.05	774.41	887.18	720.21	755.53	786	843.92	878.78	705.87	733.37	0	735.39	835.64	0	871.62	750.81	0	795.84	816.81	789.74	0	0	799.21	0	879.85	0	891	705.72	760.19	0	772.16	775.05	785.88	726.45	0	753.86	0	697.75	744.51
2.9937e+13	876.11	0	746.05	691.66	711.16	842.19	834.46	713.23	721.91	730.46	757.63	773.98	886.9	719.94	754.76	785.35	843.23	878.48	705.58	732.75	0	735.04	835.14	0	871.06	750.37	0	795.24	816.1	789.24	0	0	798.53	0	878.15	0	890.72	705.44	759.77	0	771.64	774.52	785.38	725.93	0	753.2	0	697.16	736.06
2.9982e+13	904.89	0	747.21	692.78	712.34	843.96	835.02	714.42	723.26	731.7	758.91	775.31	888.14	721.04	756.8	787.1	845.07	879.59	706.76	734.43	0	736.18	837.08	0	872.58	751.67	0	796.92	818	790.74	0	0	800.35	0	877.59	0	891.06	706.67	761.04	0	773.11	776.01	786.86	727.4	0	754.97	0	698.81	766.95
3.0028e+13	888.85	0	746.84	692.44	712.07	843.31	835.28	714.15	722.79	731.28	758.48	774.88	887.43	720.76	756.04	786.45	844.38	878.92	706.48	733.81	0	735.82	835.95	0	872.02	751.22	0	796.31	817.29	790.24	0	0	799.68	0	880.01	0	890.96	706.39	760.63	0	772.6	775.49	786.36	726.87	0	754.31	0	698.19	749.83
3.0074e+13	879.61	0	746.48	692.11	711.79	842.67	835.17	713.88	722.31	730.86	758.05	774.45	887.14	720.49	755.25	785.81	843.69	878.78	706.2	733.19	0	735.47	835.53	0	871.46	750.79	0	795.7	816.58	789.73	0	0	799	0	879.21	0	891.04	706.11	760.21	0	772.08	774.96	785.85	726.34	0	753.65	0	697.59	739.7
3.0119e+13	912.19	0	747.64	693.23	712.96	844.43	836.36	715.06	723.66	732.1	759.34	775.79	888.6	721.58	757.28	787.56	845.53	880.28	707.36	734.87	0	736.6	837.94	0	872.97	752.08	0	797.39	818.48	791.24	0	0	800.83	0	877.71	0	891.83	707.32	761.48	0	773.55	776.45	787.34	727.81	0	755.43	0	699.3	748.16
3.0165e+13	894.82	0	747.27	692.89	712.68	843.79	835.02	714.79	723.19	731.68	758.91	775.35	887.78	721.3	756.53	786.91	844.84	879.17	707.08	734.24	0	736.25	836.42	0	872.42	751.64	0	796.77	817.77	790.73	0	0	800.15	0	879.38	0	890.91	707.04	761.06	0	773.03	775.93	786.83	727.28	0	754.76	0	698.64	756.71
3.021e+13	883.53	0	746.91	692.55	712.41	843.14	835.54	714.52	722.72	731.26	758.48	774.92	887.35	721.03	755.75	786.27	844.15	878.96	706.79	733.63	0	735.9	835.84	0	871.86	751.2	0	796.16	817.06	790.22	0	0	799.47	0	879.96	0	891.18	706.76	760.64	0	772.51	775.4	786.33	726.75	0	754.1	0	698.03	743.93
3.0256e+13	875.72	0	746.54	692.22	712.14	842.5	834.54	714.26	722.25	730.84	758.05	774.5	887.06	720.75	754.98	785.62	843.46	878.63	706.51	733.01	0	735.55	835.3	0	871.3	750.76	0	795.55	816.35	789.72	0	0	798.8	0	878.14	0	890.84	706.48	760.22	0	772	774.88	785.83	726.23	0	753.45	0	697.45	735.7
3.0301e+13	903.17	0	747.7	693.34	713.29	844.26	835.13	715.42	723.59	732.07	759.33	775.82	888.25	721.83	757.02	787.37	845.3	879.67	707.66	734.68	0	736.67	837.17	0	872.81	752.05	0	797.23	818.25	791.21	0	0	800.61	0	878.02	0	891.15	707.67	761.49	0	773.46	776.36	787.3	727.69	0	755.21	0	699.12	765.71
3.0347e+13	888.12	0	747.33	693	713.01	843.61	835.55	715.15	723.11	731.65	758.9	775.39	887.58	721.56	756.25	786.72	844.61	879.1	707.38	734.06	0	736.32	836.13	0	872.25	751.61	0	796.62	817.53	790.71	0	0	799.94	0	880.21	0	891.16	707.4	761.07	0	772.94	775.84	786.8	727.16	0	754.55	0	698.47	749.07
3.0392e+13	879.15	0	746.97	692.66	712.74	842.97	835.3	714.88	722.64	731.23	758.47	774.96	887.3	721.29	755.46	786.08	843.92	878.94	707.1	733.45	0	735.97	835.71	0	871.69	751.17	0	796.01	816.82	790.2	0	0	799.26	0	879.24	0	891.18	707.12	760.65	0	772.43	775.31	786.3	726.64	0	753.89	0	697.88	739.26
3.0438e+13	913.84	0	748.12	693.77	713.88	844.72	836.32	716.03	723.98	732.47	759.75	776.29	888.73	722.36	757.49	787.82	845.76	880.36	708.24	735.12	0	737.08	838.04	0	873.2	752.45	0	797.69	818.72	791.7	0	0	801.08	0	877.65	0	891.87	708.3	761.92	0	773.89	776.8	787.77	728.1	0	755.66	0	699.58	759.06
3.0484e+13	893.8	0	747.75	693.44	713.61	844.08	835.29	715.76	723.51	732.05	759.32	775.85	887.91	722.08	756.74	787.17	845.07	879.31	707.96	734.5	0	736.73	836.55	0	872.64	752.01	0	797.08	818.01	791.19	0	0	800.4	0	879.74	0	891.09	708.02	761.49	0	773.37	776.27	787.27	727.57	0	755	0	698.93	755.65
3.0529e+13	882.98	0	747.39	693.1	713.34	843.43	835.73	715.5	723.04	731.62	758.89	775.42	887.51	721.81	755.95	786.53	844.38	879.14	707.68	733.88	0	736.38	836.03	0	872.09	751.57	0	796.47	817.3	790.68	0	0	799.73	0	880.04	0	891.36	707.75	761.08	0	772.85	775.74	786.76	727.04	0	754.34	0	698.31	743.38
3.0575e+13	875.33	0	747.02	692.77	713.07	842.79	834.61	715.23	722.57	731.21	758.46	774.99	887.21	721.54	755.19	785.89	843.69	878.77	707.4	733.27	0	736.03	835.45	0	871.53	751.13	0	795.86	816.59	790.18	0	0	799.06	0	878.12	0	890.95	707.47	760.66	0	772.34	775.22	786.26	726.52	0	753.68	0	697.73	735.35
3.062e+13	901.6	0	748.17	693.87	714.19	844.54	835.27	716.36	723.9	732.44	759.73	776.31	888.36	722.6	757.22	787.63	845.52	879.76	708.52	734.93	0	737.14	837.26	0	873.03	752.41	0	797.54	818.48	791.67	0	0	800.87	0	878.45	0	891.25	708.63	761.92	0	773.8	776.7	787.73	727.97	0	755.44	0	699.4	764.37
3.0666e+13	887.42	0	747.8	693.54	713.92	843.9	835.79	716.1	723.43	732.01	759.31	775.88	887.73	722.32	756.45	786.98	844.83	879.27	708.24	734.31	0	736.79	836.31	0	872.48	751.97	0	796.92	817.77	791.16	0	0	800.19	0	880.4	0	891.36	708.36	761.5	0	773.28	776.17	787.23	727.45	0	754.78	0	698.76	748.35
3.0711e+13	878.69	0	747.44	693.2	713.65	843.25	835.42	715.83	722.96	731.6	758.88	775.45	887.46	722.05	755.67	786.33	844.14	879.09	707.97	733.7	0	736.44	835.88	0	871.92	751.53	0	796.31	817.06	790.65	0	0	799.52	0	879.25	0	891.32	708.09	761.08	0	772.76	775.65	786.72	726.93	0	754.13	0	698.15	738.85
3.0757e+13	912.85	0	748.58	694.29	714.75	845	836.28	716.95	724.3	732.82	760.15	776.77	888.84	723.1	757.69	788.08	845.97	880.44	709.08	735.36	0	737.55	838.13	0	873.42	752.81	0	797.99	818.95	792.15	0	0	801.33	0	877.67	0	891.91	709.23	762.34	0	774.22	777.13	788.19	728.38	0	755.89	0	699.84	765.87
3.0803e+13	892.85	0	748.21	693.96	714.48	844.36	835.56	716.68	723.82	732.4	759.72	776.34	888.04	722.83	756.94	787.43	845.28	879.45	708.8	734.74	0	737.2	836.69	0	872.86	752.37	0	797.38	818.24	791.63	0	0	800.65	0	880.06	0	891.28	708.96	761.92	0	773.7	776.6	787.69	727.85	0	755.23	0	699.23	754.64
3.0848e+13	882.44	0	747.85	693.63	714.22	843.71	835.9	716.42	723.35	731.98	759.29	775.9	887.67	722.55	756.15	786.78	844.59	879.3	708.52	734.12	0	736.85	836.21	0	872.31	751.93	0	796.77	817.53	791.12	0	0	799.98	0	880.11	0	891.52	708.69	761.5	0	773.18	776.07	787.18	727.33	0	754.57	0	698.59	742.86
3.0894e+13	874.94	0	747.48	693.29	713.95	843.07	834.67	716.16	722.89	731.56	758.86	775.47	887.35	722.28	755.4	786.14	843.9	878.89	708.25	733.51	0	736.5	835.59	0	871.75	751.5	0	796.16	816.82	790.62	0	0	799.31	0	878.09	0	891.04	708.41	761.08	0	772.67	775.55	786.68	726.81	0	753.91	0	698	735.02
3.0939e+13	900.15	0	748.62	694.38	715.04	844.82	835.44	717.26	724.21	732.79	760.13	776.79	888.46	723.32	757.42	787.87	845.73	879.85	709.34	735.17	0	737.6	837.34	0	873.25	752.77	0	797.83	818.71	792.11	0	0	801.11	0	878.89	0	891.36	709.54	762.33	0	774.12	777.03	788.14	728.25	0	755.67	0	699.66	763
3.0985e+13	886.74	0	748.26	694.05	714.78	844.17	836.03	717	723.74	732.37	759.7	776.35	887.88	723.05	756.65	787.23	845.04	879.44	709.07	734.55	0	737.25	836.48	0	872.69	752.33	0	797.21	818	791.6	0	0	800.44	0	880.55	0	891.54	709.27	761.91	0	773.6	776.5	787.64	727.73	0	755.01	0	699.04	747.66
3.103e+13	878.25	0	747.89	693.72	714.51	843.53	835.52	716.73	723.27	731.95	759.27	775.92	887.61	722.78	755.87	786.58	844.35	879.23	708.79	733.94	0	736.9	836.05	0	872.13	751.89	0	796.61	817.29	791.09	0	0	799.76	0	879.24	0	891.44	709	761.49	0	773.09	775.97	787.13	727.21	0	754.35	0	698.42	738.43
3.1076e+13	911.01	0	749.03	694.81	715.59	845.27	836.25	717.82	724.6	733.17	760.53	777.24	888.94	723.81	757.89	788.32	846.17	880.5	709.88	735.6	0	738	838.2	0	873.63	753.16	0	798.28	819.18	792.58	0	0	801.57	0	877.8	0	891.94	710.12	762.74	0	774.54	777.45	788.6	728.65	0	756.11	0	700.1	769.06
3.1122e+13	891.95	0	748.66	694.46	715.32	844.63	835.83	717.56	724.13	732.75	760.1	776.8	888.16	723.54	757.14	787.67	845.49	879.6	709.6	734.98	0	737.65	836.84	0	873.08	752.72	0	797.66	818.46	792.06	0	0	800.89	0	880.35	0	891.46	709.85	762.32	0	774.02	776.92	788.09	728.12	0	755.45	0	699.49	753.69
3.1167e+13	881.91	0	748.29	694.13	715.06	843.98	836.06	717.3	723.66	732.33	759.67	776.37	887.82	723.27	756.35	787.03	844.8	879.46	709.33	734.36	0	737.3	836.38	0	872.52	752.28	0	797.05	817.75	791.55	0	0	800.22	0	880.16	0	891.67	709.58	761.9	0	773.5	776.39	787.59	727.6	0	754.79	0	698.86	742.35
3.1213e+13	874.57	0	747.93	693.8	714.79	843.34	834.71	717.04	723.19	731.91	759.25	775.94	887.49	723	755.6	786.39	844.11	879.01	709.05	733.75	0	736.95	835.72	0	871.96	751.85	0	796.44	817.05	791.05	0	0	799.55	0	878.04	0	891.13	709.31	761.48	0	772.99	775.87	787.08	727.08	0	754.14	0	698.27	734.69
3.1258e+13	898.82	0	749.06	694.9	715.86	845.08	835.64	718.12	724.51	733.13	760.5	777.25	888.56	724.02	757.62	788.11	845.93	879.95	710.13	735.4	0	738.04	837.43	0	873.45	753.11	0	798.11	818.93	792.53	0	0	801.35	0	879.32	0	891.49	710.41	762.73	0	774.44	777.34	788.54	728.52	0	755.89	0	699.91	761.67
3.1304e+13	886.09	0	748.69	694.54	715.59	844.44	836.24	717.86	724.04	732.71	760.07	776.81	888.02	723.75	756.84	787.47	845.24	879.6	709.85	734.78	0	737.69	836.66	0	872.9	752.67	0	797.5	818.22	792.02	0	0	800.67	0	880.68	0	891.72	710.15	762.31	0	773.92	776.81	788.04	728	0	755.23	0	699.31	746.99
3.1349e+13	877.81	0	748.33	694.21	715.33	843.79	835.6	717.6	723.58	732.29	759.65	776.38	887.75	723.48	756.06	786.83	844.56	879.37	709.58	734.17	0	737.34	836.2	0	872.34	752.23	0	796.89	817.51	791.51	0	0	800	0	879.23	0	891.55	709.88	761.89	0	773.4	776.29	787.53	727.48	0	754.57	0	698.69	738.03
3.1395e+13	909	0	749.46	695.3	716.39	845.53	836.23	718.66	724.89	733.5	760.9	777.69	889.04	724.49	758.08	788.56	846.37	880.56	710.64	735.83	0	738.43	838.27	0	873.83	753.5	0	798.55	819.39	792.99	0	0	801.8	0	878.03	0	891.97	710.97	763.14	0	774.85	777.76	788.99	728.92	0	756.33	0	700.35	769.92
3.144e+13	891.1	0	749.09	694.97	716.12	844.89	836.09	718.4	724.42	733.08	760.47	777.25	888.28	724.22	757.33	787.91	845.68	879.75	710.37	735.21	0	738.08	836.98	0	873.28	753.06	0	797.94	818.68	792.48	0	0	801.12	0	880.61	0	891.64	710.7	762.71	0	774.33	777.23	788.48	728.39	0	755.66	0	699.74	752.77
3.1486e+13	881.39	0	748.72	694.62	715.86	844.24	836.2	718.14	723.96	732.66	760.04	776.82	887.97	723.95	756.54	787.26	845	879.61	710.1	734.59	0	737.73	836.55	0	872.72	752.62	0	797.33	817.97	791.97	0	0	800.45	0	880.19	0	891.81	710.43	762.29	0	773.81	776.7	787.98	727.87	0	755.01	0	699.14	741.84
3.1532e+13	876.86	0	749.85	695.7	716.9	845.98	837.7	719.19	725.27	733.88	761.3	778.13	889.46	724.96	758.54	789	846.81	881.22	711.15	736.25	0	738.82	839.07	0	874.2	753.89	0	799	819.85	793.45	0	0	802.25	0	878.95	0	892.76	711.51	763.54	0	775.26	778.17	789.44	729.31	0	756.77	690.21	700.78	732.91
3.1577e+13	897.58	0	749.48	695.37	716.64	845.33	835.85	718.93	724.8	733.45	760.87	777.69	888.66	724.69	757.8	788.35	846.13	880.05	710.88	735.63	0	738.47	837.52	0	873.65	753.45	0	798.38	819.14	792.94	0	0	801.58	0	879.72	0	891.62	711.24	763.12	0	774.74	777.64	788.93	728.78	0	756.1	0	700.16	760.16
3.1623e+13	885.46	0	749.12	695.04	716.38	844.69	836.44	718.67	724.33	733.03	760.44	777.25	888.16	724.42	757.02	787.7	845.44	879.76	710.61	735.01	0	738.11	836.83	0	873.1	753.01	0	797.77	818.43	792.42	0	0	800.9	0	880.79	0	891.88	710.98	762.7	0	774.22	777.12	788.42	728.26	0	755.44	0	699.56	746.17
3.1668e+13	877.38	0	748.75	694.7	716.11	844.05	835.68	718.42	723.87	732.62	760.01	776.82	887.89	724.15	756.25	787.06	844.75	879.5	710.33	734.4	0	737.77	836.34	0	872.54	752.57	0	797.16	817.72	791.91	0	0	800.23	0	879.21	0	891.65	710.71	762.28	0	773.71	776.59	787.91	727.74	0	754.79	0	698.97	737.48
3.1714e+13	907.03	0	749.88	695.77	717.15	845.78	836.25	719.45	725.18	733.83	761.26	778.12	889.13	725.15	758.27	788.79	846.56	880.62	711.37	736.05	0	738.85	838.33	0	874.02	753.83	0	798.82	819.6	793.39	0	0	802.03	0	878.34	0	892.01	711.77	763.52	0	775.15	778.06	789.37	729.17	0	756.53	690.48	700.59	769.25
3.1759e+13	890.29	0	749.51	695.44	716.89	845.14	836.34	719.2	724.71	733.4	760.83	777.68	888.4	724.88	757.51	788.14	845.88	879.9	711.1	735.43	0	738.5	837.13	0	873.47	753.39	0	798.21	818.89	792.88	0	0	801.35	0	880.84	0	891.82	711.51	763.09	0	774.63	777.53	788.86	728.65	0	755.87	690.2	699.98	751.74
3.1805e+13	880.89	0	749.14	695.11	716.62	844.5	836.32	718.94	724.24	732.99	760.4	777.25	888.11	724.61	756.72	787.49	845.19	879.76	710.83	734.82	0	738.15	836.71	0	872.92	752.95	0	797.6	818.18	792.37	0	0	800.68	0	880.21	0	891.94	711.24	762.67	0	774.11	777	788.35	728.13	0	755.22	0	699.38	741.23
3.1851e+13	907.03	0	750.26	696.17	717.65	846.22	837.65	719.97	725.56	734.19	761.66	778.55	889.56	725.6	758.72	789.22	847	881.28	711.86	736.47	0	739.23	839.15	0	874.39	754.21	0	799.26	820.06	793.85	0	0	802.47	0	878.81	0	892.78	712.3	763.91	0	775.56	778.47	789.81	729.56	0	756.97	691.02	701.01	740.26
3.1896e+13	896.43	0	749.89	695.83	717.39	845.58	836.08	719.71	725.08	733.77	761.22	778.11	888.75	725.33	757.98	788.57	846.31	880.15	711.59	735.84	0	738.88	837.62	0	873.84	753.77	0	798.64	819.35	793.33	0	0	801.8	0	880.1	0	891.77	712.03	763.49	0	775.04	777.94	789.3	729.04	0	756.3	690.74	700.39	758.8
3.1942e+13	884.85	0	749.52	695.5	717.12	844.94	836.63	719.45	724.62	733.35	760.79	777.68	888.3	725.06	757.2	787.93	845.63	879.92	711.32	735.23	0	738.53	836.99	0	873.29	753.33	0	798.03	818.64	792.82	0	0	801.12	0	880.88	0	892.04	711.77	763.07	0	774.52	777.41	788.79	728.51	0	755.65	690.46	699.78	745.45
3.1987e+13	876.96	0	749.16	695.18	716.86	844.3	835.73	719.2	724.15	732.94	760.36	777.24	888.02	724.79	756.43	787.29	844.94	879.62	711.05	734.62	0	738.18	836.48	0	872.74	752.89	0	797.42	817.93	792.31	0	0	800.45	0	879.17	0	891.75	711.5	762.65	0	774	776.89	788.28	728	0	754.99	690.18	699.2	737.01
3.2033e+13	905.2	0	750.28	696.23	717.88	846.02	836.29	720.21	725.46	734.14	761.61	778.54	889.21	725.77	758.44	789.01	846.75	880.68	712.07	736.26	0	739.25	838.39	0	874.21	754.15	0	799.08	819.8	793.78	0	0	802.24	0	878.7	0	892.06	712.55	763.88	0	775.44	778.35	789.74	729.42	0	756.73	691.29	700.81	768.08
3.2078e+13	889.51	0	749.91	695.89	717.62	845.38	836.57	719.96	724.99	733.72	761.18	778.1	888.52	725.5	757.67	788.36	846.06	880.04	711.81	735.64	0	738.9	837.28	0	873.66	753.7	0	798.47	819.09	793.27	0	0	801.57	0	881.04	0	891.99	712.28	763.46	0	774.92	777.82	789.23	728.9	0	756.07	690.99	700.18	750.84
3.2124e+13	880.4	0	749.54	695.56	717.36	844.74	836.43	719.7	724.52	733.3	760.75	777.67	888.24	725.23	756.89	787.72	845.38	879.89	711.54	735.03	0	738.55	836.86	0	873.11	753.27	0	797.86	818.38	792.75	0	0	800.89	0	880.22	0	892.06	712.02	763.04	0	774.4	777.29	788.72	728.38	0	755.42	690.72	699.59	740.69
3.217e+13	913.76	0	750.66	696.62	718.36	846.46	837.58	720.71	725.83	734.5	762	778.97	889.66	726.21	758.89	789.44	847.18	881.34	712.55	736.67	0	739.63	839.22	0	874.58	754.52	0	799.51	820.26	794.23	0	0	802.69	0	878.68	0	892.8	713.05	764.27	0	775.84	778.75	790.17	729.81	0	757.16	691.82	701.22	752.67
3.2215e+13	895.35	0	750.29	696.29	718.1	845.82	836.31	720.45	725.36	734.08	761.56	778.53	888.85	725.94	758.14	788.79	846.49	880.26	712.28	736.05	0	739.27	837.72	0	874.03	754.08	0	798.9	819.54	793.71	0	0	802.01	0	880.45	0	891.92	712.79	763.85	0	775.32	778.22	789.66	729.28	0	756.5	691.54	700.59	757.57
3.2261e+13	884.26	0	749.92	695.95	717.84	845.18	836.79	720.2	724.89	733.66	761.13	778.09	888.43	725.67	757.35	788.15	845.81	880.06	712.01	735.44	0	738.92	837.14	0	873.47	753.64	0	798.29	818.84	793.2	0	0	801.33	0	880.96	0	892.19	712.52	763.43	0	774.8	777.7	789.15	728.76	0	755.84	691.25	699.98	744.79
3.2306e+13	876.54	0	749.55	695.62	717.58	844.53	835.77	719.94	724.42	733.25	760.7	777.65	888.14	725.4	756.59	787.5	845.12	879.73	711.74	734.82	0	738.57	836.6	0	872.92	753.2	0	797.68	818.13	792.68	0	0	800.66	0	879.13	0	891.83	712.26	763.01	0	774.29	777.17	788.64	728.24	0	755.18	690.96	699.4	736.57
3.2352e+13	903.51	0	750.66	696.67	718.57	846.25	836.37	720.94	725.72	734.44	761.95	778.95	889.29	726.37	758.6	789.22	846.92	880.73	712.75	736.46	0	739.64	838.44	0	874.39	754.45	0	799.33	820	794.16	0	0	802.45	0	879.1	0	892.12	713.28	764.24	0	775.72	778.63	790.09	729.66	0	756.92	692.07	701.01	766.46
3.2397e+13	888.77	0	750.29	696.34	718.31	845.61	836.79	720.69	725.26	734.02	761.51	778.51	888.64	726.1	757.83	788.57	846.24	880.19	712.48	735.84	0	739.29	837.42	0	873.84	754.01	0	798.72	819.29	793.64	0	0	801.78	0	881.22	0	892.16	713.02	763.81	0	775.2	778.1	789.58	729.14	0	756.26	691.78	700.38	749.79
3.2443e+13	879.92	0	749.93	696.01	718.05	844.97	836.51	720.43	724.79	733.61	761.08	778.07	888.37	725.83	757.04	787.93	845.56	880.02	712.21	735.23	0	738.94	836.99	0	873.29	753.57	0	798.11	818.58	793.13	0	0	801.1	0	880.21	0	892.17	712.76	763.39	0	774.68	777.57	789.07	728.62	0	755.6	691.5	699.78	740.01
3.2489e+13	914.43	0	751.04	697.05	719.04	846.68	837.5	721.42	726.09	734.8	762.33	779.37	889.75	726.8	759.04	789.65	847.35	881.4	713.2	736.86	0	740.01	839.28	0	874.75	754.82	0	799.76	820.45	794.6	0	0	802.89	0	878.61	0	892.81	713.77	764.62	0	776.12	779.03	790.52	730.04	0	757.34	692.58	701.4	762.32
3.2534e+13	894.34	0	750.67	696.72	718.78	846.04	836.53	721.16	725.62	734.38	761.89	778.92	888.94	726.53	758.29	789	846.67	880.37	712.94	736.24	0	739.66	837.81	0	874.2	754.38	0	799.14	819.74	794.08	0	0	802.21	0	880.77	0	892.07	713.51	764.2	0	775.6	778.5	790.01	729.51	0	756.68	692.3	700.78	756.24
3.258e+13	883.69	0	750.3	696.39	718.52	845.4	836.93	720.91	725.15	733.96	761.46	778.48	888.56	726.26	757.5	788.36	845.98	880.21	712.67	735.63	0	739.31	837.29	0	873.65	753.94	0	798.53	819.03	793.56	0	0	801.54	0	881.01	0	892.33	713.25	763.78	0	775.08	777.97	789.49	728.99	0	756.02	692.02	700.16	744.03
3.2625e+13	876.13	0	749.93	696.07	718.26	844.76	835.8	720.66	724.69	733.55	761.03	778.05	888.26	725.99	756.74	787.72	845.3	879.83	712.4	735.02	0	738.96	836.7	0	873.1	753.5	0	797.92	818.32	793.05	0	0	800.87	0	879.08	0	891.91	712.99	763.35	0	774.56	777.45	788.99	728.48	0	755.37	691.74	699.58	736.05
3.2671e+13	901.95	0	751.04	697.09	719.24	846.47	836.47	721.63	725.98	734.74	762.27	779.34	889.37	726.95	758.74	789.43	847.1	880.79	713.39	736.64	0	740.02	838.48	0	874.56	754.75	0	799.57	820.18	794.52	0	0	802.65	0	879.51	0	892.2	713.99	764.58	0	775.99	778.9	790.43	729.89	0	757.1	692.8	701.17	764.85
3.2716e+13	888.05	0	750.67	696.76	718.98	845.83	836.99	721.38	725.51	734.32	761.84	778.9	888.76	726.68	757.97	788.78	846.41	880.33	713.12	736.03	0	739.67	837.55	0	874.01	754.31	0	798.96	819.47	794	0	0	801.98	0	881.37	0	892.32	713.73	764.16	0	775.47	778.37	789.92	729.37	0	756.44	692.52	700.55	748.9
3.2762e+13	879.45	0	750.3	696.44	718.72	845.19	836.58	721.13	725.05	733.9	761.41	778.46	888.49	726.41	757.18	788.14	845.73	880.14	712.86	735.41	0	739.32	837.12	0	873.46	753.87	0	798.35	818.77	793.49	0	0	801.3	0	880.19	0	892.27	713.47	763.73	0	774.95	777.85	789.41	728.85	0	755.78	692.25	699.95	739.45
3.2807e+13	913.1	0	751.4	697.46	719.69	846.9	837.41	722.1	726.34	735.09	762.65	779.75	889.83	727.36	759.18	789.85	847.52	881.44	713.83	737.04	0	740.38	839.32	0	874.92	755.12	0	800	820.63	794.95	0	0	803.09	0	878.63	0	892.81	714.46	764.96	0	776.39	779.3	790.85	730.26	0	757.51	693.31	701.55	767.87
3.2853e+13	893.39	0	751.03	697.14	719.43	846.26	836.75	721.84	725.87	734.67	762.21	779.31	889.04	727.09	758.42	789.2	846.84	880.49	713.57	736.42	0	740.03	837.91	0	874.37	754.67	0	799.38	819.92	794.43	0	0	802.41	0	881.05	0	892.23	714.2	764.53	0	775.86	778.77	790.34	729.74	0	756.85	693.02	700.94	755.06
3.2899e+13	883.13	0	750.67	696.81	719.18	845.62	837.05	721.59	725.41	734.25	761.78	778.87	888.68	726.83	757.63	788.56	846.15	880.34	713.3	735.81	0	739.68	837.42	0	873.82	754.23	0	798.77	819.21	793.92	0	0	801.74	0	881.04	0	892.46	713.94	764.11	0	775.34	778.24	789.83	729.22	0	756.19	692.74	700.32	743.35
3.2944e+13	875.73	0	750.3	696.48	718.92	844.98	835.8	721.34	724.94	733.84	761.35	778.43	888.37	726.56	756.88	787.92	845.47	879.93	713.04	735.2	0	739.33	836.8	0	873.27	753.8	0	798.16	818.5	793.4	0	0	801.07	0	879.02	0	891.98	713.68	763.69	0	774.83	777.72	789.32	728.7	0	755.54	692.47	699.74	735.57
3.299e+13	900.52	0	751.4	697.5	719.88	846.69	836.6	722.3	726.23	735.02	762.58	779.72	889.44	727.5	758.87	789.62	847.26	880.86	714	736.81	0	740.38	838.52	0	874.73	755.04	0	799.8	820.36	794.87	0	0	802.84	0	879.91	0	892.28	714.66	764.91	0	776.25	779.16	790.76	730.11	0	757.26	693.53	701.31	763.27
3.3035e+13	887.36	0	751.03	697.18	719.62	846.05	837.16	722.05	725.76	734.6	762.15	779.27	888.88	727.23	758.09	788.98	846.57	880.46	713.74	736.2	0	740.03	837.68	0	874.18	754.6	0	799.19	819.65	794.35	0	0	802.17	0	881.49	0	892.48	714.4	764.49	0	775.73	778.63	790.25	729.58	0	756.6	693.24	700.7	748.04
3.3081e+13	878.98	0	750.66	696.85	719.36	845.41	836.63	721.79	725.3	734.18	761.72	778.83	888.61	726.97	757.31	788.33	845.89	880.25	713.47	735.58	0	739.68	837.23	0	873.63	754.16	0	798.58	818.94	793.83	0	0	801.5	0	880.16	0	892.36	714.14	764.06	0	775.22	778.11	789.74	729.06	0	755.95	692.96	700.1	738.89
3.3126e+13	911.16	0	751.76	697.86	720.32	847.11	837.33	722.75	726.58	735.37	762.96	780.12	889.9	727.9	759.3	790.04	847.68	881.48	714.43	737.21	0	740.74	839.35	0	875.08	755.4	0	800.23	820.8	795.3	0	0	803.28	0	878.76	0	892.82	715.11	765.29	0	776.64	779.56	791.18	730.47	0	757.67	694.01	701.68	770.11
3.3172e+13	892.48	0	751.39	697.54	720.06	846.47	836.96	722.49	726.11	734.95	762.52	779.68	889.13	727.64	758.54	789.4	847	880.6	714.17	736.58	0	740.38	838	0	874.53	754.96	0	799.61	820.09	794.78	0	0	802.6	0	881.31	0	892.38	714.86	764.86	0	776.12	779.03	790.66	729.95	0	757.01	693.73	701.08	753.95
3.3218e+13	882.58	0	751.02	697.21	719.8	845.83	837.15	722.24	725.65	734.53	762.09	779.24	888.8	727.37	757.75	788.75	846.31	880.47	713.9	735.97	0	740.03	837.55	0	873.99	754.52	0	799	819.38	794.26	0	0	801.93	0	881.06	0	892.58	714.6	764.44	0	775.6	778.5	790.15	729.43	0	756.35	693.46	700.46	742.71
3.3263e+13	875.32	0	750.65	696.89	719.55	845.2	835.79	721.99	725.19	734.12	761.66	778.8	888.47	727.1	757	788.11	845.63	880.01	713.64	735.36	0	739.68	836.88	0	873.43	754.08	0	798.39	818.68	793.75	0	0	801.26	0	878.94	0	892.04	714.34	764.01	0	775.08	777.97	789.64	728.91	0	755.7	693.17	699.88	735.12
3.3309e+13	899.2	0	751.75	697.9	720.49	846.9	836.74	722.93	726.47	735.29	762.89	780.08	889.51	728.03	758.98	789.81	847.41	880.92	714.59	736.97	0	740.73	838.56	0	874.89	755.31	0	800.03	820.53	795.2	0	0	803.03	0	880.3	0	892.38	715.3	765.23	0	776.51	779.42	791.08	730.31	0	757.41	694.2	701.44	761.79
3.3354e+13	886.7	0	751.38	697.57	720.23	846.26	837.32	722.68	726	734.88	762.46	779.64	888.99	727.76	758.2	789.16	846.73	880.6	714.33	736.35	0	740.38	837.8	0	874.34	754.87	0	799.42	819.82	794.69	0	0	802.35	0	881.59	0	892.62	715.05	764.81	0	775.99	778.89	790.57	729.79	0	756.76	693.93	700.84	747.27
3.34e+13	878.52	0	751.01	697.25	719.98	845.62	836.66	722.43	725.53	734.46	762.03	779.2	888.72	727.5	757.43	788.52	846.05	880.36	714.07	735.74	0	740.03	837.33	0	873.79	754.43	0	798.81	819.11	794.17	0	0	801.68	0	880.11	0	892.44	714.79	764.38	0	775.47	778.36	790.05	729.27	0	756.1	693.66	700.24	738.39
3.3445e+13	909.13	0	752.1	698.26	720.91	847.32	837.27	723.37	726.81	735.64	763.25	780.48	889.97	728.42	759.41	790.23	847.83	881.51	715.01	737.36	0	741.08	839.36	0	875.24	755.67	0	800.45	820.97	795.63	0	0	803.45	0	878.98	0	892.83	715.74	765.6	0	776.89	779.8	791.49	730.67	0	757.82	694.68	701.81	770.38
3.3491e+13	891.62	0	751.73	697.93	720.66	846.68	837.16	723.12	726.34	735.22	762.82	780.04	889.23	728.16	758.65	789.58	847.15	880.72	714.75	736.74	0	740.73	838.1	0	874.69	755.23	0	799.83	820.26	795.11	0	0	802.78	0	881.53	0	892.53	715.49	765.17	0	776.37	779.27	790.98	730.14	0	757.16	694.4	701.21	752.94
3.3537e+13	882.05	0	751.36	697.6	720.4	846.04	837.23	722.87	725.88	734.8	762.39	779.6	888.92	727.89	757.86	788.93	846.46	880.59	714.48	736.12	0	740.38	837.66	0	874.14	754.79	0	799.22	819.55	794.59	0	0	802.1	0	881.06	0	892.69	715.23	764.75	0	775.85	778.75	790.46	729.62	0	756.5	694.12	700.61	742.12
3.3582e+13	889.93	0	752.46	698.61	721.33	847.73	838.68	723.79	727.16	735.98	763.62	780.88	890.38	728.81	759.83	790.64	848.25	882.14	715.42	737.74	0	741.43	840.13	0	875.59	756.03	0	800.86	821.4	796.05	0	0	803.88	0	879.78	0	893.59	716.18	765.97	0	777.28	780.19	791.9	731.03	0	758.22	695.13	702.17	733.98
3.3628e+13	897.96	0	752.08	698.28	721.07	847.1	836.9	723.54	726.69	735.56	763.18	780.43	889.58	728.54	759.09	789.99	847.56	880.99	715.16	737.12	0	741.07	838.6	0	875.04	755.58	0	800.24	820.69	795.53	0	0	803.2	0	880.67	0	892.49	715.92	765.54	0	776.75	779.66	791.39	730.5	0	757.56	694.86	701.58	760.4
3.3673e+13	886.05	0	751.71	697.95	720.82	846.46	837.46	723.29	726.22	735.14	762.75	779.99	889.1	728.28	758.31	789.34	846.88	880.72	714.9	736.5	0	740.72	837.91	0	874.49	755.14	0	799.63	819.98	795.01	0	0	802.53	0	881.66	0	892.76	715.67	765.12	0	776.23	779.13	790.87	729.98	0	756.9	694.59	700.98	746.54
3.3719e+13	878.07	0	751.35	697.63	720.56	845.82	836.67	723.04	725.76	734.72	762.32	779.55	888.83	728.01	757.54	788.7	846.2	880.45	714.63	735.89	0	740.37	837.42	0	873.94	754.7	0	799.02	819.28	794.49	0	0	801.86	0	880.06	0	892.52	715.41	764.69	0	775.71	778.61	790.36	729.46	0	756.24	694.31	700.38	737.91
3.3764e+13	907.18	0	752.43	698.63	721.49	847.51	837.24	723.96	727.03	735.9	763.54	780.83	890.03	728.92	759.52	790.4	847.98	881.54	715.57	737.5	0	741.42	839.37	0	875.39	755.93	0	800.66	821.12	795.95	0	0	803.62	0	879.27	0	892.84	716.35	765.91	0	777.13	780.04	791.8	730.85	0	757.95	695.31	701.95	769.59
3.381e+13	890.79	0	752.06	698.31	721.23	846.87	837.35	723.71	726.56	735.48	763.11	780.38	889.32	728.66	758.75	789.75	847.29	880.84	715.3	736.88	0	741.06	838.19	0	874.84	755.49	0	800.04	820.41	795.43	0	0	802.95	0	881.72	0	892.68	716.09	765.48	0	776.61	779.51	791.28	730.33	0	757.29	695.04	701.34	751.99
3.3855e+13	881.52	0	751.69	697.98	720.98	846.23	837.3	723.46	726.1	735.06	762.68	779.94	889.03	728.39	757.97	789.11	846.61	880.7	715.04	736.27	0	740.71	837.76	0	874.29	755.05	0	799.43	819.71	794.91	0	0	802.27	0	881.05	0	892.79	715.84	765.05	0	776.09	778.99	790.77	729.81	0	756.64	694.77	700.75	741.56
3.3901e+13	910.37	0	752.78	698.97	721.89	847.92	838.57	724.37	727.37	736.23	763.9	781.22	890.45	729.3	759.93	790.81	848.39	882.18	715.97	737.88	0	741.75	840.16	0	875.73	756.28	0	801.07	821.55	796.37	0	0	804.05	0	879.61	0	893.59	716.77	766.27	0	777.51	780.43	792.2	731.21	0	758.36	695.76	702.31	743.87
3.3947e+13	896.81	0	752.41	698.65	721.64	847.29	837.07	724.13	726.9	735.81	763.47	780.78	889.65	729.03	759.19	790.16	847.7	881.07	715.7	737.25	0	741.4	838.65	0	875.19	755.84	0	800.45	820.84	795.85	0	0	803.37	0	881	0	892.61	716.51	765.84	0	776.99	779.9	791.69	730.68	0	757.69	695.49	701.71	759.1
3.3992e+13	885.42	0	752.04	698.33	721.38	846.65	837.59	723.88	726.44	735.4	763.03	780.33	889.21	728.77	758.41	789.51	847.02	880.84	715.44	736.64	0	741.05	838.02	0	874.64	755.4	0	799.84	820.13	795.33	0	0	802.69	0	881.72	0	892.89	716.26	765.41	0	776.47	779.37	791.17	730.16	0	757.03	695.21	701.12	745.85
3.4038e+13	877.62	0	751.67	698	721.13	846.01	836.68	723.63	725.97	734.98	762.6	779.89	888.93	728.5	757.64	788.87	846.34	880.54	715.18	736.03	0	740.7	837.5	0	874.09	754.96	0	799.23	819.43	794.81	0	0	802.02	0	879.99	0	892.58	716	764.99	0	775.95	778.84	790.66	729.64	0	756.38	694.94	700.53	737.46
3.4083e+13	905.37	0	752.76	698.99	722.04	847.7	837.24	724.53	727.24	736.15	763.82	781.17	890.09	729.4	759.62	790.57	848.11	881.56	716.1	737.63	0	741.74	839.38	0	875.53	756.19	0	800.86	821.27	796.26	0	0	803.79	0	879.61	0	892.87	716.93	766.2	0	777.36	780.28	792.09	731.03	0	758.08	695.92	702.08	768.32
3.4129e+13	890	0	752.38	698.67	721.78	847.06	837.53	724.28	726.77	735.73	763.39	780.72	889.41	729.14	758.85	789.92	847.43	880.95	715.84	737.02	0	741.39	838.28	0	874.99	755.75	0	800.25	820.56	795.74	0	0	803.11	0	881.88	0	892.83	716.67	765.77	0	776.84	779.74	791.57	730.51	0	757.42	695.65	701.48	751.09
3.4174e+13	881.01	0	752.01	698.35	721.53	846.42	837.35	724.03	726.31	735.31	762.96	780.27	889.13	728.87	758.07	789.27	846.75	880.8	715.58	736.4	0	741.03	837.86	0	874.44	755.31	0	799.63	819.86	795.22	0	0	802.44	0	881.02	0	892.88	716.42	765.35	0	776.32	779.22	791.06	729.99	0	756.77	695.38	700.9	741.02
3.422e+13	914.84	0	753.1	699.33	722.43	848.11	838.46	724.93	727.57	736.48	764.18	781.55	890.52	729.77	760.04	790.97	848.52	882.21	716.49	738.01	0	742.07	840.18	0	875.87	756.53	0	801.27	821.7	796.68	0	0	804.2	0	879.46	0	893.58	717.33	766.56	0	777.74	780.65	792.49	731.38	0	758.48	696.36	702.46	756.13
3.4266e+13	895.74	0	752.73	699	722.18	847.47	837.25	724.68	727.1	736.06	763.74	781.11	889.72	729.5	759.29	790.32	847.84	881.14	716.23	737.39	0	741.72	838.7	0	875.33	756.09	0	800.65	820.99	796.15	0	0	803.53	0	881.31	0	892.74	717.08	766.13	0	777.21	780.12	791.97	730.85	0	757.82	696.08	701.85	757.87
3.4311e+13	884.81	0	752.36	698.68	721.92	846.83	837.7	724.44	726.64	735.64	763.31	780.66	889.31	729.24	758.51	789.67	847.16	880.96	715.96	736.78	0	741.37	838.13	0	874.78	755.65	0	800.04	820.28	795.63	0	0	802.85	0	881.75	0	893.01	716.83	765.7	0	776.69	779.59	791.46	730.33	0	757.16	695.82	701.26	745.19
3.4357e+13	877.18	0	751.99	698.36	721.67	846.19	836.67	724.19	726.18	735.22	762.88	780.22	889.02	728.97	757.75	789.03	846.47	880.61	715.7	736.17	0	741.02	837.57	0	874.23	755.21	0	799.43	819.57	795.11	0	0	802.18	0	879.91	0	892.64	716.57	765.28	0	776.17	779.07	790.94	729.82	0	756.51	695.55	700.69	737.02
3.4402e+13	903.7	0	753.07	699.34	722.56	847.88	837.28	725.08	727.44	736.39	764.09	781.49	890.14	729.87	759.72	790.72	848.24	881.59	716.61	737.76	0	742.05	839.38	0	875.67	756.43	0	801.05	821.41	796.56	0	0	803.94	0	879.97	0	892.91	717.48	766.48	0	777.58	780.5	792.37	731.2	0	758.21	696.51	702.23	766.86
3.4448e+13	889.25	0	752.69	699.01	722.31	847.24	837.7	724.83	726.97	735.97	763.66	781.04	889.5	729.6	758.95	790.07	847.56	881.06	716.35	737.15	0	741.7	838.38	0	875.13	755.99	0	800.44	820.7	796.04	0	0	803.26	0	882.02	0	892.97	717.23	766.06	0	777.06	779.97	791.86	730.67	0	757.55	696.24	701.62	750.25
3.4493e+13	880.5	0	752.32	698.69	722.06	846.6	837.4	724.58	726.51	735.55	763.22	780.6	889.23	729.34	758.17	789.43	846.88	880.89	716.09	736.54	0	741.35	837.95	0	874.58	755.55	0	799.83	820	795.52	0	0	802.59	0	880.98	0	892.97	716.98	765.63	0	776.54	779.44	791.34	730.16	0	756.9	695.97	701.04	740.51
3.4539e+13	914.75	0	753.4	699.68	722.95	848.28	838.34	725.47	727.77	736.71	764.44	781.87	890.58	730.23	760.14	791.12	848.65	882.23	716.99	738.14	0	742.38	840.19	0	876.01	756.77	0	801.45	821.84	796.97	0	0	804.35	0	879.38	0	893.56	717.88	766.84	0	777.95	780.87	792.77	731.54	0	758.6	696.93	702.6	764.97
3.4585e+13	894.72	0	753.03	699.35	722.69	847.65	837.44	725.22	727.3	736.29	764	781.42	889.78	729.96	759.39	790.47	847.96	881.23	716.73	737.52	0	742.02	838.75	0	875.46	756.33	0	800.84	821.13	796.45	0	0	803.67	0	881.59	0	892.86	717.62	766.41	0	777.43	780.34	792.25	731.02	0	757.94	696.67	701.99	756.72
3.463e+13	884.22	0	752.66	699.02	722.44	847.01	837.8	724.97	726.83	735.87	763.57	780.98	889.41	729.69	758.6	789.83	847.28	881.07	716.47	736.91	0	741.67	838.23	0	874.92	755.89	0	800.23	820.42	795.92	0	0	803	0	881.77	0	893.12	717.37	765.98	0	776.91	779.81	791.74	730.5	0	757.29	696.39	701.4	744.56
3.4676e+13	876.74	0	752.29	698.7	722.19	846.37	836.65	724.72	726.37	735.46	763.14	780.53	889.11	729.43	757.85	789.18	846.6	880.68	716.21	736.3	0	741.32	837.64	0	874.37	755.45	0	799.62	819.71	795.4	0	0	802.33	0	879.83	0	892.69	717.12	765.56	0	776.39	779.28	791.22	729.98	0	756.63	696.12	700.83	736.6
3.4721e+13	902.16	0	753.36	699.68	723.07	848.05	837.35	725.6	727.62	736.62	764.35	781.8	890.18	730.31	759.82	790.87	848.37	881.62	717.1	737.89	0	742.35	839.38	0	875.8	756.67	0	801.24	821.55	796.85	0	0	804.09	0	880.35	0	892.96	718.01	766.76	0	777.8	780.71	792.65	731.36	0	758.33	697.08	702.37	765.34
3.4767e+13	888.52	0	752.99	699.35	722.82	847.41	837.86	725.36	727.16	736.2	763.92	781.36	889.59	730.05	759.05	790.22	847.69	881.17	716.84	737.28	0	742	838.47	0	875.26	756.23	0	800.62	820.84	796.33	0	0	803.41	0	882.13	0	893.1	717.76	766.33	0	777.27	780.18	792.13	730.84	0	757.67	696.81	701.77	749.43
3.4812e+13	880.01	0	752.62	699.03	722.56	846.78	837.43	725.11	726.7	735.78	763.48	780.91	889.33	729.78	758.27	789.58	847	880.98	716.58	736.67	0	741.65	838.04	0	874.71	755.79	0	800.01	820.13	795.81	0	0	802.74	0	880.93	0	893.04	717.51	765.91	0	776.75	779.65	791.61	730.32	0	757.02	696.54	701.18	740
3.4858e+13	913.17	0	753.7	700	723.44	848.45	838.22	725.98	727.95	736.94	764.7	782.18	890.63	730.66	760.24	791.27	848.77	882.24	717.47	738.26	0	742.67	840.2	0	876.14	757.01	0	801.64	821.97	797.26	0	0	804.49	0	879.39	0	893.54	718.4	767.11	0	778.16	781.08	793.04	731.7	0	758.72	697.49	702.74	769.65
3.4904e+13	893.76	0	753.32	699.68	723.19	847.81	837.63	725.73	727.48	736.52	764.26	781.73	889.85	730.4	759.49	790.62	848.09	881.31	717.21	737.65	0	742.32	838.81	0	875.59	756.56	0	801.02	821.26	796.73	0	0	803.82	0	881.84	0	892.99	718.15	766.68	0	777.64	780.55	792.52	731.18	0	758.06	697.22	702.14	755.6
3.4949e+13	883.64	0	752.95	699.36	722.94	847.18	837.89	725.49	727.02	736.1	763.83	781.28	889.5	730.13	758.7	789.97	847.4	881.17	716.95	737.04	0	741.97	838.33	0	875.05	756.12	0	800.41	820.55	796.21	0	0	803.14	0	881.77	0	893.22	717.89	766.25	0	777.12	780.02	792	730.66	0	757.41	696.95	701.54	743.93
3.4995e+13	876.31	0	752.58	699.03	722.69	846.54	836.63	725.24	726.56	735.69	763.39	780.84	889.19	729.87	757.95	789.33	846.72	880.75	716.69	736.43	0	741.62	837.7	0	874.5	755.68	0	799.8	819.84	795.69	0	0	802.47	0	879.74	0	892.73	717.64	765.83	0	776.6	779.49	791.49	730.14	0	756.75	696.69	700.98	736.17
3.504e+13	900.74	0	753.65	700	723.56	848.21	837.45	726.11	727.81	736.84	764.6	782.11	890.23	730.74	759.92	791.01	848.48	881.65	717.57	738.02	0	742.64	839.39	0	875.93	756.9	0	801.42	821.67	797.13	0	0	804.22	0	880.72	0	893.03	718.52	767.02	0	778	780.92	792.91	731.51	0	758.45	697.62	702.51	763.83
3.5086e+13	887.81	0	753.28	699.68	723.3	847.58	838.01	725.86	727.34	736.42	764.17	781.66	889.68	730.47	759.14	790.37	847.8	881.28	717.31	737.41	0	742.29	838.57	0	875.38	756.45	0	800.8	820.96	796.61	0	0	803.55	0	882.22	0	893.23	718.27	766.6	0	777.48	780.38	792.39	730.99	0	757.79	697.35	701.91	748.64
3.5131e+13	879.52	0	752.91	699.36	723.05	846.94	837.45	725.61	726.88	736	763.73	781.21	889.41	730.21	758.37	789.72	847.12	881.06	717.06	736.8	0	741.94	838.11	0	874.84	756.01	0	800.19	820.26	796.09	0	0	802.88	0	880.86	0	893.1	718.02	766.17	0	776.96	779.86	791.88	730.48	0	757.14	697.09	701.32	739.5
3.5177e+13	911.17	0	753.98	700.32	723.92	848.61	838.12	726.47	728.13	737.15	764.94	782.48	890.67	731.08	760.33	791.41	848.88	882.25	717.93	738.39	0	742.96	840.19	0	876.26	757.23	0	801.81	822.09	797.53	0	0	804.63	0	879.51	0	893.52	718.9	767.37	0	778.36	781.28	793.3	731.85	0	758.84	698.02	702.87	771.35
3.5222e+13	892.84	0	753.61	699.99	723.67	847.98	837.81	726.23	727.66	736.73	764.51	782.03	889.92	730.82	759.58	790.76	848.2	881.4	717.67	737.77	0	742.61	838.88	0	875.72	756.78	0	801.19	821.38	797.01	0	0	803.95	0	882.06	0	893.12	718.65	766.94	0	777.84	780.75	792.78	731.33	0	758.18	697.75	702.27	754.55
3.5268e+13	883.08	0	753.24	699.68	723.41	847.34	837.97	725.98	727.2	736.32	764.07	781.58	889.59	730.55	758.79	790.11	847.52	881.26	717.42	737.16	0	742.25	838.42	0	875.17	756.34	0	800.58	820.67	796.48	0	0	803.28	0	881.76	0	893.31	718.4	766.51	0	777.32	780.22	792.26	730.81	0	757.52	697.49	701.68	743.33
3.5314e+13	875.89	0	752.87	699.35	723.16	846.7	836.59	725.74	726.74	735.9	763.64	781.13	889.26	730.29	758.05	789.47	846.84	880.8	717.16	736.56	0	741.9	837.75	0	874.63	755.9	0	799.97	819.97	795.96	0	0	802.61	0	879.63	0	892.76	718.15	766.09	0	776.8	779.69	791.75	730.3	0	756.87	697.22	701.11	735.75
3.5359e+13	899.42	0	753.93	700.31	724.02	848.37	837.58	726.59	727.98	737.05	764.84	782.4	890.27	731.15	760.01	791.15	848.6	881.69	718.03	738.14	0	742.92	839.41	0	876.05	757.11	0	801.59	821.79	797.4	0	0	804.36	0	881.08	0	893.1	719.02	767.28	0	778.2	781.11	793.16	731.66	0	758.56	698.14	702.64	762.37
3.5405e+13	887.13	0	753.56	699.99	723.77	847.74	838.14	726.34	727.52	736.63	764.41	781.95	889.76	730.89	759.23	790.5	847.92	881.38	717.77	737.53	0	742.57	838.66	0	875.51	756.67	0	800.97	821.09	796.88	0	0	803.68	0	882.28	0	893.35	718.77	766.85	0	777.67	780.58	792.65	731.15	0	757.91	697.88	702.04	747.88
3.545e+13	879.04	0	753.19	699.67	723.52	847.1	837.45	726.1	727.06	736.21	763.98	781.5	889.5	730.62	758.46	789.86	847.24	881.13	717.51	736.92	0	742.22	838.19	0	874.96	756.23	0	800.36	820.38	796.35	0	0	803.01	0	880.79	0	893.16	718.52	766.42	0	777.15	780.05	792.13	730.63	0	757.25	697.61	701.46	739.01
3.5496e+13	909.13	0	754.26	700.63	724.38	848.77	838.05	726.95	728.3	737.36	765.18	782.77	890.71	731.49	760.43	791.54	848.99	882.25	718.38	738.51	0	743.24	840.19	0	876.38	757.44	0	801.98	822.21	797.8	0	0	804.76	0	879.73	0	893.51	719.38	767.62	0	778.55	781.47	793.55	732	0	758.95	698.53	703	771.27
3.5541e+13	891.97	0	753.88	700.3	724.13	848.13	837.99	726.7	727.83	736.94	764.74	782.32	889.98	731.22	759.67	790.89	848.31	881.49	718.12	737.89	0	742.88	838.95	0	875.84	757	0	801.36	821.5	797.27	0	0	804.08	0	882.25	0	893.25	719.13	767.19	0	778.03	780.94	793.03	731.48	0	758.29	698.26	702.41	753.54
3.5587e+13	882.52	0	753.51	699.98	723.87	847.49	838.03	726.46	727.37	736.52	764.31	781.87	889.68	730.96	758.88	790.25	847.63	881.35	717.86	737.29	0	742.53	838.51	0	875.29	756.56	0	800.75	820.79	796.75	0	0	803.41	0	881.73	0	893.4	718.88	766.76	0	777.51	780.41	792.51	730.96	0	757.64	698	701.81	742.74
3.5633e+13	898.8	0	754.58	700.93	724.73	849.16	839.43	727.3	728.62	737.67	765.51	783.13	891.11	731.82	760.83	791.93	849.38	882.87	718.72	738.88	0	743.55	840.95	0	876.7	757.77	0	802.37	822.62	798.19	0	0	805.16	0	880.4	0	894.25	719.74	767.96	0	778.91	781.83	793.93	732.33	0	759.34	698.91	703.35	736.4
3.5678e+13	898.2	0	754.2	700.61	724.47	848.52	837.72	727.05	728.15	737.25	765.08	782.68	890.31	731.55	760.1	791.28	848.7	881.73	718.47	738.26	0	743.19	839.43	0	876.16	757.32	0	801.75	821.91	797.66	0	0	804.49	0	881.41	0	893.19	719.49	767.53	0	778.39	781.3	793.41	731.81	0	758.67	698.64	702.77	760.98
3.5724e+13	886.47	0	753.83	700.29	724.22	847.89	838.26	726.81	727.69	736.83	764.64	782.23	889.85	731.28	759.32	790.64	848.02	881.48	718.21	737.65	0	742.84	838.75	0	875.62	756.88	0	801.14	821.2	797.14	0	0	803.81	0	882.33	0	893.46	719.24	767.1	0	777.86	780.77	792.89	731.29	0	758.02	698.38	702.17	747.15
3.5769e+13	878.57	0	753.46	699.97	723.97	847.25	837.45	726.56	727.23	736.42	764.21	781.78	889.57	731.02	758.55	789.99	847.34	881.2	717.95	737.04	0	742.49	838.25	0	875.08	756.44	0	800.52	820.5	796.61	0	0	803.14	0	880.71	0	893.21	718.99	766.67	0	777.34	780.24	792.37	730.78	0	757.37	698.11	701.59	738.53
3.5815e+13	907.2	0	754.52	700.92	724.82	848.91	838.01	727.4	728.47	737.56	765.41	783.05	890.75	731.88	760.52	791.67	849.09	882.25	718.81	738.62	0	743.5	840.17	0	876.49	757.65	0	802.14	822.32	798.05	0	0	804.89	0	880.01	0	893.5	719.84	767.86	0	778.74	781.66	793.79	732.14	0	759.06	699.02	703.12	770.31
3.586e+13	891.14	0	754.15	700.6	724.57	848.28	838.16	727.16	728	737.14	764.97	782.59	890.05	731.61	759.76	791.02	848.41	881.57	718.55	738.01	0	743.15	839.02	0	875.95	757.2	0	801.52	821.61	797.53	0	0	804.21	0	882.41	0	893.38	719.59	767.43	0	778.22	781.13	793.27	731.62	0	758.4	698.75	702.53	752.59
3.5906e+13	881.98	0	753.78	700.27	724.32	847.64	838.08	726.91	727.54	736.72	764.54	782.14	889.76	731.35	758.97	790.38	847.73	881.43	718.29	737.4	0	742.8	838.59	0	875.41	756.76	0	800.91	820.91	797	0	0	803.54	0	881.69	0	893.47	719.34	767	0	777.69	780.6	792.75	731.11	0	757.75	698.49	701.94	742.18
3.5952e+13	912.74	0	754.84	701.22	725.16	849.3	839.31	727.75	728.78	737.87	765.74	783.41	891.16	732.2	760.92	792.06	849.48	882.88	719.14	738.99	0	743.81	840.95	0	876.81	757.97	0	802.52	822.73	798.44	0	0	805.29	0	880.21	0	894.23	720.19	768.2	0	779.09	782.01	794.17	732.47	0	759.44	699.38	703.48	747.99
3.5997e+13	897.06	0	754.46	700.9	724.91	848.67	837.88	727.5	728.31	737.45	765.3	782.96	890.36	731.93	760.19	791.41	848.8	881.78	718.89	738.37	0	743.45	839.46	0	876.27	757.52	0	801.9	822.02	797.91	0	0	804.61	0	881.72	0	893.29	719.94	767.76	0	778.57	781.48	793.65	731.95	0	758.78	699.12	702.89	759.68
3.6043e+13	885.83	0	754.09	700.58	724.66	848.03	838.37	727.25	727.85	737.03	764.87	782.5	889.93	731.67	759.4	790.76	848.12	881.57	718.63	737.76	0	743.1	838.84	0	875.73	757.08	0	801.29	821.32	797.39	0	0	803.93	0	882.36	0	893.56	719.69	767.34	0	778.04	780.95	793.13	731.44	0	758.13	698.86	702.3	746.46
3.6088e+13	878.11	0	753.72	700.26	724.41	847.4	837.44	727.01	727.39	736.61	764.43	782.06	889.65	731.4	758.64	790.12	847.45	881.26	718.37	737.16	0	742.75	838.31	0	875.19	756.64	0	800.68	820.61	796.86	0	0	803.26	0	880.62	0	893.25	719.44	766.91	0	777.52	780.42	792.61	730.92	0	757.47	698.6	701.72	738.08
3.6134e+13	905.41	0	754.78	701.2	725.24	849.05	838.01	727.84	728.63	737.75	765.63	783.31	890.78	732.25	760.6	791.79	849.19	882.25	719.22	738.74	0	743.76	840.16	0	876.6	757.84	0	802.29	822.43	798.3	0	0	805.01	0	880.33	0	893.51	720.28	768.1	0	778.92	781.84	794.02	732.28	0	759.16	699.49	703.25	768.94
3.6179e+13	890.35	0	754.4	700.88	724.99	848.42	838.32	727.59	728.16	737.33	765.19	782.86	890.12	731.99	759.84	791.15	848.51	881.66	718.96	738.12	0	743.4	839.09	0	876.06	757.4	0	801.67	821.72	797.77	0	0	804.33	0	882.54	0	893.5	720.04	767.66	0	778.39	781.3	793.5	731.76	0	758.5	699.22	702.66	751.69
3.6225e+13	881.46	0	754.03	700.56	724.74	847.78	838.11	727.35	727.7	736.92	764.76	782.41	889.84	731.72	759.06	790.5	847.83	881.51	718.71	737.52	0	743.05	838.67	0	875.51	756.96	0	801.06	821.02	797.25	0	0	803.66	0	881.64	0	893.54	719.79	767.24	0	777.87	780.77	792.98	731.25	0	757.85	698.96	702.07	741.63
3.627e+13	915.52	0	755.09	701.49	725.57	849.44	839.18	728.17	728.94	738.05	765.96	783.67	891.2	732.57	761.01	792.18	849.58	882.88	719.55	739.1	0	744.06	840.95	0	876.92	758.16	0	802.67	822.84	798.69	0	0	805.4	0	880.06	0	894.19	720.62	768.42	0	779.27	782.19	794.4	732.61	0	759.54	699.85	703.6	759.75
3.6316e+13	895.98	0	754.71	701.17	725.32	848.8	838.04	727.93	728.47	737.63	765.52	783.22	890.4	732.3	760.27	791.53	848.9	881.84	719.29	738.48	0	743.71	839.49	0	876.38	757.72	0	802.05	822.13	798.16	0	0	804.73	0	882	0	893.39	720.38	767.99	0	778.74	781.66	793.87	732.09	0	758.88	699.59	703.01	758.44
3.6362e+13	885.21	0	754.34	700.85	725.07	848.17	838.46	727.68	728.01	737.22	765.08	782.77	890.01	732.04	759.48	790.88	848.22	881.66	719.04	737.88	0	743.35	838.93	0	875.84	757.28	0	801.44	821.42	797.63	0	0	804.05	0	882.37	0	893.66	720.13	767.56	0	778.22	781.13	793.35	731.57	0	758.23	699.32	702.43	745.79
3.6407e+13	877.65	0	753.97	700.54	724.82	847.53	837.41	727.44	727.55	736.8	764.65	782.32	889.71	731.77	758.73	790.24	847.54	881.31	718.78	737.27	0	743	838.36	0	875.29	756.84	0	800.83	820.72	797.11	0	0	803.38	0	880.52	0	893.28	719.88	767.14	0	777.7	780.6	792.84	731.06	0	757.58	699.06	701.85	737.63
3.6453e+13	903.77	0	755.02	701.47	725.65	849.19	838.04	728.26	728.78	737.93	765.84	783.57	890.8	732.61	760.68	791.91	849.29	882.26	719.62	738.84	0	744.01	840.15	0	876.7	758.04	0	802.44	822.53	798.54	0	0	805.12	0	880.68	0	893.53	720.71	768.32	0	779.09	782.01	794.25	732.42	0	759.26	699.94	703.37	767.43
3.6498e+13	889.58	0	754.65	701.15	725.4	848.55	838.47	728.01	728.32	737.52	765.4	783.12	890.18	732.35	759.92	791.26	848.61	881.75	719.36	738.23	0	743.65	839.17	0	876.16	757.59	0	801.82	821.83	798.01	0	0	804.44	0	882.65	0	893.62	720.46	767.89	0	778.56	781.47	793.72	731.9	0	758.6	699.68	702.78	750.83
3.6544e+13	880.94	0	754.28	700.83	725.15	847.92	838.13	727.77	727.86	737.1	764.97	782.67	889.92	732.08	759.14	790.62	847.93	881.58	719.1	737.63	0	743.3	838.74	0	875.62	757.15	0	801.21	821.12	797.48	0	0	803.77	0	881.58	0	893.6	720.22	767.46	0	778.04	780.95	793.21	731.39	0	757.95	699.42	702.2	741.11
3.6589e+13	914.87	0	755.33	701.76	725.97	849.57	839.04	728.59	729.09	738.23	766.16	783.93	891.23	732.92	761.09	792.29	849.67	882.88	719.94	739.21	0	744.3	840.95	0	877.02	758.35	0	802.81	822.94	798.92	0	0	805.51	0	879.98	0	894.16	721.04	768.65	690	779.43	782.36	794.62	732.74	0	759.64	700.29	703.72	767.47
3.6635e+13	894.97	0	754.96	701.44	725.72	848.93	838.21	728.34	728.62	737.82	765.73	783.47	890.44	732.66	760.35	791.65	848.99	881.9	719.68	738.59	0	743.95	839.53	0	876.48	757.91	0	802.2	822.23	798.39	0	0	804.84	0	882.25	0	893.5	720.79	768.21	0	778.91	781.82	794.09	732.22	0	758.98	700.03	703.13	757.27
3.6681e+13	884.61	0	754.58	701.12	725.47	848.3	838.55	728.1	728.16	737.4	765.29	783.02	890.08	732.39	759.56	791	848.31	881.74	719.43	737.99	0	743.6	839.01	0	875.94	757.46	0	801.59	821.52	797.86	0	0	804.16	0	882.37	0	893.75	720.55	767.78	0	778.39	781.29	793.57	731.71	0	758.33	699.77	702.55	745.15
3.6726e+13	877.2	0	754.21	700.8	725.22	847.67	837.38	727.85	727.71	736.99	764.86	782.57	889.78	732.13	758.81	790.36	847.64	881.36	719.17	737.38	0	743.25	838.41	0	875.39	757.02	0	800.98	820.82	797.34	0	0	803.49	0	880.42	0	893.3	720.3	767.36	0	777.87	780.76	793.06	731.2	0	757.68	699.51	701.98	737.2
3.6772e+13	902.25	0	755.26	701.73	726.04	849.32	838.1	728.66	728.93	738.11	766.05	783.82	890.83	732.96	760.76	792.03	849.38	882.27	720	738.95	0	744.24	840.14	0	876.8	758.22	0	802.58	822.63	798.77	0	0	805.23	0	881.03	0	893.56	721.12	768.54	690.07	779.25	782.17	794.46	732.55	0	759.36	700.38	703.49	765.87
3.6817e+13	888.85	0	754.89	701.41	725.79	848.68	838.61	728.42	728.47	737.7	765.61	783.37	890.25	732.7	759.99	791.38	848.7	881.84	719.74	738.34	0	743.89	839.25	0	876.26	757.77	0	801.96	821.93	798.24	0	0	804.56	0	882.74	0	893.73	720.87	768.11	0	778.73	781.64	793.94	732.03	0	758.7	700.12	702.9	750
3.6863e+13	880.43	0	754.51	701.09	725.54	848.05	838.15	728.18	728.01	737.28	765.17	782.92	889.99	732.43	759.22	790.74	848.02	881.65	719.49	737.74	0	743.54	838.8	0	875.72	757.33	0	801.35	821.22	797.71	0	0	803.88	0	881.51	0	893.65	720.63	767.68	0	778.21	781.11	793.42	731.52	0	758.05	699.86	702.32	740.58
3.6908e+13	913.11	0	755.56	702.01	726.36	849.69	838.92	728.98	729.24	738.41	766.36	784.17	891.26	733.26	761.17	792.41	849.76	882.87	720.31	739.31	0	744.54	840.93	0	877.11	758.53	0	802.95	823.04	799.15	0	0	805.62	0	880.01	0	894.12	721.45	768.86	690.4	779.59	782.52	794.83	732.87	0	759.74	700.72	703.84	771.24
3.6954e+13	894.01	0	755.19	701.7	726.11	849.06	838.38	728.74	728.77	737.99	765.93	783.72	890.49	733	760.42	791.76	849.08	881.96	720.06	738.7	0	744.18	839.57	0	876.57	758.09	0	802.34	822.33	798.62	0	0	804.95	0	882.47	0	893.61	721.2	768.43	690.14	779.07	781.98	794.3	732.35	0	759.08	700.46	703.25	756.14
3.7e+13	884.02	0	754.82	701.38	725.86	848.43	838.61	728.49	728.31	737.57	765.49	783.27	890.15	732.73	759.64	791.11	848.4	881.82	719.8	738.09	0	743.83	839.09	0	876.03	757.64	0	801.72	821.62	798.09	0	0	804.27	0	882.35	0	893.83	720.95	768	0	778.55	781.45	793.78	731.84	0	758.42	700.2	702.66	744.5
3.7045e+13	876.76	0	754.45	701.06	725.61	847.79	837.34	728.25	727.85	737.16	765.06	782.81	889.84	732.47	758.89	790.47	847.72	881.4	719.55	737.49	0	743.48	838.45	0	875.49	757.2	0	801.11	820.92	797.56	0	0	803.6	0	880.3	0	893.32	720.71	767.57	0	778.03	780.93	793.27	731.33	0	757.77	699.94	702.1	736.75
3.7091e+13	900.85	0	755.49	701.98	726.42	849.44	838.19	729.05	729.08	738.28	766.24	784.07	890.85	733.3	760.84	792.13	849.46	882.28	720.37	739.05	0	744.47	840.13	0	876.89	758.39	0	802.71	822.73	798.99	0	0	805.34	0	881.38	0	893.61	721.52	768.75	690.47	779.41	782.33	794.67	732.67	0	759.45	700.8	703.6	764.33
3.7136e+13	888.14	0	755.12	701.66	726.17	848.8	838.74	728.81	728.61	737.87	765.81	783.61	890.32	733.03	760.07	791.49	848.78	881.92	720.11	738.45	0	744.12	839.32	0	876.35	757.95	0	802.1	822.02	798.46	0	0	804.66	0	882.81	0	893.83	721.27	768.32	690.21	778.89	781.8	794.15	732.16	0	758.8	700.54	703.01	749.19
3.7182e+13	879.93	0	754.74	701.34	725.92	848.17	838.15	728.57	728.16	737.45	765.37	783.16	890.05	732.77	759.3	790.85	848.11	881.7	719.86	737.84	0	743.77	838.86	0	875.81	757.51	0	801.49	821.32	797.93	0	0	803.99	0	881.42	0	893.69	721.02	767.89	0	778.36	781.27	793.63	731.65	0	758.15	700.28	702.44	740.07
3.7227e+13	911.07	0	755.79	702.26	726.73	849.81	838.81	729.36	729.38	738.58	766.56	784.41	891.28	733.59	761.25	792.51	849.84	882.86	720.68	739.41	0	744.76	840.91	0	877.2	758.7	0	803.08	823.13	799.36	0	0	805.72	0	880.13	0	894.08	721.83	769.06	690.79	779.75	782.67	795.03	732.99	0	759.83	701.13	703.95	772.38
3.7273e+13	893.09	0	755.41	701.94	726.48	849.18	838.54	729.12	728.92	738.16	766.12	783.96	890.54	733.33	760.5	791.86	849.16	882.03	720.42	738.8	0	744.41	839.62	0	876.67	758.26	0	802.47	822.42	798.83	0	0	805.05	0	882.67	0	893.72	721.59	768.63	690.53	779.22	782.14	794.51	732.48	0	759.17	700.87	703.36	755.07
3.7318e+13	883.45	0	755.04	701.63	726.23	848.55	838.67	728.88	728.46	737.74	765.68	783.5	890.22	733.06	759.71	791.22	848.49	881.9	720.16	738.19	0	744.06	839.16	0	876.12	757.82	0	801.86	821.72	798.3	0	0	804.38	0	882.32	0	893.9	721.34	768.2	690.27	778.7	781.61	793.99	731.96	0	758.52	700.61	702.77	743.89
3.7364e+13	876.32	0	754.67	701.31	725.98	847.91	837.28	728.63	728	737.33	765.25	783.05	889.89	732.8	758.97	790.58	847.81	881.43	719.91	737.59	0	743.7	838.48	0	875.58	757.38	0	801.25	821.01	797.78	0	0	803.71	0	880.19	0	893.33	721.09	767.78	690.01	778.18	781.08	793.47	731.45	0	757.87	700.36	702.22	736.32
3.741e+13	899.55	0	755.71	702.22	726.78	849.56	838.3	729.43	729.22	738.45	766.43	784.3	890.88	733.62	760.91	792.24	849.54	882.3	720.72	739.15	0	744.7	840.13	0	876.98	758.56	0	802.84	822.82	799.2	0	0	805.44	0	881.72	0	893.68	721.9	768.95	690.85	779.56	782.48	794.87	732.8	0	759.54	701.2	703.71	762.87
3.7455e+13	887.45	0	755.34	701.9	726.53	848.92	838.85	729.18	728.75	738.03	765.99	783.84	890.38	733.36	760.14	791.59	848.87	882.01	720.47	738.54	0	744.34	839.4	0	876.44	758.12	0	802.23	822.11	798.67	0	0	804.76	0	882.85	0	893.93	721.65	768.52	690.59	779.04	781.95	794.35	732.28	0	758.89	700.94	703.12	748.43
3.7501e+13	879.44	0	754.96	701.59	726.29	848.29	838.14	728.94	728.3	737.62	765.56	783.39	890.12	733.09	759.37	790.95	848.19	881.76	720.21	737.94	0	743.99	838.92	0	875.9	757.68	0	801.62	821.41	798.15	0	0	804.09	0	881.33	0	893.73	721.41	768.09	690.33	778.52	781.42	793.83	731.77	0	758.24	700.69	702.55	739.57
3.7546e+13	909.05	0	756.01	702.5	727.08	849.93	838.73	729.73	729.52	738.74	766.74	784.64	891.3	733.91	761.32	792.61	849.92	882.84	721.02	739.51	690.1	744.98	840.89	0	877.29	758.87	0	803.21	823.22	799.57	0	0	805.82	0	880.35	0	894.05	722.21	769.26	691.19	779.9	782.82	795.23	733.11	0	759.92	701.52	704.06	772.01
3.7592e+13	892.23	0	755.63	702.18	726.84	849.3	838.7	729.49	729.05	738.32	766.31	784.18	890.59	733.65	760.56	791.97	849.24	882.1	720.77	738.9	0	744.63	839.67	0	876.75	758.43	0	802.6	822.51	799.04	0	0	805.15	0	882.83	0	893.83	721.96	768.83	690.91	779.37	782.29	794.7	732.6	0	759.26	701.27	703.46	754.07
3.7637e+13	882.89	0	755.26	701.86	726.59	848.66	838.71	729.24	728.59	737.91	765.87	783.73	890.29	733.38	759.78	791.32	848.57	881.97	720.51	738.29	0	744.27	839.23	0	876.21	757.98	0	801.98	821.8	798.51	0	0	804.48	0	882.27	0	893.96	721.71	768.4	690.64	778.85	781.76	794.18	732.08	0	758.61	701.01	702.88	743.3
3.7683e+13	904.78	0	756.3	702.77	727.38	850.3	840.07	730.03	729.82	739.03	767.05	784.98	891.69	734.2	761.72	792.99	850.3	883.45	721.32	739.86	690.37	745.26	841.64	0	877.6	759.17	0	803.58	823.61	799.94	0	0	806.21	0	880.9	0	894.78	722.51	769.58	691.51	780.23	783.16	795.59	733.43	0	760.29	701.85	704.4	739.55
3.7729e+13	898.34	0	755.92	702.45	727.13	849.67	838.43	729.79	729.35	738.61	766.61	784.52	890.9	733.93	760.98	792.34	849.62	882.33	721.07	739.25	690.06	744.91	840.13	0	877.06	758.73	0	802.97	822.91	799.41	0	0	805.53	0	882.03	0	893.75	722.26	769.14	691.24	779.71	782.63	795.06	732.91	0	759.63	701.59	703.81	761.47
3.7774e+13	886.79	0	755.55	702.14	726.88	849.03	838.95	729.54	728.89	738.19	766.18	784.07	890.45	733.67	760.2	791.69	848.94	882.09	720.81	738.64	0	744.56	839.47	0	876.52	758.29	0	802.35	822.2	798.88	0	0	804.86	0	882.88	0	894.02	722.02	768.71	690.97	779.18	782.1	794.54	732.4	0	758.98	701.33	703.22	747.69
3.782e+13	878.96	0	755.18	701.82	726.64	848.4	838.12	729.3	728.43	737.78	765.74	783.61	890.17	733.41	759.44	791.05	848.27	881.8	720.56	738.04	0	744.2	838.96	0	875.98	757.84	0	801.74	821.5	798.35	0	0	804.19	0	881.23	0	893.76	721.77	768.28	690.7	778.66	781.57	794.02	731.89	0	758.33	701.07	702.65	739.09
3.7865e+13	907.14	0	756.22	702.73	727.43	850.04	838.68	730.08	729.65	738.9	766.92	784.86	891.32	734.22	761.39	792.71	850	882.82	721.36	739.6	690.33	745.19	840.86	0	877.37	759.03	0	803.33	823.3	799.77	0	0	805.92	0	880.62	0	894.03	722.57	769.45	691.55	780.04	782.96	795.42	733.23	0	760	701.9	704.16	770.88
3.7911e+13	891.39	0	755.84	702.41	727.18	849.41	838.86	729.84	729.19	738.48	766.48	784.41	890.63	733.95	760.63	792.07	849.32	882.17	721.1	738.99	690.02	744.84	839.73	0	876.83	758.59	0	802.72	822.59	799.24	0	0	805.24	0	882.97	0	893.93	722.32	769.02	691.29	779.52	782.43	794.89	732.71	0	759.34	701.65	703.57	753.1
3.7956e+13	882.34	0	755.47	702.09	726.93	848.77	838.74	729.6	728.73	738.06	766.05	783.95	890.35	733.69	759.85	791.42	848.64	882.03	720.85	738.39	0	744.48	839.3	0	876.29	758.14	0	802.11	821.89	798.71	0	0	804.57	0	882.21	0	894.02	722.07	768.59	691.02	778.99	781.9	794.37	732.2	0	758.69	701.39	702.98	742.71
3.8002e+13	914.4	0	756.51	703	727.72	850.41	839.93	730.38	729.95	739.18	767.23	785.2	891.72	734.5	761.78	793.09	850.37	883.44	721.65	739.95	690.59	745.47	841.63	0	877.68	759.33	0	803.7	823.7	800.14	0	0	806.3	0	880.7	0	894.73	722.86	769.76	691.86	780.37	783.3	795.77	733.55	0	760.37	702.22	704.5	752.03
3.8048e+13	897.21	0	756.13	702.68	727.47	849.77	838.58	730.13	729.48	738.76	766.79	784.74	890.93	734.24	761.05	792.44	849.7	882.36	721.39	739.34	690.29	745.11	840.14	0	877.14	758.89	0	803.08	822.99	799.61	0	0	805.63	0	882.32	0	893.83	722.62	769.33	691.6	779.85	782.77	795.25	733.03	0	759.71	701.96	703.91	760.13
3.8093e+13	886.14	0	755.76	702.36	727.22	849.14	839.04	729.89	729.02	738.35	766.35	784.28	890.51	733.97	760.27	791.79	849.02	882.16	721.14	738.73	0	744.76	839.54	0	876.6	758.44	0	802.47	822.28	799.08	0	0	804.95	0	882.89	0	894.11	722.37	768.9	691.34	779.32	782.24	794.72	732.51	0	759.06	701.71	703.32	746.96
3.8139e+13	878.49	0	755.38	702.05	726.97	848.51	838.09	729.65	728.57	737.93	765.92	783.83	890.23	733.71	759.51	791.15	848.34	881.84	720.89	738.13	0	744.41	839	0	876.06	758	0	801.86	821.58	798.55	0	0	804.28	0	881.13	0	893.78	722.13	768.47	691.08	778.8	781.71	794.2	732	0	758.41	701.45	702.76	738.6
3.8184e+13	905.39	0	756.42	702.95	727.76	850.14	838.67	730.43	729.78	739.05	767.1	785.08	891.33	734.51	761.46	792.81	850.07	882.81	721.68	739.69	690.55	745.39	840.83	0	877.45	759.19	0	803.45	823.38	799.97	0	0	806.01	0	880.94	0	894.02	722.91	769.64	691.9	780.18	783.1	795.6	733.34	0	760.08	702.27	704.26	769.41
3.823e+13	890.6	0	756.04	702.63	727.51	849.51	839	730.18	729.32	738.63	766.66	784.62	890.68	734.25	760.69	792.16	849.39	882.25	721.43	739.08	690.24	745.04	839.78	0	876.91	758.74	0	802.84	822.68	799.44	0	0	805.33	0	883.09	0	894.04	722.67	769.2	691.64	779.65	782.57	795.07	732.83	0	759.43	702.01	703.67	752.17
3.8275e+13	881.8	0	755.67	702.31	727.26	848.88	838.76	729.94	728.86	738.22	766.22	784.16	890.41	733.99	759.91	791.52	848.72	882.09	721.17	738.48	0	744.69	839.36	0	876.37	758.3	0	802.22	821.97	798.91	0	0	804.66	0	882.15	0	894.07	722.42	768.77	691.38	779.13	782.04	794.55	732.31	0	758.78	701.76	703.08	742.14
3.8321e+13	915.92	0	756.71	703.22	728.04	850.51	839.79	730.71	730.07	739.33	767.4	785.41	891.74	734.79	761.85	793.18	850.44	883.43	721.97	740.04	690.81	745.67	841.61	0	877.75	759.48	0	803.82	823.77	800.33	0	0	806.39	0	880.55	0	894.68	723.2	769.94	692.21	780.51	783.44	795.95	733.66	0	760.45	702.58	704.6	762.96
3.8367e+13	896.14	0	756.33	702.9	727.8	849.88	838.72	730.47	729.61	738.91	766.96	784.95	890.95	734.53	761.11	792.53	849.77	882.41	721.71	739.43	690.5	745.31	840.16	0	877.22	759.04	0	803.2	823.07	799.8	0	0	805.72	0	882.57	0	893.92	722.96	769.51	691.94	779.98	782.9	795.42	733.14	0	759.79	702.32	704.01	758.88
3.8412e+13	885.52	0	755.95	702.58	727.55	849.24	839.12	730.23	729.15	738.5	766.52	784.49	890.57	734.26	760.33	791.89	849.09	882.23	721.46	738.82	690.19	744.96	839.61	0	876.68	758.6	0	802.59	822.36	799.27	0	0	805.04	0	882.88	0	894.18	722.71	769.08	691.68	779.46	782.37	794.9	732.62	0	759.14	702.06	703.42	746.27
3.8458e+13	878.02	0	755.58	702.27	727.3	848.61	838.05	729.98	728.69	738.08	766.09	784.04	890.28	734	759.58	791.24	848.41	881.88	721.2	738.22	0	744.61	839.04	0	876.14	758.15	0	801.98	821.66	798.74	0	0	804.37	0	881.02	0	893.79	722.47	768.65	691.42	778.94	781.84	794.38	732.11	0	758.49	701.81	702.86	738.14
3.8503e+13	903.77	0	756.61	703.16	728.08	850.24	838.69	730.75	729.9	739.19	767.26	785.28	891.34	734.8	761.52	792.9	850.14	882.8	721.99	739.77	690.76	745.59	840.8	0	877.52	759.33	0	803.56	823.46	800.16	0	0	806.1	0	881.27	0	894.03	723.24	769.81	692.25	780.31	783.24	795.77	733.45	0	760.16	702.62	704.35	767.83
3.8549e+13	889.83	0	756.24	702.85	727.83	849.61	839.13	730.51	729.44	738.78	766.82	784.82	890.73	734.53	760.75	792.25	849.46	882.32	721.74	739.17	690.45	745.23	839.84	0	876.99	758.89	0	802.95	822.75	799.62	0	0	805.42	0	883.18	0	894.14	723	769.38	691.98	779.79	782.7	795.25	732.93	0	759.5	702.37	703.76	751.29
3.8594e+13	881.28	0	755.86	702.53	727.58	848.98	838.77	730.27	728.98	738.36	766.39	784.37	890.47	734.27	759.97	791.61	848.79	882.14	721.49	738.56	690.14	744.88	839.41	0	876.45	758.45	0	802.34	822.05	799.09	0	0	804.75	0	882.07	0	894.11	722.75	768.95	691.72	779.26	782.17	794.73	732.42	0	758.85	702.11	703.18	741.6
3.864e+13	914.85	0	756.9	703.42	728.36	850.61	839.64	731.03	730.19	739.47	767.56	785.61	891.76	735.07	761.91	793.27	850.51	883.41	722.27	740.12	691.03	745.86	841.59	0	877.83	759.63	0	803.93	823.85	800.51	0	0	806.48	0	880.48	0	894.63	723.53	770.12	692.55	780.64	783.57	796.12	733.76	0	760.53	702.92	704.69	769.56
3.8685e+13	895.13	0	756.52	703.11	728.11	849.97	838.87	730.79	729.73	739.06	767.12	785.15	890.98	734.81	761.17	792.62	849.83	882.45	722.02	739.51	690.71	745.5	840.18	0	877.29	759.18	0	803.31	823.14	799.98	0	0	805.8	0	882.8	0	894.01	723.28	769.68	692.28	780.11	783.03	795.6	733.24	0	759.87	702.67	704.11	757.69
3.8731e+13	884.91	0	756.14	702.79	727.86	849.34	839.18	730.55	729.27	738.64	766.69	784.69	890.63	734.54	760.38	791.97	849.16	882.3	721.76	738.91	690.4	745.15	839.68	0	876.75	758.74	0	802.7	822.44	799.45	0	0	805.13	0	882.86	0	894.25	723.04	769.25	692.02	779.59	782.5	795.07	732.73	0	759.22	702.41	703.52	745.61
3.8777e+13	877.56	0	755.77	702.48	727.61	848.71	837.99	730.31	728.82	738.23	766.25	784.24	890.32	734.28	759.64	791.33	848.48	881.91	721.51	738.3	690.09	744.8	839.07	0	876.21	758.3	0	802.09	821.74	798.92	0	0	804.46	0	880.9	0	893.8	722.79	768.82	691.76	779.07	781.97	794.55	732.22	0	758.57	702.16	702.95	737.68
3.8822e+13	902.28	0	756.8	703.37	728.39	850.34	838.74	731.07	730.02	739.33	767.42	785.48	891.35	735.07	761.58	792.99	850.2	882.8	722.29	739.86	690.97	745.78	840.77	0	877.59	759.48	0	803.67	823.53	800.34	0	0	806.18	0	881.61	0	894.06	723.56	769.99	692.58	780.44	783.36	795.94	733.55	0	760.23	702.96	704.45	766.25
3.8868e+13	889.09	0	756.42	703.05	728.14	849.71	839.25	730.83	729.56	738.92	766.98	785.02	890.78	734.81	760.8	792.34	849.53	882.39	722.04	739.25	690.65	745.42	839.9	0	877.06	759.03	0	803.06	822.83	799.8	0	0	805.51	0	883.24	0	894.23	723.32	769.55	692.31	779.91	782.83	795.42	733.04	0	759.58	702.71	703.86	750.45
3.8913e+13	880.76	0	756.05	702.74	727.89	849.07	838.76	730.58	729.1	738.5	766.55	784.56	890.52	734.55	760.03	791.7	848.85	882.19	721.79	738.65	690.35	745.07	839.46	0	876.52	758.59	0	802.44	822.12	799.27	0	0	804.83	0	881.98	0	894.14	723.08	769.12	692.05	779.39	782.3	794.89	732.53	0	758.93	702.45	703.28	741.06
3.8959e+13	912.96	0	757.08	703.63	728.66	850.7	839.5	731.34	730.31	739.61	767.72	785.81	891.77	735.34	761.97	793.35	850.57	883.38	722.57	740.2	691.25	746.04	841.55	0	877.9	759.77	0	804.03	823.92	800.69	0	0	806.56	690.19	880.52	0	894.58	723.84	770.29	692.87	780.77	783.69	796.29	733.86	0	760.6	703.25	704.78	772.54
3.9004e+13	894.18	0	756.7	703.31	728.41	850.07	839.02	731.1	729.85	739.19	767.28	785.35	891.01	735.08	761.22	792.7	849.9	882.5	722.31	739.59	690.92	745.69	840.21	0	877.36	759.33	0	803.42	823.22	800.16	0	0	805.88	0	883	0	894.11	723.6	769.85	692.61	780.24	783.16	795.76	733.34	0	759.94	703	704.2	756.57
3.905e+13	884.31	0	756.33	703	728.16	849.44	839.23	730.86	729.39	738.78	766.84	784.89	890.68	734.81	760.44	792.06	849.22	882.37	722.06	738.99	690.6	745.34	839.74	0	876.82	758.88	0	802.8	822.51	799.62	0	0	805.21	0	882.82	0	894.32	723.35	769.42	692.34	779.72	782.63	795.24	732.83	0	759.29	702.75	703.61	744.97
3.9096e+13	877.11	0	755.96	702.68	727.92	848.8	837.93	730.62	728.93	738.37	766.41	784.43	890.36	734.55	759.7	791.42	848.55	881.93	721.81	738.39	690.29	744.98	839.09	0	876.28	758.44	0	802.19	821.81	799.09	0	0	804.54	0	880.77	0	893.8	723.11	768.99	692.08	779.19	782.1	794.72	732.32	0	758.64	702.49	703.05	737.24
3.9141e+13	900.9	0	756.98	703.57	728.68	850.43	838.82	731.37	730.14	739.47	767.58	785.67	891.36	735.34	761.63	793.07	850.26	882.8	722.58	739.93	691.19	745.96	840.75	0	877.66	759.62	0	803.77	823.6	800.51	0	0	806.26	690.45	881.95	0	894.09	723.87	770.15	692.9	780.56	783.49	796.1	733.65	0	760.3	703.29	704.53	764.72
3.9187e+13	888.38	0	756.61	703.25	728.43	849.8	839.36	731.13	729.68	739.05	767.14	785.21	890.84	735.07	760.86	792.42	849.59	882.46	722.33	739.33	690.86	745.6	839.96	0	877.13	759.17	0	803.16	822.9	799.98	0	0	805.59	690.17	883.29	0	894.32	723.63	769.72	692.63	780.04	782.95	795.58	733.14	0	759.65	703.03	703.95	749.65
3.9232e+13	880.25	0	756.23	702.94	728.19	849.17	838.74	730.89	729.22	738.64	766.7	784.75	890.57	734.81	760.09	791.78	848.92	882.23	722.08	738.73	690.54	745.25	839.5	0	876.59	758.73	0	802.55	822.2	799.44	0	0	804.91	0	881.88	0	894.17	723.39	769.29	692.37	779.52	782.42	795.06	732.63	0	759	702.78	703.37	740.55
3.9278e+13	910.9	0	757.26	703.82	728.95	850.79	839.38	731.64	730.43	739.75	767.87	785.99	891.78	735.6	762.03	793.43	850.63	883.36	722.85	740.28	691.44	746.22	841.52	0	877.96	759.91	0	804.13	823.99	800.86	0	0	806.63	691	880.66	0	894.53	724.15	770.45	693.18	780.89	783.81	796.45	733.96	0	760.67	703.57	704.87	773.2
3.9323e+13	893.27	0	756.88	703.51	728.7	850.16	839.17	731.4	729.96	739.33	767.43	785.53	891.04	735.34	761.28	792.79	849.96	882.56	722.6	739.67	691.13	745.87	840.25	0	877.43	759.46	0	803.52	823.28	800.33	0	0	805.96	690.72	883.18	0	894.2	723.9	770.01	692.92	780.36	783.28	795.92	733.44	0	760.01	703.32	704.29	755.51
3.9369e+13	883.73	0	756.51	703.19	728.45	849.53	839.27	731.16	729.5	738.91	767	785.07	890.74	735.07	760.49	792.14	849.28	882.42	722.34	739.07	690.8	745.51	839.79	0	876.89	759.02	0	802.9	822.58	799.79	0	0	805.29	690.43	882.78	0	894.37	723.66	769.58	692.66	779.84	782.75	795.4	732.93	0	759.36	703.07	703.7	744.36
3.9415e+13	879.2	690.21	757.53	704.08	729.21	851.15	840.76	731.91	730.71	740.02	768.17	786.32	892.15	735.86	762.41	793.8	851	883.94	723.12	740.63	691.69	746.49	842.24	0	878.26	760.2	0	804.49	824.38	801.21	0	0	807.01	691.54	881.53	0	895.25	724.42	770.74	693.46	781.21	784.14	796.79	734.27	0	761.03	703.86	705.2	735.25
3.946e+13	899.61	0	757.16	703.76	728.97	850.52	838.92	731.67	730.25	739.6	767.73	785.85	891.37	735.59	761.69	793.15	850.32	882.81	722.86	740.01	691.38	746.13	840.74	0	877.73	759.75	0	803.87	823.67	800.68	0	0	806.33	691.25	882.26	0	894.15	724.17	770.31	693.2	780.68	783.6	796.26	733.75	0	760.37	703.6	704.62	763.25
3.9506e+13	887.69	0	756.78	703.44	728.72	849.89	839.45	731.42	729.79	739.19	767.29	785.39	890.89	735.33	760.91	792.5	849.65	882.53	722.61	739.41	691.06	745.78	840.02	0	877.19	759.31	0	803.26	822.96	800.14	0	0	805.66	690.97	883.32	0	894.41	723.93	769.88	692.94	780.16	783.07	795.73	733.23	0	759.72	703.35	704.04	748.88
3.9551e+13	879.76	0	756.41	703.13	728.47	849.25	838.72	731.18	729.33	738.77	766.85	784.94	890.62	735.07	760.14	791.86	848.97	882.27	722.36	738.8	690.74	745.42	839.53	0	876.65	758.87	0	802.65	822.26	799.61	0	0	804.99	690.69	881.78	0	894.19	723.68	769.44	692.68	779.63	782.54	795.21	732.73	0	759.07	703.1	703.46	740.05
3.9597e+13	908.9	690.29	757.43	704.01	729.23	850.87	839.3	731.93	730.53	739.87	768.02	786.17	891.78	735.85	762.08	793.51	850.69	883.33	723.12	740.35	691.63	746.39	841.48	0	878.02	760.04	0	804.23	824.05	801.02	0	0	806.71	691.78	880.87	0	894.49	724.44	770.6	693.48	781	783.93	796.6	734.05	0	760.73	703.88	704.96	772.56
3.9642e+13	892.4	690.05	757.05	703.7	728.98	850.24	839.31	731.69	730.07	739.46	767.58	785.71	891.08	735.59	761.33	792.86	850.01	882.61	722.87	739.75	691.32	746.04	840.28	0	877.49	759.59	0	803.61	823.35	800.49	0	0	806.03	691.51	883.32	0	894.3	724.19	770.17	693.21	780.48	783.39	796.07	733.54	0	760.08	703.63	704.37	754.48
3.9688e+13	883.16	0	756.68	703.38	728.73	849.61	839.29	731.44	729.61	739.04	767.14	785.25	890.79	735.32	760.54	792.22	849.34	882.48	722.62	739.14	690.99	745.69	839.84	0	876.95	759.15	0	803	822.65	799.96	0	0	805.36	691.22	882.72	0	894.42	723.95	769.74	692.96	779.95	782.86	795.55	733.03	0	759.43	703.38	703.79	743.74
3.9733e+13	908.96	690.61	757.7	704.26	729.49	851.23	840.61	732.19	730.82	740.15	768.31	786.49	892.16	736.11	762.47	793.87	851.05	883.93	723.38	740.7	691.87	746.66	842.22	0	878.32	760.33	0	804.58	824.44	801.37	0	0	807.08	692.3	881.31	0	895.2	724.7	770.9	693.77	781.32	784.25	796.94	734.36	0	761.1	704.16	705.28	743.11
3.9779e+13	898.42	690.36	757.32	703.95	729.24	850.6	839.04	731.95	730.36	739.73	767.87	786.03	891.38	735.84	761.74	793.22	850.38	882.82	723.13	740.08	691.57	746.3	840.73	0	877.79	759.88	0	803.97	823.73	800.84	0	0	806.41	692.02	882.55	0	894.21	724.46	770.46	693.49	780.79	783.72	796.41	733.84	0	760.44	703.9	704.71	761.82
3.9825e+13	887.02	690.12	756.95	703.63	728.99	849.97	839.54	731.7	729.9	739.31	767.43	785.57	890.93	735.58	760.96	792.58	849.7	882.59	722.88	739.48	691.26	745.95	840.08	0	877.25	759.44	0	803.35	823.03	800.3	0	0	805.73	691.74	883.33	0	894.48	724.21	770.03	693.23	780.27	783.18	795.88	733.33	0	759.79	703.65	704.12	748.11
3.987e+13	879.27	0	756.57	703.32	728.75	849.34	838.68	731.46	729.44	738.9	766.99	785.11	890.66	735.31	760.2	791.94	849.03	882.3	722.62	738.88	690.93	745.59	839.56	0	876.72	758.99	0	802.74	822.33	799.77	0	0	805.06	691.47	881.67	0	894.2	723.97	769.6	692.97	779.75	782.66	795.36	732.82	0	759.14	703.4	703.55	739.53
3.9916e+13	907.03	690.68	757.6	704.19	729.5	850.95	839.24	732.21	730.64	740	768.16	786.35	891.78	736.09	762.13	793.58	850.74	883.3	723.39	740.43	691.81	746.56	841.43	0	878.08	760.16	0	804.32	824.12	801.18	0	0	806.78	692.53	881.15	0	894.46	724.72	770.75	693.78	781.11	784.04	796.75	734.14	0	760.8	704.18	705.04	771.28
3.9961e+13	891.57	690.44	757.22	703.88	729.25	850.32	839.45	731.96	730.18	739.58	767.72	785.89	891.11	735.83	761.37	792.94	850.07	882.67	723.13	739.82	691.5	746.2	840.32	0	877.55	759.72	0	803.71	823.41	800.65	0	0	806.1	692.26	883.44	0	894.39	724.48	770.32	693.5	780.59	783.51	796.22	733.63	0	760.14	703.92	704.45	753.49
4.0007e+13	882.61	690.19	756.84	703.56	729	849.69	839.3	731.72	729.72	739.17	767.28	785.43	890.84	735.56	760.59	792.29	849.39	882.53	722.88	739.21	691.19	745.85	839.89	0	877.01	759.28	0	803.09	822.71	800.11	0	0	805.43	691.97	882.64	0	894.46	724.23	769.89	693.24	780.06	782.97	795.7	733.12	0	759.49	703.67	703.87	743.14
4.0052e+13	915.54	691.02	757.87	704.44	729.75	851.31	840.46	732.46	730.92	740.27	768.45	786.67	892.18	736.34	762.52	793.95	851.11	883.91	723.64	740.77	692.06	746.82	842.19	0	878.38	760.45	0	804.68	824.5	801.53	0	0	807.15	693.02	881.1	0	895.14	724.98	771.04	694.05	781.43	784.36	797.08	734.45	0	761.16	704.45	705.36	755.85
4.0098e+13	897.29	690.76	757.49	704.13	729.51	850.68	839.17	732.22	730.46	739.85	768.01	786.2	891.39	736.08	761.78	793.3	850.43	882.85	723.39	740.16	691.75	746.46	840.72	0	877.85	760	0	804.06	823.79	800.99	0	0	806.48	692.75	882.82	0	894.28	724.73	770.61	693.79	780.9	783.83	796.55	733.93	0	760.5	704.19	704.78	760.48
4.0144e+13	886.37	690.51	757.11	703.81	729.26	850.05	839.61	731.98	730	739.43	767.57	785.74	890.98	735.81	761	792.65	849.76	882.65	723.14	739.55	691.43	746.11	840.13	0	877.31	759.56	0	803.45	823.09	800.46	0	0	805.8	692.48	883.32	0	894.55	724.49	770.17	693.52	780.38	783.29	796.03	733.42	0	759.85	703.94	704.2	747.38
4.0189e+13	878.78	690.26	756.74	703.5	729.01	849.42	838.63	731.74	729.54	739.02	767.13	785.28	890.7	735.55	760.25	792.01	849.08	882.33	722.88	738.95	691.12	745.76	839.59	0	876.77	759.12	0	802.83	822.39	799.92	0	0	805.13	692.21	881.55	0	894.21	724.25	769.74	693.25	779.86	782.76	795.5	732.91	0	759.2	703.69	703.63	739.04
4.0235e+13	905.3	691.09	757.75	704.37	729.76	851.03	839.22	732.47	730.74	740.12	768.3	786.52	891.78	736.33	762.18	793.66	850.79	883.27	723.64	740.49	691.99	746.72	841.39	0	878.14	760.29	0	804.41	824.17	801.33	0	0	806.85	693.24	881.46	0	894.44	724.99	770.9	694.06	781.22	784.15	796.89	734.23	0	760.86	704.46	705.11	769.74
4.028e+13	890.77	690.83	757.38	704.06	729.51	850.4	839.57	732.23	730.28	739.7	767.86	786.05	891.15	736.06	761.42	793.01	850.12	882.73	723.39	739.89	691.68	746.36	840.37	0	877.61	759.84	0	803.8	823.47	800.8	0	0	806.17	692.97	883.54	0	894.48	724.75	770.46	693.8	780.69	783.61	796.36	733.72	0	760.2	704.21	704.53	752.56
4.0326e+13	882.07	690.57	757	703.74	729.26	849.77	839.31	731.99	729.82	739.29	767.42	785.59	890.88	735.8	760.64	792.37	849.45	882.57	723.13	739.28	691.37	746.01	839.93	0	877.07	759.4	0	803.18	822.77	800.26	0	0	805.5	692.7	882.56	0	894.5	724.5	770.03	693.52	780.17	783.08	795.84	733.21	0	759.56	703.96	703.95	742.56
4.0371e+13	916.11	691.39	758.02	704.61	730.01	851.38	840.3	732.72	731.02	740.39	768.58	786.83	892.19	736.57	762.56	794.01	851.16	883.88	723.89	740.83	692.23	746.98	842.16	0	878.43	760.57	0	804.76	824.56	801.68	0	0	807.22	693.71	880.96	0	895.08	725.24	771.19	694.32	781.54	784.47	797.22	734.53	0	761.22	704.73	705.43	765.76
4.0417e+13	896.24	691.15	757.64	704.3	729.76	850.75	839.3	732.48	730.56	739.97	768.14	786.37	891.4	736.31	761.83	793.37	850.48	882.88	723.64	740.22	691.92	746.62	840.73	0	877.9	760.12	0	804.15	823.85	801.14	0	0	806.54	693.45	883.06	0	894.36	725	770.75	694.06	781.01	783.93	796.69	734.02	0	760.56	704.48	704.85	759.22
4.0463e+13	885.74	690.89	757.27	703.98	729.51	850.12	839.67	732.24	730.1	739.55	767.7	785.9	891.03	736.04	761.04	792.72	849.81	882.71	723.38	739.62	691.61	746.26	840.19	0	877.37	759.68	0	803.53	823.15	800.6	0	0	805.87	693.18	883.3	0	894.62	724.76	770.32	693.8	780.48	783.4	796.17	733.5	0	759.91	704.22	704.27	746.68
4.0508e+13	878.31	690.64	756.89	703.67	729.27	849.49	838.58	732	729.65	739.14	767.27	785.45	890.74	735.78	760.29	792.08	849.13	882.35	723.13	739.02	691.3	745.91	839.61	0	876.83	759.24	0	802.92	822.45	800.07	0	0	805.2	692.91	881.42	0	894.21	724.51	769.88	693.53	779.96	782.87	795.64	733	0	759.26	703.97	703.71	738.56
4.0554e+13	903.71	691.45	757.91	704.54	730.01	851.11	839.24	732.73	730.84	740.23	768.43	786.68	891.78	736.55	762.22	793.72	850.84	883.25	723.89	740.56	692.16	746.87	841.35	0	878.19	760.4	0	804.5	824.23	801.48	0	0	806.91	693.91	881.78	0	894.44	725.25	771.04	694.32	781.32	784.25	797.03	734.31	0	760.92	704.74	705.18	768.14
4.0599e+13	890.01	691.21	757.53	704.22	729.76	850.48	839.69	732.49	730.38	739.82	767.99	786.21	891.19	736.29	761.45	793.08	850.17	882.79	723.63	739.95	691.85	746.52	840.41	0	877.66	759.96	0	803.88	823.52	800.94	0	0	806.24	693.65	883.61	0	894.57	725.01	770.6	694.06	780.8	783.72	796.5	733.8	0	760.26	704.49	704.6	751.67
4.0645e+13	881.53	690.96	757.15	703.91	729.51	849.85	839.3	732.25	729.92	739.4	767.55	785.75	890.93	736.02	760.68	792.43	849.5	882.61	723.38	739.35	691.54	746.16	839.97	0	877.12	759.52	0	803.27	822.82	800.41	0	0	805.57	693.38	882.47	0	894.53	724.76	770.17	693.81	780.27	783.18	795.97	733.29	0	759.61	704.23	704.02	742.01
4.069e+13	914.72	691.76	758.17	704.78	730.25	851.45	840.14	732.98	731.12	740.5	768.71	786.99	892.19	736.79	762.61	794.08	851.2	883.84	724.13	740.89	692.4	747.13	842.12	0	878.48	760.68	0	804.85	824.61	801.82	0	0	807.28	694.36	880.9	0	895.02	725.5	771.32	694.59	781.64	784.57	797.36	734.61	0	761.27	705	705.51	771.31
4.0736e+13	895.23	691.51	757.79	704.46	730.01	850.83	839.44	732.73	730.65	740.08	768.27	786.52	891.42	736.53	761.86	793.43	850.53	882.91	723.88	740.28	692.09	746.77	840.74	0	877.95	760.24	0	804.23	823.9	801.28	0	0	806.6	694.1	883.27	0	894.44	725.26	770.89	694.32	781.11	784.03	796.83	734.1	0	760.62	704.75	704.92	758.02
4.0782e+13	885.13	691.27	757.42	704.15	729.76	850.2	839.71	732.49	730.2	739.67	767.83	786.06	891.08	736.26	761.08	792.79	849.86	882.77	723.63	739.68	691.77	746.42	840.24	0	877.42	759.79	0	803.62	823.2	800.75	0	0	805.93	693.84	883.27	0	894.67	725.01	770.45	694.06	780.58	783.5	796.3	733.59	0	759.97	704.49	704.34	746
4.0827e+13	877.84	691.03	757.04	703.84	729.51	849.57	838.51	732.25	729.74	739.25	767.39	785.6	890.77	736	760.34	792.15	849.18	882.36	723.37	739.08	691.47	746.06	839.62	0	876.88	759.35	0	803.01	822.5	800.21	0	0	805.26	693.58	881.29	0	894.21	724.77	770.02	693.81	780.06	782.97	795.78	733.08	0	759.32	704.24	703.78	738.09
4.0873e+13	902.24	691.81	758.06	704.7	730.25	851.18	839.28	732.98	730.93	740.34	768.55	786.83	891.78	736.77	762.26	793.79	850.89	883.24	724.12	740.62	692.33	747.02	841.31	0	878.24	760.52	0	804.58	824.28	801.62	0	0	806.97	694.55	882.11	0	894.46	725.5	771.17	694.58	781.42	784.35	797.16	734.39	0	760.97	705	705.25	766.52
4.0918e+13	889.27	691.56	757.68	704.39	730	850.55	839.79	732.74	730.47	739.93	768.11	786.37	891.23	736.5	761.49	793.14	850.21	882.85	723.87	740.01	692.01	746.67	840.46	0	877.71	760.07	0	803.96	823.58	801.08	0	0	806.3	694.29	883.67	0	894.65	725.26	770.74	694.32	780.9	783.81	796.63	733.88	0	760.32	704.75	704.67	750.81
4.0964e+13	881.01	691.32	757.3	704.08	729.76	849.92	839.27	732.49	730.02	739.52	767.67	785.91	890.97	736.24	760.72	792.5	849.54	882.64	723.62	739.41	691.7	746.31	840	0	877.18	759.63	0	803.35	822.88	800.55	0	0	805.63	694.02	882.37	0	894.55	725.02	770.3	694.06	780.37	783.28	796.1	733.37	0	759.67	704.5	704.09	741.45
4.1009e+13	912.75	692.12	758.32	704.94	730.49	851.52	839.99	733.22	731.21	740.61	768.84	787.14	892.19	737.01	762.65	794.14	851.25	883.81	724.36	740.95	692.56	747.27	842.07	0	878.53	760.79	0	804.92	824.66	801.96	0	0	807.34	694.98	880.96	0	894.95	725.75	771.45	694.84	781.73	784.66	797.48	734.69	0	761.33	705.26	705.58	773.56
4.1055e+13	894.28	691.86	757.94	704.62	730.24	850.89	839.57	732.98	730.75	740.19	768.39	786.68	891.44	736.74	761.9	793.5	850.57	882.95	724.11	740.34	692.25	746.92	840.75	0	878	760.35	0	804.31	823.95	801.42	0	0	806.66	694.73	883.45	0	894.52	725.5	771.02	694.58	781.21	784.13	796.96	734.18	0	760.67	705	704.99	756.88
4.11e+13	884.53	691.61	757.56	704.31	730	850.27	839.75	732.73	730.29	739.78	767.95	786.21	891.12	736.48	761.12	792.85	849.9	882.82	723.86	739.74	691.94	746.56	840.28	0	877.47	759.91	0	803.7	823.25	800.88	0	0	805.99	694.47	883.22	0	894.72	725.26	770.58	694.32	780.68	783.6	796.43	733.67	0	760.02	704.75	704.41	745.34
4.1146e+13	877.38	691.37	757.19	704	729.75	849.64	838.43	732.49	729.83	739.36	767.52	785.76	890.8	736.21	760.38	792.21	849.23	882.37	723.61	739.14	691.63	746.21	839.63	0	876.93	759.46	0	803.09	822.55	800.35	0	0	805.32	694.21	881.15	0	894.2	725.02	770.15	694.06	780.16	783.07	795.9	733.16	0	759.37	704.5	703.85	737.63
4.1192e+13	900.88	692.17	758.2	704.86	730.48	851.24	839.36	733.22	731.02	740.45	768.67	786.98	891.77	736.98	762.3	793.85	850.93	883.23	724.35	740.68	692.48	747.17	841.27	0	878.29	760.63	0	804.66	824.33	801.75	0	0	807.03	695.15	882.43	0	894.49	725.74	771.3	694.84	781.52	784.44	797.28	734.47	0	761.02	705.26	705.32	764.96
4.1237e+13	888.55	691.92	757.82	704.55	730.24	850.61	839.88	732.97	730.56	740.04	768.23	786.52	891.26	736.71	761.52	793.2	850.26	882.91	724.1	740.07	692.17	746.81	840.5	0	877.76	760.18	0	804.04	823.63	801.22	0	0	806.36	694.9	883.7	0	894.73	725.5	770.86	694.57	780.99	783.91	796.75	733.96	0	760.37	705.01	704.73	749.99
4.1283e+13	880.5	691.66	757.45	704.23	729.99	849.98	839.24	732.73	730.11	739.62	767.8	786.06	891	736.45	760.76	792.56	849.59	882.67	723.84	739.47	691.86	746.46	840.03	0	877.23	759.74	0	803.43	822.93	800.68	0	0	805.69	694.65	882.26	0	894.56	725.26	770.43	694.31	780.47	783.38	796.23	733.45	0	759.72	704.76	704.16	740.92
4.1328e+13	910.68	692.45	758.46	705.1	730.72	851.59	839.87	733.45	731.3	740.71	768.95	787.29	892.19	737.21	762.69	794.2	851.29	883.77	724.59	741.01	692.71	747.41	842.02	0	878.58	760.9	0	805	824.71	802.09	0	0	807.39	695.58	881.1	0	894.89	725.98	771.58	695.08	781.83	784.76	797.61	734.77	0	761.37	705.51	705.64	773.77
4.1374e+13	893.38	692.21	758.08	704.78	730.47	850.96	839.71	733.21	730.84	740.3	768.51	786.82	891.46	736.95	761.93	793.55	850.61	882.99	724.33	740.4	692.41	747.06	840.77	0	878.05	760.46	0	804.39	824	801.55	0	0	806.72	695.32	883.61	0	894.61	725.74	771.14	694.83	781.3	784.22	797.08	734.25	0	760.72	705.26	705.06	755.78
4.1419e+13	883.95	691.96	757.7	704.47	730.23	850.33	839.77	732.97	730.38	739.88	768.07	786.36	891.16	736.68	761.15	792.91	849.94	882.86	724.08	739.8	692.09	746.7	840.32	0	877.52	760.01	0	803.77	823.3	801.01	0	0	806.05	695.07	883.16	0	894.77	725.5	770.71	694.57	780.77	783.69	796.55	733.74	0	760.07	705.01	704.48	744.69
4.1465e+13	891.69	692.73	758.72	705.33	730.95	851.93	841.22	733.69	731.57	740.97	769.23	787.59	892.55	737.45	763.06	794.56	851.64	884.35	724.82	741.35	692.95	747.66	842.74	0	878.87	761.18	0	805.35	825.08	802.42	0	0	807.76	695.99	881.87	690	895.61	726.22	771.86	695.33	782.14	785.07	797.93	735.06	0	761.73	705.75	705.96	736.44
4.1511e+13	899.62	692.49	758.34	705.01	730.71	851.31	839.45	733.45	731.11	740.55	768.79	787.13	891.77	737.18	762.33	793.91	850.97	883.23	724.57	740.73	692.64	747.3	841.25	0	878.34	760.73	0	804.73	824.38	801.88	0	0	807.08	695.74	882.72	0	894.54	725.98	771.42	695.07	781.61	784.53	797.4	734.54	0	761.07	705.5	705.38	763.44
4.1556e+13	887.86	692.25	757.96	704.7	730.46	850.68	839.96	733.2	730.65	740.14	768.35	786.66	891.3	736.91	761.56	793.26	850.3	882.96	724.31	740.13	692.33	746.95	840.55	0	877.81	760.28	0	804.12	823.67	801.35	0	0	806.41	695.49	883.71	0	894.8	725.74	770.99	694.82	781.08	784	796.88	734.03	0	760.42	705.25	704.79	749.17
4.1602e+13	880	692.01	757.58	704.39	730.21	850.05	839.2	732.96	730.19	739.73	767.91	786.2	891.04	736.65	760.79	792.62	849.63	882.7	724.06	739.53	692.02	746.59	840.05	0	877.27	759.84	0	803.5	822.97	800.81	0	0	805.74	695.23	882.14	0	894.57	725.49	770.56	694.55	780.56	783.47	796.35	733.52	0	759.77	705	704.23	740.37
4.1647e+13	908.71	692.77	758.59	705.24	730.94	851.65	839.77	733.68	731.38	740.81	769.07	787.43	892.18	737.41	762.72	794.26	851.33	883.73	724.8	741.06	692.87	747.55	841.97	0	878.62	761	0	805.07	824.75	802.22	0	0	807.45	696.14	881.33	690.37	894.85	726.21	771.7	695.32	781.91	784.85	797.73	734.84	0	761.42	705.75	705.7	772.89
4.1693e+13	892.52	692.53	758.21	704.93	730.69	851.02	839.83	733.44	730.92	740.4	768.63	786.97	891.48	737.14	761.96	793.61	850.65	883.04	724.55	740.46	692.55	747.19	840.8	0	878.09	760.56	0	804.46	824.05	801.68	0	0	806.77	695.89	883.74	690.06	894.69	725.97	771.27	695.06	781.39	784.31	797.2	734.32	0	760.77	705.5	705.11	754.73
4.1738e+13	883.37	692.29	757.84	704.62	730.45	850.39	839.78	733.2	730.46	739.98	768.19	786.5	891.2	736.88	761.18	792.97	849.98	882.9	724.3	739.85	692.25	746.84	840.36	0	877.56	760.11	0	803.85	823.35	801.14	0	0	806.1	695.64	883.08	0	894.8	725.73	770.83	694.8	780.86	783.78	796.67	733.81	0	760.12	705.25	704.53	744.05
4.1784e+13	911.92	693.07	758.85	705.47	731.17	851.99	841.05	733.91	731.65	741.07	769.35	787.73	892.56	737.64	763.1	794.61	851.68	884.32	725.03	741.4	693.09	747.79	842.7	0	878.91	761.28	0	805.42	825.13	802.55	0	0	807.81	696.54	881.64	691.04	895.55	726.45	771.98	695.56	782.22	785.16	798.05	735.13	0	761.78	705.99	706.01	746.83
4.183e+13	898.44	692.81	758.47	705.16	730.92	851.37	839.55	733.67	731.19	740.65	768.9	787.27	891.77	737.37	762.36	793.96	851.01	883.23	724.78	740.78	692.78	747.44	841.22	0	878.38	760.83	0	804.8	824.42	802.01	0	0	807.13	696.29	883	690.72	894.59	726.2	771.54	695.3	781.69	784.62	797.52	734.61	0	761.12	705.74	705.43	762.02
4.1875e+13	887.19	692.56	758.09	704.85	730.68	850.74	840.03	733.43	730.73	740.24	768.46	786.8	891.34	737.11	761.58	793.32	850.34	883.01	724.53	740.18	692.47	747.08	840.59	0	877.85	760.39	0	804.19	823.72	801.47	0	0	806.46	696.04	883.71	690.42	894.87	725.96	771.11	695.04	781.17	784.09	796.99	734.1	0	760.46	705.49	704.85	748.4
4.1921e+13	879.5	692.32	757.72	704.53	730.43	850.11	839.15	733.18	730.28	739.83	768.02	786.34	891.07	736.84	760.83	792.68	849.66	882.72	724.27	739.58	692.17	746.73	840.07	0	877.32	759.94	0	803.58	823.02	800.94	0	0	805.79	695.79	882.02	690.11	894.57	725.72	770.68	694.79	780.65	783.56	796.47	733.6	0	759.82	705.24	704.28	739.85
4.1966e+13	906.87	693.1	758.72	705.39	731.15	851.71	839.71	733.9	731.46	740.91	769.18	787.57	892.17	737.6	762.75	794.31	851.36	883.69	725.01	741.11	693.01	747.68	841.91	0	878.67	761.1	0	805.14	824.79	802.34	0	0	807.5	696.68	881.6	691.43	894.81	726.43	771.82	695.55	782	784.93	797.84	734.91	0	761.47	705.98	705.75	771.49
4.2012e+13	891.69	692.84	758.34	705.07	730.9	851.08	839.95	733.65	731	740.49	768.74	787.1	891.51	737.33	761.99	793.67	850.69	883.09	724.75	740.51	692.7	747.32	840.82	0	878.14	760.66	0	804.53	824.09	801.8	0	0	806.82	696.43	883.84	691.08	894.78	726.19	771.38	695.29	781.47	784.4	797.31	734.39	0	760.81	705.73	705.17	753.74
4.2057e+13	882.81	692.6	757.97	704.76	730.66	850.45	839.77	733.41	730.54	740.08	768.3	786.64	891.24	737.07	761.21	793.02	850.02	882.94	724.5	739.91	692.39	746.97	840.39	0	877.6	760.21	0	803.92	823.39	801.26	0	0	806.15	696.18	883	690.76	894.83	725.95	770.95	695.03	780.95	783.86	796.78	733.88	0	760.16	705.48	704.59	743.44
4.2103e+13	916.28	693.37	758.98	705.61	731.38	852.05	840.88	734.12	731.73	741.17	769.45	787.87	892.56	737.83	763.13	794.66	851.72	884.29	725.23	741.44	693.24	747.92	842.66	690.04	878.95	761.37	0	805.48	825.17	802.67	0	0	807.86	697.06	881.43	692.09	895.48	726.66	772.1	695.78	782.31	785.24	798.16	735.2	0	761.82	706.22	706.07	759.31
4.2148e+13	897.32	693.14	758.6	705.3	731.13	851.42	839.67	733.88	731.27	740.75	769.01	787.4	891.77	737.56	762.39	794.01	851.04	883.25	724.98	740.83	692.93	747.56	841.21	0	878.42	760.93	0	804.87	824.46	802.13	0	0	807.18	696.81	883.25	691.8	894.65	726.42	771.66	695.53	781.78	784.7	797.63	734.68	0	761.16	705.97	705.48	760.67
4.2194e+13	886.54	692.88	758.22	704.99	730.88	850.8	840.08	733.64	730.81	740.33	768.57	786.94	891.38	737.29	761.61	793.37	850.37	883.06	724.73	740.23	692.61	747.21	840.63	0	877.89	760.48	0	804.25	823.76	801.59	0	0	806.51	696.57	883.69	691.47	894.92	726.18	771.22	695.27	781.25	784.17	797.1	734.17	0	760.51	705.72	704.9	747.66
4.224e+13	879.01	692.63	757.84	704.68	730.64	850.17	839.08	733.4	730.36	739.92	768.13	786.47	891.1	737.03	760.86	792.73	849.7	882.73	724.48	739.63	692.31	746.86	840.07	0	877.36	760.04	0	803.64	823.06	801.06	0	0	805.84	696.32	881.89	691.12	894.57	725.94	770.79	695.01	780.73	783.64	796.58	733.66	0	759.86	705.47	704.34	739.35
4.2285e+13	905.17	693.4	758.85	705.53	731.36	851.76	839.69	734.11	731.54	741	769.28	787.7	892.16	737.78	762.78	794.36	851.4	883.65	725.21	741.16	693.15	747.8	841.85	690.06	878.71	761.2	0	805.21	824.83	802.45	0	0	807.54	697.19	881.9	692.42	894.79	726.65	771.93	695.76	782.08	785.01	797.95	734.97	0	761.51	706.2	705.8	769.89
4.2331e+13	890.89	693.16	758.47	705.21	731.11	851.14	840.06	733.86	731.08	740.59	768.84	787.23	891.53	737.52	762.01	793.72	850.72	883.13	724.95	740.55	692.84	747.45	840.85	0	878.18	760.75	0	804.59	824.13	801.92	0	0	806.87	696.94	883.92	692.12	894.86	726.4	771.5	695.51	781.56	784.48	797.42	734.46	0	760.85	705.95	705.21	752.79
4.2376e+13	882.27	692.9	758.09	704.9	730.86	850.51	839.76	733.62	730.62	740.17	768.4	786.77	891.27	737.25	761.24	793.07	850.05	882.97	724.7	739.95	692.53	747.09	840.42	0	877.64	760.31	0	803.98	823.43	801.38	0	0	806.2	696.7	882.9	691.82	894.86	726.16	771.06	695.25	781.03	783.95	796.89	733.95	0	760.2	705.7	704.64	742.85
4.2422e+13	916.13	693.67	759.1	705.75	731.58	852.1	840.71	734.33	731.81	741.26	769.56	788	892.55	738.01	763.15	794.71	851.75	884.25	725.43	741.49	693.37	748.04	842.62	690.32	878.99	761.47	0	805.55	825.2	802.78	0	0	807.9	697.56	881.3	693.08	895.41	726.87	772.21	696	782.39	785.32	798.27	735.26	0	761.85	706.43	706.12	768.08
4.2467e+13	896.27	693.42	758.72	705.44	731.33	851.48	839.78	734.09	731.35	740.84	769.11	787.53	891.78	737.74	762.41	794.06	851.08	883.27	725.18	740.88	693.07	747.69	841.2	690.08	878.46	761.02	0	804.93	824.5	802.24	0	0	807.23	697.32	883.47	692.75	894.72	726.63	771.77	695.74	781.86	784.78	797.74	734.74	0	761.2	706.19	705.53	759.39
4.2513e+13	885.91	693.19	758.34	705.12	731.08	850.85	840.12	733.85	730.89	740.43	768.67	787.06	891.41	737.48	761.63	793.42	850.4	883.11	724.93	740.27	692.75	747.33	840.67	0	877.93	760.57	0	804.32	823.8	801.7	0	0	806.56	697.07	883.65	692.44	894.98	726.39	771.33	695.48	781.33	784.25	797.21	734.23	0	760.55	705.94	704.95	746.94
4.2559e+13	878.53	692.93	757.97	704.81	730.84	850.22	839.01	733.6	730.43	740.01	768.24	786.6	891.12	737.21	760.88	792.78	849.73	882.74	724.67	739.67	692.44	746.98	840.08	0	877.4	760.13	0	803.71	823.1	801.17	0	0	805.89	696.83	881.75	692.14	894.56	726.14	770.9	695.22	780.81	783.72	796.68	733.73	0	759.9	705.69	704.39	738.85
4.2604e+13	903.61	693.69	758.97	705.66	731.55	851.82	839.7	734.31	731.61	741.09	769.39	787.83	892.14	737.96	762.8	794.41	851.43	883.62	725.4	741.2	693.29	747.93	841.8	690.34	878.74	761.29	0	805.27	824.87	802.57	0	0	807.59	697.68	882.22	693.38	894.79	726.85	772.04	695.97	782.16	785.09	798.06	735.03	0	761.54	706.42	705.85	768.24
4.265e+13	890.13	693.45	758.59	705.35	731.31	851.19	840.15	734.07	731.15	740.68	768.94	787.36	891.56	737.7	762.03	793.76	850.76	883.18	725.15	740.6	692.98	747.57	840.88	690.1	878.21	760.84	0	804.66	824.17	802.03	0	0	806.91	697.44	883.98	693.09	894.93	726.61	771.61	695.72	781.63	784.56	797.53	734.52	0	760.89	706.17	705.26	751.89
4.2695e+13	881.73	693.21	758.21	705.04	731.06	850.56	839.73	733.82	730.7	740.26	768.5	786.9	891.3	737.43	761.26	793.12	850.08	883	724.9	740	692.66	747.22	840.44	0	877.68	760.4	0	804.04	823.47	801.49	0	0	806.24	697.2	882.8	692.77	894.87	726.37	771.17	695.46	781.11	784.02	797	734.01	0	760.24	705.92	704.69	742.27
4.2741e+13	914.51	693.96	759.22	705.88	731.77	852.16	840.54	734.53	731.88	741.34	769.66	788.12	892.55	738.18	763.18	794.76	851.78	884.2	725.62	741.53	693.5	748.16	842.56	690.59	879.03	761.55	0	805.61	825.24	802.89	0	0	807.95	698.03	881.26	693.96	895.33	727.07	772.31	696.2	782.46	785.4	798.37	735.32	0	761.89	706.65	706.16	772.65
4.2786e+13	895.28	693.71	758.84	705.57	731.53	851.53	839.91	734.29	731.42	740.93	769.21	787.65	891.78	737.92	762.43	794.11	851.11	883.29	725.37	740.92	693.2	747.81	841.2	690.35	878.5	761.11	0	804.99	824.54	802.35	0	0	807.27	697.8	883.66	693.67	894.79	726.83	771.88	695.94	781.93	784.86	797.84	734.8	0	761.23	706.4	705.58	758.19
4.2832e+13	885.29	693.47	758.46	705.26	731.28	850.9	840.15	734.04	730.96	740.51	768.77	787.19	891.45	737.65	761.65	793.46	850.43	883.15	725.11	740.32	692.89	747.45	840.7	690.12	877.97	760.66	0	804.38	823.83	801.81	0	0	806.6	697.56	883.6	693.38	895.02	726.59	771.44	695.69	781.41	784.33	797.31	734.29	0	760.58	706.15	704.99	746.25
4.2878e+13	878.06	693.23	758.08	704.95	731.03	850.27	838.93	733.8	730.51	740.1	768.34	786.73	891.14	737.39	760.91	792.82	849.76	882.74	724.86	739.72	692.58	747.1	840.07	0	877.43	760.22	0	803.77	823.13	801.28	0	0	805.93	697.32	881.61	693.1	894.54	726.35	771.01	695.43	780.89	783.8	796.79	733.79	0	759.93	705.9	704.44	738.37
4.2923e+13	902.16	693.97	759.09	705.79	731.74	851.87	839.73	734.5	731.68	741.18	769.48	787.95	892.13	738.13	762.82	794.45	851.46	883.6	725.58	741.24	693.41	748.04	841.75	690.61	878.78	761.37	0	805.33	824.9	802.68	0	0	807.63	698.15	882.53	694.26	894.8	727.05	772.15	696.17	782.23	785.16	798.16	735.09	0	761.58	706.62	705.89	766.62
4.2969e+13	889.39	693.73	758.71	705.48	731.5	851.24	840.24	734.26	731.22	740.76	769.04	787.48	891.59	737.87	762.05	793.81	850.78	883.23	725.33	740.64	693.11	747.69	840.91	690.37	878.25	760.93	0	804.72	824.2	802.14	0	0	806.96	697.91	884.01	693.96	895	726.81	771.71	695.92	781.71	784.63	797.63	734.58	0	760.92	706.37	705.31	751.02
4.3014e+13	881.2	693.48	758.33	705.16	731.25	850.61	839.69	734.02	730.77	740.35	768.6	787.02	891.33	737.6	761.28	793.17	850.11	883.02	725.08	740.04	692.79	747.33	840.46	690.13	877.72	760.49	0	804.1	823.5	801.6	0	0	806.29	697.67	882.69	693.67	894.88	726.56	771.28	695.66	781.18	784.1	797.1	734.07	0	760.28	706.13	704.73	741.71
4.306e+13	912.48	694.23	759.33	706.01	731.96	852.2	840.38	734.72	731.95	741.43	769.75	788.24	892.54	738.35	763.2	794.8	851.8	884.16	725.8	741.57	693.63	748.28	842.5	690.87	879.06	761.64	0	805.67	825.27	803	0	0	807.99	698.49	881.33	694.82	895.26	727.27	772.42	696.4	782.54	785.47	798.47	735.37	0	761.92	706.85	706.21	774.27
4.3105e+13	894.34	693.99	758.95	705.69	731.71	851.58	840.03	734.48	731.49	741.01	769.31	787.77	891.79	738.08	762.45	794.15	851.13	883.32	725.55	740.96	693.32	747.92	841.2	690.62	878.53	761.19	0	805.05	824.57	802.46	0	0	807.31	698.25	883.83	694.55	894.87	727.02	771.98	696.14	782.01	784.93	797.94	734.86	0	761.27	706.6	705.62	757.04
4.3151e+13	884.69	693.74	758.57	705.38	731.46	850.95	840.17	734.24	731.03	740.6	768.87	787.31	891.48	737.82	761.67	793.51	850.46	883.19	725.3	740.36	693.01	747.57	840.73	690.38	878	760.75	0	804.44	823.87	801.92	0	0	806.64	698.02	883.54	694.25	895.06	726.78	771.54	695.89	781.48	784.4	797.41	734.35	0	760.62	706.35	705.04	745.58
4.3197e+13	877.59	693.5	758.2	705.07	731.22	850.32	838.84	733.99	730.58	740.19	768.43	786.84	891.16	737.55	760.93	792.87	849.79	882.74	725.05	739.76	692.7	747.21	840.06	690.14	877.47	760.31	0	803.83	823.17	801.39	0	0	805.97	697.78	881.46	693.95	894.52	726.54	771.11	695.63	780.96	783.87	796.89	733.84	0	759.97	706.1	704.49	737.9
4.3242e+13	900.82	694.24	759.2	705.91	731.93	851.91	839.79	734.69	731.75	741.26	769.58	788.06	892.12	738.3	762.84	794.5	851.48	883.58	725.76	741.28	693.54	748.16	841.7	690.88	878.81	761.46	0	805.39	824.94	802.78	0	0	807.67	698.59	882.83	695.09	894.82	727.24	772.25	696.37	782.31	785.24	798.25	735.14	0	761.61	706.82	705.94	765.05
4.3288e+13	888.67	694	758.82	705.6	731.68	851.29	840.32	734.45	731.29	740.84	769.14	787.6	891.62	738.03	762.06	793.85	850.81	883.28	725.51	740.68	693.23	747.8	840.94	690.63	878.28	761.01	0	804.77	824.23	802.24	0	0	806.99	698.36	884.03	694.81	895.07	727	771.81	696.11	781.78	784.7	797.72	734.63	0	760.96	706.57	705.35	750.19
4.3333e+13	880.68	693.75	758.44	705.29	731.43	850.66	839.65	734.21	730.83	740.43	768.7	787.13	891.36	737.77	761.3	793.21	850.14	883.04	725.26	740.07	692.92	747.44	840.47	690.39	877.75	760.57	0	804.16	823.53	801.7	0	0	806.33	698.12	882.57	694.53	894.89	726.76	771.38	695.85	781.26	784.17	797.2	734.12	0	760.31	706.33	704.78	741.17
4.3379e+13	910.42	694.49	759.44	706.13	732.14	852.25	840.25	734.9	732.01	741.51	769.85	788.36	892.52	738.51	763.22	794.84	851.83	884.11	725.98	741.6	693.75	748.39	842.43	691.14	879.09	761.72	0	805.72	825.3	803.1	0	0	808.02	698.93	881.48	695.63	895.2	727.45	772.52	696.59	782.6	785.54	798.57	735.43	0	761.95	707.04	706.25	774.13
4.3424e+13	893.44	694.25	759.06	705.82	731.89	851.62	840.14	734.66	731.55	741.09	769.4	787.89	891.81	738.24	762.46	794.19	851.16	883.36	725.72	741	693.44	748.03	841.21	690.89	878.56	761.28	0	805.11	824.6	802.56	0	0	807.35	698.69	883.97	695.34	894.95	727.21	772.08	696.34	782.08	785	798.04	734.91	0	761.3	706.8	705.66	755.95
4.347e+13	884.1	694.01	758.68	705.5	731.64	851	840.18	734.42	731.09	740.68	768.96	787.42	891.51	737.98	761.68	793.55	850.49	883.22	725.47	740.39	693.14	747.68	840.76	690.64	878.03	760.83	0	804.49	823.9	802.02	0	0	806.68	698.46	883.47	695.06	895.09	726.97	771.64	696.08	781.55	784.47	797.51	734.4	0	760.65	706.55	705.08	744.93
4.3515e+13	900.2	694.74	759.69	706.34	732.35	852.58	841.58	735.12	732.27	741.76	770.11	788.65	892.88	738.72	763.58	795.18	852.18	884.69	726.19	741.93	693.97	748.62	843.15	691.38	879.37	761.99	0	806.06	825.67	803.42	0	0	808.38	699.25	882.13	696.14	895.91	727.67	772.78	696.81	782.9	785.84	798.88	735.71	0	762.3	707.26	706.55	738.61
4.3561e+13	899.58	694.5	759.31	706.03	732.1	851.96	839.88	734.87	731.81	741.34	769.67	788.18	892.11	738.46	762.86	794.53	851.51	883.57	725.94	741.31	693.65	748.26	841.66	691.14	878.84	761.54	0	805.44	824.96	802.88	0	0	807.7	699.02	883.12	695.87	894.86	727.42	772.34	696.56	782.37	785.3	798.35	735.19	0	761.64	707.02	705.98	763.55
4.3607e+13	887.98	694.26	758.93	705.72	731.86	851.33	840.38	734.63	731.35	740.92	769.23	787.71	891.65	738.19	762.08	793.89	850.84	883.32	725.68	740.71	693.35	747.91	840.98	690.89	878.31	761.09	0	804.83	824.26	802.34	0	0	807.03	698.79	884.03	695.6	895.13	727.18	771.91	696.3	781.85	784.77	797.82	734.68	0	760.99	706.77	705.39	749.39
4.3652e+13	880.17	694.02	758.55	705.41	731.61	850.7	839.59	734.39	730.9	740.51	768.79	787.25	891.38	737.93	761.32	793.25	850.17	883.05	725.43	740.11	693.04	747.55	840.47	690.64	877.78	760.65	0	804.21	823.56	801.8	0	0	806.36	698.55	882.44	695.32	894.89	726.94	771.47	696.04	781.32	784.24	797.29	734.17	0	760.34	706.52	704.82	740.63
4.3698e+13	908.47	694.74	759.55	706.24	732.31	852.29	840.16	735.08	732.07	741.59	769.93	788.47	892.5	738.67	763.23	794.88	851.85	884.06	726.15	741.64	693.87	748.49	842.37	691.38	879.12	761.8	0	805.77	825.33	803.2	0	0	808.06	699.34	881.71	696.38	895.14	727.63	772.61	696.77	782.67	785.6	798.66	735.48	0	761.98	707.23	706.29	773.08
4.3743e+13	892.58	694.5	759.17	705.93	732.06	851.67	840.25	734.84	731.61	741.17	769.49	788	891.82	738.4	762.48	794.23	851.18	883.39	725.89	741.03	693.56	748.14	841.22	691.14	878.59	761.35	0	805.16	824.63	802.66	0	0	807.38	699.11	884.08	696.11	895.02	727.39	772.17	696.52	782.14	785.07	798.13	734.96	0	761.33	706.98	705.7	754.92
4.3789e+13	883.52	694.26	758.79	705.62	731.82	851.04	840.17	734.6	731.16	740.75	769.05	787.53	891.54	738.14	761.7	793.59	850.51	883.25	725.64	740.43	693.25	747.78	840.78	690.89	878.06	760.91	0	804.54	823.92	802.12	0	0	806.71	698.88	883.38	695.84	895.12	727.15	771.74	696.26	781.62	784.54	797.6	734.45	0	760.68	706.74	705.12	744.3
4.3834e+13	914	694.99	759.79	706.46	732.52	852.63	841.41	735.29	732.33	741.83	770.2	788.76	892.88	738.88	763.6	795.22	852.2	884.65	726.35	741.96	694.09	748.73	843.1	691.62	879.4	762.06	0	806.11	825.69	803.52	0	0	808.41	699.66	881.9	696.87	895.83	727.84	772.88	696.99	782.97	785.91	798.97	735.76	0	762.32	707.45	706.6	750.59
4.388e+13	898.41	694.75	759.41	706.14	732.27	852	839.97	735.05	731.87	741.41	769.75	788.29	892.1	738.61	762.87	794.57	851.53	883.57	726.1	741.35	693.77	748.37	841.63	691.38	878.87	761.61	0	805.49	824.99	802.98	0	0	807.74	699.43	883.37	696.61	894.91	727.6	772.44	696.74	782.44	785.37	798.44	735.24	0	761.66	707.2	706.02	762.14
4.3926e+13	887.3	694.5	759.03	705.83	732.03	851.37	840.43	734.8	731.41	741	769.31	787.82	891.68	738.34	762.09	793.93	850.86	883.36	725.85	740.75	693.46	748.01	841	691.14	878.34	761.17	0	804.88	824.29	802.44	0	0	807.06	699.2	884.01	696.34	895.18	727.36	772	696.48	781.91	784.83	797.91	734.73	0	761.01	706.95	705.43	748.62
4.3971e+13	879.67	694.27	758.65	705.52	731.78	850.75	839.52	734.56	730.96	740.59	768.87	787.35	891.4	738.08	761.33	793.28	850.19	883.06	725.6	740.14	693.16	747.66	840.47	690.89	877.81	760.73	0	804.26	823.59	801.9	0	0	806.4	698.97	882.31	696.07	894.88	727.12	771.56	696.23	781.39	784.3	797.38	734.22	0	760.37	706.71	704.86	740.11
4.4017e+13	906.67	694.99	759.65	706.36	732.48	852.33	840.09	735.25	732.13	741.66	770.02	788.57	892.48	738.82	763.25	794.91	851.87	884.01	726.31	741.67	693.98	748.6	842.3	691.62	879.15	761.87	0	805.82	825.35	803.29	0	0	808.09	699.74	881.98	697.09	895.1	727.81	772.7	696.95	782.73	785.67	798.75	735.52	0	762.01	707.41	706.33	771.61
4.4062e+13	891.75	694.75	759.27	706.04	732.23	851.71	840.36	735.01	731.67	741.24	769.58	788.1	891.84	738.55	762.49	794.26	851.2	883.43	726.06	741.06	693.67	748.24	841.23	691.38	878.62	761.43	0	805.21	824.65	802.75	0	0	807.42	699.51	884.17	696.83	895.09	727.56	772.26	696.7	782.21	785.13	798.21	735.01	0	761.35	707.17	705.74	753.93
4.4108e+13	882.96	694.51	758.89	705.73	731.98	851.08	840.15	734.77	731.22	740.83	769.13	787.64	891.57	738.29	761.71	793.62	850.53	883.28	725.8	740.46	693.36	747.88	840.8	691.14	878.09	760.98	0	804.59	823.95	802.21	0	0	806.74	699.28	883.29	696.56	895.14	727.32	771.83	696.44	781.68	784.6	797.68	734.5	0	760.7	706.92	705.16	743.68
4.4153e+13	916.71	695.23	759.89	706.57	732.68	852.66	841.22	735.46	732.39	741.9	770.28	788.86	892.87	739.02	763.62	795.25	852.22	884.6	726.51	741.99	694.2	748.83	843.04	691.86	879.43	762.13	0	806.15	825.72	803.61	0	0	808.44	700.05	881.7	697.56	895.75	728.01	772.96	697.17	783.03	785.97	799.05	735.8	0	762.35	707.63	706.63	762.44
4.4199e+13	897.3	694.99	759.51	706.25	732.44	852.04	840.08	735.21	731.93	741.49	769.84	788.39	892.09	738.76	762.88	794.6	851.55	883.58	726.26	741.38	693.88	748.47	841.6	691.61	878.9	761.69	0	805.54	825.01	803.07	0	0	807.77	699.82	883.61	697.3	894.96	727.77	772.53	696.91	782.5	785.43	798.52	735.29	0	761.69	707.38	706.06	760.79
4.4245e+13	886.65	694.74	759.13	705.94	732.19	851.41	840.47	734.97	731.47	741.07	769.4	787.92	891.7	738.49	762.1	793.96	850.88	883.4	726.01	740.78	693.57	748.11	841.03	691.37	878.37	761.24	0	804.92	824.31	802.53	0	0	807.09	699.59	883.98	697.04	895.23	727.53	772.09	696.65	781.97	784.9	797.99	734.78	0	761.04	707.13	705.47	747.87
4.429e+13	879.18	694.5	758.75	705.63	731.94	850.79	839.45	734.73	731.02	740.66	768.96	787.46	891.42	738.23	761.35	793.32	850.21	883.06	725.76	740.18	693.27	747.76	840.47	691.13	877.84	760.8	0	804.31	823.61	801.99	0	0	806.43	699.36	882.16	696.78	894.86	727.29	771.65	696.4	781.45	784.36	797.46	734.27	0	760.39	706.88	704.9	739.6
4.4336e+13	905	695.22	759.75	706.46	732.64	852.37	840.07	735.42	732.19	741.73	770.1	788.67	892.46	738.96	763.26	794.94	851.89	883.97	726.47	741.7	694.1	748.69	842.23	691.85	879.17	761.95	0	805.87	825.38	803.38	690.24	0	808.12	700.12	882.28	697.76	895.08	727.97	772.79	697.12	782.79	785.73	798.83	735.57	0	762.03	707.59	706.37	769.97
4.4381e+13	890.95	694.98	759.37	706.15	732.39	851.74	840.45	735.18	731.73	741.31	769.66	788.21	891.85	738.7	762.5	794.3	851.22	883.47	726.21	741.09	693.78	748.34	841.25	691.61	878.65	761.5	0	805.25	824.67	802.84	0	0	807.44	699.89	884.23	697.51	895.17	727.73	772.35	696.87	782.27	785.19	798.3	735.05	0	761.38	707.34	705.78	752.98
4.4427e+13	882.41	694.74	758.99	705.84	732.15	851.12	840.12	734.93	731.27	740.9	769.22	787.74	891.59	738.43	761.72	793.65	850.55	883.3	725.96	740.49	693.47	747.98	840.81	691.37	878.12	761.06	0	804.64	823.97	802.3	0	0	806.77	699.67	883.18	697.25	895.15	727.49	771.91	696.61	781.74	784.66	797.77	734.55	0	760.73	707.09	705.2	743.08
4.4472e+13	916.02	695.45	759.99	706.67	732.84	852.7	841.04	735.62	732.44	741.97	770.36	788.96	892.86	739.17	763.63	795.28	852.24	884.55	726.67	742.02	694.3	748.92	842.98	692.08	879.45	762.2	0	806.2	825.74	803.7	690.97	0	808.47	700.42	881.58	698.21	895.67	728.18	773.05	697.34	783.09	786.02	799.14	735.85	0	762.37	707.8	706.67	770.07
4.4518e+13	896.26	695.22	759.6	706.36	732.59	852.08	840.18	735.38	731.98	741.55	769.92	788.49	892.09	738.9	762.89	794.63	851.57	883.59	726.42	741.41	693.99	748.56	841.58	691.84	878.92	761.76	0	805.58	825.04	803.15	690.64	0	807.79	700.19	883.81	697.96	895.03	727.93	772.61	697.08	782.56	785.49	798.6	735.33	0	761.71	707.55	706.09	759.52
4.4563e+13	886.01	694.98	759.23	706.05	732.35	851.45	840.5	735.13	731.53	741.14	769.48	788.02	891.73	738.63	762.11	793.99	850.9	883.44	726.16	740.81	693.67	748.21	841.06	691.6	878.39	761.31	0	804.97	824.33	802.61	690.31	0	807.12	699.97	883.93	697.7	895.28	727.69	772.17	696.82	782.03	784.95	798.07	734.82	0	761.06	707.3	705.5	747.15
4.4609e+13	878.69	694.74	758.85	705.74	732.1	850.82	839.36	734.89	731.07	740.73	769.04	787.56	891.43	738.37	761.36	793.35	850.23	883.06	725.91	740.21	693.37	747.85	840.46	691.36	877.86	760.87	0	804.36	823.64	802.08	0	0	806.45	699.74	882.02	697.45	894.84	727.45	771.74	696.57	781.51	784.42	797.54	734.32	0	760.42	707.06	704.94	739.1
4.4655e+13	903.46	695.45	759.84	706.57	732.79	852.41	840.07	735.58	732.24	741.8	770.18	788.77	892.44	739.1	763.27	794.97	851.91	883.93	726.62	741.72	694.2	748.79	842.16	692.07	879.2	762.01	0	805.91	825.4	803.47	691.35	0	808.14	700.49	882.59	698.4	895.07	728.14	772.87	697.29	782.85	785.78	798.91	735.61	0	762.05	707.76	706.4	768.3
4.47e+13	890.19	695.21	759.46	706.25	732.55	851.78	840.54	735.33	731.78	741.38	769.73	788.3	891.87	738.84	762.5	794.33	851.24	883.51	726.36	741.12	693.88	748.43	841.27	691.83	878.67	761.57	0	805.3	824.69	802.93	691.03	0	807.47	700.26	884.28	698.15	895.23	727.89	772.43	697.03	782.32	785.25	798.38	735.1	0	761.4	707.51	705.81	752.07
4.4746e+13	881.86	694.97	759.08	705.94	732.3	851.15	840.09	735.09	731.33	740.97	769.29	787.84	891.62	738.57	761.73	793.68	850.57	883.32	726.11	740.52	693.57	748.08	840.82	691.59	878.14	761.12	0	804.68	823.99	802.39	690.7	0	806.8	700.03	883.07	697.9	895.16	727.65	772	696.77	781.8	784.72	797.85	734.59	0	760.75	707.26	705.23	742.51
4.4791e+13	914.23	695.67	760.08	706.77	732.99	852.73	840.86	735.78	732.5	742.04	770.44	789.06	892.84	739.3	763.64	795.31	852.25	884.5	726.82	742.04	694.4	749.01	842.92	692.3	879.47	762.27	0	806.24	825.76	803.78	692.05	0	808.49	700.78	881.56	698.83	895.59	728.34	773.13	697.5	783.14	786.08	799.21	735.89	0	762.39	707.96	706.7	773.77
4.4837e+13	895.28	695.43	759.7	706.46	732.75	852.11	840.3	735.53	732.04	741.62	769.99	788.59	892.09	739.04	762.9	794.66	851.58	883.61	726.56	741.43	694.1	748.66	841.57	692.06	878.95	761.82	0	805.62	825.05	803.24	691.74	0	807.82	700.55	883.99	698.58	895.09	728.09	772.69	697.24	782.61	785.54	798.68	735.37	0	761.73	707.72	706.12	758.32
4.4882e+13	885.39	695.2	759.32	706.15	732.5	851.48	840.52	735.29	731.58	741.2	769.55	788.12	891.76	738.77	762.11	794.02	850.91	883.47	726.31	740.83	693.78	748.3	841.08	691.82	878.42	761.38	0	805.01	824.35	802.7	691.41	0	807.15	700.33	883.87	698.33	895.31	727.85	772.26	696.98	782.09	785.01	798.15	734.86	0	761.08	707.47	705.53	746.46
4.4928e+13	878.21	694.96	758.94	705.84	732.25	850.86	839.27	735.05	731.12	740.79	769.11	787.65	891.45	738.51	761.37	793.38	850.24	883.05	726.06	740.23	693.47	747.95	840.45	691.57	877.89	760.94	0	804.4	823.66	802.16	691.09	0	806.48	700.1	881.86	698.08	894.82	727.61	771.82	696.73	781.57	784.48	797.62	734.36	0	760.44	707.22	704.98	738.61
4.4974e+13	902.04	695.66	759.93	706.67	732.94	852.44	840.11	735.73	732.29	741.86	770.25	788.87	892.42	739.24	763.28	795	851.92	883.9	726.76	741.75	694.3	748.88	842.1	692.29	879.22	762.08	0	805.95	825.42	803.55	692.4	0	808.17	700.84	882.89	699	895.08	728.29	772.95	697.45	782.91	785.84	798.98	735.65	0	762.07	707.92	706.43	766.67
4.5019e+13	889.45	695.42	759.55	706.35	732.7	851.81	840.61	735.49	731.83	741.44	769.81	788.4	891.89	738.97	762.51	794.35	851.25	883.54	726.51	741.15	693.98	748.52	841.29	692.04	878.69	761.63	0	805.34	824.71	803.01	692.09	0	807.5	700.61	884.3	698.75	895.29	728.05	772.51	697.19	782.38	785.3	798.45	735.14	0	761.42	707.67	705.84	751.2
4.5065e+13	881.33	695.19	759.17	706.04	732.45	851.19	840.04	735.25	731.38	741.03	769.37	787.93	891.64	738.7	761.74	793.71	850.58	883.33	726.26	740.54	693.67	748.17	840.83	691.8	878.16	761.19	0	804.72	824.01	802.47	691.78	0	806.83	700.39	882.94	698.51	895.16	727.81	772.08	696.93	781.85	784.77	797.92	734.63	0	760.77	707.43	705.27	741.94
4.511e+13	912.16	695.89	760.17	706.87	733.14	852.77	840.71	735.93	732.54	742.1	770.51	789.15	892.82	739.44	763.65	795.34	852.26	884.44	726.96	742.07	694.5	749.1	842.85	692.51	879.49	762.33	0	806.28	825.78	803.86	693.05	690.08	808.52	701.12	881.64	699.41	895.51	728.49	773.21	697.65	783.2	786.13	799.29	735.93	0	762.41	708.12	706.73	774.83
4.5156e+13	894.34	695.65	759.78	706.56	732.89	852.14	840.41	735.68	732.08	741.68	770.07	788.68	892.09	739.17	762.9	794.69	851.59	883.63	726.71	741.46	694.19	748.74	841.56	692.27	878.97	761.89	0	805.66	825.07	803.32	692.75	0	807.84	700.89	884.14	699.17	895.16	728.24	772.77	697.4	782.67	785.6	798.76	735.41	0	761.75	707.87	706.15	757.16
4.5201e+13	884.79	695.41	759.41	706.25	732.65	851.52	840.52	735.44	731.63	741.27	769.62	788.21	891.78	738.9	762.12	794.05	850.93	883.5	726.46	740.86	693.87	748.39	841.1	692.03	878.44	761.44	0	805.05	824.37	802.78	692.44	0	807.17	700.67	883.8	698.92	895.34	728	772.33	697.14	782.14	785.06	798.22	734.9	0	761.1	707.63	705.56	745.77
4.5247e+13	877.74	695.17	759.03	705.94	732.4	850.89	839.17	735.2	731.17	740.86	769.18	787.74	891.45	738.64	761.38	793.41	850.26	883.04	726.2	740.26	693.57	748.03	840.43	691.79	877.91	761	0	804.44	823.67	802.24	692.13	0	806.51	700.45	881.7	698.68	894.79	727.76	771.9	696.88	781.62	784.53	797.7	734.4	0	760.46	707.38	705.01	738.12
4.5293e+13	900.72	695.87	760.02	706.76	733.09	852.47	840.16	735.88	732.34	741.92	770.32	788.96	892.4	739.37	763.28	795.03	851.94	883.87	726.9	741.77	694.39	748.97	842.05	692.49	879.24	762.14	0	805.99	825.43	803.63	693.38	0	808.19	701.17	883.18	699.57	895.1	728.44	773.03	697.6	782.96	785.89	799.06	735.69	0	762.09	708.07	706.46	765.08
4.5338e+13	888.74	695.63	759.64	706.45	732.84	851.84	840.67	735.64	731.88	741.5	769.88	788.49	891.91	739.1	762.51	794.38	851.27	883.58	726.65	741.17	694.08	748.61	841.31	692.25	878.71	761.7	0	805.37	824.73	803.09	693.08	0	807.52	700.95	884.31	699.33	895.35	728.2	772.59	697.34	782.43	785.35	798.53	735.18	0	761.44	707.83	705.87	750.35
4.5384e+13	880.81	695.39	759.26	706.14	732.59	851.22	839.98	735.39	731.42	741.09	769.44	788.02	891.65	738.83	761.75	793.74	850.6	883.34	726.4	740.57	693.77	748.25	840.83	692.01	878.18	761.25	0	804.76	824.03	802.55	692.78	0	806.85	700.73	882.81	699.09	895.15	727.96	772.15	697.09	781.91	784.82	798	734.67	0	760.79	707.58	705.3	741.37
4.5429e+13	910.12	696.09	760.25	706.96	733.28	852.8	840.57	736.07	732.59	742.16	770.58	789.24	892.8	739.56	763.66	795.36	852.28	884.38	727.1	742.09	694.59	749.19	842.77	692.71	879.51	762.4	0	806.31	825.79	803.94	693.99	690.18	808.54	701.45	881.81	699.96	895.44	728.63	773.29	697.8	783.25	786.18	799.36	735.96	0	762.42	708.27	706.76	774.37
4.5475e+13	893.45	695.85	759.87	706.65	733.03	852.17	840.51	735.83	732.13	741.74	770.13	788.77	892.09	739.3	762.9	794.71	851.61	883.65	726.85	741.48	694.28	748.83	841.56	692.47	878.99	761.95	0	805.7	825.09	803.4	693.7	0	807.87	701.22	884.26	699.72	895.23	728.39	772.85	697.54	782.72	785.65	798.83	735.45	0	761.77	708.03	706.18	756.05
4.552e+13	884.2	695.61	759.49	706.34	732.79	851.54	840.51	735.59	731.67	741.33	769.69	788.3	891.8	739.03	762.12	794.07	850.94	883.52	726.59	740.88	693.97	748.47	841.11	692.23	878.46	761.5	0	805.09	824.39	802.86	693.4	0	807.19	701	883.72	699.48	895.36	728.15	772.41	697.29	782.19	785.11	798.3	734.94	0	761.12	707.78	705.59	745.1
4.5566e+13	905.92	696.31	760.48	707.16	733.47	853.12	841.88	736.26	732.84	742.4	770.84	789.52	893.16	739.76	764.02	795.7	852.62	884.96	727.29	742.4	694.79	749.41	843.48	692.93	879.78	762.65	0	806.64	826.15	804.25	694.57	690.37	808.89	701.71	882.34	700.34	896.14	728.83	773.54	698	783.53	786.47	799.66	736.24	0	762.76	708.47	707.05	741.47
4.5611e+13	899.49	696.07	760.1	706.85	733.23	852.5	840.24	736.02	732.38	741.98	770.39	789.04	892.38	739.49	763.29	795.05	851.95	883.86	727.04	741.79	694.48	749.05	842	692.69	879.26	762.2	0	806.02	825.45	803.7	694.29	690.09	808.21	701.49	883.45	700.11	895.13	728.58	773.1	697.74	783	785.94	799.13	735.72	0	762.1	708.22	706.48	763.57
4.5657e+13	888.04	695.83	759.72	706.54	732.98	851.87	840.73	735.78	731.92	741.56	769.95	788.57	891.93	739.23	762.51	794.4	851.28	883.62	726.79	741.19	694.18	748.69	841.33	692.45	878.73	761.75	0	805.41	824.74	803.16	694	0	807.54	701.27	884.29	699.87	895.4	728.34	772.66	697.49	782.48	785.4	798.6	735.21	0	761.45	707.98	705.89	749.53
4.5703e+13	880.3	695.59	759.34	706.23	732.73	851.25	839.91	735.54	731.47	741.15	769.51	788.11	891.67	738.96	761.75	793.76	850.61	883.34	726.53	740.59	693.86	748.34	840.82	692.21	878.2	761.31	0	804.8	824.04	802.62	693.71	0	806.87	701.05	882.68	699.64	895.14	728.1	772.23	697.23	781.95	784.87	798.07	734.7	0	760.8	707.73	705.32	740.81
4.5748e+13	908.21	696.29	760.33	707.05	733.42	852.82	840.47	736.21	732.63	742.21	770.65	789.32	892.77	739.69	763.66	795.38	852.29	884.32	727.23	742.11	694.68	749.27	842.69	692.9	879.53	762.45	0	806.35	825.8	804.01	694.86	690.28	808.56	701.76	882.04	700.48	895.38	728.78	773.36	697.94	783.29	786.23	799.43	736	0	762.44	708.42	706.78	773.14
4.5794e+13	892.59	696.05	759.95	706.74	733.17	852.2	840.61	735.97	732.17	741.8	770.2	788.85	892.1	739.42	762.9	794.74	851.62	883.68	726.98	741.5	694.37	748.91	841.57	692.66	879	762.01	0	805.73	825.1	803.47	694.58	0	807.88	701.54	884.36	700.25	895.29	728.53	772.92	697.69	782.76	785.69	798.89	735.48	0	761.78	708.17	706.2	755
4.5839e+13	883.62	695.81	759.57	706.43	732.92	851.57	840.5	735.73	731.72	741.38	769.76	788.38	891.82	739.15	762.12	794.09	850.95	883.54	726.73	740.9	694.06	748.56	841.13	692.42	878.48	761.56	0	805.12	824.4	802.93	694.3	0	807.21	701.32	883.62	700.02	895.38	728.29	772.48	697.43	782.24	785.16	798.36	734.97	0	761.14	707.93	705.61	744.45
4.5885e+13	915.44	696.5	760.56	707.25	733.61	853.15	841.69	736.4	732.89	742.45	770.9	789.6	893.14	739.88	764.02	795.72	852.62	884.91	727.42	742.42	694.88	749.49	843.42	693.12	879.8	762.7	0	806.67	826.16	804.32	695.41	690.47	808.9	702.02	882.11	700.85	896.06	728.97	773.61	698.14	783.58	786.52	799.73	736.27	0	762.78	708.62	707.07	754.22
4.593e+13	898.33	696.26	760.18	706.94	733.36	852.52	840.32	736.16	732.42	742.03	770.45	789.13	892.36	739.61	763.29	795.07	851.96	883.85	727.17	741.81	694.57	749.13	841.96	692.87	879.28	762.26	0	806.06	825.46	803.78	695.14	690.18	808.23	701.8	883.69	700.62	895.17	728.72	773.17	697.88	783.05	785.98	799.19	735.75	0	762.12	708.37	706.5	762.15
4.5976e+13	887.37	696.03	759.8	706.63	733.11	851.9	840.76	735.92	731.97	741.62	770.01	788.66	891.95	739.35	762.51	794.42	851.29	883.65	726.92	741.21	694.26	748.77	841.35	692.64	878.75	761.81	0	805.44	824.76	803.23	694.86	0	807.56	701.58	884.27	700.39	895.45	728.48	772.73	697.63	782.52	785.45	798.66	735.24	0	761.47	708.12	705.91	748.74
4.6022e+13	879.79	695.79	759.42	706.32	732.87	851.27	839.83	735.67	731.51	741.2	769.57	788.19	891.68	739.08	761.75	793.78	850.62	883.34	726.67	740.61	693.95	748.42	840.81	692.4	878.22	761.37	0	804.83	824.06	802.69	694.58	0	806.89	701.36	882.53	700.16	895.13	728.24	772.3	697.38	782	784.92	798.13	734.74	0	760.82	707.88	705.34	740.27
4.6067e+13	906.43	696.47	760.41	707.13	733.55	852.85	840.41	736.35	732.67	742.27	770.71	789.4	892.74	739.8	763.66	795.4	852.29	884.27	727.36	742.12	694.76	749.35	842.61	693.09	879.55	762.51	0	806.38	825.81	804.08	695.68	690.37	808.57	702.06	882.31	700.98	895.34	728.91	773.43	698.08	783.34	786.27	799.49	736.03	0	762.45	708.56	706.8	771.58
4.6113e+13	891.77	696.24	760.03	706.82	733.3	852.22	840.7	736.1	732.22	741.85	770.26	788.93	892.11	739.54	762.9	794.76	851.62	883.71	727.11	741.52	694.46	748.99	841.57	692.85	879.02	762.06	0	805.76	825.11	803.54	695.41	690.09	807.9	701.84	884.44	700.75	895.36	728.67	772.99	697.82	782.81	785.74	798.96	735.51	0	761.8	708.32	706.22	754
4.6158e+13	883.05	696	759.65	706.51	733.05	851.6	840.47	735.86	731.76	741.44	769.82	788.46	891.84	739.27	762.12	794.11	850.96	883.56	726.85	740.92	694.15	748.63	841.13	692.61	878.49	761.62	0	805.15	824.41	803	695.13	0	807.23	701.62	883.52	700.52	895.39	728.43	772.55	697.57	782.28	785.2	798.43	735	0	761.15	708.07	705.63	743.82
4.6204e+13	916.91	696.68	760.64	707.33	733.74	853.17	841.5	736.53	732.93	742.5	770.96	789.68	893.13	740	764.02	795.74	852.63	884.86	727.55	742.44	694.96	749.56	843.36	693.31	879.82	762.76	0	806.7	826.17	804.39	696.2	690.56	808.92	702.31	881.92	701.33	895.97	729.1	773.68	698.28	783.62	786.56	799.79	736.3	690.16	762.78	708.75	707.09	765.15
4.6249e+13	897.25	696.45	760.26	707.02	733.49	852.55	840.42	736.29	732.46	742.08	770.52	789.21	892.35	739.73	763.28	795.09	851.96	883.85	727.29	741.83	694.65	749.21	841.93	693.06	879.29	762.31	0	806.09	825.47	803.84	695.93	690.28	808.25	702.1	883.91	701.11	895.22	728.86	773.24	698.02	783.09	786.03	799.26	735.78	0	762.13	708.51	706.51	760.79
4.6295e+13	886.71	696.21	759.88	706.71	733.24	851.92	840.79	736.05	732.01	741.67	770.07	788.74	891.97	739.46	762.5	794.44	851.29	883.68	727.04	741.22	694.34	748.85	841.37	692.82	878.76	761.86	0	805.47	824.77	803.3	695.66	0	807.57	701.88	884.22	700.88	895.49	728.61	772.8	697.76	782.57	785.49	798.72	735.27	0	761.48	708.26	705.93	747.98
4.6341e+13	879.29	695.97	759.5	706.4	733	851.3	839.74	735.81	731.55	741.26	769.63	788.27	891.69	739.2	761.75	793.8	850.63	883.33	726.79	740.62	694.04	748.49	840.8	692.58	878.23	761.42	0	804.86	824.07	802.76	695.4	0	806.91	701.66	882.38	700.65	895.1	728.37	772.36	697.51	782.04	784.96	798.19	734.77	0	760.83	708.01	705.36	739.75
4.6386e+13	904.8	696.65	760.48	707.22	733.68	852.87	840.38	736.48	732.71	742.32	770.77	789.48	892.71	739.92	763.66	795.42	852.3	884.22	727.48	742.14	694.85	749.42	842.53	693.28	879.56	762.56	0	806.41	825.82	804.15	696.44	690.46	808.59	702.35	882.61	701.45	895.31	729.04	773.49	698.21	783.38	786.31	799.55	736.05	690.15	762.46	708.7	706.81	769.89
4.6432e+13	890.97	696.42	760.1	706.9	733.43	852.24	840.78	736.23	732.25	741.9	770.32	789.01	892.12	739.65	762.89	794.77	851.63	883.74	727.23	741.53	694.54	749.06	841.58	693.03	879.03	762.11	0	805.79	825.12	803.61	696.18	690.18	807.92	702.13	884.49	701.23	895.42	728.8	773.05	697.96	782.85	785.78	799.02	735.54	0	761.81	708.45	706.23	753.04
4.6477e+13	882.5	696.18	759.72	706.59	733.18	851.62	840.42	735.99	731.8	741.49	769.88	788.54	891.86	739.38	762.12	794.13	850.96	883.57	726.98	740.93	694.23	748.71	841.14	692.79	878.51	761.67	0	805.18	824.42	803.07	695.91	0	807.25	701.91	883.4	701	895.4	728.56	772.61	697.7	782.33	785.24	798.49	735.03	0	761.16	708.21	705.65	743.21
4.6523e+13	915.8	696.86	760.71	707.41	733.86	853.19	841.3	736.66	732.96	742.55	771.02	789.75	893.11	740.11	764.02	795.75	852.64	884.8	727.67	742.45	695.04	749.64	843.28	693.49	879.83	762.81	690.2	806.73	826.18	804.45	696.93	690.65	808.93	702.6	881.81	701.79	895.89	729.23	773.74	698.4	783.66	786.6	799.85	736.33	690.37	762.79	708.89	707.1	771.66
4.6568e+13	896.22	696.62	760.33	707.1	733.61	852.57	840.52	736.42	732.5	742.13	770.58	789.28	892.34	739.84	763.28	795.1	851.97	883.86	727.41	741.84	694.73	749.28	841.9	693.25	879.3	762.36	0	806.11	825.48	803.91	696.68	690.36	808.26	702.38	884.1	701.57	895.28	728.98	773.3	698.15	783.13	786.07	799.32	735.81	690.14	762.13	708.64	706.53	759.51
4.6614e+13	886.08	696.39	759.95	706.79	733.37	851.94	840.81	736.17	732.04	741.72	770.13	788.81	891.99	739.57	762.49	794.46	851.3	883.71	727.16	741.24	694.42	748.92	841.38	692.99	878.78	761.92	0	805.5	824.77	803.37	696.42	690.08	807.59	702.16	884.16	701.35	895.52	728.74	772.86	697.89	782.61	785.53	798.78	735.3	0	761.49	708.39	705.94	747.25
4.666e+13	878.8	696.15	759.57	706.48	733.12	851.32	839.65	735.93	731.59	741.31	769.69	788.34	891.69	739.31	761.75	793.82	850.63	883.32	726.91	740.64	694.12	748.57	840.77	692.75	878.25	761.47	0	804.89	824.08	802.83	696.16	0	806.92	701.94	882.23	701.12	895.08	728.5	772.43	697.64	782.08	785	798.25	734.79	0	760.84	708.15	705.38	739.23
4.6705e+13	903.29	696.83	760.56	707.29	733.8	852.89	840.38	736.6	732.75	742.37	770.83	789.55	892.68	740.03	763.65	795.43	852.3	884.18	727.6	742.15	694.92	749.49	842.46	693.45	879.57	762.61	690.57	806.44	825.83	804.21	697.16	690.55	808.6	702.62	882.91	701.9	895.3	729.17	773.55	698.34	783.42	786.35	799.61	736.08	690.36	762.46	708.83	706.82	768.21
4.6751e+13	890.21	696.59	760.17	706.98	733.55	852.27	840.85	736.36	732.29	741.95	770.38	789.08	892.13	739.76	762.88	794.79	851.64	883.77	727.35	741.54	694.61	749.14	841.59	693.21	879.05	762.16	690.27	805.82	825.13	803.67	696.9	690.26	807.93	702.41	884.52	701.68	895.48	728.93	773.11	698.08	782.89	785.82	799.08	735.57	690.13	761.81	708.58	706.24	752.13
4.6796e+13	881.95	696.36	759.79	706.67	733.3	851.64	840.37	736.12	731.83	741.54	769.94	788.61	891.87	739.49	762.11	794.15	850.97	883.58	727.09	740.94	694.31	748.78	841.13	692.96	878.52	761.72	0	805.21	824.43	803.13	696.65	0	807.26	702.19	883.28	701.46	895.39	728.68	772.68	697.83	782.36	785.28	798.55	735.06	0	761.16	708.34	705.66	742.62
4.6842e+13	913.89	697.03	760.78	707.49	733.98	853.21	841.12	736.78	733	742.6	771.08	789.83	893.08	740.22	764.01	795.77	852.64	884.74	727.78	742.46	695.12	749.71	843.2	693.65	879.84	762.86	691.23	806.76	826.18	804.51	697.62	690.74	808.94	702.87	881.81	702.23	895.8	729.35	773.8	698.53	783.7	786.64	799.91	736.35	690.57	762.8	709.01	707.12	774.55
4.6887e+13	895.24	696.8	760.4	707.17	733.73	852.59	840.62	736.54	732.54	742.18	770.63	789.35	892.33	739.95	763.27	795.12	851.97	883.87	727.53	741.85	694.8	749.35	841.88	693.41	879.32	762.41	690.94	806.14	825.48	803.97	697.37	690.45	808.27	702.65	884.27	702.01	895.34	729.11	773.36	698.27	783.17	786.1	799.37	735.84	690.34	762.14	708.77	706.54	758.3
4.6933e+13	885.46	696.56	760.02	706.86	733.48	851.96	840.81	736.3	732.08	741.77	770.19	788.88	892.01	739.68	762.48	794.47	851.3	883.73	727.28	741.25	694.5	748.99	841.39	693.17	878.79	761.96	690.63	805.53	824.78	803.43	697.12	690.16	807.6	702.43	884.09	701.79	895.55	728.87	772.92	698.02	782.65	785.57	798.84	735.33	690.11	761.49	708.52	705.96	746.54
4.6978e+13	878.32	696.32	759.64	706.55	733.24	851.34	839.54	736.06	731.63	741.35	769.75	788.42	891.7	739.41	761.74	793.83	850.64	883.31	727.03	740.65	694.19	748.64	840.75	692.92	878.26	761.52	690.34	804.92	824.08	802.89	696.87	0	806.93	702.22	882.06	701.57	895.04	728.63	772.49	697.76	782.12	785.04	798.31	734.82	0	760.84	708.28	705.4	738.73
4.7024e+13	901.89	697	760.62	707.37	733.91	852.91	840.41	736.72	732.78	742.41	770.88	789.63	892.66	740.13	763.64	795.45	852.31	884.14	727.71	742.16	695	749.56	842.39	693.61	879.58	762.66	691.59	806.46	825.83	804.27	697.83	690.63	808.61	702.89	883.2	702.33	895.31	729.29	773.61	698.46	783.45	786.39	799.67	736.1	690.56	762.47	708.95	706.83	766.57
4.707e+13	889.47	696.76	760.24	707.06	733.67	852.28	840.91	736.48	732.32	742	770.44	789.15	892.14	739.87	762.87	794.8	851.64	883.81	727.46	741.55	694.69	749.2	841.6	693.38	879.06	762.21	691.29	805.84	825.13	803.73	697.58	690.34	807.94	702.67	884.54	702.11	895.53	729.05	773.17	698.21	782.93	785.85	799.13	735.59	690.32	761.82	708.71	706.25	751.25
4.7115e+13	881.42	696.52	759.86	706.75	733.42	851.66	840.31	736.24	731.87	741.58	769.99	788.68	891.89	739.6	762.1	794.16	850.97	883.58	727.21	740.95	694.38	748.85	841.13	693.13	878.53	761.76	691	805.23	824.43	803.19	697.34	690.06	807.27	702.46	883.15	701.89	895.39	728.81	772.73	697.95	782.4	785.32	798.6	735.08	690.09	761.17	708.46	705.68	742.04
4.7161e+13	911.82	697.2	760.85	707.56	734.09	853.23	840.96	736.9	733.03	742.64	771.13	789.9	893.05	740.32	764.01	795.78	852.64	884.67	727.89	742.46	695.2	749.77	843.12	693.81	879.85	762.9	692.21	806.78	826.19	804.57	698.27	690.82	808.95	703.12	881.91	702.64	895.72	729.47	773.86	698.64	783.74	786.68	799.96	736.37	690.77	762.8	709.14	707.13	775.14
4.7206e+13	894.31	696.96	760.47	707.25	733.85	852.6	840.71	736.66	732.57	742.22	770.68	789.42	892.33	740.05	763.26	795.13	851.97	883.88	727.64	741.86	694.88	749.42	841.86	693.57	879.33	762.45	691.93	806.16	825.49	804.03	698.03	690.53	808.28	702.91	884.4	702.43	895.4	729.23	773.42	698.39	783.21	786.14	799.43	735.86	690.53	762.14	708.89	706.55	757.16
4.7252e+13	884.85	696.72	760.09	706.94	733.6	851.98	840.8	736.41	732.11	741.81	770.24	788.95	892.03	739.78	762.47	794.49	851.31	883.75	727.39	741.26	694.57	749.06	841.4	693.34	878.8	762.01	691.64	805.55	824.78	803.49	697.79	690.24	807.61	702.69	884.01	702.21	895.57	728.99	772.98	698.14	782.68	785.6	798.9	735.35	690.3	761.5	708.64	705.97	745.86
4.7297e+13	880.32	697.39	761.07	707.75	734.27	853.55	842.29	737.08	733.27	742.87	771.38	790.17	893.4	740.5	764.36	796.11	852.98	885.23	728.07	742.78	695.4	749.99	843.81	694.01	880.12	763.15	692.81	807.1	826.54	804.87	698.7	691.02	809.29	703.36	882.76	702.95	896.42	729.65	774.11	698.83	784.02	786.96	800.26	736.64	691	763.13	709.32	707.41	736.64
[truncated: 451 more columns]
