# Supplementary material for: Determining the current size and state of subvolcanic magma reservoirs
Source: Nat Commun. 2020 Nov 5;11:5477. doi: 10.1038/s41467-020-19084-2 (PMC7644707; doi:10.1038/s41467-020-19084-2)
Supplement: Supplementary file 5 — Supplementary Data 2 [file 41467_2020_19084_MOESM5_ESM.zip › Supplementary data/Tt15_st_MU_rad10_0.0050.txt]

5.8108e+10	0	0	0	0	0	0	0	0	0	0	0	0	0	0	0	0	0	0	0	0	0	0	0	0	0	0	0	0	0	0	0	0	0	0	0	0	0	0	0	0	0	0	0	0	0	0	0	0	0
1.1622e+11	0	0	0	0	0	0	0	0	0	0	0	0	0	0	0	0	0	0	0	0	0	0	0	0	0	0	0	0	0	0	0	0	0	0	0	0	0	0	0	0	0	0	0	0	0	0	0	0	0
1.7432e+11	0	0	0	0	0	0	0	0	0	0	0	0	0	0	0	0	0	0	0	0	0	0	0	0	0	0	0	0	0	0	0	0	0	0	0	0	0	0	0	0	0	0	0	0	0	0	0	0	0
2.3243e+11	0	0	0	0	0	0	0	0	0	0	0	0	0	0	0	0	0	0	0	0	0	0	0	0	0	0	0	0	0	0	0	0	0	0	0	0	0	0	0	0	0	0	0	0	0	0	0	0	0
2.9054e+11	0	0	0	0	0	0	0	0	0	0	0	0	0	0	0	0	0	0	0	0	0	0	0	0	0	0	0	0	0	0	0	0	0	0	0	0	0	0	0	0	0	0	0	0	0	0	0	0	0
3.4865e+11	0	0	0	0	0	0	0	0	0	0	0	0	0	0	0	0	0	0	0	0	0	0	0	0	0	0	0	0	0	0	0	0	0	0	0	0	0	0	0	0	0	0	0	0	0	0	0	0	0
4.0676e+11	0	0	0	0	0	0	0	0	0	0	0	0	0	0	0	0	0	0	0	0	0	0	0	0	0	0	0	0	0	0	0	0	0	0	0	0	0	0	0	0	0	0	0	0	0	0	0	0	0
4.6486e+11	0	0	0	0	0	0	0	0	0	0	0	0	0	0	0	0	0	0	0	0	0	0	0	0	0	0	0	0	0	0	0	0	0	0	0	0	0	0	0	0	0	0	0	0	0	0	0	0	0
5.2297e+11	0	0	0	0	0	0	0	0	0	0	0	0	0	0	0	0	0	0	0	0	0	0	0	0	0	0	0	0	0	0	0	0	0	0	0	0	0	0	0	0	0	0	0	0	0	0	0	0	0
5.8108e+11	0	0	0	0	0	0	0	0	0	0	0	0	0	0	0	0	0	0	0	0	0	0	0	0	0	0	0	0	0	0	0	0	0	0	0	0	0	0	0	0	0	0	0	0	0	0	0	0	0
6.3919e+11	0	0	0	0	0	0	0	0	0	0	0	0	0	0	0	0	0	0	0	0	0	0	0	0	0	0	0	0	0	0	0	0	0	0	0	0	0	0	0	0	0	0	0	0	0	0	0	0	0
6.973e+11	0	0	0	0	0	0	0	0	0	0	0	0	0	0	0	0	0	0	0	0	0	0	0	0	0	0	0	0	0	0	0	0	0	0	0	0	0	0	0	0	0	0	0	0	0	0	0	0	0
7.554e+11	0	0	0	0	0	0	0	0	0	0	0	0	0	0	0	0	0	0	0	0	0	0	0	0	0	0	0	0	0	0	0	0	0	0	0	0	0	0	0	0	0	0	0	0	0	0	0	0	0
8.1351e+11	0	0	0	0	0	0	0	0	0	0	0	0	0	0	0	0	0	0	0	0	0	0	0	0	0	0	0	0	0	0	0	0	0	0	0	0	0	0	0	0	0	0	0	0	0	0	0	0	0
8.7162e+11	0	0	0	0	0	0	0	0	0	0	0	0	0	0	0	0	0	0	0	0	0	0	0	0	0	0	0	0	0	0	0	0	0	0	0	0	0	0	0	0	0	0	0	0	0	0	0	0	0
9.2973e+11	0	0	0	0	0	0	0	0	0	0	0	0	0	0	0	0	0	0	0	0	0	0	0	0	0	0	0	0	0	0	0	0	0	0	0	0	0	0	0	0	0	0	0	0	0	0	0	0	0
9.8784e+11	0	0	0	0	0	0	0	0	0	0	0	0	0	0	0	0	0	0	0	0	0	0	0	0	0	0	0	0	0	0	0	0	0	0	0	0	0	0	0	0	0	0	0	0	0	0	0	0	0
1.0459e+12	0	0	0	0	0	0	0	0	0	0	0	0	0	0	0	0	0	0	0	0	0	0	0	0	0	0	0	0	0	0	0	0	0	0	0	0	0	0	0	0	0	0	0	0	0	0	0	0	0
1.1041e+12	0	0	0	0	0	0	0	0	0	0	0	0	0	0	0	0	0	0	0	0	0	0	0	0	0	0	0	0	0	0	0	0	0	0	0	0	0	0	0	0	0	0	0	0	0	0	0	0	0
1.1622e+12	0	0	0	0	0	0	0	0	0	0	0	0	0	0	0	0	0	0	0	0	0	0	0	0	0	0	0	0	0	0	0	0	0	0	0	0	0	0	0	0	0	0	0	0	0	0	0	0	0
1.2203e+12	0	0	0	0	0	0	0	0	0	0	0	0	0	0	0	0	0	0	0	0	0	0	0	0	0	0	0	0	0	0	0	0	0	0	0	0	0	0	0	0	0	0	0	0	0	0	0	0	0
1.2784e+12	0	0	0	0	0	0	0	0	0	0	0	0	0	0	0	0	0	0	0	0	0	0	0	0	0	0	0	0	0	0	0	0	0	0	0	0	0	0	0	0	0	0	0	0	0	0	0	0	0
1.3365e+12	0	0	0	0	0	0	0	0	0	0	0	0	0	0	0	0	0	0	0	0	0	0	0	0	0	0	0	0	0	0	0	0	0	0	0	0	0	0	0	0	0	0	0	0	0	0	0	0	0
1.3946e+12	0	0	0	0	0	0	0	0	0	0	0	0	0	0	0	0	0	0	0	0	0	0	0	0	0	0	0	0	0	0	0	0	0	0	0	0	0	0	0	0	0	0	0	0	0	0	0	0	0
1.4527e+12	0	0	0	0	0	0	0	0	0	0	0	0	0	0	0	0	0	0	0	0	0	0	0	0	0	0	0	0	0	0	0	0	0	0	0	0	0	0	0	0	0	0	0	0	0	0	0	0	0
1.5108e+12	0	0	0	0	0	0	0	0	0	0	0	0	0	0	0	0	0	0	0	0	0	0	0	0	0	0	0	0	0	0	0	0	0	0	0	0	0	0	0	0	0	0	0	0	0	0	0	0	0
1.5689e+12	0	0	0	0	0	0	0	0	0	0	0	0	0	0	0	0	0	0	0	0	0	0	0	0	0	0	0	0	0	0	0	0	0	0	0	0	0	0	0	0	0	0	0	0	0	0	0	0	0
1.627e+12	0	0	0	0	0	0	0	0	0	0	0	0	0	0	0	0	0	0	0	0	0	0	0	0	0	0	0	0	0	0	0	0	0	0	0	0	0	0	0	0	0	0	0	0	0	0	0	0	0
1.6851e+12	0	0	0	0	0	0	0	0	0	0	0	0	0	0	0	0	0	0	0	0	0	0	0	0	0	0	0	0	0	0	0	0	0	0	0	0	0	0	0	0	0	0	0	0	0	0	0	0	0
1.7432e+12	0	0	0	0	0	0	0	0	0	0	0	0	0	0	0	0	0	0	0	0	0	0	0	0	0	0	0	0	0	0	0	0	0	0	0	0	0	0	0	0	0	0	0	0	0	0	0	0	0
1.8013e+12	0	0	0	0	0	0	0	0	0	0	0	0	0	0	0	0	0	0	0	0	0	0	0	0	0	0	0	0	0	0	0	0	0	0	0	0	0	0	0	0	0	0	0	0	0	0	0	0	0
1.8595e+12	0	0	0	0	0	0	0	0	0	0	0	0	0	0	0	0	0	0	0	0	0	0	0	0	0	0	0	0	0	0	0	0	0	0	0	0	0	0	0	0	0	0	0	0	0	0	0	0	0
1.9176e+12	0	0	0	0	0	0	0	0	0	0	0	0	0	0	0	0	0	0	0	0	0	0	0	0	0	0	0	0	0	0	0	0	0	0	0	0	0	0	0	0	0	0	0	0	0	0	0	0	0
1.9757e+12	0	0	0	0	0	0	0	0	0	0	0	0	0	0	0	0	0	0	0	0	0	0	0	0	0	0	0	0	0	0	0	0	0	0	0	0	0	0	0	0	0	0	0	0	0	0	0	0	0
2.0338e+12	0	0	0	0	0	0	0	0	0	0	0	0	0	0	0	0	0	0	0	0	0	0	0	0	0	0	0	0	0	0	0	0	0	0	0	0	0	0	0	0	0	0	0	0	0	0	0	0	0
2.0919e+12	0	0	0	0	0	0	0	0	0	0	0	0	0	0	0	0	0	0	0	0	0	0	0	0	0	0	0	0	0	0	0	0	0	0	0	0	0	0	0	0	0	0	0	0	0	0	0	0	0
2.15e+12	0	0	0	0	0	0	0	0	0	0	0	0	0	0	0	0	0	0	0	0	0	0	0	0	0	0	0	0	0	0	0	0	0	0	0	0	0	0	0	0	0	0	0	0	0	0	0	0	0
2.2081e+12	0	0	0	0	0	0	0	0	0	0	0	0	0	0	0	0	0	0	0	0	0	0	0	0	0	0	0	0	0	0	0	0	0	0	0	0	0	0	0	0	0	0	0	0	0	0	0	0	0
2.2662e+12	0	0	0	0	0	0	0	0	0	0	0	0	0	0	0	0	0	0	0	0	0	0	0	0	0	0	0	0	0	0	0	0	0	0	0	0	0	0	0	0	0	0	0	0	0	0	0	0	0
2.3243e+12	0	0	0	0	0	0	0	0	0	0	0	0	0	0	0	0	0	0	0	0	0	0	0	0	0	0	0	0	0	0	0	0	0	0	0	0	0	0	0	0	0	0	0	0	0	0	0	0	0
2.3824e+12	0	0	0	0	0	0	0	0	0	0	0	0	0	0	0	0	0	0	0	0	0	0	0	0	0	0	0	0	0	0	0	0	0	0	0	0	0	0	0	0	0	0	0	0	0	0	0	0	0
2.4405e+12	0	0	0	0	0	0	0	0	0	0	0	0	0	0	0	0	0	0	0	0	0	0	0	0	0	0	0	0	0	0	0	0	0	0	0	0	0	0	0	0	0	0	0	0	0	0	0	0	0
2.4986e+12	0	0	0	0	0	0	0	0	0	0	0	0	0	0	0	0	0	0	0	0	0	0	0	0	0	0	0	0	0	0	0	0	0	0	0	0	0	0	0	0	0	0	0	0	0	0	0	0	0
2.5568e+12	0	0	0	0	0	0	0	0	0	0	0	0	0	0	0	0	0	0	0	0	0	0	0	0	0	0	0	0	0	0	0	0	0	0	0	0	0	0	0	0	0	0	0	0	0	0	0	0	0
2.6149e+12	0	0	0	0	0	0	0	0	0	0	0	0	0	0	0	0	0	0	0	0	0	0	0	0	0	0	0	0	0	0	0	0	0	0	0	0	0	0	0	0	0	0	0	0	0	0	0	0	0
2.673e+12	0	0	0	0	0	0	0	0	0	0	0	0	0	0	0	0	0	0	0	0	0	0	0	0	0	0	0	0	0	0	0	0	0	0	0	0	0	0	0	0	0	0	0	0	0	0	0	0	0
2.7311e+12	0	0	0	0	0	0	0	0	0	0	0	0	0	0	0	0	0	0	0	0	0	0	0	0	0	0	0	0	0	0	0	0	0	0	0	0	0	0	0	0	0	0	0	0	0	0	0	0	0
2.7892e+12	0	0	0	0	0	0	0	0	0	0	0	0	0	0	0	0	0	0	0	0	0	0	0	0	0	0	0	0	0	0	0	0	0	0	0	0	0	0	0	0	0	0	0	0	0	0	0	0	0
2.8473e+12	0	0	0	0	0	729.78	0	0	0	0	731.7	0	0	0	0	731.83	0	0	731.59	728.43	0	718.45	0	0	0	0	731.75	722.72	0	0	731.69	0	0	0	0	0	0	717.79	731.02	0	0	0	0	0	729.78	0	0	0	0
2.9054e+12	0	0	0	0	0	0	0	0	0	0	0	0	0	0	0	0	0	0	0	0	0	0	0	0	0	0	0	0	0	0	0	0	0	0	0	0	0	0	0	0	0	0	0	0	0	0	0	0	0
2.9635e+12	0	0	0	0	0	0	0	0	0	0	0	0	0	0	0	0	0	0	0	0	0	0	0	0	0	0	0	0	0	0	0	0	0	0	0	0	0	0	0	0	0	0	0	0	0	0	0	0	0
3.0216e+12	0	0	0	0	0	0	0	0	0	0	0	0	0	0	0	0	0	0	0	0	0	0	0	0	0	0	0	0	0	0	0	0	0	0	0	0	0	0	0	0	0	0	0	0	0	0	0	0	0
3.0797e+12	0	0	0	0	0	0	0	0	0	0	0	0	0	0	0	0	0	0	0	0	0	0	0	0	0	0	0	0	0	0	0	0	0	0	0	0	0	0	0	0	0	0	0	0	0	0	0	0	0
3.1378e+12	0	0	0	0	0	0	0	0	0	0	0	0	0	0	0	0	0	0	0	0	0	0	0	0	0	0	0	0	0	0	0	0	0	0	0	0	0	0	0	0	0	0	0	0	0	0	0	0	0
3.1959e+12	0	0	0	0	0	0	0	0	0	0	0	0	0	0	0	0	0	0	0	0	0	0	0	0	0	0	0	0	0	0	0	0	0	0	0	0	0	0	0	0	0	0	0	0	0	0	0	0	0
3.2541e+12	0	0	0	0	0	0	0	0	0	0	0	0	0	0	0	0	0	0	0	0	0	0	0	0	0	0	0	0	0	0	0	0	0	0	0	0	0	0	0	0	0	0	0	0	0	0	0	0	0
3.3122e+12	0	0	0	0	0	0	0	0	0	0	0	0	0	0	0	0	0	0	0	0	0	0	0	0	0	0	0	0	0	0	0	0	0	0	0	0	0	0	0	0	0	0	0	0	0	0	0	0	0
3.3703e+12	0	0	0	0	0	0	0	0	0	0	0	0	0	0	0	0	0	0	0	0	0	0	0	0	0	0	0	0	0	0	0	0	0	0	0	0	0	0	0	0	0	0	0	0	0	0	0	0	0
3.4284e+12	0	0	0	0	0	0	0	0	0	0	0	0	0	0	0	0	0	0	0	0	0	0	0	0	0	0	0	0	0	0	0	0	0	0	0	0	0	0	0	0	0	0	0	0	0	0	0	0	0
3.4865e+12	0	0	0	0	0	0	0	0	0	0	0	0	0	0	0	0	0	0	0	0	0	0	0	0	0	0	0	0	0	0	0	0	0	0	0	0	0	0	0	0	0	0	0	0	0	0	0	0	0
3.5446e+12	0	0	0	0	0	0	0	0	0	0	0	0	0	0	0	0	0	0	0	0	0	0	0	0	0	0	0	0	0	0	0	0	0	0	0	0	0	0	0	0	0	0	0	0	0	0	0	0	0
3.6027e+12	0	0	0	0	0	0	0	0	0	0	0	0	0	0	0	0	0	0	0	0	0	0	0	0	0	0	0	0	0	0	0	0	0	0	0	0	0	0	0	0	0	0	0	0	0	0	0	0	0
3.6608e+12	0	0	0	0	0	0	0	0	0	0	0	0	0	0	0	0	0	0	0	0	0	0	0	0	0	0	0	0	0	0	0	0	0	0	0	0	0	0	0	0	0	0	0	0	0	0	0	0	0
3.7189e+12	0	0	0	0	0	0	0	0	0	0	0	0	0	0	0	0	0	0	0	0	0	0	0	0	0	0	0	0	0	0	0	0	0	0	0	0	0	0	0	0	0	0	0	0	0	0	0	0	0
3.777e+12	0	0	0	0	0	0	0	0	0	0	0	0	0	0	0	0	0	0	0	0	0	0	0	0	0	0	0	0	0	0	0	0	0	0	0	0	0	0	0	0	0	0	0	0	0	0	0	0	0
3.8351e+12	0	0	0	0	0	0	0	0	0	0	0	0	0	0	0	0	0	0	0	0	0	0	0	0	0	0	0	0	0	0	0	0	0	0	0	0	0	0	0	0	0	0	0	0	0	0	0	0	0
3.8932e+12	0	0	0	0	0	0	0	0	0	0	0	0	0	0	0	0	0	0	0	0	0	0	0	0	0	0	0	0	0	0	0	0	0	0	0	0	0	0	0	0	0	0	0	0	0	0	0	0	0
3.9513e+12	0	0	0	0	0	0	0	0	0	0	0	0	0	0	0	0	0	0	0	0	0	0	0	0	0	0	0	0	0	0	0	0	0	0	0	0	0	0	0	0	0	0	0	0	0	0	0	0	0
4.0095e+12	0	0	0	0	0	0	0	0	0	0	0	0	0	0	0	0	0	0	0	0	0	0	0	0	0	0	0	0	0	0	0	0	0	0	0	0	0	0	0	0	0	0	0	0	0	0	0	0	0
4.0676e+12	0	0	0	0	0	0	0	0	0	0	0	0	0	0	0	0	0	0	0	0	0	0	0	0	0	0	0	0	0	0	0	0	0	0	0	0	0	0	0	0	0	0	0	0	0	0	0	0	0
4.1257e+12	0	0	0	0	0	0	0	0	0	0	0	0	0	0	0	0	0	0	0	0	0	0	0	0	0	0	0	0	0	0	0	0	0	0	0	0	0	0	0	0	0	0	0	0	0	0	0	0	0
4.1838e+12	0	0	0	0	0	0	0	0	0	0	0	0	0	0	0	0	0	0	0	0	0	0	0	0	0	0	0	0	0	0	0	0	0	0	0	0	0	0	0	0	0	0	0	0	0	0	0	0	0
4.2419e+12	0	0	0	0	0	0	0	0	0	0	0	0	0	0	0	0	0	0	0	0	0	0	0	0	0	0	0	0	0	0	0	0	0	0	0	0	0	0	0	0	0	0	0	0	0	0	0	0	0
4.3e+12	0	0	0	0	0	0	0	0	0	0	0	0	0	0	0	0	0	0	0	0	0	0	0	0	0	0	0	0	0	0	0	0	0	0	0	0	0	0	0	0	0	0	0	0	0	0	0	0	0
4.3581e+12	0	0	0	0	0	0	0	0	0	0	0	0	0	0	0	0	0	0	0	0	0	0	0	0	0	0	0	0	0	0	0	0	0	0	0	0	0	0	0	0	0	0	0	0	0	0	0	0	0
4.4162e+12	0	0	0	0	0	0	0	0	0	0	0	0	0	0	0	0	0	0	0	0	0	0	0	0	0	0	0	0	0	0	0	0	0	0	0	0	0	0	0	0	0	0	0	0	0	0	0	0	0
4.4743e+12	0	0	0	0	0	0	0	0	0	0	0	0	0	0	0	0	0	0	0	0	0	0	0	0	0	0	0	0	0	0	0	0	0	0	0	0	0	0	0	0	0	0	0	0	0	0	0	0	0
4.5324e+12	0	0	0	0	0	0	0	0	0	0	0	0	0	0	0	0	0	0	0	0	0	0	0	0	0	0	0	0	0	0	0	0	0	0	0	0	0	0	0	0	0	0	0	0	0	0	0	0	0
4.5905e+12	0	0	0	0	0	0	0	0	0	0	0	0	0	0	0	0	0	0	0	0	0	0	0	0	0	0	0	0	0	0	0	0	0	0	0	0	0	0	0	0	0	0	0	0	0	0	0	0	0
4.6486e+12	0	0	0	0	0	0	0	0	0	0	0	0	0	0	0	0	0	0	0	0	0	0	0	0	0	0	0	0	0	0	0	0	0	0	0	0	0	0	0	0	0	0	0	0	0	0	0	0	0
4.7068e+12	0	0	0	0	0	0	0	0	0	0	0	0	0	0	0	0	0	0	0	0	0	0	0	0	0	0	0	0	0	0	0	0	0	0	0	0	0	0	0	0	0	0	0	0	0	0	0	0	0
4.7649e+12	0	0	0	0	0	0	0	0	0	0	0	0	0	0	0	0	0	0	0	0	0	0	0	0	0	0	0	0	0	0	0	0	0	0	0	0	0	0	0	0	0	0	0	0	0	0	0	0	0
4.823e+12	0	0	0	0	0	0	0	0	0	0	0	0	0	0	0	0	0	0	0	0	0	0	0	0	0	0	0	0	0	0	0	0	0	0	0	0	0	0	0	0	0	0	0	0	0	0	0	0	0
4.8811e+12	0	0	0	0	0	0	0	0	0	0	0	0	0	0	0	0	0	0	0	0	0	0	0	0	0	0	0	0	0	0	0	0	0	0	0	0	0	0	0	0	0	0	0	0	0	0	0	0	0
4.9392e+12	0	0	0	0	0	0	0	0	0	0	0	0	0	0	0	0	0	0	0	0	0	0	0	0	0	0	0	0	0	0	0	0	0	0	0	0	0	0	0	0	0	0	0	0	0	0	0	0	0
4.9973e+12	0	0	0	0	0	0	0	0	0	0	0	0	0	0	0	0	0	0	0	0	0	0	0	0	0	0	0	0	0	0	0	0	0	0	0	0	0	0	0	0	0	0	0	0	0	0	0	0	0
5.0554e+12	0	0	0	0	0	0	0	0	0	0	0	0	0	0	0	0	0	0	0	0	0	0	0	0	0	0	0	0	0	0	0	0	0	0	0	0	0	0	0	0	0	0	0	0	0	0	0	0	0
5.1135e+12	0	0	0	0	0	0	0	0	0	0	0	0	0	0	0	0	0	0	0	0	0	0	0	0	0	0	0	0	0	0	0	0	0	0	0	0	0	0	0	0	0	0	0	0	0	0	0	0	0
5.1716e+12	0	0	0	0	0	0	0	0	0	0	0	0	0	0	0	0	0	0	0	0	0	0	0	0	0	0	0	0	0	0	0	0	0	0	0	0	0	0	0	0	0	0	0	0	0	0	0	0	0
5.2297e+12	0	0	0	0	0	0	0	0	0	0	0	0	0	0	0	0	0	0	0	0	0	0	0	0	0	0	0	0	0	0	0	0	0	0	0	0	0	0	0	0	0	0	0	0	0	0	0	0	0
5.2878e+12	0	0	0	0	0	0	0	0	0	0	0	0	0	0	0	0	0	0	0	0	0	0	0	0	0	0	0	0	0	0	0	0	0	0	0	0	0	0	0	0	0	0	0	0	0	0	0	0	0
5.3459e+12	0	0	0	0	0	0	0	0	0	0	0	0	0	0	0	0	0	0	0	0	0	0	0	0	0	0	0	0	0	0	0	0	0	0	0	0	0	0	0	0	0	0	0	0	0	0	0	0	0
5.404e+12	0	0	0	0	0	0	0	0	0	0	0	0	0	0	0	0	0	0	0	0	0	0	0	0	0	0	0	0	0	0	0	0	0	0	0	0	0	0	0	0	0	0	0	0	0	0	0	0	0
5.4622e+12	0	0	0	0	0	0	0	0	0	0	0	0	0	0	0	0	0	0	0	0	0	0	0	0	0	0	0	0	0	0	0	0	0	0	0	0	0	0	0	0	0	0	0	0	0	0	0	0	0
5.5203e+12	0	0	0	0	0	0	0	0	0	0	0	0	0	0	0	0	0	0	0	0	0	0	0	0	0	0	0	0	0	0	0	0	0	0	0	0	0	0	0	0	0	0	0	0	0	0	0	0	0
5.5784e+12	0	0	0	0	0	0	0	0	0	0	0	0	0	0	0	0	0	0	0	0	0	0	0	0	0	0	0	0	0	0	0	0	0	0	0	0	0	0	0	0	0	0	0	0	0	0	0	0	0
5.6365e+12	0	0	0	0	0	0	0	0	0	0	0	0	0	0	0	0	0	0	0	0	0	0	0	0	0	0	0	0	0	0	0	0	0	0	0	0	0	0	0	0	0	0	0	0	0	0	0	0	0
5.6946e+12	0	0	0	0	0	701.47	0	0	0	0	706.32	0	0	0	0	707.27	0	0	705.82	699.15	0	0	0	0	0	0	706.57	691.2	0	0	706.25	0	0	0	0	0	0	0	704.11	0	0	0	0	0	701.47	0	0	0	0
5.7527e+12	0	0	0	0	0	0	0	0	0	0	0	0	0	0	0	0	0	0	0	0	0	0	0	0	0	0	0	0	0	0	0	0	0	0	0	0	0	0	0	0	0	0	0	0	0	0	0	0	0
5.8108e+12	0	0	0	0	0	0	0	0	0	0	0	0	0	0	0	0	0	0	0	0	0	0	0	0	0	0	0	0	0	0	0	0	0	0	0	0	0	0	0	0	0	0	0	0	0	0	0	0	0
5.8689e+12	0	0	0	0	0	0	0	0	0	0	0	0	0	0	0	0	0	0	0	0	0	0	0	0	0	0	0	0	0	0	0	0	0	0	0	0	0	0	0	0	0	0	0	0	0	0	0	0	0
5.927e+12	0	0	0	0	0	0	0	0	0	0	0	0	0	0	0	0	0	0	0	0	0	0	0	0	0	0	0	0	0	0	0	0	0	0	0	0	0	0	0	0	0	0	0	0	0	0	0	0	0
5.9851e+12	0	0	0	0	0	0	0	0	0	0	0	0	0	0	0	0	0	0	0	0	0	0	0	0	0	0	0	0	0	0	0	0	0	0	0	0	0	0	0	0	0	0	0	0	0	0	0	0	0
6.0432e+12	0	0	0	0	0	0	0	0	0	0	0	0	0	0	0	0	0	0	0	0	0	0	0	0	0	0	0	0	0	0	0	0	0	0	0	0	0	0	0	0	0	0	0	0	0	0	0	0	0
6.1013e+12	0	0	0	0	0	0	0	0	0	0	0	0	0	0	0	0	0	0	0	0	0	0	0	0	0	0	0	0	0	0	0	0	0	0	0	0	0	0	0	0	0	0	0	0	0	0	0	0	0
6.1595e+12	0	0	0	0	0	832.65	0	0	0	0	841.07	0	0	0	0	842.77	0	0	840.2	828.46	0	802.36	0	0	0	0	841.53	813.03	0	0	840.96	0	0	0	0	0	0	800.73	837.28	0	0	0	0	0	832.65	0	0	0	0
6.2176e+12	0	0	0	0	0	0	0	0	0	0	0	0	0	0	0	0	0	0	0	0	0	0	0	0	0	0	0	0	0	0	0	0	0	0	0	0	0	0	0	0	0	0	0	0	0	0	0	0	0
6.2757e+12	0	0	0	0	0	0	0	0	0	0	0	0	0	0	0	0	0	0	0	0	0	0	0	0	0	0	0	0	0	0	0	0	0	0	0	0	0	0	0	0	0	0	0	0	0	0	0	0	0
6.3338e+12	0	0	0	0	0	0	0	0	0	0	0	0	0	0	0	0	0	0	0	0	0	0	0	0	0	0	0	0	0	0	0	0	0	0	0	0	0	0	0	0	0	0	0	0	0	0	0	0	0
6.3919e+12	0	0	0	0	0	0	0	0	0	0	0	0	0	0	0	0	0	0	0	0	0	0	0	0	0	0	0	0	0	0	0	0	0	0	0	0	0	0	0	0	0	0	0	0	0	0	0	0	0
6.45e+12	0	0	0	0	0	0	0	0	0	0	0	0	0	0	0	0	0	0	0	0	0	0	0	0	0	0	0	0	0	0	0	0	0	0	0	0	0	0	0	0	0	0	0	0	0	0	0	0	0
6.5081e+12	0	0	0	0	0	0	0	0	0	0	0	0	0	0	0	0	0	0	0	0	0	0	0	0	0	0	0	0	0	0	0	0	0	0	0	0	0	0	0	0	0	0	0	0	0	0	0	0	0
6.5662e+12	0	0	0	0	0	0	0	0	0	0	0	0	0	0	0	0	0	0	0	0	0	0	0	0	0	0	0	0	0	0	0	0	0	0	0	0	0	0	0	0	0	0	0	0	0	0	0	0	0
6.6243e+12	0	0	0	0	0	0	0	0	0	0	0	0	0	0	0	0	0	0	0	0	0	0	0	0	0	0	0	0	0	0	0	0	0	0	0	0	0	0	0	0	0	0	0	0	0	0	0	0	0
6.6824e+12	0	0	0	0	0	0	0	0	0	0	0	0	0	0	0	0	0	0	0	0	0	0	0	0	0	0	0	0	0	0	0	0	0	0	0	0	0	0	0	0	0	0	0	0	0	0	0	0	0
6.7405e+12	0	0	0	0	0	0	0	0	0	0	0	0	0	0	0	0	0	0	0	0	0	0	0	0	0	0	0	0	0	0	0	0	0	0	0	0	0	0	0	0	0	0	0	0	0	0	0	0	0
6.7986e+12	0	0	0	0	0	0	0	0	0	0	0	0	0	0	0	0	0	0	0	0	0	0	0	0	0	0	0	0	0	0	0	0	0	0	0	0	0	0	0	0	0	0	0	0	0	0	0	0	0
6.8567e+12	0	0	0	0	0	0	0	0	0	0	0	0	0	0	0	0	0	0	0	0	0	0	0	0	0	0	0	0	0	0	0	0	0	0	0	0	0	0	0	0	0	0	0	0	0	0	0	0	0
6.9149e+12	0	0	0	0	0	0	0	0	0	0	0	0	0	0	0	0	0	0	0	0	0	0	0	0	0	0	0	0	0	0	0	0	0	0	0	0	0	0	0	0	0	0	0	0	0	0	0	0	0
6.973e+12	0	0	0	0	0	0	0	0	0	0	0	0	0	0	0	0	0	0	0	0	0	0	0	0	0	0	0	0	0	0	0	0	0	0	0	0	0	0	0	0	0	0	0	0	0	0	0	0	0
7.0311e+12	0	0	0	0	0	0	0	0	0	0	0	0	0	0	0	0	0	0	0	0	0	0	0	0	0	0	0	0	0	0	0	0	0	0	0	0	0	0	0	0	0	0	0	0	0	0	0	0	0
7.0892e+12	0	0	0	0	0	0	0	0	0	0	0	0	0	0	0	0	0	0	0	0	0	0	0	0	0	0	0	0	0	0	0	0	0	0	0	0	0	0	0	0	0	0	0	0	0	0	0	0	0
7.1473e+12	0	0	0	0	0	0	0	0	0	0	0	0	0	0	0	0	0	0	0	0	0	0	0	0	0	0	0	0	0	0	0	0	0	0	0	0	0	0	0	0	0	0	0	0	0	0	0	0	0
7.2054e+12	0	0	0	0	0	0	0	0	0	0	0	0	0	0	0	0	0	0	0	0	0	0	0	0	0	0	0	0	0	0	0	0	0	0	0	0	0	0	0	0	0	0	0	0	0	0	0	0	0
7.2635e+12	0	0	0	0	0	0	0	0	0	0	0	0	0	0	0	0	0	0	0	0	0	0	0	0	0	0	0	0	0	0	0	0	0	0	0	0	0	0	0	0	0	0	0	0	0	0	0	0	0
7.3216e+12	0	0	0	0	0	0	0	0	0	0	0	0	0	0	0	0	0	0	0	0	0	0	0	0	0	0	0	0	0	0	0	0	0	0	0	0	0	0	0	0	0	0	0	0	0	0	0	0	0
7.3797e+12	0	0	0	0	0	0	0	0	0	0	0	0	0	0	0	0	0	0	0	0	0	0	0	0	0	0	0	0	0	0	0	0	0	0	0	0	0	0	0	0	0	0	0	0	0	0	0	0	0
7.4378e+12	0	0	0	0	0	0	0	0	0	0	0	0	0	0	0	0	0	0	0	0	0	0	0	0	0	0	0	0	0	0	0	0	0	0	0	0	0	0	0	0	0	0	0	0	0	0	0	0	0
7.4959e+12	0	0	0	0	0	0	0	0	0	0	0	0	0	0	0	0	0	0	0	0	0	0	0	0	0	0	0	0	0	0	0	0	0	0	0	0	0	0	0	0	0	0	0	0	0	0	0	0	0
7.554e+12	0	0	0	0	0	0	0	0	0	0	0	0	0	0	0	0	0	0	0	0	0	0	0	0	0	0	0	0	0	0	0	0	0	0	0	0	0	0	0	0	0	0	0	0	0	0	0	0	0
7.6122e+12	0	0	0	0	0	0	0	0	0	0	0	0	0	0	0	0	0	0	0	0	0	0	0	0	0	0	0	0	0	0	0	0	0	0	0	0	0	0	0	0	0	0	0	0	0	0	0	0	0
7.6703e+12	0	0	0	0	0	0	0	0	0	0	0	0	0	0	0	0	0	0	0	0	0	0	0	0	0	0	0	0	0	0	0	0	0	0	0	0	0	0	0	0	0	0	0	0	0	0	0	0	0
7.7284e+12	0	0	0	0	0	0	0	0	0	0	0	0	0	0	0	0	0	0	0	0	0	0	0	0	0	0	0	0	0	0	0	0	0	0	0	0	0	0	0	0	0	0	0	0	0	0	0	0	0
7.7865e+12	0	0	0	0	0	0	0	0	0	0	0	0	0	0	0	0	0	0	0	0	0	0	0	0	0	0	0	0	0	0	0	0	0	0	0	0	0	0	0	0	0	0	0	0	0	0	0	0	0
7.8446e+12	0	0	0	0	0	0	0	0	0	0	0	0	0	0	0	0	0	0	0	0	0	0	0	0	0	0	0	0	0	0	0	0	0	0	0	0	0	0	0	0	0	0	0	0	0	0	0	0	0
7.9027e+12	0	0	0	0	0	0	0	0	0	0	0	0	0	0	0	0	0	0	0	0	0	0	0	0	0	0	0	0	0	0	0	0	0	0	0	0	0	0	0	0	0	0	0	0	0	0	0	0	0
7.9608e+12	0	0	0	0	0	0	0	0	0	0	0	0	0	0	0	0	0	0	0	0	0	0	0	0	0	0	0	0	0	0	0	0	0	0	0	0	0	0	0	0	0	0	0	0	0	0	0	0	0
8.0189e+12	0	0	0	0	0	0	0	0	0	0	0	0	0	0	0	0	0	0	0	0	0	0	0	0	0	0	0	0	0	0	0	0	0	0	0	0	0	0	0	0	0	0	0	0	0	0	0	0	0
8.077e+12	0	0	0	0	0	0	0	0	0	0	0	0	0	0	0	0	0	0	0	0	0	0	0	0	0	0	0	0	0	0	0	0	0	0	0	0	0	0	0	0	0	0	0	0	0	0	0	0	0
8.1351e+12	0	0	0	0	0	0	0	0	0	0	0	0	0	0	0	0	0	0	0	0	0	0	0	0	0	0	0	0	0	0	0	0	0	0	0	0	0	0	0	0	0	0	0	0	0	0	0	0	0
8.1932e+12	0	0	0	0	0	0	0	0	0	0	0	0	0	0	0	0	0	0	0	0	0	0	0	0	0	0	0	0	0	0	0	0	0	0	0	0	0	0	0	0	0	0	0	0	0	0	0	0	0
8.2513e+12	0	0	0	0	0	0	0	0	0	0	0	0	0	0	0	0	0	0	0	0	0	0	0	0	0	0	0	0	0	0	0	0	0	0	0	0	0	0	0	0	0	0	0	0	0	0	0	0	0
8.3094e+12	0	0	0	0	0	0	0	0	0	0	0	0	0	0	0	0	0	0	0	0	0	0	0	0	0	0	0	0	0	0	0	0	0	0	0	0	0	0	0	0	0	0	0	0	0	0	0	0	0
8.3676e+12	0	0	0	0	0	0	0	0	0	0	0	0	0	0	0	0	0	0	0	0	0	0	0	0	0	0	0	0	0	0	0	0	0	0	0	0	0	0	0	0	0	0	0	0	0	0	0	0	0
8.4257e+12	0	0	0	0	0	0	0	0	0	0	0	0	0	0	0	0	0	0	0	0	0	0	0	0	0	0	0	0	0	0	0	0	0	0	0	0	0	0	0	0	0	0	0	0	0	0	0	0	0
8.4838e+12	0	0	0	0	0	0	0	0	0	0	0	0	0	0	0	0	0	0	0	0	0	0	0	0	0	0	0	0	0	0	0	0	0	0	0	0	0	0	0	0	0	0	0	0	0	0	0	0	0
8.5419e+12	0	0	0	0	0	691.48	0	0	0	0	699.33	0	0	0	0	701.68	0	0	698.35	0	0	0	0	0	0	0	699.88	0	0	0	699.2	0	0	0	0	0	0	0	695.43	0	0	0	0	0	691.48	0	0	0	0
8.6e+12	0	0	0	0	0	0	0	0	0	0	0	0	0	0	0	0	0	0	0	0	0	0	0	0	0	0	0	0	0	0	0	0	0	0	0	0	0	0	0	0	0	0	0	0	0	0	0	0	0
8.6581e+12	0	0	0	0	0	0	0	0	0	0	0	0	0	0	0	0	0	0	0	0	0	0	0	0	0	0	0	0	0	0	0	0	0	0	0	0	0	0	0	0	0	0	0	0	0	0	0	0	0
8.7162e+12	0	0	0	0	0	0	0	0	0	0	0	0	0	0	0	0	0	0	0	0	0	0	0	0	0	0	0	0	0	0	0	0	0	0	0	0	0	0	0	0	0	0	0	0	0	0	0	0	0
8.7743e+12	0	0	0	0	0	0	0	0	0	0	0	0	0	0	0	0	0	0	0	0	0	0	0	0	0	0	0	0	0	0	0	0	0	0	0	0	0	0	0	0	0	0	0	0	0	0	0	0	0
8.8324e+12	0	0	0	0	0	0	0	0	0	0	0	0	0	0	0	0	0	0	0	0	0	0	0	0	0	0	0	0	0	0	0	0	0	0	0	0	0	0	0	0	0	0	0	0	0	0	0	0	0
8.8905e+12	0	0	0	0	0	0	0	0	0	0	0	0	0	0	0	0	0	0	0	0	0	0	0	0	0	0	0	0	0	0	0	0	0	0	0	0	0	0	0	0	0	0	0	0	0	0	0	0	0
8.9486e+12	0	0	0	0	0	0	0	0	0	0	0	0	0	0	0	0	0	0	0	0	0	0	0	0	0	0	0	0	0	0	0	0	0	0	0	0	0	0	0	0	0	0	0	0	0	0	0	0	0
9.0067e+12	0	0	0	0	0	729.07	0	0	0	0	738.23	0	0	0	0	741.14	0	0	737.05	725.48	0	707.84	0	0	0	0	738.9	714.53	0	0	738.08	0	0	0	0	0	0	706.84	733.61	0	0	0	0	0	729.07	0	0	0	0
9.0649e+12	0	0	0	0	0	0	0	0	0	0	0	0	0	0	0	0	0	0	0	0	0	0	0	0	0	0	0	0	0	0	0	0	0	0	0	0	0	0	0	0	0	0	0	0	0	0	0	0	0
9.123e+12	0	0	0	0	0	0	0	0	0	0	0	0	0	0	0	0	0	0	0	0	0	0	0	0	0	0	0	0	0	0	0	0	0	0	0	0	0	0	0	0	0	0	0	0	0	0	0	0	0
9.1811e+12	0	0	0	0	0	0	0	0	0	0	0	0	0	0	0	0	0	0	0	0	0	0	0	0	0	0	0	0	0	0	0	0	0	0	0	0	0	0	0	0	0	0	0	0	0	0	0	0	0
9.2392e+12	0	0	0	0	0	0	0	0	0	0	0	0	0	0	0	0	0	0	0	0	0	0	0	0	0	0	0	0	0	0	0	0	0	0	0	0	0	0	0	0	0	0	0	0	0	0	0	0	0
9.2973e+12	0	0	0	0	0	0	0	0	0	0	0	0	0	0	0	0	0	0	0	0	0	0	0	0	0	0	0	0	0	0	0	0	0	0	0	0	0	0	0	0	0	0	0	0	0	0	0	0	0
9.3554e+12	0	0	0	0	0	0	0	0	0	0	0	0	0	0	0	0	0	0	0	0	0	0	0	0	0	0	0	0	0	0	0	0	0	0	0	0	0	0	0	0	0	0	0	0	0	0	0	0	0
9.4135e+12	0	0	0	0	0	0	0	0	0	0	0	0	0	0	0	0	0	0	0	0	0	0	0	0	0	0	0	0	0	0	0	0	0	0	0	0	0	0	0	0	0	0	0	0	0	0	0	0	0
9.4716e+12	0	0	0	0	0	966.14	0	0	0	0	967.6	0	0	0	0	968.04	0	0	967.42	965.53	0	962.09	0	0	0	0	967.7	963.49	0	0	967.58	0	0	0	0	0	0	961.87	966.88	0	0	0	0	0	966.14	0	0	0	0
9.5297e+12	0	0	0	0	0	0	0	0	0	0	0	0	0	0	0	0	0	0	0	0	0	0	0	0	0	0	0	0	0	0	0	0	0	0	0	0	0	0	0	0	0	0	0	0	0	0	0	0	0
9.5878e+12	0	0	0	0	0	0	0	0	0	0	0	0	0	0	0	0	0	0	0	0	0	0	0	0	0	0	0	0	0	0	0	0	0	0	0	0	0	0	0	0	0	0	0	0	0	0	0	0	0
9.6459e+12	0	0	0	0	0	0	0	0	0	0	0	0	0	0	0	0	0	0	0	0	0	0	0	0	0	0	0	0	0	0	0	0	0	0	0	0	0	0	0	0	0	0	0	0	0	0	0	0	0
9.704e+12	0	0	0	0	0	0	0	0	0	0	0	0	0	0	0	0	0	0	0	0	0	0	0	0	0	0	0	0	0	0	0	0	0	0	0	0	0	0	0	0	0	0	0	0	0	0	0	0	0
9.7622e+12	0	0	0	0	0	0	0	0	0	0	0	0	0	0	0	0	0	0	0	0	0	0	0	0	0	0	0	0	0	0	0	0	0	0	0	0	0	0	0	0	0	0	0	0	0	0	0	0	0
9.8203e+12	0	0	0	0	0	0	0	0	0	0	0	0	0	0	0	0	0	0	0	0	0	0	0	0	0	0	0	0	0	0	0	0	0	0	0	0	0	0	0	0	0	0	0	0	0	0	0	0	0
9.8784e+12	0	0	0	0	0	0	0	0	0	0	0	0	0	0	0	0	0	0	0	0	0	0	0	0	0	0	0	0	0	0	0	0	0	0	0	0	0	0	0	0	0	0	0	0	0	0	0	0	0
9.9365e+12	0	0	0	0	0	0	0	0	0	0	0	0	0	0	0	0	0	0	0	0	0	0	0	0	0	0	0	0	0	0	0	0	0	0	0	0	0	0	0	0	0	0	0	0	0	0	0	0	0
9.9946e+12	0	0	0	0	0	0	0	0	0	0	0	0	0	0	0	0	0	0	0	0	0	0	0	0	0	0	0	0	0	0	0	0	0	0	0	0	0	0	0	0	0	0	0	0	0	0	0	0	0
1.0053e+13	0	0	0	0	0	0	0	0	0	0	0	0	0	0	0	0	0	0	0	0	0	0	0	0	0	0	0	0	0	0	0	0	0	0	0	0	0	0	0	0	0	0	0	0	0	0	0	0	0
1.0111e+13	0	0	0	0	0	0	0	0	0	0	0	0	0	0	0	0	0	0	0	0	0	0	0	0	0	0	0	0	0	0	0	0	0	0	0	0	0	0	0	0	0	0	0	0	0	0	0	0	0
1.0169e+13	0	0	0	0	0	0	0	0	0	0	0	0	0	0	0	0	0	0	0	0	0	0	0	0	0	0	0	0	0	0	0	0	0	0	0	0	0	0	0	0	0	0	0	0	0	0	0	0	0
1.0227e+13	0	0	0	0	0	0	0	0	0	0	0	0	0	0	0	0	0	0	0	0	0	0	0	0	0	0	0	0	0	0	0	0	0	0	0	0	0	0	0	0	0	0	0	0	0	0	0	0	0
1.0285e+13	0	0	0	0	0	0	0	0	0	0	0	0	0	0	0	0	0	0	0	0	0	0	0	0	0	0	0	0	0	0	0	0	0	0	0	0	0	0	0	0	0	0	0	0	0	0	0	0	0
1.0343e+13	0	0	0	0	0	0	0	0	0	0	0	0	0	0	0	0	0	0	0	0	0	0	0	0	0	0	0	0	0	0	0	0	0	0	0	0	0	0	0	0	0	0	0	0	0	0	0	0	0
1.0401e+13	0	0	0	0	0	0	0	0	0	0	0	0	0	0	0	0	0	0	0	0	0	0	0	0	0	0	0	0	0	0	0	0	0	0	0	0	0	0	0	0	0	0	0	0	0	0	0	0	0
1.0459e+13	0	0	0	0	0	0	0	0	0	0	0	0	0	0	0	0	0	0	0	0	0	0	0	0	0	0	0	0	0	0	0	0	0	0	0	0	0	0	0	0	0	0	0	0	0	0	0	0	0
1.0518e+13	0	0	0	0	0	0	0	0	0	0	0	0	0	0	0	0	0	0	0	0	0	0	0	0	0	0	0	0	0	0	0	0	0	0	0	0	0	0	0	0	0	0	0	0	0	0	0	0	0
1.0576e+13	0	0	0	0	0	0	0	0	0	0	0	0	0	0	0	0	0	0	0	0	0	0	0	0	0	0	0	0	0	0	0	0	0	0	0	0	0	0	0	0	0	0	0	0	0	0	0	0	0
1.0634e+13	0	0	0	0	0	0	0	0	0	0	0	0	0	0	0	0	0	0	0	0	0	0	0	0	0	0	0	0	0	0	0	0	0	0	0	0	0	0	0	0	0	0	0	0	0	0	0	0	0
1.0692e+13	0	0	0	0	0	0	0	0	0	0	0	0	0	0	0	0	0	0	0	0	0	0	0	0	0	0	0	0	0	0	0	0	0	0	0	0	0	0	0	0	0	0	0	0	0	0	0	0	0
1.075e+13	0	0	0	0	0	0	0	0	0	0	0	0	0	0	0	0	0	0	0	0	0	0	0	0	0	0	0	0	0	0	0	0	0	0	0	0	0	0	0	0	0	0	0	0	0	0	0	0	0
1.0808e+13	0	0	0	0	0	0	0	0	0	0	0	0	0	0	0	0	0	0	0	0	0	0	0	0	0	0	0	0	0	0	0	0	0	0	0	0	0	0	0	0	0	0	0	0	0	0	0	0	0
1.0866e+13	0	0	0	0	0	0	0	0	0	0	0	0	0	0	0	0	0	0	0	0	0	0	0	0	0	0	0	0	0	0	0	0	0	0	0	0	0	0	0	0	0	0	0	0	0	0	0	0	0
1.0924e+13	0	0	0	0	0	0	0	0	0	0	0	0	0	0	0	0	0	0	0	0	0	0	0	0	0	0	0	0	0	0	0	0	0	0	0	0	0	0	0	0	0	0	0	0	0	0	0	0	0
1.0982e+13	0	0	0	0	0	0	0	0	0	0	0	0	0	0	0	0	0	0	0	0	0	0	0	0	0	0	0	0	0	0	0	0	0	0	0	0	0	0	0	0	0	0	0	0	0	0	0	0	0
1.1041e+13	0	0	0	0	0	0	0	0	0	0	0	0	0	0	0	0	0	0	0	0	0	0	0	0	0	0	0	0	0	0	0	0	0	0	0	0	0	0	0	0	0	0	0	0	0	0	0	0	0
1.1099e+13	0	0	0	0	0	0	0	0	0	0	0	0	0	0	0	0	0	0	0	0	0	0	0	0	0	0	0	0	0	0	0	0	0	0	0	0	0	0	0	0	0	0	0	0	0	0	0	0	0
1.1157e+13	0	0	0	0	0	0	0	0	0	0	0	0	0	0	0	0	0	0	0	0	0	0	0	0	0	0	0	0	0	0	0	0	0	0	0	0	0	0	0	0	0	0	0	0	0	0	0	0	0
1.1215e+13	0	0	0	0	0	0	0	0	0	0	0	0	0	0	0	0	0	0	0	0	0	0	0	0	0	0	0	0	0	0	0	0	0	0	0	0	0	0	0	0	0	0	0	0	0	0	0	0	0
1.1273e+13	0	0	0	0	0	0	0	0	0	0	0	0	0	0	0	0	0	0	0	0	0	0	0	0	0	0	0	0	0	0	0	0	0	0	0	0	0	0	0	0	0	0	0	0	0	0	0	0	0
1.1331e+13	0	0	0	0	0	0	0	0	0	0	0	0	0	0	0	0	0	0	0	0	0	0	0	0	0	0	0	0	0	0	0	0	0	0	0	0	0	0	0	0	0	0	0	0	0	0	0	0	0
1.1389e+13	0	0	0	0	0	0	0	0	0	0	697.1	0	0	0	0	701.79	0	0	695.65	0	0	0	0	0	0	0	697.96	0	0	0	696.91	0	0	0	0	0	0	0	691.6	0	0	0	0	0	0	0	0	0	0
1.1447e+13	0	0	0	0	0	0	0	0	0	0	0	0	0	0	0	0	0	0	0	0	0	0	0	0	0	0	0	0	0	0	0	0	0	0	0	0	0	0	0	0	0	0	0	0	0	0	0	0	0
1.1505e+13	0	0	0	0	0	0	0	0	0	0	0	0	0	0	0	0	0	0	0	0	0	0	0	0	0	0	0	0	0	0	0	0	0	0	0	0	0	0	0	0	0	0	0	0	0	0	0	0	0
1.1563e+13	0	0	0	0	0	0	0	0	0	0	0	0	0	0	0	0	0	0	0	0	0	0	0	0	0	0	0	0	0	0	0	0	0	0	0	0	0	0	0	0	0	0	0	0	0	0	0	0	0
1.1622e+13	0	0	0	0	0	0	0	0	0	0	0	0	0	0	0	0	0	0	0	0	0	0	0	0	0	0	0	0	0	0	0	0	0	0	0	0	0	0	0	0	0	0	0	0	0	0	0	0	0
1.168e+13	0	0	0	0	0	0	0	0	0	0	0	0	0	0	0	0	0	0	0	0	0	0	0	0	0	0	0	0	0	0	0	0	0	0	0	0	0	0	0	0	0	0	0	0	0	0	0	0	0
1.1738e+13	0	0	0	0	0	0	0	0	0	0	0	0	0	0	0	0	0	0	0	0	0	0	0	0	0	0	0	0	0	0	0	0	0	0	0	0	0	0	0	0	0	0	0	0	0	0	0	0	0
1.1796e+13	0	0	0	0	0	0	0	0	0	0	0	0	0	0	0	0	0	0	0	0	0	0	0	0	0	0	0	0	0	0	0	0	0	0	0	0	0	0	0	0	0	0	0	0	0	0	0	0	0
1.1854e+13	0	0	0	0	0	708.42	0	0	0	0	719.5	0	0	0	0	724.36	0	0	717.95	704.41	0	0	0	0	0	0	720.58	692.6	0	0	719.3	0	0	0	690.04	0	0	0	713.7	0	0	0	0	0	708.42	0	0	0	0
1.1912e+13	0	0	0	0	0	0	0	0	0	0	0	0	0	0	0	0	0	0	0	0	0	0	0	0	0	0	0	0	0	0	0	0	0	0	0	0	0	0	0	0	0	0	0	0	0	0	0	0	0
1.197e+13	0	0	0	0	0	0	0	0	0	0	0	0	0	0	0	0	0	0	0	0	0	0	0	0	0	0	0	0	0	0	0	0	0	0	0	0	0	0	0	0	0	0	0	0	0	0	0	0	0
1.2028e+13	0	0	0	0	0	0	0	0	0	0	0	0	0	0	0	0	0	0	0	0	0	0	0	0	0	0	0	0	0	0	0	0	0	0	0	0	0	0	0	0	0	0	0	0	0	0	0	0	0
1.2086e+13	0	0	0	0	0	0	0	0	0	0	0	0	0	0	0	0	0	0	0	0	0	0	0	0	0	0	0	0	0	0	0	0	0	0	0	0	0	0	0	0	0	0	0	0	0	0	0	0	0
1.2145e+13	0	0	0	0	0	0	0	0	0	0	0	0	0	0	0	0	0	0	0	0	0	0	0	0	0	0	0	0	0	0	0	0	0	0	0	0	0	0	0	0	0	0	0	0	0	0	0	0	0
1.2203e+13	0	0	0	0	0	0	0	0	0	0	0	0	0	0	0	0	0	0	0	0	0	0	0	0	0	0	0	0	0	0	0	0	0	0	0	0	0	0	0	0	0	0	0	0	0	0	0	0	0
1.2261e+13	0	0	0	0	0	0	0	0	0	0	0	0	0	0	0	0	0	0	0	0	0	0	0	0	0	0	0	0	0	0	0	0	0	0	0	0	0	0	0	0	0	0	0	0	0	0	0	0	0
1.2319e+13	0	0	0	0	0	771.12	0	0	0	0	787.48	0	0	0	0	793.88	0	0	785.11	765.5	0	740.66	0	0	0	0	788.9	749.68	0	0	787.17	0	0	0	692.41	0	0	739.35	778.76	0	0	0	0	0	771.12	0	0	0	0
1.2377e+13	0	0	0	0	0	0	0	0	0	0	0	0	0	0	0	0	0	0	0	0	0	0	0	0	0	0	0	0	0	0	0	0	0	0	0	0	0	0	0	0	0	0	0	0	0	0	0	0	0
1.2435e+13	0	0	0	0	0	0	0	0	0	0	0	0	0	0	0	0	0	0	0	0	0	0	0	0	0	0	0	0	0	0	0	0	0	0	0	0	0	0	0	0	0	0	0	0	0	0	0	0	0
1.2493e+13	0	0	0	0	0	0	0	0	0	0	0	0	0	0	0	0	0	0	0	0	0	0	0	0	0	0	0	0	0	0	0	0	0	0	0	0	0	0	0	0	0	0	0	0	0	0	0	0	0
1.2551e+13	0	0	0	0	0	0	0	0	0	0	0	0	0	0	0	0	0	0	0	0	0	0	0	0	0	0	0	0	0	0	0	0	0	0	0	0	0	0	0	0	0	0	0	0	0	0	0	0	0
1.2609e+13	0	0	0	0	0	0	0	0	0	0	0	0	0	0	0	0	0	0	0	0	0	0	0	0	0	0	0	0	0	0	0	0	0	0	0	0	0	0	0	0	0	0	0	0	0	0	0	0	0
1.2668e+13	0	0	0	0	0	0	0	0	0	0	0	0	0	0	0	0	0	0	0	0	0	0	0	0	0	0	0	0	0	0	0	0	0	0	0	0	0	0	0	0	0	0	0	0	0	0	0	0	0
1.2726e+13	0	0	0	0	0	0	0	0	0	0	0	0	0	0	0	0	0	0	0	0	0	0	0	0	0	0	0	0	0	0	0	0	0	0	0	0	0	0	0	0	0	0	0	0	0	0	0	0	0
1.2784e+13	0	0	0	0	0	0	0	0	0	0	0	0	0	0	0	0	0	0	0	0	0	0	0	0	0	0	0	0	0	0	0	0	0	0	0	0	0	0	0	0	0	0	0	0	0	0	0	0	0
1.2842e+13	0	0	0	0	0	0	0	0	0	0	0	0	0	0	0	0	0	0	0	0	0	0	0	0	0	0	0	0	0	0	0	0	0	0	0	0	0	0	0	0	0	0	0	0	0	0	0	0	0
1.29e+13	0	0	0	0	0	0	0	0	0	0	0	0	0	0	0	0	0	0	0	0	0	0	0	0	0	0	0	0	0	0	0	0	0	0	0	0	0	0	0	0	0	0	0	0	0	0	0	0	0
1.2958e+13	0	0	0	0	0	0	0	0	0	0	0	0	0	0	0	0	0	0	0	0	0	0	0	0	0	0	0	0	0	0	0	0	0	0	0	0	0	0	0	0	0	0	0	0	0	0	0	0	0
1.3016e+13	0	0	0	0	0	0	0	0	0	0	0	0	0	0	0	0	0	0	0	0	0	0	0	0	0	0	0	0	0	0	0	0	0	0	0	0	0	0	0	0	0	0	0	0	0	0	0	0	0
1.3074e+13	0	0	0	0	0	0	0	0	0	0	0	0	0	0	0	0	0	0	0	0	0	0	0	0	0	0	0	0	0	0	0	0	0	0	0	0	0	0	0	0	0	0	0	0	0	0	0	0	0
1.3132e+13	0	0	0	0	0	0	0	0	0	0	0	0	0	0	0	0	0	0	0	0	0	0	0	0	0	0	0	0	0	0	0	0	0	0	0	0	0	0	0	0	0	0	0	0	0	0	0	0	0
1.3191e+13	0	0	0	0	0	0	0	0	0	0	0	0	0	0	0	0	0	0	0	0	0	0	0	0	0	0	0	0	0	0	0	0	0	0	0	0	0	0	0	0	0	0	0	0	0	0	0	0	0
1.3249e+13	0	0	0	0	0	0	0	0	0	0	0	0	0	0	0	0	0	0	0	0	0	0	0	0	0	0	0	0	0	0	0	0	0	0	0	0	0	0	0	0	0	0	0	0	0	0	0	0	0
1.3307e+13	0	0	0	0	0	0	0	0	0	0	0	0	0	0	0	0	0	0	0	0	0	0	0	0	0	0	0	0	0	0	0	0	0	0	0	0	0	0	0	0	0	0	0	0	0	0	0	0	0
1.3365e+13	0	0	0	0	0	0	0	0	0	0	0	0	0	0	0	0	0	0	0	0	0	0	0	0	0	0	0	0	0	0	0	0	0	0	0	0	0	0	0	0	0	0	0	0	0	0	0	0	0
1.3423e+13	0	0	0	0	0	0	0	0	0	0	0	0	0	0	0	0	0	0	0	0	0	0	0	0	0	0	0	0	0	0	0	0	0	0	0	0	0	0	0	0	0	0	0	0	0	0	0	0	0
1.3481e+13	0	0	0	0	0	0	0	0	0	0	0	0	0	0	0	0	0	0	0	0	0	0	0	0	0	0	0	0	0	0	0	0	0	0	0	0	0	0	0	0	0	0	0	0	0	0	0	0	0
1.3539e+13	0	0	0	0	0	0	0	0	0	0	0	0	0	0	0	0	0	0	0	0	0	0	0	0	0	0	0	0	0	0	0	0	0	0	0	0	0	0	0	0	0	0	0	0	0	0	0	0	0
1.3597e+13	0	0	0	0	0	0	0	0	0	0	0	0	0	0	0	0	0	0	0	0	0	0	0	0	0	0	0	0	0	0	0	0	0	0	0	0	0	0	0	0	0	0	0	0	0	0	0	0	0
1.3655e+13	0	0	0	0	0	0	0	0	0	0	0	0	0	0	0	0	0	0	0	0	0	0	0	0	0	0	0	0	0	0	0	0	0	0	0	0	0	0	0	0	0	0	0	0	0	0	0	0	0
1.3713e+13	0	0	0	0	0	0	0	0	0	0	0	0	0	0	0	0	0	0	0	0	0	0	0	0	0	0	0	0	0	0	0	0	0	0	0	0	0	0	0	0	0	0	0	0	0	0	0	0	0
1.3772e+13	0	0	0	0	0	0	0	0	0	0	0	0	0	0	0	694.7	0	0	0	0	0	0	0	0	0	0	0	0	0	0	0	0	0	0	0	0	0	0	0	0	0	0	0	0	0	0	0	0	0
1.383e+13	0	0	0	0	0	0	0	0	0	0	0	0	0	0	0	0	0	0	0	0	0	0	0	0	0	0	0	0	0	0	0	0	0	0	0	0	0	0	0	0	0	0	0	0	0	0	0	0	0
1.3888e+13	0	0	0	0	0	0	0	0	0	0	0	0	0	0	0	0	0	0	0	0	0	0	0	0	0	0	0	0	0	0	0	0	0	0	0	0	0	0	0	0	0	0	0	0	0	0	0	0	0
1.3946e+13	0	0	0	0	0	0	0	0	0	0	0	0	0	0	0	0	0	0	0	0	0	0	0	0	0	0	0	0	0	0	0	0	0	0	0	0	0	0	0	0	0	0	0	0	0	0	0	0	0
1.4004e+13	0	0	0	0	0	0	0	0	0	0	0	0	0	0	0	0	0	0	0	0	0	0	0	0	0	0	0	0	0	0	0	0	0	0	0	0	0	0	0	0	0	0	0	0	0	0	0	0	0
1.4062e+13	0	0	0	0	0	0	0	0	0	0	0	0	0	0	0	0	0	0	0	0	0	0	0	0	0	0	0	0	0	0	0	0	0	0	0	0	0	0	0	0	0	0	0	0	0	0	0	0	0
1.412e+13	0	0	0	0	0	0	0	0	0	0	0	0	0	0	0	0	0	0	0	0	0	0	0	0	0	0	0	0	0	0	0	0	0	0	0	0	0	0	0	0	0	0	0	0	0	0	0	0	0
1.4178e+13	0	0	0	0	0	0	0	0	0	0	0	0	0	0	0	0	0	0	0	0	0	0	0	0	0	0	0	0	0	0	0	0	0	0	0	0	0	0	0	0	0	0	0	0	0	0	0	0	0
1.4236e+13	0	0	0	0	0	0	0	0	0	0	699.15	0	0	0	0	704.77	0	0	696.14	0	0	0	0	0	0	0	699.51	0	0	0	698.86	0	0	0	691.9	0	0	0	689.69	0	0	0	0	0	0	0	0	0	0
1.4295e+13	0	0	0	0	0	0	0	0	0	0	0	0	0	0	0	0	0	0	0	0	0	0	0	0	0	0	0	0	0	0	0	0	0	0	0	0	0	0	0	0	0	0	0	0	0	0	0	0	0
1.4353e+13	0	0	0	0	0	0	0	0	0	0	0	0	0	0	0	0	0	0	0	0	0	0	0	0	0	0	0	0	0	0	0	0	0	0	0	0	0	0	0	0	0	0	0	0	0	0	0	0	0
1.4411e+13	0	0	0	0	0	0	0	0	0	0	0	0	0	0	0	0	0	0	0	0	0	0	0	0	0	0	0	0	0	0	0	0	0	0	0	0	0	0	0	0	0	0	0	0	0	0	0	0	0
1.4469e+13	0	0	0	0	0	0	0	0	0	0	0	0	0	0	0	0	0	0	0	0	0	0	0	0	0	0	0	0	0	0	0	0	0	0	0	0	0	0	0	0	0	0	0	0	0	0	0	0	0
1.4527e+13	0	0	0	0	0	0	0	0	0	0	0	0	0	0	0	0	0	0	0	0	0	0	0	0	0	0	0	0	0	0	0	0	0	0	0	0	0	0	0	0	0	0	0	0	0	0	0	0	0
1.4585e+13	0	0	0	0	0	0	0	0	0	0	0	0	0	0	0	0	0	0	0	0	0	0	0	0	0	0	0	0	0	0	0	0	0	0	0	0	0	0	0	0	0	0	0	0	0	0	0	0	0
1.4643e+13	0	0	0	0	0	0	0	0	0	0	0	0	0	0	0	0	0	0	0	0	0	0	0	0	0	0	0	0	0	0	0	0	0	0	0	0	0	0	0	0	0	0	0	0	0	0	0	0	0
1.4701e+13	0	0	0	0	0	698.73	0	0	0	0	713.02	0	0	689.89	0	717.66	0	0	711.9	694.13	0	0	0	0	0	0	714.56	0	0	0	712.86	0	0	0	695.3	0	0	0	705.21	0	0	0	0	0	698.73	0	0	0	0
1.4759e+13	0	0	0	0	0	0	0	0	0	0	0	0	0	0	0	0	0	0	0	0	0	0	0	0	0	0	0	0	0	0	0	0	0	0	0	0	0	0	0	0	0	0	0	0	0	0	0	0	0
1.4818e+13	0	0	0	0	0	0	0	0	0	0	0	0	0	0	0	0	0	0	0	0	0	0	0	0	0	0	0	0	0	0	0	0	0	0	0	0	0	0	0	0	0	0	0	0	0	0	0	0	0
1.4876e+13	0	0	0	0	0	0	0	0	0	0	0	0	0	0	0	0	0	0	0	0	0	0	0	0	0	0	0	0	0	0	0	0	0	0	0	0	0	0	0	0	0	0	0	0	0	0	0	0	0
1.4934e+13	0	0	0	0	0	0	0	0	0	0	0	0	0	0	0	0	0	0	0	0	0	0	0	0	0	0	0	0	0	0	0	0	0	0	0	0	0	0	0	0	0	0	0	0	0	0	0	0	0
1.4992e+13	0	0	0	0	0	0	0	0	0	0	0	0	0	0	0	0	0	0	0	0	0	0	0	0	0	0	0	0	0	0	0	0	0	0	0	0	0	0	0	0	0	0	0	0	0	0	0	0	0
1.505e+13	0	0	0	0	0	0	0	0	0	0	0	0	0	0	0	0	0	0	0	0	0	0	0	0	0	0	0	0	0	0	0	0	0	0	0	0	0	0	0	0	0	0	0	0	0	0	0	0	0
1.5108e+13	0	0	0	0	0	0	0	0	0	0	0	0	0	0	0	0	0	0	0	0	0	0	0	0	0	0	0	0	0	0	0	0	0	0	0	0	0	0	0	0	0	0	0	0	0	0	0	0	0
1.5166e+13	0	0	0	0	0	726.42	0	0	0	0	738.95	0	0	695.86	0	742.64	689.71	0	737.62	721.56	0	700.11	0	0	0	0	739.49	707.96	0	0	738.64	0	0	0	701.2	0	0	698.95	733.31	0	0	0	0	0	726.42	0	0	0	0
1.5224e+13	0	0	0	0	0	0	0	0	0	0	0	0	0	0	0	0	0	0	0	0	0	0	0	0	0	0	0	0	0	0	0	0	0	0	0	0	0	0	0	0	0	0	0	0	0	0	0	0	0
1.5282e+13	0	0	0	0	0	0	0	0	0	0	0	0	0	0	0	0	0	0	0	0	0	0	0	0	0	0	0	0	0	0	0	0	0	0	0	0	0	0	0	0	0	0	0	0	0	0	0	0	0
1.5341e+13	0	0	0	0	0	0	0	0	0	0	0	0	0	0	0	0	0	0	0	0	0	0	0	0	0	0	0	0	0	0	0	0	0	0	0	0	0	0	0	0	0	0	0	0	0	0	0	0	0
1.5399e+13	0	0	0	0	0	0	0	0	0	0	0	0	0	0	0	0	0	0	0	0	0	0	0	0	0	0	0	0	0	0	0	0	0	0	0	0	0	0	0	0	0	0	0	0	0	0	0	0	0
1.5457e+13	0	0	0	0	0	0	0	0	0	0	0	0	0	0	0	0	0	0	0	0	0	0	0	0	0	0	0	0	0	0	0	0	0	0	0	0	0	0	0	0	0	0	0	0	0	0	0	0	0
1.5515e+13	0	0	0	0	0	0	0	0	0	0	0	0	0	0	0	0	0	0	0	0	0	0	0	0	0	0	0	0	0	0	0	0	0	0	0	0	0	0	0	0	0	0	0	0	0	0	0	0	0
1.5573e+13	0	0	0	0	0	0	0	0	0	0	0	0	0	0	0	0	0	0	0	0	0	0	0	0	0	0	0	0	0	0	0	0	0	0	0	0	0	0	0	0	0	0	0	0	0	0	0	0	0
1.5631e+13	0	0	0	0	0	863.54	0	0	0	0	876.97	0	0	0	0	882.29	0	0	875.11	858.35	0	827.87	0	0	0	0	878.09	840.69	0	0	876.73	0	0	0	0	0	0	825.82	870	0	0	0	0	0	863.54	0	0	0	0
1.5689e+13	0	0	0	0	0	0	0	0	0	0	0	0	0	0	0	0	0	0	0	0	0	0	0	0	0	0	0	0	0	0	0	0	0	0	0	0	0	0	0	0	0	0	0	0	0	0	0	0	0
1.5747e+13	0	0	0	0	0	0	0	0	0	0	0	0	0	0	0	0	0	0	0	0	0	0	0	0	0	0	0	0	0	0	0	0	0	0	0	0	0	0	0	0	0	0	0	0	0	0	0	0	0
1.5805e+13	0	0	0	0	0	0	0	0	0	0	0	0	0	0	0	0	0	0	0	0	0	0	0	0	0	0	0	0	0	0	0	0	0	0	0	0	0	0	0	0	0	0	0	0	0	0	0	0	0
1.5863e+13	0	0	0	0	0	0	0	0	0	0	0	0	0	0	0	0	0	0	0	0	0	0	0	0	0	0	0	0	0	0	0	0	0	0	0	0	0	0	0	0	0	0	0	0	0	0	0	0	0
1.5922e+13	0	0	0	0	0	0	0	0	0	0	0	0	0	0	0	0	0	0	0	0	0	0	0	0	0	0	0	0	0	0	0	0	0	0	0	0	0	0	0	0	0	0	0	0	0	0	0	0	0
1.598e+13	0	0	0	0	0	0	0	0	0	0	0	0	0	0	0	0	0	0	0	0	0	0	0	0	0	0	0	0	0	0	0	0	0	0	0	0	0	0	0	0	0	0	0	0	0	0	0	0	0
1.6038e+13	0	0	0	0	0	0	0	0	0	0	0	0	0	0	0	0	0	0	0	0	0	0	0	0	0	0	0	0	0	0	0	0	0	0	0	0	0	0	0	0	0	0	0	0	0	0	0	0	0
1.6096e+13	0	0	0	0	0	0	0	0	0	0	0	0	0	0	0	0	0	0	0	0	0	0	0	0	0	0	0	0	0	0	0	0	0	0	0	0	0	0	0	0	0	0	0	0	0	0	0	0	0
1.6154e+13	0	0	0	0	0	0	0	0	0	0	0	0	0	0	0	693.68	0	0	0	0	0	0	0	0	0	0	0	0	0	0	0	0	0	0	0	0	0	0	0	0	0	0	0	0	0	0	0	0	0
1.6212e+13	0	0	0	0	0	0	0	0	0	0	0	0	0	0	0	0	0	0	0	0	0	0	0	0	0	0	0	0	0	0	0	0	0	0	0	0	0	0	0	0	0	0	0	0	0	0	0	0	0
1.627e+13	0	0	0	0	0	0	0	0	0	0	0	0	0	0	0	0	0	0	0	0	0	0	0	0	0	0	0	0	0	0	0	0	0	0	0	0	0	0	0	0	0	0	0	0	0	0	0	0	0
1.6328e+13	0	0	0	0	0	0	0	0	0	0	0	0	0	0	0	0	0	0	0	0	0	0	0	0	0	0	0	0	0	0	0	0	0	0	0	0	0	0	0	0	0	0	0	0	0	0	0	0	0
1.6386e+13	0	0	0	0	0	0	0	0	0	0	0	0	0	0	0	0	0	0	0	0	0	0	0	0	0	0	0	0	0	0	0	0	0	0	0	0	0	0	0	0	0	0	0	0	0	0	0	0	0
1.6445e+13	0	0	0	0	0	0	0	0	0	0	0	0	0	0	0	0	0	0	0	0	0	0	0	0	0	0	0	0	0	0	0	0	0	0	0	0	0	0	0	0	0	0	0	0	0	0	0	0	0
1.6503e+13	0	0	0	0	0	0	0	0	0	0	0	0	0	0	0	0	0	0	0	0	0	0	0	0	0	0	0	0	0	0	0	0	0	0	0	0	0	0	0	0	0	0	0	0	0	0	0	0	0
1.6561e+13	0	0	0	0	0	0	0	0	0	0	0	0	0	0	0	0	0	0	0	0	0	0	0	0	0	0	0	0	0	0	0	0	0	0	0	0	0	0	0	0	0	0	0	0	0	0	0	0	0
1.6619e+13	0	0	0	0	0	0	0	0	0	0	691.98	0	0	0	0	699.01	0	0	0	0	0	0	0	0	0	0	693.79	0	0	0	691.41	0	0	0	691.72	0	0	0	0	0	0	0	0	0	0	0	0	0	0
1.6677e+13	0	0	0	0	0	0	0	0	0	0	0	0	0	0	0	0	0	0	0	0	0	0	0	0	0	0	0	0	0	0	0	0	0	0	0	0	0	0	0	0	0	0	0	0	0	0	0	0	0
1.6735e+13	0	0	0	0	0	0	0	0	0	0	0	0	0	0	0	0	0	0	0	0	0	0	0	0	0	0	0	0	0	0	0	0	0	0	0	0	0	0	0	0	0	0	0	0	0	0	0	0	0
1.6793e+13	0	0	0	0	0	0	0	0	0	0	0	0	0	0	0	0	0	0	0	0	0	0	0	0	0	0	0	0	0	0	0	0	0	0	0	0	0	0	0	0	0	0	0	0	0	0	0	0	0
1.6851e+13	0	0	0	0	0	0	0	0	0	0	0	0	0	0	0	0	0	0	0	0	0	0	0	0	0	0	0	0	0	0	0	0	0	0	0	0	0	0	0	0	0	0	0	0	0	0	0	0	0
1.6909e+13	0	0	0	0	0	0	0	0	0	0	0	0	0	0	0	0	0	0	0	0	0	0	0	0	0	0	0	0	0	0	0	0	0	0	0	0	0	0	0	0	0	0	0	0	0	0	0	0	0
1.6968e+13	0	0	0	0	0	0	0	0	0	0	0	0	0	0	0	0	0	0	0	0	0	0	0	0	0	0	0	0	0	0	0	0	0	0	0	0	0	0	0	0	0	0	0	0	0	0	0	0	0
1.7026e+13	0	0	0	0	0	0	0	0	0	0	0	0	0	0	0	0	0	0	0	0	0	0	0	0	0	0	0	0	0	0	0	0	0	0	0	0	0	0	0	0	0	0	0	0	0	0	0	0	0
1.7084e+13	0	0	0	0	0	0	0	0	0	0	700.81	0	0	0	0	706.24	0	0	698.28	0	0	0	0	0	0	0	702.02	0	0	0	700.69	0	0	0	695.79	0	0	0	690.25	0	0	0	0	0	0	0	0	0	0
1.7142e+13	0	0	0	0	0	0	0	0	0	0	0	0	0	0	0	0	0	0	0	0	0	0	0	0	0	0	0	0	0	0	0	0	0	0	0	0	0	0	0	0	0	0	0	0	0	0	0	0	0
1.72e+13	0	0	0	0	0	0	0	0	0	0	0	0	0	0	0	0	0	0	0	0	0	0	0	0	0	0	0	0	0	0	0	0	0	0	0	0	0	0	0	0	0	0	0	0	0	0	0	0	0
1.7258e+13	0	0	0	0	0	0	0	0	0	0	0	0	0	0	0	0	0	0	0	0	0	0	0	0	0	0	0	0	0	0	0	0	0	0	0	0	0	0	0	0	0	0	0	0	0	0	0	0	0
1.7316e+13	0	0	0	0	0	0	0	0	0	0	0	0	0	0	0	0	0	0	0	0	0	0	0	0	0	0	0	0	0	0	0	0	0	0	0	0	0	0	0	0	0	0	0	0	0	0	0	0	0
1.7374e+13	0	0	0	0	0	0	0	0	0	0	0	0	0	0	0	0	0	0	0	0	0	0	0	0	0	0	0	0	0	0	0	0	0	0	0	0	0	0	0	0	0	0	0	0	0	0	0	0	0
1.7432e+13	0	0	0	0	0	0	0	0	0	0	0	0	0	0	0	0	0	0	0	0	0	0	0	0	0	0	0	0	0	0	0	0	0	0	0	0	0	0	0	0	0	0	0	0	0	0	0	0	0
1.7491e+13	0	0	0	0	0	0	0	0	0	0	0	0	0	0	0	0	0	0	0	0	0	0	0	0	0	0	0	0	0	0	0	0	0	0	0	0	0	0	0	0	0	0	0	0	0	0	0	0	0
1.7549e+13	0	0	0	0	0	693.23	0	0	0	0	709.75	0	0	692.41	0	715.51	0	0	708.13	0	0	0	0	0	0	0	711.33	0	0	0	709.47	0	0	0	701.3	0	0	0	702.6	0	0	0	0	0	693.23	0	0	0	0
1.7607e+13	0	0	0	0	0	0	0	0	0	0	0	0	0	0	0	0	0	0	0	0	0	0	0	0	0	0	0	0	0	0	0	0	0	0	0	0	0	0	0	0	0	0	0	0	0	0	0	0	0
1.7665e+13	0	0	0	0	0	0	0	0	0	0	0	0	0	0	0	0	0	0	0	0	0	0	0	0	0	0	0	0	0	0	0	0	0	0	0	0	0	0	0	0	0	0	0	0	0	0	0	0	0
1.7723e+13	0	0	0	0	0	0	0	0	0	0	0	0	0	0	0	0	0	0	0	0	0	0	0	0	0	0	0	0	0	0	0	0	0	0	0	0	0	0	0	0	0	0	0	0	0	0	0	0	0
1.7781e+13	0	0	0	0	0	0	0	0	0	0	0	0	0	0	0	0	0	0	0	0	0	0	0	0	0	0	0	0	0	0	0	0	0	0	0	0	0	0	0	0	0	0	0	0	0	0	0	0	0
1.7839e+13	0	0	0	0	0	0	0	0	0	0	0	0	0	0	0	0	0	0	0	0	0	0	0	0	0	0	0	0	0	0	0	0	0	0	0	0	0	0	0	0	0	0	0	0	0	0	0	0	0
1.7897e+13	0	0	0	0	0	0	0	0	0	0	0	0	0	0	0	0	0	0	0	0	0	0	0	0	0	0	0	0	0	0	0	0	0	0	0	0	0	0	0	0	0	0	0	0	0	0	0	0	0
1.7955e+13	0	0	0	0	0	0	0	0	0	0	0	0	0	0	0	0	0	0	0	0	0	0	0	0	0	0	0	0	0	0	0	0	0	0	0	0	0	0	0	0	0	0	0	0	0	0	0	0	0
1.8013e+13	0	0	0	0	0	710.99	0	0	0	0	724.47	0	0	697.67	0	728.13	692.23	0	722.79	705.67	0	0	0	0	0	0	724.61	691.34	0	0	724.09	0	0	0	707.74	0	0	0	718.75	0	0	0	0	0	710.99	0	0	0	0
1.8072e+13	0	0	0	0	0	0	0	0	0	0	0	0	0	0	0	0	0	0	0	0	0	0	0	0	0	0	0	0	0	0	0	0	0	0	0	0	0	0	0	0	0	0	0	0	0	0	0	0	0
1.813e+13	0	0	0	0	0	0	0	0	0	0	0	0	0	0	0	0	0	0	0	0	0	0	0	0	0	0	0	0	0	0	0	0	0	0	0	0	0	0	0	0	0	0	0	0	0	0	0	0	0
1.8188e+13	0	0	0	0	0	0	0	0	0	0	0	0	0	0	0	0	0	0	0	0	0	0	0	0	0	0	0	0	0	0	0	0	0	0	0	0	0	0	0	0	0	0	0	0	0	0	0	0	0
1.8246e+13	0	0	0	0	0	0	0	0	0	0	0	0	0	0	0	0	0	0	0	0	0	0	0	0	0	0	0	0	0	0	0	0	0	0	0	0	0	0	0	0	0	0	0	0	0	0	0	0	0
1.8304e+13	0	0	0	0	0	0	0	0	0	0	0	0	0	0	0	0	0	0	0	0	0	0	0	0	0	0	0	0	0	0	0	0	0	0	0	0	0	0	0	0	0	0	0	0	0	0	0	0	0
1.8362e+13	0	0	0	0	0	0	0	0	0	0	0	0	0	0	0	0	0	0	0	0	0	0	0	0	0	0	0	0	0	0	0	0	0	0	0	0	0	0	0	0	0	0	0	0	0	0	0	0	0
1.842e+13	0	0	0	0	0	0	0	0	0	0	0	0	0	0	0	0	0	0	0	0	0	0	0	0	0	0	0	0	0	0	0	0	0	0	0	0	0	0	0	0	0	0	0	0	0	0	0	0	0
1.8478e+13	0	0	0	0	0	750.12	0	0	0	0	762.69	0	0	702.06	0	769.01	696.97	0	760.88	744.06	0	719.22	0	0	0	0	764.4	728.05	0	690.26	763.37	692.28	691.33	0	706.77	0	0	717.93	756.29	0	0	0	0	0	750.12	0	0	0	0
1.8536e+13	0	0	0	0	0	0	0	0	0	0	0	0	0	0	0	694.51	0	0	0	0	0	0	0	0	0	0	0	0	0	0	0	0	0	0	690.15	0	0	0	0	0	0	0	0	0	0	0	0	0	0
1.8595e+13	0	0	0	0	0	0	0	0	0	0	0	0	0	0	0	0	0	0	0	0	0	0	0	0	0	0	0	0	0	0	0	0	0	0	0	0	0	0	0	0	0	0	0	0	0	0	0	0	0
1.8653e+13	0	0	0	0	0	0	0	0	0	0	0	0	0	0	0	0	0	0	0	0	0	0	0	0	0	0	0	0	0	0	0	0	0	0	0	0	0	0	0	0	0	0	0	0	0	0	0	0	0
1.8711e+13	0	0	0	0	0	0	0	0	0	0	0	0	0	0	0	0	0	0	0	0	0	0	0	0	0	0	0	0	0	0	0	0	0	0	0	0	0	0	0	0	0	0	0	0	0	0	0	0	0
1.8769e+13	0	0	0	0	0	0	0	0	0	0	0	0	0	0	0	0	0	0	0	0	0	0	0	0	0	0	0	0	0	0	0	0	0	0	0	0	0	0	0	0	0	0	0	0	0	0	0	0	0
1.8827e+13	0	0	0	0	0	0	0	0	0	0	0	0	0	0	0	0	0	0	0	0	0	0	0	0	0	0	0	0	0	0	0	0	0	0	0	0	0	0	0	0	0	0	0	0	0	0	0	0	0
1.8885e+13	0	0	0	0	0	0	0	0	0	0	0	0	0	0	0	0	0	0	0	0	0	0	0	0	0	0	0	0	0	0	0	0	0	0	0	0	0	0	0	0	0	0	0	0	0	0	0	0	0
1.8943e+13	0	0	0	0	0	969.01	0	0	0	0	971.37	0	0	0	0	972.44	0	0	971.02	968.2	0	964.21	0	0	0	0	971.58	965.78	0	0	971.32	0	0	0	0	0	0	963.97	970.1	0	0	0	0	0	969.01	0	0	0	0
1.9001e+13	0	0	0	0	0	0	0	0	0	0	0	0	0	0	0	697.55	0	0	0	0	0	0	0	0	0	0	690.98	0	0	0	0	0	0	0	693.08	0	0	0	0	0	0	0	0	0	0	0	0	0	0
1.9059e+13	0	0	0	0	0	0	0	0	0	0	0	0	0	0	0	0	0	0	0	0	0	0	0	0	0	0	0	0	0	0	0	0	0	0	0	0	0	0	0	0	0	0	0	0	0	0	0	0	0
1.9118e+13	0	0	0	0	0	0	0	0	0	0	0	0	0	0	0	0	0	0	0	0	0	0	0	0	0	0	0	0	0	0	0	0	0	0	0	0	0	0	0	0	0	0	0	0	0	0	0	0	0
1.9176e+13	0	0	0	0	0	0	0	0	0	0	0	0	0	0	0	0	0	0	0	0	0	0	0	0	0	0	0	0	0	0	0	0	0	0	0	0	0	0	0	0	0	0	0	0	0	0	0	0	0
1.9234e+13	0	0	0	0	0	0	0	0	0	0	0	0	0	0	0	0	0	0	0	0	0	0	0	0	0	0	0	0	0	0	0	0	0	0	0	0	0	0	0	0	0	0	0	0	0	0	0	0	0
1.9292e+13	0	0	0	0	0	0	0	0	0	0	0	0	0	0	0	0	0	0	0	0	0	0	0	0	0	0	0	0	0	0	0	0	0	0	0	0	0	0	0	0	0	0	0	0	0	0	0	0	0
1.935e+13	0	0	0	0	0	0	0	0	0	0	0	0	0	0	0	0	0	0	0	0	0	0	0	0	0	0	0	0	0	0	0	0	0	0	0	0	0	0	0	0	0	0	0	0	0	0	0	0	0
1.9408e+13	0	0	0	0	0	0	0	0	0	0	0	0	0	0	0	0	0	0	0	0	0	0	0	0	0	0	0	0	0	0	0	0	0	0	0	0	0	0	0	0	0	0	0	0	0	0	0	0	0
1.9466e+13	0	0	0	0	0	0	0	0	0	0	695.43	0	0	0	0	702.34	0	0	692.86	0	0	0	0	0	0	0	697	0	0	0	695.23	0	0	0	696.22	0	0	0	0	0	0	0	0	0	0	0	0	0	0
1.9524e+13	0	0	0	0	0	0	0	0	0	0	0	0	0	0	0	0	0	0	0	0	0	0	0	0	0	0	0	0	0	0	0	0	0	0	0	0	0	0	0	0	0	0	0	0	0	0	0	0	0
1.9582e+13	0	0	0	0	0	0	0	0	0	0	0	0	0	0	0	0	0	0	0	0	0	0	0	0	0	0	0	0	0	0	0	0	0	0	0	0	0	0	0	0	0	0	0	0	0	0	0	0	0
1.9641e+13	0	0	0	0	0	0	0	0	0	0	0	0	0	0	0	0	0	0	0	0	0	0	0	0	0	0	0	0	0	0	0	0	0	0	0	0	0	0	0	0	0	0	0	0	0	0	0	0	0
1.9699e+13	0	0	0	0	0	0	0	0	0	0	0	0	0	0	0	0	0	0	0	0	0	0	0	0	0	0	0	0	0	0	0	0	0	0	0	0	0	0	0	0	0	0	0	0	0	0	0	0	0
1.9757e+13	0	0	0	0	0	0	0	0	0	0	0	0	0	0	0	0	0	0	0	0	0	0	0	0	0	0	0	0	0	0	0	0	0	0	0	0	0	0	0	0	0	0	0	0	0	0	0	0	0
1.9815e+13	0	0	0	0	0	0	0	0	0	0	0	0	0	0	0	0	0	0	0	0	0	0	0	0	0	0	0	0	0	0	0	0	0	0	0	0	0	0	0	0	0	0	0	0	0	0	0	0	0
1.9873e+13	0	0	0	0	0	0	0	0	0	0	0	0	0	0	0	0	0	0	0	0	0	0	0	0	0	0	0	0	0	0	0	0	0	0	0	0	0	0	0	0	0	0	0	0	0	0	0	0	0
1.9931e+13	0	0	0	0	0	0	0	0	0	0	701.3	0	0	691.61	0	708	0	0	699.38	0	0	0	0	0	0	0	703.25	0	0	0	701.15	0	0	0	699.98	0	0	0	691.24	0	0	0	0	0	0	0	0	0	0
1.9989e+13	0	0	0	0	0	0	0	0	0	0	0	0	0	0	0	0	0	0	0	0	0	0	0	0	0	0	0	0	0	0	0	0	0	0	0	0	0	0	0	0	0	0	0	0	0	0	0	0	0
2.0047e+13	0	0	0	0	0	0	0	0	0	0	0	0	0	0	0	0	0	0	0	0	0	0	0	0	0	0	0	0	0	0	0	0	0	0	0	0	0	0	0	0	0	0	0	0	0	0	0	0	0
2.0105e+13	0	0	0	0	0	0	0	0	0	0	0	0	0	0	0	0	0	0	0	0	0	0	0	0	0	0	0	0	0	0	0	0	0	0	0	0	0	0	0	0	0	0	0	0	0	0	0	0	0
2.0163e+13	0	0	0	0	0	0	0	0	0	0	0	0	0	0	0	0	0	0	0	0	0	0	0	0	0	0	0	0	0	0	0	0	0	0	0	0	0	0	0	0	0	0	0	0	0	0	0	0	0
2.0222e+13	0	0	0	0	0	0	0	0	0	0	0	0	0	0	0	0	0	0	0	0	0	0	0	0	0	0	0	0	0	0	0	0	0	0	0	0	0	0	0	0	0	0	0	0	0	0	0	0	0
2.028e+13	0	0	0	0	0	0	0	0	0	0	0	0	0	0	0	0	0	0	0	0	0	0	0	0	0	0	0	0	0	0	0	0	0	0	0	0	0	0	0	0	0	0	0	0	0	0	0	0	0
2.0338e+13	0	0	0	0	0	0	0	0	0	0	0	0	0	0	0	0	0	0	0	0	0	0	0	0	0	0	0	0	0	0	0	0	0	0	0	0	0	0	0	0	0	0	0	0	0	0	0	0	0
2.0396e+13	0	0	0	0	0	690.51	0	0	0	0	708.12	0	0	695.08	0	715.27	0	0	706.24	0	0	0	0	0	0	0	710.23	0	0	0	707.65	0	0	0	704.84	0	0	0	700.75	0	0	0	0	0	690.51	0	0	0	0
2.0454e+13	0	0	0	0	0	0	0	0	0	0	0	0	0	0	0	692.35	0	0	0	0	0	0	0	0	0	0	0	0	0	0	0	0	0	0	0	0	0	0	0	0	0	0	0	0	0	0	0	0	0
2.0512e+13	0	0	0	0	0	0	0	0	0	0	0	0	0	0	0	0	0	0	0	0	0	0	0	0	0	0	0	0	0	0	0	0	0	0	0	0	0	0	0	0	0	0	0	0	0	0	0	0	0
2.057e+13	0	0	0	0	0	0	0	0	0	0	0	0	0	0	0	0	0	0	0	0	0	0	0	0	0	0	0	0	0	0	0	0	0	0	0	0	0	0	0	0	0	0	0	0	0	0	0	0	0
2.0628e+13	0	0	0	0	0	0	0	0	0	0	0	0	0	0	0	0	0	0	0	0	0	0	0	0	0	0	0	0	0	0	0	0	0	0	0	0	0	0	0	0	0	0	0	0	0	0	0	0	0
2.0686e+13	0	0	0	0	0	0	0	0	0	0	0	0	0	0	0	0	0	0	0	0	0	0	0	0	0	0	0	0	0	0	0	0	0	0	0	0	0	0	0	0	0	0	0	0	0	0	0	0	0
2.0745e+13	0	0	0	0	0	0	0	0	0	0	0	0	0	0	0	0	0	0	0	0	0	0	0	0	0	0	0	0	0	0	0	0	0	0	0	0	0	0	0	0	0	0	0	0	0	0	0	0	0
2.0803e+13	0	0	0	0	0	0	0	0	0	0	0	0	0	0	0	0	0	0	0	0	0	0	0	0	0	0	0	0	0	0	0	0	0	0	0	0	0	0	0	0	0	0	0	0	0	0	0	0	0
2.0861e+13	0	0	0	0	0	703.65	0	0	0	0	718.06	0	0	699.56	0	725.56	693.35	0	715.69	696.8	0	0	0	0	0	0	718.72	0	0	0	717.59	0	0	0	710.64	0	0	0	711.18	0	0	0	0	0	703.65	0	0	0	0
2.0919e+13	0	0	0	0	0	0	0	0	0	0	0	0	0	0	0	696.87	0	0	0	0	0	0	0	0	0	0	0	0	0	0	0	0	0	0	692.59	0	0	0	0	0	0	0	0	0	0	0	0	0	0
2.0977e+13	0	0	0	0	0	0	0	0	0	0	0	0	0	0	0	0	0	0	0	0	0	0	0	0	0	0	0	0	0	0	0	0	0	0	0	0	0	0	0	0	0	0	0	0	0	0	0	0	0
2.1035e+13	0	0	0	0	0	0	0	0	0	0	0	0	0	0	0	0	0	0	0	0	0	0	0	0	0	0	0	0	0	0	0	0	0	0	0	0	0	0	0	0	0	0	0	0	0	0	0	0	0
2.1093e+13	0	0	0	0	0	0	0	0	0	0	0	0	0	0	0	0	0	0	0	0	0	0	0	0	0	0	0	0	0	0	0	0	0	0	0	0	0	0	0	0	0	0	0	0	0	0	0	0	0
2.1151e+13	0	0	0	0	0	0	0	0	0	0	0	0	0	0	0	0	0	0	0	0	0	0	0	0	0	0	0	0	0	0	0	0	0	0	0	0	0	0	0	0	0	0	0	0	0	0	0	0	0
2.1209e+13	0	0	0	0	0	0	0	0	0	0	0	0	0	0	0	0	0	0	0	0	0	0	0	0	0	0	0	0	0	0	0	0	0	0	0	0	0	0	0	0	0	0	0	0	0	0	0	0	0
2.1268e+13	0	0	0	0	0	0	0	0	0	0	0	0	0	0	0	0	0	0	0	0	0	0	0	0	0	0	0	0	0	0	0	0	0	0	0	0	0	0	0	0	0	0	0	0	0	0	0	0	0
2.1326e+13	0	0	0	0	0	724.69	0	0	0	0	736.35	0	0	704.51	0	740.87	696.65	0	733.29	718.23	0	693.99	0	0	0	0	736.2	702.62	0	691.48	735.89	694.16	692.4	0	717.33	0	0	692.72	729.24	0	0	0	0	0	724.69	0	0	0	0
2.1384e+13	0	0	0	0	0	0	0	0	0	0	0	0	0	0	0	698.7	0	0	0	0	0	0	0	0	0	0	691.02	0	0	0	0	0	0	0	696.05	0	0	0	0	0	0	0	0	0	0	0	0	0	0
2.1442e+13	0	0	0	0	0	0	0	0	0	0	0	0	0	0	0	0	0	0	0	0	0	0	0	0	0	0	0	0	0	0	0	0	0	0	0	0	0	0	0	0	0	0	0	0	0	0	0	0	0
2.15e+13	0	0	0	0	0	0	0	0	0	0	0	0	0	0	0	0	0	0	0	0	0	0	0	0	0	0	0	0	0	0	0	0	0	0	0	0	0	0	0	0	0	0	0	0	0	0	0	0	0
2.1558e+13	0	0	0	0	0	0	0	0	0	0	0	0	0	0	0	0	0	0	0	0	0	0	0	0	0	0	0	0	0	0	0	0	0	0	0	0	0	0	0	0	0	0	0	0	0	0	0	0	0
2.1616e+13	0	0	0	0	0	0	0	0	0	0	0	0	0	0	0	0	0	0	0	0	0	0	0	0	0	0	0	0	0	0	0	0	0	0	0	0	0	0	0	0	0	0	0	0	0	0	0	0	0
2.1674e+13	0	0	0	0	0	0	0	0	0	0	0	0	0	0	0	0	0	0	0	0	0	0	0	0	0	0	0	0	0	0	0	0	0	0	0	0	0	0	0	0	0	0	0	0	0	0	0	0	0
2.1732e+13	0	0	0	0	0	0	0	0	0	0	0	0	0	0	0	0	0	0	0	0	0	0	0	0	0	0	0	0	0	0	0	0	0	0	0	0	0	0	0	0	0	0	0	0	0	0	0	0	0
2.1791e+13	0	0	0	0	0	792.56	0	0	0	0	814.26	0	0	705.29	0	821.98	696.93	0	809.91	784.31	0	750.86	0	691.1	691.1	0	815.02	762.29	0	693.72	813.97	693.86	695.09	0	716.75	0	0	749.24	802.66	0	0	0	0	0	792.56	0	0	0	0
2.1849e+13	0	0	0	0	0	0	0	0	0	0	693.89	0	0	0	0	702.5	0	0	0	0	0	0	0	0	0	0	695.25	0	0	0	693.58	0	0	0	698.48	0	0	0	0	0	0	0	0	0	0	0	0	690.12	0
2.1907e+13	0	0	0	0	0	0	0	0	0	0	0	0	0	0	0	0	0	0	0	0	0	0	0	0	0	0	0	0	0	0	0	0	0	0	0	0	0	0	0	0	0	0	0	0	0	0	0	0	0
2.1965e+13	0	0	0	0	0	0	0	0	0	0	0	0	0	0	0	0	0	0	0	0	0	0	0	0	0	0	0	0	0	0	0	0	0	0	0	0	0	0	0	0	0	0	0	0	0	0	0	0	0
2.2023e+13	0	0	0	0	0	0	0	0	0	0	0	0	0	0	0	0	0	0	0	0	0	0	0	0	0	0	0	0	0	0	0	0	0	0	0	0	0	0	0	0	0	0	0	0	0	0	0	0	0
2.2081e+13	0	0	0	0	0	0	0	0	0	0	0	0	0	0	0	0	0	0	0	0	0	0	0	0	0	0	0	0	0	0	0	0	0	0	0	0	0	0	0	0	0	0	0	0	0	0	0	0	0
2.2139e+13	0	0	0	0	0	0	0	0	0	0	0	0	0	0	0	0	0	0	0	0	0	0	0	0	0	0	0	0	0	0	0	0	0	0	0	0	0	0	0	0	0	0	0	0	0	0	0	0	0
2.2197e+13	0	0	0	0	0	0	0	0	0	0	0	0	0	0	0	0	0	0	0	0	0	0	0	0	0	0	0	0	0	0	0	0	0	0	0	0	0	0	0	0	0	0	0	0	0	0	0	0	0
2.2255e+13	0	0	0	0	0	0	0	0	0	0	0	0	0	0	0	0	0	0	0	0	0	0	0	0	0	0	0	0	0	0	0	0	0	0	0	0	0	0	0	0	0	0	0	0	0	0	0	0	0
2.2313e+13	0	0	0	0	0	0	0	0	0	0	698.21	0	0	691.21	0	704.39	0	0	694.93	0	0	0	0	0	0	0	699.17	0	0	0	698	0	0	0	700.47	0	0	0	0	0	0	0	0	0	0	0	0	691.22	0
2.2372e+13	0	0	0	0	0	0	0	0	0	0	0	0	0	0	0	0	0	0	0	0	0	0	0	0	0	0	0	0	0	0	0	0	0	0	0	0	0	0	0	0	0	0	0	0	0	0	0	0	0
2.243e+13	0	0	0	0	0	0	0	0	0	0	0	0	0	0	0	0	0	0	0	0	0	0	0	0	0	0	0	0	0	0	0	0	0	0	0	0	0	0	0	0	0	0	0	0	0	0	0	0	0
2.2488e+13	0	0	0	0	0	0	0	0	0	0	0	0	0	0	0	0	0	0	0	0	0	0	0	0	0	0	0	0	0	0	0	0	0	0	0	0	0	0	0	0	0	0	0	0	0	0	0	0	0
2.2546e+13	0	0	0	0	0	0	0	0	0	0	0	0	0	0	0	0	0	0	0	0	0	0	0	0	0	0	0	0	0	0	0	0	0	0	0	0	0	0	0	0	0	0	0	0	0	0	0	0	0
2.2604e+13	0	0	0	0	0	0	0	0	0	0	0	0	0	0	0	0	0	0	0	0	0	0	0	0	0	0	0	0	0	0	0	0	0	0	0	0	0	0	0	0	0	0	0	0	0	0	0	0	0
2.2662e+13	0	0	0	0	0	0	0	0	0	0	0	0	0	0	0	0	0	0	0	0	0	0	0	0	0	0	0	0	0	0	0	0	0	0	0	0	0	0	0	0	0	0	0	0	0	0	0	0	0
2.272e+13	0	0	0	0	0	0	0	0	0	0	0	0	0	0	0	0	0	0	0	0	0	0	0	0	0	0	0	0	0	0	0	0	0	0	0	0	0	0	0	0	0	0	0	0	0	0	0	0	0
2.2778e+13	0	0	0	0	0	0	0	0	0	0	702.24	0	0	694.87	0	708.7	0	0	700.54	0	0	0	0	0	0	0	703.22	0	0	0	702.03	0	0	0	703.85	0	0	0	691.81	0	0	690.04	0	0	0	0	0	692.21	0
2.2836e+13	0	0	0	0	0	0	0	0	0	0	0	0	0	0	0	692.72	0	0	0	0	0	0	0	0	0	0	0	0	0	0	0	0	0	0	691.63	0	0	0	0	0	0	0	0	0	0	0	0	0	0
2.2895e+13	0	0	0	0	0	0	0	0	0	0	0	0	0	0	0	0	0	0	0	0	0	0	0	0	0	0	0	0	0	0	0	0	0	0	0	0	0	0	0	0	0	0	0	0	0	0	0	0	0
2.2953e+13	0	0	0	0	0	0	0	0	0	0	0	0	0	0	0	0	0	0	0	0	0	0	0	0	0	0	0	0	0	0	0	0	0	0	0	0	0	0	0	0	0	0	0	0	0	0	0	0	0
2.3011e+13	0	0	0	0	0	0	0	0	0	0	0	0	0	0	0	0	0	0	0	0	0	0	0	0	0	0	0	0	0	0	0	0	0	0	0	0	0	0	0	0	0	0	0	0	0	0	0	0	0
2.3069e+13	0	0	0	0	0	0	0	0	0	0	0	0	0	0	0	0	0	0	0	0	0	0	0	0	0	0	0	0	0	0	0	0	0	0	0	0	0	0	0	0	0	0	0	0	0	0	0	0	0
2.3127e+13	0	0	0	0	0	0	0	0	0	0	0	0	0	0	0	0	0	0	0	0	0	0	0	0	0	0	0	0	0	0	0	0	0	0	0	0	0	0	0	0	0	0	0	0	0	0	0	0	0
2.3185e+13	0	0	0	0	0	0	0	0	0	0	0	0	0	0	0	0	0	0	0	0	0	0	0	0	0	0	0	0	0	0	0	0	0	0	0	0	0	0	0	0	0	0	0	0	0	0	0	0	0
2.3243e+13	0	0	0	0	0	0	0	0	0	0	706.97	0	0	698.49	0	714.16	690.24	0	705.96	0	0	0	0	0	0	0	708.85	0	0	0	706.96	0	0	0	706.66	0	0	0	699.22	0	0	690.4	0	0	0	0	0	693.05	0
2.3301e+13	0	0	0	0	0	0	0	0	0	0	0	0	0	0	0	696.04	0	0	0	0	0	0	0	0	0	0	0	0	0	0	0	0	0	0	693.4	0	0	0	0	0	0	0	0	0	0	0	0	691.45	0
2.3359e+13	0	0	0	0	0	0	0	0	0	0	0	0	0	0	0	0	0	0	0	0	0	0	0	0	0	0	0	0	0	0	0	0	0	0	0	0	0	0	0	0	0	0	0	0	0	0	0	0	0
2.3418e+13	0	0	0	0	0	0	0	0	0	0	0	0	0	0	0	0	0	0	0	0	0	0	0	0	0	0	0	0	0	0	0	0	0	0	0	0	0	0	0	0	0	0	0	0	0	0	0	0	0
2.3476e+13	0	0	0	0	0	0	0	0	0	0	0	0	0	0	0	0	0	0	0	0	0	0	0	0	0	0	0	0	0	0	0	0	0	0	0	0	0	0	0	0	0	0	0	0	0	0	0	0	0
2.3534e+13	0	0	0	0	0	0	0	0	0	0	0	0	0	0	0	0	0	0	0	0	0	0	0	0	0	0	0	0	0	0	0	0	0	0	0	0	0	0	0	0	0	0	0	0	0	0	0	0	0
2.3592e+13	0	0	0	0	0	0	0	0	0	0	0	0	0	0	0	0	0	0	0	0	0	0	0	0	0	0	0	0	0	0	0	0	0	0	0	0	0	0	0	0	0	0	0	0	0	0	0	0	0
2.365e+13	0	0	0	0	0	0	0	0	0	0	0	0	0	0	0	0	0	0	0	0	0	0	0	0	0	0	0	0	0	0	0	0	0	0	0	0	0	0	0	0	0	0	0	0	0	0	0	0	0
2.3708e+13	0	0	0	0	0	698.89	0	0	0	0	713.86	0	0	702.4	0	721.57	694.46	0	713.06	691.24	0	0	0	0	0	0	716.26	0	0	0	713.77	689.83	0	0	710.98	0	0	0	707.43	0	0	690.63	0	0	698.89	0	0	693.39	0
2.3766e+13	0	0	0	0	0	0	0	0	0	0	0	0	0	0	0	698.82	0	0	0	0	0	0	0	0	0	0	691.31	0	0	0	0	0	0	0	695.64	0	0	0	0	0	0	0	0	0	0	0	0	693.35	0
2.3824e+13	0	0	0	0	0	0	0	0	0	0	0	0	0	0	0	0	0	0	0	0	0	0	0	0	0	0	0	0	0	0	0	0	0	0	0	0	0	0	0	0	0	0	0	0	0	0	0	0	0
2.3882e+13	0	0	0	0	0	0	0	0	0	0	0	0	0	0	0	0	0	0	0	0	0	0	0	0	0	0	0	0	0	0	0	0	0	0	0	0	0	0	0	0	0	0	0	0	0	0	0	0	0
2.3941e+13	0	0	0	0	0	0	0	0	0	0	0	0	0	0	0	0	0	0	0	0	0	0	0	0	0	0	0	0	0	0	0	0	0	0	0	0	0	0	0	0	0	0	0	0	0	0	0	0	0
2.3999e+13	0	0	0	0	0	0	0	0	0	0	0	0	0	0	0	0	0	0	0	0	0	0	0	0	0	0	0	0	0	0	0	0	0	0	0	0	0	0	0	0	0	0	0	0	0	0	0	0	0
2.4057e+13	0	0	0	0	0	0	0	0	0	0	0	0	0	0	0	0	0	0	0	0	0	0	0	0	0	0	0	0	0	0	0	0	0	0	0	0	0	0	0	0	0	0	0	0	0	0	0	0	0
2.4115e+13	0	0	0	0	0	0	0	0	0	0	0	0	0	0	0	0	0	0	0	0	0	0	0	0	0	0	0	0	0	0	0	0	0	0	0	0	0	0	0	0	0	0	0	0	0	0	0	0	0
2.4173e+13	0	0	0	0	0	713.21	0	0	0	0	724.88	0	0	704.77	0	732.98	699.31	0	723.21	706.08	0	0	0	0	0	0	727.58	689.46	0	691.82	724.35	694.59	692.6	0	716.53	0	0	0	718.92	0	0	690.31	0	0	713.21	0	0	692.82	0
2.4231e+13	0	0	0	0	0	0	0	0	0	0	691.97	0	0	0	0	701.93	0	0	0	0	0	0	0	0	0	0	695.31	0	690.02	0	691.39	0	0	0	698.18	0	0	0	0	0	0	691.3	0	0	0	0	0	695.33	0
2.4289e+13	0	0	0	0	0	0	0	0	0	0	0	0	0	0	0	691.02	0	0	0	0	0	0	0	0	0	0	0	0	0	0	0	0	0	0	0	0	0	0	0	0	0	0	0	0	0	0	0	691.53	0
2.4347e+13	0	0	0	0	0	0	0	0	0	0	0	0	0	0	0	0	0	0	0	0	0	0	0	0	0	0	0	0	0	0	0	0	0	0	0	0	0	0	0	0	0	0	0	0	0	0	0	0	0
2.4405e+13	0	0	0	0	0	0	0	0	0	0	0	0	0	0	0	0	0	0	0	0	0	0	0	0	0	0	0	0	0	0	0	0	0	0	0	0	0	0	0	0	0	0	0	0	0	0	0	0	0
2.4463e+13	0	0	0	0	0	0	0	0	0	0	0	0	0	0	0	0	0	0	0	0	0	0	0	0	0	0	0	0	0	0	0	0	0	0	0	0	0	0	0	0	0	0	0	0	0	0	0	0	0
2.4522e+13	0	0	0	0	0	0	0	0	0	0	0	0	0	0	0	0	0	0	0	0	0	0	0	0	0	0	0	0	0	0	0	0	0	0	0	0	0	0	0	0	0	0	0	0	0	0	0	0	0
2.458e+13	0	0	0	0	0	0	0	0	0	0	0	0	0	0	0	0	0	0	0	0	0	0	0	0	0	0	0	0	0	0	0	0	0	0	0	0	0	0	0	0	0	0	0	0	0	0	0	0	0
2.4638e+13	0	0	0	0	0	737.76	0	0	0	0	750.01	0	0	708.34	0	758.75	704.34	0	748.12	733.46	0	707.13	0	693.34	693.34	0	752.81	716.32	0	695.71	749.42	699	697.08	0	722.15	0	0	705.8	743.74	0	0	0	0	0	737.76	0	0	690.47	0
2.4696e+13	0	0	0	0	0	0	0	0	0	0	696.06	0	0	690.43	0	705.43	0	0	692.65	0	0	0	0	0	0	0	698.8	0	691.53	0	695.41	0	0	0	700.85	0	0	0	0	0	0	692.91	0	0	0	0	0	697.35	0
2.4754e+13	0	0	0	0	0	0	0	0	0	0	0	0	0	0	0	694.26	0	0	0	0	0	0	0	0	0	0	0	0	0	0	0	0	0	0	691.83	0	0	0	0	0	0	0	0	0	0	0	0	693.71	0
2.4812e+13	0	0	0	0	0	0	0	0	0	0	0	0	0	0	0	0	0	0	0	0	0	0	0	0	0	0	0	0	0	0	0	0	0	0	0	0	0	0	0	0	0	0	0	0	0	0	0	0	0
2.487e+13	0	0	0	0	0	0	0	0	0	0	0	0	0	0	0	0	0	0	0	0	0	0	0	0	0	0	0	0	0	0	0	0	0	0	0	0	0	0	0	0	0	0	0	0	0	0	0	0	0
2.4928e+13	0	0	0	0	0	0	0	0	0	0	0	0	0	0	0	0	0	0	0	0	0	0	0	0	0	0	0	0	0	0	0	0	0	0	0	0	0	0	0	0	0	0	0	0	0	0	0	0	0
2.4986e+13	0	0	0	0	0	0	0	0	0	0	0	0	0	0	0	0	0	0	0	0	0	0	0	0	0	0	0	0	0	0	0	0	0	0	0	0	0	0	0	0	0	0	0	0	0	0	0	0	0
2.5045e+13	0	0	0	0	0	0	0	0	0	0	0	0	0	0	0	0	0	0	0	0	0	0	0	0	0	0	0	0	0	0	0	0	0	0	0	0	0	0	0	0	0	0	0	0	0	0	0	0	0
2.5103e+13	0	0	0	0	0	875.3	0	0	0	0	890.2	0	0	698.16	0	896.09	0	0	888.24	869.71	0	839.21	0	0	0	0	891.58	851.85	0	0	889.9	0	0	0	709.4	0	0	837.16	882.59	0	0	0	0	0	875.3	0	0	0	0
2.5161e+13	0	0	0	0	0	0	0	0	0	0	699.87	0	0	692.98	0	709.45	0	0	696.46	0	0	0	0	0	0	0	702.01	0	692.97	0	699.3	0	0	0	703.8	0	0	0	0	0	0	694.48	0	0	0	0	0	696.45	0
2.5219e+13	0	0	0	0	0	0	0	0	0	0	0	0	0	0	0	697.08	0	0	0	0	0	0	0	0	0	0	0	0	0	0	0	0	0	0	694.55	0	0	0	0	0	0	691.17	0	0	0	0	0	693.81	0
2.5277e+13	0	0	0	0	0	0	0	0	0	0	0	0	0	0	0	0	0	0	0	0	0	0	0	0	0	0	0	0	0	0	0	0	0	0	0	0	0	0	0	0	0	0	0	0	0	0	0	690.08	0
2.5335e+13	0	0	0	0	0	0	0	0	0	0	0	0	0	0	0	0	0	0	0	0	0	0	0	0	0	0	0	0	0	0	0	0	0	0	0	0	0	0	0	0	0	0	0	0	0	0	0	0	0
2.5393e+13	0	0	0	0	0	0	0	0	0	0	0	0	0	0	0	0	0	0	0	0	0	0	0	0	0	0	0	0	0	0	0	0	0	0	0	0	0	0	0	0	0	0	0	0	0	0	0	0	0
2.5451e+13	0	0	0	0	0	0	0	0	0	0	0	0	0	0	0	0	0	0	0	0	0	0	0	0	0	0	0	0	0	0	0	0	0	0	0	0	0	0	0	0	0	0	0	0	0	0	0	0	0
2.5509e+13	0	0	0	0	0	0	0	0	0	0	0	0	0	0	0	0	0	0	0	0	0	0	0	0	0	0	0	0	0	0	0	0	0	0	0	0	0	0	0	0	0	0	0	0	0	0	0	0	0
2.5568e+13	0	0	0	0	0	0	0	0	0	0	0	0	0	0	0	0	0	0	0	0	0	0	0	0	0	0	0	0	0	0	0	0	0	0	0	0	0	0	0	0	0	0	0	0	0	0	0	0	0
2.5626e+13	0	0	0	0	0	0	0	0	0	0	703.88	0	0	695.8	0	712.32	0	0	700.27	0	0	0	0	0	0	0	705.2	0	694.31	0	703.31	0	0	0	707.14	0	0	0	692.63	0	0	695.91	0	0	0	0	0	697.35	0
2.5684e+13	0	0	0	0	0	0	0	0	0	0	0	0	0	0	0	698.6	0	0	0	0	0	0	0	0	0	0	0	0	691.44	0	0	0	0	0	696.83	0	0	0	0	0	0	693.04	0	0	0	0	0	695.31	0
2.5742e+13	0	0	0	0	0	0	0	0	0	0	0	0	0	0	0	690.15	0	0	0	0	0	0	0	0	0	0	0	0	0	0	0	0	0	0	0	0	0	0	0	0	0	0	0	0	0	0	0	691.67	0
2.58e+13	0	0	0	0	0	0	0	0	0	0	0	0	0	0	0	0	0	0	0	0	0	0	0	0	0	0	0	0	0	0	0	0	0	0	0	0	0	0	0	0	0	0	0	0	0	0	0	0	0
2.5858e+13	0	0	0	0	0	0	0	0	0	0	0	0	0	0	0	0	0	0	0	0	0	0	0	0	0	0	0	0	0	0	0	0	0	0	0	0	0	0	0	0	0	0	0	0	0	0	0	0	0
2.5916e+13	0	0	0	0	0	0	0	0	0	0	0	0	0	0	0	0	0	0	0	0	0	0	0	0	0	0	0	0	0	0	0	0	0	0	0	0	0	0	0	0	0	0	0	0	0	0	0	0	0
2.5974e+13	0	0	0	0	0	0	0	0	0	0	0	0	0	0	0	0	0	0	0	0	0	0	0	0	0	0	0	0	0	0	0	0	0	0	0	0	0	0	0	0	0	0	0	0	0	0	0	0	0
2.6032e+13	0	0	0	0	0	0	0	0	0	0	0	0	0	0	0	0	0	0	0	0	0	0	0	0	0	0	0	0	0	0	0	0	0	0	0	0	0	0	0	0	0	0	0	0	0	0	0	0	0
2.6091e+13	0	0	0	0	0	0	0	0	0	0	708.6	0	0	699.02	0	716.06	690.88	0	704.55	0	0	0	0	0	0	0	709.37	0	695.36	0	708.05	0	0	0	710.96	0	0	0	698.47	0	0	696.97	0	0	0	0	0	697.36	0
2.6149e+13	0	0	0	0	0	0	0	0	0	0	0	0	0	0	0	700.28	0	0	0	0	0	0	0	0	0	0	691.62	0	693.23	0	0	0	0	0	699.1	0	0	0	0	0	0	694.74	0	0	0	0	0	695.78	0
2.6207e+13	0	0	0	0	0	0	0	0	0	0	0	0	0	0	0	691.89	0	0	0	0	0	0	0	0	0	0	0	0	0	0	0	0	0	0	692.2	0	0	0	0	0	0	690.63	0	0	0	0	0	692.19	0
2.6265e+13	0	0	0	0	0	0	0	0	0	0	0	0	0	0	0	0	0	0	0	0	0	0	0	0	0	0	0	0	0	0	0	0	0	0	0	0	0	0	0	0	0	0	0	0	0	0	0	0	0
2.6323e+13	0	0	0	0	0	0	0	0	0	0	0	0	0	0	0	0	0	0	0	0	0	0	0	0	0	0	0	0	0	0	0	0	0	0	0	0	0	0	0	0	0	0	0	0	0	0	0	0	0
2.6381e+13	0	0	0	0	0	0	0	0	0	0	0	0	0	0	0	0	0	0	0	0	0	0	0	0	0	0	0	0	0	0	0	0	0	0	0	0	0	0	0	0	0	0	0	0	0	0	0	0	0
2.6439e+13	0	0	0	0	0	0	0	0	0	0	0	0	0	0	0	0	0	0	0	0	0	0	0	0	0	0	0	0	0	0	0	0	0	0	0	0	0	0	0	0	0	0	0	0	0	0	0	0	0
2.6497e+13	0	0	0	0	0	0	0	0	0	0	0	0	0	0	0	0	0	0	0	0	0	0	0	0	0	0	0	0	0	0	0	0	0	0	0	0	0	0	0	0	0	0	0	0	0	0	0	0	0
2.6555e+13	0	0	0	0	0	696.09	0	0	0	0	714.14	0	0	702.85	0	721.77	694.45	0	710.14	0	0	0	0	0	0	0	714.67	0	695.87	0	713.83	689.89	0	0	715.23	0	0	0	704.51	0	0	696.08	0	0	696.09	0	0	697.32	0
2.6613e+13	0	0	0	0	0	0	0	0	0	0	692.64	0	0	0	0	702.36	0	0	0	0	0	0	0	0	0	0	694.44	0	694.87	0	692.12	0	0	0	701.01	0	0	0	0	0	0	695.54	0	0	0	0	0	696.92	0
2.6672e+13	0	0	0	0	0	0	0	0	0	0	0	0	0	0	0	693.77	0	0	0	0	0	0	0	0	0	0	0	0	690.82	0	0	0	0	0	693.96	0	0	0	0	0	0	691.73	0	0	0	0	0	693.33	0
2.673e+13	0	0	0	0	0	0	0	0	0	0	0	0	0	0	0	0	0	0	0	0	0	0	0	0	0	0	0	0	0	0	0	0	0	0	0	0	0	0	0	0	0	0	0	0	0	0	0	0	0
2.6788e+13	0	0	0	0	0	0	0	0	0	0	0	0	0	0	0	0	0	0	0	0	0	0	0	0	0	0	0	0	0	0	0	0	0	0	0	0	0	0	0	0	0	0	0	0	0	0	0	0	0
2.6846e+13	0	0	0	0	0	0	0	0	0	0	0	0	0	0	0	0	0	0	0	0	0	0	0	0	0	0	0	0	0	0	0	0	0	0	0	0	0	0	0	0	0	0	0	0	0	0	0	0	0
2.6904e+13	0	0	0	0	0	0	0	0	0	0	0	0	0	0	0	0	0	0	0	0	0	0	0	0	0	0	0	0	0	0	0	0	0	0	0	0	0	0	0	0	0	0	0	0	0	0	0	0	0
2.6962e+13	0	0	0	0	0	0	0	0	0	0	0	0	0	0	0	0	0	0	0	0	0	0	0	0	0	0	0	0	0	0	0	0	0	0	0	0	0	0	0	0	0	0	0	0	0	0	0	0	0
2.702e+13	0	0	0	0	0	706.34	0	0	0	0	721.76	0	0	707.43	0	726.96	698.12	0	718.14	699	0	0	0	0	0	0	721.87	0	695.01	691.87	721.76	693.75	692.13	0	716.93	0	0	0	712.22	0	0	693.74	0	0	706.34	0	0	696.36	0
2.7078e+13	0	0	0	0	0	0	0	0	0	0	695.87	0	0	690.39	0	703.52	0	0	691.13	0	0	0	0	0	0	0	696.96	0	695.83	0	695.47	0	0	0	701.94	0	0	0	0	0	0	695.81	0	0	0	0	0	697.95	0
2.7136e+13	0	0	0	0	0	0	0	0	0	0	0	0	0	0	0	694.92	0	0	0	0	0	0	0	0	0	0	0	0	691.97	0	0	0	0	0	695.01	0	0	0	0	0	0	692.49	0	0	0	0	0	694.54	0
2.7195e+13	0	0	0	0	0	0	0	0	0	0	0	0	0	0	0	0	0	0	0	0	0	0	0	0	0	0	0	0	0	0	0	0	0	0	0	0	0	0	0	0	0	0	0	0	0	0	0	690.79	0
2.7253e+13	0	0	0	0	0	0	0	0	0	0	0	0	0	0	0	0	0	0	0	0	0	0	0	0	0	0	0	0	0	0	0	0	0	0	0	0	0	0	0	0	0	0	0	0	0	0	0	0	0
2.7311e+13	0	0	0	0	0	0	0	0	0	0	0	0	0	0	0	0	0	0	0	0	0	0	0	0	0	0	0	0	0	0	0	0	0	0	0	0	0	0	0	0	0	0	0	0	0	0	0	0	0
2.7369e+13	0	0	0	0	0	0	0	0	0	0	0	0	0	0	0	0	0	0	0	0	0	0	0	0	0	0	0	0	0	0	0	0	0	0	0	0	0	0	0	0	0	0	0	0	0	0	0	0	0
2.7427e+13	0	0	0	0	0	0	0	0	0	0	0	0	0	0	0	0	0	0	0	0	0	0	0	0	0	0	0	0	0	0	0	0	0	0	0	0	0	0	0	0	0	0	0	0	0	0	0	0	0
2.7485e+13	0	0	0	0	0	721.02	0	0	0	0	733.61	0	0	712.74	0	739.34	702.58	0	731.76	716.32	0	688.93	0	692.38	692.38	0	733.67	698.19	691.5	696.7	733.67	698.26	696.4	0	721.51	0	0	0	726.02	0	0	691.9	0	0	721.02	0	0	694.31	0
2.7543e+13	0	0	0	0	0	0	0	0	0	0	698.17	0	0	693.05	0	705.44	0	0	694.77	0	0	0	0	0	0	0	699.18	0	696.33	0	697.95	0	0	0	703.54	0	0	0	0	0	0	696.74	0	0	0	690.19	0	699.11	0
2.7601e+13	0	0	0	0	0	0	0	0	0	0	0	0	0	0	0	696.11	0	0	0	0	0	0	0	0	0	0	0	0	692.95	0	0	0	0	0	696.28	0	0	0	0	0	0	693.55	0	0	0	690.25	0	695.71	0
2.7659e+13	0	0	0	0	0	0	0	0	0	0	0	0	0	0	0	0	0	0	0	0	0	0	0	0	0	0	0	0	0	0	0	0	0	0	0	0	0	0	0	0	0	0	0	0	0	0	0	692.39	0
2.7718e+13	0	0	0	0	0	0	0	0	0	0	0	0	0	0	0	0	0	0	0	0	0	0	0	0	0	0	0	0	0	0	0	0	0	0	0	0	0	0	0	0	0	0	0	0	0	0	0	0	0
2.7776e+13	0	0	0	0	0	0	0	0	0	0	0	0	0	0	0	0	0	0	0	0	0	0	0	0	0	0	0	0	0	0	0	0	0	0	0	0	0	0	0	0	0	0	0	0	0	0	0	0	0
2.7834e+13	0	0	0	0	0	0	0	0	0	0	0	0	0	0	0	0	0	0	0	0	0	0	0	0	0	0	0	0	0	0	0	0	0	0	0	0	0	0	0	0	0	0	0	0	0	0	0	0	0
2.7892e+13	0	0	0	0	0	0	0	0	0	0	0	0	0	0	0	0	0	0	0	0	0	0	0	0	0	0	0	0	0	0	0	0	0	0	0	0	0	0	0	0	0	0	0	0	0	0	0	0	0
2.795e+13	0	0	0	0	0	758.79	0	689.84	0	0	773.93	0	0	716.54	0	780.34	705.67	0	772.13	754.18	0	725.13	0	696.98	696.98	0	774.02	735.3	0	697.71	773.32	701.77	698.76	0	723.22	0	0	723.67	764.94	0	0	0	0	0	758.79	0	692.87	0	0
2.8008e+13	0	0	0	0	0	0	0	0	0	0	700.92	0	0	695.72	0	708.23	0	0	698.38	0	0	0	0	0	0	0	701.98	0	696.56	0	700.69	0	0	0	705.45	0	0	0	0	0	0	697.4	0	0	0	690.39	0	700.34	0
2.8066e+13	0	0	0	0	0	0	0	0	0	0	0	0	0	0	0	697.8	0	0	0	0	0	0	0	0	0	0	0	0	693.71	0	0	0	0	0	697.46	0	0	0	0	0	0	694.38	0	0	0	691.04	0	696.96	0
2.8124e+13	0	0	0	0	0	0	0	0	0	0	0	0	0	0	0	690.57	0	0	0	0	0	0	0	0	0	0	0	0	0	0	0	0	0	0	691.43	0	0	0	0	0	0	690.61	0	0	0	0	0	693.77	0
2.8182e+13	0	0	0	0	0	0	0	0	0	0	0	0	0	0	0	0	0	0	0	0	0	0	0	0	0	0	0	0	0	0	0	0	0	0	0	0	0	0	0	0	0	0	0	0	0	0	0	0	0
2.8241e+13	0	0	0	0	0	0	0	0	0	0	0	0	0	0	0	0	0	0	0	0	0	0	0	0	0	0	0	0	0	0	0	0	0	0	0	0	0	0	0	0	0	0	0	0	0	0	0	0	0
2.8299e+13	0	0	0	0	0	0	0	0	0	0	0	0	0	0	0	0	0	0	0	0	0	0	0	0	0	0	0	0	0	0	0	0	0	0	0	0	0	0	0	0	0	0	0	0	0	0	0	0	0
2.8357e+13	0	0	0	0	0	0	0	0	0	0	0	0	0	0	0	0	0	0	0	0	0	0	0	0	0	0	0	0	0	0	0	0	0	0	0	0	0	0	0	0	0	0	0	0	0	0	0	0	0
2.8415e+13	0	0	0	0	0	970.46	0	0	0	0	973.29	0	0	0	0	974.67	0	0	972.85	969.55	0	965.26	0	0	0	0	973.57	966.91	0	0	973.23	0	0	0	0	0	0	965.01	971.73	0	0	0	0	0	970.46	0	0	0	0
2.8473e+13	0	0	0	0	0	0	0	0	0	0	703.66	0	0	698.58	0	711.44	0	0	701.85	0	0	0	0	0	0	0	705.18	0	697.16	0	703.55	0	0	0	707.39	0	0	0	692.86	0	0	697.89	0	0	0	690.52	0	701.52	0
2.8531e+13	0	0	0	0	0	0	0	0	0	0	0	0	0	0	0	699.73	0	0	0	0	0	0	0	0	0	0	691.5	0	694.67	0	0	0	0	0	698.68	0	0	0	0	0	0	695.29	0	0	0	691.86	0	698.27	0
2.8589e+13	0	0	0	0	0	0	0	0	0	0	0	0	0	0	0	692.56	0	0	0	0	0	0	0	0	0	0	0	0	690.94	0	0	0	0	0	692.82	0	0	0	0	0	0	691.64	0	0	0	690.84	0	695.11	0
2.8647e+13	0	0	0	0	0	0	0	0	0	0	0	0	0	0	0	0	0	0	0	0	0	0	0	0	0	0	0	0	0	0	0	0	0	0	0	0	0	0	0	0	0	0	0	0	0	0	0	691.94	0
2.8705e+13	0	0	0	0	0	0	0	0	0	0	0	0	0	0	0	0	0	0	0	0	0	0	0	0	0	0	0	0	0	0	0	0	0	0	0	0	0	0	0	0	0	0	0	0	0	0	0	0	0
2.8763e+13	0	0	0	0	0	0	0	0	0	0	0	0	0	0	0	0	0	0	0	0	0	0	0	0	0	0	0	0	0	0	0	0	0	0	0	0	0	0	0	0	0	0	0	0	0	0	0	0	0
2.8822e+13	0	0	0	0	0	0	0	0	0	0	0	0	0	0	0	0	0	0	0	0	0	0	0	0	0	0	0	0	0	0	0	0	0	0	0	0	0	0	0	0	0	0	0	0	0	0	0	0	0
2.888e+13	0	0	0	0	0	0	0	0	0	0	0	0	0	0	0	0	0	0	0	0	0	0	0	0	0	0	0	0	0	0	0	0	0	0	0	0	0	0	0	0	0	0	0	0	0	0	0	0	0
2.8938e+13	0	0	0	0	0	0	0	0	0	0	707.07	0	0	701.63	0	715.4	692.1	0	705.79	0	0	0	0	0	0	0	709.13	0	697.51	0	706.98	0	0	0	709.32	0	0	0	698.02	0	0	698.35	0	0	0	690.54	0	702.75	0
2.8996e+13	0	0	0	0	0	0	0	0	0	0	691.35	0	0	0	0	701.88	0	0	0	0	0	0	0	0	0	0	694.26	0	695.51	0	690.94	0	0	0	699.76	0	0	0	0	0	0	696.21	0	0	0	692.76	0	699.73	0
2.9054e+13	0	0	0	0	0	0	0	0	0	0	0	0	0	0	0	694.81	0	0	0	0	0	0	0	0	0	0	0	0	691.85	0	0	0	0	0	693.92	0	0	0	0	0	0	692.69	0	0	0	691.99	0	696.57	0
2.9112e+13	0	0	0	0	0	0	0	0	0	0	0	0	0	0	0	0	0	0	0	0	0	0	0	0	0	0	0	0	0	0	0	0	0	0	0	0	0	0	0	0	0	0	0	0	0	690.22	0	693.55	0
2.917e+13	0	0	0	0	0	0	0	0	0	0	0	0	0	0	0	0	0	0	0	0	0	0	0	0	0	0	0	0	0	0	0	0	0	0	0	0	0	0	0	0	0	0	0	0	0	0	0	0	0
2.9228e+13	0	0	0	0	0	0	0	0	0	0	0	0	0	0	0	0	0	0	0	0	0	0	0	0	0	0	0	0	0	0	0	0	0	0	0	0	0	0	0	0	0	0	0	0	0	0	0	0	0
2.9286e+13	0	0	0	0	0	0	0	0	0	0	0	0	0	0	0	0	0	0	0	0	0	0	0	0	0	0	0	0	0	0	0	0	0	0	0	0	0	0	0	0	0	0	0	0	0	0	0	0	0
2.9345e+13	0	0	0	0	0	0	0	0	0	0	0	0	0	0	0	0	0	0	0	0	0	0	0	0	0	0	0	0	0	0	0	0	0	0	0	0	0	0	0	0	0	0	0	0	0	0	0	0	0
2.9403e+13	0	0	0	0	0	693.45	0	0	0	0	711.31	0	0	704.94	0	720.43	695.4	0	710.44	0	0	0	0	0	0	0	713.96	0	697.46	0	711.14	690.36	0	0	712.54	0	0	0	703.13	0	0	698.8	0	0	693.45	690.4	0	703.9	0
2.9461e+13	0	0	0	0	0	0	0	0	0	0	693.95	0	0	690.75	0	704.13	0	0	690.85	0	0	0	0	0	0	0	696.77	0	696.4	0	693.49	0	0	0	701.31	0	0	0	0	0	0	697.35	0	0	0	693.67	0	701.33	0
2.9519e+13	0	0	0	0	0	0	0	0	0	0	0	0	0	0	0	696.65	0	0	0	0	0	0	0	0	0	0	0	0	692.85	0	0	0	0	0	695.31	0	0	0	0	0	0	694	0	0	0	693.2	0	698.13	0
2.9577e+13	0	0	0	0	0	0	0	0	0	0	0	0	0	0	0	690.41	0	0	0	0	0	0	0	0	0	0	0	0	0	0	0	0	0	0	0	0	0	0	0	0	0	690.08	0	0	0	691.55	0	695.18	0
2.9635e+13	0	0	0	0	0	0	0	0	0	0	0	0	0	0	0	0	0	0	0	0	0	0	0	0	0	0	0	0	0	0	0	0	0	0	0	0	0	0	0	0	0	0	0	0	0	0	0	692.03	0
2.9693e+13	0	0	0	0	0	0	0	0	0	0	0	0	0	0	0	0	0	0	0	0	0	0	0	0	0	0	0	0	0	0	0	0	0	0	0	0	0	0	0	0	0	0	0	0	0	0	0	0	0
2.9751e+13	0	0	0	0	0	0	0	0	0	0	0	0	0	0	0	0	0	0	0	0	0	0	0	0	0	0	0	0	0	0	0	0	0	0	0	0	0	0	0	0	0	0	0	0	0	0	0	0	0
2.9809e+13	0	0	0	0	0	0	0	0	0	0	0	0	0	0	0	0	0	0	0	0	0	0	0	0	0	0	0	0	0	0	0	0	0	0	0	0	0	0	0	0	0	0	0	0	0	0	0	0	0
2.9868e+13	0	0	0	0	0	702.07	0	0	0	0	717.11	0	0	708.36	0	727.22	699.22	0	716.26	693.98	0	0	0	0	0	0	720.27	0	697.05	691.47	716.69	694.3	692.38	0	716.83	0	0	0	709.36	0	0	698.76	0	0	702.07	690.07	0	704.73	0
2.9926e+13	0	0	0	0	0	0	0	0	0	0	696.55	0	0	692.83	0	706.53	0	0	693.72	0	0	0	0	0	0	0	699.08	0	697.36	0	696.13	0	0	0	703.15	0	0	0	0	0	0	698.6	0	0	0	694.59	0	703.11	0
2.9984e+13	0	0	0	0	0	0	0	0	0	0	0	0	0	0	0	698.65	0	0	0	0	0	0	0	0	0	0	0	0	693.96	0	0	0	0	0	696.75	0	0	0	0	0	0	695.24	0	0	0	694.48	0	699.69	0
3.0042e+13	0	0	0	0	0	0	0	0	0	0	0	0	0	0	0	692.68	0	0	0	0	0	0	0	0	0	0	0	0	690.12	0	0	0	0	0	691.32	0	0	0	0	0	0	691.87	0	0	0	692.94	0	696.72	0
3.01e+13	0	0	0	0	0	0	0	0	0	0	0	0	0	0	0	0	0	0	0	0	0	0	0	0	0	0	0	0	0	0	0	0	0	0	0	0	0	0	0	0	0	0	0	0	0	690.89	0	693.92	0
3.0158e+13	0	0	0	0	0	0	0	0	0	0	0	0	0	0	0	0	0	0	0	0	0	0	0	0	0	0	0	0	0	0	0	0	0	0	0	0	0	0	0	0	0	0	0	0	0	0	0	690.14	0
3.0216e+13	0	0	0	0	0	0	0	0	0	0	0	0	0	0	0	0	0	0	0	0	0	0	0	0	0	0	0	0	0	0	0	0	0	0	0	0	0	0	0	0	0	0	0	0	0	0	0	0	0
3.0274e+13	0	0	0	0	0	0	0	0	0	0	0	0	0	0	0	0	0	0	0	0	0	0	0	0	0	0	0	0	0	0	0	0	0	0	0	0	0	0	0	0	0	0	0	0	0	0	0	0	0
3.0332e+13	0	0	0	0	0	712.07	0	0	0	0	725.92	0	0	711.42	0	737.38	703.86	0	724.5	706.78	0	0	0	691.39	691.39	0	729.4	0	696.01	695.4	725.25	698.06	696.54	0	722.64	0	0	0	718.81	0	0	697.54	0	0	712.07	0	0	704.19	0
3.0391e+13	0	0	0	0	0	0	0	0	0	0	698.87	0	0	694.78	0	709.27	0	0	696.54	0	0	0	0	0	0	0	701.58	0	698.52	0	698.41	0	0	0	705.19	0	0	0	0	0	0	699.88	0	0	0	695.56	0	704.99	0
3.0449e+13	0	0	0	0	0	0	0	0	0	0	0	0	0	0	0	700.78	0	0	0	0	0	0	0	0	0	0	690.81	0	695.13	0	0	0	0	0	698.3	0	0	0	0	0	0	696.52	0	0	0	695.67	0	701.33	0
3.0507e+13	0	0	0	0	0	0	0	0	0	0	0	0	0	0	0	695.08	0	0	0	0	0	0	0	0	0	0	0	0	691.63	0	0	0	0	0	693.3	0	0	0	0	0	0	693.38	0	0	0	694.33	0	698.31	0
3.0565e+13	0	0	0	0	0	0	0	0	0	0	0	0	0	0	0	0	0	0	0	0	0	0	0	0	0	0	0	0	0	0	0	0	0	0	0	0	0	0	0	0	0	0	0	0	0	692.6	0	695.59	0
3.0623e+13	0	0	0	0	0	0	0	0	0	0	0	0	0	0	0	0	0	0	0	0	0	0	0	0	0	0	0	0	0	0	0	0	0	0	0	0	0	0	0	0	0	0	0	0	0	690.06	0	692.71	0
3.0681e+13	0	0	0	0	0	0	0	0	0	0	0	0	0	0	0	0	0	0	0	0	0	0	0	0	0	0	0	0	0	0	0	0	0	0	0	0	0	0	0	0	0	0	0	0	0	0	0	0	0
3.0739e+13	0	0	0	0	0	0	0	0	0	0	0	0	0	0	0	0	0	0	0	0	0	0	0	0	0	0	0	0	0	0	0	0	0	0	0	0	0	0	0	0	0	0	0	0	0	0	0	0	0
3.0797e+13	0	0	0	0	0	729.81	0	0	0	0	743.15	0	0	713.86	0	756.54	708.72	0	741.06	726.34	0	698.97	0	695.84	695.84	0	746.8	708.53	693.3	699.7	742.4	703.04	701.17	0	730.45	0	0	697.59	736.15	0	0	694.75	0	0	729.81	0	692.28	696.34	0
3.0855e+13	0	0	0	0	0	0	0	0	0	0	701.46	0	0	696.71	0	712.42	0	0	698.9	0	0	0	0	0	0	0	704.25	0	699.73	0	700.92	0	0	0	707.52	0	0	0	0	0	0	701.3	0	0	0	696.43	0	704.28	0
3.0913e+13	0	0	0	0	0	0	0	0	0	0	0	0	0	0	0	702.91	0	0	0	0	0	0	0	0	0	0	693.04	0	696.34	0	0	0	0	0	700	0	0	0	0	0	0	697.92	0	0	0	696.81	0	701.28	0
3.0972e+13	0	0	0	0	0	0	0	0	0	0	0	0	0	0	0	697.08	0	0	0	0	0	0	0	0	0	0	0	0	693.14	0	0	0	0	0	695.01	0	0	0	0	0	0	694.81	0	0	0	695.54	0	698.51	0
3.103e+13	0	0	0	0	0	0	0	0	0	0	0	0	0	0	0	691.76	0	0	0	0	0	0	0	0	0	0	0	0	0	0	0	0	0	0	0	0	0	0	0	0	0	691.5	0	0	0	693.91	0	696	0
3.1088e+13	0	0	0	0	0	0	0	0	0	0	0	0	0	0	0	0	0	0	0	0	0	0	0	0	0	0	0	0	0	0	0	0	0	0	0	0	0	0	0	0	0	0	0	0	0	691.98	0	693.4	0
3.1146e+13	0	0	0	0	0	0	0	0	0	0	0	0	0	0	0	0	0	0	0	0	0	0	0	0	0	0	0	0	0	0	0	0	0	0	0	0	0	0	0	0	0	0	0	0	0	0	0	0	0
3.1204e+13	0	0	0	0	0	0	0	0	0	0	0	0	0	0	0	0	0	0	0	0	0	0	0	0	0	0	0	0	0	0	0	0	0	0	0	0	0	0	0	0	0	0	0	0	0	0	0	0	0
3.1262e+13	0	0	690.81	0	0	803.35	0	691.08	0	0	824.07	0	0	710.17	0	839.37	709.39	0	821.01	795.64	0	757.29	0	697.41	697.41	0	828.1	770.26	0	700.64	823.2	699.15	702.28	0	729.17	0	0	755.47	814.2	0	0	0	690.81	0	803.35	0	694.09	0	0
3.132e+13	0	0	0	0	0	0	0	0	0	0	704.41	0	0	698.75	0	715.6	690.14	0	701.48	0	0	0	0	0	0	0	707.28	0	700.97	0	703.81	0	0	0	710.13	0	0	0	693.6	0	0	702.72	0	0	0	695.35	0	705.46	0
3.1378e+13	0	0	0	0	0	0	0	0	0	0	691.74	0	0	0	0	704.68	0	0	0	0	0	0	0	0	0	0	695.33	0	697.63	0	690.96	0	0	0	701.75	0	0	0	0	0	0	699.33	0	0	0	696.85	0	702.4	0
3.1436e+13	0	0	0	0	0	0	0	0	0	0	0	0	0	0	0	698.68	0	0	0	0	0	0	0	0	0	0	0	0	694.45	0	0	0	0	0	696.66	0	0	0	0	0	0	696.22	0	0	0	695.92	0	699.53	0
3.1495e+13	0	0	0	0	0	0	0	0	0	0	0	0	0	0	0	693.68	0	0	0	0	0	0	0	0	0	0	0	0	690.87	0	0	0	0	0	691.9	0	0	0	0	0	0	693.17	0	0	0	694.48	0	697	0
3.1553e+13	0	0	0	0	0	0	0	0	0	0	0	0	0	0	0	0	0	0	0	0	0	0	0	0	0	0	0	0	0	0	0	0	0	0	0	0	0	0	0	0	0	0	0	0	0	692.76	0	694.5	0
3.1611e+13	0	0	0	0	0	0	0	0	0	0	0	0	0	0	0	0	0	0	0	0	0	0	0	0	0	0	0	0	0	0	0	0	0	0	0	0	0	0	0	0	0	0	0	0	0	690.22	0	691.44	0
3.1669e+13	0	0	0	0	0	0	0	0	0	0	0	0	0	0	0	0	0	0	0	0	0	0	0	0	0	0	0	0	0	0	0	0	0	0	0	0	0	0	0	0	0	0	0	0	0	0	0	0	0
3.1727e+13	0	0	0	0	0	0	0	0	0	0	0	0	0	0	0	0	0	0	0	0	0	0	0	0	0	0	0	0	0	0	0	0	0	0	0	0	0	0	0	0	0	0	0	0	0	0	0	0	0
3.1785e+13	0	0	0	0	0	0	0	0	0	0	707.86	0	0	701.47	0	717.62	692.72	0	704.97	0	0	0	0	0	0	0	710.74	0	702.21	0	707.23	0	0	0	713.11	0	0	0	697.58	0	0	704.12	0	0	0	694.77	0	705.57	0
3.1843e+13	0	0	0	0	0	0	0	0	0	0	694.25	0	0	690.2	0	705.66	0	690.14	0	0	0	0	0	0	0	0	697.2	0	698.96	0	693.5	0	0	0	703.55	0	0	0	0	0	0	700.76	0	0	0	697.12	0	702.63	0
3.1901e+13	0	0	0	0	0	0	0	0	0	0	0	0	0	0	0	699.63	0	690.56	0	0	0	0	0	0	0	0	0	0	695.78	0	0	0	0	0	698.25	0	0	0	0	0	0	697.57	0	0	0	696.4	0	699.76	0
3.1959e+13	0	0	0	0	0	0	0	0	0	0	0	0	0	0	0	694.85	0	0	0	0	0	0	0	0	0	0	0	0	692.67	0	0	0	0	0	693.87	0	0	0	0	0	0	694.6	0	0	0	695.07	0	697.25	0
3.2018e+13	0	0	0	0	0	0	0	0	0	0	0	0	0	0	0	0	0	0	0	0	0	0	0	0	0	0	0	0	0	0	0	0	0	0	0	0	0	0	0	0	0	691.18	0	0	0	693.44	0	694.82	0
3.2076e+13	0	0	0	0	0	0	0	0	0	0	0	0	0	0	0	0	0	0	0	0	0	0	0	0	0	0	0	0	0	0	0	0	0	0	0	0	0	0	0	0	0	0	0	0	0	691.43	0	692.02	0
3.2134e+13	0	0	0	0	0	0	0	0	0	0	0	0	0	0	0	0	0	0	0	0	0	0	0	0	0	0	0	0	0	0	0	0	0	0	0	0	0	0	0	0	0	0	0	0	0	0	0	0	0
3.2192e+13	0	0	0	0	0	0	0	0	0	0	0	0	0	0	0	0	0	0	0	0	0	0	0	0	0	0	0	0	0	0	0	0	0	0	0	0	0	0	0	0	0	0	0	0	0	0	0	0	0
3.225e+13	0	0	0	0	0	691.47	0	0	0	0	712.03	0	0	704.04	0	721.22	695.84	0	708.53	0	0	0	0	0	0	0	714.57	0	703.31	0	711.36	690.31	0	0	716.59	0	0	0	701.95	0	0	705.39	0	0	691.47	694.29	0	706.16	0
3.2308e+13	0	0	0	0	0	0	0	0	0	0	696.58	0	0	692.04	0	707.08	0	690.54	691.99	0	0	0	0	0	0	0	698.9	0	700.33	0	695.99	0	0	0	705.42	0	0	0	0	0	0	702.14	0	0	0	697.59	0	703.34	0
3.2366e+13	0	0	0	0	0	0	0	0	0	0	0	0	0	0	0	700.66	0	691.3	0	0	0	0	0	0	0	690.03	0	0	697.12	0	0	0	0	690.03	699.82	0	0	0	0	0	0	698.79	0	0	0	696.98	0	700.32	0
3.2424e+13	0	0	0	0	0	0	0	0	0	0	0	0	0	0	0	695.84	0	690.9	0	0	0	0	0	0	0	690.22	0	0	694.08	0	0	0	0	690.22	695.51	0	0	0	0	0	0	695.85	0	0	0	695.68	0	697.76	0
3.2482e+13	0	0	0	0	0	0	0	0	0	0	0	0	0	0	0	691.04	0	0	0	0	0	0	0	0	0	0	0	0	0	0	0	0	0	0	690.73	0	0	0	0	0	0	692.85	0	0	0	694.08	0	695.34	0
3.2541e+13	0	0	0	0	0	0	0	0	0	0	0	0	0	0	0	0	0	0	0	0	0	0	0	0	0	0	0	0	0	0	0	0	0	0	0	0	0	0	0	0	0	0	0	0	0	692.17	0	692.68	0
3.2599e+13	0	0	0	0	0	0	0	0	0	0	0	0	0	0	0	0	0	0	0	0	0	0	0	0	0	0	0	0	0	0	0	0	0	0	0	0	0	0	0	0	0	0	0	0	0	0	0	0	0
3.2657e+13	0	0	0	0	0	0	0	0	0	0	0	0	0	0	0	0	0	0	0	0	0	0	0	0	0	0	0	0	0	0	0	0	0	0	0	0	0	0	0	0	0	0	0	0	0	0	0	0	0
3.2715e+13	0	0	0	0	0	698.75	0	0	0	0	717.17	0	0	707.04	0	726.22	698.51	0	712.9	690.23	0	0	0	0	0	0	719.25	0	703.87	691.33	716.47	693.23	692.03	0	720.63	0	0	0	706.52	0	0	706.06	0	0	698.75	693.07	0	706.15	0
3.2773e+13	0	0	0	0	0	0	0	0	0	0	698.64	0	0	693.83	0	708.6	0	690.75	694.41	0	0	0	0	0	0	0	700.7	0	701.61	0	698.05	0	0	0	707.25	0	0	0	0	0	0	703.29	0	0	0	697.62	0	704.13	0
3.2831e+13	0	0	0	0	0	0	0	0	0	0	0	0	0	0	0	701.59	0	691.85	0	0	0	0	0	0	0	690.23	691.46	0	698.33	0	0	0	0	690.23	701.2	0	0	0	0	0	0	699.8	0	0	0	697.25	0	701.04	0
3.2889e+13	0	0	0	0	0	0	0	0	0	0	0	0	0	0	0	696.69	0	691.62	0	0	0	0	0	0	0	690.58	0	0	695.32	0	0	0	0	690.58	696.85	0	0	0	0	0	0	696.84	0	0	0	696.04	0	698.42	0
3.2947e+13	0	0	0	0	0	0	0	0	0	0	0	0	0	0	0	692.02	0	690.69	0	0	0	0	0	0	0	690.39	0	0	692.13	0	0	0	0	690.39	692.66	0	0	0	0	0	0	694.04	0	0	0	694.52	0	696.01	0
3.3005e+13	0	0	0	0	0	0	0	0	0	0	0	0	0	0	0	0	0	0	0	0	0	0	0	0	0	0	0	0	0	0	0	0	0	0	0	0	0	0	0	0	0	690.08	0	0	0	692.72	0	693.48	0
3.3063e+13	0	0	0	0	0	0	0	0	0	0	0	0	0	0	0	0	0	0	0	0	0	0	0	0	0	0	0	0	0	0	0	0	0	0	0	0	0	0	0	0	0	0	0	0	0	0	0	689.99	0
3.3122e+13	0	0	0	0	0	0	0	0	0	0	0	0	0	0	0	0	0	0	0	0	0	0	0	0	0	0	0	0	0	0	0	0	0	0	0	0	0	0	0	0	0	0	0	0	0	0	0	0	0
3.318e+13	0	0	0	0	0	706.87	0	0	0	0	724.09	0	0	710.78	0	731.36	702.28	0	718.94	700.04	0	0	0	690.56	690.56	0	725.44	0	703.77	695.31	723.37	696.89	695.95	0	725.63	0	0	0	713.46	0	0	704.36	0	0	706.87	691.83	0	705.92	0
3.3238e+13	0	0	0	0	0	0	0	0	0	0	700.85	0	0	695.68	0	709.67	0	690.53	696.76	0	0	0	0	0	0	0	702.63	0	702.93	0	700.27	0	0	0	708.91	0	0	0	0	0	0	703.75	0	0	0	697.78	0	705.18	0
3.3296e+13	0	0	0	0	0	0	0	0	0	0	690.49	0	0	0	0	702.25	0	692.01	0	0	0	0	0	0	0	690.45	693.25	0	699.47	0	0	0	0	690.45	702.33	0	0	0	0	0	0	700.38	0	0	0	697.66	0	701.95	0
3.3354e+13	0	0	0	0	0	0	0	0	0	0	0	0	0	0	0	697.34	0	692.02	0	0	0	0	0	0	0	690.98	0	0	696.42	0	0	0	0	690.98	697.89	0	0	0	0	0	0	697.5	0	0	0	696.48	0	699.25	0
3.3412e+13	0	0	0	0	0	0	0	0	0	0	0	0	0	0	0	692.85	0	691.24	0	0	0	0	0	0	0	690.9	0	0	693.46	0	0	0	0	690.9	693.93	0	0	0	0	0	0	694.81	0	0	0	695	0	696.83	0
3.347e+13	0	0	0	0	0	0	0	0	0	0	0	0	0	0	0	0	0	0	0	0	0	0	0	0	0	690.39	0	0	0	0	0	0	0	690.39	0	0	0	0	0	0	0	691.72	0	0	0	693.32	0	694.42	0
3.3528e+13	0	0	0	0	0	0	0	0	0	0	0	0	0	0	0	0	0	0	0	0	0	0	0	0	0	0	0	0	0	0	0	0	0	0	0	0	0	0	0	0	0	0	0	0	0	691.11	0	691.38	0
3.3586e+13	0	0	0	0	0	0	0	0	0	0	0	0	0	0	0	0	0	0	0	0	0	0	0	0	0	0	0	0	0	0	0	0	0	0	0	0	0	0	0	0	0	0	0	0	0	0	0	0	0
3.3645e+13	0	0	0	0	0	717.89	0	0	0	0	734.89	0	0	715.49	0	740.62	705.3	0	729.34	713.58	0	0	0	695.02	695.02	0	735.23	694.57	701.18	699.91	734.12	700.84	700.53	0	732.27	0	0	0	723.71	0	0	700.42	0	0	717.89	690.42	691.23	703.78	0
3.3703e+13	0	0	0	0	0	0	0	0	0	0	703.28	0	0	697.79	0	711.16	0	690.42	699.19	0	0	0	0	0	0	0	704.73	0	704.07	0	702.73	0	0	0	710.62	0	0	0	0	0	0	704.4	0	0	0	697.96	0	706.32	0
3.3761e+13	0	0	0	0	0	0	0	0	0	0	692.58	0	0	0	0	703.13	0	692.28	0	0	0	0	0	0	0	690.74	695.07	0	700.49	0	691.88	0	0	690.74	703.47	0	0	0	0	0	0	701.13	0	0	0	698.18	0	702.97	0
3.3819e+13	0	0	0	0	0	0	0	0	0	0	0	0	0	0	0	698.15	0	692.51	0	0	0	0	0	0	0	691.47	0	0	697.4	0	0	0	0	691.47	698.92	0	0	0	0	0	0	698.26	0	0	0	697.04	0	700.18	0
3.3877e+13	0	0	0	0	0	0	0	0	0	0	0	0	0	0	0	693.89	0	691.84	0	0	0	0	0	0	0	691.49	0	0	694.56	0	0	0	0	691.49	695.07	0	0	0	0	0	0	695.63	0	0	0	695.59	0	697.74	0
3.3935e+13	0	0	0	0	0	0	0	0	0	0	0	0	0	0	0	0	0	690.69	0	0	0	0	0	0	0	691.05	0	0	691.05	0	0	0	0	691.05	690.61	0	0	0	0	0	0	692.81	0	0	0	693.99	0	695.39	0
3.3993e+13	0	0	0	0	0	0	0	0	0	0	0	0	0	0	0	0	0	0	0	0	0	0	0	0	0	690.28	0	0	0	0	0	0	0	690.28	0	0	0	0	0	0	0	0	0	0	0	692.05	0	692.76	0
3.4051e+13	0	0	0	0	0	0	0	0	0	0	0	0	0	0	0	0	0	0	0	0	0	0	0	0	0	0	0	0	0	0	0	0	0	0	0	0	0	0	0	0	0	0	0	0	0	0	0	0	0
3.4109e+13	0	0	691.17	0	0	742.53	0	692.7	0	0	759.83	0	0	719.85	0	765.44	708.53	0	753.58	738.36	0	711.48	0	699.83	699.83	0	759.16	721.49	696.57	703.81	759	704.4	702.12	0	734.98	0	0	710.04	748.52	0	0	694.26	691.17	0	742.53	0	696.01	698.48	0
3.4168e+13	0	0	0	0	0	0	0	0	0	0	705.9	0	0	699.75	0	713.27	690.52	690.24	701.64	0	0	0	0	0	0	0	706.78	0	705.1	0	705.41	0	0	0	712	690.51	0	0	693.3	0	0	704.69	0	0	0	698.21	0	707.72	0
3.4226e+13	0	0	0	0	0	0	0	0	0	0	694.65	0	0	689.99	0	704.22	0	692.41	0	0	0	0	0	0	0	691.11	696.3	0	701.41	0	694	0	0	691.11	704.39	0	0	0	0	0	0	701.67	0	0	0	698.85	0	704.21	0
3.4284e+13	0	0	0	0	0	0	0	0	0	0	0	0	0	0	0	699.07	0	692.86	0	0	0	0	0	0	0	692.06	0	0	698.26	0	0	0	0	692.06	699.75	0	0	0	0	0	0	698.82	0	0	0	697.75	0	701.27	0
3.4342e+13	0	0	0	0	0	0	0	0	0	0	0	0	0	0	0	694.84	0	692.31	0	0	0	0	0	0	0	692.19	0	0	695.46	0	0	0	0	692.19	695.98	0	0	0	0	0	0	696.25	0	0	0	696.32	0	698.8	0
3.44e+13	0	0	0	0	0	0	0	0	0	0	0	0	0	0	0	690.41	0	691.25	0	0	0	0	0	0	0	691.81	0	0	692.45	0	0	0	0	691.81	691.88	0	0	0	0	0	0	693.6	0	0	0	694.75	0	696.49	0
3.4458e+13	0	0	0	0	0	0	0	0	0	0	0	0	0	0	0	0	0	0	0	0	0	0	0	0	0	691.09	0	0	0	0	0	0	0	691.09	0	0	0	0	0	0	0	0	0	0	0	692.97	0	694.06	0
3.4516e+13	0	0	0	0	0	0	0	0	0	0	0	0	0	0	0	0	0	0	0	0	0	0	0	0	0	690.08	0	0	0	0	0	0	0	690.08	0	0	0	0	0	0	0	0	0	0	0	690.24	0	690.86	0
3.4574e+13	0	0	0	0	0	881.39	0	0	0	0	896.09	0	0	706.34	0	899.97	697.6	0	893.39	875.7	0	845.67	0	0	0	0	896.47	857.97	0	0	895.73	696.11	692.92	0	710.88	0	0	843.68	888.28	0	0	0	0	0	881.39	0	0	0	0
3.4632e+13	0	0	0	0	0	0	0	0	0	0	708.75	0	0	701.95	0	716.22	692.69	690.1	704.5	0	0	0	0	0	0	0	709.25	0	705.34	0	708.38	0	0	0	713.45	691.22	0	0	696.74	0	0	705.25	0	0	0	698.31	0	709.35	0
3.469e+13	0	0	0	0	0	0	0	0	0	0	696.38	0	0	692.13	0	705.76	0	692.53	691.27	0	0	0	0	0	0	691.58	697.66	0	701.97	0	695.96	0	0	691.58	705.21	0	0	0	0	0	0	702.24	0	0	0	699.59	0	705.64	0
3.4749e+13	0	0	0	0	0	0	0	0	0	0	0	0	0	0	0	700.27	0	693.2	0	0	0	0	690.1	0	0	692.76	0	0	698.86	0	0	0	0	692.76	700.44	0	0	0	0	0	0	699.35	0	0	0	698.57	0	702.53	0
3.4807e+13	0	0	0	0	0	0	0	0	0	0	0	0	0	0	0	695.96	0	692.74	0	0	0	0	690.46	0	0	692.96	0	0	696.13	0	0	0	0	692.96	696.68	0	0	0	0	0	0	696.79	0	0	0	697.16	0	699.97	0
3.4865e+13	0	0	0	0	0	0	0	0	0	0	0	0	0	0	0	691.67	0	691.76	0	0	0	0	690.48	0	0	692.65	0	0	693.34	0	0	0	0	692.65	692.97	0	0	0	0	0	0	694.25	0	0	0	695.63	0	697.65	0
3.4923e+13	0	0	0	0	0	0	0	0	0	0	0	0	0	0	0	0	0	690.39	0	0	0	0	690.2	0	0	692.02	0	0	0	0	0	0	0	692.02	0	0	0	0	0	0	0	690.95	0	0	0	693.94	0	695.34	0
3.4981e+13	0	0	0	0	0	0	0	0	0	0	0	0	0	0	0	0	0	0	0	0	0	0	0	0	0	691.08	0	0	0	0	0	0	0	691.08	0	0	0	0	0	0	0	0	0	0	0	691.83	0	692.72	0
3.5039e+13	0	0	0	0	0	0	0	0	0	0	0	0	0	0	0	0	0	0	0	0	0	0	0	0	0	0	0	0	0	0	0	0	0	0	0	0	0	0	0	0	0	0	0	0	0	0	0	0	0
3.5097e+13	0	0	0	0	0	690.35	0	0	0	0	711.93	0	690.57	704.54	0	719.86	695.38	0	707.97	0	0	0	0	0	0	690.05	712.61	0	705.61	0	711.7	690.18	0	690.05	715.6	691.84	0	0	700.5	0	0	705.66	0	0	690.35	698.37	0	711.09	0
3.5155e+13	0	0	0	0	0	0	0	0	0	0	697.95	0	0	694.07	0	707.54	0	692.62	693.66	0	0	0	0	0	0	692.22	699.37	0	702.66	0	697.58	0	0	692.22	706.21	0	0	0	0	0	0	702.84	0	0	0	700.45	0	707.27	0
3.5213e+13	0	0	0	0	0	0	0	0	0	0	0	0	0	0	0	701.6	0	693.53	0	0	0	0	690.77	0	0	693.52	691.48	0	699.53	0	0	0	0	693.52	701.18	0	0	0	0	0	0	699.91	0	0	0	699.51	0	703.98	0
3.5272e+13	0	0	0	0	0	0	0	0	0	0	0	0	0	0	0	697.24	0	693.17	0	0	0	0	691.31	0	0	693.78	0	0	696.82	0	0	0	0	693.78	697.4	0	0	0	0	0	0	697.37	0	0	0	698.12	0	701.28	0
3.533e+13	0	0	0	0	0	0	0	0	0	0	0	0	0	0	0	693.17	0	692.31	0	0	0	0	691.4	0	0	693.54	0	0	694.15	0	0	0	0	693.54	693.83	0	0	0	0	0	0	694.89	0	0	0	696.6	0	698.92	0
3.5388e+13	0	0	0	0	0	0	0	0	0	0	0	0	0	0	0	0	0	691.04	0	0	0	0	691.17	0	0	693	0	0	690.56	0	0	0	0	693	0	0	0	0	0	0	0	692.06	0	0	0	694.96	0	696.66	0
3.5446e+13	0	0	0	0	0	0	0	0	0	0	0	0	0	0	0	0	0	0	0	0	0	0	690.68	0	0	692.24	0	0	0	0	0	0	0	692.24	0	0	0	0	0	0	0	0	0	0	0	693.09	0	694.27	0
3.5504e+13	0	0	0	0	0	0	0	0	0	0	0	0	0	0	0	0	0	0	0	0	0	0	0	0	0	691.11	0	0	0	0	0	0	0	691.11	0	0	0	0	0	0	0	0	0	0	0	690.25	0	691.21	0
3.5562e+13	0	0	0	0	0	696.23	0	0	0	0	716.3	0	690.87	707.56	0	724.49	698.41	0	712.14	0	0	0	690.38	0	0	691.11	716.32	0	705.07	690.61	716.12	693.27	691.41	691.11	717.97	692.19	0	0	704.81	0	0	705.87	0	0	696.23	698.18	0	712.57	0
3.562e+13	0	0	0	0	0	0	0	0	0	0	699.86	0	0	695.81	0	709.55	0	692.74	695.99	0	0	0	690.73	0	0	693.18	701.04	0	703	0	699.52	0	0	693.18	707.11	0	0	0	0	0	0	703.47	0	0	0	701.4	0	708.97	0
3.5678e+13	0	0	0	0	0	0	0	0	0	0	690.86	0	0	0	0	703.07	0	693.86	0	0	0	0	691.77	0	0	694.47	693.17	0	699.95	0	690.24	0	0	694.47	701.8	0	0	0	0	0	0	700.49	0	0	0	700.58	0	705.51	0
3.5736e+13	0	0	0	0	0	0	0	0	0	0	0	0	0	0	0	698.66	0	693.61	0	0	0	0	692.39	0	0	694.81	0	0	697.28	0	0	0	0	694.81	698	0	0	0	0	0	0	697.93	0	0	0	699.17	0	702.69	0
3.5795e+13	0	0	0	0	0	0	0	0	0	0	0	0	0	0	0	694.79	0	692.86	0	0	0	0	692.51	0	0	694.61	0	0	694.71	0	0	0	0	694.61	694.53	0	0	0	0	0	0	695.51	0	0	0	697.63	0	700.27	0
3.5853e+13	0	0	0	0	0	0	0	0	0	0	0	0	0	0	0	690.62	0	691.71	0	0	0	0	692.28	0	0	694.08	0	0	691.65	0	0	0	0	694.08	690.42	0	0	0	0	0	0	692.86	0	0	0	696.03	0	698.03	0
3.5911e+13	0	0	0	0	0	0	0	0	0	0	0	0	0	0	0	0	0	0	0	0	0	0	691.81	0	0	693.33	0	0	0	0	0	0	0	693.33	0	0	0	0	0	0	0	0	0	0	0	694.3	0	695.76	0
3.5969e+13	0	0	0	0	0	0	0	0	0	0	0	0	0	0	0	0	0	0	0	0	0	0	691.15	0	0	692.4	0	0	0	0	0	0	0	692.4	0	0	0	0	0	0	0	0	0	0	0	692.15	0	693.23	0
3.6027e+13	0	0	0	0	0	703.15	0	0	0	0	721.21	0	690.97	711.38	0	730.66	701.41	0	717.64	695.74	0	0	691.83	689.74	689.74	692.32	721.15	0	704.71	694.04	721.25	696.7	694.77	692.32	721.25	692.27	0	0	709.83	0	0	705.93	0	0	703.15	697.73	0	713.7	0
3.6085e+13	0	0	0	0	0	0	0	0	0	0	701.58	0	0	697.52	0	711.8	0	692.85	698.07	0	0	0	691.99	0	0	694.23	702.75	0	703.65	0	701.31	0	0	694.23	708.4	691	0	0	0	0	0	704.36	0	0	0	702.55	0	710.74	0
3.6143e+13	0	0	0	0	0	0	0	0	0	0	692.45	0	0	0	0	704.68	0	694.26	0	0	0	0	692.95	0	0	695.64	694.75	0	700.58	0	691.93	0	0	695.64	702.71	0	0	0	0	0	0	701.29	0	690.05	0	701.83	0	707.11	0
3.6201e+13	0	0	0	0	0	0	0	0	0	0	0	0	0	0	0	700.09	0	694.13	0	0	0	0	693.49	0	0	696	0	0	697.92	0	0	0	0	696	698.83	0	0	0	0	0	0	698.68	0	0	0	700.35	0	704.17	0
3.6259e+13	0	0	0	0	0	0	0	0	0	0	0	0	0	0	0	696.18	0	693.47	0	0	0	0	693.61	0	0	695.78	0	0	695.41	0	0	0	0	695.78	695.45	0	0	0	0	0	0	696.29	0	0	0	698.78	0	701.67	0
3.6318e+13	0	0	0	0	0	0	0	0	0	0	0	0	0	0	0	692.24	0	692.48	0	0	0	0	693.43	0	0	695.24	0	0	692.62	0	0	0	0	695.24	691.63	0	0	0	0	0	0	693.81	0	0	0	697.18	0	699.41	0
3.6376e+13	0	0	0	0	0	0	0	0	0	0	0	0	0	0	0	0	0	691.02	0	0	0	0	693.03	0	0	694.52	0	0	0	0	0	0	0	694.52	0	0	0	0	0	0	0	690.43	0	0	0	695.51	0	697.21	0
3.6434e+13	0	0	0	0	0	0	0	0	0	0	0	0	0	0	0	0	0	0	0	0	0	0	692.46	0	0	693.63	0	0	0	0	0	0	0	693.63	0	0	0	0	0	0	0	0	0	0	0	693.63	0	694.91	0
3.6492e+13	0	0	0	0	0	711.33	0	0	0	0	728.09	0	690.61	716.23	0	739.49	705.36	0	725.32	706.29	0	0	693.14	693.15	693.15	693.49	728.37	0	703.37	697.79	728.14	700.56	698.39	693.49	725.75	691.69	0	0	717.51	0	0	705.16	0	0	711.33	696.43	689.86	713.83	0
3.655e+13	0	0	0	0	0	0	0	0	0	0	703.39	0	690.36	699.28	0	714.26	0	693.03	700.24	0	0	0	693.19	0	0	695.29	704.73	0	704.3	0	703.17	0	0	695.29	709.77	691.97	0	0	690.24	0	0	705.39	0	0	0	703.69	0	712.61	0
3.6608e+13	0	0	0	0	0	0	0	0	0	0	694.09	0	0	690.73	0	706.4	0	694.74	0	0	0	0	694.14	0	0	696.86	696.16	0	701.19	0	693.6	0	0	696.86	703.63	0	0	0	0	0	0	702.18	0	690.47	0	703.17	0	708.76	0
3.6666e+13	0	0	0	0	0	0	0	0	0	0	0	0	0	0	0	701.53	0	694.74	0	0	0	0	694.72	0	0	697.24	0	0	698.52	0	0	0	0	697.24	699.64	0	0	0	0	0	0	699.49	0	690.28	0	701.66	0	705.7	0
3.6724e+13	0	0	0	0	0	0	0	0	0	0	0	0	0	0	0	697.68	0	694.14	0	0	0	0	694.87	0	0	697.01	0	0	696.06	0	0	0	0	697.01	696.31	0	0	0	0	0	0	697.08	0	0	0	700.03	0	703.11	0
3.6782e+13	0	0	0	0	0	0	0	0	0	0	0	0	0	0	0	694.07	0	693.21	0	0	0	0	694.68	0	0	696.47	0	0	693.45	0	0	0	0	696.47	692.86	0	0	0	0	0	0	694.71	0	0	0	698.41	0	700.82	0
3.684e+13	0	0	0	0	0	0	0	0	0	0	0	0	0	0	0	690.16	0	691.98	0	0	0	0	694.27	0	0	695.74	0	0	0	0	0	0	0	695.74	0	0	0	0	0	0	0	691.84	0	0	0	696.76	0	698.66	0
3.6899e+13	0	0	0	0	0	0	0	0	0	0	0	0	0	0	0	0	0	0	0	0	0	0	693.7	0	0	694.88	0	0	0	0	0	0	0	694.88	0	0	0	0	0	0	0	0	0	0	0	694.99	0	696.46	0
3.6957e+13	0	0	690.15	0	0	724.4	0	691.03	0	0	740.3	0	0	722.14	0	754.5	709.63	0	738.36	720.39	0	692.73	694.44	697.12	697.12	694.73	741.13	702.65	699.88	700.93	740.08	705.13	702.27	694.73	732.84	690.53	0	691.3	730.55	0	0	702.41	690.15	0	724.4	695.04	693.63	711.78	0
3.7015e+13	0	0	0	0	0	0	0	0	0	0	705.29	0	691.34	701.15	0	716.96	690.96	693.19	702.64	0	0	0	694.35	0	0	696.23	706.85	0	705.11	0	705.1	0	0	696.23	711.62	692.88	0	0	693.34	0	0	706.63	0	0	0	704.81	0	714.64	0
3.7073e+13	0	0	0	0	0	0	0	0	0	0	695.51	0	0	692.81	0	708.2	0	695.27	691.34	0	0	0	695.38	0	0	698.05	697.49	0	701.96	0	695.15	0	0	698.05	704.83	0	0	0	0	0	0	703.25	0	690.8	0	704.59	0	710.49	0
3.7131e+13	0	0	0	0	0	0	0	0	0	0	0	0	0	0	0	703.04	0	695.44	0	0	0	0	696.01	0	0	698.54	690.55	0	699.24	0	0	0	0	698.54	700.65	0	0	0	0	0	0	700.45	0	690.86	0	703.05	0	707.26	0
3.7189e+13	0	0	0	0	0	0	0	0	0	0	0	0	0	0	0	699.19	0	694.9	0	0	0	0	696.14	0	0	698.32	0	0	696.79	0	0	0	0	698.32	697.28	0	0	0	0	0	0	698.02	0	0	0	701.36	0	704.59	0
3.7247e+13	0	0	0	0	0	0	0	0	0	0	0	0	0	0	0	695.64	0	694.01	0	0	0	0	695.94	0	0	697.75	0	0	694.33	0	0	0	0	697.75	694.02	0	0	0	0	0	0	695.69	0	0	0	699.69	0	702.25	0
3.7305e+13	0	0	0	0	0	0	0	0	0	0	0	0	0	0	0	691.88	0	692.87	0	0	0	0	695.53	0	0	697.01	0	0	691.15	0	0	0	0	697.01	690.08	0	0	0	0	0	0	693.13	0	0	0	698.03	0	700.08	0
3.7363e+13	0	0	0	0	0	0	0	0	0	0	0	0	0	0	0	0	0	691.37	0	0	0	0	694.97	0	0	696.15	0	0	0	0	0	0	0	696.15	0	0	0	0	0	0	0	0	0	0	0	696.33	0	697.96	0
3.7422e+13	690.19	0	692.57	0	0	763.05	0	694.45	690.19	0	781.5	0	0	725.68	0	800.25	712.41	0	779.23	758.21	0	729.28	695.75	700.06	700.06	696.04	782.17	740.22	694.51	703.19	780.84	708.41	704.96	696.04	739.93	0	0	727.72	770.36	0	0	695.92	692.57	0	763.05	694.04	697.03	703.46	692.03
3.748e+13	0	0	0	0	0	0	0	0	0	0	707.96	0	692.09	703.23	0	720.06	693.3	693.39	705.35	0	0	0	695.44	0	0	697.13	709.37	0	706	0	707.8	0	0	697.13	713.98	693.7	0	0	696.86	0	0	708.13	0	0	0	705.8	0	715.65	0
3.7538e+13	0	0	0	0	0	0	0	0	0	0	697.09	0	0	694.45	0	710.11	0	695.94	693.42	0	0	0	696.43	0	0	699.19	699.05	0	702.76	0	696.78	0	0	699.19	706.24	0	0	0	0	690.04	0	704.54	0	690.94	0	706.01	0	711.49	0
3.7596e+13	0	0	0	0	0	0	0	0	0	0	0	0	0	0	0	704.63	0	696.28	0	0	0	0	697.1	0	0	699.77	692.17	0	699.95	0	0	0	0	699.77	701.76	0	0	0	0	0	0	701.56	0	691.22	0	704.47	0	708.2	0
3.7654e+13	0	0	0	0	0	0	0	0	0	0	0	0	0	0	0	700.66	0	695.77	0	0	0	0	697.24	0	0	699.55	0	0	697.48	0	0	0	0	699.55	698.31	0	0	0	0	0	0	699.06	0	690.53	0	702.73	0	705.52	0
3.7712e+13	0	0	0	0	0	0	0	0	0	0	0	0	0	0	0	697.17	0	694.9	0	0	0	0	697.03	0	0	698.96	0	0	695.08	0	0	0	0	698.96	695.13	0	0	0	0	0	0	696.74	0	0	0	701.01	0	703.18	0
3.777e+13	0	0	0	0	0	0	0	0	0	0	0	0	0	0	0	693.75	0	693.81	0	0	0	0	696.61	0	0	698.19	0	0	692.35	0	0	0	0	698.19	691.5	0	0	0	0	0	0	694.33	0	0	0	699.33	0	701.04	0
3.7828e+13	0	0	0	0	0	0	0	0	0	0	0	0	0	0	0	690.13	0	692.48	0	0	0	0	696.04	0	0	697.31	0	0	0	0	0	0	0	697.31	0	0	0	0	0	0	0	691.23	0	0	0	697.65	0	698.97	0
3.7886e+13	691.43	0	0	0	0	971.3	0	0	691.43	0	974.42	0	0	0	0	976.53	0	0	973.9	970.33	0	965.9	696.8	0	0	697.23	974.76	967.59	0	0	974.35	0	0	697.23	0	0	0	965.64	972.67	0	0	0	0	0	971.3	694.82	0	694.62	0
3.7945e+13	690.83	0	0	0	0	0	0	0	690.83	0	710.47	0	692.77	705.51	0	723.61	695.83	693.43	708.44	0	0	0	696.17	0	0	697.55	712.28	0	706.88	0	710.35	690.22	0	697.55	716.58	694.36	0	0	700.2	0	0	709.42	0	0	0	706.64	0	714.98	0
3.8003e+13	690.45	0	0	0	0	0	0	0	690.45	0	698.38	0	0	695.87	0	712.08	0	696.56	695.49	0	0	0	696.96	0	0	699.67	700.61	0	703.65	0	698.07	0	0	699.67	707.71	691.09	0	0	0	690.44	0	705.76	0	691.03	0	707.37	0	711.57	0
3.8061e+13	690.53	0	0	0	0	0	0	0	690.53	0	690.53	0	0	0	0	706.25	0	697.07	0	0	0	0	697.68	0	0	700.43	693.71	0	700.74	0	0	0	0	700.43	702.9	0	0	0	0	0	0	702.65	0	691.58	0	705.8	0	708.48	0
3.8119e+13	690.75	0	0	0	0	0	0	0	690.75	0	0	0	0	0	0	702.1	0	696.61	0	0	0	0	697.89	0	0	700.3	0	0	698.24	0	0	0	0	700.3	699.37	0	0	0	0	0	0	700.08	0	691.04	0	703.99	0	705.91	0
3.8177e+13	690.87	0	0	0	0	0	0	0	690.87	0	0	0	0	0	0	698.68	0	695.77	0	0	0	0	697.72	0	0	699.76	0	0	695.89	0	0	0	0	699.76	696.26	0	0	0	0	0	0	697.75	0	0	0	702.21	0	703.64	0
3.8235e+13	690.85	0	0	0	0	0	0	0	690.85	0	0	0	0	0	0	695.41	0	694.73	0	0	0	0	697.32	0	0	699.01	0	0	693.34	0	0	0	0	699.01	692.97	0	0	0	0	0	0	695.44	0	0	0	700.5	0	701.57	0
3.8293e+13	690.68	0	0	0	0	0	0	0	690.68	0	0	0	0	0	0	691.83	0	693.5	0	0	0	0	696.78	0	0	698.15	0	0	0	0	0	0	0	698.15	0	0	0	0	0	0	0	692.82	0	0	0	698.82	0	699.56	0
3.8351e+13	690.37	0	0	0	0	0	0	0	690.37	0	0	0	0	0	0	0	0	691.91	0	0	0	0	696.13	0	0	697.21	0	0	0	0	0	0	0	697.21	0	0	0	0	0	0	0	0	0	0	0	697.1	0	697.54	0
3.8409e+13	692.01	0	0	0	0	694.42	0	0	692.01	0	713.57	0	693.28	708.28	0	727.8	698.49	693.68	712.21	0	0	0	696.75	0	0	697.76	715.89	0	707.9	690.36	713.54	693.3	691.28	697.76	719.71	694.91	0	0	703.79	0	0	710.78	0	0	694.42	706.51	0	715.65	0
3.8468e+13	691.57	0	0	0	0	0	0	0	691.57	0	699.9	0	690.48	697.38	0	714.03	0	697.33	697.32	0	0	0	697.41	0	0	699.81	702.32	0	704.73	0	699.6	0	0	699.81	709.36	692.15	0	0	0	690.88	0	707.14	0	691.25	0	708.08	0	712.31	0
3.8526e+13	691.56	0	0	0	0	0	0	0	691.56	0	692.04	0	0	0	0	707.73	0	697.98	0	0	0	0	698.18	0	0	700.75	695.29	0	701.68	0	691.5	0	0	700.75	704.17	0	690.38	0	0	0	0	703.87	0	692.07	0	706.61	0	709.1	0
3.8584e+13	691.71	0	0	0	0	0	0	0	691.71	0	0	0	0	0	0	703.39	0	697.55	0	0	0	0	698.43	0	0	700.75	0	0	699.13	0	0	0	0	700.75	700.52	0	0	0	0	0	0	701.19	0	691.67	0	704.82	0	706.47	0
3.8642e+13	691.81	0	0	0	0	0	0	0	691.81	0	0	0	0	0	0	699.94	0	696.73	0	0	0	0	698.3	0	0	700.28	0	0	696.8	0	0	0	0	700.28	697.4	0	0	0	0	0	0	698.83	0	690.61	0	703.05	0	704.18	0
3.87e+13	691.77	0	0	0	0	0	0	0	691.77	0	0	0	0	0	0	696.66	0	695.7	0	0	0	0	697.93	0	0	699.58	0	0	694.41	0	0	0	0	699.58	694.31	0	0	0	0	0	0	696.56	0	0	0	701.34	0	702.12	0
3.8758e+13	691.6	0	0	0	0	0	0	0	691.6	0	0	0	0	0	0	693.33	0	694.51	0	0	0	0	697.4	0	0	698.75	0	0	691.34	0	0	0	0	698.75	690.66	0	0	0	0	0	0	694.13	0	0	0	699.67	0	700.13	0
3.8816e+13	691.3	0	0	0	0	0	0	0	691.3	0	0	0	0	0	0	0	0	693.11	0	0	0	0	696.77	0	0	697.84	0	0	0	0	0	0	0	697.84	0	0	0	0	0	0	0	690.98	0	0	0	697.99	0	698.17	0
3.8874e+13	692.95	690.33	0	0	0	700.02	0	0	692.95	0	717.92	0	693.49	711.39	0	732.54	701.65	694.1	716.69	691.95	0	0	697.27	0	0	698	720.47	0	708.82	693.25	717.83	696.18	694.26	698	723.65	695	0	0	708.36	0	0	712.12	0	0	700.02	704.44	0	716.11	0
3.8932e+13	692.49	0	0	0	0	0	0	0	692.49	0	701.65	0	691.54	698.79	0	715.66	0	698.26	699.08	0	0	0	697.79	0	0	700.04	704.15	0	705.97	0	701.3	0	0	700.04	711.27	693.05	690.03	0	0	691.22	0	708.72	0	691.03	0	708.01	0	713.23	0
3.899e+13	692.39	0	0	0	0	0	0	0	692.39	0	693.68	0	0	691.24	0	708.84	0	699.04	0	0	0	0	698.65	0	0	701.15	696.65	0	702.76	0	693.1	0	0	701.15	705.62	0	690.73	0	0	690.64	0	705.24	0	692.21	0	706.95	0	709.89	0
3.9049e+13	692.49	0	0	0	0	0	0	0	692.49	0	0	0	0	0	0	704.38	0	698.62	0	0	0	0	698.98	0	0	701.24	690.26	0	700.12	0	0	0	0	701.24	701.78	0	690.33	0	0	0	0	702.42	0	692.01	0	705.31	0	707.18	0
3.9107e+13	692.56	0	0	0	0	0	0	0	692.56	0	0	0	0	0	0	700.85	0	697.76	0	0	0	0	698.89	0	0	700.81	0	0	697.76	0	0	0	0	700.81	698.61	0	0	0	0	0	0	700	0	691.1	0	703.6	0	704.86	0
3.9165e+13	692.53	0	0	0	0	0	0	0	692.53	0	0	0	0	0	0	697.66	0	696.72	0	0	0	0	698.54	0	0	700.14	0	0	695.44	0	0	0	0	700.14	695.62	0	0	0	0	0	0	697.74	0	0	0	701.94	0	702.77	0
3.9223e+13	692.36	0	0	0	0	0	0	0	692.36	0	0	0	0	0	0	694.62	0	695.55	0	0	0	0	698.02	0	0	699.33	0	0	692.81	0	0	0	0	699.33	692.27	0	0	0	0	0	0	695.43	0	0	0	700.31	0	700.79	0
3.9281e+13	692.08	0	0	0	0	0	0	0	692.08	0	0	0	0	0	0	691.14	0	694.22	0	0	0	0	697.4	0	0	698.44	0	0	0	0	0	0	0	698.44	0	0	0	0	0	0	0	692.75	0	0	0	698.67	0	698.86	0
3.9339e+13	693.71	691.06	0	0	0	706.49	0	0	693.71	0	723.15	0	693.12	715.58	0	738.11	705.33	694.29	722.84	700.44	0	0	697.82	692.38	692.38	698.3	726.61	0	709.31	696.72	723.02	699.92	697.83	698.3	728.6	694.6	0	0	714.26	0	0	712.7	0	0	706.49	702.73	0	716	0
3.9397e+13	693.21	690.72	0	0	0	0	0	0	693.21	0	703.32	0	692.47	700.43	0	717.11	0	699.05	701.11	0	0	0	698.16	0	0	700.23	706	0	707.3	0	702.99	0	0	700.23	713.29	694.01	690.09	0	690.82	691.4	0	710.27	0	691.13	0	708.09	0	714.24	0
3.9455e+13	693.08	690.4	0	0	0	0	0	0	693.08	0	695.19	0	0	693.05	0	709.79	0	700.07	691.14	0	0	0	699.09	0	0	701.56	697.99	0	703.9	0	694.66	0	0	701.56	707.09	0	691.16	0	0	691.2	0	706.59	0	692.66	0	707.36	0	710.77	0
3.9513e+13	693.16	690.19	0	0	0	0	0	0	693.16	0	0	0	0	0	0	705.23	0	699.65	0	0	0	0	699.51	0	0	701.76	691.75	0	701.14	0	0	0	0	701.76	703.02	0	690.96	0	0	0	0	703.63	0	692.6	0	705.81	0	707.97	0
3.9572e+13	693.23	690.08	0	0	0	0	0	0	693.23	0	0	0	0	0	0	701.65	0	698.77	0	0	0	0	699.48	0	0	701.39	0	0	698.75	0	0	0	0	701.39	699.81	0	0	0	0	0	0	701.13	0	691.77	0	704.16	0	705.6	0
3.963e+13	693.2	690.01	0	0	0	0	0	0	693.2	0	0	0	0	0	0	698.55	0	697.7	0	0	0	0	699.16	0	0	700.74	0	0	696.46	0	0	0	0	700.74	696.88	0	0	0	0	0	0	698.83	0	690.45	0	702.53	0	703.48	0
3.9688e+13	693.06	0	0	0	0	0	0	0	693.06	0	0	0	0	0	0	695.52	0	696.52	0	0	0	0	698.66	0	0	699.94	0	0	694.01	0	0	0	0	699.94	693.84	0	0	0	0	0	0	696.57	0	0	0	700.93	0	701.51	0
3.9746e+13	692.81	0	0	0	0	0	0	0	692.81	0	0	0	0	0	0	692.2	0	695.23	0	0	0	0	698.05	0	0	699.06	0	0	690.75	0	0	0	0	699.06	690.12	0	0	0	0	0	0	694.11	0	0	0	699.33	0	699.59	0
3.9804e+13	694.42	691.77	0	0	0	715.41	0	0	694.42	0	731.4	0	692.05	720.71	0	745.83	709.71	694.49	731.53	711.24	0	0	698.45	696.43	696.43	698.75	735.8	691.35	708.43	700.43	730.8	704.33	701.8	698.75	735.29	693.44	0	0	723.19	0	0	711.75	0	0	715.41	700.96	692.65	714.5	0
3.9862e+13	693.91	691.44	0	0	0	0	0	0	693.91	0	705.21	0	693.33	701.94	0	718.47	691.63	699.66	703.09	0	0	0	698.56	0	0	700.43	708.12	0	708.77	0	704.76	0	0	700.43	715.44	694.79	690.06	0	693.77	691.66	0	711.81	0	690.98	0	708.31	0	715.35	0
3.992e+13	693.73	691.11	0	0	0	0	0	0	693.73	0	696.4	0	0	694.27	0	710.62	0	701.04	692.76	0	0	0	699.54	0	0	701.99	699.45	0	705.17	0	695.91	0	0	701.99	708.62	690.81	691.46	0	0	691.81	0	707.95	0	692.93	0	707.87	0	711.72	0
3.9978e+13	693.8	690.9	0	0	0	0	0	0	693.8	0	0	0	0	0	0	705.96	0	700.67	0	0	0	0	700.06	0	0	702.31	693.27	0	702.27	0	0	0	0	702.31	704.31	0	691.46	0	0	690.19	0	704.85	0	693.06	0	706.37	0	708.8	0
4.0036e+13	693.87	690.8	0	0	0	0	0	0	693.87	0	0	0	0	0	0	702.36	0	699.76	0	0	0	0	700.08	0	0	701.99	0	0	699.81	0	0	0	0	701.99	701.01	0	690.6	0	0	0	0	702.24	0	692.34	0	704.74	0	706.38	0
4.0095e+13	693.85	690.73	0	0	0	0	0	0	693.85	0	0	0	0	0	0	699.32	0	698.66	0	0	0	0	699.79	0	0	701.37	0	0	697.52	0	0	0	0	701.37	698.06	0	0	0	0	0	0	699.92	0	691.17	0	703.12	0	704.22	0
4.0153e+13	693.72	690.65	0	0	0	0	0	0	693.72	0	0	0	0	0	0	696.32	0	697.47	0	0	0	0	699.3	0	0	700.58	0	0	695.2	0	0	0	0	700.58	695.13	0	0	0	0	0	0	697.68	0	0	0	701.53	0	702.24	0
4.0211e+13	693.48	690.52	0	0	0	0	0	0	693.48	0	0	0	0	0	0	693.23	0	696.19	0	0	0	0	698.7	0	0	699.71	0	0	692.42	0	0	0	0	699.71	691.76	0	0	0	0	0	0	695.36	0	0	0	699.96	0	700.32	0
4.0269e+13	695.08	692.53	692.41	0	0	733.08	0	693.82	695.08	0	748.16	0	0	727.76	0	763.25	714.58	694.91	748.94	729.2	0	702.2	699.1	700.83	700.83	699.34	753.4	712.36	704.21	704.63	747.39	709.36	706.28	699.34	745.55	691.05	0	700.74	740.54	0	0	707.23	692.41	0	733.08	699.08	697.2	709.82	690.18
4.0327e+13	694.56	692.22	0	0	0	0	0	0	694.56	0	707.49	0	694.23	703.83	0	720.17	693.92	700.05	705.57	0	0	0	698.98	0	0	700.62	710.47	0	710.26	0	707.06	0	0	700.62	717.78	695.66	0	0	697.05	691.65	0	713.32	0	690.73	0	708.57	0	716.42	0
4.0385e+13	694.37	691.87	0	0	0	0	0	0	694.37	0	697.83	0	690.29	695.67	0	711.53	0	701.87	694.76	0	0	0	699.99	0	0	702.4	700.93	0	706.46	0	697.34	0	0	702.4	710.18	691.87	691.64	0	0	692.32	0	709.25	0	693.03	0	708.47	0	712.66	0
4.0443e+13	694.43	691.63	0	0	0	0	0	0	694.43	0	690.85	0	0	0	690.26	706.69	0	701.59	0	0	0	0	700.59	0	0	702.85	694.81	0	703.4	0	690.07	0	0	702.85	705.59	0	691.84	0	0	690.99	0	706	0	693.36	0	707	0	709.62	0
4.0501e+13	694.51	691.51	0	0	0	0	0	0	694.51	0	0	0	0	0	690.28	703.05	0	700.67	0	0	0	0	700.67	0	0	702.59	0	0	700.84	0	0	0	0	702.59	702.15	0	691.11	0	0	0	0	703.3	0	692.76	0	705.36	0	707.13	0
4.0559e+13	694.5	691.43	0	0	0	0	0	0	694.5	0	0	0	0	0	0	700.01	0	699.55	0	0	0	0	700.41	0	0	701.99	0	0	698.52	0	0	0	0	701.99	699.18	0	0	0	0	0	0	700.92	0	691.7	0	703.74	0	704.95	0
4.0618e+13	694.37	691.35	0	0	0	0	0	0	694.37	0	0	0	0	0	0	697.08	0	698.34	0	0	0	0	699.94	0	0	701.22	0	0	696.22	0	0	0	0	701.22	696.33	0	0	0	0	0	0	698.68	0	0	0	702.16	0	702.95	0
4.0676e+13	694.14	691.23	0	0	0	0	0	0	694.14	0	0	0	0	0	0	694.23	0	697.06	0	0	0	0	699.35	0	0	700.35	0	0	693.7	0	0	0	0	700.35	693.24	0	0	0	0	0	0	696.42	0	0	0	700.6	0	701.05	0
4.0734e+13	695.72	693.22	694.48	0	0	809.05	0	696.47	695.72	0	829.49	0	0	725.03	0	843.96	713.6	695.66	829.79	800.7	0	761.5	699.76	701.59	701.59	699.98	834.96	775.51	695.59	704.33	828.36	708.98	706.2	699.98	747.99	0	0	759.54	820.03	0	0	697.19	694.48	0	809.05	698.14	698.59	700.88	692.82
4.0792e+13	695.2	692.93	0	0	0	0	0	0	695.2	0	709.95	0	694.96	705.56	0	722.52	696.14	700.2	708.04	0	0	0	699.4	0	0	700.77	713.24	0	711.7	0	709.41	690.03	0	700.77	720.28	696.2	0	0	699.78	691.6	0	714.77	0	690.48	0	708.69	0	717.58	0
4.085e+13	694.96	692.61	0	0	0	0	0	0	694.96	0	699.23	0	691.37	696.79	0	712.7	0	702.56	696.25	0	0	0	700.42	0	0	702.78	702.47	0	707.76	0	698.66	0	0	702.78	711.71	692.7	691.71	0	0	692.84	0	710.49	0	693.18	0	709.11	0	713.69	0
4.0908e+13	695.03	692.39	0	0	0	0	0	0	695.03	0	692.24	0	0	0	690.57	707.57	0	702.41	0	0	0	0	701.12	0	0	703.39	696.09	0	704.53	0	691.48	0	0	703.39	706.83	0	692.18	0	0	691.68	0	707.09	0	693.71	0	707.68	0	710.52	0
4.0966e+13	695.13	692.25	0	0	0	0	0	0	695.13	0	0	0	0	0	690.75	703.86	0	701.51	0	0	0	0	701.27	0	0	703.2	690.03	0	701.87	0	0	0	0	703.2	703.24	0	691.6	0	0	0	0	704.29	0	693.25	0	706.04	0	707.94	0
4.1024e+13	695.14	692.16	0	0	0	0	0	0	695.14	0	0	0	0	0	690.36	700.76	0	700.38	0	0	0	0	701.04	0	0	702.62	0	0	699.51	0	0	0	0	702.62	700.25	0	690.38	0	0	0	0	701.87	0	692.31	0	704.41	0	705.72	0
4.1082e+13	695.02	692.07	0	0	0	0	0	0	695.02	0	0	0	0	0	0	697.91	0	699.16	0	0	0	0	700.6	0	0	701.87	0	0	697.25	0	0	0	0	701.87	697.45	0	0	0	0	0	0	699.62	0	690.93	0	702.82	0	703.7	0
4.114e+13	694.8	691.95	0	0	0	0	0	0	694.8	0	0	0	0	0	0	695.15	0	697.89	0	0	0	0	700.01	0	0	701.01	0	0	694.86	0	0	0	0	701.01	694.55	0	0	0	0	0	0	697.41	0	0	0	701.27	0	701.81	0
4.1199e+13	694.49	691.77	0	0	0	0	0	0	694.49	0	0	0	0	0	0	692.02	0	696.55	0	0	0	0	699.34	0	0	700.08	0	0	691.9	0	0	0	0	700.08	691.15	0	0	0	0	0	0	695.05	0	0	0	699.71	0	699.95	0
4.1257e+13	695.85	693.63	0	0	0	692.58	0	0	695.85	0	713.04	0	695.49	707.85	0	725.48	698.74	700.08	711.26	0	0	0	699.87	0	0	700.95	716.38	0	713.03	689.87	712.47	692.83	691.04	700.95	723.07	696.7	0	0	703.09	691.29	0	716.03	0	690.25	692.58	708.62	0	718.73	0
4.1315e+13	695.56	693.31	0	0	0	0	0	0	695.56	0	700.84	0	692.31	698.13	0	713.99	0	703	697.87	0	0	0	700.85	0	0	703.15	703.91	0	709.04	0	700.27	0	0	703.15	713.21	693.63	691.71	0	0	693.26	0	711.56	0	693.32	0	709.78	0	714.74	0
4.1373e+13	695.63	693.07	0	0	0	0	0	0	695.63	0	693.83	0	0	691.34	690.89	708.45	0	703.03	0	0	0	0	701.64	0	0	703.94	697.25	0	705.66	0	693.07	0	0	703.94	707.99	0	692.47	0	0	692.31	0	708	0	694.05	0	708.4	0	711.39	0
4.1431e+13	695.75	692.95	0	0	0	0	0	0	695.75	0	0	0	0	0	691.19	704.64	0	702.19	0	0	0	0	701.85	0	0	703.81	691.43	0	702.88	0	0	0	0	703.81	704.25	0	692.02	0	0	690.28	0	705.14	0	693.7	0	706.74	0	708.71	0
4.1489e+13	695.77	692.87	0	0	0	0	0	0	695.77	0	0	0	0	0	690.91	701.48	0	701.07	0	0	0	0	701.66	0	0	703.27	0	0	700.47	0	0	0	0	703.27	701.21	0	690.98	0	0	0	0	702.67	0	692.87	0	705.09	0	706.44	0
4.1547e+13	695.67	692.79	0	0	0	0	0	0	695.67	0	0	0	0	0	690.16	698.69	0	699.86	0	0	0	0	701.23	0	0	702.52	0	0	698.2	0	0	0	0	702.52	698.4	0	0	0	0	0	0	700.42	0	691.63	0	703.49	0	704.38	0
4.1605e+13	695.46	692.68	0	0	0	0	0	0	695.46	0	0	0	0	0	0	695.9	0	698.6	0	0	0	0	700.65	0	0	701.67	0	0	695.9	0	0	0	0	701.67	695.58	0	0	0	0	0	0	698.25	0	0	0	701.94	0	702.48	0
4.1663e+13	695.16	692.51	0	0	0	0	0	0	695.16	0	0	0	0	0	0	692.95	0	697.28	0	0	0	0	699.98	0	0	700.74	0	0	693.29	0	0	0	0	700.74	692.42	0	0	0	0	0	0	696	0	0	0	700.39	0	700.61	0
4.1722e+13	696.5	694.34	0	0	0	697.38	0	0	696.5	0	716.73	0	695.71	709.92	0	729.19	701.72	699.69	714.56	0	0	0	700.34	0	0	701.12	720.23	0	714.24	692.84	716.02	695.68	693.94	701.12	726.33	696.55	0	0	707.09	690.85	0	717.09	0	690.02	697.38	708.19	0	718.74	0
4.178e+13	696.16	694.02	0	0	0	0	0	0	696.16	0	702.41	0	693.15	699.22	690.03	715.43	0	703.31	699.25	0	0	0	701.16	0	0	703.44	705.4	0	710.34	0	701.78	0	0	703.44	714.75	694.32	691.61	0	0	693.63	0	712.59	0	693.39	0	710.39	0	714.98	0
4.1838e+13	696.21	693.76	0	0	0	0	0	0	696.21	0	695.23	0	0	692.69	691.18	709.42	0	703.59	690.4	0	0	0	702	0	0	704.38	698.39	0	706.78	0	694.48	0	0	704.38	709.13	690.13	692.67	0	0	692.89	0	708.9	0	694.36	0	709.11	0	711.59	0
4.1896e+13	696.34	693.61	0	0	0	0	0	0	696.34	0	0	0	0	0	691.61	705.47	0	702.83	0	0	0	0	702.25	0	0	704.31	692.65	0	703.89	0	0	0	0	704.31	705.24	0	692.38	0	0	691.06	0	705.96	0	694.12	0	707.43	0	708.91	0
4.1954e+13	696.39	693.52	0	0	0	0	0	0	696.39	0	0	0	0	0	691.41	702.24	0	701.74	0	0	0	0	702.08	0	0	703.78	0	0	701.41	0	0	0	0	703.78	702.12	0	691.45	0	0	0	0	703.46	0	693.38	0	705.76	0	706.64	0
4.2012e+13	696.3	693.43	0	0	0	0	0	0	696.3	0	0	0	0	0	690.79	699.47	0	700.54	0	0	0	0	701.66	0	0	703.04	0	0	699.12	0	0	0	0	703.04	699.31	0	0	0	0	0	0	701.21	0	692.28	0	704.14	0	704.6	0
4.207e+13	696.1	693.31	0	0	0	0	0	0	696.1	0	0	0	0	0	0	696.68	0	699.28	0	0	0	0	701.1	0	0	702.18	0	0	696.85	0	0	0	0	702.18	696.59	0	0	0	0	0	0	699.05	0	690.31	0	702.57	0	702.71	0
4.2128e+13	695.8	693.15	0	0	0	0	0	0	695.8	0	0	0	0	0	0	693.92	0	697.99	0	0	0	0	700.43	0	0	701.26	0	0	694.39	0	0	0	0	701.26	693.7	0	0	0	0	0	0	696.86	0	0	0	701.02	0	700.87	0
4.2186e+13	697.12	694.94	0	0	0	703	0	0	697.12	0	721.6	0	695.7	713.11	0	734.02	704.73	698.91	719.43	696.12	0	0	700.63	691.54	691.54	701.18	725.36	0	715.09	695.94	720.84	698.16	696.91	701.18	730.06	696.32	0	0	711.51	690.21	0	716.74	0	0	703	707.22	0	719.62	0
4.2245e+13	696.73	694.61	0	0	0	0	0	0	696.73	0	704.19	0	694.07	700.68	690.08	717.02	0	703.22	701.09	0	0	0	701.32	0	0	703.53	707.16	0	711.56	0	703.58	0	0	703.53	716.12	695.21	691.6	0	691.02	693.89	0	713.19	0	693.44	0	710.91	0	716.37	0
4.2303e+13	696.74	694.35	0	0	0	0	0	0	696.74	0	696.51	0	0	693.99	691.48	710.44	0	703.89	692.11	0	0	0	702.31	0	0	704.72	699.69	0	707.81	0	695.89	0	0	704.72	710.08	691.27	693	0	0	693.46	0	709.51	0	694.69	0	709.77	0	712.79	0
4.2361e+13	696.89	694.2	0	0	0	0	0	0	696.89	0	0	0	0	0	692.04	706.29	0	703.28	0	0	0	0	702.69	0	0	704.79	694.08	0	704.8	0	0	0	0	704.79	706.06	0	692.84	0	0	691.78	0	706.58	0	694.59	0	708.08	0	709.96	0
4.2419e+13	696.96	694.11	0	0	0	0	0	0	696.96	0	0	0	0	0	691.92	703	0	702.26	0	0	0	0	702.6	0	0	704.32	0	0	702.24	0	0	0	0	704.32	702.87	0	692	0	0	0	0	704.08	0	693.92	0	706.39	0	707.62	0
4.2477e+13	696.89	694.03	0	0	0	0	0	0	696.89	0	0	0	0	0	691.38	700.17	0	701.09	0	0	0	0	702.24	0	0	703.62	0	0	699.93	0	0	0	0	703.62	700.08	0	690.68	0	0	0	0	701.84	0	692.9	0	704.77	0	705.54	0
4.2535e+13	696.7	693.91	0	0	0	0	0	0	696.7	0	0	0	0	0	690.44	697.44	0	699.85	0	0	0	0	701.7	0	0	702.78	0	0	697.69	0	0	0	0	702.78	697.43	0	0	0	0	0	0	699.7	0	691.44	0	703.2	0	703.63	0
4.2593e+13	696.4	693.76	0	0	0	0	0	0	696.4	0	0	0	0	0	0	694.85	0	698.58	0	0	0	0	701.06	0	0	701.88	0	0	695.34	0	0	0	0	701.88	694.64	0	0	0	0	0	0	697.57	0	0	0	701.65	0	701.8	0
4.2651e+13	697.72	695.55	0	0	0	709.86	0	0	697.72	0	728.32	0	694.59	716.16	0	740.99	708.74	698.36	725.1	704.99	690.08	0	701.24	695.33	695.33	701.51	732.4	0	715.02	699.67	727.42	701.65	700.73	701.51	734.74	694.63	0	0	718.16	0	0	715.23	0	0	709.86	705.68	691.14	718.35	0
4.2709e+13	697.28	695.23	0	0	0	0	0	0	697.28	0	706.01	0	694.67	701.76	690.14	718.8	692.07	703.13	702.58	0	0	0	701.63	0	0	703.55	708.94	0	712.7	0	705.36	0	0	703.55	717.53	695.65	691.46	0	693.82	694.06	0	713.86	0	693.49	0	711.32	0	716.12	0
4.2768e+13	697.25	694.95	0	0	0	0	0	0	697.25	0	697.74	0	690.67	694.91	691.8	711.52	0	704.21	693.42	0	0	0	702.56	0	0	704.85	700.89	0	708.77	0	697.06	0	0	704.85	711.01	691.93	693.23	0	0	693.98	0	710.18	0	695.08	0	710.32	0	712.5	0
4.2826e+13	697.4	694.79	0	0	0	0	0	0	697.4	0	691.32	0	0	0	692.5	707.12	0	703.74	0	0	0	0	702.94	0	0	704.97	695.28	0	705.66	0	690.38	0	0	704.97	706.85	0	693.23	0	0	692.39	0	707.22	0	695.1	0	708.61	0	709.69	0
4.2884e+13	697.48	694.7	0	0	0	0	0	0	697.48	0	0	0	0	0	692.46	703.74	0	702.77	0	0	0	0	702.85	0	0	704.53	0	0	703.04	0	0	0	0	704.53	703.61	0	692.5	0	0	0	0	704.71	0	694.49	0	706.88	0	707.36	0
4.2942e+13	697.42	694.61	0	0	0	0	0	0	697.42	0	0	0	0	0	691.99	700.83	0	701.63	0	0	0	0	702.48	0	0	703.84	0	0	700.71	0	0	0	0	703.84	700.83	0	691.33	0	0	0	0	702.47	0	693.54	0	705.23	0	705.31	0
4.3e+13	697.23	694.49	0	0	0	0	0	0	697.23	0	0	0	0	0	691.18	698.13	0	700.42	0	0	0	0	701.94	0	0	703.01	0	0	698.49	0	0	0	0	703.01	698.19	0	0	0	0	0	0	700.35	0	692.27	0	703.64	0	703.43	0
4.3058e+13	696.94	694.32	0	0	0	0	0	0	696.94	0	0	0	0	0	0	695.48	0	699.16	0	0	0	0	701.3	0	0	702.11	0	0	696.22	0	0	0	0	702.11	695.48	0	0	0	0	0	0	698.27	0	0	0	702.09	0	701.62	0
4.3116e+13	698.23	696.03	690.94	0	0	720.73	0	691.61	698.23	0	738.98	0	693.15	721.09	0	752.31	713.65	698.17	735.4	716.57	690.72	0	701.37	698.9	698.9	701.51	743.78	697.99	712.99	704.07	737.94	705.54	705.33	701.51	740.86	693.06	0	0	728.8	0	0	711.42	690.94	0	720.73	703.28	695.49	716.11	0
4.3174e+13	697.74	695.7	0	0	0	0	0	0	697.74	0	708.11	0	695.57	703.47	690.19	720.68	694.22	702.98	704.8	0	690.5	0	701.54	0	0	703.38	711.11	0	713.83	0	707.45	0	0	703.38	718.98	696.52	691.34	0	696.82	694.17	0	714.48	0	693.43	0	711.51	0	717.69	0
4.3232e+13	697.66	695.4	0	0	0	0	0	0	697.66	0	699.13	0	691.72	696.18	692.11	712.57	0	704.5	695.23	0	690.24	0	702.66	0	0	705.09	702.21	0	709.71	0	698.44	0	0	705.09	711.95	692.9	693.51	0	0	694.53	0	710.84	0	695.42	0	710.88	0	713.83	0
4.329e+13	697.81	695.22	0	0	0	0	0	0	697.81	0	692.76	0	0	0	692.94	707.92	0	704.18	0	0	0	0	703.22	0	0	705.42	696.41	0	706.49	0	691.89	0	0	705.42	707.63	0	693.65	0	0	693.07	0	707.85	0	695.59	0	709.23	0	710.83	0
4.3349e+13	697.92	695.13	0	0	0	0	0	0	697.92	0	0	0	0	0	692.97	704.48	0	703.28	0	0	0	0	703.25	0	0	705.08	690.93	0	703.81	0	0	0	0	705.08	704.33	0	693.04	0	0	690.97	0	705.32	0	695.04	0	707.51	0	708.39	0
4.3407e+13	697.9	695.06	0	0	0	0	0	0	697.9	0	0	0	0	0	692.57	701.53	0	702.16	0	0	0	0	702.95	0	0	704.43	0	0	701.46	0	0	0	0	704.43	701.54	0	691.97	0	0	0	0	703.07	0	694.14	0	705.86	0	706.27	0
4.3465e+13	697.74	694.96	0	0	0	0	0	0	697.74	0	0	0	0	0	691.84	698.89	0	700.97	0	0	0	0	702.45	0	0	703.62	0	0	699.24	0	0	0	0	703.62	698.91	0	690.11	0	0	0	0	700.98	0	692.96	0	704.27	0	704.33	0
4.3523e+13	697.47	694.82	0	0	0	0	0	0	697.47	0	0	0	0	0	690.68	696.22	0	699.73	0	0	0	0	701.84	0	0	702.74	0	0	697.02	0	0	0	0	702.74	696.3	0	0	0	0	0	0	698.93	0	691.1	0	702.73	0	702.52	0
4.3581e+13	698.77	696.54	695.37	0	0	745.27	0	695.34	698.77	0	763.89	0	0	724.23	0	779.53	718.91	698.37	759.56	740.92	691.3	714.41	701.98	703.5	703.5	702.15	769.6	724.98	706.41	708.48	762.65	708.56	710.13	702.15	746.16	0	0	712.9	753.59	0	0	704.59	695.37	0	745.27	701.31	697.43	709.57	691.91
4.3639e+13	698.25	696.23	0	0	0	0	0	0	698.25	0	710.5	0	695.99	705.02	690.25	722.78	696.4	702.76	707.05	0	691.09	0	701.85	0	0	703.4	713.33	0	714.85	0	709.81	689.84	0	703.4	720.47	696.86	691.02	0	699.37	694.11	0	715.09	0	693.3	0	711.29	0	717.57	0
4.3697e+13	698.1	695.93	0	0	0	0	0	0	698.1	0	700.59	0	692.48	697.26	692.41	713.54	0	704.76	696.56	0	690.85	0	702.86	0	0	705.12	703.35	0	710.58	0	699.89	0	0	705.12	712.86	693.64	693.6	0	0	695	0	711.51	0	695.75	0	711	0	713.68	0
4.3755e+13	698.24	695.73	0	0	0	0	0	0	698.24	0	694.24	0	0	690.88	693.35	708.56	0	704.6	0	0	690.59	0	703.41	0	0	705.47	697.4	0	707.26	0	693.36	0	0	705.47	708.37	0	693.94	0	0	693.65	0	708.47	0	696.06	0	709.38	0	710.64	0
4.3813e+13	698.34	695.63	0	0	0	0	0	0	698.34	0	0	0	0	0	693.47	704.99	0	703.76	0	0	690.37	0	703.43	0	0	705.14	692.04	0	704.54	0	0	0	0	705.14	705.01	0	693.43	0	0	691.72	0	705.93	0	695.57	0	707.67	0	708.2	0
4.3872e+13	698.32	695.53	0	0	0	0	0	0	698.32	0	0	0	0	0	693.12	701.97	0	702.68	0	0	690.17	0	703.12	0	0	704.5	0	0	702.16	0	0	0	0	704.5	702.2	0	692.49	0	0	0	0	703.67	0	694.7	0	706.02	0	706.08	0
4.393e+13	698.15	695.42	0	0	0	0	0	0	698.15	0	0	0	0	0	692.46	699.32	0	701.5	0	0	690.01	0	702.62	0	0	703.7	0	0	699.94	0	0	0	0	703.7	699.6	0	691.03	0	0	0	0	701.58	0	693.58	0	704.43	0	704.16	0
4.3988e+13	697.88	695.26	0	0	0	0	0	0	697.88	0	0	0	0	0	691.47	696.63	0	700.27	0	0	0	0	702.01	0	0	702.82	0	0	697.76	0	0	0	0	702.82	697.07	0	0	0	0	0	0	699.56	0	692.1	0	702.9	0	702.35	0
4.4046e+13	699.13	696.92	0	0	0	885.01	0	0	699.13	0	898.62	0	0	706.46	0	904.33	707.32	698.88	896.51	879.27	691.84	849.46	702.07	0	0	702.15	900.73	861.6	695.23	699.88	898.16	696.31	701.61	702.15	717.96	0	0	847.49	891.38	0	0	696.24	0	0	885.01	700.23	0	699.51	0
4.4104e+13	698.59	696.6	0	0	0	690.89	0	0	698.59	0	713.27	0	696.54	706.79	690.32	725.37	698.38	702.47	709.48	0	691.62	0	701.67	0	0	702.89	715.67	0	715.69	0	712.56	692.48	690.75	702.89	722.08	697.29	690.74	0	701.95	693.74	0	715.72	0	693.04	690.89	711.25	0	717.72	0
4.4162e+13	698.38	696.27	0	0	0	0	0	0	698.38	0	702.03	0	693.34	698.36	692.67	714.83	0	704.98	697.86	0	691.37	0	702.67	0	0	704.97	704.47	0	711.38	0	701.35	0	0	704.97	713.77	694.43	693.71	0	0	695.34	0	712.19	0	696.03	0	711.65	0	713.94	0
4.422e+13	698.52	696.06	0	0	0	0	0	0	698.52	0	695.52	0	0	692.42	693.76	709.5	0	705	0	0	691.11	0	703.37	0	0	705.59	698.34	0	707.98	0	694.76	0	0	705.59	709.09	690.4	694.24	0	0	694.14	0	709.08	0	696.53	0	710.1	0	710.92	0
4.4278e+13	698.67	695.95	0	0	0	0	0	0	698.67	0	0	0	0	0	693.95	705.83	0	704.22	0	0	690.88	0	703.5	0	0	705.39	693.14	0	705.21	0	0	0	0	705.39	705.66	0	693.84	0	0	692.33	0	706.5	0	696.1	0	708.36	0	708.48	0
4.4336e+13	698.69	695.87	0	0	0	0	0	0	698.69	0	0	0	0	0	693.65	702.77	0	703.16	0	0	690.69	0	703.28	0	0	704.81	0	0	702.8	0	0	0	0	704.81	702.81	0	692.99	0	0	0	0	704.22	0	695.27	0	706.68	0	706.39	0
4.4395e+13	698.56	695.76	0	0	0	0	0	0	698.56	0	0	0	0	0	693.04	700.08	0	702	0	0	690.53	0	702.84	0	0	704.06	0	0	700.59	0	0	0	0	704.06	700.24	0	691.71	0	0	0	0	702.14	0	694.2	0	705.08	0	704.48	0
4.4453e+13	698.31	695.62	0	0	0	0	0	0	698.31	0	0	0	0	0	692.16	697.44	0	700.78	0	0	690.37	0	702.26	0	0	703.21	0	0	698.44	0	0	0	0	703.21	697.76	0	0	0	0	0	0	700.13	0	692.85	0	703.53	0	702.7	0
4.4511e+13	697.98	695.43	0	0	0	0	0	0	697.98	0	0	0	0	0	690.57	694.94	0	699.52	0	0	690.2	0	701.6	0	0	702.3	0	0	696.23	0	0	0	0	702.3	695.13	0	0	0	0	0	0	698.11	0	0	0	702.01	0	700.96	0
4.4569e+13	699.05	696.95	0	0	0	695.54	0	0	699.05	0	716.61	0	697.02	709.01	690.5	727.85	701.01	702.07	712.69	0	692.14	0	701.79	0	0	702.78	719.08	0	716.83	692.22	715.84	694.62	693.09	702.78	724.51	697.56	690.38	0	705.36	693.25	0	716.49	0	692.75	695.54	710.36	0	718.36	0
4.4627e+13	698.76	696.63	0	0	0	0	0	0	698.76	0	703.57	0	694.28	699.64	692.94	715.57	0	705.22	699.43	0	691.89	0	702.71	0	0	704.92	705.93	0	712.4	0	702.9	0	0	704.92	715.01	695.3	693.78	0	0	695.75	0	713.06	0	696.32	0	711.45	0	714.49	0
4.4685e+13	698.85	696.4	0	0	0	0	0	0	698.85	0	696.72	0	689.95	693.65	694.17	709.89	0	705.45	691.46	0	691.62	0	703.47	0	0	705.63	699.49	0	708.84	0	696.03	0	0	705.63	710	691.48	694.56	0	0	694.71	0	709.84	0	697.01	0	710.01	0	711.29	0
4.4743e+13	698.98	696.28	0	0	0	0	0	0	698.98	0	690.64	0	0	0	694.44	706.09	0	704.73	0	0	691.38	0	703.65	0	0	705.46	694.42	0	706	0	0	0	0	705.46	706.46	0	694.27	0	0	693.03	0	707.19	0	696.63	0	708.32	0	708.75	0
4.4801e+13	698.99	696.2	0	0	0	0	0	0	698.99	0	0	0	0	0	694.19	702.98	0	703.7	0	0	691.19	0	703.45	0	0	704.9	0	0	703.54	0	0	0	0	704.9	703.55	0	693.49	0	0	690.45	0	704.88	0	695.83	0	706.68	0	706.59	0
4.4859e+13	698.87	696.11	0	0	0	0	0	0	698.87	0	0	0	0	0	693.62	700.28	0	702.54	0	0	691.02	0	703.02	0	0	704.16	0	0	701.32	0	0	0	0	704.16	700.98	0	692.35	0	0	0	0	702.78	0	694.8	0	705.1	0	704.65	0
4.4918e+13	698.62	695.97	0	0	0	0	0	0	698.62	0	0	0	0	0	692.8	697.66	0	701.33	0	0	690.86	0	702.45	0	0	703.31	0	0	699.19	0	0	0	0	703.31	698.5	0	690.13	0	0	0	0	700.77	0	693.54	0	703.57	0	702.84	0
4.4976e+13	698.29	695.78	0	0	0	0	0	0	698.29	0	0	0	0	0	691.61	695.16	0	700.08	0	0	690.69	0	701.79	0	0	702.41	0	0	697.01	0	0	0	0	702.41	695.94	0	0	0	0	0	0	698.78	0	691.65	0	702.07	0	701.08	0
4.5034e+13	699.31	697.25	0	0	0	700.68	0	0	699.31	0	720.75	0	696.37	711.19	691	732.27	703.97	701.6	716	692.72	692.59	0	701.79	690.43	690.43	702.39	722.46	0	717.16	695.23	719.98	697.45	696.04	702.39	726.91	697.04	690.1	0	709.23	692.35	0	716.97	0	692.39	700.68	709.66	0	720.12	0
4.5092e+13	698.96	696.92	0	0	0	0	0	0	698.96	0	705.1	0	694.78	700.64	693.23	717.38	690.35	705.37	700.72	0	692.35	0	702.7	0	0	704.9	707.05	0	713.16	0	704.48	0	0	704.9	716.09	695.8	693.81	0	691.12	695.92	0	713.83	0	696.59	0	712.24	0	716.5	0
4.515e+13	699.05	696.68	0	0	0	0	0	0	699.05	0	697.83	0	690.86	694.56	694.61	711.16	0	705.83	692.66	0	692.09	0	703.71	0	0	706.02	700.3	0	709.54	0	697.15	0	0	706.02	710.77	692.13	694.83	0	0	695.08	0	710.5	0	697.5	0	710.95	0	713.07	0
4.5208e+13	699.24	696.57	0	0	0	0	0	0	699.24	0	691.82	0	0	0	694.95	707.15	0	705.18	0	0	691.83	0	704.08	0	0	706.06	695.25	0	706.65	0	690.97	0	0	706.06	707.13	0	694.64	0	0	693.5	0	707.79	0	697.19	0	709.25	0	710.36	0
4.5266e+13	699.32	696.52	0	0	0	0	0	0	699.32	0	0	0	0	0	694.73	704	0	704.17	0	0	691.62	0	704	0	0	705.6	689.97	0	704.17	0	0	0	0	705.6	704.17	0	693.93	0	0	691.34	0	705.45	0	696.41	0	707.58	0	708.1	0
4.5324e+13	699.25	696.46	0	0	0	0	0	0	699.25	0	0	0	0	0	694.18	701.24	0	703.03	0	0	691.45	0	703.64	0	0	704.91	0	0	701.95	0	0	0	0	704.91	701.6	0	692.87	0	0	0	0	703.34	0	695.39	0	705.99	0	706.1	0
4.5382e+13	699.06	696.36	0	0	0	0	0	0	699.06	0	0	0	0	0	693.4	698.71	0	701.83	0	0	691.3	0	703.12	0	0	704.1	0	0	699.82	0	0	0	0	704.1	699.13	0	691.23	0	0	0	0	701.34	0	694.18	0	704.45	0	704.26	0
4.544e+13	698.75	696.21	0	0	0	0	0	0	698.75	0	0	0	0	0	692.36	696.15	0	700.59	0	0	691.15	0	702.5	0	0	703.22	0	0	697.69	0	0	0	0	703.22	696.67	0	0	0	0	0	0	699.38	0	692.6	0	702.95	0	702.5	0
4.5499e+13	699.84	697.75	0	690.16	0	706.22	0	0	699.84	690.1	726.22	0	695.91	714.51	691.66	734.16	707.48	701.07	721.07	700.32	693.05	0	702.55	693.97	693.97	702.93	728.04	0	716.47	698.68	725.39	700.43	699.41	702.93	730.15	696.54	0	0	714.49	691.26	690.32	717.04	0	692.13	706.22	708.39	0	720.02	0
4.5557e+13	699.44	697.45	0	0	0	0	0	0	699.44	0	706.83	0	695.59	702.06	693.5	717.17	692.4	705.46	702.5	0	692.84	0	703.2	0	0	705.19	708.8	0	713.8	0	706.2	0	0	705.19	717.26	696.6	693.73	0	693.72	696.15	0	714.66	0	696.77	0	712.05	0	716.66	0
4.5615e+13	699.47	697.21	0	0	0	0	0	0	699.47	0	699.08	0	691.78	695.71	695	710.84	0	706.19	694.26	0	692.6	0	704.15	0	0	706.3	701.46	0	710.16	0	698.4	0	0	706.3	711.56	693	695.1	0	0	695.56	0	711.19	0	697.94	0	710.83	0	713.07	0
4.5673e+13	699.62	697.08	0	0	0	0	0	0	699.62	0	693.16	0	0	0	695.42	706.87	0	705.61	0	0	692.37	0	704.47	0	0	706.3	696.28	0	707.24	0	692.29	0	0	706.3	707.78	0	695.05	0	0	694.08	0	708.38	0	697.7	0	709.13	0	710.3	0
4.5731e+13	699.68	697.02	0	0	0	0	0	0	699.68	0	0	0	0	0	695.23	703.74	0	704.61	0	0	692.17	0	704.34	0	0	705.8	691.25	0	704.75	0	0	0	0	705.8	704.78	0	694.4	0	0	692.12	0	705.99	0	696.95	0	707.47	0	708	0
4.5789e+13	699.59	696.94	0	0	0	0	0	0	699.59	0	0	0	0	0	694.71	701.03	0	703.47	0	0	691.98	0	703.95	0	0	705.07	0	0	702.52	0	0	0	0	705.07	702.17	0	693.41	0	0	0	0	703.84	0	695.95	0	705.88	0	705.98	0
4.5847e+13	699.38	696.83	0	0	0	0	0	0	699.38	0	0	0	0	0	693.95	698.53	0	702.26	0	0	691.82	0	703.39	0	0	704.23	0	0	700.4	0	0	0	0	704.23	699.71	0	692.06	0	0	0	0	701.84	0	694.77	0	704.35	0	704.12	0
4.5905e+13	699.07	696.67	0	0	0	0	0	0	699.07	0	0	0	0	0	692.99	696.02	0	701.03	0	0	691.65	0	702.74	0	0	703.33	0	0	698.31	0	0	0	0	703.33	697.3	0	0	0	0	0	0	699.88	0	693.35	0	702.86	0	702.35	0
4.5963e+13	700.08	698.15	0	690.69	0	714.04	0	689.91	700.08	690.69	734.17	0	694.54	718.92	692.39	744.48	710.16	700.51	728.41	709.19	693.51	0	702.62	696.71	696.71	702.63	735.24	0	714.2	702.78	733.24	704.06	703.42	702.63	734.65	695.2	0	0	721.35	690.11	690.87	715.81	0	691.98	714.04	705.76	693.31	718.27	0
4.6022e+13	699.61	697.82	0	690.39	0	0	0	0	699.61	690.12	708.63	0	696.41	703.56	693.8	719.74	694.05	705.34	704.47	0	693.29	0	702.98	0	0	704.66	710.38	0	714.31	0	708.03	0	0	704.66	718.51	697.37	693.72	0	696.16	696.01	690.48	715.4	0	696.93	0	711.83	0	716.83	0
4.608e+13	699.59	697.55	0	690.05	0	0	0	0	699.59	0	700.26	690.1	692.71	696.83	695.41	712.29	0	706.42	695.77	0	693.04	0	703.98	0	0	706.03	702.43	0	710.7	0	699.61	0	0	706.03	712.32	693.87	695.43	0	0	695.84	690.08	711.81	0	698.43	0	710.99	0	713.19	0
4.6138e+13	699.75	697.39	0	0	0	0	0	0	699.75	0	694.41	0	0	690.82	695.91	707.9	0	705.95	0	0	692.8	0	704.4	0	0	706.18	697.17	0	707.76	0	693.56	0	0	706.18	708.37	0	695.5	0	0	694.48	0	708.92	0	698.27	0	709.38	0	710.37	0
4.6196e+13	699.84	697.31	0	0	0	0	0	0	699.84	0	0	0	0	0	695.75	704.62	0	705	0	0	692.59	0	704.34	0	0	705.77	692.29	0	705.25	0	0	0	0	705.77	705.31	0	694.9	0	0	692.7	0	706.49	0	697.53	0	707.75	0	708.06	0
4.6254e+13	699.79	697.23	0	0	0	0	0	0	699.79	0	0	0	0	0	695.25	701.78	0	703.88	0	0	692.41	0	703.99	0	0	705.1	0	0	703.02	0	0	0	0	705.1	702.68	0	693.96	0	0	0	0	704.33	0	696.54	0	706.18	0	706.03	0
4.6312e+13	699.61	697.11	0	0	0	0	0	0	699.61	0	0	0	0	0	694.52	699.27	0	702.69	0	0	692.24	0	703.47	0	0	704.31	0	0	700.92	0	0	0	0	704.31	700.25	0	692.72	0	0	0	0	702.33	0	695.39	0	704.66	0	704.18	0
4.637e+13	699.33	696.95	0	0	0	0	0	0	699.33	0	0	0	0	0	693.6	696.7	0	701.46	0	0	692.07	0	702.85	0	0	703.44	0	0	698.86	0	0	0	0	703.44	697.89	0	690.14	0	0	0	0	700.38	0	694.04	0	703.19	0	702.42	0
4.6428e+13	700.34	698.39	692.75	691.16	0	727.47	690.31	694.19	700.34	691.21	747.8	0	691.66	724.19	693.12	753.59	714.04	700.26	740.05	723.01	693.88	695.34	702.71	700.46	700.46	702.62	748.38	705.71	709.78	707.58	746.7	707.93	708.14	702.62	741.1	692.75	0	693.85	734.25	0	691.36	712.1	692.75	692.19	727.47	703.33	697.29	714.42	690.98
4.6486e+13	699.85	698.07	0	690.88	0	0	690.1	0	699.85	690.7	710.84	0	696.64	704.9	694.11	720.04	696.06	705.18	706.23	0	693.66	0	702.79	0	0	704.27	712.36	0	714.83	0	710.22	0	0	704.27	720.03	697.74	693.49	0	698.6	696.09	690.99	716.25	0	697.06	0	711.68	0	717.25	0
4.6545e+13	699.76	697.77	0	690.56	0	0	0	0	699.76	690.23	701.61	690.35	693.26	697.7	695.81	712.28	0	706.68	696.81	0	693.41	0	703.85	0	0	705.9	703.55	0	711.26	0	700.97	0	0	705.9	713.19	694.44	695.65	0	0	696.32	690.6	712.51	0	698.89	0	711.08	0	713.53	0
4.6603e+13	699.92	697.6	0	690.25	0	0	0	0	699.92	690.06	695.63	690.32	0	692.14	696.37	707.86	0	706.32	0	0	693.17	0	704.37	0	0	706.2	698.15	0	708.28	0	694.94	0	0	706.2	709.03	690.54	695.88	0	0	695.05	690.3	709.5	0	698.8	0	709.49	0	710.63	0
4.6661e+13	700.02	697.52	0	690.04	0	0	0	0	700.02	690.04	0	0	0	0	696.25	704.59	0	705.38	0	0	692.95	0	704.39	0	0	705.86	693.4	0	705.76	0	0	0	0	705.86	705.89	0	695.35	0	0	693.34	690.15	707.01	0	698.08	0	707.85	0	708.28	0
4.6719e+13	699.98	697.45	0	0	0	0	0	0	699.98	690.03	0	0	0	0	695.75	701.79	0	704.26	0	0	692.77	0	704.08	0	0	705.22	0	0	703.51	0	0	0	0	705.22	703.21	0	694.46	0	0	690.68	690.06	704.8	0	697.09	0	706.28	0	706.23	0
4.6777e+13	699.82	697.34	0	0	0	0	0	0	699.82	0	0	0	0	0	695.04	699.31	0	703.07	0	0	692.61	0	703.59	0	0	704.44	0	0	701.42	0	0	0	0	704.44	700.77	0	693.3	0	0	0	0	702.78	0	695.95	0	704.76	0	704.37	0
4.6835e+13	699.54	697.19	0	0	0	0	0	0	699.54	0	0	0	0	0	694.15	696.78	0	701.84	0	0	692.44	0	702.99	0	0	703.59	0	0	699.39	0	0	0	0	703.59	698.41	0	691.53	0	0	0	0	700.82	0	694.65	0	703.3	0	702.6	0
4.6893e+13	700.54	698.6	695.68	691.61	690.12	766.53	690.73	697.53	700.54	691.7	790.3	0	0	726.95	693.79	803.52	714.7	700.34	780.28	761.41	694.21	732.08	702.85	702.32	702.32	702.74	790.43	743.59	701.81	710.22	788.84	709.64	706.88	702.74	744.82	0	0	730.45	773.71	0	691.81	703.82	695.68	692.7	766.53	701.09	699.31	706.06	694.57
4.6951e+13	700.02	698.29	0	691.34	0	0	690.53	0	700.02	691.21	713.15	0	697.27	706.68	694.34	723.51	698.05	704.79	708.62	0	693.99	0	702.67	0	0	703.87	714.48	0	715.62	0	712.58	691.9	689.89	703.87	721.76	698.36	693.28	0	700.91	695.41	691.46	717	0	697.03	0	711.43	0	717.76	0
4.7009e+13	699.87	697.98	0	691.02	0	0	690.29	0	699.87	690.75	702.78	690.39	694.13	698.84	696.17	714.06	0	706.83	698.19	0	693.74	0	703.73	0	0	705.74	704.63	0	712	0	702.22	0	0	705.74	714.15	695.26	695.92	0	0	696.46	691.08	713.2	0	699.31	0	711.4	0	713.94	0
4.7068e+13	700.03	697.79	0	690.71	0	0	690.03	0	700.03	690.53	696.58	690.58	0	693.39	696.83	709.1	0	706.63	690.91	0	693.49	0	704.35	0	0	706.2	699.07	0	708.92	0	695.96	0	0	706.2	709.74	691.61	696.3	0	0	695.37	690.78	710.09	0	699.35	0	709.91	0	710.95	0
4.7126e+13	700.17	697.7	0	690.49	0	0	0	0	700.17	690.5	690.88	0	0	0	696.74	705.62	0	705.76	0	0	693.27	0	704.44	0	0	705.95	694.48	0	706.35	0	0	0	0	705.95	706.51	0	695.82	0	0	693.77	690.61	707.55	0	698.64	0	708.29	0	708.55	0
4.7184e+13	700.17	697.64	0	690.31	0	0	0	0	700.17	690.48	0	0	0	0	696.27	702.69	0	704.67	0	0	693.09	0	704.18	0	0	705.36	0	0	704.07	0	0	0	0	705.36	703.78	0	694.96	0	0	691.62	690.5	705.32	0	697.66	0	706.71	0	706.48	0
4.7242e+13	700.04	697.54	0	690.17	0	0	0	0	700.04	690.41	0	0	0	0	695.57	700.12	0	703.49	0	0	692.93	0	703.72	0	0	704.61	0	0	701.98	0	0	0	0	704.61	701.36	0	693.86	0	0	0	690.4	703.29	0	696.53	0	705.2	0	704.6	0
4.73e+13	699.8	697.4	0	690.02	0	0	0	0	699.8	690.24	0	0	0	0	694.71	697.59	0	702.28	0	0	692.77	0	703.14	0	0	703.78	0	0	699.96	0	0	0	0	703.78	698.99	0	692.38	0	0	0	690.25	701.35	0	695.26	0	703.73	0	702.84	0
[truncated: 451 more columns]
