# Supplementary material for: Determining the current size and state of subvolcanic magma reservoirs
Source: Nat Commun. 2020 Nov 5;11:5477. doi: 10.1038/s41467-020-19084-2 (PMC7644707; doi:10.1038/s41467-020-19084-2)
Supplement: Supplementary file 5 — Supplementary Data 2 [file 41467_2020_19084_MOESM5_ESM.zip › Supplementary data/Tt15_st_MU_rad10_0.0054.txt]

5.8108e+10	0	0	0	0	0	0	0	0	0	0	0	0	0	0	0	0	0	0	0	0	0	0	0	0	0	0	0	0	0	0	0	0	0	0	0	0	0	0	0	0	0	0	0	0	0	0	0	0	0
1.1622e+11	0	0	0	0	0	0	0	0	0	0	0	0	0	0	0	0	0	0	0	0	0	0	0	0	0	0	0	0	0	0	0	0	0	0	0	0	0	0	0	0	0	0	0	0	0	0	0	0	0
1.7432e+11	0	0	0	0	0	0	0	0	0	0	0	0	0	0	0	0	0	0	0	0	0	0	0	0	0	0	0	0	0	0	0	0	0	0	0	0	0	0	0	0	0	0	0	0	0	0	0	0	0
2.3243e+11	0	0	0	0	0	0	0	0	0	0	0	0	0	0	0	0	0	0	0	0	0	0	0	0	0	0	0	0	0	0	0	0	0	0	0	0	0	0	0	0	0	0	0	0	0	0	0	0	0
2.9054e+11	0	0	0	0	0	0	0	0	0	0	0	0	0	0	0	0	0	0	0	0	0	0	0	0	0	0	0	0	0	0	0	0	0	0	0	0	0	0	0	0	0	0	0	0	0	0	0	0	0
3.4865e+11	0	0	0	0	0	0	0	0	0	0	0	0	0	0	0	0	0	0	0	0	0	0	0	0	0	0	0	0	0	0	0	0	0	0	0	0	0	0	0	0	0	0	0	0	0	0	0	0	0
4.0676e+11	0	0	0	0	0	0	0	0	0	0	0	0	0	0	0	0	0	0	0	0	0	0	0	0	0	0	0	0	0	0	0	0	0	0	0	0	0	0	0	0	0	0	0	0	0	0	0	0	0
4.6486e+11	0	0	0	0	0	0	0	0	0	0	0	0	0	0	0	0	0	0	0	0	0	0	0	0	0	0	0	0	0	0	0	0	0	0	0	0	0	0	0	0	0	0	0	0	0	0	0	0	0
5.2297e+11	0	0	0	0	0	0	0	0	0	0	0	0	0	0	0	0	0	0	0	0	0	0	0	0	0	0	0	0	0	0	0	0	0	0	0	0	0	0	0	0	0	0	0	0	0	0	0	0	0
5.8108e+11	0	0	0	0	0	0	0	0	0	0	0	0	0	0	0	0	0	0	0	0	0	0	0	0	0	0	0	0	0	0	0	0	0	0	0	0	0	0	0	0	0	0	0	0	0	0	0	0	0
6.3919e+11	0	0	0	0	0	0	0	0	0	0	0	0	0	0	0	0	0	0	0	0	0	0	0	0	0	0	0	0	0	0	0	0	0	0	0	0	0	0	0	0	0	0	0	0	0	0	0	0	0
6.973e+11	0	0	0	0	0	0	0	0	0	0	0	0	0	0	0	0	0	0	0	0	0	0	0	0	0	0	0	0	0	0	0	0	0	0	0	0	0	0	0	0	0	0	0	0	0	0	0	0	0
7.554e+11	0	0	0	0	0	0	0	0	0	0	0	0	0	0	0	0	0	0	0	0	0	0	0	0	0	0	0	0	0	0	0	0	0	0	0	0	0	0	0	0	0	0	0	0	0	0	0	0	0
8.1351e+11	0	0	0	0	0	0	0	0	0	0	0	0	0	0	0	0	0	0	0	0	0	0	0	0	0	0	0	0	0	0	0	0	0	0	0	0	0	0	0	0	0	0	0	0	0	0	0	0	0
8.7162e+11	0	0	0	0	0	0	0	0	0	0	0	0	0	0	0	0	0	0	0	0	0	0	0	0	0	0	0	0	0	0	0	0	0	0	0	0	0	0	0	0	0	0	0	0	0	0	0	0	0
9.2973e+11	0	0	0	0	0	0	0	0	0	0	0	0	0	0	0	0	0	0	0	0	0	0	0	0	0	0	0	0	0	0	0	0	0	0	0	0	0	0	0	0	0	0	0	0	0	0	0	0	0
9.8784e+11	0	0	0	0	0	0	0	0	0	0	0	0	0	0	0	0	0	0	0	0	0	0	0	0	0	0	0	0	0	0	0	0	0	0	0	0	0	0	0	0	0	0	0	0	0	0	0	0	0
1.0459e+12	0	0	0	0	0	0	0	0	0	0	0	0	0	0	0	0	0	0	0	0	0	0	0	0	0	0	0	0	0	0	0	0	0	0	0	0	0	0	0	0	0	0	0	0	0	0	0	0	0
1.1041e+12	0	0	0	0	0	0	0	0	0	0	0	0	0	0	0	0	0	0	0	0	0	0	0	0	0	0	0	0	0	0	0	0	0	0	0	0	0	0	0	0	0	0	0	0	0	0	0	0	0
1.1622e+12	0	0	0	0	0	0	0	0	0	0	0	0	0	0	0	0	0	0	0	0	0	0	0	0	0	0	0	0	0	0	0	0	0	0	0	0	0	0	0	0	0	0	0	0	0	0	0	0	0
1.2203e+12	0	0	0	0	0	0	0	0	0	0	0	0	0	0	0	0	0	0	0	0	0	0	0	0	0	0	0	0	0	0	0	0	0	0	0	0	0	0	0	0	0	0	0	0	0	0	0	0	0
1.2784e+12	0	0	0	0	0	0	0	0	0	0	0	0	0	0	0	0	0	0	0	0	0	0	0	0	0	0	0	0	0	0	0	0	0	0	0	0	0	0	0	0	0	0	0	0	0	0	0	0	0
1.3365e+12	0	0	0	0	0	0	0	0	0	0	0	0	0	0	0	0	0	0	0	0	0	0	0	0	0	0	0	0	0	0	0	0	0	0	0	0	0	0	0	0	0	0	0	0	0	0	0	0	0
1.3946e+12	0	0	0	0	0	0	0	0	0	0	0	0	0	0	0	0	0	0	0	0	0	0	0	0	0	0	0	0	0	0	0	0	0	0	0	0	0	0	0	0	0	0	0	0	0	0	0	0	0
1.4527e+12	0	0	0	0	0	0	0	0	0	0	0	0	0	0	0	0	0	0	0	0	0	0	0	0	0	0	0	0	0	0	0	0	0	0	0	0	0	0	0	0	0	0	0	0	0	0	0	0	0
1.5108e+12	0	0	0	0	0	0	0	0	0	0	0	0	0	0	0	0	0	0	0	0	0	0	0	0	0	0	0	0	0	0	0	0	0	0	0	0	0	0	0	0	0	0	0	0	0	0	0	0	0
1.5689e+12	0	0	0	0	0	0	0	0	0	0	0	0	0	0	0	0	0	0	0	0	0	0	0	0	0	0	0	0	0	0	0	0	0	0	0	0	0	0	0	0	0	0	0	0	0	0	0	0	0
1.627e+12	0	0	0	0	0	0	0	0	0	0	0	0	0	0	0	0	0	0	0	0	0	0	0	0	0	0	0	0	0	0	0	0	0	0	0	0	0	0	0	0	0	0	0	0	0	0	0	0	0
1.6851e+12	0	0	0	0	0	0	0	0	0	0	0	0	0	0	0	0	0	0	0	0	0	0	0	0	0	0	0	0	0	0	0	0	0	0	0	0	0	0	0	0	0	0	0	0	0	0	0	0	0
1.7432e+12	0	0	0	0	0	0	0	0	0	0	0	0	0	0	0	0	0	0	0	0	0	0	0	0	0	0	0	0	0	0	0	0	0	0	0	0	0	0	0	0	0	0	0	0	0	0	0	0	0
1.8013e+12	0	0	0	0	0	0	0	0	0	0	0	0	0	0	0	0	0	0	0	0	0	0	0	0	0	0	0	0	0	0	0	0	0	0	0	0	0	0	0	0	0	0	0	0	0	0	0	0	0
1.8595e+12	0	0	0	0	0	0	0	0	0	0	0	0	0	0	0	0	0	0	0	0	0	0	0	0	0	0	0	0	0	0	0	0	0	0	0	0	0	0	0	0	0	0	0	0	0	0	0	0	0
1.9176e+12	0	0	0	0	0	0	0	0	0	0	0	0	0	0	0	0	0	0	0	0	0	0	0	0	0	0	0	0	0	0	0	0	0	0	0	0	0	0	0	0	0	0	0	0	0	0	0	0	0
1.9757e+12	0	0	0	0	0	0	0	0	0	0	0	0	0	0	0	0	0	0	0	0	0	0	0	0	0	0	0	0	0	0	0	0	0	0	0	0	0	0	0	0	0	0	0	0	0	0	0	0	0
2.0338e+12	0	0	0	0	0	0	0	0	0	0	0	0	0	0	0	0	0	0	0	0	0	0	0	0	0	0	0	0	0	0	0	0	0	0	0	0	0	0	0	0	0	0	0	0	0	0	0	0	0
2.0919e+12	0	0	0	0	0	0	0	0	0	0	0	0	0	0	0	0	0	0	0	0	0	0	0	0	0	0	0	0	0	0	0	0	0	0	0	0	0	0	0	0	0	0	0	0	0	0	0	0	0
2.15e+12	0	0	0	0	0	0	0	0	0	0	0	0	0	0	0	0	0	0	0	0	0	0	0	0	0	0	0	0	0	0	0	0	0	0	0	0	0	0	0	0	0	0	0	0	0	0	0	0	0
2.2081e+12	959.97	0	0	0	0	0	0	957.75	960.86	960.68	0	0	960.83	0	0	959.65	0	0	0	960.31	0	0	0	0	0	0	0	0	0	0	0	960.74	0	0	0	0	0	0	958.7	0	0	959.23	0	0	0	960.84	960.66	0	0
2.2662e+12	0	0	0	0	0	0	0	0	0	0	0	0	0	0	0	0	0	0	0	0	0	0	0	0	0	0	0	0	0	0	0	0	0	0	0	0	0	0	0	0	0	0	0	0	0	0	0	0	0
2.3243e+12	0	0	0	0	0	0	0	0	0	0	0	0	0	0	0	0	0	0	0	0	0	0	0	0	0	0	0	0	0	0	0	0	0	0	0	0	0	0	0	0	0	0	0	0	0	0	0	0	0
2.3824e+12	0	0	0	0	0	0	0	0	0	0	0	0	0	0	0	0	0	0	0	0	0	0	0	0	0	0	0	0	0	0	0	0	0	0	0	0	0	0	0	0	0	0	0	0	0	0	0	0	0
2.4405e+12	0	0	0	0	0	0	0	0	0	0	0	0	0	0	0	0	0	0	0	0	0	0	0	0	0	0	0	0	0	0	0	0	0	0	0	0	0	0	0	0	0	0	0	0	0	0	0	0	0
2.4986e+12	0	0	0	0	0	0	0	0	0	0	0	0	0	0	0	0	0	0	0	0	0	0	0	0	0	0	0	0	0	0	0	0	0	0	0	0	0	0	0	0	0	0	0	0	0	0	0	0	0
2.5568e+12	0	0	0	0	0	0	0	0	0	0	0	0	0	0	0	0	0	0	0	0	0	0	0	0	0	0	0	0	0	0	0	0	0	0	0	0	0	0	0	0	0	0	0	0	0	0	0	0	0
2.6149e+12	0	0	0	0	0	0	0	0	0	0	0	0	0	0	0	0	0	0	0	0	0	0	0	0	0	0	0	0	0	0	0	0	0	0	0	0	0	0	0	0	0	0	0	0	0	0	0	0	0
2.673e+12	0	0	0	0	0	0	0	0	0	0	0	0	0	0	0	0	0	0	0	0	0	0	0	0	0	0	0	0	0	0	0	0	0	0	0	0	0	0	0	0	0	0	0	0	0	0	0	0	0
2.7311e+12	0	0	0	0	0	0	0	0	0	0	0	0	0	0	0	0	0	0	0	0	0	0	0	0	0	0	0	0	0	0	0	0	0	0	0	0	0	0	0	0	0	0	0	0	0	0	0	0	0
2.7892e+12	0	0	0	0	0	0	0	0	0	0	0	0	0	0	0	0	0	0	0	0	0	0	0	0	0	0	0	0	0	0	0	0	0	0	0	0	0	0	0	0	0	0	0	0	0	0	0	0	0
2.8473e+12	0	0	0	0	0	0	0	0	0	0	0	0	0	0	0	0	0	0	0	0	0	0	0	0	0	0	0	0	0	0	0	0	0	0	0	0	0	0	0	0	0	0	0	0	0	0	0	0	0
2.9054e+12	0	0	0	0	0	0	0	0	0	0	0	0	0	0	0	0	0	0	0	0	0	0	0	0	0	0	0	0	0	0	0	0	0	0	0	0	0	0	0	0	0	0	0	0	0	0	0	0	0
2.9635e+12	0	0	0	0	0	0	0	0	0	0	0	0	0	0	0	0	0	0	0	0	0	0	0	0	0	0	0	0	0	0	0	0	0	0	0	0	0	0	0	0	0	0	0	0	0	0	0	0	0
3.0216e+12	0	0	0	0	0	0	0	0	0	0	0	0	0	0	0	0	0	0	0	0	0	0	0	0	0	0	0	0	0	0	0	0	0	0	0	0	0	0	0	0	0	0	0	0	0	0	0	0	0
3.0797e+12	0	0	0	0	0	0	0	0	0	0	0	0	0	0	0	0	0	0	0	0	0	0	0	0	0	0	0	0	0	0	0	0	0	0	0	0	0	0	0	0	0	0	0	0	0	0	0	0	0
3.1378e+12	0	0	0	0	0	0	0	0	0	0	0	0	0	0	0	0	0	0	0	0	0	0	0	0	0	0	0	0	0	0	0	0	0	0	0	0	0	0	0	0	0	0	0	0	0	0	0	0	0
3.1959e+12	0	0	0	0	0	0	0	0	0	0	0	0	0	0	0	0	0	0	0	0	0	0	0	0	0	0	0	0	0	0	0	0	0	0	0	0	0	0	0	0	0	0	0	0	0	0	0	0	0
3.2541e+12	0	0	0	0	0	0	0	0	0	0	0	0	0	0	0	0	0	0	0	0	0	0	0	0	0	0	0	0	0	0	0	0	0	0	0	0	0	0	0	0	0	0	0	0	0	0	0	0	0
3.3122e+12	0	0	0	0	0	0	0	0	0	0	0	0	0	0	0	0	0	0	0	0	0	0	0	0	0	0	0	0	0	0	0	0	0	0	0	0	0	0	0	0	0	0	0	0	0	0	0	0	0
3.3703e+12	0	0	0	0	0	0	0	0	0	0	0	0	0	0	0	0	0	0	0	0	0	0	0	0	0	0	0	0	0	0	0	0	0	0	0	0	0	0	0	0	0	0	0	0	0	0	0	0	0
3.4284e+12	0	0	0	0	0	0	0	0	0	0	0	0	0	0	0	0	0	0	0	0	0	0	0	0	0	0	0	0	0	0	0	0	0	0	0	0	0	0	0	0	0	0	0	0	0	0	0	0	0
3.4865e+12	0	0	0	0	0	0	0	0	0	0	0	0	0	0	0	0	0	0	0	0	0	0	0	0	0	0	0	0	0	0	0	0	0	0	0	0	0	0	0	0	0	0	0	0	0	0	0	0	0
3.5446e+12	690.88	0	0	0	0	0	0	0	697.73	695.67	0	0	697.16	0	0	689.06	0	0	0	692.97	0	0	0	0	0	0	0	0	0	0	0	696.16	0	0	0	0	0	0	0	0	0	0	0	0	0	697.32	695.52	0	0
3.6027e+12	0	0	0	0	0	0	0	0	0	0	0	0	0	0	0	0	0	0	0	0	0	0	0	0	0	0	0	0	0	0	0	0	0	0	0	0	0	0	0	0	0	0	0	0	0	0	0	0	0
3.6608e+12	0	0	0	0	0	0	0	0	0	0	0	0	0	0	0	0	0	0	0	0	0	0	0	0	0	0	0	0	0	0	0	0	0	0	0	0	0	0	0	0	0	0	0	0	0	0	0	0	0
3.7189e+12	0	0	0	0	0	0	0	0	0	0	0	0	0	0	0	0	0	0	0	0	0	0	0	0	0	0	0	0	0	0	0	0	0	0	0	0	0	0	0	0	0	0	0	0	0	0	0	0	0
3.777e+12	0	0	0	0	0	0	0	0	0	0	0	0	0	0	0	0	0	0	0	0	0	0	0	0	0	0	0	0	0	0	0	0	0	0	0	0	0	0	0	0	0	0	0	0	0	0	0	0	0
3.8351e+12	0	0	0	0	0	0	0	0	0	0	0	0	0	0	0	0	0	0	0	0	0	0	0	0	0	0	0	0	0	0	0	0	0	0	0	0	0	0	0	0	0	0	0	0	0	0	0	0	0
3.8932e+12	0	0	0	0	0	0	0	0	0	0	0	0	0	0	0	0	0	0	0	0	0	0	0	0	0	0	0	0	0	0	0	0	0	0	0	0	0	0	0	0	0	0	0	0	0	0	0	0	0
3.9513e+12	0	0	0	0	0	0	0	0	0	0	0	0	0	0	0	0	0	0	0	0	0	0	0	0	0	0	0	0	0	0	0	0	0	0	0	0	0	0	0	0	0	0	0	0	0	0	0	0	0
4.0095e+12	0	0	0	0	0	0	0	0	0	0	0	0	0	0	0	0	0	0	0	0	0	0	0	0	0	0	0	0	0	0	0	0	0	0	0	0	0	0	0	0	0	0	0	0	0	0	0	0	0
4.0676e+12	0	0	0	0	0	0	0	0	0	0	0	0	0	0	0	0	0	0	0	0	0	0	0	0	0	0	0	0	0	0	0	0	0	0	0	0	0	0	0	0	0	0	0	0	0	0	0	0	0
4.1257e+12	0	0	0	0	0	0	0	0	0	0	0	0	0	0	0	0	0	0	0	0	0	0	0	0	0	0	0	0	0	0	0	0	0	0	0	0	0	0	0	0	0	0	0	0	0	0	0	0	0
4.1838e+12	0	0	0	0	0	0	0	0	0	0	0	0	0	0	0	0	0	0	0	0	0	0	0	0	0	0	0	0	0	0	0	0	0	0	0	0	0	0	0	0	0	0	0	0	0	0	0	0	0
4.2419e+12	0	0	0	0	0	0	0	0	0	0	0	0	0	0	0	0	0	0	0	0	0	0	0	0	0	0	0	0	0	0	0	0	0	0	0	0	0	0	0	0	0	0	0	0	0	0	0	0	0
4.3e+12	0	0	0	0	0	0	0	0	0	0	0	0	0	0	0	0	0	0	0	0	0	0	0	0	0	0	0	0	0	0	0	0	0	0	0	0	0	0	0	0	0	0	0	0	0	0	0	0	0
4.3581e+12	0	0	0	0	0	0	0	0	0	0	0	0	0	0	0	0	0	0	0	0	0	0	0	0	0	0	0	0	0	0	0	0	0	0	0	0	0	0	0	0	0	0	0	0	0	0	0	0	0
4.4162e+12	962.48	0	0	0	0	0	0	959.59	964.33	963.71	0	0	964.13	0	0	962.02	0	0	0	963.01	0	0	0	0	0	0	0	0	0	0	0	963.84	0	0	0	0	0	0	960.77	0	0	961.45	0	0	0	964.18	963.67	0	0
4.4743e+12	0	0	0	0	0	0	0	0	0	0	0	0	0	0	0	0	0	0	0	0	0	0	0	0	0	0	0	0	0	0	0	0	0	0	0	0	0	0	0	0	0	0	0	0	0	0	0	0	0
4.5324e+12	0	0	0	0	0	0	0	0	0	0	0	0	0	0	0	0	0	0	0	0	0	0	0	0	0	0	0	0	0	0	0	0	0	0	0	0	0	0	0	0	0	0	0	0	0	0	0	0	0
4.5905e+12	0	0	0	0	0	0	0	0	0	0	0	0	0	0	0	0	0	0	0	0	0	0	0	0	0	0	0	0	0	0	0	0	0	0	0	0	0	0	0	0	0	0	0	0	0	0	0	0	0
4.6486e+12	0	0	0	0	0	0	0	0	0	0	0	0	0	0	0	0	0	0	0	0	0	0	0	0	0	0	0	0	0	0	0	0	0	0	0	0	0	0	0	0	0	0	0	0	0	0	0	0	0
4.7068e+12	0	0	0	0	0	0	0	0	0	0	0	0	0	0	0	0	0	0	0	0	0	0	0	0	0	0	0	0	0	0	0	0	0	0	0	0	0	0	0	0	0	0	0	0	0	0	0	0	0
4.7649e+12	0	0	0	0	0	0	0	0	0	0	0	0	0	0	0	0	0	0	0	0	0	0	0	0	0	0	0	0	0	0	0	0	0	0	0	0	0	0	0	0	0	0	0	0	0	0	0	0	0
4.823e+12	0	0	0	0	0	0	0	0	0	0	0	0	0	0	0	0	0	0	0	0	0	0	0	0	0	0	0	0	0	0	0	0	0	0	0	0	0	0	0	0	0	0	0	0	0	0	0	0	0
4.8811e+12	0	0	0	0	0	0	0	0	0	0	0	0	0	0	0	0	0	0	0	0	0	0	0	0	0	0	0	0	0	0	0	0	0	0	0	0	0	0	0	0	0	0	0	0	0	0	0	0	0
4.9392e+12	0	0	0	0	0	0	0	0	0	0	0	0	0	0	0	0	0	0	0	0	0	0	0	0	0	0	0	0	0	0	0	0	0	0	0	0	0	0	0	0	0	0	0	0	0	0	0	0	0
4.9973e+12	0	0	0	0	0	0	0	0	0	0	0	0	0	0	0	0	0	0	0	0	0	0	0	0	0	0	0	0	0	0	0	0	0	0	0	0	0	0	0	0	0	0	0	0	0	0	0	0	0
5.0554e+12	0	0	0	0	0	0	0	0	0	0	0	0	0	0	0	0	0	0	0	0	0	0	0	0	0	0	0	0	0	0	0	0	0	0	0	0	0	0	0	0	0	0	0	0	0	0	0	0	0
5.1135e+12	0	0	0	0	0	0	0	0	0	0	0	0	0	0	0	0	0	0	0	0	0	0	0	0	0	0	0	0	0	0	0	0	0	0	0	0	0	0	0	0	0	0	0	0	0	0	0	0	0
5.1716e+12	0	0	0	0	0	0	0	0	0	0	0	0	0	0	0	0	0	0	0	0	0	0	0	0	0	0	0	0	0	0	0	0	0	0	0	0	0	0	0	0	0	0	0	0	0	0	0	0	0
5.2297e+12	0	0	0	0	0	0	0	0	0	0	0	0	0	0	0	0	0	0	0	0	0	0	0	0	0	0	0	0	0	0	0	0	0	0	0	0	0	0	0	0	0	0	0	0	0	0	0	0	0
5.2878e+12	0	0	0	0	0	0	0	0	0	0	0	0	0	0	0	0	0	0	0	0	0	0	0	0	0	0	0	0	0	0	0	0	0	0	0	0	0	0	0	0	0	0	0	0	0	0	0	0	0
5.3459e+12	0	0	0	0	0	0	0	0	0	0	0	0	0	0	0	0	0	0	0	0	0	0	0	0	0	0	0	0	0	0	0	0	0	0	0	0	0	0	0	0	0	0	0	0	0	0	0	0	0
5.404e+12	0	0	0	0	0	0	0	0	0	0	0	0	0	0	0	0	0	0	0	0	0	0	0	0	0	0	0	0	0	0	0	0	0	0	0	0	0	0	0	0	0	0	0	0	0	0	0	0	0
5.4622e+12	0	0	0	0	0	0	0	0	0	0	0	0	0	0	0	0	0	0	0	0	0	0	0	0	0	0	0	0	0	0	0	0	0	0	0	0	0	0	0	0	0	0	0	0	0	0	0	0	0
5.5203e+12	0	0	0	0	0	0	0	0	0	0	0	0	0	0	0	0	0	0	0	0	0	0	0	0	0	0	0	0	0	0	0	0	0	0	0	0	0	0	0	0	0	0	0	0	0	0	0	0	0
5.5784e+12	0	0	0	0	0	0	0	0	0	0	0	0	0	0	0	0	0	0	0	0	0	0	0	0	0	0	0	0	0	0	0	0	0	0	0	0	0	0	0	0	0	0	0	0	0	0	0	0	0
5.6365e+12	0	0	0	0	0	0	0	0	0	0	0	0	0	0	0	0	0	0	0	0	0	0	0	0	0	0	0	0	0	0	0	0	0	0	0	0	0	0	0	0	0	0	0	0	0	0	0	0	0
5.6946e+12	0	0	0	0	0	0	0	0	0	0	0	0	0	0	0	0	0	0	0	0	0	0	0	0	0	0	0	0	0	0	0	0	0	0	0	0	0	0	0	0	0	0	0	0	0	0	0	0	0
5.7527e+12	699.67	0	0	0	0	0	0	0	712.18	707.14	0	0	710.28	0	0	697.19	0	0	0	702.71	0	0	0	0	0	0	0	0	0	0	0	708.08	0	0	0	0	0	0	691.05	0	0	694.31	0	0	0	710.68	706.88	0	0
5.8108e+12	0	0	0	0	0	0	0	0	0	0	0	0	0	0	0	0	0	0	0	0	0	0	0	0	0	0	0	0	0	0	0	0	0	0	0	0	0	0	0	0	0	0	0	0	0	0	0	0	0
5.8689e+12	0	0	0	0	0	0	0	0	0	0	0	0	0	0	0	0	0	0	0	0	0	0	0	0	0	0	0	0	0	0	0	0	0	0	0	0	0	0	0	0	0	0	0	0	0	0	0	0	0
5.927e+12	0	0	0	0	0	0	0	0	0	0	0	0	0	0	0	0	0	0	0	0	0	0	0	0	0	0	0	0	0	0	0	0	0	0	0	0	0	0	0	0	0	0	0	0	0	0	0	0	0
5.9851e+12	0	0	0	0	0	0	0	0	0	0	0	0	0	0	0	0	0	0	0	0	0	0	0	0	0	0	0	0	0	0	0	0	0	0	0	0	0	0	0	0	0	0	0	0	0	0	0	0	0
6.0432e+12	0	0	0	0	0	0	0	0	0	0	0	0	0	0	0	0	0	0	0	0	0	0	0	0	0	0	0	0	0	0	0	0	0	0	0	0	0	0	0	0	0	0	0	0	0	0	0	0	0
6.1013e+12	0	0	0	0	0	0	0	0	0	0	0	0	0	0	0	0	0	0	0	0	0	0	0	0	0	0	0	0	0	0	0	0	0	0	0	0	0	0	0	0	0	0	0	0	0	0	0	0	0
6.1595e+12	0	0	0	0	0	0	0	0	0	0	0	0	0	0	0	0	0	0	0	0	0	0	0	0	0	0	0	0	0	0	0	0	0	0	0	0	0	0	0	0	0	0	0	0	0	0	0	0	0
6.2176e+12	0	0	0	0	0	0	0	0	0	0	0	0	0	0	0	0	0	0	0	0	0	0	0	0	0	0	0	0	0	0	0	0	0	0	0	0	0	0	0	0	0	0	0	0	0	0	0	0	0
6.2757e+12	0	0	0	0	0	0	0	0	0	0	0	0	0	0	0	0	0	0	0	0	0	0	0	0	0	0	0	0	0	0	0	0	0	0	0	0	0	0	0	0	0	0	0	0	0	0	0	0	0
6.3338e+12	0	0	0	0	0	0	0	0	0	0	0	0	0	0	0	0	0	0	0	0	0	0	0	0	0	0	0	0	0	0	0	0	0	0	0	0	0	0	0	0	0	0	0	0	0	0	0	0	0
6.3919e+12	0	0	0	0	0	0	0	0	0	0	0	0	0	0	0	0	0	0	0	0	0	0	0	0	0	0	0	0	0	0	0	0	0	0	0	0	0	0	0	0	0	0	0	0	0	0	0	0	0
6.45e+12	0	0	0	0	0	0	0	0	0	0	0	0	0	0	0	0	0	0	0	0	0	0	0	0	0	0	0	0	0	0	0	0	0	0	0	0	0	0	0	0	0	0	0	0	0	0	0	0	0
6.5081e+12	0	0	0	0	0	0	0	0	0	0	0	0	0	0	0	0	0	0	0	0	0	0	0	0	0	0	0	0	0	0	0	0	0	0	0	0	0	0	0	0	0	0	0	0	0	0	0	0	0
6.5662e+12	0	0	0	0	0	0	0	0	0	0	0	0	0	0	0	0	0	0	0	0	0	0	0	0	0	0	0	0	0	0	0	0	0	0	0	0	0	0	0	0	0	0	0	0	0	0	0	0	0
6.6243e+12	964.1	0	0	0	0	0	0	960.84	966.74	965.66	0	0	966.31	0	0	963.56	0	0	0	964.74	0	0	0	0	0	0	0	0	0	0	0	965.85	0	0	0	0	0	0	962.15	0	0	962.91	0	0	0	966.4	965.61	0	0
6.6824e+12	0	0	0	0	0	0	0	0	0	0	0	0	0	0	0	0	0	0	0	0	0	0	0	0	0	0	0	0	0	0	0	0	0	0	0	0	0	0	0	0	0	0	0	0	0	0	0	0	0
6.7405e+12	0	0	0	0	0	0	0	0	0	0	0	0	0	0	0	0	0	0	0	0	0	0	0	0	0	0	0	0	0	0	0	0	0	0	0	0	0	0	0	0	0	0	0	0	0	0	0	0	0
6.7986e+12	0	0	0	0	0	0	0	0	0	0	0	0	0	0	0	0	0	0	0	0	0	0	0	0	0	0	0	0	0	0	0	0	0	0	0	0	0	0	0	0	0	0	0	0	0	0	0	0	0
6.8567e+12	0	0	0	0	0	0	0	0	0	0	0	0	0	0	0	0	0	0	0	0	0	0	0	0	0	0	0	0	0	0	0	0	0	0	0	0	0	0	0	0	0	0	0	0	0	0	0	0	0
6.9149e+12	0	0	0	0	0	0	0	0	0	0	0	0	0	0	0	0	0	0	0	0	0	0	0	0	0	0	0	0	0	0	0	0	0	0	0	0	0	0	0	0	0	0	0	0	0	0	0	0	0
6.973e+12	0	0	0	0	0	0	0	0	0	0	0	0	0	0	0	0	0	0	0	0	0	0	0	0	0	0	0	0	0	0	0	0	0	0	0	0	0	0	0	0	0	0	0	0	0	0	0	0	0
7.0311e+12	0	0	0	0	0	0	0	0	0	0	0	0	0	0	0	0	0	0	0	0	0	0	0	0	0	0	0	0	0	0	0	0	0	0	0	0	0	0	0	0	0	0	0	0	0	0	0	0	0
7.0892e+12	0	0	0	0	0	0	0	0	0	0	0	0	0	0	0	0	0	0	0	0	0	0	0	0	0	0	0	0	0	0	0	0	0	0	0	0	0	0	0	0	0	0	0	0	0	0	0	0	0
7.1473e+12	0	0	0	0	0	0	0	0	0	0	0	0	0	0	0	0	0	0	0	0	0	0	0	0	0	0	0	0	0	0	0	0	0	0	0	0	0	0	0	0	0	0	0	0	0	0	0	0	0
7.2054e+12	0	0	0	0	0	0	0	0	0	0	0	0	0	0	0	0	0	0	0	0	0	0	0	0	0	0	0	0	0	0	0	0	0	0	0	0	0	0	0	0	0	0	0	0	0	0	0	0	0
7.2635e+12	0	0	0	0	0	0	0	0	0	0	0	0	0	0	0	0	0	0	0	0	0	0	0	0	0	0	0	0	0	0	0	0	0	0	0	0	0	0	0	0	0	0	0	0	0	0	0	0	0
7.3216e+12	0	0	0	0	0	0	0	0	0	0	0	0	0	0	0	0	0	0	0	0	0	0	0	0	0	0	0	0	0	0	0	0	0	0	0	0	0	0	0	0	0	0	0	0	0	0	0	0	0
7.3797e+12	0	0	0	0	0	0	0	0	0	0	0	0	0	0	0	0	0	0	0	0	0	0	0	0	0	0	0	0	0	0	0	0	0	0	0	0	0	0	0	0	0	0	0	0	0	0	0	0	0
7.4378e+12	0	0	0	0	0	0	0	0	0	0	0	0	0	0	0	0	0	0	0	0	0	0	0	0	0	0	0	0	0	0	0	0	0	0	0	0	0	0	0	0	0	0	0	0	0	0	0	0	0
7.4959e+12	0	0	0	0	0	0	0	0	0	0	0	0	0	0	0	0	0	0	0	0	0	0	0	0	0	0	0	0	0	0	0	0	0	0	0	0	0	0	0	0	0	0	0	0	0	0	0	0	0
7.554e+12	0	0	0	0	0	0	0	0	0	0	0	0	0	0	0	0	0	0	0	0	0	0	0	0	0	0	0	0	0	0	0	0	0	0	0	0	0	0	0	0	0	0	0	0	0	0	0	0	0
7.6122e+12	0	0	0	0	0	0	0	0	0	0	0	0	0	0	0	0	0	0	0	0	0	0	0	0	0	0	0	0	0	0	0	0	0	0	0	0	0	0	0	0	0	0	0	0	0	0	0	0	0
7.6703e+12	0	0	0	0	0	0	0	0	0	0	0	0	0	0	0	0	0	0	0	0	0	0	0	0	0	0	0	0	0	0	0	0	0	0	0	0	0	0	0	0	0	0	0	0	0	0	0	0	0
7.7284e+12	0	0	0	0	0	0	0	0	0	0	0	0	0	0	0	0	0	0	0	0	0	0	0	0	0	0	0	0	0	0	0	0	0	0	0	0	0	0	0	0	0	0	0	0	0	0	0	0	0
7.7865e+12	0	0	0	0	0	0	0	0	0	0	0	0	0	0	0	0	0	0	0	0	0	0	0	0	0	0	0	0	0	0	0	0	0	0	0	0	0	0	0	0	0	0	0	0	0	0	0	0	0
7.8446e+12	0	0	0	0	0	0	0	0	0	0	0	0	0	0	0	0	0	0	0	0	0	0	0	0	0	0	0	0	0	0	0	0	0	0	0	0	0	0	0	0	0	0	0	0	0	0	0	0	0
7.9027e+12	0	0	0	0	0	0	0	0	0	0	0	0	0	0	0	0	0	0	0	0	0	0	0	0	0	0	0	0	0	0	0	0	0	0	0	0	0	0	0	0	0	0	0	0	0	0	0	0	0
7.9608e+12	706.48	0	0	0	0	0	0	690.05	724.77	716.25	0	0	721.03	0	0	703.46	0	0	0	710.29	0	0	0	0	0	0	0	0	0	0	0	717.6	0	0	0	0	0	0	696.24	0	0	700.04	0	0	0	721.71	715.88	0	0
8.0189e+12	0	0	0	0	0	0	0	0	0	0	0	0	0	0	0	0	0	0	0	0	0	0	0	0	0	0	0	0	0	0	0	0	0	0	0	0	0	0	0	0	0	0	0	0	0	0	0	0	0
8.077e+12	0	0	0	0	0	0	0	0	0	0	0	0	0	0	0	0	0	0	0	0	0	0	0	0	0	0	0	0	0	0	0	0	0	0	0	0	0	0	0	0	0	0	0	0	0	0	0	0	0
8.1351e+12	0	0	0	0	0	0	0	0	0	0	0	0	0	0	0	0	0	0	0	0	0	0	0	0	0	0	0	0	0	0	0	0	0	0	0	0	0	0	0	0	0	0	0	0	0	0	0	0	0
8.1932e+12	0	0	0	0	0	0	0	0	0	0	0	0	0	0	0	0	0	0	0	0	0	0	0	0	0	0	0	0	0	0	0	0	0	0	0	0	0	0	0	0	0	0	0	0	0	0	0	0	0
8.2513e+12	0	0	0	0	0	0	0	0	0	0	0	0	0	0	0	0	0	0	0	0	0	0	0	0	0	0	0	0	0	0	0	0	0	0	0	0	0	0	0	0	0	0	0	0	0	0	0	0	0
8.3094e+12	0	0	0	0	0	0	0	0	0	0	0	0	0	0	0	0	0	0	0	0	0	0	0	0	0	0	0	0	0	0	0	0	0	0	0	0	0	0	0	0	0	0	0	0	0	0	0	0	0
8.3676e+12	0	0	0	0	0	0	0	0	0	0	0	0	0	0	0	0	0	0	0	0	0	0	0	0	0	0	0	0	0	0	0	0	0	0	0	0	0	0	0	0	0	0	0	0	0	0	0	0	0
8.4257e+12	0	0	0	0	0	0	0	0	0	0	0	0	0	0	0	0	0	0	0	0	0	0	0	0	0	0	0	0	0	0	0	0	0	0	0	0	0	0	0	0	0	0	0	0	0	0	0	0	0
8.4838e+12	0	0	0	0	0	0	0	0	0	0	0	0	0	0	0	0	0	0	0	0	0	0	0	0	0	0	0	0	0	0	0	0	0	0	0	0	0	0	0	0	0	0	0	0	0	0	0	0	0
8.5419e+12	0	0	0	0	0	0	0	0	0	0	0	0	0	0	0	0	0	0	0	0	0	0	0	0	0	0	0	0	0	0	0	0	0	0	0	0	0	0	0	0	0	0	0	0	0	0	0	0	0
8.6e+12	0	0	0	0	0	0	0	0	0	0	0	0	0	0	0	0	0	0	0	0	0	0	0	0	0	0	0	0	0	0	0	0	0	0	0	0	0	0	0	0	0	0	0	0	0	0	0	0	0
8.6581e+12	0	0	0	0	0	0	0	0	0	0	0	0	0	0	0	0	0	0	0	0	0	0	0	0	0	0	0	0	0	0	0	0	0	0	0	0	0	0	0	0	0	0	0	0	0	0	0	0	0
8.7162e+12	0	0	0	0	0	0	0	0	0	0	0	0	0	0	0	0	0	0	0	0	0	0	0	0	0	0	0	0	0	0	0	0	0	0	0	0	0	0	0	0	0	0	0	0	0	0	0	0	0
8.7743e+12	0	0	0	0	0	0	0	0	0	0	0	0	0	0	0	0	0	0	0	0	0	0	0	0	0	0	0	0	0	0	0	0	0	0	0	0	0	0	0	0	0	0	0	0	0	0	0	0	0
8.8324e+12	965.27	0	0	0	0	0	0	961.78	968.56	967.07	0	0	967.9	0	0	964.68	0	0	0	965.99	0	0	0	0	0	0	0	0	0	0	0	967.3	0	0	0	0	0	0	963.17	0	0	963.98	0	0	0	968.02	967	0	0
8.8905e+12	0	0	0	0	0	0	0	0	0	0	0	0	0	0	0	0	0	0	0	0	0	0	0	0	0	0	0	0	0	0	0	0	0	0	0	0	0	0	0	0	0	0	0	0	0	0	0	0	0
8.9486e+12	0	0	0	0	0	0	0	0	0	0	0	0	0	0	0	0	0	0	0	0	0	0	0	0	0	0	0	0	0	0	0	0	0	0	0	0	0	0	0	0	0	0	0	0	0	0	0	0	0
9.0067e+12	0	0	0	0	0	0	0	0	0	0	0	0	0	0	0	0	0	0	0	0	0	0	0	0	0	0	0	0	0	0	0	0	0	0	0	0	0	0	0	0	0	0	0	0	0	0	0	0	0
9.0649e+12	0	0	0	0	0	0	0	0	0	0	0	0	0	0	0	0	0	0	0	0	0	0	0	0	0	0	0	0	0	0	0	0	0	0	0	0	0	0	0	0	0	0	0	0	0	0	0	0	0
9.123e+12	0	0	0	0	0	0	0	0	0	0	0	0	0	0	0	0	0	0	0	0	0	0	0	0	0	0	0	0	0	0	0	0	0	0	0	0	0	0	0	0	0	0	0	0	0	0	0	0	0
9.1811e+12	0	0	0	0	0	0	0	0	0	0	0	0	0	0	0	0	0	0	0	0	0	0	0	0	0	0	0	0	0	0	0	0	0	0	0	0	0	0	0	0	0	0	0	0	0	0	0	0	0
9.2392e+12	0	0	0	0	0	0	0	0	0	0	0	0	0	0	0	0	0	0	0	0	0	0	0	0	0	0	0	0	0	0	0	0	0	0	0	0	0	0	0	0	0	0	0	0	0	0	0	0	0
9.2973e+12	0	0	0	0	0	0	0	0	699.03	0	0	0	694.26	0	0	0	0	0	0	0	0	0	0	0	0	0	0	0	0	0	0	690.27	0	0	0	0	0	0	0	0	0	0	0	0	0	695.08	0	0	0
9.3554e+12	0	0	0	0	0	0	0	0	0	0	0	0	0	0	0	0	0	0	0	0	0	0	0	0	0	0	0	0	0	0	0	0	0	0	0	0	0	0	0	0	0	0	0	0	0	0	0	0	0
9.4135e+12	0	0	0	0	0	0	0	0	0	0	0	0	0	0	0	0	0	0	0	0	0	0	0	0	0	0	0	0	0	0	0	0	0	0	0	0	0	0	0	0	0	0	0	0	0	0	0	0	0
9.4716e+12	0	0	0	0	0	0	0	0	0	0	0	0	0	0	0	0	0	0	0	0	0	0	0	0	0	0	0	0	0	0	0	0	0	0	0	0	0	0	0	0	0	0	0	0	0	0	0	0	0
9.5297e+12	0	0	0	0	0	0	0	0	0	0	0	0	0	0	0	0	0	0	0	0	0	0	0	0	0	0	0	0	0	0	0	0	0	0	0	0	0	0	0	0	0	0	0	0	0	0	0	0	0
9.5878e+12	0	0	0	0	0	0	0	0	0	0	0	0	0	0	0	0	0	0	0	0	0	0	0	0	0	0	0	0	0	0	0	0	0	0	0	0	0	0	0	0	0	0	0	0	0	0	0	0	0
9.6459e+12	0	0	0	0	0	0	0	0	0	0	0	0	0	0	0	0	0	0	0	0	0	0	0	0	0	0	0	0	0	0	0	0	0	0	0	0	0	0	0	0	0	0	0	0	0	0	0	0	0
9.704e+12	0	0	0	0	0	0	0	0	0	0	0	0	0	0	0	0	0	0	0	0	0	0	0	0	0	0	0	0	0	0	0	0	0	0	0	0	0	0	0	0	0	0	0	0	0	0	0	0	0
9.7622e+12	0	0	0	0	0	0	0	0	0	0	0	0	0	0	0	0	0	0	0	0	0	0	0	0	0	0	0	0	0	0	0	0	0	0	0	0	0	0	0	0	0	0	0	0	0	0	0	0	0
9.8203e+12	0	0	0	0	0	0	0	0	0	0	0	0	0	0	0	0	0	0	0	0	0	0	0	0	0	0	0	0	0	0	0	0	0	0	0	0	0	0	0	0	0	0	0	0	0	0	0	0	0
9.8784e+12	0	0	0	0	0	0	0	0	0	0	0	0	0	0	0	0	0	0	0	0	0	0	0	0	0	0	0	0	0	0	0	0	0	0	0	0	0	0	0	0	0	0	0	0	0	0	0	0	0
9.9365e+12	0	0	0	0	0	0	0	0	0	0	0	0	0	0	0	0	0	0	0	0	0	0	0	0	0	0	0	0	0	0	0	0	0	0	0	0	0	0	0	0	0	0	0	0	0	0	0	0	0
9.9946e+12	0	0	0	0	0	0	0	0	0	0	0	0	0	0	0	0	0	0	0	0	0	0	0	0	0	0	0	0	0	0	0	0	0	0	0	0	0	0	0	0	0	0	0	0	0	0	0	0	0
1.0053e+13	0	0	0	0	0	0	0	0	0	0	0	0	0	0	0	0	0	0	0	0	0	0	0	0	0	0	0	0	0	0	0	0	0	0	0	0	0	0	0	0	0	0	0	0	0	0	0	0	0
1.0111e+13	0	0	0	0	0	0	0	0	0	0	0	0	0	0	0	0	0	0	0	0	0	0	0	0	0	0	0	0	0	0	0	0	0	0	0	0	0	0	0	0	0	0	0	0	0	0	0	0	0
1.0169e+13	712.24	0	0	0	0	0	692.6	693.88	735.99	723.91	0	0	730.2	0	0	708.8	0	0	0	716.68	0	0	0	0	0	0	0	0	0	0	691.91	725.62	0	0	0	0	0	0	700.71	0	0	704.94	0	0	0	731.17	723.45	0	0
1.0227e+13	0	0	0	0	0	0	0	0	0	0	0	0	0	0	0	0	0	0	0	0	0	0	0	0	0	0	0	0	0	0	0	0	0	0	0	0	0	0	0	0	0	0	0	0	0	0	0	0	0
1.0285e+13	0	0	0	0	0	0	0	0	0	0	0	0	0	0	0	0	0	0	0	0	0	0	0	0	0	0	0	0	0	0	0	0	0	0	0	0	0	0	0	0	0	0	0	0	0	0	0	0	0
1.0343e+13	0	0	0	0	0	0	0	0	0	0	0	0	0	0	0	0	0	0	0	0	0	0	0	0	0	0	0	0	0	0	0	0	0	0	0	0	0	0	0	0	0	0	0	0	0	0	0	0	0
1.0401e+13	0	0	0	0	0	0	0	0	0	0	0	0	0	0	0	0	0	0	0	0	0	0	0	0	0	0	0	0	0	0	0	0	0	0	0	0	0	0	0	0	0	0	0	0	0	0	0	0	0
1.0459e+13	0	0	0	0	0	0	0	0	0	0	0	0	0	0	0	0	0	0	0	0	0	0	0	0	0	0	0	0	0	0	0	0	0	0	0	0	0	0	0	0	0	0	0	0	0	0	0	0	0
1.0518e+13	0	0	0	0	0	0	0	0	0	0	0	0	0	0	0	0	0	0	0	0	0	0	0	0	0	0	0	0	0	0	0	0	0	0	0	0	0	0	0	0	0	0	0	0	0	0	0	0	0
1.0576e+13	0	0	0	0	0	0	0	0	0	0	0	0	0	0	0	0	0	0	0	0	0	0	0	0	0	0	0	0	0	0	0	0	0	0	0	0	0	0	0	0	0	0	0	0	0	0	0	0	0
1.0634e+13	0	0	0	0	0	0	0	0	692.16	0	0	0	0	0	0	0	0	0	0	0	0	0	0	0	0	0	0	0	0	0	0	0	0	0	0	0	0	0	0	0	0	0	0	0	0	0	0	0	0
1.0692e+13	0	0	0	0	0	0	0	0	0	0	0	0	0	0	0	0	0	0	0	0	0	0	0	0	0	0	0	0	0	0	0	0	0	0	0	0	0	0	0	0	0	0	0	0	0	0	0	0	0
1.075e+13	0	0	0	0	0	0	0	0	0	0	0	0	0	0	0	0	0	0	0	0	0	0	0	0	0	0	0	0	0	0	0	0	0	0	0	0	0	0	0	0	0	0	0	0	0	0	0	0	0
1.0808e+13	0	0	0	0	0	0	0	0	0	0	0	0	0	0	0	0	0	0	0	0	0	0	0	0	0	0	0	0	0	0	0	0	0	0	0	0	0	0	0	0	0	0	0	0	0	0	0	0	0
1.0866e+13	0	0	0	0	0	0	0	0	0	0	0	0	0	0	0	0	0	0	0	0	0	0	0	0	0	0	0	0	0	0	0	0	0	0	0	0	0	0	0	0	0	0	0	0	0	0	0	0	0
1.0924e+13	0	0	0	0	0	0	0	0	0	0	0	0	0	0	0	0	0	0	0	0	0	0	0	0	0	0	0	0	0	0	0	0	0	0	0	0	0	0	0	0	0	0	0	0	0	0	0	0	0
1.0982e+13	0	0	0	0	0	0	0	0	0	0	0	0	0	0	0	0	0	0	0	0	0	0	0	0	0	0	0	0	0	0	0	0	0	0	0	0	0	0	0	0	0	0	0	0	0	0	0	0	0
1.1041e+13	966.18	0	0	0	0	0	0	962.52	970.06	968.14	0	0	969.13	0	0	965.55	0	0	0	966.95	0	0	0	0	0	0	0	0	0	0	0	968.42	0	0	0	0	0	0	963.97	0	0	964.81	0	0	0	969.28	968.07	0	0
1.1099e+13	0	0	0	0	0	0	0	0	0	0	0	0	0	0	0	0	0	0	0	0	0	0	0	0	0	0	0	0	0	0	0	0	0	0	0	0	0	0	0	0	0	0	0	0	0	0	0	0	0
1.1157e+13	0	0	0	0	0	0	0	0	0	0	0	0	0	0	0	0	0	0	0	0	0	0	0	0	0	0	0	0	0	0	0	0	0	0	0	0	0	0	0	0	0	0	0	0	0	0	0	0	0
1.1215e+13	0	0	0	0	0	0	0	0	0	0	0	0	0	0	0	0	0	0	0	0	0	0	0	0	0	0	0	0	0	0	0	0	0	0	0	0	0	0	0	0	0	0	0	0	0	0	0	0	0
1.1273e+13	0	0	0	0	0	0	0	0	0	0	0	0	0	0	0	0	0	0	0	0	0	0	0	0	0	0	0	0	0	0	0	0	0	0	0	0	0	0	0	0	0	0	0	0	0	0	0	0	0
1.1331e+13	0	0	0	0	0	0	0	0	0	0	0	0	0	0	0	0	0	0	0	0	0	0	0	0	0	0	0	0	0	0	0	0	0	0	0	0	0	0	0	0	0	0	0	0	0	0	0	0	0
1.1389e+13	0	0	0	0	0	0	0	0	0	0	0	0	0	0	0	0	0	0	0	0	0	0	0	0	0	0	0	0	0	0	0	0	0	0	0	0	0	0	0	0	0	0	0	0	0	0	0	0	0
1.1447e+13	0	0	0	0	0	0	0	0	0	0	0	0	0	0	0	0	0	0	0	0	0	0	0	0	0	0	0	0	0	0	0	0	0	0	0	0	0	0	0	0	0	0	0	0	0	0	0	0	0
1.1505e+13	0	0	0	0	0	0	692.41	0	710.27	695.35	0	0	703.41	0	0	0	0	0	0	0	0	0	0	0	0	0	0	0	0	0	694.33	697.22	0	0	0	0	0	0	0	0	0	0	0	0	0	704.72	694.85	0	0
1.1563e+13	0	0	0	0	0	0	0	0	0	0	0	0	0	0	0	0	0	0	0	0	0	0	0	0	0	0	0	0	0	0	0	0	0	0	0	0	0	0	0	0	0	0	0	0	0	0	0	0	0
1.1622e+13	0	0	0	0	0	0	0	0	0	0	0	0	0	0	0	0	0	0	0	0	0	0	0	0	0	0	0	0	0	0	0	0	0	0	0	0	0	0	0	0	0	0	0	0	0	0	0	0	0
1.168e+13	0	0	0	0	0	0	0	0	0	0	0	0	0	0	0	0	0	0	0	0	0	0	0	0	0	0	0	0	0	0	0	0	0	0	0	0	0	0	0	0	0	0	0	0	0	0	0	0	0
1.1738e+13	0	0	0	0	0	0	0	0	0	0	0	0	0	0	0	0	0	0	0	0	0	0	0	0	0	0	0	0	0	0	0	0	0	0	0	0	0	0	0	0	0	0	0	0	0	0	0	0	0
1.1796e+13	0	0	0	0	0	0	0	0	0	0	0	0	0	0	0	0	0	0	0	0	0	0	0	0	0	0	0	0	0	0	0	0	0	0	0	0	0	0	0	0	0	0	0	0	0	0	0	0	0
1.1854e+13	0	0	0	0	0	0	0	0	0	0	0	0	0	0	0	0	0	0	0	0	0	0	0	0	0	0	0	0	0	0	0	0	0	0	0	0	0	0	0	0	0	0	0	0	0	0	0	0	0
1.1912e+13	0	0	0	0	0	0	0	0	0	0	0	0	0	0	0	0	0	0	0	0	0	0	0	0	0	0	0	0	0	0	0	0	0	0	0	0	0	0	0	0	0	0	0	0	0	0	0	0	0
1.197e+13	0	0	0	0	0	0	0	0	0	0	0	0	0	0	0	0	0	0	0	0	0	0	0	0	0	0	0	0	0	0	0	0	0	0	0	0	0	0	0	0	0	0	0	0	0	0	0	0	0
1.2028e+13	0	0	0	0	0	0	0	0	0	0	0	0	0	0	0	0	0	0	0	0	0	0	0	0	0	0	0	0	0	0	0	0	0	0	0	0	0	0	0	0	0	0	0	0	0	0	0	0	0
1.2086e+13	0	0	0	0	0	0	0	0	0	0	0	0	0	0	0	0	0	0	0	0	0	0	0	0	0	0	0	0	0	0	0	0	0	0	0	0	0	0	0	0	0	0	0	0	0	0	0	0	0
1.2145e+13	0	0	0	0	0	0	0	0	0	0	0	0	0	0	0	0	0	0	0	0	0	0	0	0	0	0	0	0	0	0	0	0	0	0	0	0	0	0	0	0	0	0	0	0	0	0	0	0	0
1.2203e+13	0	0	0	0	0	0	0	0	0	0	0	0	0	0	0	0	0	0	0	0	0	0	0	0	0	0	0	0	0	0	0	0	0	0	0	0	0	0	0	0	0	0	0	0	0	0	0	0	0
1.2261e+13	0	0	0	0	0	0	0	0	0	0	0	0	0	0	0	0	0	0	0	0	0	0	0	0	0	0	0	0	0	0	0	0	0	0	0	0	0	0	0	0	0	0	0	0	0	0	0	0	0
1.2319e+13	0	0	0	0	0	0	0	0	0	0	0	0	0	0	0	0	0	0	0	0	0	0	0	0	0	0	0	0	0	0	0	0	0	0	0	0	0	0	0	0	0	0	0	0	0	0	0	0	0
1.2377e+13	716.78	0	0	0	0	0	700.03	696.77	741.13	730.33	0	0	737.38	0	0	712.95	0	0	0	721.8	0	0	0	0	0	0	0	0	0	0	702.69	732.67	0	0	0	695.82	0	0	704.11	0	0	708.71	0	0	0	737.41	729.77	0	0
1.2435e+13	0	0	0	0	0	0	0	0	0	0	0	0	0	0	0	0	0	0	0	0	0	0	0	0	0	0	0	0	0	0	0	0	0	0	0	0	0	0	0	0	0	0	0	0	0	0	0	0	0
1.2493e+13	0	0	0	0	0	0	0	0	0	0	0	0	0	0	0	0	0	0	0	0	0	0	0	0	0	0	0	0	0	0	0	0	0	0	0	0	0	0	0	0	0	0	0	0	0	0	0	0	0
1.2551e+13	0	0	0	0	0	0	0	0	0	0	0	0	0	0	0	0	0	0	0	0	0	0	0	0	0	0	0	0	0	0	0	0	0	0	0	0	0	0	0	0	0	0	0	0	0	0	0	0	0
1.2609e+13	0	0	0	0	0	0	0	0	0	0	0	0	0	0	0	0	0	0	0	0	0	0	0	0	0	0	0	0	0	0	0	0	0	0	0	0	0	0	0	0	0	0	0	0	0	0	0	0	0
1.2668e+13	0	0	0	0	0	0	0	0	0	0	0	0	0	0	0	0	0	0	0	0	0	0	0	0	0	0	0	0	0	0	0	0	0	0	0	0	0	0	0	0	0	0	0	0	0	0	0	0	0
1.2726e+13	0	0	0	0	0	0	0	0	0	0	0	0	0	0	0	0	0	0	0	0	0	0	0	0	0	0	0	0	0	0	0	0	0	0	0	0	0	0	0	0	0	0	0	0	0	0	0	0	0
1.2784e+13	0	0	0	0	0	0	0	0	0	0	0	0	0	0	0	0	0	0	0	0	0	0	0	0	0	0	0	0	0	0	0	0	0	0	0	0	0	0	0	0	0	0	0	0	0	0	0	0	0
1.2842e+13	0	0	0	0	0	0	692.72	0	703.01	0	0	0	693.34	0	0	0	0	0	0	0	0	0	0	0	0	0	0	0	0	0	694.66	0	0	0	0	0	0	0	0	0	0	0	0	0	0	695.43	0	0	0
1.29e+13	0	0	0	0	0	0	0	0	0	0	0	0	0	0	0	0	0	0	0	0	0	0	0	0	0	0	0	0	0	0	0	0	0	0	0	0	0	0	0	0	0	0	0	0	0	0	0	0	0
1.2958e+13	0	0	0	0	0	0	0	0	0	0	0	0	0	0	0	0	0	0	0	0	0	0	0	0	0	0	0	0	0	0	0	0	0	0	0	0	0	0	0	0	0	0	0	0	0	0	0	0	0
1.3016e+13	0	0	0	0	0	0	0	0	0	0	0	0	0	0	0	0	0	0	0	0	0	0	0	0	0	0	0	0	0	0	0	0	0	0	0	0	0	0	0	0	0	0	0	0	0	0	0	0	0
1.3074e+13	0	0	0	0	0	0	0	0	0	0	0	0	0	0	0	0	0	0	0	0	0	0	0	0	0	0	0	0	0	0	0	0	0	0	0	0	0	0	0	0	0	0	0	0	0	0	0	0	0
1.3132e+13	0	0	0	0	0	0	0	0	0	0	0	0	0	0	0	0	0	0	0	0	0	0	0	0	0	0	0	0	0	0	0	0	0	0	0	0	0	0	0	0	0	0	0	0	0	0	0	0	0
1.3191e+13	0	0	0	0	0	0	0	0	0	0	0	0	0	0	0	0	0	0	0	0	0	0	0	0	0	0	0	0	0	0	0	0	0	0	0	0	0	0	0	0	0	0	0	0	0	0	0	0	0
1.3249e+13	966.89	0	0	0	0	0	0	963.11	971.35	969.02	0	0	970.18	0	0	966.23	0	0	0	967.71	0	0	0	0	0	0	0	0	0	0	0	969.33	0	0	0	0	0	0	964.6	0	0	965.47	0	0	0	970.36	968.94	0	0
1.3307e+13	0	0	0	0	0	0	0	0	0	0	0	0	0	0	0	0	0	0	0	0	0	0	0	0	0	0	0	0	0	0	0	0	0	0	0	0	0	0	0	0	0	0	0	0	0	0	0	0	0
1.3365e+13	0	0	0	0	0	0	0	0	0	0	0	0	0	0	0	0	0	0	0	0	0	0	0	0	0	0	0	0	0	0	0	0	0	0	0	0	0	0	0	0	0	0	0	0	0	0	0	0	0
1.3423e+13	0	0	0	0	0	0	0	0	0	0	0	0	0	0	0	0	0	0	0	0	0	0	0	0	0	0	0	0	0	0	0	0	0	0	0	0	0	0	0	0	0	0	0	0	0	0	0	0	0
1.3481e+13	0	0	0	0	0	0	0	0	0	0	0	0	0	0	0	0	0	0	0	0	0	0	0	0	0	0	0	0	0	0	0	0	0	0	0	0	0	0	0	0	0	0	0	0	0	0	0	0	0
1.3539e+13	0	0	0	0	0	0	0	0	0	0	0	0	0	0	0	0	0	0	0	0	0	0	0	0	0	0	0	0	0	0	0	0	0	0	0	0	0	0	0	0	0	0	0	0	0	0	0	0	0
1.3597e+13	0	0	0	0	0	0	0	0	0	0	0	0	0	0	0	0	0	0	0	0	0	0	0	0	0	0	0	0	0	0	0	0	0	0	0	0	0	0	0	0	0	0	0	0	0	0	0	0	0
1.3655e+13	0	0	0	0	0	0	0	0	0	0	0	0	0	0	0	0	0	0	0	0	0	0	0	0	0	0	0	0	0	0	0	0	0	0	0	0	0	0	0	0	0	0	0	0	0	0	0	0	0
1.3713e+13	0	0	0	0	0	0	699.8	0	715.41	701.82	0	0	710.83	0	0	0	0	0	0	692.22	0	0	0	0	0	0	0	0	0	0	702.35	704.47	0	0	0	693.71	0	0	0	0	0	0	0	0	0	711.22	701.01	0	0
1.3772e+13	0	0	0	0	0	0	0	0	0	0	0	0	0	0	0	0	0	0	0	0	0	0	0	0	0	0	0	0	0	0	0	0	0	0	0	0	0	0	0	0	0	0	0	0	0	0	0	0	0
1.383e+13	0	0	0	0	0	0	0	0	0	0	0	0	0	0	0	0	0	0	0	0	0	0	0	0	0	0	0	0	0	0	0	0	0	0	0	0	0	0	0	0	0	0	0	0	0	0	0	0	0
1.3888e+13	0	0	0	0	0	0	0	0	0	0	0	0	0	0	0	0	0	0	0	0	0	0	0	0	0	0	0	0	0	0	0	0	0	0	0	0	0	0	0	0	0	0	0	0	0	0	0	0	0
1.3946e+13	0	0	0	0	0	0	0	0	0	0	0	0	0	0	0	0	0	0	0	0	0	0	0	0	0	0	0	0	0	0	0	0	0	0	0	0	0	0	0	0	0	0	0	0	0	0	0	0	0
1.4004e+13	0	0	0	0	0	0	0	0	0	0	0	0	0	0	0	0	0	0	0	0	0	0	0	0	0	0	0	0	0	0	0	0	0	0	0	0	0	0	0	0	0	0	0	0	0	0	0	0	0
1.4062e+13	0	0	0	0	0	0	0	0	0	0	0	0	0	0	0	0	0	0	0	0	0	0	0	0	0	0	0	0	0	0	0	0	0	0	0	0	0	0	0	0	0	0	0	0	0	0	0	0	0
1.412e+13	0	0	0	0	0	0	0	0	0	0	0	0	0	0	0	0	0	0	0	0	0	0	0	0	0	0	0	0	0	0	0	0	0	0	0	0	0	0	0	0	0	0	0	0	0	0	0	0	0
1.4178e+13	0	0	0	0	0	0	692.84	0	699.55	0	0	0	0	0	0	0	0	0	0	0	0	0	0	0	0	0	0	0	0	0	695.61	0	0	0	0	0	0	0	0	0	0	0	0	0	0	690.54	0	0	0
1.4236e+13	0	0	0	0	0	0	0	0	0	0	0	0	0	0	0	0	0	0	0	0	0	0	0	0	0	0	0	0	0	0	0	0	0	0	0	0	0	0	0	0	0	0	0	0	0	0	0	0	0
1.4295e+13	0	0	0	0	0	0	0	0	0	0	0	0	0	0	0	0	0	0	0	0	0	0	0	0	0	0	0	0	0	0	0	0	0	0	0	0	0	0	0	0	0	0	0	0	0	0	0	0	0
1.4353e+13	0	0	0	0	0	0	0	0	0	0	0	0	0	0	0	0	0	0	0	0	0	0	0	0	0	0	0	0	0	0	0	0	0	0	0	0	0	0	0	0	0	0	0	0	0	0	0	0	0
1.4411e+13	0	0	0	0	0	0	0	0	0	0	0	0	0	0	0	0	0	0	0	0	0	0	0	0	0	0	0	0	0	0	0	0	0	0	0	0	0	0	0	0	0	0	0	0	0	0	0	0	0
1.4469e+13	0	0	0	0	0	0	0	0	0	0	0	0	0	0	0	0	0	0	0	0	0	0	0	0	0	0	0	0	0	0	0	0	0	0	0	0	0	0	0	0	0	0	0	0	0	0	0	0	0
1.4527e+13	0	0	0	0	0	0	0	0	0	0	0	0	0	0	0	0	0	0	0	0	0	0	0	0	0	0	0	0	0	0	0	0	0	0	0	0	0	0	0	0	0	0	0	0	0	0	0	0	0
1.4585e+13	720.8	693.18	0	0	0	0	710.16	699.41	748.26	735.97	0	0	741.36	0	0	716.63	0	0	0	726.37	0	0	0	0	0	0	0	0	0	0	707.44	737.59	0	0	0	700.84	0	0	707.17	0	0	712.07	0	0	0	741.83	735.44	0	0
1.4643e+13	0	0	0	0	0	0	0	0	691.59	0	0	0	0	0	0	0	0	0	0	0	0	0	0	0	0	0	0	0	0	0	0	0	0	0	0	0	0	0	0	0	0	0	0	0	0	0	0	0	0
1.4701e+13	0	0	0	0	0	0	0	0	0	0	0	0	0	0	0	0	0	0	0	0	0	0	0	0	0	0	0	0	0	0	0	0	0	0	0	0	0	0	0	0	0	0	0	0	0	0	0	0	0
1.4759e+13	0	0	0	0	0	0	0	0	0	0	0	0	0	0	0	0	0	0	0	0	0	0	0	0	0	0	0	0	0	0	0	0	0	0	0	0	0	0	0	0	0	0	0	0	0	0	0	0	0
1.4818e+13	0	0	0	0	0	0	0	0	0	0	0	0	0	0	0	0	0	0	0	0	0	0	0	0	0	0	0	0	0	0	0	0	0	0	0	0	0	0	0	0	0	0	0	0	0	0	0	0	0
1.4876e+13	0	0	0	0	0	0	0	0	0	0	0	0	0	0	0	0	0	0	0	0	0	0	0	0	0	0	0	0	0	0	0	0	0	0	0	0	0	0	0	0	0	0	0	0	0	0	0	0	0
1.4934e+13	0	0	0	0	0	0	0	0	0	0	0	0	0	0	0	0	0	0	0	0	0	0	0	0	0	0	0	0	0	0	0	0	0	0	0	0	0	0	0	0	0	0	0	0	0	0	0	0	0
1.4992e+13	0	0	0	0	0	0	0	0	0	0	0	0	0	0	0	0	0	0	0	0	0	0	0	0	0	0	0	0	0	0	0	0	0	0	0	0	0	0	0	0	0	0	0	0	0	0	0	0	0
1.505e+13	0	0	0	0	0	0	698.63	0	708.72	690.37	0	0	700.87	0	0	0	0	0	0	0	0	0	0	0	0	0	0	0	0	0	700.57	693.26	0	0	0	692.61	0	0	0	0	0	0	0	0	0	702.98	689.47	0	0
1.5108e+13	0	0	0	0	0	0	0	0	0	0	0	0	0	0	0	0	0	0	0	0	0	0	0	0	0	0	0	0	0	0	0	0	0	0	0	0	0	0	0	0	0	0	0	0	0	0	0	0	0
1.5166e+13	0	0	0	0	0	0	0	0	0	0	0	0	0	0	0	0	0	0	0	0	0	0	0	0	0	0	0	0	0	0	0	0	0	0	0	0	0	0	0	0	0	0	0	0	0	0	0	0	0
1.5224e+13	0	0	0	0	0	0	0	0	0	0	0	0	0	0	0	0	0	0	0	0	0	0	0	0	0	0	0	0	0	0	0	0	0	0	0	0	0	0	0	0	0	0	0	0	0	0	0	0	0
1.5282e+13	0	0	0	0	0	0	0	0	0	0	0	0	0	0	0	0	0	0	0	0	0	0	0	0	0	0	0	0	0	0	0	0	0	0	0	0	0	0	0	0	0	0	0	0	0	0	0	0	0
1.5341e+13	0	0	0	0	0	0	0	0	0	0	0	0	0	0	0	0	0	0	0	0	0	0	0	0	0	0	0	0	0	0	0	0	0	0	0	0	0	0	0	0	0	0	0	0	0	0	0	0	0
1.5399e+13	0	0	0	0	0	0	0	0	0	0	0	0	0	0	0	0	0	0	0	0	0	0	0	0	0	0	0	0	0	0	0	0	0	0	0	0	0	0	0	0	0	0	0	0	0	0	0	0	0
1.5457e+13	967.49	0	0	0	0	0	0	963.6	972.44	969.77	0	0	971.06	0	0	966.81	0	0	0	968.36	0	0	0	0	0	0	0	0	0	0	0	970.12	0	0	0	0	0	0	965.12	0	0	966.02	0	0	0	971.27	969.68	0	0
1.5515e+13	0	0	0	0	0	0	693.84	0	697.45	0	0	0	0	0	0	0	0	0	0	0	0	0	0	0	0	0	0	0	0	0	695.65	0	0	0	0	0	0	0	0	0	0	0	0	0	0	0	0	0	0
1.5573e+13	0	0	0	0	0	0	0	0	0	0	0	0	0	0	0	0	0	0	0	0	0	0	0	0	0	0	0	0	0	0	0	0	0	0	0	0	0	0	0	0	0	0	0	0	0	0	0	0	0
1.5631e+13	0	0	0	0	0	0	0	0	0	0	0	0	0	0	0	0	0	0	0	0	0	0	0	0	0	0	0	0	0	0	0	0	0	0	0	0	0	0	0	0	0	0	0	0	0	0	0	0	0
1.5689e+13	0	0	0	0	0	0	0	0	0	0	0	0	0	0	0	0	0	0	0	0	0	0	0	0	0	0	0	0	0	0	0	0	0	0	0	0	0	0	0	0	0	0	0	0	0	0	0	0	0
1.5747e+13	0	0	0	0	0	0	0	0	0	0	0	0	0	0	0	0	0	0	0	0	0	0	0	0	0	0	0	0	0	0	0	0	0	0	0	0	0	0	0	0	0	0	0	0	0	0	0	0	0
1.5805e+13	0	0	0	0	0	0	0	0	0	0	0	0	0	0	0	0	0	0	0	0	0	0	0	0	0	0	0	0	0	0	0	0	0	0	0	0	0	0	0	0	0	0	0	0	0	0	0	0	0
1.5863e+13	0	0	0	0	0	0	0	0	0	0	0	0	0	0	0	0	0	0	0	0	0	0	0	0	0	0	0	0	0	0	0	0	0	0	0	0	0	0	0	0	0	0	0	0	0	0	0	0	0
1.5922e+13	690.61	690.15	0	0	0	0	706.95	0	721.13	708.19	0	0	715.06	0	0	0	0	0	0	696.31	0	0	0	0	0	0	0	0	0	0	710.6	710.57	0	0	0	698.23	0	0	0	0	0	0	0	0	0	715.65	707.75	0	0
1.598e+13	0	0	0	0	0	0	0	0	691.33	0	0	0	0	0	0	0	0	0	0	0	0	0	0	0	0	0	0	0	0	0	692.45	0	0	0	0	0	0	0	0	0	0	0	0	0	0	0	0	0	0
1.6038e+13	0	0	0	0	0	0	0	0	0	0	0	0	0	0	0	0	0	0	0	0	0	0	0	0	0	0	0	0	0	0	0	0	0	0	0	0	0	0	0	0	0	0	0	0	0	0	0	0	0
1.6096e+13	0	0	0	0	0	0	0	0	0	0	0	0	0	0	0	0	0	0	0	0	0	0	0	0	0	0	0	0	0	0	0	0	0	0	0	0	0	0	0	0	0	0	0	0	0	0	0	0	0
1.6154e+13	0	0	0	0	0	0	0	0	0	0	0	0	0	0	0	0	0	0	0	0	0	0	0	0	0	0	0	0	0	0	0	0	0	0	0	0	0	0	0	0	0	0	0	0	0	0	0	0	0
1.6212e+13	0	0	0	0	0	0	0	0	0	0	0	0	0	0	0	0	0	0	0	0	0	0	0	0	0	0	0	0	0	0	0	0	0	0	0	0	0	0	0	0	0	0	0	0	0	0	0	0	0
1.627e+13	0	0	0	0	0	0	0	0	0	0	0	0	0	0	0	0	0	0	0	0	0	0	0	0	0	0	0	0	0	0	0	0	0	0	0	0	0	0	0	0	0	0	0	0	0	0	0	0	0
1.6328e+13	0	0	0	0	0	0	0	0	0	0	0	0	0	0	0	0	0	0	0	0	0	0	0	0	0	0	0	0	0	0	0	0	0	0	0	0	0	0	0	0	0	0	0	0	0	0	0	0	0
1.6386e+13	0	0	0	0	0	0	700.09	0	706.04	0	0	0	696.34	0	0	0	0	0	0	0	0	0	0	0	0	0	0	0	0	0	703.79	0	0	0	0	691.08	0	0	0	0	0	0	0	0	0	697.4	0	0	0
1.6445e+13	0	0	0	0	0	0	0	0	0	0	0	0	0	0	0	0	0	0	0	0	0	0	0	0	0	0	0	0	0	0	690.42	0	0	0	0	0	0	0	0	0	0	0	0	0	0	0	0	0	0
1.6503e+13	0	0	0	0	0	0	0	0	0	0	0	0	0	0	0	0	0	0	0	0	0	0	0	0	0	0	0	0	0	0	0	0	0	0	0	0	0	0	0	0	0	0	0	0	0	0	0	0	0
1.6561e+13	0	0	0	0	0	0	0	0	0	0	0	0	0	0	0	0	0	0	0	0	0	0	0	0	0	0	0	0	0	0	0	0	0	0	0	0	0	0	0	0	0	0	0	0	0	0	0	0	0
1.6619e+13	0	0	0	0	0	0	0	0	0	0	0	0	0	0	0	0	0	0	0	0	0	0	0	0	0	0	0	0	0	0	0	0	0	0	0	0	0	0	0	0	0	0	0	0	0	0	0	0	0
1.6677e+13	0	0	0	0	0	0	0	0	0	0	0	0	0	0	0	0	0	0	0	0	0	0	0	0	0	0	0	0	0	0	0	0	0	0	0	0	0	0	0	0	0	0	0	0	0	0	0	0	0
1.6735e+13	0	0	0	0	0	0	0	0	0	0	0	0	0	0	0	0	0	0	0	0	0	0	0	0	0	0	0	0	0	0	0	0	0	0	0	0	0	0	0	0	0	0	0	0	0	0	0	0	0
1.6793e+13	724.31	696.54	0	0	0	0	717.79	701.58	753.87	738.97	0	0	744.93	0	0	719.81	0	0	0	730.42	691.52	0	0	0	0	0	0	0	0	693.44	714.99	739.99	0	0	0	706.28	0	0	709.74	0	0	714.94	691.52	0	0	745.68	738.25	0	0
1.6851e+13	0	0	0	0	0	0	696.06	0	699.8	0	0	0	0	0	0	0	0	0	0	0	0	0	0	0	0	0	0	0	0	0	697.48	0	0	0	0	0	0	0	0	0	0	0	0	0	0	0	0	0	0
1.6909e+13	0	0	0	0	0	0	0	0	0	0	0	0	0	0	0	0	0	0	0	0	0	0	0	0	0	0	0	0	0	0	0	0	0	0	0	0	0	0	0	0	0	0	0	0	0	0	0	0	0
1.6968e+13	0	0	0	0	0	0	0	0	0	0	0	0	0	0	0	0	0	0	0	0	0	0	0	0	0	0	0	0	0	0	0	0	0	0	0	0	0	0	0	0	0	0	0	0	0	0	0	0	0
1.7026e+13	0	0	0	0	0	0	0	0	0	0	0	0	0	0	0	0	0	0	0	0	0	0	0	0	0	0	0	0	0	0	0	0	0	0	0	0	0	0	0	0	0	0	0	0	0	0	0	0	0
1.7084e+13	0	0	0	0	0	0	0	0	0	0	0	0	0	0	0	0	0	0	0	0	0	0	0	0	0	0	0	0	0	0	0	0	0	0	0	0	0	0	0	0	0	0	0	0	0	0	0	0	0
1.7142e+13	0	0	0	0	0	0	0	0	0	0	0	0	0	0	0	0	0	0	0	0	0	0	0	0	0	0	0	0	0	0	0	0	0	0	0	0	0	0	0	0	0	0	0	0	0	0	0	0	0
1.72e+13	0	0	0	0	0	0	0	0	0	0	0	0	0	0	0	0	0	0	0	0	0	0	0	0	0	0	0	0	0	0	0	0	0	0	0	0	0	0	0	0	0	0	0	0	0	0	0	0	0
1.7258e+13	0	0	0	0	0	0	707.47	0	714.21	696.37	0	0	705.27	0	0	0	0	0	0	0	0	0	0	0	0	0	0	0	0	0	707.59	699.56	0	0	0	697.94	0	0	0	0	0	0	0	0	0	707.39	695.42	0	0
1.7316e+13	0	0	0	0	0	0	692.54	0	693.82	0	0	0	0	0	0	0	0	0	0	0	0	0	0	0	0	0	0	0	0	0	693.39	0	0	0	0	0	0	0	0	0	0	0	0	0	0	0	0	0	0
1.7374e+13	0	0	0	0	0	0	0	0	0	0	0	0	0	0	0	0	0	0	0	0	0	0	0	0	0	0	0	0	0	0	0	0	0	0	0	0	0	0	0	0	0	0	0	0	0	0	0	0	0
1.7432e+13	0	0	0	0	0	0	0	0	0	0	0	0	0	0	0	0	0	0	0	0	0	0	0	0	0	0	0	0	0	0	0	0	0	0	0	0	0	0	0	0	0	0	0	0	0	0	0	0	0
1.7491e+13	0	0	0	0	0	0	0	0	0	0	0	0	0	0	0	0	0	0	0	0	0	0	0	0	0	0	0	0	0	0	0	0	0	0	0	0	0	0	0	0	0	0	0	0	0	0	0	0	0
1.7549e+13	0	0	0	0	0	0	0	0	0	0	0	0	0	0	0	0	0	0	0	0	0	0	0	0	0	0	0	0	0	0	0	0	0	0	0	0	0	0	0	0	0	0	0	0	0	0	0	0	0
1.7607e+13	0	0	0	0	0	0	0	0	0	0	0	0	0	0	0	0	0	0	0	0	0	0	0	0	0	0	0	0	0	0	0	0	0	0	0	0	0	0	0	0	0	0	0	0	0	0	0	0	0
1.7665e+13	968	0	0	0	0	0	0	964.02	973.37	970.41	0	0	971.81	0	0	967.29	0	0	0	968.91	0	0	0	0	0	0	0	0	0	0	0	970.78	0	0	0	0	0	0	965.57	0	0	966.48	0	0	0	972.04	970.31	0	0
1.7723e+13	0	0	0	0	0	0	700.35	0	703.53	0	0	0	693.71	0	0	0	0	0	0	0	0	0	0	0	0	0	0	0	0	0	701.89	0	0	0	0	691.59	0	0	0	0	0	0	0	0	0	695.94	0	0	0
1.7781e+13	0	0	0	0	0	0	0	0	0	0	0	0	0	0	0	0	0	0	0	0	0	0	0	0	0	0	0	0	0	0	691.34	0	0	0	0	0	0	0	0	0	0	0	0	0	0	0	0	0	0
1.7839e+13	0	0	0	0	0	0	0	0	0	0	0	0	0	0	0	0	0	0	0	0	0	0	0	0	0	0	0	0	0	0	0	0	0	0	0	0	0	0	0	0	0	0	0	0	0	0	0	0	0
1.7897e+13	0	0	0	0	0	0	0	0	0	0	0	0	0	0	0	0	0	0	0	0	0	0	0	0	0	0	0	0	0	0	0	0	0	0	0	0	0	0	0	0	0	0	0	0	0	0	0	0	0
1.7955e+13	0	0	0	0	0	0	0	0	0	0	0	0	0	0	0	0	0	0	0	0	0	0	0	0	0	0	0	0	0	0	0	0	0	0	0	0	0	0	0	0	0	0	0	0	0	0	0	0	0
1.8013e+13	0	0	0	0	0	0	0	0	0	0	0	0	0	0	0	0	0	0	0	0	0	0	0	0	0	0	0	0	0	0	0	0	0	0	0	0	0	0	0	0	0	0	0	0	0	0	0	0	0
1.8072e+13	0	0	0	0	0	0	0	0	0	0	0	0	0	0	0	0	0	0	0	0	0	0	0	0	0	0	0	0	0	0	0	0	0	0	0	0	0	0	0	0	0	0	0	0	0	0	0	0	0
1.813e+13	693.78	693.27	0	0	0	0	712.5	0	725.21	711.28	0	0	718.85	0	0	689.25	0	0	0	700.3	0	0	0	0	0	0	0	0	0	690.25	716.55	713.16	0	0	0	705.01	0	0	0	0	0	0	0	0	0	719.16	711.02	0	0
1.8188e+13	0	0	0	0	0	0	695.77	0	698.11	0	0	0	0	0	0	0	0	0	0	0	0	0	0	0	0	0	0	0	0	0	698.69	0	0	0	0	0	0	0	0	0	0	0	0	0	0	0	0	0	0
1.8246e+13	0	0	0	0	0	0	0	0	0	0	0	0	0	0	0	0	0	0	0	0	0	0	0	0	0	0	0	0	0	0	0	0	0	0	0	0	0	0	0	0	0	0	0	0	0	0	0	0	0
1.8304e+13	0	0	0	0	0	0	0	0	0	0	0	0	0	0	0	0	0	0	0	0	0	0	0	0	0	0	0	0	0	0	0	0	0	0	0	0	0	0	0	0	0	0	0	0	0	0	0	0	0
1.8362e+13	0	0	0	0	0	0	0	0	0	0	0	0	0	0	0	0	0	0	0	0	0	0	0	0	0	0	0	0	0	0	0	0	0	0	0	0	0	0	0	0	0	0	0	0	0	0	0	0	0
1.842e+13	0	0	0	0	0	0	0	0	0	0	0	0	0	0	0	0	0	0	0	0	0	0	0	0	0	0	0	0	0	0	0	0	0	0	0	0	0	0	0	0	0	0	0	0	0	0	0	0	0
1.8478e+13	0	0	0	0	0	0	0	0	0	0	0	0	0	0	0	0	0	0	0	0	0	0	0	0	0	0	0	0	0	0	0	0	0	0	0	0	0	0	0	0	0	0	0	0	0	0	0	0	0
1.8536e+13	0	0	0	0	0	0	0	0	0	0	0	0	0	0	0	0	0	0	0	0	0	0	0	0	0	0	0	0	0	0	0	0	0	0	0	0	0	0	0	0	0	0	0	0	0	0	0	0	0
1.8595e+13	0	0	0	0	0	0	705.02	0	710.36	0	0	0	701.65	0	0	0	0	0	0	0	0	0	0	0	0	0	0	0	0	0	708.28	693.44	0	0	0	696.13	0	0	0	0	0	0	0	0	0	702.54	0	0	0
1.8653e+13	0	0	0	0	0	0	693.2	0	694.76	0	0	0	0	0	0	0	0	0	0	0	0	0	0	0	0	0	0	0	0	0	696.94	0	0	0	0	0	0	0	0	0	0	0	0	0	0	0	0	0	0
1.8711e+13	0	0	0	0	0	0	0	0	0	0	0	0	0	0	0	0	0	0	0	0	0	0	0	0	0	0	0	0	0	0	0	0	0	0	0	0	0	0	0	0	0	0	0	0	0	0	0	0	0
1.8769e+13	0	0	0	0	0	0	0	0	0	0	0	0	0	0	0	0	0	0	0	0	0	0	0	0	0	0	0	0	0	0	0	0	0	0	0	0	0	0	0	0	0	0	0	0	0	0	0	0	0
1.8827e+13	0	0	0	0	0	0	0	0	0	0	0	0	0	0	0	0	0	0	0	0	0	0	0	0	0	0	0	0	0	0	0	0	0	0	0	0	0	0	0	0	0	0	0	0	0	0	0	0	0
1.8885e+13	0	0	0	0	0	0	0	0	0	0	0	0	0	0	0	0	0	0	0	0	0	0	0	0	0	0	0	0	0	0	0	0	0	0	0	0	0	0	0	0	0	0	0	0	0	0	0	0	0
1.8943e+13	0	0	0	0	0	0	0	0	0	0	0	0	0	0	0	0	0	0	0	0	0	0	0	0	0	0	0	0	0	0	0	0	0	0	0	0	0	0	0	0	0	0	0	0	0	0	0	0	0
1.9001e+13	727.45	699.75	0	0	0	0	722.12	703.52	756.94	741.27	0	0	747.82	0	0	722.64	0	0	0	733.91	695.28	0	0	0	0	0	0	0	0	697.11	729.1	743.51	0	0	0	709.57	0	0	712.03	0	0	717.48	695.28	0	0	747.92	740.7	0	0
1.9059e+13	0	0	0	0	0	0	700.73	0	703.99	0	0	0	692.2	0	0	0	0	0	0	0	0	0	0	0	0	0	0	0	0	0	704.52	0	0	0	0	690.75	0	0	0	0	0	0	0	0	0	693.58	0	0	0
1.9118e+13	0	0	0	0	0	0	691.49	0	692.2	0	0	0	0	0	0	0	0	0	0	0	0	0	0	0	0	0	0	0	0	0	696.04	0	0	0	0	0	0	0	0	0	0	0	0	0	0	0	0	0	0
1.9176e+13	0	0	0	0	0	0	0	0	0	0	0	0	0	0	0	0	0	0	0	0	0	0	0	0	0	0	0	0	0	0	0	0	0	0	0	0	0	0	0	0	0	0	0	0	0	0	0	0	0
1.9234e+13	0	0	0	0	0	0	0	0	0	0	0	0	0	0	0	0	0	0	0	0	0	0	0	0	0	0	0	0	0	0	0	0	0	0	0	0	0	0	0	0	0	0	0	0	0	0	0	0	0
1.9292e+13	0	0	0	0	0	0	0	0	0	0	0	0	0	0	0	0	0	0	0	0	0	0	0	0	0	0	0	0	0	0	0	0	0	0	0	0	0	0	0	0	0	0	0	0	0	0	0	0	0
1.935e+13	0	0	0	0	0	0	0	0	0	0	0	0	0	0	0	0	0	0	0	0	0	0	0	0	0	0	0	0	0	0	0	0	0	0	0	0	0	0	0	0	0	0	0	0	0	0	0	0	0
1.9408e+13	0	0	0	0	0	0	0	0	0	0	0	0	0	0	0	0	0	0	0	0	0	0	0	0	0	0	0	0	0	0	0	0	0	0	0	0	0	0	0	0	0	0	0	0	0	0	0	0	0
1.9466e+13	0	691.1	0	0	0	0	712.41	0	720.49	700.63	0	0	708.88	0	0	0	0	0	0	0	0	0	0	0	0	0	0	0	0	0	712.95	703.31	0	0	0	701.58	0	0	0	0	0	0	0	0	0	710.16	699.97	0	0
1.9524e+13	0	0	0	0	0	0	698.36	0	700.48	0	0	0	0	0	0	0	0	0	0	0	0	0	0	0	0	0	0	0	0	0	700.31	0	0	0	0	0	0	0	0	0	0	0	0	0	0	0	0	0	0
1.9582e+13	0	0	0	0	0	0	690.09	0	690.7	0	0	0	0	0	0	0	0	0	0	0	0	0	0	0	0	0	0	0	0	0	693.64	0	0	0	0	0	0	0	0	0	0	0	0	0	0	0	0	0	0
1.9641e+13	0	0	0	0	0	0	0	0	0	0	0	0	0	0	0	0	0	0	0	0	0	0	0	0	0	0	0	0	0	0	0	0	0	0	0	0	0	0	0	0	0	0	0	0	0	0	0	0	0
1.9699e+13	0	0	0	0	0	0	0	0	0	0	0	0	0	0	0	0	0	0	0	0	0	0	0	0	0	0	0	0	0	0	0	0	0	0	0	0	0	0	0	0	0	0	0	0	0	0	0	0	0
1.9757e+13	0	0	0	0	0	0	0	0	0	0	0	0	0	0	0	0	0	0	0	0	0	0	0	0	0	0	0	0	0	0	0	0	0	0	0	0	0	0	0	0	0	0	0	0	0	0	0	0	0
1.9815e+13	0	0	0	0	0	0	0	0	0	0	0	0	0	0	0	0	0	0	0	0	0	0	0	0	0	0	0	0	0	0	0	0	0	0	0	0	0	0	0	0	0	0	0	0	0	0	0	0	0
1.9873e+13	968.44	0	0	0	0	0	0	964.38	974.18	970.96	0	0	972.45	0	0	967.71	0	0	0	969.38	0	0	0	0	0	0	0	0	0	0	0	971.35	0	0	0	0	0	0	965.95	0	0	966.88	0	0	0	972.7	970.85	0	0
1.9931e+13	0	0	0	0	0	0	706.65	0	710.39	0	0	0	698.04	0	0	0	0	0	0	0	0	0	0	0	0	0	0	0	0	0	707.82	0	0	0	0	695.59	0	0	0	0	0	0	0	0	0	700.31	0	0	0
1.9989e+13	0	0	0	0	0	0	696.98	0	697.55	0	0	0	0	0	0	0	0	0	0	0	0	0	0	0	0	0	0	0	0	0	698.99	0	0	0	0	0	0	0	0	0	0	0	0	0	0	0	0	0	0
2.0047e+13	0	0	0	0	0	0	0	0	0	0	0	0	0	0	0	0	0	0	0	0	0	0	0	0	0	0	0	0	0	0	693.02	0	0	0	0	0	0	0	0	0	0	0	0	0	0	0	0	0	0
2.0105e+13	0	0	0	0	0	0	0	0	0	0	0	0	0	0	0	0	0	0	0	0	0	0	0	0	0	0	0	0	0	0	0	0	0	0	0	0	0	0	0	0	0	0	0	0	0	0	0	0	0
2.0163e+13	0	0	0	0	0	0	0	0	0	0	0	0	0	0	0	0	0	0	0	0	0	0	0	0	0	0	0	0	0	0	0	0	0	0	0	0	0	0	0	0	0	0	0	0	0	0	0	0	0
2.0222e+13	0	0	0	0	0	0	0	0	0	0	0	0	0	0	0	0	0	0	0	0	0	0	0	0	0	0	0	0	0	0	0	0	0	0	0	0	0	0	0	0	0	0	0	0	0	0	0	0	0
2.028e+13	0	0	0	0	0	0	0	0	0	0	0	0	0	0	0	0	0	0	0	0	0	0	0	0	0	0	0	0	0	0	0	0	0	0	0	0	0	0	0	0	0	0	0	0	0	0	0	0	0
2.0338e+13	696.6	697.85	0	0	0	0	720.87	0	731.69	713.93	0	0	720.67	0	0	691.8	0	0	0	704.42	691.27	0	0	0	0	0	0	0	0	694.16	720.62	715.38	0	0	0	709.47	0	0	0	0	0	0	691.27	0	0	723.34	713.24	0	0
2.0396e+13	0	0	0	0	0	0	702.68	0	704.28	0	0	0	690.9	0	0	0	0	0	0	0	0	0	0	0	0	0	0	0	0	0	703.6	0	0	0	0	691.39	0	0	0	0	0	0	0	0	690.21	694.02	0	0	0
2.0454e+13	0	0	0	0	0	0	695.18	0	694.85	0	0	0	0	0	0	0	0	0	0	0	0	0	0	0	0	0	0	0	0	0	696.62	0	0	0	0	0	0	0	0	0	0	0	0	0	0	0	0	0	0
2.0512e+13	0	0	0	0	0	0	0	0	0	0	0	0	0	0	0	0	0	0	0	0	0	0	0	0	0	0	0	0	0	0	690.49	0	0	0	0	0	0	0	0	0	0	0	0	0	0	0	0	0	0
2.057e+13	0	0	0	0	0	0	0	0	0	0	0	0	0	0	0	0	0	0	0	0	0	0	0	0	0	0	0	0	0	0	0	0	0	0	0	0	0	0	0	0	0	0	0	0	0	0	0	0	0
2.0628e+13	0	0	0	0	0	0	0	0	0	0	0	0	0	0	0	0	0	0	0	0	0	0	0	0	0	0	0	0	0	0	0	0	0	0	0	0	0	0	0	0	0	0	0	0	0	0	0	0	0
2.0686e+13	0	0	0	0	0	0	0	0	0	0	0	0	0	0	0	0	0	0	0	0	0	0	0	0	0	0	0	0	0	0	0	0	0	0	0	0	0	0	0	0	0	0	0	0	0	0	0	0	0
2.0745e+13	0	0	0	0	0	0	0	0	0	0	0	0	0	0	0	0	0	0	0	0	0	0	0	0	0	0	0	0	0	0	0	0	0	0	0	0	0	0	0	0	0	0	0	0	0	0	0	0	0
2.0803e+13	0	0	0	0	0	0	709.82	0	714.15	694.44	0	0	704.71	0	0	0	0	0	0	0	0	0	0	0	0	0	0	0	0	0	711.67	697.19	0	0	0	701.5	0	0	0	0	0	0	0	0	0	707.22	693.55	0	0
2.0861e+13	0	0	0	0	0	0	699.45	0	699.75	0	0	0	0	0	0	0	0	0	0	0	0	0	0	0	0	0	0	0	0	0	701.28	0	0	0	0	0	0	0	0	0	0	0	0	0	691.16	0	0	0	0
2.0919e+13	0	0	0	0	0	0	693.12	0	691.63	0	0	0	0	0	0	0	0	0	0	0	0	0	0	0	0	0	0	0	0	0	695.37	0	0	0	0	0	0	0	0	0	0	0	0	0	690.25	0	0	0	0
2.0977e+13	0	0	0	0	0	0	0	0	0	0	0	0	0	0	0	0	0	0	0	0	0	0	0	0	0	0	0	0	0	0	0	0	0	0	0	0	0	0	0	0	0	0	0	0	0	0	0	0	0
2.1035e+13	0	0	0	0	0	0	0	0	0	0	0	0	0	0	0	0	0	0	0	0	0	0	0	0	0	0	0	0	0	0	0	0	0	0	0	0	0	0	0	0	0	0	0	0	0	0	0	0	0
2.1093e+13	0	0	0	0	0	0	0	0	0	0	0	0	0	0	0	0	0	0	0	0	0	0	0	0	0	0	0	0	0	0	0	0	0	0	0	0	0	0	0	0	0	0	0	0	0	0	0	0	0
2.1151e+13	0	0	0	0	0	0	0	0	0	0	0	0	0	0	0	0	0	0	0	0	0	0	0	0	0	0	0	0	0	0	0	0	0	0	0	0	0	0	0	0	0	0	0	0	0	0	0	0	0
2.1209e+13	730.28	701.88	0	0	0	0	724.97	705.26	758.42	743.19	0	0	751.37	0	0	725.18	0	0	0	736.48	698.25	0	0	0	0	0	0	0	0	698.98	731.43	744.76	0	0	0	718.5	0	0	714.06	0	0	719.76	698.25	0	0	753.36	743.21	0	0
2.1268e+13	0	0	0	0	0	0	704.78	0	707.11	0	0	0	697.42	0	0	0	0	0	0	0	0	0	0	0	0	0	0	0	0	0	707.54	0	0	0	0	696.13	0	0	0	0	0	0	0	0	691.47	699.32	0	0	0
2.1326e+13	0	0	0	0	0	0	697.06	0	696.96	0	0	0	0	0	0	0	0	0	0	0	0	0	0	0	0	0	0	0	0	0	699.75	0	0	0	0	0	0	0	0	0	0	0	0	0	692.15	0	0	0	0
2.1384e+13	0	0	0	0	0	0	690.85	0	0	0	0	0	0	0	0	0	0	0	0	0	0	0	0	0	0	0	0	0	0	0	694.56	0	0	0	0	0	0	0	0	0	0	0	0	0	690.79	0	0	0	0
2.1442e+13	0	0	0	0	0	0	0	0	0	0	0	0	0	0	0	0	0	0	0	0	0	0	0	0	0	0	0	0	0	0	0	0	0	0	0	0	0	0	0	0	0	0	0	0	0	0	0	0	0
2.15e+13	0	0	0	0	0	0	0	0	0	0	0	0	0	0	0	0	0	0	0	0	0	0	0	0	0	0	0	0	0	0	0	0	0	0	0	0	0	0	0	0	0	0	0	0	0	0	0	0	0
2.1558e+13	0	0	0	0	0	0	0	0	0	0	0	0	0	0	0	0	0	0	0	0	0	0	0	0	0	0	0	0	0	0	0	0	0	0	0	0	0	0	0	0	0	0	0	0	0	0	0	0	0
2.1616e+13	0	0	0	0	0	0	0	0	0	0	0	0	0	0	0	0	0	0	0	0	0	0	0	0	0	0	0	0	0	0	0	0	0	0	0	0	0	0	0	0	0	0	0	0	0	0	0	0	0
2.1674e+13	0	693.75	0	0	0	0	714.37	0	722.04	703.59	0	0	713.31	0	0	0	0	0	0	690.74	0	0	0	0	0	0	0	0	0	690.39	718.74	705.86	0	0	0	706.91	0	0	0	0	0	0	0	0	0	714.09	703.11	0	0
2.1732e+13	0	0	0	0	0	0	701.67	0	703.39	0	0	0	691.29	0	0	0	0	0	0	0	0	0	0	0	0	0	0	0	0	0	705.2	0	0	0	0	691.93	0	0	0	0	0	0	0	0	693.52	693.49	0	0	0
2.1791e+13	0	0	0	0	0	0	695.3	0	695.36	0	0	0	0	0	0	0	0	0	0	0	0	0	0	0	0	0	0	0	0	0	698.95	0	0	0	0	0	0	0	0	0	0	0	0	0	693.17	0	0	0	0
2.1849e+13	0	0	0	0	0	0	0	0	0	0	0	0	0	0	0	0	0	0	0	0	0	0	0	0	0	0	0	0	0	0	694.24	0	0	0	0	0	0	0	0	0	0	0	0	0	691.51	0	0	0	0
2.1907e+13	0	0	0	0	0	0	0	0	0	0	0	0	0	0	0	0	0	0	0	0	0	0	0	0	0	0	0	0	0	0	0	0	0	0	0	0	0	0	0	0	0	0	0	0	0	0	0	0	0
2.1965e+13	0	0	0	0	0	0	0	0	0	0	0	0	0	0	0	0	0	0	0	0	0	0	0	0	0	0	0	0	0	0	0	0	0	0	0	0	0	0	0	0	0	0	0	0	0	0	0	0	0
2.2023e+13	0	0	0	0	0	0	0	0	0	0	0	0	0	0	0	0	0	0	0	0	0	0	0	0	0	0	0	0	0	0	0	0	0	0	0	0	0	0	0	0	0	0	0	0	0	0	0	0	0
2.2081e+13	968.82	0	0	0	0	0	0	964.69	974.82	971.42	0	0	972.99	0	0	968.07	0	0	0	969.78	0	0	0	0	0	0	0	0	0	0	0	971.83	0	0	0	0	0	0	966.28	0	0	967.23	0	0	0	973.26	971.31	0	0
2.2139e+13	0	0	0	0	0	0	708.73	0	712.78	689.83	0	0	702.88	0	0	0	0	0	0	0	0	0	0	0	0	0	0	0	0	0	713.3	693.88	0	0	0	700.13	0	0	0	0	0	0	0	0	693.41	703.8	0	0	0
2.2197e+13	0	0	0	0	0	0	699.88	0	701.03	0	0	0	0	0	0	0	0	0	0	0	0	0	0	0	0	0	0	0	0	0	703.95	0	0	0	0	0	0	0	0	0	0	0	0	0	695.43	0	0	0	0
2.2255e+13	0	0	0	0	0	0	694.25	0	694.15	0	0	0	0	0	0	0	0	0	0	0	0	0	0	0	0	0	0	0	0	0	698.71	0	0	0	0	0	0	0	0	0	0	0	0	0	694.34	0	0	0	0
2.2313e+13	0	0	0	0	0	0	0	0	0	0	0	0	0	0	0	0	0	0	0	0	0	0	0	0	0	0	0	0	0	0	694.38	0	0	0	0	0	0	0	0	0	0	0	0	0	692.52	0	0	0	0
2.2372e+13	0	0	0	0	0	0	0	0	0	0	0	0	0	0	0	0	0	0	0	0	0	0	0	0	0	0	0	0	0	0	0	0	0	0	0	0	0	0	0	0	0	0	0	0	690.2	0	0	0	0
2.243e+13	0	0	0	0	0	0	0	0	0	0	0	0	0	0	0	0	0	0	0	0	0	0	0	0	0	0	0	0	0	0	0	0	0	0	0	0	0	0	0	0	0	0	0	0	0	0	0	0	0
2.2488e+13	0	0	0	0	0	0	0	0	0	0	0	0	0	0	0	0	0	0	0	0	0	0	0	0	0	0	0	0	0	0	0	0	0	0	0	0	0	0	0	0	0	0	0	0	0	0	0	0	0
2.2546e+13	699.28	700	0	0	0	0	723.34	0	736.02	715.98	0	0	724.45	0	0	694.14	0	0	0	707.57	693.64	0	0	0	0	0	0	0	0	696.89	730.29	718.45	0	0	0	711.51	0	0	0	0	0	0	693.64	0	690.07	724.63	715.49	0	0
2.2604e+13	0	0	0	0	0	0	705.62	0	708.24	0	0	0	696.36	0	0	0	0	0	0	0	0	0	0	0	0	0	0	0	0	0	710.42	0	0	0	0	695.27	0	0	0	0	0	0	0	0	697.09	697.54	0	0	0
2.2662e+13	0	0	0	0	0	0	698.64	0	699.56	0	0	0	0	0	0	0	0	0	0	0	0	0	0	0	0	0	0	0	0	0	703.35	0	0	0	0	0	0	0	0	0	0	0	0	0	696.89	0	0	0	0
2.272e+13	0	0	0	0	0	0	693.57	0	693.4	0	0	0	0	0	0	0	0	0	0	0	0	0	0	0	0	0	0	0	0	0	698.74	0	0	0	0	0	0	0	0	0	0	0	0	0	695.49	0	0	0	0
2.2778e+13	0	0	0	0	0	0	0	0	0	0	0	0	0	0	0	0	0	0	0	0	0	0	0	0	0	0	0	0	0	0	694.8	0	0	0	0	0	0	0	0	0	0	0	0	0	693.76	0	0	0	0
2.2836e+13	0	0	0	0	0	0	0	0	0	0	0	0	0	0	0	0	0	0	0	0	0	0	0	0	0	0	0	0	0	0	690.18	0	0	0	0	0	0	0	0	0	0	0	0	0	691.67	0	0	0	0
2.2895e+13	0	0	0	0	0	0	0	0	0	0	0	0	0	0	0	0	0	0	0	0	0	0	0	0	0	0	0	0	0	0	0	0	0	0	0	0	0	0	0	0	0	0	0	0	0	0	0	0	0
2.2953e+13	0	0	0	0	0	0	0	0	0	0	0	0	0	0	0	0	0	0	0	0	0	0	0	0	0	0	0	0	0	0	0	0	0	0	0	0	0	0	0	0	0	0	0	0	0	0	0	0	0
2.3011e+13	0	692.01	0	0	0	0	714.56	0	720.52	697.79	0	0	708.14	0	0	0	0	0	0	0	0	0	0	0	0	0	0	0	0	0	717.35	700.93	0	0	0	704.04	0	0	0	0	0	0	0	0	694.13	708.96	696.97	0	0
2.3069e+13	0	0	0	0	0	0	703.69	0	705.71	0	0	0	690.84	0	0	0	0	0	0	0	0	0	0	0	0	0	0	0	0	0	706.86	0	0	0	0	691.88	0	0	0	0	0	0	0	0	697.45	692.93	0	0	0
2.3127e+13	0	0	0	0	0	0	697.94	0	698.77	0	0	0	0	0	0	0	0	0	0	0	0	0	0	0	0	0	0	0	0	0	701.5	0	0	0	0	0	0	0	0	0	0	0	0	0	696.73	0	0	0	0
2.3185e+13	0	0	0	0	0	0	693.28	0	693.19	0	0	0	0	0	0	0	0	0	0	0	0	0	0	0	0	0	0	0	0	0	697.55	0	0	0	0	0	0	0	0	0	0	0	0	0	695.32	0	0	0	0
2.3243e+13	0	0	0	0	0	0	0	0	0	0	0	0	0	0	0	0	0	0	0	0	0	0	0	0	0	0	0	0	0	0	693.87	0	0	0	0	0	0	0	0	0	0	0	0	0	693.62	0	0	0	0
2.3301e+13	0	0	0	0	0	0	0	0	0	0	0	0	0	0	0	0	0	0	0	0	0	0	0	0	0	0	0	0	0	0	0	0	0	0	0	0	0	0	0	0	0	0	0	0	691.59	0	0	0	0
2.3359e+13	0	0	0	0	0	0	0	0	0	0	0	0	0	0	0	0	0	0	0	0	0	0	0	0	0	0	0	0	0	0	0	0	0	0	0	0	0	0	0	0	0	0	0	0	0	0	0	0	0
2.3418e+13	732.8	706.75	0	0	0	0	737.55	706.87	770.71	745.03	0	0	752.94	0	0	727.5	0	0	0	737.91	699.32	0	0	0	0	0	0	0	0	704.15	735.51	747.15	0	0	0	717.98	0	0	715.96	0	0	721.86	699.32	0	0	753.94	744.35	0	0
2.3476e+13	0	0	0	0	0	0	710.5	0	713.94	0	0	0	700.17	0	0	0	0	0	0	0	0	0	0	0	0	0	0	0	0	0	711.41	690.83	0	0	0	698.79	0	0	0	0	0	0	0	0	697.28	701.7	0	0	0
2.3534e+13	0	0	0	0	0	0	702.56	0	703.86	0	0	0	0	0	0	0	0	0	0	0	0	0	0	0	0	0	0	0	0	0	704.09	0	0	0	0	0	0	0	0	0	0	0	0	0	697.73	0	0	0	0
2.3592e+13	0	0	0	0	0	0	697.62	0	697.93	0	0	0	0	0	0	0	0	0	0	0	0	0	0	0	0	0	0	0	0	0	699.66	0	0	0	0	0	0	0	0	0	0	0	0	0	696.58	0	0	0	0
2.365e+13	0	0	0	0	0	0	693.26	0	692.68	0	0	0	0	0	0	0	0	0	0	0	0	0	0	0	0	0	0	0	0	0	696.07	0	0	0	0	0	0	0	0	0	0	0	0	0	695.01	0	0	0	0
2.3708e+13	0	0	0	0	0	0	0	0	0	0	0	0	0	0	0	0	0	0	0	0	0	0	0	0	0	0	0	0	0	0	692.29	0	0	0	0	0	0	0	0	0	0	0	0	0	693.19	0	0	0	0
2.3766e+13	0	0	0	0	0	0	0	0	0	0	0	0	0	0	0	0	0	0	0	0	0	0	0	0	0	0	0	0	0	0	0	0	0	0	0	0	0	0	0	0	0	0	0	0	690.86	0	0	0	0
2.3824e+13	0	0	0	0	0	0	0	0	0	0	0	0	0	0	0	0	0	0	0	0	0	0	0	0	0	0	0	0	0	0	0	0	0	0	0	0	0	0	0	0	0	0	0	0	0	0	0	0	0
2.3882e+13	0	697.55	0	0	0	0	722.54	0	727.57	706.16	0	0	714.62	0	0	0	0	0	0	694.45	690.77	0	0	0	0	0	0	0	0	693.41	721.67	708.65	0	0	0	709.23	0	0	0	0	0	0	690.77	0	693.54	716.85	705.46	0	0
2.3941e+13	0	0	0	0	0	690.33	707.98	0	708.76	0	0	0	694.91	0	0	0	0	0	0	0	0	0	0	0	0	0	0	0	0	0	708.52	0	0	0	0	695.36	0	0	0	0	0	0	0	0	698.36	697.3	0	0	0
2.3999e+13	0	0	0	0	0	0	701.66	0	701.5	0	0	0	0	0	0	0	0	0	0	0	0	0	0	0	0	0	0	0	0	0	702.75	0	0	0	0	0	0	0	0	0	0	0	0	0	697.92	0	0	0	0
2.4057e+13	0	0	0	0	0	0	697.19	0	696.35	0	0	0	0	0	0	0	0	0	0	0	0	0	0	0	0	0	0	0	0	0	698.81	0	0	0	0	0	0	0	0	0	0	0	0	0	696.58	0	0	0	0
2.4115e+13	0	0	0	0	0	0	693.04	0	691.32	0	0	0	0	0	0	0	0	0	0	0	0	0	0	0	0	0	0	0	0	0	695.36	0	0	0	0	0	0	0	0	0	0	0	0	0	694.99	0	0	0	0
2.4173e+13	0	0	0	0	0	0	0	0	0	0	0	0	0	0	0	0	0	0	0	0	0	0	0	0	0	0	0	0	0	0	691.43	0	0	0	0	0	0	0	0	0	0	0	0	0	693.17	0	0	0	0
2.4231e+13	0	0	0	0	0	0	0	0	0	0	0	0	0	0	0	0	0	0	0	0	0	0	0	0	0	0	0	0	0	0	0	0	0	0	0	0	0	0	0	0	0	0	0	0	690.75	0	0	0	0
2.4289e+13	969.15	0	0	0	0	0	0	964.96	975.68	971.83	0	0	973.47	0	0	968.39	0	0	0	970.14	0	0	0	0	0	0	0	0	0	0	0	972.26	0	0	0	0	0	0	966.57	0	0	967.53	0	0	0	973.76	971.72	0	0
2.4347e+13	0	690.56	0	0	0	690.24	714.25	0	716.72	693.92	0	0	704.56	0	0	0	0	0	0	0	0	0	0	0	0	0	0	0	0	0	715.58	697.35	0	0	0	702.81	0	0	0	0	0	0	0	0	698.01	706.99	692.81	0	0
2.4405e+13	0	0	0	0	0	691.36	705.32	0	705.4	0	0	0	690.36	0	0	0	0	0	0	0	0	0	0	0	0	0	0	0	0	0	706.8	0	0	0	0	692.65	0	0	0	0	0	0	0	0	699.4	693.66	0	0	0
2.4463e+13	0	0	0	0	0	690.1	700.27	0	699.53	0	0	0	0	0	0	0	0	0	0	0	0	0	0	0	0	0	0	0	0	0	701.97	0	0	0	0	0	0	0	0	0	0	0	0	0	698.35	0	0	0	0
2.4522e+13	0	0	0	0	0	0	696.29	0	694.84	0	0	0	0	0	0	0	0	0	0	0	0	0	0	0	0	0	0	0	0	0	698.34	0	0	0	0	0	0	0	0	0	0	0	0	0	696.86	0	0	0	0
2.458e+13	0	0	0	0	0	0	692.1	0	689.96	0	0	0	0	0	0	0	0	0	0	0	0	0	0	0	0	0	0	0	0	0	695.01	0	0	0	0	0	0	0	0	0	0	0	0	0	695.24	0	0	0	0
2.4638e+13	0	0	0	0	0	0	0	0	0	0	0	0	0	0	0	0	0	0	0	0	0	0	0	0	0	0	0	0	0	0	691.15	0	0	0	0	0	0	0	0	0	0	0	0	0	693.45	0	0	0	0
2.4696e+13	0	0	0	0	0	0	0	0	0	0	0	0	0	0	0	0	0	0	0	0	0	0	0	0	0	0	0	0	0	0	0	0	0	0	0	0	0	0	0	0	0	0	0	0	691.09	0	0	0	0
2.4754e+13	701.78	704	0	0	0	0	726.97	0	737.08	718.28	0	0	726	0	0	696.18	0	0	0	710.09	696.77	0	0	0	0	0	0	0	0	698.75	731.75	719.8	0	0	0	716.97	0	0	0	0	0	690.62	696.77	0	692.99	729.39	717.42	0	0
2.4812e+13	0	0	0	0	0	692.11	709.74	0	710.71	0	0	0	698.91	0	0	0	0	0	0	0	0	0	0	0	0	0	0	0	0	0	712.65	0	0	0	0	698.98	0	0	0	0	0	0	0	0	700.59	701.44	0	0	0
2.487e+13	0	0	0	0	0	692.18	703.18	0	702.86	0	0	0	0	0	0	0	0	0	0	0	0	0	0	0	0	0	0	0	0	0	705.92	0	0	0	0	0	0	0	0	0	0	0	0	0	700.38	690.35	0	690.19	0
2.4928e+13	0	0	0	0	0	690.59	698.86	0	697.85	0	0	0	0	0	0	0	0	0	0	0	0	0	0	0	0	0	0	0	0	0	701.66	0	0	0	0	0	0	0	0	0	0	0	0	0	699.02	0	0	690.67	0
2.4986e+13	0	0	0	0	0	0	695.14	0	693.39	0	0	0	0	0	0	0	0	0	0	0	0	0	0	0	0	0	0	0	0	0	698.27	0	0	0	0	0	0	0	0	0	0	0	0	0	697.47	0	0	690.55	0
2.5045e+13	0	0	0	0	0	0	690.82	0	0	0	0	0	0	0	0	0	0	0	0	0	0	0	0	0	0	0	0	0	0	0	695.08	0	0	0	0	0	0	0	0	0	0	0	0	0	695.83	0	0	0	0
2.5103e+13	0	0	0	0	0	0	0	0	0	0	0	0	0	0	0	0	0	0	0	0	0	0	0	0	0	0	0	0	0	0	691.39	0	0	0	0	0	0	0	0	0	0	0	0	0	694.04	0	0	0	0
2.5161e+13	0	0	0	0	0	0	0	0	0	0	0	0	0	0	0	0	0	0	0	0	0	0	0	0	0	0	0	0	0	0	0	0	0	0	0	0	0	0	0	0	0	0	0	0	691.85	0	0	0	0
2.5219e+13	0	694.81	0	0	0	690.96	717.11	0	721.6	700.65	0	0	710.44	0	0	0	0	0	0	0	0	0	0	0	0	0	0	0	0	690.42	722.28	702.67	0	0	0	707.68	0	0	0	0	0	0	0	0	700.15	713.35	700	0	0
2.5277e+13	0	0	0	0	0	693.69	706.78	0	707.74	0	0	0	694.86	0	0	0	0	0	0	0	0	0	0	0	0	0	0	0	0	0	711.06	0	0	0	0	696.29	0	0	0	0	0	0	0	0	702.65	697.59	0	690.3	0
2.5335e+13	0	0	0	0	0	692.86	701.54	0	701.46	0	0	0	0	0	0	0	0	0	0	0	0	0	0	0	0	0	0	0	0	0	705.54	0	0	0	0	0	0	0	0	0	0	0	0	0	701.55	0	0	691.46	0
2.5393e+13	0	0	0	0	0	690.96	697.7	0	696.88	0	0	0	0	0	0	0	0	0	0	0	0	0	0	0	0	0	0	0	0	0	701.7	0	0	0	0	0	0	0	0	0	0	0	0	0	699.96	0	0	691.79	0
2.5451e+13	0	0	0	0	0	0	694.13	0	692.5	0	0	0	0	0	0	0	0	0	0	0	0	0	0	0	0	0	0	0	0	0	698.52	0	0	0	0	0	0	0	0	0	0	0	0	0	698.3	0	0	691.5	0
2.5509e+13	0	0	0	0	0	0	0	0	0	0	0	0	0	0	0	0	0	0	0	0	0	0	0	0	0	0	0	0	0	0	695.48	0	0	0	0	0	0	0	0	0	0	0	0	0	696.63	0	0	690.82	0
2.5568e+13	0	0	0	0	0	0	0	0	0	0	0	0	0	0	0	0	0	0	0	0	0	0	0	0	0	0	0	0	0	0	692.03	0	0	0	0	0	0	0	0	0	0	0	0	0	694.87	0	0	0	0
2.5626e+13	735.04	710.68	0	0	0	0	736.78	708.24	769.57	747.92	0	0	755.98	0	0	729.53	0	0	0	739.56	703.6	0	0	0	0	0	0	0	0	703.82	749.11	748.7	0	0	0	726.04	0	0	717.59	0	0	723.68	703.6	0	693.4	759.83	747.31	0	0
2.5684e+13	0	0	0	0	0	693.74	712.18	0	715.41	690.68	0	0	703.21	0	0	0	0	0	0	0	0	0	0	0	0	0	0	0	0	0	718.26	694.4	0	0	0	702.7	0	0	0	0	0	0	0	0	704.35	705.82	0	690.19	0
2.5742e+13	0	0	0	0	0	694.62	704.84	0	706.01	0	0	0	691.06	0	0	0	0	0	0	0	0	0	0	0	0	0	0	0	0	0	710.28	0	0	0	0	694.02	0	0	0	0	0	0	0	0	704.33	694.37	0	692.14	0
2.58e+13	0	0	0	0	0	693.19	700.44	0	700.69	0	0	0	0	0	0	0	0	0	0	0	0	0	0	0	0	0	0	0	0	0	705.54	0	0	0	0	0	0	0	0	0	0	0	0	0	702.78	0	0	693.09	0
2.5858e+13	0	0	0	0	0	691.12	696.9	0	696.43	0	0	0	0	0	0	0	0	0	0	0	0	0	0	0	0	0	0	0	0	0	702	0	0	0	0	0	0	0	0	0	0	0	0	0	701.05	0	0	693.1	0
2.5916e+13	0	0	0	0	0	0	693.44	0	692.21	0	0	0	0	0	0	0	0	0	0	0	0	0	0	0	0	0	0	0	0	0	698.98	0	0	0	0	0	0	0	0	0	0	0	0	0	699.34	0	0	692.64	0
2.5974e+13	0	0	0	0	0	0	0	0	0	0	0	0	0	0	0	0	0	0	0	0	0	0	0	0	0	0	0	0	0	0	696.1	0	0	0	0	0	0	0	0	0	0	0	0	0	697.65	0	0	691.86	0
2.6032e+13	0	0	0	0	0	0	0	0	0	0	0	0	0	0	0	0	0	0	0	0	0	0	0	0	0	0	0	0	0	0	692.97	0	0	0	0	0	0	0	0	0	0	0	0	0	695.89	0	0	690.83	0
2.6091e+13	0	699.56	0	0	0	690.94	723.1	0	731.27	708.11	0	0	718.54	0	0	0	0	0	0	697.19	692.88	0	0	0	0	0	0	0	0	695.41	730.91	710.22	0	0	0	713.56	0	0	0	0	0	0	692.88	0	702.61	720.7	707.63	691.01	0
2.6149e+13	0	0	0	0	0	695.66	709.62	0	712.21	0	0	0	698.67	0	0	0	0	0	0	0	0	0	0	0	0	0	0	0	0	0	716.06	0	0	0	0	699.3	0	0	0	0	0	0	0	0	707.02	700.71	0	692.87	0
2.6207e+13	0	0	0	0	0	695.07	703.77	0	704.98	0	0	0	0	0	0	0	0	0	0	0	0	0	0	0	0	0	0	0	0	0	709.8	0	0	0	0	691.49	0	0	0	0	0	0	0	0	705.8	690.97	0	694.32	0
2.6265e+13	0	0	0	0	0	693.39	699.83	0	700.3	0	0	0	0	0	0	0	0	0	0	0	0	0	0	0	0	0	0	0	0	0	705.65	0	0	0	0	0	0	0	0	0	0	0	0	0	703.98	0	0	694.7	0
2.6323e+13	0	0	0	0	0	691.19	696.49	0	696.32	0	0	0	0	0	0	0	0	0	0	0	0	0	0	0	0	0	0	0	0	0	702.38	0	0	0	0	0	0	0	0	0	0	0	0	0	702.15	0	0	694.48	0
2.6381e+13	0	0	0	0	0	0	693.05	0	692.28	0	0	0	0	0	0	0	0	0	0	0	0	0	0	0	0	0	0	0	0	0	699.52	0	0	0	0	0	0	0	0	0	0	0	0	0	700.39	0	0	693.93	0
2.6439e+13	0	0	0	0	0	0	0	0	0	0	0	0	0	0	0	0	0	0	0	0	0	0	0	0	0	0	0	0	0	0	696.79	0	0	0	0	0	0	0	0	0	0	0	0	0	698.68	0	0	693.14	0
2.6497e+13	969.44	0	0	0	0	0	0	965.21	976.36	972.19	0	0	973.9	0	0	968.67	0	0	0	970.45	0	0	0	0	0	0	0	0	0	0	695.12	972.63	0	0	0	0	0	0	966.83	0	0	967.8	0	0	696.36	974.2	972.07	693.52	0
2.6555e+13	0	693.04	0	0	0	694.35	717.21	0	721.82	696.82	0	0	708.28	0	0	0	0	0	0	0	0	0	0	0	0	0	0	0	0	0	722.24	699.69	0	0	0	706.33	0	0	0	0	0	0	0	0	705.88	709.92	696.01	693.63	0
2.6613e+13	0	0	0	0	0	696.15	708.15	0	710.3	0	0	0	695.14	0	0	0	0	0	0	0	0	0	0	0	0	0	0	0	0	0	713.49	0	0	0	0	696.67	0	0	0	0	0	0	0	0	706.81	697.18	0	695.66	0
2.6672e+13	0	0	0	0	0	694.97	703.2	0	704.35	0	0	0	0	0	0	0	0	0	0	0	0	0	0	0	0	0	0	0	0	0	708.61	0	0	0	0	0	0	690.05	0	0	0	0	0	0	705.43	0	0	696.5	0
2.673e+13	0	0	0	0	0	693.26	699.57	0	700.14	0	0	0	0	0	0	0	0	0	0	0	0	0	0	0	0	0	0	0	0	0	705.06	0	0	0	0	0	0	690.4	0	0	0	0	0	0	703.74	0	0	696.48	0
2.6788e+13	0	0	0	0	0	690.92	696.36	0	696.4	0	0	0	0	0	0	0	0	0	0	0	0	0	0	0	0	0	0	0	0	0	702.11	0	0	0	0	0	0	690.37	0	0	0	0	0	0	702.05	0	0	696.02	0
2.6846e+13	0	0	0	0	0	0	692.97	0	692.58	0	0	0	0	0	0	0	0	0	0	0	0	0	0	0	0	0	0	0	0	0	699.44	0	0	0	0	0	0	0	0	0	0	0	0	0	700.41	0	0	695.32	0
2.6904e+13	0	0	0	0	0	0	0	0	0	0	0	0	0	0	0	0	0	0	0	0	0	0	0	0	0	0	0	0	0	0	696.87	0	0	0	0	0	0	0	0	0	0	0	0	0	698.78	0	0	694.45	0
2.6962e+13	704.84	704.81	0	0	0	0	733.76	0	746.47	719.67	0	0	730.77	0	0	698.09	0	0	0	711.18	697.92	0	0	0	0	0	0	0	0	701.36	735.76	722.07	0	0	0	720.2	0	690.2	0	0	0	692.27	697.92	0	700.78	731.31	719.19	694.76	0
2.702e+13	0	0	0	0	0	696.48	714.05	0	717.36	0	0	0	702.38	0	0	0	0	0	0	0	0	0	0	0	0	0	0	0	0	0	718.07	692.49	0	0	0	702.07	0	0	0	0	0	0	0	0	707.96	703.9	0	696.56	0
2.7078e+13	0	0	0	0	0	696.33	707.21	0	709.05	0	0	0	691.63	0	0	0	0	0	0	0	0	0	0	0	0	0	0	0	0	0	711.55	0	0	0	0	694.45	0	690.97	0	0	0	0	0	0	707.34	694.22	0	698.08	0
2.7136e+13	0	0	0	0	0	694.94	702.88	0	703.96	0	0	0	0	0	690.16	0	0	0	0	0	0	0	0	0	0	0	0	0	0	0	707.44	0	0	0	0	0	0	691.72	0	0	0	0	0	0	705.72	0	0	698.34	0
2.7195e+13	0	0	0	0	0	693.18	699.51	0	700.11	0	0	0	0	0	690.42	0	0	0	0	0	0	0	0	0	0	0	0	0	0	0	704.25	0	0	0	0	0	0	691.95	0	0	0	0	0	0	703.99	0	0	697.98	0
2.7253e+13	0	0	0	0	0	690.7	696.43	0	696.57	0	0	0	0	0	690.42	0	0	0	0	0	0	0	0	0	0	0	0	0	0	0	701.54	0	0	0	0	0	0	691.77	0	0	0	0	0	0	702.3	0	0	697.33	0
2.7311e+13	0	0	0	0	0	0	693.16	0	692.95	0	0	0	0	0	690.17	0	0	0	0	0	0	0	0	0	0	0	0	0	0	0	698.99	0	0	0	0	0	0	691.3	0	0	0	0	0	0	700.66	0	0	696.51	0
2.7369e+13	0	0	0	0	0	0	0	0	0	0	0	0	0	0	0	0	0	0	0	0	0	0	0	0	0	0	0	0	0	0	696.49	0	0	0	0	0	0	690.61	0	0	0	0	0	0	699.03	0	0	695.57	0
2.7427e+13	0	696.76	0	0	0	693.52	723.73	0	729.33	702.28	0	0	714.04	0	691.32	0	0	0	0	0	689.91	0	0	0	0	0	0	0	0	692.85	726.3	705.42	0	0	0	709.78	0	691.68	0	0	0	0	689.91	0	706.87	714.85	701.68	696.4	0
2.7485e+13	0	0	0	0	0	696.97	712.34	0	714.49	0	0	0	698.26	0	691.09	0	0	0	0	0	0	0	0	0	0	0	0	0	0	0	715.77	0	0	0	0	699	0	692.19	0	0	0	0	0	0	709.04	699.83	0	698.4	0
2.7543e+13	0	0	0	0	0	696.21	706.74	0	707.92	0	0	0	0	0	691.49	0	0	0	0	0	0	0	0	0	0	0	0	0	0	0	710.5	0	0	0	0	692.3	0	693.11	0	0	0	0	0	0	707.72	691.31	0	699.32	0
2.7601e+13	0	0	0	0	0	694.75	702.83	0	703.43	0	0	0	0	0	691.86	0	0	0	0	0	0	0	0	0	0	0	0	0	0	0	706.87	0	0	0	0	0	0	693.51	0	0	0	0	0	0	705.99	0	0	699.27	0
2.7659e+13	0	0	0	0	0	692.96	699.64	0	699.87	0	0	0	0	0	691.97	0	0	0	0	0	0	0	0	0	0	0	0	0	0	0	703.92	0	0	0	0	0	0	693.48	0	0	0	0	0	0	704.26	0	0	698.77	0
2.7718e+13	0	0	0	0	0	690.09	696.67	0	696.48	0	0	0	0	0	691.83	0	0	0	0	0	0	0	0	0	0	0	0	0	0	0	701.34	0	0	0	0	0	0	693.15	0	0	0	0	0	0	702.59	0	0	698.03	0
2.7776e+13	0	0	0	0	0	0	693.54	0	692.99	0	0	0	0	0	691.48	0	0	0	0	0	0	0	0	0	0	0	0	0	0	0	698.87	0	0	0	0	0	0	692.6	0	0	0	0	0	0	700.97	0	0	697.17	0
2.7834e+13	736.25	710.26	0	0	0	0	750.82	709.48	777.34	748.81	0	0	759.91	0	693.27	731.35	0	0	0	740.73	703.54	0	0	0	0	0	0	0	0	707.99	746.96	751.76	0	0	0	723.26	0	693.77	719.06	0	0	725.33	703.54	0	699.83	759.75	748.2	697.33	0
2.7892e+13	0	691.38	0	0	0	696.36	719.27	0	721.1	693.52	0	0	706.11	0	692.62	0	0	0	0	0	0	0	0	0	0	0	0	0	0	0	721.74	697.64	0	0	0	704.6	0	693.39	0	0	0	0	0	0	709.96	707.29	692.55	698.2	0
2.795e+13	0	0	0	0	0	697.11	711.18	0	711.66	0	0	0	694.99	0	692.65	0	0	0	0	0	0	0	0	0	0	0	0	0	0	0	714.15	0	0	0	0	696.63	0	694.24	0	0	0	0	0	0	709.7	696.85	0	699.89	0
2.8008e+13	0	0	0	0	0	696.06	706.37	0	706.43	0	0	0	0	0	692.99	0	0	0	0	0	0	0	0	0	0	0	0	0	0	0	709.68	0	0	0	0	0	0	694.82	0	0	0	0	0	0	708.03	0	0	700.32	0
2.8066e+13	0	0	0	0	0	694.54	702.77	0	702.51	0	0	0	0	0	693.18	0	0	0	0	0	0	0	0	0	0	0	0	0	0	0	706.4	0	0	0	0	0	0	694.95	0	0	0	0	0	0	706.24	0	0	700.03	0
2.8124e+13	0	0	0	0	0	692.71	699.71	0	699.25	0	0	0	0	0	693.15	0	0	0	0	0	0	0	0	0	0	0	0	0	0	0	703.64	0	0	0	0	0	0	694.72	0	0	0	0	0	0	704.51	0	0	699.41	0
2.8182e+13	0	0	0	0	0	0	696.83	0	696.04	0	0	0	0	0	692.92	0	0	0	0	0	0	0	0	0	0	0	0	0	0	0	701.18	0	0	0	0	0	0	694.27	0	0	0	0	0	0	702.85	0	0	698.61	0
2.8241e+13	0	0	0	0	0	0	693.8	0	692.67	0	0	0	0	0	692.53	0	0	0	0	0	0	0	0	0	0	0	0	0	0	0	698.79	0	0	0	0	0	0	693.64	0	0	0	0	0	0	701.24	0	0	697.71	0
2.8299e+13	690.4	701.65	0	0	0	692.82	731.53	0	734.71	709.45	0	0	720.73	0	694.09	0	0	0	0	699.57	694.55	0	0	0	0	0	0	0	0	697.79	731.71	712.99	0	0	0	713.76	691.02	694.66	0	0	0	0	694.55	0	706.75	720.81	708.86	698.06	0
2.8357e+13	0	0	0	0	0	697.85	716.4	0	716.44	0	0	0	701.02	0	693.72	0	0	0	0	0	0	0	0	0	0	0	0	0	0	0	718.22	690.87	0	0	0	701.12	690.47	694.96	0	0	0	0	0	0	710.31	702.38	0	700.04	0
2.8415e+13	0	0	0	0	0	697.5	710.03	0	709.58	0	0	0	691.56	0	693.97	0	0	0	0	0	0	0	0	0	0	0	0	0	0	0	712.38	0	0	0	0	694.48	690.33	695.76	0	0	0	0	0	0	709.05	694.09	0	701.2	0
2.8473e+13	0	0	0	0	0	696.21	705.81	0	705.19	0	0	0	0	0	694.24	0	0	0	0	0	0	0	0	0	0	0	0	0	0	0	708.55	0	0	0	0	0	690.47	696.11	0	0	0	0	0	0	707.32	0	0	701.26	0
2.8531e+13	0	0	0	0	0	694.6	702.49	0	701.68	0	0	0	0	0	694.31	0	0	0	0	0	0	0	0	0	0	0	0	0	0	0	705.57	0	0	0	0	0	690.59	696.03	0	0	0	0	0	0	705.61	0	0	700.79	0
2.8589e+13	0	0	0	0	0	692.72	699.58	0	698.62	0	0	0	0	0	694.18	0	0	0	0	0	0	0	0	0	0	0	0	0	0	0	702.98	0	0	0	0	0	690.58	695.68	0	0	0	0	0	0	703.98	0	0	700.07	0
2.8647e+13	0	0	0	0	0	0	696.78	0	695.6	0	0	0	0	0	693.88	0	0	0	0	0	0	0	0	0	0	0	0	0	0	0	700.63	0	0	0	0	0	690.41	695.14	0	0	0	0	0	0	702.4	0	0	699.21	0
2.8705e+13	969.7	0	0	0	0	0	0	965.42	976.92	972.5	0	690.54	974.28	0	695.57	968.92	0	0	0	970.73	0	0	0	0	0	0	0	0	0	0	700.42	972.95	0	0	0	0	692.57	696.26	967.06	0	0	968.04	0	0	700.05	974.6	972.38	699.32	0
2.8763e+13	0	694.98	0	0	0	697.11	723.17	0	724.73	698.61	0	0	710.08	0	694.91	0	0	0	0	0	0	0	0	0	0	0	0	0	0	690.73	723.18	702.27	0	0	0	707.55	691.98	695.61	0	0	0	0	0	0	709.88	711.26	697.72	699.68	0
2.8822e+13	0	0	0	0	0	698.67	713.82	0	713.67	0	0	0	697.52	0	694.91	0	0	0	0	0	0	0	0	0	0	0	0	0	0	0	714.7	0	0	0	0	698.76	691.58	696.34	0	0	0	0	0	0	710.23	699.4	0	701.7	0
2.888e+13	0	0	0	0	0	697.75	708.74	0	708.15	0	0	690.03	0	0	695.23	0	0	0	0	0	0	0	0	0	0	0	0	0	0	0	710.09	0	0	0	690.36	692.73	691.58	696.98	0	0	0	0	0	0	708.64	691.85	0	702.31	0
2.8938e+13	0	0	0	0	0	696.31	705.06	0	704.26	0	0	690.35	0	0	695.41	0	0	0	0	0	0	0	0	0	0	0	0	0	0	0	706.81	0	0	0	690.49	0	691.7	697.12	0	0	0	0	0	0	706.88	0	0	702.07	0
2.8996e+13	0	0	0	0	0	694.67	702.03	0	701.02	0	0	690.42	0	0	695.37	0	0	0	0	0	0	0	0	0	0	0	0	0	0	0	704.09	0	0	0	690.03	0	691.74	696.91	0	0	0	0	0	0	705.18	0	0	701.44	0
2.9054e+13	0	0	0	0	0	692.75	699.26	0	698.08	0	0	690.23	0	0	695.14	0	0	0	0	0	0	0	0	0	0	0	0	0	0	0	701.72	0	0	0	0	0	691.65	696.47	0	0	0	0	0	0	703.55	0	0	700.63	0
2.9112e+13	0	0	0	0	0	0	696.56	0	695.2	0	0	0	0	0	694.77	0	0	0	0	0	0	0	0	0	0	0	0	0	0	0	699.43	0	0	0	0	0	691.42	695.88	0	0	0	0	0	0	701.97	0	0	699.71	0
2.917e+13	706.78	707.73	0	0	0	691.99	735.65	0	747.41	720.79	0	691.5	731.73	0	696.24	699.96	0	0	0	712.66	700.15	0	0	0	0	0	0	0	0	704.32	736.48	724.38	0	0	0	720.46	693.43	696.78	0	0	690.25	693.78	700.15	0	704.12	732.43	720.09	699.69	0
2.9228e+13	0	689.98	0	0	0	699.34	718.21	0	719.62	691.02	0	690.82	704.28	0	695.81	0	0	0	0	0	0	0	0	0	0	0	0	0	0	0	718.78	695.48	0	0	0	703.84	692.92	696.8	0	0	0	0	0	0	710.66	705.88	0	701.46	0
2.9286e+13	0	0	0	0	0	699.3	711.67	0	711.7	0	0	691.01	694.81	0	696.07	0	0	0	0	0	0	0	0	0	0	0	0	0	0	0	712.53	0	0	0	690.71	696.83	692.73	697.65	0	0	0	0	0	0	709.75	696.96	0	702.89	0
2.9345e+13	0	0	0	0	0	698.02	707.5	0	707.04	0	0	691.42	0	0	696.38	0	0	0	0	0	0	0	0	0	0	0	0	0	0	0	708.64	0	0	0	691.37	690.52	692.78	698.07	0	0	0	0	0	0	708.05	0	0	703.05	0
2.9403e+13	0	0	0	0	0	696.49	704.24	0	703.46	0	0	691.61	0	0	696.45	0	0	0	0	0	0	0	0	0	0	0	0	0	0	0	705.65	0	0	0	691.29	0	692.84	698.03	0	0	0	0	0	0	706.33	0	0	702.59	0
2.9461e+13	0	0	0	0	0	694.81	701.46	0	700.41	0	0	691.54	0	0	696.31	0	0	0	0	0	0	0	0	0	0	0	0	0	0	0	703.12	0	0	0	690.72	0	692.81	697.69	0	0	0	0	0	0	704.68	0	0	701.85	0
2.9519e+13	0	0	0	0	0	692.85	698.82	0	697.51	0	0	691.26	0	0	695.99	0	0	0	0	0	0	0	0	0	0	0	0	0	0	0	700.83	0	0	0	0	0	692.65	697.16	0	0	0	0	0	0	703.09	0	0	700.97	0
2.9577e+13	0	0	0	0	0	0	696.19	0	694.74	0	0	690.78	0	0	695.56	0	0	0	0	0	0	0	0	0	0	0	0	0	0	0	698.6	0	0	0	0	0	692.35	696.51	0	0	0	0	0	0	701.54	0	0	700.01	0
2.9635e+13	0	699.43	0	0	0	697.85	725.91	0	730.33	704.36	0	692.36	714.97	0	696.86	0	0	690.52	0	691.5	691.88	0	0	0	0	0	0	0	0	694.93	726.05	707.23	0	0	0	711.31	694.19	697.4	0	0	691.14	0	691.88	0	709.06	716.64	703.56	700.65	0
2.9693e+13	0	0	0	0	0	700.64	715.51	0	716.22	0	0	692.05	700.15	0	696.77	0	0	690.03	0	0	0	0	0	0	0	0	0	0	0	0	715.89	0	0	0	690.68	701.06	693.8	698.06	0	0	690.63	0	0	0	710.72	702.27	0	702.73	0
2.9751e+13	0	0	0	0	0	699.75	710.26	0	710	0	0	692.36	691.81	0	697.14	0	0	0	0	0	0	0	0	0	0	0	0	0	0	0	710.91	0	0	0	692.02	695.08	693.77	698.82	0	0	690.56	0	0	0	709.29	694.92	0	703.52	0
2.9809e+13	0	0	0	0	0	698.3	706.61	0	705.9	0	0	692.64	0	0	697.35	0	690.05	0	0	0	0	0	0	0	0	0	0	0	0	0	707.5	0	0	0	692.36	0	693.85	699.02	0	0	690.69	0	0	0	707.57	0	0	703.36	0
2.9868e+13	0	0	0	0	0	696.69	703.62	0	702.55	0	0	692.69	0	0	697.3	0	0	0	0	0	0	0	0	0	0	0	0	0	0	0	704.74	0	0	0	692.06	0	693.86	698.81	0	0	690.76	0	0	0	705.89	0	0	702.76	0
2.9926e+13	0	0	0	0	0	694.97	700.98	0	699.67	0	0	692.51	0	0	697.06	0	0	0	0	0	0	0	0	0	0	0	0	0	0	0	702.35	0	0	0	691.37	0	693.75	698.36	0	0	690.7	0	0	0	704.27	0	0	701.95	0
2.9984e+13	0	0	0	0	0	692.94	698.44	0	696.79	0	0	692.15	0	0	696.67	0	0	0	0	0	0	0	0	0	0	0	0	0	0	0	700.09	0	0	0	690.25	0	693.53	697.76	0	0	690.49	0	0	0	702.72	0	0	701.05	0
3.0042e+13	737.3	714.59	0	0	0	690.8	745.82	710.59	779.35	750.15	0	693.85	758.52	0	698.01	733.06	0	691.8	0	741.64	706.16	0	0	0	0	0	0	0	0	710.6	746.5	752.78	0	0	0	729.21	695.42	698.57	720.38	0	692.57	726.81	706.16	691.07	701.35	762.42	748.96	700.8	0
3.01e+13	0	693.76	0	0	0	701.2	721.13	0	722.42	696.08	0	693.19	707.37	0	697.45	0	0	691.35	0	0	0	0	0	0	0	0	0	0	0	0	720.93	699.58	0	0	690.3	706.68	694.89	698.31	0	0	691.96	0	0	690.74	710.94	709.68	694.89	701.91	0
3.0158e+13	0	0	0	0	0	701.52	713.61	0	713.2	0	0	693.23	697.07	0	697.65	0	690.06	690.97	0	0	0	0	0	0	0	0	0	0	0	0	713.79	0	0	0	692.41	698.92	694.67	699.24	0	0	691.64	0	0	690.38	710.53	699.61	0	703.54	0
3.0216e+13	0	0	0	0	0	700.2	709.16	0	708.18	0	0	693.52	0	0	697.98	0	690.77	690.8	0	0	0	0	0	0	0	0	0	0	0	0	709.62	0	0	0	693.28	693.47	694.72	699.77	0	0	691.67	0	0	690.1	708.89	692.8	0	703.85	0
3.0274e+13	0	0	0	0	0	698.61	705.84	0	704.54	0	0	693.68	0	0	698.08	0	690.79	690.77	0	0	0	0	0	0	0	0	0	0	0	0	706.54	0	0	0	693.28	0	694.77	699.76	0	0	691.76	0	0	0	707.18	0	0	703.48	0
3.0332e+13	0	0	0	0	0	696.94	703.02	0	701.45	0	0	693.62	0	0	697.93	0	690.24	690.74	0	0	0	0	0	0	0	0	0	0	0	0	703.96	0	0	0	692.82	0	694.72	699.42	0	0	691.76	0	0	0	705.53	0	0	702.79	0
3.0391e+13	0	0	0	0	0	695.16	700.48	0	698.68	0	0	693.36	0	0	697.61	0	0	690.64	0	0	0	0	0	0	0	0	0	0	0	0	701.67	0	0	0	692.02	0	694.54	698.88	0	0	691.62	0	0	0	703.95	0	0	701.95	0
3.0449e+13	0	0	0	0	0	693.08	698.01	0	695.91	0	0	692.95	0	0	697.16	0	0	690.45	0	0	0	0	0	0	0	0	0	0	0	0	699.46	0	0	0	690.88	0	694.25	698.21	0	0	691.35	0	0	0	702.42	0	0	701.02	0
3.0507e+13	692.56	704.53	0	0	0	698.43	731.5	0	735.09	711.64	0	694.46	721.21	0	698.3	0	0	692.59	0	701.29	696.79	0	0	0	0	0	0	0	0	699.26	730.65	714.05	0	0	690.38	716.62	695.95	698.87	0	0	693.29	0	696.79	691.82	707.82	724.53	710.69	701.01	0
3.0565e+13	0	0	0	0	0	703.04	718.01	0	717.35	0	0	694.07	702.71	0	698.04	0	0	692.13	0	0	0	0	0	0	0	0	0	0	0	0	717.71	693.35	0	0	692.44	703.54	695.51	699.33	0	0	692.79	0	0	691.46	711.48	705.45	0	703.06	0
3.0623e+13	0	0	0	0	0	702.15	712.08	0	710.72	0	0	694.3	694.49	0	698.38	0	691.16	691.84	0	0	0	0	0	0	0	0	0	0	0	0	712.17	0	0	0	693.97	697.2	695.46	700.19	0	0	692.63	0	0	691.14	710.25	697.47	0	704.11	0
3.0681e+13	0	0	0	0	0	700.55	708.17	0	706.56	0	0	694.55	0	0	698.64	0	691.68	691.74	0	0	0	0	0	0	0	0	0	0	0	0	708.56	0	0	0	694.35	691.68	695.54	700.47	0	0	692.69	0	0	690.94	708.53	690.94	0	704.08	0
3.0739e+13	0	0	0	0	0	698.86	705.09	0	703.25	0	0	694.59	0	0	698.63	0	691.48	691.7	0	0	0	0	0	0	0	0	0	0	0	0	705.72	0	0	0	694.11	0	695.54	700.29	0	0	692.73	0	0	690.81	706.84	0	0	703.56	0
3.0797e+13	0	0	0	0	0	697.14	702.42	0	700.41	0	0	694.43	0	0	698.4	0	690.83	691.63	0	0	0	0	0	0	0	0	0	0	0	0	703.29	0	0	0	693.51	0	695.42	699.85	0	0	692.65	0	0	690.71	705.23	0	0	702.81	0
3.0855e+13	0	0	0	0	0	695.32	699.93	0	697.68	0	0	694.09	0	0	698.02	0	0	691.48	0	0	0	0	0	0	0	0	0	0	0	0	701.07	0	0	0	692.64	0	695.19	699.24	0	0	692.44	0	0	690.58	703.68	0	0	701.93	0
3.0913e+13	969.93	0	0	0	0	691.92	699.29	965.61	977.1	972.77	0	695.73	974.63	0	699.25	969.14	0	693.67	0	970.97	0	0	0	0	0	0	0	0	0	0	700.87	973.24	0	0	692.85	0	696.95	699.94	967.26	0	694.46	968.25	0	692.82	701.1	974.99	972.65	701.62	0
3.0972e+13	0	697.5	0	0	0	703.21	724.53	0	723.82	700.89	0	695.03	711.5	0	698.59	0	0	693.25	0	0	0	0	0	0	0	0	0	0	0	692.54	723.84	703.77	0	0	692.46	710.24	696.4	699.39	0	0	693.9	0	0	692.5	711.18	714.28	699.9	702.07	0
3.103e+13	0	0	0	0	0	704.02	715.52	0	713.66	0	0	695	699.66	0	698.67	0	691.19	692.86	0	0	0	0	0	0	0	690.05	0	0	0	0	715.42	0	0	0	694.42	701.26	696.11	700.25	0	0	693.56	0	0	692.13	711.52	702.43	0	704	0
3.1088e+13	0	0	0	0	0	702.55	710.61	0	708.55	0	0	695.31	692.18	0	699.03	0	692.34	692.66	0	0	0	0	0	0	0	0	0	0	0	0	710.88	0	0	0	695.29	695.8	696.15	700.87	0	0	693.55	0	0	691.84	709.94	695.69	0	704.53	0
3.1146e+13	0	0	0	0	0	700.8	707.12	0	704.95	0	0	695.47	0	0	699.17	0	692.51	692.58	0	0	0	0	0	0	0	0	0	0	0	0	707.66	0	0	0	695.31	0	696.21	700.93	0	0	693.61	0	0	691.67	708.22	0	0	704.26	0
3.1204e+13	0	0	0	0	0	699.05	704.23	0	701.94	0	0	695.4	0	0	699.06	0	692.12	692.52	0	0	0	0	0	0	0	0	0	0	0	0	705.02	0	0	0	694.85	0	696.16	700.63	0	0	693.59	0	0	691.55	706.55	0	0	703.62	0
3.1262e+13	0	0	0	0	0	697.29	701.7	0	699.3	0	0	695.15	0	0	698.77	0	691.36	692.4	0	0	0	0	0	0	0	0	0	0	0	0	702.7	0	0	0	694.12	0	695.98	700.11	0	0	693.44	0	0	691.43	704.97	0	0	702.81	0
3.132e+13	0	0	0	0	0	695.43	699.26	0	696.62	0	0	694.75	0	0	698.34	0	690.08	692.2	0	0	0	0	0	0	0	0	0	0	0	0	700.52	0	0	0	693.18	0	695.7	699.46	0	0	693.18	0	0	691.26	703.44	0	0	701.91	0
3.1378e+13	708.26	710.7	0	0	0	697.73	738.93	0	744.01	723.12	0	696.18	732.64	0	699.37	701.83	0	694.24	0	713.7	702.8	0	0	0	0	0	0	0	0	705.02	737.82	724.78	0	0	693.27	724.5	697.28	699.96	0	0	695.03	695.14	702.8	693.39	705.72	737.01	722.13	701.53	0
3.1436e+13	0	692.38	0	0	0	705.33	720.22	0	718.54	693.62	0	695.71	706.01	0	698.96	0	690.82	693.81	0	0	0	0	0	0	0	690.35	0	0	0	0	719.92	697.25	0	0	694.57	706.39	696.79	700.09	0	0	694.51	0	0	693.05	712.3	708.8	692.47	703.33	0
3.1495e+13	0	0	0	0	0	704.49	713.5	0	711.32	0	0	695.93	697.08	0	699.27	0	692.74	693.5	0	0	0	0	0	0	0	690.15	0	0	0	0	713.65	0	0	0	696.02	699.4	696.68	701.01	0	0	694.34	0	0	692.73	711.31	700.02	0	704.7	0
3.1553e+13	0	0	0	0	0	702.72	709.32	0	707.05	0	0	696.2	0	0	699.57	0	693.38	693.38	0	0	0	0	0	0	0	0	0	0	0	0	709.77	0	0	0	696.36	694.38	696.76	701.4	0	0	694.39	0	0	692.5	709.59	693.8	0	704.83	0
3.1611e+13	0	0	0	0	0	700.9	706.16	0	703.76	0	0	696.25	0	0	699.62	0	693.26	693.32	0	0	0	0	0	0	0	0	0	0	0	0	706.85	0	0	0	696.07	0	696.79	701.3	0	0	694.41	0	0	692.35	707.88	0	0	704.38	0
3.1669e+13	0	0	0	0	0	699.11	703.45	0	700.96	0	0	696.09	0	0	699.44	0	692.73	693.23	0	0	0	0	0	0	0	0	0	0	0	0	704.36	0	0	0	695.45	0	696.69	700.9	0	0	694.33	0	0	692.22	706.25	0	0	703.67	0
3.1727e+13	0	0	0	0	0	697.33	701.01	0	698.37	0	0	695.75	0	0	699.09	0	691.85	693.08	0	0	0	0	0	0	0	0	0	0	0	0	702.15	0	0	0	694.62	0	696.47	700.33	0	0	694.12	0	0	692.08	704.69	0	0	702.82	0
3.1785e+13	0	0	0	0	0	695.44	698.64	0	695.81	0	0	695.3	0	0	698.63	0	690.45	692.85	0	0	0	0	0	0	0	0	0	0	0	0	700	0	0	0	693.62	0	696.15	699.65	0	0	693.81	0	0	691.89	703.19	0	0	701.9	0
3.1843e+13	0	701.73	0	0	0	704.24	727.06	0	727.9	706.4	0	696.57	716.64	0	699.53	0	690.41	694.75	0	693.67	693.84	0	690.54	0	0	0	0	0	0	696.44	727.5	708.8	0	690.15	694.42	714.56	697.58	700.18	0	0	695.49	0	693.84	693.9	710.99	720.08	705.49	702.28	690.12
3.1901e+13	0	0	0	0	0	706.2	716.62	0	715.09	0	0	696.44	702.24	0	699.49	0	692.75	694.34	0	0	0	0	0	0	0	691.02	0	0	0	0	717.2	692.07	0	0	696.38	703.64	697.23	700.9	0	0	695.1	0	0	693.56	712.52	705.16	0	704.45	0
3.1959e+13	0	0	0	0	0	704.66	711.43	0	709.44	0	0	696.77	694.85	0	699.88	0	694.02	694.12	0	0	0	0	0	0	0	690	0	0	0	0	712.18	0	0	0	697.24	697.81	697.25	701.63	0	0	695.08	0	0	693.28	711.02	697.96	0	705.24	0
3.2018e+13	0	0	0	0	0	702.78	707.88	0	705.7	0	0	696.96	0	0	700.09	0	694.25	694.03	0	0	0	0	690.03	0	0	0	0	0	0	0	708.79	0	0	0	697.2	692.91	697.33	701.79	0	0	695.13	0	0	693.11	709.26	691.91	0	705.08	0
3.2076e+13	0	0	0	0	0	700.94	705	0	702.64	0	0	696.9	0	0	700.04	0	693.92	693.96	0	0	0	0	690.1	0	0	0	0	0	0	0	706.08	0	0	0	696.7	0	697.31	701.55	0	0	695.1	0	0	692.98	707.58	0	0	704.5	0
3.2134e+13	0	0	0	0	0	699.14	702.49	0	700.01	0	0	696.65	0	0	699.78	0	693.26	693.84	0	0	0	0	690.01	0	0	0	0	0	0	0	703.72	0	0	0	695.96	0	697.16	701.08	0	0	694.95	0	0	692.85	705.98	0	0	703.72	0
3.2192e+13	0	0	0	0	0	697.34	700.13	0	697.41	0	0	696.25	0	0	699.38	0	692.32	693.65	0	0	0	0	0	0	0	0	0	0	0	0	701.59	0	0	0	695.06	0	696.89	700.46	0	0	694.69	0	0	692.69	704.45	0	0	702.84	0
3.225e+13	738.31	718.45	0	0	0	696.1	747.26	711.62	773.18	752.83	0	697.59	762.23	0	700.34	734.39	692.21	695.58	0	742.97	709.4	0	691.84	0	0	0	0	0	0	709.13	748.87	752.76	0	691.04	695.18	735.8	698.38	700.88	721.61	0	696.43	728.18	709.4	694.69	703.11	768.01	751.63	702.34	690.93
3.2308e+13	0	695.95	0	0	0	706.63	721.8	0	721.09	698.39	0	697	709.64	0	699.81	0	692.51	695.16	0	0	0	0	691.17	0	0	690.9	0	0	0	690.6	722.45	700.92	0	690.77	696.09	709.59	697.85	700.68	0	0	695.88	0	0	694.37	712.95	712.43	697.45	703.61	690.76
3.2366e+13	0	0	0	0	0	706.26	714.43	0	712.6	0	0	697.18	699.56	0	700.06	0	694.39	694.83	0	0	0	0	690.78	0	0	691.51	0	0	0	0	715.21	0	0	690.45	697.7	701.58	697.68	701.62	0	0	695.68	0	0	694.04	712.4	702.38	0	705.31	690.56
3.2424e+13	0	0	0	0	0	704.5	710.09	0	707.97	0	0	697.51	692.71	0	700.43	0	695.07	694.69	0	0	0	0	690.79	0	0	0	0	0	0	0	711.01	0	0	690.14	698.08	696.46	697.77	702.14	0	0	695.73	0	0	693.81	710.7	696.14	0	705.63	690.35
3.2482e+13	0	0	0	0	0	702.62	706.9	0	704.6	0	0	697.6	0	0	700.54	0	694.97	694.63	0	0	0	0	690.89	0	0	0	0	0	0	0	707.96	0	0	0	697.77	691.1	697.84	702.13	0	0	695.77	0	0	693.67	708.95	690.05	0	705.26	690.13
3.2541e+13	0	0	0	0	0	700.79	704.21	0	701.75	0	0	697.45	0	0	700.4	0	694.46	694.54	0	0	0	0	690.88	0	0	0	0	0	0	0	705.42	0	0	0	697.13	0	697.77	701.79	0	0	695.7	0	0	693.55	707.3	0	0	704.58	0
3.2599e+13	0	0	0	0	0	699.01	701.82	0	699.23	0	0	697.12	0	0	700.09	0	693.67	694.4	0	0	0	0	690.73	0	0	0	0	0	0	0	703.17	0	0	0	696.3	0	697.58	701.26	0	0	695.5	0	0	693.42	705.73	0	0	703.75	0
3.2657e+13	0	0	0	0	0	697.21	699.5	0	696.67	0	0	696.66	0	0	699.65	0	692.65	694.18	0	0	0	0	690.41	0	0	0	0	0	0	0	701.08	0	0	0	695.34	0	697.28	700.6	0	0	695.19	0	0	693.24	704.23	0	0	702.85	0
3.2715e+13	694.4	706.35	0	0	0	703.16	730.69	0	734.26	713.39	0	697.84	724.24	0	700.47	0	692.76	695.98	0	702.96	698.86	0	692.35	0	0	0	0	0	0	701.17	732.47	715.46	0	691.61	695.67	720.15	698.63	700.94	0	0	696.78	0	698.86	695.15	709.99	727.42	712.65	702.66	691.57
3.2773e+13	0	691.3	0	0	0	707.35	717.81	0	717.08	691.71	0	697.57	705.22	0	700.27	0	694.4	695.57	0	0	0	0	691.76	0	0	691.99	0	0	0	0	719.28	695.83	0	691.32	697.59	706.08	698.21	701.46	0	0	696.33	0	0	694.82	713.52	707.69	690.42	704.87	691.38
3.2831e+13	0	0	0	0	0	706.12	712.25	0	710.71	0	0	697.89	697.21	0	700.68	0	695.65	695.33	0	0	0	0	691.56	0	0	691.52	0	0	0	0	713.67	0	0	691.02	698.68	699.74	698.21	702.31	0	0	696.27	0	0	694.54	712.16	700	0	705.94	691.17
3.2889e+13	0	0	0	0	0	704.28	708.6	0	706.73	0	0	698.13	690.48	0	700.96	0	695.88	695.25	0	0	0	0	691.62	0	0	0	0	0	0	0	710.03	0	0	690.76	698.7	694.99	698.32	702.58	0	0	696.34	0	0	694.36	710.39	694.28	0	705.92	690.95
3.2947e+13	0	0	0	0	0	702.42	705.71	0	703.59	0	0	698.11	0	0	700.97	0	695.53	695.2	0	0	0	0	691.66	0	0	0	0	0	0	0	707.24	0	0	690.56	698.21	0	698.34	702.41	0	0	696.33	0	0	694.24	708.67	0	0	705.39	690.76
3.3005e+13	0	0	0	0	0	700.62	703.21	0	700.89	0	0	697.87	0	0	700.75	0	694.87	695.09	0	0	0	0	691.58	0	0	0	0	0	0	0	704.84	0	0	690.4	697.47	0	698.22	701.98	0	0	696.2	0	0	694.12	707.05	0	0	704.64	690.58
3.3063e+13	0	0	0	0	0	698.85	700.92	0	698.38	0	0	697.48	0	0	700.38	0	694	694.91	0	0	0	0	691.36	0	0	0	0	0	0	0	702.68	0	0	690.24	696.57	0	697.98	701.39	0	0	695.95	0	0	693.97	705.51	0	0	703.77	690.42
3.3122e+13	970.14	0	0	0	0	696.25	700.63	965.79	977.15	973.03	0	698.75	974.95	0	701.3	969.34	694.2	696.74	0	971.19	0	0	693.41	0	0	0	0	0	0	0	702.75	973.5	0	692.41	696.72	0	699.4	701.77	967.45	0	697.6	968.44	0	695.88	702.89	975.33	972.9	703.25	692.42
3.318e+13	0	699.36	0	0	0	706.66	723.72	0	724.45	702.6	0	698.07	713.89	0	700.67	0	694.12	696.32	0	0	691.22	0	692.81	0	0	691.03	0	0	0	694.07	725.5	704.92	0	692.15	696.89	713.13	698.86	701.28	0	0	697.04	0	691.22	695.58	713.37	716.66	701.83	703.85	692.24
3.3238e+13	0	0	0	0	0	707.43	715.36	0	714.19	0	0	698.15	702.03	0	700.84	0	695.9	695.96	0	0	0	0	692.39	0	0	692.57	0	0	0	0	716.92	690.73	0	691.84	698.8	703.68	698.62	702.21	0	0	696.76	0	0	695.25	713.51	704.59	0	705.88	692.03
3.3296e+13	0	0	0	0	0	705.85	710.81	0	709.1	0	0	698.51	695.24	0	701.25	0	696.58	695.81	0	0	0	0	692.31	0	0	691.38	0	0	0	0	712.33	0	0	691.55	699.39	698.26	698.72	702.85	0	0	696.81	0	0	695.02	711.82	698.09	0	706.41	691.8
3.3354e+13	0	0	0	0	0	704	707.56	0	705.59	0	0	698.65	0	0	701.43	0	696.47	695.77	0	0	0	0	692.36	0	0	0	0	0	0	0	709.11	0	0	691.32	699.15	693.67	698.81	702.93	0	0	696.87	0	0	694.89	710.03	692.47	0	706.13	691.58
3.3412e+13	0	0	0	0	0	702.17	704.87	0	702.66	0	0	698.54	0	0	701.34	0	695.94	695.7	0	0	0	0	692.34	0	0	0	0	0	0	0	706.52	0	0	691.14	698.52	0	698.78	702.64	0	0	696.82	0	0	694.78	708.35	0	0	705.49	691.38
3.347e+13	0	0	0	0	0	700.39	702.51	0	700.12	0	0	698.24	0	0	701.05	0	695.17	695.57	0	0	0	0	692.2	0	0	0	0	0	0	0	704.24	0	0	690.99	697.7	0	698.62	702.14	0	0	696.64	0	0	694.65	706.76	0	0	704.68	691.21
3.3528e+13	0	0	0	0	0	698.63	700.26	0	697.61	0	0	697.8	0	0	700.64	0	694.23	695.36	0	0	0	0	691.92	0	0	0	0	0	0	0	702.16	0	0	690.83	696.76	0	698.34	701.51	0	0	696.35	0	0	694.49	705.25	0	0	703.79	691.05
3.3586e+13	709.72	710.96	0	0	0	700.8	737.42	0	745.06	724.05	0	698.9	736.35	0	701.4	703.5	694.29	697.08	0	714.34	704.2	0	693.81	0	0	0	0	0	0	706.25	739.86	726.1	0	692.93	696.79	728.17	699.62	701.74	690.04	0	697.86	696.46	704.2	696.3	707.8	739.33	723.71	703.24	693.01
3.3645e+13	0	694.15	0	0	0	708.27	719.61	0	719.34	695.72	0	698.47	708.34	0	701.05	0	695.75	696.66	0	0	0	0	693.25	0	0	692.74	0	0	0	0	721.51	698.96	0	692.66	698.41	708.71	699.15	701.97	0	0	697.36	0	0	695.98	714.38	710.59	694.65	705.23	692.84
3.3703e+13	0	0	0	0	0	707.47	713.37	0	712.07	0	0	698.77	699.5	0	701.44	0	697.1	696.4	0	0	0	0	693.02	0	0	692.8	0	0	0	0	715.14	0	0	692.36	699.85	701.65	699.09	702.93	0	0	697.26	0	0	695.69	713.25	702.04	0	706.63	692.64
3.3761e+13	0	0	0	0	0	705.68	709.48	0	707.8	0	0	699.07	693.1	0	701.79	0	697.35	696.31	0	0	0	0	693.03	0	0	691.1	0	0	0	0	711.23	0	0	692.08	700.02	696.85	699.23	703.33	0	0	697.35	0	0	695.51	711.46	696.32	0	706.75	692.44
3.3819e+13	0	0	0	0	0	703.81	706.53	0	704.59	0	0	699.1	0	0	701.85	0	696.99	696.27	0	0	0	0	693.06	0	0	0	0	0	0	0	708.33	0	0	691.88	699.57	692.03	699.29	703.23	0	0	697.37	0	0	695.4	709.7	690.77	0	706.28	692.24
3.3877e+13	0	0	0	0	0	701.99	704	0	701.84	0	0	698.9	0	0	701.68	0	696.33	696.19	0	0	0	0	692.98	0	0	0	0	0	0	0	705.88	0	0	691.71	698.83	0	699.21	702.84	0	0	697.27	0	0	695.3	708.06	0	0	705.56	692.05
3.3935e+13	0	0	0	0	0	700.23	701.74	0	699.39	0	0	698.54	0	0	701.34	0	695.48	696.03	0	0	0	0	692.78	0	0	0	0	0	0	0	703.7	0	0	691.56	697.95	0	698.99	702.28	0	0	697.04	0	0	695.16	706.5	0	0	704.71	691.87
3.3993e+13	0	0	0	0	0	698.46	699.53	0	696.9	0	0	698.06	0	0	700.88	0	694.48	695.79	0	0	0	0	692.45	0	0	0	0	0	0	0	701.68	0	0	691.38	696.96	0	698.68	701.61	0	0	696.71	0	0	694.98	705.02	0	0	703.8	691.7
3.4051e+13	0	702.87	0	0	0	706.3	727.01	0	728.88	707.39	0	699.03	719.32	0	701.55	0	695.26	697.39	0	695.2	695.45	0	694.2	0	0	690.82	0	0	0	698.17	729.32	709.93	0	693.41	697.62	716.85	699.83	701.92	0	0	698.07	0	695.45	696.71	713.2	721.16	706.86	704.1	693.61
3.4109e+13	0	0	0	0	0	708.58	716.77	0	716	0	0	698.96	704.51	0	701.58	0	697.25	697.01	0	0	0	0	693.76	0	0	693.49	0	0	0	0	718.82	694.13	0	693.12	699.72	705.56	699.52	702.76	0	0	697.72	0	0	696.38	714.55	706.59	0	706.4	693.42
3.4168e+13	0	0	0	0	0	707.19	711.77	0	710.36	0	0	699.34	697.25	0	702.03	0	698.05	696.84	0	0	0	0	693.68	0	0	692.6	0	0	0	0	713.74	0	0	692.85	700.59	699.84	699.59	703.53	0	0	697.74	0	0	696.14	712.93	699.84	0	707.18	693.21
3.4226e+13	0	0	0	0	0	705.36	708.36	0	706.65	0	0	699.54	690.97	0	702.28	0	697.95	696.8	0	0	0	0	693.71	0	0	690.5	0	0	0	0	710.31	0	0	692.62	700.45	695.4	699.72	703.71	0	0	697.84	0	0	696	711.12	694.62	0	707	693.01
3.4284e+13	0	0	0	0	0	703.52	705.62	0	703.66	0	0	699.48	0	0	702.24	0	697.41	696.75	0	0	0	0	693.69	0	0	0	0	0	0	0	707.64	0	0	692.43	699.86	0	699.73	703.48	0	0	697.82	0	0	695.91	709.4	0	0	706.4	692.83
3.4342e+13	0	0	0	0	0	701.73	703.24	0	701.06	0	0	699.21	0	0	701.99	0	696.64	696.64	0	0	0	0	693.55	0	0	0	0	0	0	0	705.32	0	0	692.28	699.04	0	699.6	703.01	0	0	697.66	0	0	695.8	707.8	0	0	705.61	692.67
3.44e+13	0	0	0	0	0	699.98	701.03	0	698.65	0	0	698.8	0	0	701.6	0	695.73	696.45	0	0	0	0	693.3	0	0	0	0	0	0	0	703.22	0	0	692.1	698.1	0	699.34	702.4	0	0	697.39	0	0	695.65	706.27	0	0	704.73	692.52
3.4458e+13	739.51	715.83	0	0	0	698.45	747.91	712.71	774.81	752.92	0	699.85	766.73	0	702.34	735.77	695.78	698.1	0	743.72	707.19	0	695.14	0	0	0	0	0	0	712.06	751.59	754.77	0	694.12	698.06	740.23	700.58	702.6	722.84	0	698.84	729.52	707.19	697.4	705	768.23	753.2	704.06	694.38
3.4516e+13	0	697.32	0	0	0	708.56	721.84	0	722.14	699.61	0	699.29	711.88	0	701.84	0	696.76	697.68	0	0	0	0	694.57	0	0	693.17	0	0	0	692.41	724.12	702.41	0	693.86	698.98	711.46	700.07	702.48	0	0	698.31	0	0	697.08	715.09	713.53	698.93	705.51	694.21
3.4574e+13	0	0	0	0	0	708.47	714.62	0	713.6	0	0	699.51	701.77	0	702.18	0	698.39	697.38	0	0	0	0	694.3	0	0	693.92	0	0	0	0	716.74	0	0	693.57	700.72	703.41	699.95	703.51	0	0	698.14	0	0	696.78	714.36	703.8	0	707.27	694.01
3.4632e+13	0	0	0	0	0	706.81	710.42	0	708.96	0	0	699.85	695.44	0	702.59	0	698.73	697.29	0	0	0	0	694.31	0	0	692.42	0	0	0	0	712.51	0	0	693.32	701.11	698.42	700.1	704.04	0	0	698.23	0	0	696.6	712.55	698	0	707.57	693.8
3.469e+13	0	0	0	0	0	704.97	707.35	0	705.64	0	0	699.94	0	0	702.72	0	698.39	697.27	0	0	0	0	694.32	0	0	0	0	0	0	0	709.45	0	0	693.12	700.75	694.13	700.19	704.02	0	0	698.29	0	0	696.5	710.75	692.84	0	707.17	693.6
3.4749e+13	0	0	0	0	0	703.16	704.77	0	702.82	0	0	699.79	0	0	702.59	0	697.71	697.21	0	0	0	0	694.24	0	0	0	0	0	0	0	706.96	0	0	692.96	700.04	0	700.15	703.68	0	0	698.22	0	0	696.41	709.08	0	0	706.47	693.42
3.4807e+13	0	0	0	0	0	701.4	702.5	0	700.35	0	0	699.45	0	0	702.27	0	696.86	697.07	0	0	0	0	694.04	0	0	0	0	0	0	0	704.74	0	0	692.8	699.16	0	699.96	703.14	0	0	698.01	0	0	696.29	707.51	0	0	705.64	693.26
3.4865e+13	0	0	0	0	0	699.67	700.31	0	697.93	0	0	698.99	0	0	701.83	0	695.88	696.85	0	0	0	0	693.73	0	0	0	0	0	0	0	702.72	0	0	692.63	698.18	0	699.66	702.49	0	0	697.7	0	0	696.12	706.01	0	0	704.73	693.11
3.4923e+13	696.23	707.07	0	0	0	704.84	731.55	0	735.4	714.16	0	699.89	726.8	0	702.44	0	696.16	698.38	0	704.11	699.5	0	695.42	0	0	690.26	0	0	0	702.66	734.35	717.11	0	694.57	698.32	721.59	700.77	702.63	0	0	699	0	699.5	697.78	712.16	727.87	713.59	704.44	694.94
3.4981e+13	0	692.88	0	0	0	709.22	718.48	0	718.08	693.48	0	699.65	707.12	0	702.31	0	698.11	697.98	0	0	0	0	694.94	0	0	694.26	0	0	0	0	720.83	697.53	0	694.29	700.27	707.62	700.38	703.25	0	0	698.58	0	0	697.45	715.52	708.87	692.36	706.83	694.76
3.5039e+13	0	0	0	0	0	708.14	712.9	0	711.7	0	0	700.03	699.3	0	702.78	0	699.18	697.78	0	0	0	0	694.83	0	0	693.77	0	0	0	0	715.15	0	0	694.01	701.43	701.44	700.43	704.16	0	0	698.57	0	0	697.19	714.02	701.57	0	707.9	694.57
3.5097e+13	0	0	0	0	0	706.37	709.28	0	707.74	0	0	700.29	693.31	0	703.09	0	699.17	697.74	0	0	0	0	694.86	0	0	691.98	0	0	0	0	711.49	0	0	693.78	701.45	697.01	700.58	704.45	0	0	698.68	0	0	697.06	712.18	696.35	0	707.84	694.37
3.5155e+13	0	0	0	0	0	704.55	706.46	0	704.69	0	0	700.29	0	0	703.1	0	698.65	697.72	0	0	0	0	694.84	0	0	0	0	0	0	0	708.7	0	0	693.61	700.91	692.59	700.63	704.28	0	0	698.7	0	0	696.98	710.42	691.22	0	707.29	694.19
3.5213e+13	0	0	0	0	0	702.78	704.03	0	702.02	0	0	700.06	0	0	702.89	0	697.88	697.63	0	0	0	0	694.71	0	0	0	0	0	0	0	706.35	0	0	693.46	700.12	0	700.53	703.84	0	0	698.58	0	0	696.88	708.79	0	0	706.52	694.03
3.5272e+13	0	0	0	0	0	701.05	701.84	0	699.66	0	0	699.68	0	0	702.52	0	696.97	697.46	0	0	0	0	694.46	0	0	0	0	0	0	0	704.22	0	0	693.3	699.2	0	700.29	703.25	0	0	698.33	0	0	696.75	707.25	0	0	705.64	693.86
3.533e+13	970.33	0	0	0	0	698.5	701.69	965.96	977.23	973.24	0	700.69	975.22	0	703.25	969.52	697.05	699.05	0	971.39	0	0	696.25	0	0	0	0	0	0	0	704.61	973.72	0	695.23	699.14	0	701.5	703.45	967.62	0	699.72	968.62	0	698.44	704.56	975.64	973.11	704.97	695.65
3.5388e+13	0	700.33	0	0	0	708.51	724.57	0	725.57	703.4	0	700.04	716.07	0	702.64	0	697.23	698.64	0	0	692.78	0	695.67	0	0	693.22	0	0	0	695.88	727.22	706.64	0	694.98	699.37	714.45	700.97	703.01	0	0	699.18	0	692.78	698.13	715.45	717.12	702.82	705.72	695.49
3.5446e+13	0	0	0	0	0	709.27	716.08	0	715.26	0	0	700.16	704	0	702.88	0	699.15	698.31	0	0	0	0	695.35	0	0	694.94	0	0	0	0	718.47	693.08	0	694.7	701.32	705.17	700.77	704.04	0	0	698.94	0	0	697.82	715.4	705.75	0	707.84	695.3
3.5504e+13	0	0	0	0	0	707.74	711.51	0	710.16	0	0	700.55	697.36	0	703.34	0	699.72	698.2	0	0	0	0	695.35	0	0	693.65	0	0	0	0	713.83	0	0	694.45	701.93	699.97	700.92	704.71	0	0	699.03	0	0	697.62	713.62	699.76	0	708.34	695.1
3.5562e+13	0	0	0	0	0	705.93	708.29	0	706.68	0	0	700.71	691.47	0	703.54	0	699.46	698.2	0	0	0	0	695.38	0	0	691.62	0	0	0	0	710.59	0	0	694.25	701.67	695.82	701.05	704.79	0	0	699.13	0	0	697.52	711.78	694.96	0	708.03	694.91
3.562e+13	0	0	0	0	0	704.13	705.66	0	703.82	0	0	700.61	0	0	703.45	0	698.82	698.16	0	0	0	0	695.32	0	0	0	0	0	0	0	708.02	0	0	694.09	701.01	690.97	701.04	704.49	0	0	699.09	0	0	697.44	710.07	0	0	707.36	694.74
3.5678e+13	0	0	0	0	0	702.39	703.34	0	701.3	0	0	700.31	0	0	703.17	0	697.98	698.04	0	0	0	0	695.13	0	0	0	0	0	0	0	705.77	0	0	693.95	700.16	0	700.88	703.99	0	0	698.92	0	0	697.34	708.48	0	0	706.54	694.59
3.5736e+13	0	0	0	0	0	700.67	701.2	0	698.97	0	0	699.88	0	0	702.75	0	697.03	697.84	0	0	0	0	694.83	0	0	0	0	0	0	0	703.72	0	0	693.78	699.19	0	700.6	703.35	0	0	698.63	0	0	697.19	706.98	0	0	705.64	694.45
3.5795e+13	710.61	712.46	0	0	0	702.65	738.59	0	746.46	724.9	0	700.74	738.87	0	703.33	704.79	697	699.32	0	715.27	705.1	0	696.47	0	0	0	0	690.49	0	708.68	741.92	728.36	690.32	695.65	699.05	727.65	701.68	703.41	691.09	0	699.89	697.65	705.1	698.8	709.8	737.73	724.74	704.97	696.2
3.5853e+13	0	695.77	0	0	0	709.85	720.53	0	720.44	697.31	0	700.35	709.9	0	703.02	0	698.63	698.91	0	0	0	0	695.94	0	0	694.82	0	690.23	0	690.78	723.1	700.58	690.1	695.39	700.68	709.59	701.23	703.73	0	0	699.41	0	0	698.48	716.37	711.08	696.54	707.14	696.03
3.5911e+13	0	0	0	0	0	709.09	714.22	0	713.14	0	0	700.7	701.23	0	703.48	0	700.06	698.68	0	0	0	0	695.8	0	0	694.78	0	0	0	0	716.63	0	0	695.11	702.13	702.85	701.23	704.76	0	0	699.36	0	0	698.2	715.09	703.06	0	708.56	695.83
3.5969e+13	0	0	0	0	0	707.36	710.33	0	708.87	0	0	701.02	695.37	0	703.86	0	700.23	698.64	0	0	0	0	695.85	0	0	693.17	0	0	0	0	712.69	0	0	694.89	702.32	698.35	701.4	705.17	0	0	699.49	0	0	698.06	713.22	697.84	0	708.65	695.63
3.6027e+13	0	0	0	0	0	705.54	707.4	0	705.73	0	0	701.07	0	0	703.94	0	699.77	698.64	0	0	0	0	695.85	0	0	690.82	0	0	0	0	709.77	0	0	694.72	701.86	694.35	701.49	705.07	0	0	699.54	0	0	697.98	711.42	693.06	0	708.15	695.45
3.6085e+13	0	0	0	0	0	703.76	704.91	0	703.02	0	0	700.88	0	0	703.76	0	699.02	698.58	0	0	0	0	695.74	0	0	0	0	0	0	0	707.37	0	0	694.58	701.1	0	701.42	704.67	0	0	699.46	0	0	697.9	709.76	0	0	707.4	695.29
3.6143e+13	0	0	0	0	0	702.04	702.7	0	700.62	0	0	700.53	0	0	703.41	0	698.12	698.43	0	0	0	0	695.51	0	0	0	0	0	0	0	705.22	0	0	694.43	700.19	0	701.21	704.11	0	0	699.24	0	0	697.79	708.2	0	0	706.54	695.14
3.6201e+13	0	0	0	0	0	700.34	700.58	0	698.29	0	0	700.05	0	0	702.95	0	697.12	698.2	0	0	0	0	695.17	0	0	0	0	0	0	0	703.24	0	0	694.26	699.2	0	700.9	703.44	0	0	698.91	0	0	697.61	706.72	0	0	705.62	695
3.6259e+13	0	704.4	0	0	0	708.12	728.11	0	730.13	708.8	0	700.81	721.2	0	703.46	0	697.73	699.58	0	696.7	696.16	0	696.67	0	0	692.64	0	690.96	0	699.87	731.02	711.98	690.83	696.05	699.75	717.76	701.86	703.61	0	0	700.05	0	696.16	699.14	715.27	721.66	708.31	705.89	696.71
3.6318e+13	0	692.07	0	0	0	710.12	717.74	0	717.12	691.9	0	700.8	706.18	0	703.56	0	699.81	699.22	0	0	0	0	696.29	0	0	695.7	0	690.7	0	0	720.3	696.38	690.6	695.78	701.86	706.89	701.58	704.55	0	0	699.73	0	0	698.82	716.4	707.74	690.67	708.31	696.54
3.6376e+13	0	0	0	0	0	708.69	712.7	0	711.45	0	0	701.21	699.16	0	704.06	0	700.67	699.09	0	0	0	0	696.27	0	0	694.66	0	690.4	0	0	715.16	0	690.35	695.52	702.7	701.38	701.71	705.36	0	0	699.8	0	0	698.6	714.68	701.34	0	709.07	696.34
3.6434e+13	0	0	0	0	0	706.88	709.28	0	707.75	0	0	701.43	693.53	0	704.33	0	700.52	699.08	0	0	0	0	696.33	0	0	692.86	0	690.13	0	0	711.71	0	690.1	695.32	702.55	697.25	701.87	705.54	0	0	699.93	0	0	698.5	712.8	696.52	0	708.86	696.15
3.6492e+13	0	0	0	0	0	705.07	706.58	0	704.85	0	0	701.38	0	0	704.29	0	699.91	699.07	0	0	0	0	696.29	0	0	0	0	0	0	0	709.04	0	0	695.18	701.94	693.2	701.9	705.3	0	0	699.93	0	0	698.44	711.05	691.73	0	708.23	695.99
3.655e+13	0	0	0	0	0	703.32	704.21	0	702.27	0	0	701.12	0	0	704.04	0	699.09	698.98	0	0	0	0	696.12	0	0	0	0	0	0	0	706.77	0	0	695.04	701.1	0	701.77	704.82	0	0	699.79	0	0	698.35	709.43	0	0	707.42	695.84
3.6608e+13	0	0	0	0	0	701.62	702.08	0	699.97	0	0	700.71	0	0	703.64	0	698.14	698.8	0	0	0	0	695.84	0	0	0	0	0	0	0	704.69	0	0	694.89	700.16	0	701.52	704.2	0	0	699.52	0	0	698.21	707.91	0	0	706.52	695.7
3.6666e+13	740.1	716.92	0	0	0	700.17	749.59	713.59	776.66	752.28	0	701.54	768.88	0	704.21	736.41	698.04	700.24	0	744.67	708.82	0	697.43	0	0	0	0	691.63	0	715.05	754.05	757.45	691.51	696.69	699.92	734.33	702.58	704.24	723.87	0	700.75	730.7	708.82	699.78	706.67	766.08	752.44	705.73	697.38
3.6724e+13	0	698.39	0	0	0	710.19	722.92	0	723.27	700.46	0	701.02	712.94	0	703.75	0	698.94	699.83	0	0	690.31	0	696.88	0	0	694.89	0	691.4	0	693.88	725.67	704	691.31	696.43	700.98	711.83	702.08	704.21	0	0	700.23	0	690.31	699.46	716.99	714.06	699.75	707.36	697.22
3.6782e+13	0	0	0	0	0	709.87	715.64	0	714.68	0	0	701.31	703.04	0	704.15	0	700.67	699.56	0	0	0	0	696.67	0	0	695.57	0	691.13	0	0	718.18	691.92	691.08	696.16	702.69	704.34	702	705.31	0	0	700.11	0	0	699.17	716.1	704.85	0	709.16	697.03
3.684e+13	0	0	0	0	0	708.16	711.42	0	710.04	0	0	701.68	697.01	0	704.6	0	701.05	699.51	0	0	0	0	696.72	0	0	694.2	0	690.85	0	0	713.9	0	690.84	695.93	703.03	699.71	702.19	705.86	0	0	700.25	0	0	699.02	714.23	699.48	0	709.42	696.83
3.6899e+13	0	0	0	0	0	706.34	708.35	0	706.75	0	0	701.79	691.45	0	704.73	0	700.68	699.52	0	0	0	0	696.75	0	0	692.24	0	690.6	0	0	710.83	0	690.59	695.76	702.65	695.86	702.31	705.83	0	0	700.34	0	0	698.94	712.39	695	0	708.99	696.66
3.6957e+13	0	0	0	0	0	704.56	705.81	0	704.01	0	0	701.65	0	0	704.6	0	699.97	699.48	0	0	0	0	696.66	0	0	0	0	690.38	0	0	708.35	0	690.37	695.63	701.92	691.4	702.28	705.48	0	0	700.28	0	0	698.88	710.69	690.01	0	708.26	696.5
3.7015e+13	0	0	0	0	0	702.85	703.55	0	701.56	0	0	701.32	0	0	704.28	0	699.08	699.35	0	0	0	0	696.44	0	0	0	0	690.19	0	0	706.18	0	690.17	695.49	701.04	0	702.09	704.94	0	0	700.09	0	0	698.78	709.11	0	0	707.41	696.36
3.7073e+13	0	0	0	0	0	701.16	701.46	0	699.31	0	0	700.87	0	0	703.83	0	698.1	699.14	0	0	0	0	696.12	0	0	0	0	690.01	0	0	704.18	0	0	695.33	700.06	0	701.8	704.28	0	0	699.79	0	0	698.62	707.62	0	0	706.49	696.23
3.7131e+13	698.17	708.39	0	0	0	706.64	732.82	0	736.67	714.87	690.36	701.57	728.07	0	704.29	690.21	698.2	700.48	0	705.02	700.79	0	697.57	0	0	691.38	0	692.07	0	704.63	736.03	718.97	691.99	697.07	700.07	721.84	702.74	704.27	0	0	700.88	0	700.79	700.1	714.09	728.2	714.4	706.13	697.88
3.7189e+13	0	694.45	0	0	0	710.64	719.56	0	719.19	695.15	690.18	701.39	708.41	0	704.21	0	700.19	700.09	0	0	0	0	697.11	0	0	696.17	0	691.82	0	0	722.25	698.96	691.78	696.8	702.13	708.64	702.37	705.01	0	0	700.49	0	0	699.78	717.29	709.92	694.05	708.67	697.7
3.7247e+13	0	0	0	0	0	709.4	713.94	0	712.8	0	0	701.81	700.86	0	704.74	0	701.34	699.93	0	0	0	0	697.06	0	0	695.5	0	691.54	0	0	716.5	0	691.54	696.54	703.23	702.7	702.47	705.96	0	0	700.53	0	0	699.54	715.68	702.88	0	709.74	697.51
3.7305e+13	0	0	0	0	0	707.61	710.29	0	708.84	0	0	702.1	695.41	0	705.07	0	701.35	699.93	0	0	0	0	697.13	0	0	693.91	0	691.28	0	0	712.82	0	691.3	696.34	703.22	698.53	702.66	706.25	0	0	700.67	0	0	699.44	713.77	698.01	0	709.64	697.32
3.7363e+13	0	0	0	0	0	705.81	707.5	0	705.85	0	0	702.1	0	0	705.09	0	700.81	699.93	0	0	0	0	697.12	0	0	691.71	0	691.04	0	0	710.03	0	691.07	696.2	702.67	694.75	702.72	706.07	0	0	700.71	0	0	699.38	711.98	693.53	0	709.06	697.15
3.7422e+13	0	0	0	0	0	704.07	705.08	0	703.23	0	0	701.88	0	0	704.87	0	700.01	699.86	0	0	0	0	696.98	0	0	0	0	690.84	0	0	707.71	0	690.86	696.07	701.87	0	702.62	705.62	0	0	700.6	0	0	699.31	710.33	0	0	708.27	697.01
3.748e+13	0	0	0	0	0	702.38	702.92	0	700.89	0	0	701.49	0	0	704.49	0	699.07	699.7	0	0	0	0	696.72	0	0	0	0	690.66	0	0	705.62	0	690.67	695.93	700.95	0	702.39	705.02	0	0	700.36	0	0	699.19	708.8	0	0	707.38	696.87
3.7538e+13	970.49	0	0	0	0	699.8	702.95	966.11	977.31	973.43	691.11	702.3	975.47	0	705.06	969.68	698.98	701.11	0	971.56	0	690.16	698.26	0	0	0	0	692.71	0	0	706.16	973.92	692.65	697.67	700.7	0	703.43	705.06	967.77	0	701.56	968.78	0	700.71	706.03	975.91	973.3	706.58	698.5
3.7596e+13	0	701.76	0	0	0	710.08	725.73	0	726.75	704.71	690.94	701.67	716.72	0	704.47	0	699.19	700.7	0	691.02	694.18	0	697.69	0	0	694.52	0	692.48	0	697.56	728.68	708.28	692.45	697.42	701.07	714.77	702.9	704.68	0	0	701.02	0	694.18	700.41	717.27	718.09	704.08	707.46	698.34
3.7654e+13	0	690.88	0	0	0	710.56	717.14	0	716.35	690.01	690.77	701.86	705.01	0	704.78	0	701.15	700.39	0	0	0	0	697.41	0	0	696.28	0	692.23	0	0	719.8	695.08	692.23	697.15	703.06	706.08	702.75	705.81	0	0	700.82	0	0	700.1	717.07	706.96	0	709.66	698.16
3.7712e+13	0	0	0	0	0	708.93	712.53	0	711.25	0	690.61	702.29	698.75	0	705.29	0	701.76	700.32	0	0	0	0	697.46	0	0	695.16	0	691.94	0	0	715.13	0	691.98	696.91	703.62	701.17	702.94	706.49	0	0	700.95	0	0	699.93	715.21	701.18	0	710.14	697.97
3.777e+13	0	0	0	0	0	707.11	709.31	0	707.77	0	690.43	702.46	693.48	0	705.49	0	701.5	700.34	0	0	0	0	697.52	0	0	693.44	0	691.69	0	0	711.87	0	691.75	696.75	703.34	697.33	703.09	706.56	0	0	701.07	0	0	699.86	713.33	696.64	0	709.78	697.8
3.7828e+13	0	0	0	0	0	705.33	706.7	0	704.99	0	690.25	702.37	0	0	705.4	0	700.83	700.32	0	0	0	0	697.47	0	0	690.69	0	691.48	0	0	709.3	0	691.53	696.62	702.67	693.53	703.09	706.25	0	0	701.05	0	0	699.8	711.6	692.08	0	709.09	697.64
3.7886e+13	0	0	0	0	0	703.62	704.4	0	702.49	0	690.06	702.07	0	0	705.11	0	699.97	700.22	0	0	0	0	697.28	0	0	0	0	691.29	0	0	707.1	0	691.33	696.49	701.81	0	702.93	705.73	0	0	700.89	0	0	699.72	710	0	0	708.24	697.51
3.7945e+13	0	0	0	0	0	701.96	702.32	0	700.25	0	0	701.64	0	0	704.68	0	699.01	700.03	0	0	0	0	696.97	0	0	0	0	691.1	0	0	705.08	0	691.14	696.34	700.86	0	702.66	705.09	0	0	700.61	0	0	699.58	708.49	0	0	707.33	697.37
3.8003e+13	711.23	714.23	0	0	0	704.13	740	0	747.92	725.86	691.7	702.32	739.03	0	705.11	706.45	698.83	701.34	0	716.14	706.36	690.54	698.39	0	0	0	0	693.11	0	710.47	743.61	730.18	693.1	698.02	700.55	728.04	703.58	705	692.05	0	701.68	698.73	706.36	701.02	711.53	739.64	725.35	706.55	698.96
3.8061e+13	0	697.22	0	0	0	711.08	721.64	0	721.57	698.56	691.53	701.97	710.87	0	704.85	0	700.45	700.93	0	0	0	690.22	697.88	0	0	696.45	0	692.87	0	692.3	724.46	701.91	692.89	697.76	702.31	710.69	703.14	705.42	0	0	701.22	0	0	700.7	718.05	712.58	697.72	708.91	698.8
3.8119e+13	0	0	0	0	0	710.15	715.26	0	714.22	0	691.35	702.38	702.49	0	705.37	0	701.91	700.73	0	0	0	0	697.78	0	0	696.28	0	692.61	0	0	717.92	690.97	692.67	697.5	703.71	704.14	703.18	706.5	0	0	701.21	0	0	700.44	716.67	704.6	0	710.34	698.61
3.8177e+13	0	0	0	0	0	708.38	711.35	0	709.95	0	691.18	702.73	696.93	0	705.77	0	702.1	700.72	0	0	0	0	697.87	0	0	694.87	0	692.35	0	0	713.96	0	692.43	697.29	703.85	699.85	703.39	706.91	0	0	701.38	0	0	700.32	714.74	699.59	0	710.39	698.42
3.8235e+13	0	0	0	0	0	706.59	708.43	0	706.82	0	691	702.79	691.68	0	705.85	0	701.63	700.74	0	0	0	0	697.89	0	0	692.99	0	692.11	0	0	711.03	0	692.2	697.15	703.38	696.19	703.49	706.8	0	0	701.45	0	0	700.27	712.91	695.32	0	709.86	698.26
3.8293e+13	0	0	0	0	0	704.85	705.97	0	704.2	0	690.83	702.61	0	0	705.66	0	700.87	700.7	0	0	0	0	697.78	0	0	0	0	691.91	0	0	708.64	0	691.99	697.03	702.63	692.05	703.43	706.39	0	0	701.37	0	0	700.21	711.22	690.65	0	709.08	698.12
3.8351e+13	0	0	0	0	0	703.17	703.77	0	701.8	0	690.65	702.25	0	0	705.31	0	699.96	700.56	0	0	0	0	697.55	0	0	0	0	691.73	0	0	706.53	0	691.8	696.9	701.73	0	703.22	705.81	0	0	701.16	0	0	700.11	709.67	0	0	708.2	697.99
3.8409e+13	0	0	0	0	0	701.53	701.73	0	699.63	0	690.48	701.78	0	0	704.84	0	698.96	700.34	0	0	0	0	697.21	0	0	0	0	691.54	0	0	704.57	0	691.61	696.75	700.75	0	702.9	705.14	0	0	700.84	0	0	699.94	708.19	0	0	707.27	697.86
3.8468e+13	0	705.14	0	0	0	709.32	729.31	0	731.31	709.35	692.31	702.37	721.27	0	705.2	0	699.47	701.55	0	697.99	697.57	690.91	698.5	0	0	693.47	0	693.5	0	701.26	732.44	713.28	693.52	698.36	701.19	718.17	703.71	705.2	0	0	701.8	0	697.57	701.31	717	723.02	708.57	707.52	699.41
3.8526e+13	0	693.41	0	0	0	711.08	718.81	0	718.19	693.28	692.14	702.41	706.92	0	705.37	0	701.55	701.19	0	0	0	690.58	698.14	0	0	696.78	0	693.25	0	0	721.58	697.52	693.31	698.09	703.33	707.77	703.46	706.24	0	0	701.51	0	0	700.99	718	709.08	692.04	710.04	699.24
3.8584e+13	0	0	0	0	0	709.59	713.73	0	712.5	0	691.95	702.88	700.31	0	705.92	0	702.4	701.1	0	0	0	690.22	698.16	0	0	695.95	0	692.99	0	0	716.4	0	693.08	697.85	704.13	702.49	703.64	707.08	0	0	701.63	0	0	700.8	716.19	702.72	0	710.79	699.05
3.8642e+13	0	0	0	0	0	707.79	710.3	0	708.8	0	691.76	703.12	695.25	0	706.2	0	702.26	701.13	0	0	0	0	698.25	0	0	694.4	0	692.74	0	0	712.94	0	692.85	697.68	703.96	698.6	703.83	707.25	0	0	701.78	0	0	700.72	714.27	698.13	0	710.54	698.87
3.87e+13	0	0	0	0	0	706.03	707.61	0	705.95	0	691.58	703.07	0	0	706.16	0	701.64	701.13	0	0	0	0	698.23	0	0	692.35	0	692.53	0	0	710.26	0	692.64	697.55	703.35	694.99	703.86	706.99	0	0	701.8	0	0	700.68	712.5	693.86	0	709.88	698.71
3.8758e+13	0	0	0	0	0	704.32	705.27	0	703.42	0	691.39	702.81	0	0	705.89	0	700.81	701.05	0	0	0	0	698.07	0	0	0	0	692.34	0	0	708.01	0	692.44	697.44	702.52	690.3	703.73	706.5	0	0	701.67	0	0	700.61	710.87	0	0	709.04	698.58
3.8816e+13	0	0	0	0	0	702.68	703.16	0	701.13	0	691.21	702.4	0	0	705.48	0	699.86	700.88	0	0	0	0	697.79	0	0	0	0	692.15	0	0	705.98	0	692.26	697.3	701.59	0	703.48	705.87	0	0	701.41	0	0	700.48	709.35	0	0	708.14	698.45
3.8874e+13	740.45	719.81	690.42	0	0	701.25	751.38	714.4	778.46	753.67	693.01	703.06	766.84	0	705.91	737.15	699.6	702.16	0	745.16	711	691.55	699.16	0	0	0	0	694.09	0	717.43	756	759.5	694.14	698.93	701.19	737.32	704.39	705.78	724.82	0	702.46	731.7	711	701.89	708.12	769.94	752.8	707.22	699.99
3.8932e+13	0	699.8	690.2	0	0	711.2	724.03	0	724.38	701.73	692.85	702.57	713.44	0	705.47	0	700.62	701.75	0	0	691.78	691.25	698.62	0	0	696.14	0	693.87	0	695.31	727	705.33	693.94	698.69	702.36	712.9	703.89	705.81	0	0	701.96	0	691.78	701.58	718.64	715.71	700.91	709.01	699.83
3.899e+13	0	0	0	0	0	710.8	716.67	0	715.73	0	692.68	702.91	703.95	0	705.95	0	702.37	701.5	0	0	0	690.91	698.45	0	0	696.78	0	693.61	0	0	719.43	693.72	693.72	698.42	704.07	705.51	703.86	706.99	0	0	701.87	0	0	701.3	717.63	706.36	0	710.84	699.65
3.9049e+13	0	0	0	0	0	709.09	712.43	0	711.08	0	692.52	703.33	698.29	0	706.42	0	702.74	701.48	0	0	0	690.58	698.55	0	0	695.59	0	693.36	0	0	715.13	0	693.49	698.21	704.41	701.03	704.09	707.54	0	0	702.05	0	0	701.16	715.7	701.04	0	711.07	699.47
3.9107e+13	0	0	0	0	0	707.3	709.36	0	707.79	0	692.35	703.45	693.29	0	706.56	0	702.37	701.52	0	0	0	690.33	698.61	0	0	693.9	0	693.13	0	0	712.04	0	693.27	698.06	704.02	697.39	704.23	707.5	0	0	702.16	0	0	701.12	713.82	696.71	0	710.61	699.3
3.9165e+13	0	0	0	0	0	705.56	706.85	0	705.13	0	692.17	703.31	0	0	706.42	0	701.65	701.49	0	0	0	690.14	698.53	0	0	691.4	0	692.93	0	0	709.56	0	693.07	697.95	703.31	693.74	704.19	707.13	0	0	702.12	0	0	701.07	712.1	692.34	0	709.86	699.16
3.9223e+13	0	0	0	0	0	703.89	704.61	0	702.7	0	691.99	702.98	0	0	706.09	0	700.76	701.38	0	0	0	0	698.32	0	0	0	0	692.75	0	0	707.42	0	692.88	697.83	702.44	0	704.01	706.58	0	0	701.93	0	0	700.98	710.52	0	0	708.99	699.03
3.9281e+13	0	0	0	0	0	702.26	702.57	0	700.5	0	691.79	702.53	0	0	705.63	0	699.78	701.17	0	0	0	0	698.01	0	0	0	0	692.57	0	0	705.45	0	692.7	697.69	701.48	0	703.71	705.91	0	0	701.63	0	0	700.83	709.03	0	0	708.06	698.91
3.9339e+13	699.16	709.85	690.84	0	0	707.73	734.11	0	737.88	716.18	693.55	703.07	727.91	0	705.95	691.56	699.78	702.36	0	705.79	702.14	691.89	699.26	0	0	692.09	0	694.46	0	706.19	737.49	720.5	694.54	699.26	701.38	722.86	704.5	705.78	0	0	702.57	0	702.14	702.16	715.77	730.08	715.39	707.63	700.41
3.9397e+13	0	696.11	690.61	0	0	711.55	720.64	0	720.22	696.76	693.38	702.95	709.13	0	705.93	0	701.82	701.98	0	0	0	691.58	698.83	0	0	697.24	0	694.22	0	690.57	723.53	700.26	694.34	699	703.5	709.7	704.16	706.62	0	0	702.19	0	0	701.84	718.85	711.41	695.74	710.31	700.24
3.9455e+13	0	0	690.34	0	0	710.28	714.96	0	713.8	0	693.22	703.42	701.88	0	706.51	0	702.94	701.84	0	0	0	691.24	698.82	0	0	696.74	0	693.96	0	0	717.73	689.89	694.12	698.74	704.58	703.88	704.3	707.61	0	0	702.27	0	0	701.62	717.16	704.31	0	711.37	700.06
3.9513e+13	0	0	690.08	0	0	708.5	711.3	0	709.84	0	693.05	703.73	696.73	0	706.85	0	702.93	701.87	0	0	0	690.96	698.93	0	0	695.31	0	693.72	0	0	714.03	0	693.89	698.57	704.55	699.86	704.52	707.89	0	0	702.45	0	0	701.54	715.2	699.6	0	711.24	699.88
3.9572e+13	0	0	0	0	0	706.74	708.51	0	706.86	0	692.87	703.74	691.71	0	706.87	0	702.38	701.89	0	0	0	690.73	698.95	0	0	693.49	0	693.52	0	0	711.23	0	693.68	698.44	704	696.36	704.59	707.69	0	0	702.51	0	0	701.5	713.39	695.49	0	710.63	699.72
3.963e+13	0	0	0	0	0	705.04	706.13	0	704.33	0	692.7	703.51	0	0	706.64	0	701.57	701.83	0	0	0	690.54	698.81	0	0	690.08	0	693.33	0	0	708.91	0	693.49	698.34	703.21	692.43	704.49	707.23	0	0	702.4	0	0	701.45	711.72	691.03	0	709.81	699.6
3.9688e+13	0	0	0	0	0	703.4	703.98	0	702	0	692.53	703.13	0	0	706.25	0	700.64	701.68	0	0	0	690.36	698.56	0	0	0	0	693.16	0	0	706.86	0	693.31	698.21	702.3	0	704.26	706.62	0	0	702.17	0	0	701.33	710.18	0	0	708.91	699.47
3.9746e+13	970.64	0	691.44	0	0	700.77	704.22	966.24	977.39	973.6	694.25	703.79	975.69	0	706.68	969.83	700.4	702.95	0	971.71	0	692.49	699.91	0	0	0	0	695.03	0	0	707.5	974.09	695.12	699.8	701.91	0	705.16	706.53	967.91	0	703.22	968.92	0	702.72	707.35	976.15	973.47	707.99	700.96
3.9804e+13	0	702.9	691.23	0	0	710.99	726.9	0	727.83	705.84	694.09	703.18	717.24	0	706.1	0	700.73	702.54	0	692.63	695.32	692.21	699.36	0	0	695.61	0	694.81	0	698.47	730.02	709.26	694.94	699.57	702.36	716.02	704.63	706.2	0	0	702.68	0	695.32	702.42	718.9	719.77	704.98	709	700.82
3.9862e+13	0	692.62	691	0	0	711.4	718.19	0	717.35	691.89	693.93	703.43	705.92	0	706.48	0	702.72	702.24	0	0	0	691.88	699.11	0	0	697.41	0	694.57	0	0	721.04	696.39	694.73	699.3	704.36	707.3	704.51	707.41	0	0	702.51	0	0	702.12	718.57	708.47	690.42	711.25	700.64
3.992e+13	0	0	690.74	0	0	709.78	713.55	0	712.24	0	693.75	703.89	699.97	0	707.02	0	703.31	702.2	0	0	0	691.57	699.19	0	0	696.45	0	694.31	0	0	716.33	0	694.5	699.07	704.91	702.45	704.74	708.11	0	0	702.69	0	0	701.96	716.64	702.63	0	711.71	700.45
3.9978e+13	0	0	690.47	0	0	707.99	710.31	0	708.76	0	693.58	704.08	695.21	0	707.22	0	703.04	702.25	0	0	0	691.31	699.29	0	0	694.89	0	694.09	0	0	713.06	0	694.28	698.93	704.63	698.75	704.91	708.16	0	0	702.83	0	0	701.91	714.73	698.26	0	711.33	700.28
4.0036e+13	0	0	690.23	0	0	706.26	707.73	0	706.02	0	693.4	703.99	689.96	0	707.13	0	702.37	702.25	0	0	0	691.11	699.25	0	0	692.94	0	693.9	0	0	710.49	0	694.09	698.82	703.97	695.28	704.92	707.84	0	0	702.83	0	0	701.88	712.97	694.16	0	710.61	700.14
4.0095e+13	0	0	690.02	0	0	704.59	705.45	0	703.58	0	693.22	703.69	0	0	706.82	0	701.51	702.15	0	0	0	690.93	699.07	0	0	0	0	693.72	0	0	708.3	0	693.9	698.71	703.12	690.95	704.76	707.3	0	0	702.66	0	0	701.8	711.35	0	0	709.75	700.02
4.0153e+13	0	0	0	0	0	702.98	703.39	0	701.35	0	693.05	703.26	0	0	706.39	0	700.54	701.97	0	0	0	690.75	698.77	0	0	0	0	693.55	0	0	706.32	0	693.73	698.58	702.19	0	704.48	706.65	0	0	702.38	0	0	701.67	709.85	0	0	708.82	699.9
4.0211e+13	712.08	716.06	691.83	0	0	705.13	741.39	0	749.17	726.89	694.75	703.79	738.23	0	706.69	707.43	700.25	703.14	0	717.1	707.56	692.82	700.01	0	0	690.36	0	695.38	0	711.36	745.15	731.26	695.51	700.11	701.76	730.16	705.27	706.45	692.94	0	703.31	699.96	707.56	702.98	713.09	742.26	725.62	707.95	701.36
4.0269e+13	0	698.37	691.62	0	0	711.88	722.72	0	722.56	699.53	694.59	703.48	711.43	0	706.46	0	701.97	702.73	0	0	0	692.52	699.52	0	0	697.38	0	695.15	0	693.39	725.72	702.93	695.32	699.86	703.58	711.88	704.84	706.95	0	0	702.86	0	0	702.66	719.59	714.19	698.59	710.45	701.2
4.0327e+13	0	0	691.37	0	0	710.94	716.27	0	715.18	0	694.43	703.94	703.36	0	707.04	0	703.38	702.55	0	0	0	692.2	699.45	0	0	697.4	0	694.9	0	0	719.12	692.53	695.1	699.6	704.97	705.34	704.92	708.08	0	0	702.89	0	0	702.41	718.11	706.05	0	711.89	701.02
4.0385e+13	0	0	691.11	0	0	709.2	712.34	0	710.91	0	694.27	704.32	698.13	0	707.46	0	703.52	702.58	0	0	0	691.9	699.57	0	0	696.12	0	694.66	0	0	715.14	0	694.88	699.41	705.09	701.12	705.16	708.49	0	0	703.09	0	0	702.32	716.13	701.05	0	711.91	700.84
4.0443e+13	0	0	690.86	0	0	707.43	709.41	0	707.78	0	694.1	704.38	693.38	0	707.54	0	703.05	702.62	0	0	0	691.68	699.62	0	0	694.44	0	694.45	0	0	712.2	0	694.67	699.29	704.62	697.62	705.28	708.36	0	0	703.18	0	0	702.29	714.27	696.88	0	711.35	700.69
4.0501e+13	0	0	690.64	0	0	705.73	706.99	0	705.22	0	693.93	704.2	0	0	707.35	0	702.28	702.58	0	0	0	691.49	699.52	0	0	692.18	0	694.27	0	0	709.8	0	694.49	699.19	703.87	694.11	705.21	707.94	0	0	703.11	0	0	702.24	712.56	692.68	0	710.56	700.56
4.0559e+13	0	0	690.43	0	0	704.1	704.81	0	702.87	0	693.75	703.84	0	0	706.98	0	701.37	702.45	0	0	0	691.31	699.29	0	0	0	0	694.1	0	0	707.72	0	694.31	699.07	702.98	0	705	707.35	0	0	702.9	0	0	702.14	711	0	0	709.66	700.44
4.0618e+13	0	0	690.23	0	0	702.5	702.81	0	700.72	0	693.57	703.37	0	0	706.5	0	700.39	702.23	0	0	0	691.11	698.96	0	0	0	0	693.93	0	0	705.79	0	694.14	698.93	702.02	0	704.68	706.66	0	0	702.58	0	0	701.99	709.53	0	0	708.72	700.32
4.0676e+13	689.68	706.46	692.22	0	0	710.23	730.49	0	732.36	710.65	695.24	703.82	721.83	0	706.75	0	700.82	703.3	0	698.98	698.83	693.12	700.08	0	0	694.8	0	695.72	690.03	702.32	733.79	714.32	695.88	700.4	702.37	719.73	705.36	706.63	0	0	703.4	0	698.83	703.22	718.6	724.87	709.63	708.95	701.74
4.0734e+13	0	695.04	691.98	0	0	711.93	719.84	0	719.14	694.95	695.08	703.92	707.88	0	706.97	0	702.98	702.96	0	0	0	692.81	699.74	0	0	698.01	0	695.48	0	0	722.79	698.66	695.68	700.14	704.56	709.11	705.14	707.76	0	0	703.14	0	0	702.91	719.46	710.61	693.64	711.57	701.57
4.0792e+13	0	0	691.73	0	0	710.45	714.72	0	713.45	0	694.92	704.43	701.47	0	707.57	0	703.81	702.89	0	0	0	692.5	699.81	0	0	697.28	0	695.23	0	0	717.57	0	695.46	699.9	705.36	703.82	705.35	708.63	0	0	703.3	0	0	702.73	717.58	704.16	0	712.3	701.39
4.085e+13	0	0	691.48	0	0	708.67	711.27	0	709.75	0	694.75	704.68	696.63	0	707.85	0	703.65	702.95	0	0	0	692.24	699.93	0	0	695.8	0	695	0	0	714.1	0	695.25	699.75	705.19	700	705.56	708.78	0	0	703.48	0	0	702.67	715.62	699.68	0	712.02	701.22
4.0908e+13	0	0	691.24	0	0	706.94	708.6	0	706.9	0	694.59	704.64	691.83	0	707.8	0	703.04	702.97	0	0	0	692.03	699.92	0	0	694.01	0	694.82	0	0	711.41	0	695.05	699.65	704.59	696.61	705.6	708.51	0	0	703.5	0	0	702.65	713.82	695.7	0	711.33	701.08
4.0966e+13	0	0	691.03	0	0	705.27	706.29	0	704.46	0	694.42	704.37	0	0	707.53	0	702.21	702.89	0	0	0	691.85	699.77	0	0	691.04	0	694.65	0	0	709.16	0	694.88	699.55	703.78	692.86	705.48	708.01	0	0	703.37	0	0	702.59	712.17	691.41	0	710.48	700.96
4.1024e+13	0	0	690.83	0	0	703.67	704.19	0	702.19	0	694.25	703.96	0	0	707.11	0	701.26	702.73	0	0	0	691.67	699.5	0	0	0	0	694.48	0	0	707.16	0	694.71	699.42	702.86	0	705.22	707.37	0	0	703.11	0	0	702.47	710.65	0	0	709.56	700.85
4.1082e+13	741.1	722.62	692.79	0	0	702.23	753.12	715.23	780.05	755.5	695.88	704.49	767.56	0	707.42	737.82	700.89	703.88	0	746.08	713.26	693.69	700.72	0	0	0	0	696.25	690.63	718.17	757.83	758.67	696.43	700.92	702.34	741.75	706	707.16	725.72	690.32	704.03	732.83	713.26	703.75	709.46	773.81	754.04	708.55	702.26
4.114e+13	0	700.98	692.58	0	0	712	725.11	0	725.35	702.88	695.73	704.02	714.53	0	707	0	702.02	703.47	0	0	693.02	693.41	700.19	0	0	697.24	0	696.04	690.42	696.44	728.25	706.03	696.24	700.68	703.57	714.63	705.51	707.25	0	0	703.53	0	693.02	703.44	720.15	717.61	701.98	710.48	702.11
4.1199e+13	0	691.53	692.35	0	0	711.55	717.67	0	716.67	690.11	695.57	704.42	705.16	0	707.54	0	703.73	703.24	0	0	0	693.1	700.05	0	0	698.02	0	695.79	690.19	0	720.6	695.02	696.03	700.42	705.28	707.04	705.52	708.5	0	0	703.49	0	0	703.17	719.03	708.02	0	712.34	701.93
4.1257e+13	0	0	692.09	0	0	709.87	713.4	0	712.02	0	695.4	704.87	699.71	0	708.03	0	704.06	703.25	0	0	0	692.81	700.18	0	0	696.93	0	695.55	0	0	716.27	0	695.81	700.22	705.59	702.5	705.78	709.05	0	0	703.7	0	0	703.06	717.04	702.56	0	712.54	701.75
4.1315e+13	0	0	691.84	0	0	708.1	710.32	0	708.73	0	695.24	704.99	695.17	0	708.17	0	703.67	703.31	0	0	0	692.58	700.26	0	0	695.35	0	695.35	0	0	713.18	0	695.61	700.09	705.2	698.92	705.93	709	0	0	703.83	0	0	703.03	715.14	698.36	0	712.05	701.6
4.1373e+13	0	0	691.62	0	0	706.4	707.84	0	706.1	0	695.07	704.85	690.13	0	708.03	0	702.95	703.3	0	0	0	692.39	700.2	0	0	693.45	0	695.17	0	0	710.69	0	695.43	700	704.49	695.55	705.9	708.62	0	0	703.79	0	0	703	713.4	694.4	0	711.28	701.47
4.1431e+13	0	0	691.42	0	0	704.76	705.62	0	703.74	0	694.9	704.52	0	0	707.69	0	702.06	703.18	0	0	0	692.21	699.99	0	0	0	0	695.01	0	0	708.55	0	695.26	699.9	703.63	691.48	705.71	708.05	0	0	703.6	0	0	702.92	711.8	689.98	0	710.39	701.36
4.1489e+13	0	0	691.22	0	0	703.18	703.6	0	701.55	0	694.73	704.07	0	0	707.22	0	701.09	702.98	0	0	0	692.01	699.68	0	0	0	0	694.84	0	0	706.62	0	695.09	699.76	702.69	0	705.41	707.37	0	0	703.3	0	0	702.77	710.31	0	0	709.46	701.24
4.1547e+13	699.95	711.19	693.15	0	0	708.65	735.33	0	738.96	717.49	696.34	704.48	728.18	0	707.42	693.07	700.99	704.04	0	706.5	703.5	693.97	700.77	0	0	693.07	0	696.58	691.02	707.17	738.86	720.41	696.79	701.2	702.48	724.87	706.08	707.14	0	690.57	704.11	0	703.5	703.98	717.32	732.28	716.43	708.98	702.63
4.1605e+13	0	697.24	692.93	0	0	712.36	721.66	0	721.17	697.8	696.19	704.4	709.89	0	707.45	0	703.12	703.67	0	0	0	693.68	700.36	0	0	698.27	0	696.35	690.81	691.95	724.72	700.82	696.59	700.94	704.66	711.12	705.75	708.07	0	690.13	703.75	0	0	703.67	720.28	713.05	696.92	711.78	702.46
4.1663e+13	0	0	692.69	0	0	711.09	715.94	0	714.74	0	696.03	704.92	702.83	0	708.08	0	704.22	703.56	0	0	0	693.37	700.39	0	0	697.9	0	696.1	690.58	0	718.87	691.31	696.38	700.7	705.74	705.2	705.93	709.1	0	0	703.88	0	0	703.46	718.51	705.77	0	712.83	702.28
4.1722e+13	0	0	692.44	0	0	709.33	712.26	0	710.78	0	695.87	705.25	697.92	0	708.44	0	704.2	703.61	0	0	0	693.11	700.53	0	0	696.54	0	695.87	690.32	0	715.15	0	696.16	700.54	705.71	701.19	706.18	709.37	0	0	704.08	0	0	703.4	716.51	701.04	0	712.67	702.11
4.178e+13	0	0	692.21	0	0	707.59	709.46	0	707.8	0	695.71	705.26	693.35	0	708.45	0	703.65	703.65	0	0	0	692.91	700.56	0	0	694.86	0	695.69	690.08	0	712.34	0	695.97	700.43	705.17	697.8	706.26	709.16	0	0	704.15	0	0	703.38	714.67	697	0	712.04	701.97
4.1838e+13	0	0	691.99	0	0	705.92	707.11	0	705.33	0	695.54	705.03	0	0	708.21	0	702.85	703.6	0	0	0	692.72	700.44	0	0	692.71	0	695.52	0	0	710.01	0	695.8	700.34	704.39	694.38	706.16	708.68	0	0	704.04	0	0	703.33	712.99	692.93	0	711.2	701.85
4.1896e+13	0	0	691.79	0	0	704.32	704.98	0	703.04	0	695.37	704.64	0	0	707.81	0	701.93	703.45	0	0	0	692.54	700.19	0	0	0	0	695.36	0	0	707.98	0	695.63	700.23	703.49	0	705.92	708.06	0	0	703.81	0	0	703.23	711.43	0	0	710.29	701.74
4.1954e+13	970.77	0	693.7	0	690.39	701.65	705.4	966.37	977.45	973.74	696.94	705.18	975.88	690.11	708.13	969.96	701.57	704.6	0	971.85	0	694.51	701.39	690.58	0	0	690.53	697.09	691.6	0	708.74	974.24	697.31	701.7	702.98	0	706.71	707.86	968.04	691.2	704.73	969.05	0	704.5	708.55	976.34	973.61	709.27	703.12
4.2012e+13	0	704.01	693.49	0	690.1	711.81	727.97	0	728.81	706.91	696.79	704.57	717.91	0	707.56	0	701.99	704.19	0	694.03	696.32	694.24	700.84	690.38	0	696.9	690.35	696.88	691.39	699.39	731.26	709.79	697.13	701.47	703.5	717.55	706.18	707.57	0	690.83	704.2	0	696.32	704.19	720.39	721.41	705.97	710.4	702.98
4.207e+13	0	694.08	693.27	0	0	712.13	719.15	0	718.28	693.33	696.64	704.88	706.81	0	707.99	0	703.98	703.91	0	0	0	693.93	700.62	690.17	0	698.59	690.15	696.64	691.18	0	722.18	697.18	696.92	701.2	705.5	708.62	706.09	708.85	0	690.36	704.06	0	0	703.9	719.94	709.88	692.03	712.7	702.8
4.2128e+13	0	0	693.03	0	0	710.52	714.49	0	713.16	0	696.48	705.37	701.03	0	708.56	0	704.52	703.89	0	0	0	693.65	700.74	0	0	697.66	0	696.4	690.94	0	717.44	0	696.71	700.99	706.03	703.71	706.35	709.56	0	690	704.27	0	0	703.77	717.95	703.94	0	713.13	702.62
4.2186e+13	0	0	692.79	0	0	708.75	711.24	0	709.68	0	696.32	705.57	696.44	0	708.78	0	704.24	703.96	0	0	0	693.42	700.86	0	0	696.15	0	696.19	690.7	0	714.16	0	696.51	700.86	705.74	700.05	706.54	709.61	0	0	704.43	0	0	703.74	716	699.65	0	712.72	702.46
4.2245e+13	0	0	692.57	0	0	707.04	708.66	0	706.95	0	696.16	705.47	691.79	0	708.67	0	703.57	703.97	0	0	0	693.23	700.83	0	0	694.39	0	696.02	690.46	0	711.57	0	696.32	700.77	705.08	696.75	706.55	709.27	0	0	704.43	0	0	703.72	714.22	695.79	0	711.98	702.34
4.2303e+13	0	0	692.36	0	0	705.41	706.42	0	704.58	0	696	705.17	0	0	708.36	0	702.72	703.88	0	0	0	693.06	700.65	0	0	691.68	0	695.86	690.23	0	709.38	0	696.16	700.68	704.24	693.11	706.39	708.72	0	0	704.27	0	0	703.65	712.59	691.61	0	711.1	702.23
4.2361e+13	0	0	692.17	0	0	703.84	704.37	0	702.37	0	695.84	704.73	0	0	707.92	0	701.77	703.7	0	0	0	692.87	700.36	0	0	0	0	695.7	690.03	0	707.43	0	696	700.55	703.32	0	706.11	708.06	0	0	703.99	0	0	703.52	711.08	0	0	710.17	702.12
4.2419e+13	712.89	717.8	694.03	0	690.69	706.05	742.67	0	750.34	728.45	697.38	705.14	739.55	690.3	708.11	708.46	701.35	704.75	0	718.18	709.15	694.78	701.44	691	0	691.09	691.02	697.39	691.96	711.35	746.57	731.55	697.64	701.97	702.78	732.67	706.78	707.75	693.74	691.46	704.79	700.88	709.15	704.72	714.52	744.62	727	709.22	703.47
4.2477e+13	0	699.52	693.82	0	690.36	712.68	723.7	0	723.51	700.62	697.24	704.86	712.49	0	707.92	0	703.17	704.35	0	0	691.13	694.49	700.97	690.8	0	698.45	690.84	697.17	691.76	694.38	726.88	703.76	697.46	701.71	704.68	713.46	706.36	708.33	0	691.05	704.36	0	691.13	704.4	720.99	715.8	699.63	711.86	703.31
4.2535e+13	0	689.89	693.59	0	690	711.71	717.2	0	716.1	0	697.08	705.37	704.45	0	708.54	0	704.57	704.19	0	0	0	694.19	700.93	690.6	0	698.55	690.65	696.93	691.54	0	720.23	693.87	697.25	701.46	706.07	706.74	706.48	709.51	0	690.61	704.42	0	0	704.16	719.41	707.47	0	713.3	703.13
4.2593e+13	0	0	693.35	0	0	709.98	713.25	0	711.82	0	696.93	705.77	699.38	0	708.98	0	704.7	704.24	0	0	0	693.93	701.09	690.38	0	697.31	690.47	696.7	691.3	0	716.22	0	697.03	701.29	706.2	702.45	706.75	709.91	0	690.3	704.65	0	0	704.09	717.39	702.37	0	713.3	702.96
4.2651e+13	0	0	693.12	0	0	708.23	710.32	0	708.7	0	696.76	705.84	695.03	0	709.06	0	704.23	704.3	0	0	0	693.72	701.15	690.16	0	695.71	690.28	696.51	691.06	0	713.27	0	696.84	701.18	705.72	698.98	706.87	709.77	0	690.13	704.75	0	0	704.08	715.5	698.32	0	712.71	702.82
4.2709e+13	0	0	692.91	0	0	706.56	707.91	0	706.16	0	696.6	705.65	690.12	0	708.86	0	703.47	704.27	0	0	0	693.55	701.06	0	0	693.83	690.08	696.35	690.83	0	710.86	0	696.67	701.1	704.98	695.68	706.81	709.33	0	0	704.68	0	0	704.04	713.78	694.47	0	711.9	702.7
4.2768e+13	0	0	692.72	0	0	704.95	705.76	0	703.87	0	696.44	705.28	0	0	708.48	0	702.57	704.14	0	0	0	693.37	700.84	0	0	0	0	696.2	690.62	0	708.78	0	696.51	701	704.1	691.74	706.6	708.73	0	0	704.47	0	0	703.95	712.2	690.18	0	710.99	702.6
4.2826e+13	0	0	692.52	0	0	703.4	703.78	0	701.73	0	696.28	704.81	0	0	708	0	701.6	703.92	0	0	0	693.18	700.51	0	0	0	0	696.03	690.4	0	706.89	0	696.36	700.86	703.16	0	706.27	708.04	0	0	704.14	0	0	703.8	710.73	0	0	710.04	702.48
4.2884e+13	691.48	707.67	694.36	0	690.96	711.12	731.54	0	733.37	711.9	697.81	705.15	722.5	690.44	708.14	0	701.96	704.88	690.16	700.28	700.13	695.03	701.49	691.4	0	695.89	691.49	697.68	692.33	703.11	735.02	714.95	697.97	702.21	703.44	721.47	706.84	707.93	0	691.68	704.85	0	700.13	704.91	720.05	726.55	710.77	710.26	703.8
4.2942e+13	0	696.26	694.14	0	690.61	712.66	720.77	0	720.07	696.28	697.66	705.3	708.65	0	708.42	0	704.12	704.55	0	0	0	694.73	701.18	691.2	0	698.98	691.31	697.45	692.12	0	723.9	699.58	697.77	701.95	705.65	710.45	706.64	709.14	0	691.25	704.61	0	0	704.61	720.78	712	695.07	712.96	703.63
4.3e+13	0	0	693.9	0	690.25	711.16	715.62	0	714.36	0	697.51	705.84	702.33	0	709.05	0	704.91	704.5	0	0	0	694.44	701.28	691	0	698.29	691.13	697.21	691.88	0	718.65	690.52	697.56	701.73	706.43	705.03	706.89	710.02	0	690.87	704.8	0	0	704.44	718.84	705.41	0	713.67	703.45
4.3058e+13	0	0	693.67	0	0	709.39	712.17	0	710.65	0	697.36	706.1	697.69	0	709.34	0	704.74	704.58	0	0	0	694.21	701.41	690.79	0	696.89	690.95	697	691.64	0	715.16	0	697.35	701.59	706.24	701.19	707.12	710.17	0	690.61	705	0	0	704.41	716.84	700.92	0	713.36	703.29
4.3116e+13	0	0	693.45	0	0	707.67	709.49	0	707.8	0	697.2	706.06	693.26	0	709.29	0	704.13	704.61	0	0	0	694.02	701.42	690.57	0	695.21	690.76	696.83	691.41	0	712.46	0	697.17	701.5	705.63	697.89	707.17	709.88	0	690.45	705.04	0	0	704.4	715.02	697	0	712.66	703.16
4.3174e+13	0	0	693.25	0	0	706.03	707.21	0	705.41	0	697.03	705.79	0	0	709.01	0	703.31	704.55	0	0	0	693.85	701.27	690.35	0	693.13	690.58	696.67	691.19	0	710.2	0	697.01	701.42	704.83	694.54	707.04	709.36	0	690.31	704.9	0	0	704.35	713.36	693.03	0	711.79	703.06
4.3232e+13	0	0	693.06	0	0	704.46	705.13	0	703.18	0	696.88	705.37	0	0	708.58	0	702.38	704.38	0	0	0	693.68	701	690.14	0	0	690.39	696.52	690.98	0	708.21	0	696.86	701.3	703.92	690.08	706.77	708.72	0	690.13	704.64	0	0	704.24	711.82	0	0	710.86	702.95
4.329e+13	741.43	725.1	694.87	0	691.51	703.01	754.62	715.93	781.44	757.25	698.37	705.79	768.8	691.15	708.78	738.27	701.88	705.42	690.72	746.81	715.43	695.53	702.08	691.99	0	0	692.16	698.16	692.87	715.92	759.48	759.4	698.46	702.69	703.28	745.08	707.45	708.4	726.54	692.25	705.45	733.64	715.43	705.42	710.66	776.58	755.64	709.75	704.26
4.3349e+13	0	702.01	694.67	0	691.2	712.82	726.07	0	726.29	703.91	698.23	705.33	715.31	690.56	708.38	0	703.08	705.01	690.4	0	694.15	695.26	701.56	691.79	0	698.46	691.98	697.95	692.67	697.35	729.38	706.83	698.28	702.45	704.6	716.02	706.96	708.56	0	691.87	704.95	0	694.15	705.1	721.51	718.92	702.97	711.82	704.12
4.3407e+13	0	693.08	694.44	0	690.85	712.3	718.56	0	717.57	691.79	698.08	705.79	706.02	690.03	708.97	0	704.8	704.8	690.03	0	0	694.96	701.45	691.6	0	699.18	691.79	697.71	692.45	0	721.67	696.14	698.07	702.19	706.32	708.26	707	709.86	0	691.46	704.94	0	0	704.84	720.3	709.2	690.22	713.7	703.94
4.3465e+13	0	0	694.21	0	690.5	710.6	714.27	0	712.9	0	697.93	706.25	700.69	0	709.49	0	705.13	704.83	0	0	0	694.69	701.61	691.39	0	698.06	691.6	697.48	692.22	0	717.32	0	697.86	702.01	706.63	703.65	707.29	710.41	0	691.13	705.18	0	0	704.74	718.25	703.7	0	713.88	703.77
4.3523e+13	0	0	693.98	0	690.25	708.85	711.19	0	709.61	0	697.77	706.38	696.3	0	709.63	0	704.74	704.91	0	0	0	694.49	701.71	691.18	0	696.53	691.42	697.29	691.98	0	714.21	0	697.67	701.9	706.23	700.1	707.45	710.35	0	690.93	705.32	0	0	704.74	716.32	699.58	0	713.36	703.62
4.3581e+13	0	0	693.77	0	690.05	707.17	708.71	0	706.98	0	697.61	706.23	691.79	0	709.47	0	704.03	704.91	0	0	0	694.32	701.65	690.97	0	694.77	691.23	697.14	691.76	0	711.71	0	697.5	701.82	705.53	696.88	707.43	709.95	0	690.78	705.29	0	0	704.72	714.56	695.82	0	712.57	703.51
4.3639e+13	0	0	693.58	0	0	705.56	706.53	0	704.68	0	697.46	705.9	0	0	709.12	0	703.16	704.8	0	0	0	694.15	701.45	690.75	0	692.27	691.05	696.99	691.54	0	709.57	0	697.35	701.72	704.68	693.35	707.24	709.37	0	690.62	705.1	0	0	704.64	712.95	691.75	0	711.67	703.41
4.3697e+13	0	0	693.4	0	0	704.01	704.52	0	702.52	0	697.3	705.44	0	0	708.65	0	702.21	704.59	0	0	0	693.96	701.14	690.55	0	0	690.86	696.83	691.34	0	707.66	0	697.2	701.6	703.74	0	706.93	708.69	0	690.41	704.79	0	0	704.5	711.46	0	0	710.72	703.3
4.3755e+13	700.71	712.39	695.18	0	691.76	709.58	736.37	0	739.99	718.72	698.78	705.74	729.58	691.32	708.75	694.26	702.02	705.54	690.98	707.06	704.78	695.76	702.1	692.38	0	694.36	692.61	698.44	693.2	707.7	740.09	720.75	698.76	702.93	703.46	726.74	707.49	708.37	0	692.47	705.49	0	704.78	705.6	718.72	733.85	717.56	710.2	704.58
4.3813e+13	0	698.26	694.97	0	691.44	713.12	722.56	0	722.07	698.76	698.63	705.7	711.05	690.71	708.83	0	704.16	705.17	690.63	0	0	695.48	701.71	692.18	0	699.51	692.44	698.21	693	692.98	725.79	701.63	698.57	702.67	705.71	712.56	707.18	709.38	0	692.06	705.15	0	0	705.29	721.57	714.31	697.87	713.11	704.42
4.3872e+13	0	0	694.74	0	691.09	711.79	716.8	0	715.62	0	698.49	706.26	703.96	690.29	709.49	0	705.23	705.09	690.27	0	0	695.19	701.77	691.98	0	699.12	692.26	697.97	692.78	0	719.9	692.61	698.37	702.44	706.77	706.5	707.4	710.43	0	691.68	705.31	0	0	705.09	719.72	706.94	0	714.16	704.25
4.393e+13	0	0	694.5	0	690.78	710.02	713.11	0	711.65	0	698.33	706.6	699.18	690.13	709.86	0	705.2	705.16	0	0	0	694.95	701.93	691.77	0	697.77	692.07	697.76	692.55	0	716.17	0	698.16	702.29	706.71	702.43	707.66	710.7	0	691.41	705.53	0	0	705.05	717.69	702.16	0	713.97	704.08
4.3988e+13	0	0	694.29	0	690.54	708.29	710.31	0	708.67	0	698.18	706.61	694.99	690.08	709.87	0	704.65	705.22	0	0	0	694.77	701.97	691.56	0	696.15	691.88	697.59	692.32	0	713.35	0	697.98	702.2	706.16	699.07	707.75	710.47	0	691.23	705.61	0	0	705.05	715.82	698.25	0	713.31	703.95
4.4046e+13	0	0	694.09	0	690.35	706.64	707.98	0	706.21	0	698.02	706.38	690.23	690	709.62	0	703.86	705.17	0	0	0	694.6	701.86	691.35	0	694.29	691.7	697.44	692.1	0	711.01	0	697.82	702.12	705.38	695.84	707.65	709.98	0	691.08	705.5	0	0	705.02	714.12	694.51	0	712.46	703.85
4.4104e+13	0	0	693.91	0	690.17	705.06	705.88	0	703.98	0	697.86	705.98	0	0	709.22	0	702.95	705.03	0	0	0	694.43	701.61	691.14	0	690.86	691.51	697.29	691.89	0	708.98	0	697.67	702.02	704.49	692.03	707.41	709.35	0	690.91	705.26	0	0	704.92	712.56	690.35	0	711.53	703.75
4.4162e+13	970.89	0	695.66	0	692.28	702.34	706.36	966.48	977.51	973.87	699.31	706.41	976.06	691.94	709.43	970.08	702.46	706.07	691.5	971.97	0	696.24	702.68	692.94	0	0	693.23	698.9	693.72	0	709.87	974.38	699.23	703.38	703.86	0	708.09	709.05	968.15	693	706.08	969.17	0	706.08	709.62	976.49	973.74	710.43	705.02
4.422e+13	0	705.01	695.47	0	691.98	712.64	728.91	0	729.75	707.91	699.17	705.82	719.17	691.43	708.87	0	702.94	705.65	691.2	694.8	697.53	695.98	702.14	692.75	0	698.18	693.05	698.69	693.53	700.65	732.37	710.39	699.06	703.15	704.46	719.24	707.56	708.8	0	692.64	705.54	0	697.53	705.78	721.72	722.77	706.96	711.66	704.89
4.4278e+13	0	695.28	695.25	0	691.65	712.86	720.02	0	719.16	694.65	699.03	706.17	707.93	690.87	709.36	0	704.94	705.38	690.85	0	0	695.68	701.94	692.56	0	699.8	692.88	698.46	693.32	0	723.21	698.06	698.86	702.89	706.5	710.02	707.5	710.15	0	692.25	705.44	0	0	705.49	721.16	711.08	693.44	714.01	704.72
4.4336e+13	0	0	695.02	0	691.31	711.23	715.34	0	714.02	0	698.88	706.69	702.11	690.56	709.96	0	705.48	705.4	690.49	0	0	695.41	702.09	692.35	0	698.83	692.7	698.23	693.09	0	718.45	0	698.65	702.69	707.01	704.97	707.79	710.87	0	691.9	705.68	0	0	705.37	719.11	705.07	0	714.42	704.54
4.4395e+13	0	0	694.79	0	691.04	709.46	712.08	0	710.54	0	698.73	706.89	697.65	690.46	710.17	0	705.2	705.49	690.21	0	0	695.21	702.22	692.15	0	697.35	692.52	698.03	692.86	0	715.15	0	698.46	702.57	706.71	701.28	708	710.9	0	691.68	705.85	0	0	705.36	717.14	700.81	0	713.98	704.39
4.4453e+13	0	0	694.59	0	690.83	707.76	709.5	0	707.8	0	698.57	706.79	693.34	690.4	710.06	0	704.54	705.5	690.01	0	0	695.04	702.2	691.93	0	695.66	692.34	697.88	692.64	0	712.56	0	698.29	702.5	706.05	698.05	708.01	710.55	0	691.52	705.86	0	0	705.36	715.34	697.02	0	713.22	704.28
4.4511e+13	0	0	694.4	0	690.64	706.15	707.29	0	705.48	0	698.42	706.48	0	690.28	709.74	0	703.7	705.42	0	0	0	694.88	702.03	691.72	0	693.61	692.16	697.74	692.43	0	710.36	0	698.14	702.41	705.22	694.76	707.85	709.99	0	691.36	705.69	0	0	705.3	713.69	693.14	0	712.33	704.18
4.4569e+13	0	0	694.22	0	690.45	704.6	705.26	0	703.3	0	698.27	706.04	0	690.07	709.28	0	702.76	705.23	0	0	0	694.7	701.74	691.52	0	0	691.97	697.59	692.23	0	708.42	0	697.99	702.3	704.3	690.5	707.56	709.32	0	691.16	705.41	0	0	705.17	712.17	0	0	711.38	704.08
4.4627e+13	713.16	719.3	695.95	0	692.5	706.89	743.76	0	751.41	729.9	699.69	706.34	741.09	692.08	709.38	709.03	702.24	706.18	691.73	718.66	710.26	696.46	702.7	693.3	690.35	692.24	693.66	699.15	694.03	711.71	747.85	731.68	699.52	703.61	703.67	734.84	708.13	708.91	694.49	693.19	706.11	701.73	710.26	706.26	715.8	746.3	728.47	710.36	705.33
4.4685e+13	0	700.56	695.75	0	692.2	713.48	724.59	0	724.4	701.63	699.55	706.1	713.48	691.54	709.22	0	704.11	705.78	691.42	0	692.04	696.18	702.23	693.11	690.16	699.74	693.49	698.94	693.83	695.21	727.93	704.52	699.34	703.36	705.66	714.89	707.72	709.57	0	692.81	705.68	0	692.04	705.94	722.24	717.01	700.64	713.13	705.18
4.4743e+13	0	692.11	695.52	0	691.85	712.44	718.05	0	716.96	690.19	699.41	706.65	705.41	691.08	709.89	0	705.52	705.64	691.06	0	0	695.88	702.23	692.92	0	699.74	693.31	698.7	693.62	0	721.23	695.09	699.13	703.11	707.05	707.99	707.88	710.79	0	692.43	705.78	0	0	705.72	720.58	708.59	0	714.58	705
4.4801e+13	0	0	695.29	0	691.55	710.68	714.08	0	712.67	0	699.26	707.06	700.42	690.87	710.35	0	705.65	705.72	690.73	0	0	695.64	702.41	692.72	0	698.48	693.13	698.48	693.39	0	717.2	0	698.93	702.95	707.16	703.62	708.17	711.19	0	692.14	706.03	0	0	705.66	718.52	703.46	0	714.54	704.84
4.4859e+13	0	0	695.08	0	691.31	708.94	711.15	0	709.54	0	699.11	707.13	696.19	690.8	710.42	0	705.18	705.79	690.48	0	0	695.46	702.49	692.51	0	696.9	692.96	698.31	693.17	0	714.24	0	698.75	702.86	706.68	700.17	708.3	711.03	0	691.95	706.14	0	0	705.67	716.61	699.5	0	713.94	704.7
4.4918e+13	0	0	694.89	0	691.11	707.28	708.75	0	707	0	698.96	706.93	691.78	690.72	710.21	0	704.43	705.77	690.29	0	0	695.3	702.41	692.3	0	695.14	692.78	698.16	692.95	0	711.82	0	698.59	702.79	705.94	696.99	708.23	710.58	0	691.81	706.07	0	0	705.65	714.87	695.84	0	713.11	704.6
4.4976e+13	0	0	694.7	0	690.94	705.69	706.62	0	704.77	0	698.81	706.56	0	690.56	709.83	0	703.55	705.64	690.12	0	0	695.14	702.19	692.1	0	692.74	692.6	698.02	692.75	0	709.74	0	698.45	702.7	705.06	693.54	708.02	709.97	0	691.64	705.86	0	0	705.56	713.28	691.85	0	712.18	704.5
4.5034e+13	0	0	694.52	0	690.73	704.16	704.65	0	702.64	0	698.66	706.08	0	690.31	709.33	0	702.59	705.42	0	0	0	694.96	701.86	691.89	0	0	692.41	697.87	692.55	0	707.87	0	698.3	702.56	704.13	0	707.69	709.27	0	691.43	705.53	0	0	705.41	711.8	0	0	711.22	704.4
4.5092e+13	692.25	708.68	696.22	0	692.73	712.01	732.48	0	734.31	712.97	700.07	706.33	723.94	692.24	709.39	0	702.88	706.28	691.96	701.04	701.05	696.67	702.71	693.65	690.83	697.31	694.08	699.4	694.33	703.63	736.12	715.33	699.8	703.82	704.36	723.15	708.16	709.09	0	693.38	706.13	0	701.05	706.43	721.35	727.69	711.85	711.45	705.62
4.515e+13	0	697.21	696.01	0	692.42	713.46	721.62	0	720.92	697.22	699.93	706.52	709.85	691.69	709.72	0	705.08	705.95	691.63	0	0	696.37	702.43	693.46	690.65	700.31	693.91	699.17	694.13	691.15	724.89	700.35	699.61	703.56	706.64	711.82	707.99	710.38	0	693	705.92	0	0	706.12	721.97	713.03	696.22	714.22	705.46
4.5208e+13	0	0	695.79	0	692.09	711.91	716.44	0	715.2	0	699.78	707.09	703.44	691.34	710.38	0	705.86	705.93	691.29	0	0	696.1	702.56	693.26	690.47	699.53	693.73	698.94	693.91	0	719.61	691.87	699.4	703.34	707.41	706.25	708.27	711.28	0	692.65	706.14	0	0	705.97	719.96	706.42	0	714.91	705.28
4.5266e+13	0	0	695.56	0	691.81	710.12	712.98	0	711.49	0	699.63	707.37	698.89	691.19	710.67	0	705.69	706.03	691	0	0	695.89	702.72	693.06	690.29	698.1	693.56	698.74	693.69	0	716.11	0	699.21	703.22	707.21	702.36	708.51	711.41	0	692.42	706.35	0	0	705.96	717.94	701.92	0	714.58	705.13
4.5324e+13	0	0	695.36	0	691.6	708.41	710.3	0	708.63	0	699.48	707.32	694.81	691.12	710.62	0	705.08	706.07	690.78	0	0	695.73	702.73	692.86	690.11	696.46	693.38	698.58	693.47	0	713.4	0	699.04	703.15	706.6	699.08	708.56	711.11	0	692.25	706.39	0	0	705.96	716.1	698.13	0	713.85	705.01
4.5382e+13	0	0	695.18	0	691.41	706.78	708.04	0	706.24	0	699.33	707.04	690.16	691.01	710.33	0	704.26	706.01	690.59	0	0	695.57	702.59	692.66	0	694.59	693.2	698.45	693.27	0	711.13	0	698.89	703.07	705.79	695.9	708.43	710.58	0	692.09	706.26	0	0	705.92	714.42	694.47	0	712.97	704.91
4.544e+13	0	0	695	0	691.21	705.22	705.98	0	704.07	0	699.18	706.62	0	690.8	709.89	0	703.34	705.84	690.4	0	0	695.41	702.33	692.45	0	691.39	693.02	698.3	693.07	0	709.15	0	698.75	702.96	704.88	692.16	708.16	709.93	0	691.9	706	0	0	705.81	712.87	690.41	0	712.02	704.82
4.5499e+13	742.36	726.83	696.69	0	693.23	703.78	755.92	716.58	782.73	758.58	700.56	706.94	771.68	692.82	710	738.84	702.74	706.79	692.47	747.94	717	697.13	703.29	694.17	691.48	0	694.66	699.84	694.82	716.15	760.95	758.06	700.23	704.25	704.15	747.95	708.74	709.52	727.29	693.89	706.71	734.26	717	706.89	711.73	778.79	757.14	710.83	706.04
4.5557e+13	0	702.75	696.49	0	692.95	713.67	726.95	0	727.16	704.63	700.43	706.5	716.62	692.33	709.62	0	704.01	706.38	692.17	690.48	695.14	696.86	702.77	693.99	691.3	699.84	694.49	699.63	694.63	698.05	730.4	707.07	700.06	704.01	705.57	717.52	708.26	709.73	0	693.53	706.21	0	695.14	706.58	722.73	719.96	703.78	713.03	705.9
4.5615e+13	0	694.1	696.27	0	692.61	713.07	719.39	0	718.4	692.81	700.29	707.01	707.19	691.84	710.26	0	705.73	706.18	691.83	0	0	696.57	702.7	693.8	691.12	700.46	694.32	699.4	694.42	0	722.63	696.73	699.87	703.76	707.3	709.55	708.33	711.08	0	693.16	706.23	0	0	706.32	721.43	710.19	691.57	714.92	705.72
4.5673e+13	0	0	696.05	0	692.31	711.34	715.09	0	713.73	0	700.15	707.49	701.81	691.59	710.8	0	706.04	706.24	691.51	0	0	696.32	702.88	693.6	690.94	699.29	694.15	699.18	694.2	0	718.26	0	699.66	703.59	707.59	704.83	708.64	711.64	0	692.86	706.5	0	0	706.24	719.34	704.68	0	715.08	705.55
4.5731e+13	0	0	695.84	0	692.05	709.57	712	0	710.43	0	700	707.62	697.51	691.49	710.94	0	705.65	706.33	691.25	0	0	696.14	702.99	693.4	690.77	697.74	693.97	699	693.98	0	715.14	0	699.48	703.49	707.18	701.27	708.82	711.57	0	692.67	706.65	0	0	706.25	717.38	700.62	0	714.54	705.42
4.5789e+13	0	0	695.64	0	691.85	707.89	709.51	0	707.79	0	699.85	707.47	693.3	691.4	710.77	0	704.95	706.34	691.04	0	0	695.99	702.94	693.2	690.59	696.03	693.79	698.86	693.77	0	712.63	0	699.32	703.42	706.47	698.11	708.79	711.15	0	692.51	706.62	0	0	706.24	715.61	696.93	0	713.73	705.31
4.5847e+13	0	0	695.47	0	691.67	706.29	707.36	0	705.53	0	699.7	707.13	0	691.25	710.41	0	704.09	706.23	690.86	0	0	695.83	702.75	693	690.42	694	693.61	698.72	693.57	0	710.49	0	699.18	703.34	705.62	694.87	708.6	710.56	0	692.35	706.43	0	0	706.18	713.99	693.14	0	712.81	705.22
4.5905e+13	0	0	695.29	0	691.48	704.76	705.37	0	703.4	0	699.55	706.66	0	691.02	709.93	0	703.14	706.03	690.66	0	0	695.65	702.44	692.8	690.24	0	693.44	698.58	693.38	0	708.59	0	699.04	703.22	704.69	690.77	708.28	709.87	0	692.13	706.12	0	0	706.04	712.48	0	0	711.86	705.12
4.5963e+13	701.9	713.14	696.95	0	693.44	710.46	737.34	0	740.94	719.59	700.92	706.87	731.02	692.94	709.94	694.87	702.88	706.88	692.67	707.98	705.76	697.33	703.29	694.51	691.96	695.75	695.05	700.07	695.11	708.1	741.2	721.03	700.5	704.46	704.34	728.48	708.75	709.47	0	694.05	706.72	0	705.76	707.05	719.96	735.04	718.58	711.3	706.32
4.6022e+13	0	699.01	696.75	0	693.13	713.95	723.4	0	722.91	699.48	700.78	706.87	712.13	692.43	710.06	0	705.09	706.51	692.37	0	689.98	697.04	702.91	694.32	691.77	700.78	694.88	699.85	694.92	693.84	726.75	702.29	700.32	704.2	706.67	713.9	708.46	710.56	0	693.68	706.4	0	689.98	706.73	722.71	715.35	698.63	714.31	706.16
4.608e+13	0	690.35	696.53	0	692.81	712.57	717.61	0	716.43	0	700.64	707.47	704.95	692.05	710.77	0	706.18	706.45	692.02	0	0	696.76	703	694.13	691.59	700.28	694.72	699.62	694.7	0	720.83	693.67	700.12	703.97	707.74	707.69	708.71	711.64	0	693.34	706.58	0	0	706.55	720.8	707.95	0	715.35	705.99
4.6138e+13	0	0	696.3	0	692.53	710.78	713.91	0	712.46	0	700.5	707.82	700.23	691.87	711.14	0	706.14	706.55	691.73	0	0	696.55	703.19	693.94	691.41	698.88	694.54	699.42	694.49	0	717.08	0	699.92	703.84	707.67	703.54	708.99	711.9	0	693.1	706.83	0	0	706.53	718.74	703.16	0	715.14	705.83
4.6196e+13	0	0	696.1	0	692.31	709.05	711.11	0	709.47	0	700.35	707.83	696.12	691.79	711.14	0	705.6	706.62	691.5	0	0	696.39	703.24	693.74	691.23	697.26	694.37	699.26	694.27	0	714.25	0	699.75	703.76	707.12	700.19	709.08	711.66	0	692.92	706.91	0	0	706.54	716.85	699.35	0	714.46	705.71
4.6254e+13	0	0	695.92	0	692.12	707.41	708.78	0	707	0	700.2	707.59	691.78	691.68	710.89	0	704.82	706.58	691.31	0	0	696.24	703.13	693.54	691.06	695.48	694.2	699.13	694.07	0	711.91	0	699.61	703.7	706.34	697.08	708.99	711.16	0	692.77	706.81	0	0	706.51	715.14	695.79	0	713.59	705.61
4.6312e+13	0	0	695.75	0	691.93	705.84	706.71	0	704.83	0	700.06	707.19	0	691.5	710.47	0	703.92	706.43	691.13	0	0	696.08	702.89	693.34	690.88	693.13	694.02	698.99	693.87	0	709.87	0	699.47	703.6	705.45	693.7	708.74	710.52	0	692.59	706.57	0	0	706.42	713.56	691.88	0	712.65	705.52
4.637e+13	971.01	0	697.39	0	693.91	703.09	707.25	966.59	977.56	973.99	701.39	707.52	976.21	693.52	710.6	970.19	703.35	707.38	693.16	972.09	0	697.77	703.86	695.01	692.59	0	695.61	700.49	695.58	0	710.86	974.5	700.92	704.87	704.74	0	709.33	710.13	968.26	694.56	707.29	969.27	0	707.5	710.56	976.6	973.86	711.46	706.72
4.6428e+13	0	705.73	697.21	0	693.64	713.58	729.8	0	730.61	708.65	701.26	706.94	720.26	693.06	710.05	0	703.89	706.96	692.89	695.47	698.36	697.52	703.31	694.83	692.42	699.56	695.44	700.3	695.39	701.21	733.37	710.85	700.76	704.64	705.42	720.68	708.8	709.91	0	694.22	706.75	0	698.36	707.19	722.9	723.83	707.77	712.8	706.58
4.6486e+13	0	696.08	697	0	693.33	713.71	720.84	0	719.97	695.61	701.13	707.34	708.89	692.59	710.59	0	705.91	706.71	692.56	0	0	697.23	703.15	694.65	692.24	701.03	695.27	700.07	695.19	0	724.14	698.77	700.57	704.39	707.5	711.24	708.77	711.32	0	693.85	706.67	0	0	706.91	722.24	712.06	694.45	715.19	706.41
4.6545e+13	0	0	696.77	0	693.03	712.02	716.13	0	714.83	0	700.99	707.89	703.02	692.31	711.21	0	706.43	706.74	692.25	0	0	696.97	703.33	694.46	692.07	699.96	695.1	699.84	694.98	0	719.35	690.61	700.36	704.2	708	706.08	709.09	712.05	0	693.55	706.94	0	0	706.8	720.16	706.04	0	715.58	706.24
4.6603e+13	0	0	696.56	0	692.77	710.22	712.87	0	711.33	0	700.84	708.09	698.66	692.18	711.42	0	706.14	706.85	691.98	0	0	696.78	703.47	694.26	691.88	698.44	694.93	699.66	694.76	0	716.04	0	700.18	704.1	707.68	702.34	709.31	712.07	0	693.35	707.13	0	0	706.81	718.15	701.76	0	715.12	706.1
4.6661e+13	0	0	696.37	0	692.57	708.52	710.28	0	708.59	0	700.69	707.99	694.63	692.09	711.31	0	705.47	706.88	691.77	0	0	696.64	703.46	694.06	691.7	696.76	694.76	699.52	694.55	0	713.44	0	700.02	704.03	707.01	699.12	709.32	711.7	0	693.2	707.14	0	0	706.82	716.34	698.07	0	714.34	705.99
4.6719e+13	0	0	696.2	0	692.39	706.91	708.09	0	706.27	0	700.55	707.67	690.11	691.95	710.98	0	704.64	706.79	691.59	0	0	696.49	703.29	693.87	691.52	694.88	694.59	699.39	694.36	0	711.23	0	699.89	703.96	706.17	695.98	709.15	711.13	0	693.03	706.98	0	0	706.76	714.68	694.47	0	713.43	705.9
4.6777e+13	0	0	696.03	0	692.2	705.37	706.08	0	704.15	0	700.41	707.23	0	691.73	710.51	0	703.71	706.61	691.4	0	0	696.32	703	693.67	691.34	691.84	694.41	699.26	694.17	0	709.29	0	699.75	703.85	705.25	692.32	708.86	710.46	0	692.84	706.69	0	0	706.64	713.15	690.5	0	712.47	705.81
4.6835e+13	714.11	720.1	697.65	690.04	694.12	707.77	744.79	0	752.42	730.85	701.73	707.44	742.85	693.66	710.52	710.06	703.11	707.47	693.38	718.75	711.76	697.97	703.86	695.32	693.02	693.32	695.98	700.72	695.85	713.4	748.99	731.68	701.18	705.07	704.54	736.38	709.34	709.97	695.2	694.73	707.29	702.71	711.76	707.65	716.93	746.91	729.69	711.38	706.98
4.6893e+13	0	701.3	697.45	0	693.83	714.34	725.43	0	725.21	702.38	701.6	707.22	714.58	693.17	710.39	0	705.04	707.07	693.08	0	693.19	697.69	703.41	695.15	692.85	701.06	695.81	700.51	695.67	696.45	728.86	705.05	701	704.82	706.63	716.02	708.94	710.69	0	694.37	706.88	0	693.19	707.32	723.35	717.63	701.53	714.28	706.83
4.6951e+13	0	693.36	697.23	0	693.52	713.22	718.85	0	717.75	691.61	701.46	707.81	706.39	692.76	711.11	0	706.43	706.95	692.75	0	0	697.41	703.44	694.96	692.68	700.93	695.65	700.28	695.46	0	722.12	695.91	700.81	704.58	708.03	709	709.13	711.94	0	694.02	707.01	0	0	707.11	721.62	709.3	690.06	715.72	706.66
4.7009e+13	0	0	697.01	0	693.24	711.43	714.87	0	713.45	0	701.32	708.24	701.37	692.56	711.58	0	706.55	707.04	692.46	0	0	697.18	703.64	694.77	692.51	699.58	695.48	700.07	695.25	0	718.08	0	700.61	704.43	708.11	704.57	709.45	712.34	0	693.77	707.28	0	0	707.07	719.52	704.21	0	715.67	706.5
4.7068e+13	0	0	696.81	0	693.02	709.67	711.92	0	710.32	0	701.18	708.31	697.21	692.45	711.64	0	706.08	707.13	692.23	0	0	697.02	703.72	694.58	692.34	697.98	695.31	699.91	695.03	0	715.11	0	700.44	704.36	707.62	701.13	709.58	712.18	0	693.6	707.4	0	0	707.09	717.59	700.34	0	715.04	706.37
4.7126e+13	0	0	696.64	0	692.82	708.01	709.52	0	707.77	0	701.03	708.11	693.06	692.33	711.43	0	705.33	707.12	692.02	0	0	696.88	703.65	694.38	692.16	696.25	695.14	699.78	694.83	0	712.68	0	700.29	704.3	706.86	698.04	709.52	711.71	0	693.44	707.33	0	0	707.08	715.84	696.75	0	714.19	706.28
4.7184e+13	0	0	696.47	0	692.64	706.43	707.42	0	705.57	0	700.89	707.73	0	692.16	711.04	0	704.45	706.99	691.84	0	0	696.73	703.43	694.19	691.98	694.21	694.97	699.65	694.64	0	710.59	0	700.16	704.21	705.99	694.84	709.29	711.09	0	693.27	707.11	0	0	707	714.24	693.01	0	713.25	706.19
4.7242e+13	0	0	696.3	0	692.44	704.91	705.46	0	703.48	0	700.75	707.24	0	691.9	710.53	0	703.5	706.77	691.64	0	0	696.56	703.1	694	691.8	690.08	694.8	699.51	694.46	0	708.73	0	700.02	704.09	705.05	690.81	708.96	710.38	0	693.05	706.78	0	0	706.85	712.76	0	0	712.29	706.1
4.73e+13	693.05	709.43	697.89	690.32	694.31	712.89	733.38	0	735.17	713.78	702.06	707.41	725.23	693.72	710.51	0	703.74	707.54	693.57	701.41	701.62	698.15	703.85	695.63	693.46	698.75	696.34	700.94	696.12	704.18	737.11	715.7	701.42	705.25	705.25	724.48	709.35	710.14	0	694.87	707.3	0	701.62	707.78	722.5	728.41	712.82	712.51	707.23
[truncated: 451 more columns]
