# Supplementary material for: Determining the current size and state of subvolcanic magma reservoirs
Source: Nat Commun. 2020 Nov 5;11:5477. doi: 10.1038/s41467-020-19084-2 (PMC7644707; doi:10.1038/s41467-020-19084-2)
Supplement: Supplementary file 5 — Supplementary Data 2 [file 41467_2020_19084_MOESM5_ESM.zip › Supplementary data/Tt15_st_MU_rad10_0.0058.txt]

5.8108e+10	0	0	0	0	0	0	0	0	0	0	0	0	0	0	0	0	0	0	0	0	0	0	0	0	0	0	0	0	0	0	0	0	0	0	0	0	0	0	0	0	0	0	0	0	0	0	0	0	0
1.1622e+11	0	0	0	0	0	0	0	0	0	0	0	0	0	0	0	0	0	0	0	0	0	0	0	0	0	0	0	0	0	0	0	0	0	0	0	0	0	0	0	0	0	0	0	0	0	0	0	0	0
1.7432e+11	0	0	0	0	0	0	0	0	0	0	0	0	0	0	0	0	0	0	0	0	0	0	0	0	0	0	0	0	0	0	0	0	0	0	0	0	0	0	0	0	0	0	0	0	0	0	0	0	0
2.3243e+11	0	0	0	0	0	0	0	0	0	0	0	0	0	0	0	0	0	0	0	0	0	0	0	0	0	0	0	0	0	0	0	0	0	0	0	0	0	0	0	0	0	0	0	0	0	0	0	0	0
2.9054e+11	0	0	0	0	0	0	0	0	0	0	0	0	0	0	0	0	0	0	0	0	0	0	0	0	0	0	0	0	0	0	0	0	0	0	0	0	0	0	0	0	0	0	0	0	0	0	0	0	0
3.4865e+11	0	0	0	0	0	0	0	0	0	0	0	0	0	0	0	0	0	0	0	0	0	0	0	0	0	0	0	0	0	0	0	0	0	0	0	0	0	0	0	0	0	0	0	0	0	0	0	0	0
4.0676e+11	0	0	0	0	0	0	0	0	0	0	0	0	0	0	0	0	0	0	0	0	0	0	0	0	0	0	0	0	0	0	0	0	0	0	0	0	0	0	0	0	0	0	0	0	0	0	0	0	0
4.6486e+11	0	0	0	0	0	0	0	0	0	0	0	0	0	0	0	0	0	0	0	0	0	0	0	0	0	0	0	0	0	0	0	0	0	0	0	0	0	0	0	0	0	0	0	0	0	0	0	0	0
5.2297e+11	0	0	0	0	0	0	0	0	0	0	0	0	0	0	0	0	0	0	0	0	0	0	0	0	0	0	0	0	0	0	0	0	0	0	0	0	0	0	0	0	0	0	0	0	0	0	0	0	0
5.8108e+11	0	0	0	0	0	0	0	0	0	0	0	0	0	0	0	0	0	0	0	0	0	0	0	0	0	0	0	0	0	0	0	0	0	0	0	0	0	0	0	0	0	0	0	0	0	0	0	0	0
6.3919e+11	0	0	0	0	0	0	0	0	0	0	0	0	0	0	0	0	0	0	0	0	0	0	0	0	0	0	0	0	0	0	0	0	0	0	0	0	0	0	0	0	0	0	0	0	0	0	0	0	0
6.973e+11	0	0	0	0	0	0	0	0	0	0	0	0	0	0	0	0	0	0	0	0	0	0	0	0	0	0	0	0	0	0	0	0	0	0	0	0	0	0	0	0	0	0	0	0	0	0	0	0	0
7.554e+11	0	0	0	0	0	0	0	0	0	0	0	0	0	0	0	0	0	0	0	0	0	0	0	0	0	0	0	0	0	0	0	0	0	0	0	0	0	0	0	0	0	0	0	0	0	0	0	0	0
8.1351e+11	0	0	0	0	0	0	0	0	0	0	0	0	0	0	0	0	0	0	0	0	0	0	0	0	0	0	0	0	0	0	0	0	0	0	0	0	0	0	0	0	0	0	0	0	0	0	0	0	0
8.7162e+11	0	0	0	0	0	0	0	0	0	0	0	0	0	0	0	0	0	0	0	0	0	0	0	0	0	0	0	0	0	0	0	0	0	0	0	0	0	0	0	0	0	0	0	0	0	0	0	0	0
9.2973e+11	0	0	0	0	0	0	0	0	0	0	0	0	0	0	0	0	0	0	0	0	0	0	0	0	0	0	0	0	0	0	0	0	0	0	0	0	0	0	0	0	0	0	0	0	0	0	0	0	0
9.8784e+11	0	0	0	0	0	0	0	0	0	0	0	0	0	0	0	0	0	0	0	0	0	0	0	0	0	0	0	0	0	0	0	0	0	0	0	0	0	0	0	0	0	0	0	0	0	0	0	0	0
1.0459e+12	0	0	0	0	0	0	0	0	0	0	0	0	0	0	0	0	0	0	0	0	0	0	0	0	0	0	0	0	0	0	0	0	0	0	0	0	0	0	0	0	0	0	0	0	0	0	0	0	0
1.1041e+12	0	0	0	0	0	0	0	0	0	0	0	0	0	0	0	0	0	0	0	0	0	0	0	0	0	0	0	0	0	0	0	0	0	0	0	0	0	0	0	0	0	0	0	0	0	0	0	0	0
1.1622e+12	0	0	0	0	0	0	0	0	0	0	0	0	0	0	0	0	0	0	0	0	0	0	0	0	0	0	0	0	0	0	0	0	0	0	0	0	0	0	0	0	0	0	0	0	0	0	0	0	0
1.2203e+12	0	0	0	0	0	0	0	0	0	0	0	0	0	0	0	0	0	0	0	0	0	0	0	0	0	0	0	0	0	0	0	0	0	0	0	0	0	0	0	0	0	0	0	0	0	0	0	0	0
1.2784e+12	0	0	0	0	0	0	0	0	0	0	0	0	0	0	0	0	0	0	0	0	0	0	0	0	0	0	0	0	0	0	0	0	0	0	0	0	0	0	0	0	0	0	0	0	0	0	0	0	0
1.3365e+12	0	0	0	0	0	0	0	0	0	0	0	0	0	0	0	0	0	0	0	0	0	0	0	0	0	0	0	0	0	0	0	0	0	0	0	0	0	0	0	0	0	0	0	0	0	0	0	0	0
1.3946e+12	0	0	0	0	0	0	0	0	0	0	0	0	0	0	0	0	0	0	0	0	0	0	0	0	0	0	0	0	0	0	0	0	0	0	0	0	0	0	0	0	0	0	0	0	0	0	0	0	0
1.4527e+12	0	0	0	0	0	0	0	0	0	0	0	0	0	0	0	0	0	0	0	0	0	0	0	0	0	0	0	0	0	0	0	0	0	0	0	0	0	0	0	0	0	0	0	0	0	0	0	0	0
1.5108e+12	0	0	0	0	0	0	0	0	0	0	0	0	0	0	0	0	0	0	0	0	0	0	0	0	0	0	0	0	0	0	0	0	0	0	0	0	0	0	0	0	0	0	0	0	0	0	0	0	0
1.5689e+12	0	0	0	0	0	0	0	0	0	0	0	0	0	0	0	0	0	0	0	0	0	0	0	0	0	0	0	0	0	0	0	0	0	0	0	0	0	0	0	0	0	0	0	0	0	0	0	0	0
1.627e+12	0	0	0	0	0	0	0	0	0	0	0	0	0	0	0	0	0	0	0	0	0	0	0	0	0	0	0	0	0	0	0	0	0	0	0	0	0	0	0	0	0	0	0	0	0	0	0	0	0
1.6851e+12	0	0	0	0	0	0	0	0	0	0	0	0	0	0	0	0	0	0	0	0	0	0	0	0	0	0	0	0	0	0	0	0	0	0	0	0	0	0	0	0	0	0	0	0	0	0	0	0	0
1.7432e+12	0	0	0	0	0	0	0	0	0	0	0	0	0	0	0	0	0	0	0	0	0	0	0	0	0	0	0	0	0	0	0	0	0	0	0	0	0	0	0	0	0	0	0	0	0	0	0	0	0
1.8013e+12	0	0	0	0	0	0	0	0	0	0	0	0	0	0	0	0	0	0	0	0	0	0	0	0	0	0	0	0	0	0	0	0	0	0	0	0	0	0	0	0	0	0	0	0	0	0	0	0	0
1.8595e+12	0	0	0	0	0	0	0	0	0	0	0	0	0	0	0	0	0	0	0	0	0	0	0	0	0	0	0	0	0	0	0	0	0	0	0	0	0	0	0	0	0	0	0	0	0	0	0	0	0
1.9176e+12	0	0	0	0	0	0	0	0	0	0	0	0	0	0	0	0	0	0	0	0	0	0	0	0	0	0	0	0	0	0	0	0	0	0	0	0	0	0	0	0	0	0	0	0	0	0	0	0	0
1.9757e+12	0	0	0	0	0	0	0	0	0	0	0	0	0	0	0	0	0	0	0	0	0	0	0	0	0	0	0	0	0	0	0	0	0	0	0	0	0	0	0	0	0	0	0	0	0	0	0	0	0
2.0338e+12	0	0	0	0	0	0	0	0	0	0	0	0	0	0	0	0	0	0	0	0	0	0	0	0	0	0	0	0	0	0	0	0	0	0	0	0	0	0	0	0	0	0	0	0	0	0	0	0	0
2.0919e+12	0	0	0	0	0	0	0	0	0	0	0	0	0	0	0	0	0	0	0	0	0	0	0	0	0	0	0	0	0	0	0	0	0	0	0	0	0	0	0	0	0	0	0	0	0	0	0	0	0
2.15e+12	0	0	0	0	0	0	0	0	0	0	0	0	0	0	0	0	0	0	0	0	0	0	0	0	0	0	0	0	0	0	0	0	0	0	0	0	0	0	0	0	0	0	0	0	0	0	0	0	0
2.2081e+12	0	0	0	0	0	0	0	0	0	0	0	0	0	0	0	0	0	0	0	0	0	0	0	0	0	0	0	0	0	0	0	0	0	0	0	0	0	0	0	0	0	0	0	0	0	0	0	0	0
2.2662e+12	0	0	0	0	0	0	0	0	0	0	0	0	0	0	0	0	0	0	0	0	0	0	0	0	0	0	0	0	0	0	0	0	0	0	0	0	0	0	0	0	0	0	0	0	0	0	0	0	0
2.3243e+12	0	0	0	0	0	0	0	0	0	0	0	0	0	0	0	0	0	0	0	0	0	0	0	0	0	0	0	0	0	0	0	0	0	0	0	0	0	0	0	0	0	0	0	0	0	0	0	0	0
2.3824e+12	0	0	0	0	0	0	0	0	0	0	0	0	0	0	0	0	0	0	0	0	0	0	0	0	0	0	0	0	0	0	0	0	0	0	0	0	0	0	0	0	0	0	0	0	0	0	0	0	0
2.4405e+12	0	0	0	0	0	0	0	0	0	0	0	0	0	0	0	0	0	0	0	0	0	0	0	0	0	0	0	0	0	0	0	0	0	0	0	0	0	0	0	0	0	0	0	0	0	0	0	0	0
2.4986e+12	0	0	0	0	0	0	0	0	0	0	0	0	0	0	0	0	0	0	0	0	0	0	0	0	0	0	0	0	0	0	0	0	0	0	0	0	0	0	0	0	0	0	0	0	0	0	0	0	0
2.5568e+12	0	0	0	0	0	0	0	0	0	0	0	0	0	0	0	0	0	0	0	0	0	0	0	0	0	0	0	0	0	0	0	0	0	0	0	0	0	0	0	0	0	0	0	0	0	0	0	0	0
2.6149e+12	0	0	0	0	0	0	0	0	0	0	0	0	0	0	0	0	0	0	0	0	0	0	0	0	0	0	0	0	0	0	0	0	0	0	0	0	0	0	0	0	0	0	0	0	0	0	0	0	0
2.673e+12	0	0	0	0	0	0	0	0	0	0	0	0	0	0	0	0	0	0	0	0	0	0	0	0	0	0	0	0	0	0	0	0	0	0	0	0	0	0	0	0	0	0	0	0	0	0	0	0	0
2.7311e+12	0	0	0	0	0	0	0	0	0	0	0	0	0	0	0	0	0	0	0	0	0	0	0	0	0	0	0	0	0	0	0	0	0	0	0	0	0	0	0	0	0	0	0	0	0	0	0	0	0
2.7892e+12	0	0	0	0	0	0	0	0	0	0	0	0	0	0	0	0	0	0	0	0	0	0	0	0	0	0	0	0	0	0	0	0	0	0	0	0	0	0	0	0	0	0	0	0	0	0	0	0	0
2.8473e+12	0	0	0	0	0	0	0	0	0	0	0	0	0	0	0	0	0	0	0	0	0	0	0	0	0	0	0	0	0	0	0	0	0	0	0	0	0	0	0	0	0	0	0	0	0	0	0	0	0
2.9054e+12	0	0	0	0	0	0	0	0	0	0	0	0	0	0	0	0	0	0	0	0	0	0	0	0	0	0	0	0	0	0	0	0	0	0	0	0	0	0	0	0	0	0	0	0	0	0	0	0	0
2.9635e+12	0	0	0	0	0	0	0	0	0	0	0	0	0	0	0	0	0	0	0	0	0	0	0	0	0	0	0	0	0	0	0	0	0	0	0	0	0	0	0	0	0	0	0	0	0	0	0	0	0
3.0216e+12	0	0	0	0	0	0	0	0	0	0	0	0	0	0	0	0	0	0	0	0	0	0	0	0	0	0	0	0	0	0	0	0	0	0	0	0	0	0	0	0	0	0	0	0	0	0	0	0	0
3.0797e+12	0	0	0	0	0	0	0	0	0	0	0	0	0	0	0	0	0	0	0	0	0	0	0	0	0	0	0	0	0	0	0	0	0	0	0	0	0	0	0	0	0	0	0	0	0	0	0	0	0
3.1378e+12	0	0	0	0	0	0	0	0	0	0	0	0	0	0	0	0	0	0	0	0	0	0	0	0	0	0	0	0	0	0	0	0	0	0	0	0	0	0	0	0	0	0	0	0	0	0	0	0	0
3.1959e+12	0	0	0	0	0	0	0	0	0	0	0	0	0	0	0	0	0	0	0	0	0	0	0	0	0	0	0	0	0	0	0	0	0	0	0	0	0	0	0	0	0	0	0	0	0	0	0	0	0
3.2541e+12	0	0	0	0	0	0	0	0	0	0	0	0	0	0	0	0	0	0	0	0	0	0	0	0	0	0	0	0	0	0	0	0	0	0	0	0	0	0	0	0	0	0	0	0	0	0	0	0	0
3.3122e+12	0	0	0	0	0	0	0	0	0	0	0	0	0	0	0	0	0	0	0	0	0	0	0	0	0	0	0	0	0	0	0	0	0	0	0	0	0	0	0	0	0	0	0	0	0	0	0	0	0
3.3703e+12	0	0	0	0	0	0	0	0	0	0	0	0	0	0	0	0	0	0	0	0	0	0	0	0	0	0	0	0	0	0	0	0	0	0	0	0	0	0	0	0	0	0	0	0	0	0	0	0	0
3.4284e+12	0	0	0	0	0	0	0	0	0	0	0	0	0	0	0	0	0	0	0	0	0	0	0	0	0	0	0	0	0	0	0	0	0	0	0	0	0	0	0	0	0	0	0	0	0	0	0	0	0
3.4865e+12	0	0	0	0	0	0	0	0	0	0	0	0	0	0	0	0	0	0	0	0	0	0	0	0	0	0	0	0	0	0	0	0	0	0	0	0	0	0	0	0	0	0	0	0	0	0	0	0	0
3.5446e+12	0	0	0	0	0	0	0	0	0	0	0	0	0	0	0	0	0	0	0	0	0	0	0	0	0	0	0	0	0	0	0	0	0	0	0	0	0	0	0	0	0	0	0	0	0	0	0	0	0
3.6027e+12	0	0	0	0	0	0	0	0	0	0	0	0	0	0	0	0	0	0	0	0	0	0	0	0	0	0	0	0	0	0	0	0	0	0	0	0	0	0	0	0	0	0	0	0	0	0	0	0	0
3.6608e+12	0	0	0	0	0	0	0	0	0	0	0	0	0	0	0	0	0	0	0	0	0	0	0	0	0	0	0	0	0	0	0	0	0	0	0	0	0	0	0	0	0	0	0	0	0	0	0	0	0
3.7189e+12	0	0	0	0	0	0	0	0	0	0	0	0	0	0	0	0	0	0	0	0	0	0	0	0	0	0	0	0	0	0	0	0	0	0	0	0	0	0	0	0	0	0	0	0	0	0	0	0	0
3.777e+12	0	0	0	0	0	0	0	0	0	0	0	0	0	0	0	0	0	0	0	0	0	0	0	0	0	0	0	0	0	0	0	0	0	0	0	0	0	0	0	0	0	0	0	0	0	0	0	0	0
3.8351e+12	0	0	0	0	0	0	0	0	0	0	0	0	0	0	0	0	0	0	0	0	0	0	0	0	0	0	0	0	0	0	0	0	0	0	0	0	0	0	0	0	0	0	0	0	0	0	0	0	0
3.8932e+12	0	0	0	0	0	0	0	0	0	0	0	0	0	0	0	0	0	0	0	0	0	0	0	0	0	0	0	0	0	0	0	0	0	0	0	0	0	0	0	0	0	0	0	0	0	0	0	0	0
3.9513e+12	0	0	0	0	0	0	0	0	0	0	0	0	0	0	0	0	0	0	0	0	0	0	0	0	0	0	0	0	0	0	0	0	0	0	0	0	0	0	0	0	0	0	0	0	0	0	0	0	0
4.0095e+12	0	0	0	0	0	0	0	0	0	0	0	0	0	0	0	0	0	0	0	0	0	0	0	0	0	0	0	0	0	0	0	0	0	0	0	0	0	0	0	0	0	0	0	0	0	0	0	0	0
4.0676e+12	0	0	0	0	0	0	0	0	0	0	0	0	0	0	0	0	0	0	0	0	0	0	0	0	0	0	0	0	0	0	0	0	0	0	0	0	0	0	0	0	0	0	0	0	0	0	0	0	0
4.1257e+12	0	0	0	0	0	0	0	0	0	0	0	0	0	0	0	0	0	0	0	0	0	0	0	0	0	0	0	0	0	0	0	0	0	0	0	0	0	0	0	0	0	0	0	0	0	0	0	0	0
4.1838e+12	0	0	0	0	0	0	0	0	0	0	0	0	0	0	0	0	0	0	0	0	0	0	0	0	0	0	0	0	0	0	0	0	0	0	0	0	0	0	0	0	0	0	0	0	0	0	0	0	0
4.2419e+12	0	0	0	0	0	0	0	0	0	0	0	0	0	0	0	0	0	0	0	0	0	0	0	0	0	0	0	0	0	0	0	0	0	0	0	0	0	0	0	0	0	0	0	0	0	0	0	0	0
4.3e+12	0	0	0	0	0	0	0	0	0	0	0	0	0	0	0	0	0	0	0	0	0	0	0	0	0	0	0	0	0	0	0	0	0	0	0	0	0	0	0	0	0	0	0	0	0	0	0	0	0
4.3581e+12	0	0	0	0	0	0	0	0	0	0	0	0	0	0	0	0	0	0	0	0	0	0	0	0	0	0	0	0	0	0	0	0	0	0	0	0	0	0	0	0	0	0	0	0	0	0	0	0	0
4.4162e+12	0	0	0	0	0	0	0	0	0	0	0	0	0	0	0	0	0	0	0	0	0	0	0	0	0	0	0	0	0	0	0	0	0	0	0	0	0	0	0	0	0	0	0	0	0	0	0	0	0
4.4743e+12	0	0	0	0	0	0	0	0	0	0	0	0	0	0	0	0	0	0	0	0	0	0	0	0	0	0	0	0	0	0	0	0	0	0	0	0	0	0	0	0	0	0	0	0	0	0	0	0	0
4.5324e+12	0	0	0	0	0	0	0	0	0	0	0	0	0	0	0	0	0	0	0	0	0	0	0	0	0	0	0	0	0	0	0	0	0	0	0	0	0	0	0	0	0	0	0	0	0	0	0	0	0
4.5905e+12	0	0	0	0	0	0	0	0	0	0	0	0	0	0	0	0	0	0	0	0	0	0	0	0	0	0	0	0	0	0	0	0	0	0	0	0	0	0	0	0	0	0	0	0	0	0	0	0	0
4.6486e+12	0	0	0	0	0	0	0	0	0	0	0	0	0	0	0	0	0	0	0	0	0	0	0	0	0	0	0	0	0	0	0	0	0	0	0	0	0	0	0	0	0	0	0	0	0	0	0	0	0
4.7068e+12	0	0	0	0	0	0	0	0	0	0	0	0	0	0	0	0	0	0	0	0	0	0	0	0	0	0	0	0	0	0	0	0	0	0	0	0	0	0	0	0	0	0	0	0	0	0	0	0	0
4.7649e+12	0	0	0	0	0	0	0	0	0	0	0	0	0	0	0	0	0	0	0	0	0	0	0	0	0	0	0	0	0	0	0	0	0	0	0	0	0	0	0	0	0	0	0	0	0	0	0	0	0
4.823e+12	0	0	0	0	0	0	0	0	0	0	0	0	0	0	0	0	0	0	0	0	0	0	0	0	0	0	0	0	0	0	0	0	0	0	0	0	0	0	0	0	0	0	0	0	0	0	0	0	0
4.8811e+12	0	0	0	0	0	0	0	0	0	0	0	0	0	0	0	0	0	0	0	0	0	0	0	0	0	0	0	0	0	0	0	0	0	0	0	0	0	0	0	0	0	0	0	0	0	0	0	0	0
4.9392e+12	0	0	0	0	0	0	0	0	693.93	0	0	0	0	0	0	0	0	0	0	0	0	0	0	0	0	0	0	0	0	0	0	0	0	0	0	0	0	0	0	0	0	0	0	0	0	0	0	0	0
4.9973e+12	0	0	0	0	0	0	0	0	0	0	0	0	0	0	0	0	0	0	0	0	0	0	0	0	0	0	0	0	0	0	0	0	0	0	0	0	0	0	0	0	0	0	0	0	0	0	0	0	0
5.0554e+12	0	0	0	0	0	0	0	0	0	0	0	0	0	0	0	0	0	0	0	0	0	0	0	0	0	0	0	0	0	0	0	0	0	0	0	0	0	0	0	0	0	0	0	0	0	0	0	0	0
5.1135e+12	0	0	0	0	0	0	0	0	0	0	0	0	0	0	0	0	0	0	0	0	0	0	0	0	0	0	0	0	0	0	0	0	0	0	0	0	0	0	0	0	0	0	0	0	0	0	0	0	0
5.1716e+12	0	0	0	0	0	0	0	0	0	0	0	0	0	0	0	0	0	0	0	0	0	0	0	0	0	0	0	0	0	0	0	0	0	0	0	0	0	0	0	0	0	0	0	0	0	0	0	0	0
5.2297e+12	0	0	0	0	0	0	0	0	0	0	0	0	0	0	0	0	0	0	0	0	0	0	0	0	0	0	0	0	0	0	0	0	0	0	0	0	0	0	0	0	0	0	0	0	0	0	0	0	0
5.2878e+12	0	0	0	0	0	0	0	0	0	0	0	0	0	0	0	0	0	0	0	0	0	0	0	0	0	0	0	0	0	0	0	0	0	0	0	0	0	0	0	0	0	0	0	0	0	0	0	0	0
5.3459e+12	695.33	0	0	0	0	0	0	0	708.08	0	0	0	0	0	0	0	0	0	0	0	0	0	0	0	0	693.91	0	0	0	0	0	0	0	0	0	0	0	0	0	0	0	0	0	0	0	0	0	0	0
5.404e+12	0	0	0	0	0	0	0	0	0	0	0	0	0	0	0	0	0	0	0	0	0	0	0	0	0	0	0	0	0	0	0	0	0	0	0	0	0	0	0	0	0	0	0	0	0	0	0	0	0
5.4622e+12	0	0	0	0	0	0	0	0	0	0	0	0	0	0	0	0	0	0	0	0	0	0	0	0	0	0	0	0	0	0	0	0	0	0	0	0	0	0	0	0	0	0	0	0	0	0	0	0	0
5.5203e+12	0	0	0	0	0	0	0	0	0	0	0	0	0	0	0	0	0	0	0	0	0	0	0	0	0	0	0	0	0	0	0	0	0	0	0	0	0	0	0	0	0	0	0	0	0	0	0	0	0
5.5784e+12	0	0	0	0	0	0	0	0	0	0	0	0	0	0	0	0	0	0	0	0	0	0	0	0	0	0	0	0	0	0	0	0	0	0	0	0	0	0	0	0	0	0	0	0	0	0	0	0	0
5.6365e+12	0	0	0	0	0	0	0	0	0	0	0	0	0	0	0	0	0	0	0	0	0	0	0	0	0	0	0	0	0	0	0	0	0	0	0	0	0	0	0	0	0	0	0	0	0	0	0	0	0
5.6946e+12	0	0	0	0	0	0	0	0	0	0	0	0	0	0	0	0	0	0	0	0	0	0	0	0	0	0	0	0	0	0	0	0	0	0	0	0	0	0	0	0	0	0	0	0	0	0	0	0	0
5.7527e+12	713.88	0	0	0	0	0	0	0	728.27	0	0	0	0	0	0	0	0	0	0	0	0	0	0	0	0	712.33	0	0	0	0	0	0	0	0	0	0	705.04	0	0	0	0	0	0	0	0	0	0	0	0
5.8108e+12	0	0	0	0	0	0	0	0	0	0	0	0	0	0	0	0	0	0	0	0	0	0	0	0	0	0	0	0	0	0	0	0	0	0	0	0	0	0	0	0	0	0	0	0	0	0	0	0	0
5.8689e+12	0	0	0	0	0	0	0	0	0	0	0	0	0	0	0	0	0	0	0	0	0	0	0	0	0	0	0	0	0	0	0	0	0	0	0	0	0	0	0	0	0	0	0	0	0	0	0	0	0
5.927e+12	0	0	0	0	0	0	0	0	0	0	0	0	0	0	0	0	0	0	0	0	0	0	0	0	0	0	0	0	0	0	0	0	0	0	0	0	0	0	0	0	0	0	0	0	0	0	0	0	0
5.9851e+12	0	0	0	0	0	0	0	0	0	0	0	0	0	0	0	0	0	0	0	0	0	0	0	0	0	0	0	0	0	0	0	0	0	0	0	0	0	0	0	0	0	0	0	0	0	0	0	0	0
6.0432e+12	0	0	0	0	0	0	0	0	0	0	0	0	0	0	0	0	0	0	0	0	0	0	0	0	0	0	0	0	0	0	0	0	0	0	0	0	0	0	0	0	0	0	0	0	0	0	0	0	0
6.1013e+12	0	0	0	0	0	0	0	0	0	0	0	0	0	0	0	0	0	0	0	0	0	0	0	0	0	0	0	0	0	0	0	0	0	0	0	0	0	0	0	0	0	0	0	0	0	0	0	0	0
6.1595e+12	748.18	0	0	0	0	0	0	0	767.14	0	0	0	0	0	0	0	0	0	0	0	0	0	0	0	0	746.27	0	0	0	0	0	0	0	0	0	0	737.38	0	0	0	0	0	0	0	0	0	0	0	0
6.2176e+12	0	0	0	0	0	0	0	0	0	0	0	0	0	0	0	0	0	0	0	0	0	0	0	0	0	0	0	0	0	0	0	0	0	0	0	0	0	0	0	0	0	0	0	0	0	0	0	0	0
6.2757e+12	0	0	0	0	0	0	0	0	0	0	0	0	0	0	0	0	0	0	0	0	0	0	0	0	0	0	0	0	0	0	0	0	0	0	0	0	0	0	0	0	0	0	0	0	0	0	0	0	0
6.3338e+12	0	0	0	0	0	0	0	0	0	0	0	0	0	0	0	0	0	0	0	0	0	0	0	0	0	0	0	0	0	0	0	0	0	0	0	0	0	0	0	0	0	0	0	0	0	0	0	0	0
6.3919e+12	0	0	0	0	0	0	0	0	0	0	0	0	0	0	0	0	0	0	0	0	0	0	0	0	0	0	0	0	0	0	0	0	0	0	0	0	0	0	0	0	0	0	0	0	0	0	0	0	0
6.45e+12	0	0	0	0	0	0	0	0	0	0	0	0	0	0	0	0	0	0	0	0	0	0	0	0	0	0	0	0	0	0	0	0	0	0	0	0	0	0	0	0	0	0	0	0	0	0	0	0	0
6.5081e+12	0	0	0	0	0	0	0	0	0	0	0	0	0	0	0	0	0	0	0	0	0	0	0	0	0	0	0	0	0	0	0	0	0	0	0	0	0	0	0	0	0	0	0	0	0	0	0	0	0
6.5662e+12	861.57	0	0	0	0	0	0	0	877.48	0	0	0	0	0	0	0	0	0	0	0	0	0	0	0	0	859.6	0	0	0	0	0	0	0	0	0	0	849.29	0	0	0	0	0	0	0	0	0	0	0	0
6.6243e+12	0	0	0	0	0	0	0	0	0	0	0	0	0	0	0	0	0	0	0	0	0	0	0	0	0	0	0	0	0	0	0	0	0	0	0	0	0	0	0	0	0	0	0	0	0	0	0	0	0
6.6824e+12	0	0	0	0	0	0	0	0	0	0	0	0	0	0	0	0	0	0	0	0	0	0	0	0	0	0	0	0	0	0	0	0	0	0	0	0	0	0	0	0	0	0	0	0	0	0	0	0	0
6.7405e+12	0	0	0	0	0	0	0	0	0	0	0	0	0	0	0	0	0	0	0	0	0	0	0	0	0	0	0	0	0	0	0	0	0	0	0	0	0	0	0	0	0	0	0	0	0	0	0	0	0
6.7986e+12	0	0	0	0	0	0	0	0	0	0	0	0	0	0	0	0	0	0	0	0	0	0	0	0	0	0	0	0	0	0	0	0	0	0	0	0	0	0	0	0	0	0	0	0	0	0	0	0	0
6.8567e+12	0	0	0	0	0	0	0	0	0	0	0	0	0	0	0	0	0	0	0	0	0	0	0	0	0	0	0	0	0	0	0	0	0	0	0	0	0	0	0	0	0	0	0	0	0	0	0	0	0
6.9149e+12	0	0	0	0	0	0	0	0	0	0	0	0	0	0	0	0	0	0	0	0	0	0	0	0	0	0	0	0	0	0	0	0	0	0	0	0	0	0	0	0	0	0	0	0	0	0	0	0	0
6.973e+12	0	0	0	0	0	0	0	0	0	0	0	0	0	0	0	0	0	0	0	0	0	0	0	0	0	0	0	0	0	0	0	0	0	0	0	0	0	0	0	0	0	0	0	0	0	0	0	0	0
7.0311e+12	0	0	0	0	0	0	0	0	0	0	0	0	0	0	0	0	0	0	0	0	0	0	0	0	0	0	0	0	0	0	0	0	0	0	0	0	0	0	0	0	0	0	0	0	0	0	0	0	0
7.0892e+12	0	0	0	0	0	0	0	0	0	0	0	0	0	0	0	0	0	0	0	0	0	0	0	0	0	0	0	0	0	0	0	0	0	0	0	0	0	0	0	0	0	0	0	0	0	0	0	0	0
7.1473e+12	0	0	0	0	0	0	0	0	0	0	0	0	0	0	0	0	0	0	0	0	0	0	0	0	0	0	0	0	0	0	0	0	0	0	0	0	0	0	0	0	0	0	0	0	0	0	0	0	0
7.2054e+12	0	0	0	0	0	0	0	0	0	0	0	0	0	0	0	0	0	0	0	0	0	0	0	0	0	0	0	0	0	0	0	0	0	0	0	0	0	0	0	0	0	0	0	0	0	0	0	0	0
7.2635e+12	0	0	0	0	0	0	0	0	0	0	0	0	0	0	0	0	0	0	0	0	0	0	0	0	0	0	0	0	0	0	0	0	0	0	0	0	0	0	0	0	0	0	0	0	0	0	0	0	0
7.3216e+12	0	0	0	0	0	0	0	0	0	0	0	0	0	0	0	0	0	0	0	0	0	0	0	0	0	0	0	0	0	0	0	0	0	0	0	0	0	0	0	0	0	0	0	0	0	0	0	0	0
7.3797e+12	0	0	0	0	0	0	0	0	0	0	0	0	0	0	0	0	0	0	0	0	0	0	0	0	0	0	0	0	0	0	0	0	0	0	0	0	0	0	0	0	0	0	0	0	0	0	0	0	0
7.4378e+12	0	0	0	0	0	0	0	0	0	0	0	0	0	0	0	0	0	0	0	0	0	0	0	0	0	0	0	0	0	0	0	0	0	0	0	0	0	0	0	0	0	0	0	0	0	0	0	0	0
7.4959e+12	0	0	0	0	0	0	0	0	0	0	0	0	0	0	0	0	0	0	0	0	0	0	0	0	0	0	0	0	0	0	0	0	0	0	0	0	0	0	0	0	0	0	0	0	0	0	0	0	0
7.554e+12	0	0	0	0	0	0	0	0	0	0	0	0	0	0	0	0	0	0	0	0	0	0	0	0	0	0	0	0	0	0	0	0	0	0	0	0	0	0	0	0	0	0	0	0	0	0	0	0	0
7.6122e+12	0	0	0	0	0	0	0	0	0	0	0	0	0	0	0	0	0	0	0	0	0	0	0	0	0	0	0	0	0	0	0	0	0	0	0	0	0	0	0	0	0	0	0	0	0	0	0	0	0
7.6703e+12	0	0	0	0	0	0	0	0	0	0	0	0	0	0	0	0	0	0	0	0	0	0	0	0	0	0	0	0	0	0	0	0	0	0	0	0	0	0	0	0	0	0	0	0	0	0	0	0	0
7.7284e+12	0	0	0	0	0	0	0	0	0	0	0	0	0	0	0	0	0	0	0	0	0	0	0	0	0	0	0	0	0	0	0	0	0	0	0	0	0	0	0	0	0	0	0	0	0	0	0	0	0
7.7865e+12	0	0	0	0	0	0	0	0	0	0	0	0	0	0	0	0	0	0	0	0	0	0	0	0	0	0	0	0	0	0	0	0	0	0	0	0	0	0	0	0	0	0	0	0	0	0	0	0	0
7.8446e+12	0	0	0	0	0	0	0	0	0	0	0	0	0	0	0	0	0	0	0	0	0	0	0	0	0	0	0	0	0	0	0	0	0	0	0	0	0	0	0	0	0	0	0	0	0	0	0	0	0
7.9027e+12	0	0	0	0	0	0	0	0	0	0	0	0	0	0	0	0	0	0	0	0	0	0	0	0	0	0	0	0	0	0	0	0	0	0	0	0	0	0	0	0	0	0	0	0	0	0	0	0	0
7.9608e+12	0	0	0	0	0	0	0	0	0	0	0	0	0	0	0	0	0	0	0	0	0	0	0	0	0	0	0	0	0	0	0	0	0	0	0	0	0	0	0	0	0	0	0	0	0	0	0	0	0
8.0189e+12	0	0	0	0	0	0	0	0	0	0	0	0	0	0	0	0	0	0	0	0	0	0	0	0	0	0	0	0	0	0	0	0	0	0	0	0	0	0	0	0	0	0	0	0	0	0	0	0	0
8.077e+12	0	0	0	0	0	0	0	0	0	0	0	0	0	0	0	0	0	0	0	0	0	0	0	0	0	0	0	0	0	0	0	0	0	0	0	0	0	0	0	0	0	0	0	0	0	0	0	0	0
8.1351e+12	0	0	0	0	0	0	0	0	0	0	0	0	0	0	0	0	0	0	0	0	0	0	0	0	0	0	0	0	0	0	0	0	0	0	0	0	0	0	0	0	0	0	0	0	0	0	0	0	0
8.1932e+12	0	0	0	0	0	0	0	0	0	0	0	0	0	0	0	0	0	0	0	0	0	0	0	0	0	0	0	0	0	0	0	0	0	0	0	0	0	0	0	0	0	0	0	0	0	0	0	0	0
8.2513e+12	0	0	0	0	0	0	0	0	0	0	0	0	0	0	0	0	0	0	0	0	0	0	0	0	0	0	0	0	0	0	0	0	0	0	0	0	0	0	0	0	0	0	0	0	0	0	0	0	0
8.3094e+12	0	0	0	0	0	0	0	0	0	0	0	0	0	0	0	0	0	0	0	0	0	0	0	0	0	0	0	0	0	0	0	0	0	0	0	0	0	0	0	0	0	0	0	0	0	0	0	0	0
8.3676e+12	0	0	0	0	0	0	0	0	0	0	0	0	0	0	0	0	0	0	0	0	0	0	0	0	0	0	0	0	0	0	0	0	0	0	0	0	0	0	0	0	0	0	0	0	0	0	0	0	0
8.4257e+12	0	0	0	0	0	0	0	0	0	0	0	0	0	0	0	0	0	0	0	0	0	0	0	0	0	0	0	0	0	0	0	0	0	0	0	0	0	0	0	0	0	0	0	0	0	0	0	0	0
8.4838e+12	0	0	0	0	0	0	0	0	0	0	0	0	0	0	0	0	0	0	0	0	0	0	0	0	0	0	0	0	0	0	0	0	0	0	0	0	0	0	0	0	0	0	0	0	0	0	0	0	0
8.5419e+12	0	0	0	0	0	0	0	0	0	0	0	0	0	0	0	0	0	0	0	0	0	0	0	0	0	0	0	0	0	0	0	0	0	0	0	0	0	0	0	0	0	0	0	0	0	0	0	0	0
8.6e+12	0	0	0	0	0	0	0	0	0	0	0	0	0	0	0	0	0	0	0	0	0	0	0	0	0	0	0	0	0	0	0	0	0	0	0	0	0	0	0	0	0	0	0	0	0	0	0	0	0
8.6581e+12	0	0	0	0	0	0	0	0	0	0	0	0	0	0	0	0	0	0	0	0	0	0	0	0	0	0	0	0	0	0	0	0	0	0	0	0	0	0	0	0	0	0	0	0	0	0	0	0	0
8.7162e+12	0	0	0	0	0	0	0	0	0	0	0	0	0	0	0	0	0	0	0	0	0	0	0	0	0	0	0	0	0	0	0	0	0	0	0	0	0	0	0	0	0	0	0	0	0	0	0	0	0
8.7743e+12	0	0	0	0	0	0	0	0	0	0	0	0	0	0	0	0	0	0	0	0	0	0	0	0	0	0	0	0	0	0	0	0	0	0	0	0	0	0	0	0	0	0	0	0	0	0	0	0	0
8.8324e+12	0	0	0	0	0	0	0	0	0	0	0	0	0	0	0	0	0	0	0	0	0	0	0	0	0	0	0	0	0	0	0	0	0	0	0	0	0	0	0	0	0	0	0	0	0	0	0	0	0
8.8905e+12	0	0	0	0	0	0	0	0	0	0	0	0	0	0	0	0	0	0	0	0	0	0	0	0	0	0	0	0	0	0	0	0	0	0	0	0	0	0	0	0	0	0	0	0	0	0	0	0	0
8.9486e+12	0	0	0	0	0	0	0	0	0	0	0	0	0	0	0	0	0	0	0	0	0	0	0	0	0	0	0	0	0	0	0	0	0	0	0	0	0	0	0	0	0	0	0	0	0	0	0	0	0
9.0067e+12	0	0	0	0	0	0	0	0	0	0	0	0	0	0	0	0	0	0	0	0	0	0	0	0	0	0	0	0	0	0	0	0	0	0	0	0	0	0	0	0	0	0	0	0	0	0	0	0	0
9.0649e+12	0	0	0	0	0	0	0	0	0	0	0	0	0	0	0	0	0	0	0	0	0	0	0	0	0	0	0	0	0	0	0	0	0	0	0	0	0	0	0	0	0	0	0	0	0	0	0	0	0
9.123e+12	0	0	0	0	0	0	0	0	0	0	0	0	0	0	0	0	0	0	0	0	0	0	0	0	0	0	0	0	0	0	0	0	0	0	0	0	0	0	0	0	0	0	0	0	0	0	0	0	0
9.1811e+12	0	0	0	0	0	0	0	0	0	0	0	0	0	0	0	0	0	0	0	0	0	0	0	0	0	0	0	0	0	0	0	0	0	0	0	0	0	0	0	0	0	0	0	0	0	0	0	0	0
9.2392e+12	0	0	0	0	0	0	0	0	0	0	0	0	0	0	0	0	0	0	0	0	0	0	0	0	0	0	0	0	0	0	0	0	0	0	0	0	0	0	0	0	0	0	0	0	0	0	0	0	0
9.2973e+12	0	0	0	0	0	0	0	0	0	0	0	0	0	0	0	0	0	0	0	0	0	0	0	0	0	0	0	0	0	0	0	0	0	0	0	0	0	0	0	0	0	0	0	0	0	0	0	0	0
9.3554e+12	0	0	0	0	0	0	0	0	0	0	0	0	0	0	0	0	0	0	0	0	0	0	0	0	0	0	0	0	0	0	0	0	0	0	0	0	0	0	0	0	0	0	0	0	0	0	0	0	0
9.4135e+12	0	0	0	0	0	0	0	0	0	0	0	0	0	0	0	0	0	0	0	0	0	0	0	0	0	0	0	0	0	0	0	0	0	0	0	0	0	0	0	0	0	0	0	0	0	0	0	0	0
9.4716e+12	0	0	0	0	0	0	0	0	0	0	0	0	0	0	0	0	0	0	0	0	0	0	0	0	0	0	0	0	0	0	0	0	0	0	0	0	0	0	0	0	0	0	0	0	0	0	0	0	0
9.5297e+12	0	0	0	0	0	0	0	0	0	0	0	0	0	0	0	0	0	0	0	0	0	0	0	0	0	0	0	0	0	0	0	0	0	0	0	0	0	0	0	0	0	0	0	0	0	0	0	0	0
9.5878e+12	0	0	0	0	0	0	0	0	0	0	0	0	0	0	0	0	0	0	0	0	0	0	0	0	0	0	0	0	0	0	0	0	0	0	0	0	0	0	0	0	0	0	0	0	0	0	0	0	0
9.6459e+12	0	0	0	0	0	0	0	0	0	0	0	0	0	0	0	0	0	0	0	0	0	0	0	0	0	0	0	0	0	0	0	0	0	0	0	0	0	0	0	0	0	0	0	0	0	0	0	0	0
9.704e+12	0	0	0	0	0	0	0	0	0	0	0	0	0	0	0	0	0	0	0	0	0	0	0	0	0	0	0	0	0	0	0	0	0	0	0	0	0	0	0	0	0	0	0	0	0	0	0	0	0
9.7622e+12	0	0	0	0	0	0	0	0	0	0	0	0	0	0	0	0	0	0	0	0	0	0	0	0	0	0	0	0	0	0	0	0	0	0	0	0	0	0	0	0	0	0	0	0	0	0	0	0	0
9.8203e+12	0	0	0	0	0	0	0	0	0	0	0	0	0	0	0	0	0	0	0	0	0	0	0	0	0	0	0	0	0	0	0	0	0	0	0	0	0	0	0	0	0	0	0	0	0	0	0	0	0
9.8784e+12	0	0	0	0	0	0	0	0	692.2	0	0	0	0	0	0	0	0	0	0	0	0	0	0	0	0	0	0	0	0	0	0	0	0	0	0	0	0	0	0	0	0	0	0	0	0	0	0	0	0
9.9365e+12	0	0	0	0	0	0	0	0	0	0	0	0	0	0	0	0	0	0	0	0	0	0	0	0	0	0	0	0	0	0	0	0	0	0	0	0	0	0	0	0	0	0	0	0	0	0	0	0	0
9.9946e+12	0	0	0	0	0	0	0	0	0	0	0	0	0	0	0	0	0	0	0	0	0	0	0	0	0	0	0	0	0	0	0	0	0	0	0	0	0	0	0	0	0	0	0	0	0	0	0	0	0
1.0053e+13	0	0	0	0	0	0	0	0	0	0	0	0	0	0	0	0	0	0	0	0	0	0	0	0	0	0	0	0	0	0	0	0	0	0	0	0	0	0	0	0	0	0	0	0	0	0	0	0	0
1.0111e+13	0	0	0	0	0	0	0	0	0	0	0	0	0	0	0	0	0	0	0	0	0	0	0	0	0	0	0	0	0	0	0	0	0	0	0	0	0	0	0	0	0	0	0	0	0	0	0	0	0
1.0169e+13	0	0	0	0	0	0	0	0	0	0	0	0	0	0	0	0	0	0	0	0	0	0	0	0	0	0	0	0	0	0	0	0	0	0	0	0	0	0	0	0	0	0	0	0	0	0	0	0	0
1.0227e+13	0	0	0	0	0	0	0	0	0	0	0	0	0	0	0	0	0	0	0	0	0	0	0	0	0	0	0	0	0	0	0	0	0	0	0	0	0	0	0	0	0	0	0	0	0	0	0	0	0
1.0285e+13	0	0	0	0	0	0	0	0	699.37	0	0	0	0	0	0	0	0	0	0	0	0	0	0	0	0	0	0	0	0	0	0	0	0	0	0	0	0	0	0	0	0	0	0	0	0	0	0	0	0
1.0343e+13	0	0	0	0	0	0	0	0	0	0	0	0	0	0	0	0	0	0	0	0	0	0	0	0	0	0	0	0	0	0	0	0	0	0	0	0	0	0	0	0	0	0	0	0	0	0	0	0	0
1.0401e+13	0	0	0	0	0	0	0	0	0	0	0	0	0	0	0	0	0	0	0	0	0	0	0	0	0	0	0	0	0	0	0	0	0	0	0	0	0	0	0	0	0	0	0	0	0	0	0	0	0
1.0459e+13	0	0	0	0	0	0	0	0	0	0	0	0	0	0	0	0	0	0	0	0	0	0	0	0	0	0	0	0	0	0	0	0	0	0	0	0	0	0	0	0	0	0	0	0	0	0	0	0	0
1.0518e+13	0	0	0	0	0	0	0	0	0	0	0	0	0	0	0	0	0	0	0	0	0	0	0	0	0	0	0	0	0	0	0	0	0	0	0	0	0	0	0	0	0	0	0	0	0	0	0	0	0
1.0576e+13	0	0	0	0	0	0	0	0	0	0	0	0	0	0	0	0	0	0	0	0	0	0	0	0	0	0	0	0	0	0	0	0	0	0	0	0	0	0	0	0	0	0	0	0	0	0	0	0	0
1.0634e+13	0	0	0	0	0	0	0	0	0	0	0	0	0	0	0	0	0	0	0	0	0	0	0	0	0	0	0	0	0	0	0	0	0	0	0	0	0	0	0	0	0	0	0	0	0	0	0	0	0
1.0692e+13	0	0	0	0	0	0	0	0	706.02	0	0	0	0	0	0	0	0	0	0	0	0	0	0	0	0	0	0	0	0	0	0	0	0	0	0	0	0	0	0	0	0	0	0	0	0	0	0	0	0
1.075e+13	0	0	0	0	0	0	0	0	0	0	0	0	0	0	0	0	0	0	0	0	0	0	0	0	0	0	0	0	0	0	0	0	0	0	0	0	0	0	0	0	0	0	0	0	0	0	0	0	0
1.0808e+13	0	0	0	0	0	0	0	0	0	0	0	0	0	0	0	0	0	0	0	0	0	0	0	0	0	0	0	0	0	0	0	0	0	0	0	0	0	0	0	0	0	0	0	0	0	0	0	0	0
1.0866e+13	0	0	0	0	0	0	0	0	0	0	0	0	0	0	0	0	0	0	0	0	0	0	0	0	0	0	0	0	0	0	0	0	0	0	0	0	0	0	0	0	0	0	0	0	0	0	0	0	0
1.0924e+13	0	0	0	0	0	0	0	0	0	0	0	0	0	0	0	0	0	0	0	0	0	0	0	0	0	0	0	0	0	0	0	0	0	0	0	0	0	0	0	0	0	0	0	0	0	0	0	0	0
1.0982e+13	0	0	0	0	0	0	0	0	0	0	0	0	0	0	0	0	0	0	0	0	0	0	0	0	0	0	0	0	0	0	0	0	0	0	0	0	0	0	0	0	0	0	0	0	0	0	0	0	0
1.1041e+13	0	0	0	0	0	0	0	0	0	0	0	0	0	0	0	0	0	0	0	0	0	0	0	0	0	0	0	0	0	0	0	0	0	0	0	0	0	0	0	0	0	0	0	0	0	0	0	0	0
1.1099e+13	0	0	0	0	0	0	0	0	712.42	0	0	0	0	0	0	0	0	0	0	0	0	0	0	0	0	0	0	0	0	0	0	0	0	0	0	0	0	0	0	0	0	0	0	0	0	0	0	0	0
1.1157e+13	0	0	0	0	0	0	0	0	0	0	0	0	0	0	0	0	0	0	0	0	0	0	0	0	0	0	0	0	0	0	0	0	0	0	0	0	0	0	0	0	0	0	0	0	0	0	0	0	0
1.1215e+13	0	0	0	0	0	0	0	0	0	0	0	0	0	0	0	0	0	0	0	0	0	0	0	0	0	0	0	0	0	0	0	0	0	0	0	0	0	0	0	0	0	0	0	0	0	0	0	0	0
1.1273e+13	0	0	0	0	0	0	0	0	0	0	0	0	0	0	0	0	0	0	0	0	0	0	0	0	0	0	0	0	0	0	0	0	0	0	0	0	0	0	0	0	0	0	0	0	0	0	0	0	0
1.1331e+13	0	0	0	0	0	0	0	0	0	0	0	0	0	0	0	0	0	0	0	0	0	0	0	0	0	0	0	0	0	0	0	0	0	0	0	0	0	0	0	0	0	0	0	0	0	0	0	0	0
1.1389e+13	0	0	0	0	0	0	0	0	0	0	0	0	0	0	0	0	0	0	0	0	0	0	0	0	0	0	0	0	0	0	0	0	0	0	0	0	0	0	0	0	0	0	0	0	0	0	0	0	0
1.1447e+13	0	0	0	0	0	0	0	0	0	0	0	0	0	0	0	0	0	0	0	0	0	0	0	0	0	0	0	0	0	0	0	0	0	0	0	0	0	0	0	0	0	0	0	0	0	0	0	0	0
1.1505e+13	695.22	0	0	0	0	0	0	0	719.04	0	0	0	0	0	0	0	0	0	0	0	0	0	0	0	0	693.07	0	0	0	0	0	0	0	0	0	0	0	0	0	0	0	0	0	0	0	690.69	0	0	0
1.1563e+13	0	0	0	0	0	0	0	0	0	0	0	0	0	0	0	0	0	0	0	0	0	0	0	0	0	0	0	0	0	0	0	0	0	0	0	0	0	0	0	0	0	0	0	0	0	0	0	0	0
1.1622e+13	0	0	0	0	0	0	0	0	0	0	0	0	0	0	0	0	0	0	0	0	0	0	0	0	0	0	0	0	0	0	0	0	0	0	0	0	0	0	0	0	0	0	0	0	0	0	0	0	0
1.168e+13	0	0	0	0	0	0	0	0	0	0	0	0	0	0	0	0	0	0	0	0	0	0	0	0	0	0	0	0	0	0	0	0	0	0	0	0	0	0	0	0	0	0	0	0	0	0	0	0	0
1.1738e+13	0	0	0	0	0	0	0	0	0	0	0	0	0	0	0	0	0	0	0	0	0	0	0	0	0	0	0	0	0	0	0	0	0	0	0	0	0	0	0	0	0	0	0	0	0	0	0	0	0
1.1796e+13	0	0	0	0	0	0	0	0	0	0	0	0	0	0	0	0	0	0	0	0	0	0	0	0	0	0	0	0	0	0	0	0	0	0	0	0	0	0	0	0	0	0	0	0	0	0	0	0	0
1.1854e+13	0	0	0	0	0	0	0	0	0	0	0	0	0	0	0	0	0	0	0	0	0	0	0	0	0	0	0	0	0	0	0	0	0	0	0	0	0	0	0	0	0	0	0	0	0	0	0	0	0
1.1912e+13	705.59	0	0	0	0	0	0	0	728.79	0	0	0	0	0	0	0	0	0	0	691.85	0	0	0	0	0	703.39	0	0	0	0	0	0	0	0	0	0	693.55	0	0	692.78	0	0	0	0	0	694	0	0	0
1.197e+13	0	0	0	0	0	0	0	0	0	0	0	0	0	0	0	0	0	0	0	0	0	0	0	0	0	0	0	0	0	0	0	0	0	0	0	0	0	0	0	0	0	0	0	0	0	0	0	0	0
1.2028e+13	0	0	0	0	0	0	0	0	0	0	0	0	0	0	0	0	0	0	0	0	0	0	0	0	0	0	0	0	0	0	0	0	0	0	0	0	0	0	0	0	0	0	0	0	0	0	0	0	0
1.2086e+13	0	0	0	0	0	0	0	0	0	0	0	0	0	0	0	0	0	0	0	0	0	0	0	0	0	0	0	0	0	0	0	0	0	0	0	0	0	0	0	0	0	0	0	0	0	0	0	0	0
1.2145e+13	0	0	0	0	0	0	0	0	0	0	0	0	0	0	0	0	0	0	0	0	0	0	0	0	0	0	0	0	0	0	0	0	0	0	0	0	0	0	0	0	0	0	0	0	0	0	0	0	0
1.2203e+13	0	0	0	0	0	0	0	0	0	0	0	0	0	0	0	0	0	0	0	0	0	0	0	0	0	0	0	0	0	0	0	0	0	0	0	0	0	0	0	0	0	0	0	0	0	0	0	0	0
1.2261e+13	0	0	0	0	0	0	0	0	0	0	0	0	0	0	0	0	0	0	0	0	0	0	0	0	0	0	0	0	0	0	0	0	0	0	0	0	0	0	0	0	0	0	0	0	0	0	0	0	0
1.2319e+13	719.75	0	0	0	0	0	0	0	742.67	0	0	0	0	0	0	0	0	0	0	695.54	0	0	0	0	0	717.45	0	0	0	0	0	0	0	0	0	0	707.25	0	0	696.08	0	0	0	0	0	695.5	0	0	693
1.2377e+13	0	0	0	0	0	0	0	0	0	0	0	0	0	0	0	0	0	0	0	0	0	0	0	0	0	0	0	0	0	0	0	0	0	0	0	0	0	0	0	0	0	0	0	0	0	0	0	0	0
1.2435e+13	0	0	0	0	0	0	0	0	0	0	0	0	0	0	0	0	0	0	0	0	0	0	0	0	0	0	0	0	0	0	0	0	0	0	0	0	0	0	0	0	0	0	0	0	0	0	0	0	0
1.2493e+13	0	0	0	0	0	0	0	0	0	0	0	0	0	0	0	0	0	0	0	0	0	0	0	0	0	0	0	0	0	0	0	0	0	0	0	0	0	0	0	0	0	0	0	0	0	0	0	0	0
1.2551e+13	0	0	0	0	0	0	0	0	0	0	0	0	0	0	0	0	0	0	0	0	0	0	0	0	0	0	0	0	0	0	0	0	0	0	0	0	0	0	0	0	0	0	0	0	0	0	0	0	0
1.2609e+13	0	0	0	0	0	0	0	0	0	0	0	0	0	0	0	0	0	0	0	0	0	0	0	0	0	0	0	0	0	0	0	0	0	0	0	0	0	0	0	0	0	0	0	0	0	0	0	0	0
1.2668e+13	0	0	0	0	0	0	0	0	0	0	0	0	0	0	0	0	0	0	0	0	0	0	0	0	0	0	0	0	0	0	0	0	0	0	0	0	0	0	0	0	0	0	0	0	0	0	0	0	0
1.2726e+13	742.54	0	0	0	0	0	0	0	768.62	0	0	0	0	0	0	0	0	0	0	695.58	0	0	0	0	0	739.96	0	0	0	0	0	0	0	0	0	0	728.67	0	0	696.39	0	0	0	0	0	698.58	0	0	694.11
1.2784e+13	0	0	0	0	0	0	0	0	0	0	0	0	0	0	0	0	0	0	0	0	0	0	0	0	0	0	0	0	0	0	0	0	0	0	0	0	0	0	0	0	0	0	0	0	0	0	0	0	0
1.2842e+13	0	0	0	0	0	0	0	0	0	0	0	0	0	0	0	0	0	0	0	0	0	0	0	0	0	0	0	0	0	0	0	0	0	0	0	0	0	0	0	0	0	0	0	0	0	0	0	0	0
1.29e+13	0	0	0	0	0	0	0	0	0	0	0	0	0	0	0	0	0	0	0	0	0	0	0	0	0	0	0	0	0	0	0	0	0	0	0	0	0	0	0	0	0	0	0	0	0	0	0	0	0
1.2958e+13	0	0	0	0	0	0	0	0	0	0	0	0	0	0	0	0	0	0	0	0	0	0	0	0	0	0	0	0	0	0	0	0	0	0	0	0	0	0	0	0	0	0	0	0	0	0	0	0	0
1.3016e+13	0	0	0	0	0	0	0	0	0	0	0	0	0	0	0	0	0	0	0	0	0	0	0	0	0	0	0	0	0	0	0	0	0	0	0	0	0	0	0	0	0	0	0	0	0	0	0	0	0
1.3074e+13	0	0	0	0	0	0	0	0	0	0	0	0	0	0	0	0	0	0	0	0	0	0	0	0	0	0	0	0	0	0	0	0	0	0	0	0	0	0	0	0	0	0	0	0	0	0	0	0	0
1.3132e+13	797.85	0	0	0	0	0	0	0	837.67	0	0	0	0	0	0	0	0	0	0	695.38	0	0	0	0	0	794.09	0	0	0	0	0	0	0	0	0	0	777.59	0	0	696.53	0	0	0	0	0	698.54	0	0	694.74
1.3191e+13	0	0	0	0	0	0	0	0	0	0	0	0	0	0	0	0	0	0	0	0	0	0	0	0	0	0	0	0	0	0	0	0	0	0	0	0	0	0	0	0	0	0	0	0	0	0	0	0	0
1.3249e+13	0	0	0	0	0	0	0	0	0	0	0	0	0	0	0	0	0	0	0	0	0	0	0	0	0	0	0	0	0	0	0	0	0	0	0	0	0	0	0	0	0	0	0	0	0	0	0	0	0
1.3307e+13	0	0	0	0	0	0	0	0	0	0	0	0	0	0	0	0	0	0	0	0	0	0	0	0	0	0	0	0	0	0	0	0	0	0	0	0	0	0	0	0	0	0	0	0	0	0	0	0	0
1.3365e+13	0	0	0	0	0	0	0	0	0	0	0	0	0	0	0	0	0	0	0	0	0	0	0	0	0	0	0	0	0	0	0	0	0	0	0	0	0	0	0	0	0	0	0	0	0	0	0	0	0
1.3423e+13	0	0	0	0	0	0	0	0	0	0	0	0	0	0	0	0	0	0	0	0	0	0	0	0	0	0	0	0	0	0	0	0	0	0	0	0	0	0	0	0	0	0	0	0	0	0	0	0	0
1.3481e+13	0	0	0	0	0	0	0	0	0	0	0	0	0	0	0	0	0	0	0	0	0	0	0	0	0	0	0	0	0	0	0	0	0	0	0	0	0	0	0	0	0	0	0	0	0	0	0	0	0
1.3539e+13	920.28	0	0	0	0	0	0	0	931.68	0	0	0	0	0	0	0	0	0	0	0	0	0	0	0	0	919.2	0	0	0	0	0	0	0	0	0	0	913.95	0	0	0	0	0	0	0	0	0	0	0	0
1.3597e+13	0	0	0	0	0	0	0	0	690.99	0	0	0	0	0	0	0	0	0	0	0	0	0	0	0	0	0	0	0	0	0	0	0	0	0	0	0	0	0	0	0	0	0	0	0	0	0	0	0	0
1.3655e+13	0	0	0	0	0	0	0	0	0	0	0	0	0	0	0	0	0	0	0	0	0	0	0	0	0	0	0	0	0	0	0	0	0	0	0	0	0	0	0	0	0	0	0	0	0	0	0	0	0
1.3713e+13	0	0	0	0	0	0	0	0	0	0	0	0	0	0	0	0	0	0	0	0	0	0	0	0	0	0	0	0	0	0	0	0	0	0	0	0	0	0	0	0	0	0	0	0	0	0	0	0	0
1.3772e+13	0	0	0	0	0	0	0	0	0	0	0	0	0	0	0	0	0	0	0	0	0	0	0	0	0	0	0	0	0	0	0	0	0	0	0	0	0	0	0	0	0	0	0	0	0	0	0	0	0
1.383e+13	0	0	0	0	0	0	0	0	0	0	0	0	0	0	0	0	0	0	0	0	0	0	0	0	0	0	0	0	0	0	0	0	0	0	0	0	0	0	0	0	0	0	0	0	0	0	0	0	0
1.3888e+13	0	0	0	0	0	0	0	0	0	0	0	0	0	0	0	0	0	0	0	0	0	0	0	0	0	0	0	0	0	0	0	0	0	0	0	0	0	0	0	0	0	0	0	0	0	0	0	0	0
1.3946e+13	0	0	0	0	0	0	0	0	0	0	0	0	0	0	0	0	0	0	0	0	0	0	0	0	0	0	0	0	0	0	0	0	0	0	0	0	0	0	0	0	0	0	0	0	0	0	0	0	0
1.4004e+13	0	0	0	0	0	0	0	0	694.99	0	0	0	0	0	0	0	0	0	0	0	0	0	0	0	0	0	0	0	0	0	0	0	0	0	0	0	0	0	0	0	0	0	0	0	0	0	0	0	0
1.4062e+13	0	0	0	0	0	0	0	0	0	0	0	0	0	0	0	0	0	0	0	0	0	0	0	0	0	0	0	0	0	0	0	0	0	0	0	0	0	0	0	0	0	0	0	0	0	0	0	0	0
1.412e+13	0	0	0	0	0	0	0	0	0	0	0	0	0	0	0	0	0	0	0	0	0	0	0	0	0	0	0	0	0	0	0	0	0	0	0	0	0	0	0	0	0	0	0	0	0	0	0	0	0
1.4178e+13	0	0	0	0	0	0	0	0	0	0	0	0	0	0	0	0	0	0	0	0	0	0	0	0	0	0	0	0	0	0	0	0	0	0	0	0	0	0	0	0	0	0	0	0	0	0	0	0	0
1.4236e+13	0	0	0	0	0	0	0	0	0	0	0	0	0	0	0	0	0	0	0	0	0	0	0	0	0	0	0	0	0	0	0	0	0	0	0	0	0	0	0	0	0	0	0	0	0	0	0	0	0
1.4295e+13	0	0	0	0	0	0	0	0	0	0	0	0	0	0	0	0	0	0	0	0	0	0	0	0	0	0	0	0	0	0	0	0	0	0	0	0	0	0	0	0	0	0	0	0	0	0	0	0	0
1.4353e+13	0	0	0	0	0	0	0	0	0	0	0	0	0	0	0	0	0	0	0	0	0	0	0	0	0	0	0	0	0	0	0	0	0	0	0	0	0	0	0	0	0	0	0	0	0	0	0	0	0
1.4411e+13	0	0	0	0	0	0	0	0	698.64	0	0	0	0	0	0	0	0	0	0	0	0	0	0	0	0	0	0	0	0	0	0	0	0	0	0	0	0	0	0	0	0	0	0	0	0	0	0	0	0
1.4469e+13	0	0	0	0	0	0	0	0	0	0	0	0	0	0	0	0	0	0	0	0	0	0	0	0	0	0	0	0	0	0	0	0	0	0	0	0	0	0	0	0	0	0	0	0	0	0	0	0	0
1.4527e+13	0	0	0	0	0	0	0	0	0	0	0	0	0	0	0	0	0	0	0	0	0	0	0	0	0	0	0	0	0	0	0	0	0	0	0	0	0	0	0	0	0	0	0	0	0	0	0	0	0
1.4585e+13	0	0	0	0	0	0	0	0	0	0	0	0	0	0	0	0	0	0	0	0	0	0	0	0	0	0	0	0	0	0	0	0	0	0	0	0	0	0	0	0	0	0	0	0	0	0	0	0	0
1.4643e+13	0	0	0	0	0	0	0	0	0	0	0	0	0	0	0	0	0	0	0	0	0	0	0	0	0	0	0	0	0	0	0	0	0	0	0	0	0	0	0	0	0	0	0	0	0	0	0	0	0
1.4701e+13	0	0	0	0	0	0	0	0	0	0	0	0	0	0	0	0	0	0	0	0	0	0	0	0	0	0	0	0	0	0	0	0	0	0	0	0	0	0	0	0	0	0	0	0	0	0	0	0	0
1.4759e+13	0	0	0	0	0	0	0	0	0	0	0	0	0	0	0	0	0	0	0	0	0	0	0	0	0	0	0	0	0	0	0	0	0	0	0	0	0	0	0	0	0	0	0	0	0	0	0	0	0
1.4818e+13	0	0	0	0	0	0	0	0	700.82	0	0	0	0	0	0	0	0	0	0	0	0	0	0	0	0	0	0	0	0	0	0	0	0	0	0	0	0	0	0	0	0	0	0	0	0	0	0	0	0
1.4876e+13	0	0	0	0	0	0	0	0	0	0	0	0	0	0	0	0	0	0	0	0	0	0	0	0	0	0	0	0	0	0	0	0	0	0	0	0	0	0	0	0	0	0	0	0	0	0	0	0	0
1.4934e+13	0	0	0	0	0	0	0	0	0	0	0	0	0	0	0	0	0	0	0	0	0	0	0	0	0	0	0	0	0	0	0	0	0	0	0	0	0	0	0	0	0	0	0	0	0	0	0	0	0
1.4992e+13	0	0	0	0	0	0	0	0	0	0	0	0	0	0	0	0	0	0	0	0	0	0	0	0	0	0	0	0	0	0	0	0	0	0	0	0	0	0	0	0	0	0	0	0	0	0	0	0	0
1.505e+13	0	0	0	0	0	0	0	0	0	0	0	0	0	0	0	0	0	0	0	0	0	0	0	0	0	0	0	0	0	0	0	0	0	0	0	0	0	0	0	0	0	0	0	0	0	0	0	0	0
1.5108e+13	0	0	0	0	0	0	0	0	0	0	0	0	0	0	0	0	0	0	0	0	0	0	0	0	0	0	0	0	0	0	0	0	0	0	0	0	0	0	0	0	0	0	0	0	0	0	0	0	0
1.5166e+13	0	0	0	0	0	0	0	0	0	0	0	0	0	0	0	0	0	0	0	0	0	0	0	0	0	0	0	0	0	0	0	0	0	0	0	0	0	0	0	0	0	0	0	0	0	0	0	0	0
1.5224e+13	0	0	0	0	0	0	0	0	703.17	0	0	0	0	0	0	0	0	0	0	0	0	0	0	0	0	0	0	0	0	0	0	0	0	0	0	0	0	0	0	0	0	0	0	0	0	690	0	0	0
1.5282e+13	0	0	0	0	0	0	0	0	0	0	0	0	0	0	0	0	0	0	0	0	0	0	0	0	0	0	0	0	0	0	0	0	0	0	0	0	0	0	0	0	0	0	0	0	0	0	0	0	0
1.5341e+13	0	0	0	0	0	0	0	0	0	0	0	0	0	0	0	0	0	0	0	0	0	0	0	0	0	0	0	0	0	0	0	0	0	0	0	0	0	0	0	0	0	0	0	0	0	0	0	0	0
1.5399e+13	0	0	0	0	0	0	0	0	0	0	0	0	0	0	0	0	0	0	0	0	0	0	0	0	0	0	0	0	0	0	0	0	0	0	0	0	0	0	0	0	0	0	0	0	0	0	0	0	0
1.5457e+13	0	0	0	0	0	0	0	0	0	0	0	0	0	0	0	0	0	0	0	0	0	0	0	0	0	0	0	0	0	0	0	0	0	0	0	0	0	0	0	0	0	0	0	0	0	0	0	0	0
1.5515e+13	0	0	0	0	0	0	0	0	0	0	0	0	0	0	0	0	0	0	0	0	0	0	0	0	0	0	0	0	0	0	0	0	0	0	0	0	0	0	0	0	0	0	0	0	0	0	0	0	0
1.5573e+13	0	0	0	0	0	0	0	0	0	0	0	0	0	0	0	0	0	0	0	0	0	0	0	0	0	0	0	0	0	0	0	0	0	0	0	0	0	0	0	0	0	0	0	0	0	0	0	0	0
1.5631e+13	0	0	0	0	0	0	0	0	705.63	0	0	0	0	0	0	0	0	0	0	690.31	0	0	0	0	0	0	0	0	0	0	0	0	0	0	0	0	0	0	0	690.74	0	0	0	0	0	691.95	0	0	0
1.5689e+13	0	0	0	0	0	0	0	0	0	0	0	0	0	0	0	0	0	0	0	0	0	0	0	0	0	0	0	0	0	0	0	0	0	0	0	0	0	0	0	0	0	0	0	0	0	0	0	0	0
1.5747e+13	0	0	0	0	0	0	0	0	0	0	0	0	0	0	0	0	0	0	0	0	0	0	0	0	0	0	0	0	0	0	0	0	0	0	0	0	0	0	0	0	0	0	0	0	0	0	0	0	0
1.5805e+13	0	0	0	0	0	0	0	0	0	0	0	0	0	0	0	0	0	0	0	0	0	0	0	0	0	0	0	0	0	0	0	0	0	0	0	0	0	0	0	0	0	0	0	0	0	0	0	0	0
1.5863e+13	0	0	0	0	0	0	0	0	0	0	0	0	0	0	0	0	0	0	0	0	0	0	0	0	0	0	0	0	0	0	0	0	0	0	0	0	0	0	0	0	0	0	0	0	0	0	0	0	0
1.5922e+13	0	0	0	0	0	0	0	0	0	0	0	0	0	0	0	0	0	0	0	0	0	0	0	0	0	0	0	0	0	0	0	0	0	0	0	0	0	0	0	0	0	0	0	0	0	0	0	0	0
1.598e+13	0	0	0	0	0	0	0	0	0	0	0	0	0	0	0	0	0	0	0	0	0	0	0	0	0	0	0	0	0	0	0	0	0	0	0	0	0	0	0	0	0	0	0	0	0	0	0	0	0
1.6038e+13	0	0	0	0	0	0	0	0	709.19	0	0	0	0	0	0	0	0	0	0	692.38	0	0	0	0	0	0	0	0	0	0	0	0	0	0	0	0	0	0	0	692.87	0	0	0	0	0	694.25	0	0	0
1.6096e+13	0	0	0	0	0	0	0	0	0	0	0	0	0	0	0	0	0	0	0	0	0	0	0	0	0	0	0	0	0	0	0	0	0	0	0	0	0	0	0	0	0	0	0	0	0	0	0	0	0
1.6154e+13	0	0	0	0	0	0	0	0	0	0	0	0	0	0	0	0	0	0	0	0	0	0	0	0	0	0	0	0	0	0	0	0	0	0	0	0	0	0	0	0	0	0	0	0	0	0	0	0	0
1.6212e+13	0	0	0	0	0	0	0	0	0	0	0	0	0	0	0	0	0	0	0	0	0	0	0	0	0	0	0	0	0	0	0	0	0	0	0	0	0	0	0	0	0	0	0	0	0	0	0	0	0
1.627e+13	0	0	0	0	0	0	0	0	0	0	0	0	0	0	0	0	0	0	0	0	0	0	0	0	0	0	0	0	0	0	0	0	0	0	0	0	0	0	0	0	0	0	0	0	0	0	0	0	0
1.6328e+13	0	0	0	0	0	0	0	0	0	0	0	0	0	0	0	0	0	0	0	0	0	0	0	0	0	0	0	0	0	0	0	0	0	0	0	0	0	0	0	0	0	0	0	0	0	0	0	0	0
1.6386e+13	0	0	0	0	0	0	0	0	0	0	0	0	0	0	0	0	0	0	0	0	0	0	0	0	0	0	0	0	0	0	0	0	0	0	0	0	0	0	0	0	0	0	0	0	0	0	0	0	0
1.6445e+13	0	0	0	0	0	0	690.34	0	713.04	0	0	0	0	0	0	0	0	0	0	694.5	0	0	0	0	0	0	0	0	0	0	0	0	0	0	0	0	0	0	0	695.21	0	0	0	0	0	696.91	0	0	692.13
1.6503e+13	0	0	0	0	0	0	0	0	690.76	0	0	0	0	0	0	0	0	0	0	0	0	0	0	0	0	0	0	0	0	0	0	0	0	0	0	0	0	0	0	0	0	0	0	0	0	0	0	0	0
1.6561e+13	0	0	0	0	0	0	0	0	0	0	0	0	0	0	0	0	0	0	0	0	0	0	0	0	0	0	0	0	0	0	0	0	0	0	0	0	0	0	0	0	0	0	0	0	0	0	0	0	0
1.6619e+13	0	0	0	0	0	0	0	0	0	0	0	0	0	0	0	0	0	0	0	0	0	0	0	0	0	0	0	0	0	0	0	0	0	0	0	0	0	0	0	0	0	0	0	0	0	0	0	0	0
1.6677e+13	0	0	0	0	0	0	0	0	0	0	0	0	0	0	0	0	0	0	0	0	0	0	0	0	0	0	0	0	0	0	0	0	0	0	0	0	0	0	0	0	0	0	0	0	0	0	0	0	0
1.6735e+13	0	0	0	0	0	0	0	0	0	0	0	0	0	0	0	0	0	0	0	0	0	0	0	0	0	0	0	0	0	0	0	0	0	0	0	0	0	0	0	0	0	0	0	0	0	0	0	0	0
1.6793e+13	0	0	0	0	0	0	0	0	0	0	0	0	0	0	0	0	0	0	0	0	0	0	0	0	0	0	0	0	0	0	0	0	0	0	0	0	0	0	0	0	0	0	0	0	0	0	0	0	0
1.6851e+13	0	0	0	0	0	0	691.38	0	716.25	0	0	0	0	0	0	0	0	0	0	696.91	0	0	0	0	0	0	0	0	0	0	0	0	0	0	0	0	0	0	0	697.78	0	0	0	0	0	699.66	0	0	694.63
1.6909e+13	0	0	0	0	0	0	690.16	0	692.99	0	0	0	0	0	0	0	0	0	0	0	0	0	0	0	0	0	0	0	0	0	0	0	0	0	0	0	0	0	0	0	0	0	0	0	0	0	0	0	0
1.6968e+13	0	0	0	0	0	0	0	0	0	0	0	0	0	0	0	0	0	0	0	0	0	0	0	0	0	0	0	0	0	0	0	0	0	0	0	0	0	0	0	0	0	0	0	0	0	0	0	0	0
1.7026e+13	0	0	0	0	0	0	0	0	0	0	0	0	0	0	0	0	0	0	0	0	0	0	0	0	0	0	0	0	0	0	0	0	0	0	0	0	0	0	0	0	0	0	0	0	0	0	0	0	0
1.7084e+13	0	0	0	0	0	0	0	0	0	0	0	0	0	0	0	0	0	0	0	0	0	0	0	0	0	0	0	0	0	0	0	0	0	0	0	0	0	0	0	0	0	0	0	0	0	0	0	0	0
1.7142e+13	0	0	0	0	0	0	0	0	0	0	0	0	0	0	0	0	0	0	0	0	0	0	0	0	0	0	0	0	0	0	0	0	0	0	0	0	0	0	0	0	0	0	0	0	0	0	0	0	0
1.72e+13	0	0	0	0	0	0	0	0	0	0	0	0	0	0	0	0	0	0	0	0	0	0	0	0	0	0	0	0	0	0	0	0	0	0	0	0	0	0	0	0	0	0	0	0	0	0	0	0	0
1.7258e+13	689.19	0	0	0	0	0	692.56	0	719.43	0	0	0	0	0	0	0	0	0	0	699.37	0	0	0	0	0	0	0	0	0	0	0	0	0	0	0	0	0	0	0	700.52	0	0	0	0	0	702.4	0	0	695.77
1.7316e+13	0	0	0	0	0	0	692.26	0	695.19	0	0	0	0	0	0	0	0	0	0	0	0	0	0	0	0	0	0	0	0	0	0	0	0	0	0	0	0	0	0	0	0	0	0	0	0	0	0	0	0
1.7374e+13	0	0	0	0	0	0	0	0	0	0	0	0	0	0	0	0	0	0	0	0	0	0	0	0	0	0	0	0	0	0	0	0	0	0	0	0	0	0	0	0	0	0	0	0	0	0	0	0	0
1.7432e+13	0	0	0	0	0	0	0	0	0	0	0	0	0	0	0	0	0	0	0	0	0	0	0	0	0	0	0	0	0	0	0	0	0	0	0	0	0	0	0	0	0	0	0	0	0	0	0	0	0
1.7491e+13	0	0	0	0	0	0	0	0	0	0	0	0	0	0	0	0	0	0	0	0	0	0	0	0	0	0	0	0	0	0	0	0	0	0	0	0	0	0	0	0	0	0	0	0	0	0	0	0	0
1.7549e+13	0	0	0	0	0	0	0	0	0	0	0	0	0	0	0	0	0	0	0	0	0	0	0	0	0	0	0	0	0	0	0	0	0	0	0	0	0	0	0	0	0	0	0	0	0	0	0	0	0
1.7607e+13	0	0	0	0	0	0	0	0	0	0	0	0	0	0	0	0	0	0	0	0	0	0	0	0	0	0	0	0	0	0	0	0	0	0	0	0	0	0	0	0	0	0	0	0	0	0	0	0	0
1.7665e+13	695.2	0	0	0	0	0	693.43	0	723.34	0	0	0	0	0	0	0	0	0	0	702.22	0	0	0	0	0	692.44	0	0	0	0	0	0	0	0	0	0	0	0	0	703.13	0	0	0	0	0	703.17	0	0	698.52
1.7723e+13	0	0	0	0	0	0	694.16	0	696.78	0	0	0	0	0	0	0	0	691.02	0	0	0	0	0	0	0	0	0	0	0	0	0	0	0	0	0	0	0	0	0	0	0	0	0	0	0	0	0	0	0
1.7781e+13	0	0	0	0	0	0	0	0	0	0	0	0	0	0	0	0	0	690.77	0	0	0	0	0	0	0	0	0	0	0	0	0	0	0	0	0	0	0	0	0	0	0	0	0	0	0	0	0	0	0
1.7839e+13	0	0	0	0	0	0	0	0	0	0	0	0	0	0	0	0	0	0	0	0	0	0	0	0	0	0	0	0	0	0	0	0	0	0	0	0	0	0	0	0	0	0	0	0	0	0	0	0	0
1.7897e+13	0	0	0	0	0	0	0	0	0	0	0	0	0	0	0	0	0	0	0	0	0	0	0	0	0	0	0	0	0	0	0	0	0	0	0	0	0	0	0	0	0	0	0	0	0	0	0	0	0
1.7955e+13	0	0	0	0	0	0	0	0	0	0	0	0	0	0	0	0	0	0	0	0	0	0	0	0	0	0	0	0	0	0	0	0	0	0	0	0	0	0	0	0	0	0	0	0	0	0	0	0	0
1.8013e+13	0	0	0	0	0	0	0	0	0	0	0	0	0	0	0	0	0	0	0	0	0	0	0	0	0	0	0	0	0	0	0	0	0	0	0	0	0	0	0	0	0	0	0	0	0	0	0	0	0
1.8072e+13	702.19	0	0	0	0	0	693.55	0	727.91	0	0	0	0	0	0	0	0	0	0	705.11	0	0	0	0	0	699.4	0	0	0	0	0	0	0	0	0	0	0	0	0	705.4	0	0	0	0	0	705.09	0	0	700.48
1.813e+13	0	0	0	0	0	0	695.43	0	698.36	0	0	0	0	0	0	0	0	692.5	0	0	0	0	0	0	0	0	0	0	0	0	0	0	0	0	0	0	0	0	0	0	0	0	0	0	0	0	0	0	0
1.8188e+13	0	0	0	0	0	0	691.33	0	0	0	0	0	0	0	0	0	0	692.61	0	0	0	0	0	0	0	0	0	0	0	0	0	0	0	0	0	0	0	0	0	0	0	0	0	0	0	0	0	0	0
1.8246e+13	0	0	0	0	0	0	0	0	0	0	0	0	0	0	0	0	0	690.99	0	0	0	0	0	0	0	0	0	0	0	0	0	0	0	0	0	0	0	0	0	0	0	0	0	0	0	0	0	0	0
1.8304e+13	0	0	0	0	0	0	0	0	0	0	0	0	0	0	0	0	0	0	0	0	0	0	0	0	0	0	0	0	0	0	0	0	0	0	0	0	0	0	0	0	0	0	0	0	0	0	0	0	0
1.8362e+13	0	0	0	0	0	0	0	0	0	0	0	0	0	0	0	0	0	0	0	0	0	0	0	0	0	0	0	0	0	0	0	0	0	0	0	0	0	0	0	0	0	0	0	0	0	0	0	0	0
1.842e+13	0	0	0	0	0	0	0	0	0	0	0	0	0	0	0	0	0	0	0	0	0	0	0	0	0	0	0	0	0	0	0	0	0	0	0	0	0	0	0	0	0	0	0	0	0	0	0	0	0
1.8478e+13	710.85	0	0	0	0	0	691.65	0	735.36	0	0	0	0	0	0	0	0	0	0	707.36	0	0	0	0	0	707.96	0	0	0	0	0	0	0	0	0	0	695.99	0	0	706.42	0	0	0	0	0	707.67	0	0	703
1.8536e+13	0	0	0	0	0	0	695.91	0	700.21	0	0	0	0	0	0	0	0	694.35	0	0	0	0	0	0	0	0	0	0	0	0	0	0	0	0	0	0	0	0	0	0	0	0	0	690.18	0	0	0	0	0
1.8595e+13	0	0	0	0	0	0	692.31	0	0	0	0	0	0	0	0	0	0	694.77	0	0	0	0	0	0	0	0	0	0	0	0	0	0	0	0	0	0	0	0	0	0	0	0	0	690.03	0	0	0	0	0
1.8653e+13	0	0	0	0	0	0	0	0	0	0	0	0	0	0	0	0	0	693.17	0	0	0	0	0	0	0	0	0	0	0	0	0	0	0	0	0	0	0	0	0	0	0	0	0	0	0	0	0	0	0
1.8711e+13	0	0	0	0	0	0	0	0	0	0	0	0	0	0	0	0	0	690.99	0	0	0	0	0	0	0	0	0	0	0	0	0	0	0	0	0	0	0	0	0	0	0	0	0	0	0	0	0	0	0
1.8769e+13	0	0	0	0	0	0	0	0	0	0	0	0	0	0	0	0	0	0	0	0	0	0	0	0	0	0	0	0	0	0	0	0	0	0	0	0	0	0	0	0	0	0	0	0	0	0	0	0	0
1.8827e+13	0	0	0	0	0	0	0	0	0	0	0	0	0	0	0	0	0	0	0	0	0	0	0	0	0	0	0	0	0	0	0	0	0	0	0	0	0	0	0	0	0	0	0	0	0	0	0	0	0
1.8885e+13	722.03	691.62	0	0	0	0	690.8	0	746.21	0	0	0	0	0	0	0	0	0	0	707.64	0	0	0	0	0	719.16	0	0	0	0	0	0	0	0	0	0	706.93	0	0	707.98	0	0	0	0	0	710.46	0	0	705.9
1.8943e+13	0	0	0	0	0	0	696.88	0	702.36	0	0	0	0	0	0	0	0	695.51	0	0	0	0	0	0	0	0	0	0	0	0	0	0	0	0	0	0	0	0	0	0	0	0	0	691.39	0	691.09	0	0	0
1.9001e+13	0	0	0	0	0	0	693.46	0	690	0	0	0	0	0	0	0	0	696.04	0	0	0	0	0	0	0	0	0	0	0	0	0	0	0	0	0	0	0	0	0	0	0	0	0	691.77	0	0	0	0	0
1.9059e+13	0	0	0	0	0	0	0	0	0	0	0	0	0	0	0	0	0	694.65	0	0	0	0	0	0	0	0	0	0	0	0	0	0	0	0	0	0	0	0	0	0	0	0	0	690.13	0	0	0	0	0
1.9118e+13	0	0	0	0	0	0	0	0	0	0	0	0	0	0	0	0	0	692.76	0	0	0	0	0	0	0	0	0	0	0	0	0	0	0	0	0	0	0	0	0	0	0	0	0	0	0	0	0	0	0
1.9176e+13	0	0	0	0	0	0	0	0	0	0	0	0	0	0	0	0	0	690.21	0	0	0	0	0	0	0	0	0	0	0	0	0	0	0	0	0	0	0	0	0	0	0	0	0	0	0	0	0	0	0
1.9234e+13	0	0	0	0	0	0	0	0	0	0	0	0	0	0	0	0	0	0	0	0	0	0	0	0	0	0	0	0	0	0	0	0	0	0	0	0	0	0	0	0	0	0	0	0	0	0	0	0	0
1.9292e+13	738.62	692.59	0	0	0	0	0	0	764.38	0	0	0	0	0	0	0	0	0	0	708.47	0	0	0	0	0	735.48	0	0	0	0	0	0	0	0	0	0	722.59	0	0	709.98	0	0	0	0	0	713.04	0	0	708.54
1.935e+13	0	0	0	0	0	0	698.07	0	704.53	0	0	0	0	0	0	0	0	695.86	0	690.42	0	0	0	0	0	0	0	0	0	0	0	0	0	0	0	0	0	0	0	691.22	0	0	0	692.82	0	692.93	0	0	0
1.9408e+13	0	0	0	0	0	0	694.66	0	692.31	0	0	0	0	0	0	0	0	696.66	0	0	0	0	0	0	0	0	0	0	0	0	0	0	0	0	0	0	0	0	0	0	0	0	0	693.6	0	0	0	0	0
1.9466e+13	0	0	0	0	0	0	690.68	0	0	0	0	0	0	0	0	0	0	695.46	0	0	0	0	0	0	0	0	0	0	0	0	0	0	0	0	0	0	0	0	0	0	0	0	0	692.11	0	0	0	0	0
1.9524e+13	0	0	0	0	0	0	0	0	0	0	0	0	0	0	0	0	0	693.81	0	0	0	0	0	0	0	0	0	0	0	0	0	0	0	0	0	0	0	0	0	0	0	0	0	0	0	0	0	0	0
1.9582e+13	0	0	0	0	0	0	0	0	0	0	0	0	0	0	0	0	0	691.71	0	0	0	0	0	0	0	0	0	0	0	0	0	0	0	0	0	0	0	0	0	0	0	0	0	0	0	0	0	0	0
1.9641e+13	0	0	0	0	0	0	0	0	0	0	0	0	0	0	0	0	0	0	0	0	0	0	0	0	0	0	0	0	0	0	0	0	0	0	0	0	0	0	0	0	0	0	0	0	0	0	0	0	0
1.9699e+13	769.2	693.98	0	0	0	0	0	0	805.16	0	0	0	0	0	0	0	0	0	0	708.51	0	0	0	0	0	765.61	0	0	0	0	0	0	0	0	0	0	750.24	0	0	710.17	0	0	0	0	0	713.65	0	0	709.44
1.9757e+13	0	0	0	0	0	0	699.51	0	706.56	0	0	0	0	0	0	0	0	696.7	0	692.07	0	0	0	0	0	0	0	0	0	0	0	0	0	0	0	0	0	0	0	692.92	0	0	0	694.15	0	694.7	0	0	0
1.9815e+13	0	0	0	0	690.02	0	696.02	0	694.28	0	0	0	0	0	0	0	0	697.51	0	0	0	0	0	0	0	0	0	0	0	0	0	0	0	0	0	0	0	0	0	0	0	0	0	695.24	0	0	0	0	0
1.9873e+13	0	0	0	0	0	0	692.27	0	0	0	0	0	0	0	0	0	0	696.39	0	0	0	0	0	0	0	0	0	0	0	0	0	0	0	0	0	0	0	0	0	0	0	0	0	693.75	0	0	0	0	0
1.9931e+13	0	0	0	0	0	0	0	0	0	0	0	0	0	0	0	0	0	694.8	0	0	0	0	0	0	0	0	0	0	0	0	0	0	0	0	0	0	0	0	0	0	0	0	0	691.62	0	0	0	0	0
1.9989e+13	0	0	0	0	0	0	0	0	0	0	0	0	0	0	0	0	0	692.95	0	0	0	0	0	0	0	0	0	0	0	0	0	0	0	0	0	0	0	0	0	0	0	0	0	0	0	0	0	0	0
2.0047e+13	0	0	0	0	0	0	0	0	0	0	0	0	0	0	0	0	0	690.34	0	0	0	0	0	0	0	0	0	0	0	0	0	0	0	0	0	0	0	0	0	0	0	0	0	0	0	0	0	0	0
2.0105e+13	851.46	0	0	0	0	0	0	0	882.78	0	0	0	0	0	0	0	0	0	0	702.11	0	0	0	0	0	848.03	0	0	0	0	0	0	0	0	0	0	830.92	0	0	703.76	0	0	0	0	0	706.97	0	0	703.77
2.0163e+13	0	0	0	0	690.58	0	701.18	0	708.57	0	0	0	0	0	0	0	0	697.94	0	693.7	0	0	0	0	0	0	0	0	0	0	0	0	0	0	0	0	0	0	0	694.62	0	0	0	694.63	0	696.46	0	0	690.28
2.0222e+13	0	0	0	0	691.48	0	697.59	0	696.04	0	0	0	0	0	0	0	0	698.92	0	0	0	0	0	0	0	0	0	0	0	0	0	0	0	0	0	0	0	0	0	0	0	0	0	696.08	0	0	0	0	0
2.028e+13	0	0	0	0	0	0	694.13	0	0	0	0	0	0	0	0	0	0	697.77	0	0	0	0	0	0	0	0	0	0	0	0	0	0	0	0	0	0	0	0	0	0	0	0	0	694.78	0	0	0	0	0
2.0338e+13	0	0	0	0	0	0	0	0	0	0	0	0	0	0	0	0	0	696.17	0	0	0	0	0	0	0	0	0	0	0	0	0	0	0	0	0	0	0	0	0	0	0	0	0	692.89	0	0	0	0	0
2.0396e+13	0	0	0	0	0	0	0	0	0	0	0	0	0	0	0	0	0	694.38	0	0	0	0	0	0	0	0	0	0	0	0	0	0	0	0	0	0	0	0	0	0	0	0	0	690.37	0	0	0	0	0
2.0454e+13	0	0	0	0	0	0	0	0	0	0	0	0	0	0	0	0	0	692.32	0	0	0	0	0	0	0	0	0	0	0	0	0	0	0	0	0	0	0	0	0	0	0	0	0	0	0	0	0	0	0
2.0512e+13	969.21	0	0	0	0	0	0	0	974.23	0	0	0	0	0	0	0	0	0	0	0	0	0	0	0	0	968.79	0	0	0	0	0	0	0	0	0	0	966.81	0	0	0	0	0	0	0	0	0	0	0	0
2.057e+13	0	0	0	0	691.5	0	702.8	0	709.87	0	0	0	0	0	0	0	0	699.43	0	695.38	0	0	0	0	0	0	0	0	0	690.14	0	0	0	0	0	0	0	0	0	696.37	0	0	0	694.68	0	698.16	0	0	691.82
2.0628e+13	0	0	0	0	692.93	0	699.14	0	697.03	0	0	0	0	0	0	0	0	700.66	0	0	0	0	0	0	0	0	0	0	0	691.06	0	0	0	0	0	0	0	0	0	0	0	0	0	696.59	0	0	0	0	0
2.0686e+13	0	0	0	0	691.61	0	695.68	0	0	0	0	0	0	0	0	0	0	699.42	0	0	0	0	0	0	0	0	0	0	0	0	0	0	0	0	0	0	0	0	0	0	0	0	0	695.51	0	0	0	0	0
2.0745e+13	0	0	0	0	0	0	692.14	0	0	0	0	0	0	0	0	0	0	697.8	0	0	0	0	0	0	0	0	0	0	0	0	0	0	0	0	0	0	0	0	0	0	0	0	0	693.88	0	0	0	0	0
2.0803e+13	0	0	0	0	0	0	0	0	0	0	0	0	0	0	0	0	0	696.08	0	0	0	0	0	0	0	0	0	0	0	0	0	0	0	0	0	0	0	0	0	0	0	0	0	691.75	0	0	0	0	0
2.0861e+13	0	0	0	0	0	0	0	0	0	0	0	0	0	0	0	0	0	694.24	0	0	0	0	0	0	0	0	0	0	0	0	0	0	0	0	0	0	0	0	0	0	0	0	0	0	0	0	0	0	0
2.0919e+13	0	0	0	0	0	0	0	0	0	0	0	0	0	0	0	0	0	691.97	0	0	0	0	0	0	0	0	0	0	0	0	0	0	0	0	0	0	0	0	0	0	0	0	0	0	0	0	0	0	0
2.0977e+13	0	0	0	0	692.28	0	704.16	0	711.36	0	0	0	0	0	0	0	0	701.66	0	697.18	0	0	0	0	0	0	0	0	0	690.76	0	0	0	0	0	0	0	0	0	698.17	0	0	0	695.24	0	699.73	0	0	693.7
2.1035e+13	0	0	0	0	694.22	0	700.48	0	698.14	0	0	0	0	0	0	0	690.57	702.88	0	0	0	0	0	0	0	0	0	0	0	692.32	690.49	0	0	0	0	0	0	0	0	0	0	0	0	697.31	0	0	0	0	0
2.1093e+13	0	0	0	0	692.97	0	697.02	0	0	0	0	0	0	0	0	0	691.49	701.51	0	0	0	0	0	0	0	0	0	0	0	691.1	690.82	0	0	0	0	0	0	0	0	0	0	0	0	696.38	0	0	0	0	0
2.1151e+13	0	0	0	0	690.82	0	693.7	0	0	0	0	0	0	0	0	0	691.87	699.79	0	0	0	0	0	0	0	0	0	0	0	0	690.02	0	0	0	0	0	0	0	0	0	0	0	0	694.85	0	0	0	0	0
2.1209e+13	0	0	0	0	0	0	0	0	0	0	0	0	0	0	0	0	691.77	698.02	0	0	0	0	0	0	0	0	0	0	0	0	0	0	0	0	0	0	0	0	0	0	0	0	0	693.01	0	0	0	0	0
2.1268e+13	0	0	0	0	0	0	0	0	0	0	0	0	0	0	0	0	691.33	696.22	0	0	0	0	0	0	0	0	0	0	0	0	0	0	0	0	0	0	0	0	0	0	0	0	0	690.2	0	0	0	0	0
2.1326e+13	0	0	0	0	0	0	0	0	0	0	0	0	0	0	0	0	690.65	694.28	0	0	0	0	0	0	0	0	0	0	0	0	0	0	0	0	0	0	0	0	0	0	0	0	0	0	0	0	0	0	0
2.1384e+13	0	0	0	0	692.86	0	704.93	0	712.77	0	0	0	0	0	0	0	692.17	704.08	0	699.02	0	690.86	0	0	0	0	0	0	0	691.44	0	0	0	690.14	0	0	0	0	0	699.92	0	0	0	696.28	0	701.2	0	0	695.05
2.1442e+13	0	0	0	0	695.25	0	701.4	0	699.22	0	0	0	0	0	0	0	692.72	705.34	0	0	0	690.61	0	0	0	0	0	0	0	693.56	690.95	0	0	0	0	0	0	0	0	0	0	0	0	698.42	0	0	0	0	0
2.15e+13	0	0	0	0	694.05	0	697.97	0	690.91	0	0	0	0	0	0	0	693.48	703.7	0	0	0	690.96	0	0	0	0	0	0	0	692.4	691.56	0	0	690.35	0	0	0	0	0	0	0	0	0	697.51	0	0	0	0	0
2.1558e+13	0	0	0	0	692.02	0	694.78	0	0	0	0	0	0	0	0	0	693.73	701.79	0	0	0	691.26	0	0	0	0	0	0	0	690.12	690.99	0	0	690.67	0	0	0	0	0	0	0	0	0	695.99	0	0	0	0	0
2.1616e+13	0	0	0	0	0	0	690.84	0	0	0	0	0	0	0	0	0	693.58	699.92	0	0	0	691.31	0	0	0	0	0	0	0	0	0	0	0	690.72	0	0	0	0	0	0	0	0	0	694.22	0	0	0	0	0
2.1674e+13	0	0	0	0	0	0	0	0	0	0	0	0	0	0	0	0	693.15	698.08	0	0	0	691.11	0	0	0	0	0	0	0	0	0	0	0	690.52	0	0	0	0	0	0	0	0	0	692.15	0	0	0	0	0
2.1732e+13	0	0	0	0	0	0	0	0	0	0	0	0	0	0	0	0	692.48	696.22	0	0	0	690.71	0	0	0	0	0	0	0	0	0	0	0	690.08	0	0	0	0	0	0	0	0	0	0	0	0	0	0	0
2.1791e+13	0	0	0	0	692.93	0	704.96	0	714.84	0	0	691.29	0	0	0	0	693.94	705.18	0	700.78	0	692.65	0	0	0	0	0	691.19	0	691.99	0	0	0	692	0	0	0	0	0	701.49	0	0	0	697.4	0	702.6	0	0	696.75
2.1849e+13	0	0	0	0	695.97	0	702.08	0	700.64	0	0	690.91	0	0	0	0	694.38	706.84	0	0	0	692.37	0	0	0	0	0	690.77	0	694.64	691.69	0	0	691.72	0	0	0	0	0	0	0	0	0	699.88	0	0	0	0	0
2.1907e+13	0	0	0	0	694.92	0	698.75	0	692.61	0	0	690.71	0	0	0	0	695.04	705.23	0	0	0	692.66	0	0	0	0	0	690.74	0	693.55	692.51	0	0	692.03	0	0	0	0	0	0	0	0	0	698.92	0	0	0	0	0
2.1965e+13	0	0	0	0	693.09	0	695.75	0	0	0	0	690.67	0	0	0	0	695.27	703.3	0	0	0	692.91	0	0	0	0	0	690.87	0	691.5	692.03	0	0	692.3	0	0	0	0	0	0	0	0	0	697.37	0	0	0	0	0
2.2023e+13	0	0	0	0	690.68	0	692.54	0	0	0	0	690.64	0	0	0	0	695.11	701.4	0	0	0	692.92	0	0	0	0	0	690.92	0	0	690.93	0	0	692.33	0	0	0	0	0	0	0	0	0	695.67	0	0	0	0	0
2.2081e+13	0	0	0	0	0	0	0	0	0	0	0	690.56	0	0	0	0	694.69	699.57	0	0	0	692.71	0	0	0	0	0	690.84	0	0	0	0	0	692.13	0	0	0	0	0	0	0	0	0	693.77	0	0	0	0	0
2.2139e+13	0	0	0	0	0	0	0	0	0	0	0	690.39	0	0	0	0	694.08	697.76	0	0	0	692.31	0	0	0	0	0	690.6	0	0	0	0	0	691.73	0	0	0	0	0	0	0	0	0	691.15	0	0	0	0	0
2.2197e+13	0	0	0	0	693.23	0	705.65	0	717.07	0	0	692.73	0	0	0	0	695.44	705.07	0	702.97	0	694.18	0	0	0	0	0	692.85	0	692.46	0	0	0	693.64	0	0	0	0	0	703.65	0	0	0	698.79	691.29	704.53	0	0	698.58
2.2255e+13	0	0	0	0	696.81	0	703.06	0	701.91	0	0	692.29	0	0	0	0	695.93	707.6	0	0	0	693.98	0	0	0	0	0	692.4	0	695.75	692.77	0	0	693.41	0	0	0	0	0	0	0	0	0	701.66	690.88	691.62	0	0	0
2.2313e+13	0	0	0	0	695.89	0	699.75	0	694.13	0	0	692.03	0	0	0	690.61	696.6	706.25	0	0	0	694.26	0	0	0	0	0	692.34	0	694.69	693.73	0	0	693.67	0	0	0	0	0	0	0	0	0	700.59	690.65	0	0	0	0
2.2372e+13	0	0	0	0	694.27	0	696.84	0	0	0	0	691.95	0	0	0	690.84	696.78	704.42	0	0	0	694.46	0	0	0	0	0	692.43	0	692.76	693.29	0	0	693.88	0	0	0	0	0	0	0	0	0	698.97	690.58	0	0	0	0
2.243e+13	0	0	0	0	692.16	0	693.96	0	0	0	0	691.9	0	0	0	690.42	696.58	702.57	0	0	0	694.43	0	0	0	0	0	692.44	0	690.01	692.28	0	0	693.87	0	0	0	0	0	0	0	0	0	697.24	690.54	0	0	0	0
2.2488e+13	0	0	0	0	0	0	0	0	0	0	0	691.8	0	0	0	0	696.13	700.77	0	0	0	694.21	0	0	0	0	0	692.31	0	0	690.84	0	0	693.66	0	0	0	0	0	0	0	0	0	695.42	690.45	0	0	0	0
2.2546e+13	0	0	0	0	0	0	0	0	0	0	0	691.61	0	0	0	0	695.51	699	0	0	0	693.82	0	0	0	0	0	692.05	0	0	0	0	0	693.28	0	0	0	0	0	0	0	0	0	693.38	690.28	0	0	0	0
2.2604e+13	0	0	0	0	693.22	0	706.03	0	720.05	0	0	693.84	0	0	0	0	696.74	705.93	0	704.59	0	695.56	0	0	0	0	0	694.18	0	692.54	690.21	0	0	695.07	0	0	0	0	0	705.04	0	0	0	700.61	692.62	706.01	0	0	700.38
2.2662e+13	0	0	0	0	697.36	0	703.82	0	703.55	0	0	693.45	0	0	0	690.66	697.23	708.81	0	690.08	0	695.34	0	0	0	0	0	693.75	0	696.45	694.08	0	0	694.82	0	0	0	0	0	691.17	0	0	0	703.71	692.17	692.92	0	0	0
2.272e+13	0	0	0	0	696.68	0	700.59	0	695.77	0	0	693.23	0	0	0	692.04	697.93	707.41	0	0	0	695.6	0	0	0	0	0	693.67	0	695.53	694.98	0	0	695.08	0	0	0	0	0	0	0	0	0	702.46	691.91	0	0	0	0
2.2778e+13	0	0	0	0	695.19	0	697.78	0	0	0	0	693.16	0	0	0	692.35	698.09	705.54	0	0	0	695.76	0	0	0	0	0	693.71	0	693.82	694.6	0	0	695.26	0	0	0	0	0	0	0	0	0	700.68	691.82	0	0	0	0
2.2836e+13	0	0	0	0	693.35	0	695.07	0	0	0	0	693.1	0	0	0	691.98	697.85	703.67	0	0	0	695.7	0	0	0	0	0	693.68	0	691.56	693.69	0	0	695.21	0	0	0	0	0	0	0	0	0	698.86	691.77	0	0	0	0
2.2895e+13	0	0	0	0	690.54	0	691.81	0	0	0	0	692.99	0	0	0	691.2	697.37	701.86	0	0	0	695.44	0	0	0	0	0	693.54	0	0	692.4	0	0	694.96	0	0	0	0	0	0	0	0	0	697.02	691.66	0	0	0	0
2.2953e+13	0	0	0	0	0	0	0	0	0	0	0	692.81	0	0	0	0	696.73	700.1	0	0	0	695.02	0	0	0	0	0	693.28	0	0	690.42	0	0	694.55	0	0	0	0	0	0	0	0	0	695.09	691.48	0	0	0	0
2.3011e+13	0	0	0	0	693.45	0	707.1	0	723.2	0	0	694.93	0	0	0	690.12	697.81	706.49	0	705.98	0	696.63	0	0	0	0	0	695.27	0	692.1	691.01	0	0	696.22	0	0	0	0	0	706.56	0	0	0	702.13	693.73	707.99	0	0	702.49
2.3069e+13	0	0	0	0	698.06	0	704.88	0	705.08	0	0	694.53	0	0	0	692.21	698.22	709.79	0	691.64	0	696.36	0	0	0	0	0	694.84	0	696.78	695.49	0	0	695.95	0	0	0	0	0	692.55	0	0	0	705.62	693.33	694.39	0	0	0
2.3127e+13	0	0	0	0	697.54	0	701.6	0	697.09	0	0	694.29	0	0	0	693.65	698.93	708.34	0	0	0	696.62	0	0	0	0	0	694.75	0	696.14	696.44	0	0	696.2	0	0	0	0	0	0	0	0	0	704.16	693.09	0	0	0	0
2.3185e+13	0	0	0	0	696.11	0	698.8	0	690.17	0	0	694.21	0	0	0	693.88	699.1	706.41	0	0	0	696.79	0	0	0	0	0	694.78	0	694.61	696.04	0	0	696.37	0	0	0	0	0	0	0	0	0	702.22	693	0	0	0	0
2.3243e+13	0	0	0	0	694.37	0	696.17	0	0	0	0	694.15	0	0	0	693.5	698.85	704.51	0	0	0	696.72	0	0	0	0	0	694.74	0	692.66	695.11	0	0	696.3	0	0	0	0	0	0	0	0	0	700.31	692.93	0	0	0	0
2.3301e+13	0	0	0	0	692.26	0	693.33	0	0	0	0	694.04	0	0	0	692.75	698.35	702.69	0	0	0	696.45	0	0	0	0	0	694.59	0	0	693.89	0	0	696.03	0	0	0	0	0	0	0	0	0	698.44	692.81	0	0	0	0
2.3359e+13	0	0	0	0	0	0	0	0	0	0	0	693.86	0	0	0	691.71	697.7	700.94	0	0	0	696.03	0	0	0	0	0	694.32	0	0	692.36	0	0	695.62	0	0	0	0	0	0	0	0	0	696.56	692.62	0	0	0	0
2.3418e+13	691.97	0	0	0	694.11	0	708.65	0	726.73	0	0	695.91	0	0	0	692.33	698.64	706.35	0	707.41	0	697.52	0	0	0	0	0	696.21	0	692.27	692.73	0	0	697.16	0	0	0	0	0	708.21	0	0	0	702.41	694.76	710.03	0	0	704.56
2.3476e+13	0	0	0	0	699.22	0	706.41	0	706.58	0	0	695.53	0	0	0	693.91	698.99	710.25	0	692.85	0	697.23	0	0	0	0	0	695.77	0	697.56	697.04	0	0	696.85	0	0	0	0	0	693.76	0	0	0	706.65	694.35	695.71	0	0	0
2.3534e+13	0	0	0	0	698.73	0	702.95	0	698.44	0	0	695.32	0	0	0	695.13	699.72	708.88	0	0	0	697.51	0	0	0	0	0	695.71	0	697.08	697.96	0	0	697.11	0	0	0	0	0	0	0	0	0	705.32	694.1	0	0	0	0
2.3592e+13	0	0	0	0	697.29	0	700.07	0	691.93	0	0	695.27	0	0	0	695.3	699.92	706.99	0	0	0	697.69	0	0	0	0	0	695.77	0	695.64	697.47	0	0	697.29	0	0	0	0	0	0	0	0	0	703.39	694.01	0	0	0	0
2.365e+13	0	0	0	0	695.59	0	697.46	0	0	0	0	695.23	0	0	0	694.89	699.68	705.12	0	0	0	697.63	0	0	0	0	0	695.74	0	693.83	696.48	0	0	697.23	0	0	0	0	0	0	0	0	0	701.46	693.95	0	0	0	0
2.3708e+13	0	0	0	0	693.67	0	694.83	0	0	0	0	695.13	0	0	0	694.15	699.19	703.32	0	0	0	697.36	0	0	0	0	0	695.59	0	691.38	695.26	0	0	696.97	0	0	0	0	0	0	0	0	0	699.6	693.85	0	0	0	0
2.3766e+13	0	0	0	0	690.37	0	691.21	0	0	0	0	694.94	0	0	0	693.19	698.55	701.59	0	0	0	696.95	0	0	0	0	0	695.33	0	0	693.85	0	0	696.55	0	0	0	0	0	0	0	0	0	697.75	693.67	0	0	0	0
2.3824e+13	696.63	0	0	0	694.6	0	710	0	730.53	0	0	696.91	0	0	0	693.83	699.38	706.03	0	709.55	0	698.34	0	0	690.64	692.69	0	697.12	0	692.35	694.38	0	0	698	0	0	0	0	0	710.28	0	0	0	701.89	695.74	712.41	0	0	707.06
2.3882e+13	0	0	0	0	700.42	0	707.98	0	707.9	0	0	696.51	0	0	0	695.39	699.67	710.64	0	694.25	0	698.02	0	0	690.28	0	0	696.67	0	698.18	698.68	0	0	697.66	0	0	0	0	0	695.13	0	0	0	707.36	695.35	697.11	0	0	690.27
2.3941e+13	0	0	0	0	699.89	0	704.29	0	699.59	0	0	696.29	0	0	0	696.52	700.46	709.38	0	0	0	698.32	0	0	0	0	0	696.6	0	697.86	699.42	0	0	697.95	0	0	0	0	0	0	0	0	0	706.28	695.12	0	0	0	0
2.3999e+13	0	0	0	0	698.4	0	701.28	0	693.33	0	0	696.24	0	0	0	696.62	700.69	707.53	0	0	0	698.54	0	0	0	0	0	696.67	0	696.48	698.82	0	0	698.16	0	0	0	0	0	0	0	0	0	704.42	695.04	0	0	0	0
2.4057e+13	0	0	0	0	696.7	0	698.64	0	0	0	0	696.2	0	0	0	696.16	700.47	705.69	0	0	0	698.5	0	0	0	0	0	696.66	0	694.76	697.76	0	0	698.11	0	0	0	0	0	0	0	0	0	702.5	694.99	0	0	0	0
2.4115e+13	0	0	0	0	694.86	0	696.07	0	0	0	0	696.11	0	0	0	695.41	699.99	703.91	0	0	0	698.24	0	0	0	0	0	696.52	0	692.72	696.52	0	0	697.85	0	0	0	0	0	0	0	0	0	700.64	694.88	0	0	0	0
2.4173e+13	0	0	0	0	692.6	0	693.16	0	0	0	0	695.94	0	0	0	694.46	699.36	702.21	0	0	0	697.83	0	0	0	0	0	696.26	0	0	695.14	0	0	697.44	0	0	0	0	0	0	0	0	0	698.81	694.69	0	0	0	0
2.4231e+13	702.31	692.07	0	0	695.21	0	711.09	0	734.68	0	0	697.85	0	0	0	695	700.1	705.71	0	711.28	0	699.15	0	0	691.71	698.26	0	698	0	692.67	695.44	0	0	698.8	0	0	0	0	0	712.49	0	0	0	701.92	696.69	715.16	0	0	709.24
2.4289e+13	0	0	0	0	701.8	0	709.64	0	709.19	0	0	697.46	0	0	0	696.48	700.33	711.09	0	695.36	0	698.79	0	0	691.36	0	0	697.54	0	699.22	699.87	0	0	698.44	0	0	0	0	0	696.34	0	0	0	708.08	696.29	698.36	0	0	691.65
2.4347e+13	0	0	0	0	701.2	0	705.7	0	700.74	0	0	697.25	0	0	0	697.66	701.17	709.88	0	0	0	699.1	0	0	691.03	0	0	697.48	0	698.95	700.64	0	0	698.74	0	0	0	0	0	0	0	0	0	707.14	696.06	0	0	0	0
2.4405e+13	0	0	0	0	699.62	0	702.53	0	694.76	0	0	697.22	0	0	0	697.75	701.44	708.03	0	0	0	699.35	0	0	690.81	0	0	697.58	0	697.54	699.99	0	0	698.98	0	0	0	0	0	0	0	0	0	705.3	695.99	0	0	0	0
2.4463e+13	0	0	0	0	697.88	0	699.83	0	0	0	0	697.21	0	0	0	697.28	701.24	706.2	0	0	0	699.33	0	0	690.66	0	0	697.58	0	695.85	698.9	0	0	698.95	0	0	0	0	0	0	0	0	0	703.39	695.95	0	0	0	0
2.4522e+13	0	0	0	0	696.05	0	697.29	0	0	0	0	697.13	0	0	0	696.51	700.77	704.44	0	0	0	699.09	0	0	690.54	0	0	697.45	0	693.94	697.64	0	0	698.7	0	0	0	0	0	0	0	0	0	701.54	695.86	0	0	0	0
2.458e+13	0	0	0	0	694.03	0	694.62	0	0	0	0	696.96	0	0	0	695.58	700.14	702.75	0	0	0	698.68	0	0	690.39	0	0	697.19	0	690.89	696.27	0	0	698.3	0	0	0	0	0	0	0	0	0	699.72	695.69	0	0	0	0
2.4638e+13	707.99	693.16	0	0	695.94	0	712.06	0	739.1	0	0	698.8	0	0	0	696.03	700.8	705.21	0	713.94	0	699.94	0	0	692.76	704.41	0	698.86	0	692.61	696.26	0	0	699.59	690.07	0	689.75	0	0	715.28	0	0	0	701.92	697.63	718.13	0	0	712.06
2.4696e+13	0	0	0	0	703.25	0	711.34	0	710.24	0	0	698.4	0	0	0	697.44	700.97	711.57	0	696.92	0	699.55	0	0	692.41	0	0	698.39	0	700.14	700.9	0	0	699.19	0	0	0	0	0	697.87	0	0	0	708.9	697.23	699.65	0	0	693.3
2.4754e+13	0	0	0	0	702.52	0	707.1	0	701.61	0	0	698.18	0	0	0	698.74	701.85	710.43	0	0	0	699.87	0	0	692.07	0	0	698.33	0	699.93	701.82	0	0	699.5	0	0	0	0	0	0	0	0	0	708.02	697	690.17	0	0	0
2.4812e+13	0	0	0	0	700.83	0	703.76	0	695.74	0	0	698.16	0	0	0	698.86	702.16	708.59	0	0	0	700.15	0	0	691.84	0	0	698.44	0	698.5	701.15	0	0	699.77	0	0	0	0	0	0	0	0	0	706.17	696.94	0	0	0	0
2.487e+13	0	0	0	0	699.01	0	700.98	0	0	0	0	698.15	0	0	0	698.37	701.99	706.75	0	0	0	700.15	0	0	691.7	0	0	698.46	0	696.82	700.02	0	0	699.76	0	0	0	0	0	0	0	0	0	704.25	696.92	0	0	0	0
2.4928e+13	0	0	0	0	697.17	0	698.43	0	0	0	0	698.08	0	0	0	697.59	701.52	704.99	0	0	0	699.92	0	0	691.57	0	0	698.35	0	694.98	698.74	0	0	699.53	0	0	0	0	0	0	0	0	0	702.39	696.83	0	0	0	0
2.4986e+13	0	0	0	0	695.22	0	695.87	0	0	0	0	697.92	0	0	0	696.65	700.9	703.32	0	0	0	699.52	0	0	691.42	0	0	698.1	0	692.73	697.36	0	0	699.12	0	0	0	0	0	0	0	0	0	700.58	696.66	0	0	0	0
2.5045e+13	714.28	695.33	0	0	696.37	0	711.92	0	743.91	0	0	699.71	0	0	0	697.03	701.5	704.68	0	716.41	0	700.72	0	0	693.73	711.4	0	699.71	0	692.84	696.94	0	0	700.36	691.12	0	696.93	0	0	718.19	0	0	0	701.79	698.54	721.32	0	0	713.76
2.5103e+13	0	0	0	0	704.58	0	712.61	0	711.23	0	0	699.32	0	0	0	698.27	701.59	712.07	0	698.04	0	700.29	0	0	693.41	0	0	699.23	0	701.34	701.46	0	0	699.92	690.77	0	0	0	0	698.98	0	0	0	709.63	698.13	700.77	0	0	694.39
2.5161e+13	0	0	0	0	703.74	0	708.22	0	702.42	0	0	699.1	0	0	0	699.64	702.52	711.03	0	0	0	700.62	0	0	693.09	0	0	699.16	0	701.07	702.64	0	0	700.24	690.39	0	0	0	0	0	0	0	0	708.75	697.9	691.99	0	0	0
2.5219e+13	0	0	0	0	701.93	0	704.79	0	696.63	0	0	699.09	0	0	0	699.78	702.87	709.18	0	0	0	700.93	0	0	692.87	0	0	699.29	0	699.57	702.04	0	0	700.54	690.11	0	0	0	0	0	0	0	0	706.87	697.85	0	0	0	0
2.5277e+13	0	0	0	0	700.04	0	701.95	0	691.07	0	0	699.1	0	0	0	699.29	702.72	707.33	0	0	0	700.95	0	0	692.72	0	0	699.33	0	697.85	700.92	0	0	700.55	0	0	0	0	0	0	0	0	0	704.94	697.84	0	0	0	0
2.5335e+13	0	0	0	0	698.18	0	699.4	0	0	0	0	699.03	0	0	0	698.5	702.27	705.58	0	0	0	700.73	0	0	692.59	0	0	699.22	0	696.02	699.63	0	0	700.33	0	0	0	0	0	0	0	0	0	703.07	697.77	0	0	0	0
2.5393e+13	0	0	0	0	696.26	0	696.91	0	0	0	0	698.88	0	0	0	697.55	701.65	703.9	0	0	0	700.33	0	0	692.42	0	0	698.98	0	693.98	698.26	0	0	699.94	0	0	0	0	0	0	0	0	0	701.27	697.61	0	0	0	0
2.5451e+13	722.3	697.55	0	0	696.52	0	710.83	0	750.22	0	0	700.62	0	0	0	697.86	702.2	704.15	0	719.2	0	701.48	0	0	694.67	719.88	0	700.54	0	693.16	697.63	0	0	701.12	692.1	0	705.93	0	0	721.16	0	0	0	701.42	699.43	724.22	0	0	713.7
2.5509e+13	0	0	0	0	705.68	0	713.72	0	712.21	0	0	700.22	0	0	0	698.98	702.21	712.6	0	699.28	0	701.02	0	0	694.34	0	0	700.04	0	702.55	702.06	0	0	700.64	691.75	0	0	0	0	700.19	0	0	0	710.09	699.03	701.86	0	0	695.48
2.5568e+13	0	0	0	0	704.87	0	709.27	0	703.21	0	0	699.99	0	0	0	700.44	703.18	711.66	0	0	0	701.35	0	0	694.03	0	0	699.97	0	702.25	703.44	0	0	700.96	691.38	0	0	0	0	690.34	0	0	0	709.3	698.79	693.32	0	0	0
2.5626e+13	0	0	0	0	702.99	0	705.79	0	697.52	0	0	699.98	0	0	0	700.61	703.57	709.8	0	0	0	701.69	0	0	693.82	0	0	700.11	0	700.65	702.89	0	0	701.29	691.12	0	0	0	0	0	0	0	0	707.43	698.75	0	0	0	0
2.5684e+13	0	0	0	0	701.05	0	702.9	0	692.26	0	0	700	0	0	0	700.12	703.44	707.94	0	0	0	701.73	0	0	693.68	0	0	700.17	0	698.87	701.77	0	0	701.33	690.96	0	0	0	0	0	0	0	0	705.51	698.75	0	0	0	0
2.5742e+13	0	0	0	0	699.15	0	700.35	0	0	0	0	699.94	0	0	0	699.33	703	706.17	0	0	0	701.52	0	0	693.56	0	0	700.08	0	697.03	700.47	0	0	701.12	690.82	0	0	0	0	0	0	0	0	703.65	698.68	0	0	0	0
2.58e+13	0	0	0	0	697.26	0	697.89	0	0	0	0	699.8	0	0	0	698.38	702.39	704.5	0	0	0	701.13	0	0	693.41	0	0	699.84	0	695.08	699.1	0	0	700.73	690.66	0	0	0	0	0	0	0	0	701.87	698.53	0	0	0	0
2.5858e+13	733.4	699.6	0	0	696.6	0	708.05	0	760.33	0	0	701.5	0	0	0	698.62	702.9	703.68	0	721.91	0	702.24	0	0	695.59	731.57	0	701.35	0	693.58	698.32	0	0	701.86	693.04	0	718.09	0	0	724.1	0	0	0	701.02	700.3	727.73	0	0	715.67
2.5916e+13	0	0	0	0	706.57	0	714.61	0	713.33	0	0	701.09	0	0	0	699.61	702.82	713.11	0	700.53	0	701.74	0	0	695.27	0	0	700.85	0	703.76	702.61	0	0	701.36	692.7	0	0	0	0	701.51	0	0	0	710.48	699.9	703.22	0	0	696.82
2.5974e+13	0	0	0	0	705.89	0	710.21	0	704.08	0	0	700.86	0	0	0	701.16	703.83	712.29	0	690.46	0	702.07	0	0	694.96	0	0	700.76	0	703.42	704.17	0	0	701.67	692.33	0	0	0	0	692.22	0	0	0	709.85	699.65	694.55	0	0	0
2.6032e+13	0	0	0	0	703.98	0	706.7	0	698.46	0	0	700.85	0	0	0	701.38	704.27	710.42	0	0	0	702.43	0	0	694.75	0	0	700.92	0	701.72	703.68	0	0	702.03	692.07	0	0	0	0	0	0	0	0	708	699.62	0	0	0	0
2.6091e+13	0	0	0	0	701.99	0	703.79	0	693.47	0	0	700.88	0	0	0	700.9	704.16	708.55	0	0	0	702.5	0	0	694.61	0	0	701	0	699.87	702.57	0	0	702.09	691.9	0	0	0	0	0	0	0	0	706.09	699.63	0	0	0	0
2.6149e+13	0	0	0	0	700.08	0	701.22	0	0	0	0	700.84	0	0	0	700.11	703.73	706.78	0	0	0	702.3	0	0	694.49	0	0	700.91	0	698.01	701.26	0	0	701.89	691.76	0	0	0	0	0	0	0	0	704.25	699.58	0	0	0	0
2.6207e+13	0	0	0	0	698.19	0	698.8	0	0	0	0	700.7	0	0	0	699.16	703.12	705.1	0	0	0	701.92	0	0	694.35	0	0	700.68	0	696.09	699.89	0	0	701.51	691.6	0	0	0	0	0	0	0	0	702.48	699.43	0	0	0	0
2.6265e+13	752.81	700.4	0	0	696.35	0	701.94	0	783.62	0	0	702.35	0	0	0	699.35	703.59	703.41	0	723.64	0	702.98	0	0	696.47	750.65	0	702.15	0	694.1	699.02	0	0	702.6	693.92	0	736.72	0	0	725.95	0	0	0	700.81	701.16	727.84	0	0	714.68
2.6323e+13	0	0	0	0	706.75	0	714.82	0	714.96	0	0	701.94	0	0	0	700.18	703.43	713.62	0	701.78	0	702.45	0	0	696.15	0	0	701.63	0	704.77	703.11	0	0	702.06	693.6	0	0	0	0	702.69	0	0	0	710.7	700.75	704.1	0	0	697.95
2.6381e+13	0	0	0	0	706.53	0	710.76	0	705.19	0	0	701.7	0	0	0	701.79	704.47	712.94	0	692.16	0	702.78	0	0	695.84	0	0	701.54	0	704.43	704.78	0	0	702.37	693.26	0	0	0	0	693.45	0	0	0	710.26	700.49	695.38	0	0	0
2.6439e+13	0	0	0	0	704.71	0	707.33	0	699.54	0	0	701.69	0	0	0	702.04	704.95	711.06	0	0	0	703.17	0	0	695.64	0	0	701.71	0	702.66	704.31	0	0	702.75	693.01	0	0	0	0	0	0	0	0	708.45	700.46	0	0	0	0
2.6497e+13	0	0	0	0	702.74	0	704.45	0	694.83	0	0	701.73	0	0	0	701.57	704.87	709.17	0	0	0	703.25	0	0	695.52	0	0	701.8	0	700.76	703.21	0	0	702.83	692.84	0	0	0	0	0	0	0	0	706.56	700.48	0	0	0	0
2.6555e+13	0	0	0	0	700.83	0	701.91	0	0	0	0	701.7	0	0	0	700.78	704.44	707.39	0	0	0	703.06	0	0	695.41	0	0	701.72	0	698.89	701.91	0	0	702.64	692.69	0	0	0	0	0	0	0	0	704.73	700.44	0	0	0	0
2.6613e+13	0	0	0	0	698.96	0	699.52	0	0	0	0	701.57	0	0	0	699.83	703.83	705.71	0	0	0	702.68	0	0	695.27	0	0	701.5	0	697	700.54	0	0	702.27	692.53	0	0	0	0	0	0	0	0	702.98	700.29	0	0	0	0
2.6672e+13	798.91	699.81	0	0	696.7	0	698.82	0	836.59	0	0	703.18	0	0	0	699.97	704.27	703.45	0	720.81	0	703.71	0	0	697.33	795.02	0	702.93	0	694.63	699.61	0	0	703.32	694.79	0	775.35	0	0	723.12	0	0	0	700.79	701.98	725.69	0	0	711.47
2.673e+13	0	0	0	0	707.07	0	715.42	0	716.38	0	0	702.77	0	0	0	700.61	704.02	714.11	0	703.07	0	703.14	0	0	697.02	0	0	702.4	0	705.54	703.46	0	0	702.75	694.46	0	0	0	0	704.03	0	0	0	710.93	701.57	705.52	0	0	699.22
2.6788e+13	0	0	0	0	707.21	0	711.43	0	706.13	0	0	702.52	0	0	0	702.31	705.09	713.59	0	693.5	0	703.46	0	0	696.71	0	0	702.29	0	705.38	705.32	0	0	703.05	694.12	0	0	0	0	694.7	0	0	0	710.7	701.3	696.5	0	0	0
2.6846e+13	0	0	0	0	705.45	0	708.01	0	700.45	0	0	702.52	0	0	0	702.63	705.62	711.7	0	0	0	703.88	0	0	696.51	0	0	702.47	0	703.57	704.9	0	0	703.46	693.88	0	0	0	0	0	0	0	0	708.92	701.28	0	0	0	0
2.6904e+13	0	0	0	0	703.49	0	705.12	0	695.8	0	0	702.57	0	0	0	702.18	705.56	709.79	0	0	0	703.98	0	0	696.39	0	0	702.57	0	701.62	703.82	0	0	703.56	693.72	0	0	0	0	0	0	0	0	707.04	701.31	0	0	0	0
2.6962e+13	0	0	0	0	701.57	0	702.58	0	690.84	0	0	702.55	0	0	0	701.4	705.14	708	0	0	0	703.8	0	0	696.29	0	0	702.51	0	699.73	702.53	0	0	703.38	693.58	0	0	0	0	0	0	0	0	705.22	701.27	0	0	0	0
2.702e+13	0	0	0	0	699.7	0	700.22	0	0	0	0	702.42	0	0	0	700.47	704.54	706.32	0	0	0	703.43	0	0	696.16	0	0	702.29	0	697.84	701.17	0	0	703.01	693.43	0	0	0	0	0	0	0	0	703.49	701.14	0	0	0	0
2.7078e+13	893.18	0	0	0	697.33	0	696.73	0	914.15	0	0	703.99	0	0	0	700.56	704.94	703.83	0	708.13	0	704.42	0	0	698.17	891.05	0	703.68	0	695.34	700.21	0	0	704.03	695.62	0	880.78	0	0	710.12	0	0	0	701.1	702.78	701.44	0	690.35	699.82
2.7136e+13	0	0	0	0	707.38	0	716.12	0	718.01	0	0	703.58	0	0	0	701.02	704.6	714.57	0	704.36	0	703.82	0	0	697.86	0	0	703.14	0	705.98	703.77	0	0	703.42	695.3	0	0	0	0	705.17	0	0	0	711.2	702.37	706.33	0	690.18	700.79
2.7195e+13	0	0	0	0	707.84	0	712.11	0	707.18	0	0	703.31	0	0	0	702.82	705.7	714.24	0	694.67	0	704.12	0	0	697.55	0	0	703.02	0	706.16	705.85	0	0	703.71	694.97	0	0	0	0	695.63	0	0	0	711.18	702.09	697.21	0	0	0
2.7253e+13	0	0	0	0	706.13	0	708.65	0	701.38	0	0	703.31	0	0	0	703.2	706.28	712.34	0	0	0	704.57	0	0	697.35	0	0	703.21	0	704.38	705.48	0	0	704.15	694.73	0	0	0	0	0	0	0	0	709.43	702.07	0	0	0	0
2.7311e+13	0	0	0	0	704.18	0	705.76	0	696.76	0	0	703.37	0	0	0	702.79	706.23	710.41	0	0	0	704.69	0	0	697.24	0	0	703.33	0	702.41	704.41	0	0	704.27	694.57	0	0	0	0	0	0	0	0	707.55	702.11	0	0	0	0
2.7369e+13	0	0	0	0	702.26	0	703.22	0	692.08	0	0	703.36	0	0	0	702.02	705.83	708.61	0	0	0	704.52	0	0	697.15	0	0	703.28	0	700.5	703.13	0	0	704.1	694.44	0	0	0	0	0	0	0	0	705.74	702.08	0	0	0	0
2.7427e+13	0	0	0	0	700.4	0	700.87	0	0	0	0	703.24	0	0	0	701.09	705.23	706.91	0	0	0	704.16	0	0	697.02	0	0	703.07	0	698.62	701.78	0	0	703.74	694.29	0	0	0	0	0	0	0	0	704.01	701.96	0	0	0	0
2.7485e+13	0	0	0	0	698.55	0	698.58	0	0	0	0	703.02	0	0	0	700.08	704.51	705.3	0	0	0	703.67	0	0	696.84	0	0	702.74	0	696.69	700.4	0	0	703.24	694.09	0	0	0	0	0	0	0	0	702.33	701.73	0	0	0	0
2.7543e+13	0	0	0	0	707.7	0	716.8	0	719.78	0	0	704.37	690.02	0	0	701.41	705.17	714.98	0	705.52	0	704.48	0	0	698.68	0	0	703.87	0	706.19	703.97	0	0	704.08	696.12	0	0	0	0	706.25	690.02	0	0	711.46	703.15	707.38	0	691.24	701.7
2.7601e+13	0	0	0	0	708.41	0	712.69	0	708.18	0	0	704.09	0	0	0	703.26	706.29	714.87	0	695.56	0	704.77	0	0	698.36	0	0	703.72	0	706.84	706.24	0	0	704.36	695.78	0	0	0	0	696.46	0	0	0	711.64	702.86	698.07	0	691.07	690.13
2.7659e+13	0	0	0	0	706.73	0	709.18	0	702.2	0	0	704.09	0	0	0	703.7	706.91	712.97	0	0	0	705.24	0	0	698.16	0	0	703.92	0	705.11	705.94	0	0	704.81	695.55	0	0	0	0	0	0	0	0	709.89	702.84	690.4	0	690.9	0
2.7718e+13	0	0	0	0	704.78	0	706.28	0	697.61	0	0	704.16	0	0	0	703.31	706.89	711.02	0	0	0	705.38	0	0	698.06	0	0	704.06	0	703.14	704.9	0	0	704.96	695.4	0	0	0	0	0	0	0	0	708	702.89	0	0	690.71	0
2.7776e+13	0	0	0	0	702.86	0	703.74	0	693.13	0	0	704.16	0	0	0	702.56	706.5	709.2	0	0	0	705.23	0	0	697.98	0	0	704.02	0	701.21	703.63	0	0	704.8	695.28	0	0	0	0	0	0	0	0	706.2	702.87	0	0	690.53	0
2.7834e+13	0	0	0	0	701	0	701.41	0	0	0	0	704.05	0	0	0	701.64	705.9	707.5	0	0	0	704.87	0	0	697.86	0	0	703.82	0	699.33	702.29	0	0	704.44	695.13	0	0	0	0	0	0	0	0	704.47	702.75	0	0	690.35	0
2.7892e+13	0	0	0	0	699.17	0	699.16	0	0	0	0	703.83	0	0	0	700.64	705.18	705.89	0	0	0	704.38	0	0	697.68	0	0	703.49	0	697.43	700.93	0	0	703.95	694.94	0	0	0	0	0	0	0	0	702.81	702.54	0	0	690.17	0
2.795e+13	0	0	0	0	708	0	717.43	0	721.7	0	0	705.14	690.9	0	0	701.74	705.72	715.33	0	706.97	0	705.13	0	0	699.47	0	0	704.58	0	706.71	704.08	0	0	704.73	696.91	0	0	0	0	707.61	690.9	0	0	711.63	703.91	708.58	0	692.31	703.21
2.8008e+13	0	0	0	0	709.02	0	713.29	0	709.22	0	0	704.85	690.57	0	0	703.66	706.85	715.5	0	696.57	0	705.39	0	0	699.15	0	0	704.41	0	707.68	706.6	0	0	704.98	696.57	0	0	0	0	697.4	690.57	0	0	712.11	703.61	698.93	0	692.13	691.87
2.8066e+13	0	0	0	0	707.36	0	709.74	0	703.03	0	0	704.85	690.22	0	0	704.17	707.53	713.59	0	0	0	705.89	0	0	698.95	0	0	704.62	0	705.94	706.38	0	0	705.46	696.34	0	0	0	0	0	690.22	0	0	710.37	703.59	692.25	0	691.95	0
2.8124e+13	0	0	0	0	705.41	0	706.83	0	698.45	0	0	704.93	0	0	0	703.83	707.54	711.62	0	0	0	706.06	0	0	698.86	0	0	704.78	0	703.93	705.38	0	0	705.63	696.2	0	0	0	0	0	0	0	0	708.48	703.65	0	0	691.75	0
2.8182e+13	0	0	0	0	703.49	0	704.29	0	694.16	0	0	704.94	0	0	0	703.1	707.15	709.79	0	0	0	705.92	0	0	698.78	0	0	704.75	0	701.97	704.13	0	0	705.49	696.09	0	0	0	0	0	0	0	0	706.67	703.64	0	0	691.57	0
2.8241e+13	0	0	0	0	701.63	0	701.98	0	0	0	0	704.83	0	0	0	702.19	706.55	708.08	0	0	0	705.56	0	0	698.67	0	0	704.55	0	700.07	702.81	0	0	705.13	695.94	0	0	0	0	0	0	0	0	704.95	703.53	0	0	691.39	0
2.8299e+13	0	0	0	0	699.81	0	699.76	0	0	0	0	704.62	0	0	0	701.19	705.84	706.47	0	0	0	705.07	0	0	698.49	0	0	704.23	0	698.18	701.46	0	0	704.64	695.75	0	0	0	0	0	0	0	0	703.29	703.32	0	0	691.22	0
2.8357e+13	0	0	0	0	708.19	0	717.97	0	723.86	0	0	705.89	691.72	0	0	702.08	706.27	715.61	0	707.93	0	705.77	0	0	700.25	0	0	705.28	0	706.67	704.21	0	0	705.36	697.68	0	0	690.56	0	708.38	691.72	0	0	711.79	704.65	709.38	0	693.33	704.26
2.8415e+13	0	0	0	0	709.5	0	713.81	0	710.39	0	0	705.59	691.4	0	0	704.08	707.4	716.11	0	697.18	0	706	0	0	699.92	0	0	705.09	0	708.19	706.99	0	0	705.58	697.34	0	0	690.38	0	697.96	691.4	0	0	712.61	704.34	699.49	0	693.17	692.72
2.8473e+13	0	0	0	0	707.87	0	710.22	0	703.95	0	0	705.59	691.08	0	0	704.66	708.13	714.2	0	0	0	706.53	0	0	699.72	0	0	705.3	0	706.53	706.85	0	0	706.09	697.1	0	0	690.17	0	0	691.08	0	0	710.89	704.32	693.02	0	692.99	0
2.8531e+13	0	0	0	0	705.94	0	707.3	0	699.36	0	0	705.68	690.82	0	0	704.35	708.16	712.21	0	0	0	706.72	0	0	699.63	0	0	705.47	0	704.54	705.87	0	0	706.28	696.97	0	0	0	0	0	690.82	0	0	708.99	704.39	0	0	692.81	0
2.8589e+13	0	0	0	0	704.02	0	704.77	0	695.23	0	0	705.69	690.62	0	0	703.64	707.79	710.36	0	0	0	706.59	0	0	699.56	0	0	705.45	0	702.58	704.64	0	0	706.15	696.86	0	0	0	0	0	690.62	0	0	707.17	704.39	0	0	692.63	0
2.8647e+13	0	0	0	0	702.18	0	702.48	0	690.54	0	0	705.59	690.43	0	0	702.74	707.19	708.65	0	0	0	706.24	0	0	699.45	0	0	705.27	0	700.69	703.32	0	0	705.81	696.73	0	0	0	0	0	690.43	0	0	705.45	704.28	0	0	692.46	0
2.8705e+13	0	0	0	0	700.37	0	700.28	0	0	0	0	705.39	690.23	0	0	701.75	706.48	707.03	0	0	0	705.75	0	0	699.29	0	0	704.95	0	698.82	701.99	0	0	705.32	696.54	0	0	0	0	0	690.23	0	0	703.8	704.08	0	0	692.28	0
2.8763e+13	0	0	0	0	708.24	0	718.37	0	726.1	0	0	706.62	692.54	0	0	702.42	706.8	715.82	0	709.47	0	706.39	0	0	701	0	0	705.96	0	706.58	704.33	0	0	705.99	698.42	0	0	691.54	0	709.9	692.54	0	0	711.9	705.38	710.88	0	694.32	705.76
2.8822e+13	0	0	0	0	709.92	0	714.28	0	711.46	0	0	706.31	692.22	0	0	704.5	707.93	716.71	0	698.14	0	706.6	0	0	700.67	0	0	705.74	0	708.61	707.37	0	0	706.17	698.08	0	0	691.36	0	698.92	692.22	0	0	713.13	705.05	700.45	0	694.15	693.93
2.888e+13	0	0	0	0	708.33	0	710.65	0	704.77	0	0	706.31	691.91	0	0	705.15	708.72	714.81	0	0	0	707.14	0	0	700.47	0	0	705.96	0	707.05	707.31	0	0	706.71	697.84	0	0	691.17	0	691.48	691.91	0	0	711.42	705.03	694.03	0	693.98	0
2.8938e+13	0	0	0	0	706.4	0	707.73	0	700.14	0	0	706.41	691.64	0	0	704.87	708.78	712.8	0	0	0	707.36	0	0	700.38	0	0	706.15	0	705.08	706.35	0	0	706.92	697.72	0	0	690.97	0	0	691.64	0	0	709.5	705.1	0	0	693.8	0
2.8996e+13	0	0	0	0	704.5	0	705.21	0	696.03	0	0	706.43	691.44	0	0	704.17	708.41	710.93	0	0	0	707.24	0	0	700.32	0	0	706.15	0	703.12	705.13	0	0	706.8	697.62	0	0	690.77	0	0	691.44	0	0	707.67	705.12	0	0	693.62	0
2.9054e+13	0	0	0	0	702.67	0	702.93	0	691.6	0	0	706.34	691.26	0	0	703.27	707.82	709.21	0	0	0	706.9	0	0	700.22	0	0	705.96	0	701.24	703.82	0	0	706.46	697.49	0	0	690.58	0	0	691.26	0	0	705.94	705.02	0	0	693.45	0
2.9112e+13	0	0	0	0	700.88	0	700.75	0	0	0	0	706.14	691.06	0	0	702.29	707.11	707.59	0	0	0	706.42	0	0	700.05	0	0	705.65	0	699.39	702.49	0	0	705.98	697.31	0	0	690.39	0	0	691.06	0	0	704.3	704.82	0	0	693.28	0
2.917e+13	690.64	689.9	0	0	708.25	0	718.96	0	728.37	0	0	707.34	693.32	0	0	702.76	707.34	715.93	0	711.21	0	707.01	0	0	701.73	0	0	706.63	0	706.5	704.42	0	0	706.6	699.14	0	0	692.52	0	711.65	693.32	0	0	711.93	706.09	712.62	0	695.28	707.49
2.9228e+13	0	0	0	0	710.42	0	714.93	0	712.46	0	0	707.01	693.02	0	0	704.9	708.44	717.31	0	699.22	0	707.17	0	0	701.4	0	0	706.39	0	709.03	707.77	0	0	706.74	698.8	0	0	692.34	0	700	693.02	0	0	713.64	705.75	701.5	0	695.12	695.27
2.9286e+13	0	0	0	0	708.86	0	711.22	0	705.55	0	0	707.01	692.71	0	0	705.64	709.29	715.41	0	691.51	0	707.75	0	0	701.19	0	0	706.61	0	707.55	707.81	0	0	707.3	698.56	0	0	692.14	0	693.04	692.71	0	0	711.95	705.72	695.05	0	694.95	0
2.9345e+13	0	0	0	0	706.93	0	708.26	0	700.86	0	0	707.11	692.46	0	0	705.39	709.38	713.38	0	0	0	707.99	0	0	701.11	0	0	706.81	0	705.61	706.87	0	0	707.54	698.44	0	0	691.94	0	0	692.46	0	0	710.03	705.81	0	0	694.78	0
2.9403e+13	0	0	0	0	705.03	0	705.73	0	696.77	0	0	707.15	692.24	0	0	704.71	709.03	711.5	0	0	0	707.88	0	0	701.05	0	0	706.82	0	703.66	705.66	0	0	707.44	698.35	0	0	691.74	0	0	692.24	0	0	708.19	705.83	0	0	694.6	0
2.9461e+13	0	0	0	0	703.2	0	703.45	0	692.52	0	0	707.06	692.06	0	0	703.83	708.44	709.76	0	0	0	707.55	0	0	700.96	0	0	706.65	0	701.79	704.35	0	0	707.11	698.23	0	0	691.55	0	0	692.06	0	0	706.46	705.74	0	0	694.43	0
2.9519e+13	0	0	0	0	701.42	0	701.29	0	0	0	0	706.87	691.87	0	0	702.85	707.73	708.14	0	0	0	707.07	0	0	700.8	0	0	706.33	0	699.95	703.03	0	0	706.63	698.05	0	0	691.36	0	0	691.87	0	0	704.82	705.54	0	0	694.26	0
2.9577e+13	693.88	691.74	0	0	708.13	0	719.23	0	731.14	0	0	708.04	694.08	0	0	703.14	707.86	715.95	0	712.18	0	707.62	0	0	702.44	689.43	0	707.28	0	706.5	704.54	0	0	707.2	699.85	0	0	693.46	0	712.53	694.08	0	0	711.91	706.78	713.92	0	696.21	709.1
2.9635e+13	0	0	0	0	710.85	0	715.43	0	713.7	0	0	707.7	693.79	0	0	705.33	708.94	717.89	0	699.83	0	707.74	0	0	702.11	0	0	707.01	0	709.59	708.18	0	0	707.3	699.51	0	0	693.28	0	700.59	693.79	0	0	714.18	706.43	702.17	0	696.05	696.13
2.9693e+13	0	0	0	0	709.35	0	711.69	0	706.49	0	0	707.69	693.49	0	0	706.14	709.84	716.01	0	692.6	0	708.33	0	0	701.89	0	0	707.24	0	708.15	708.29	0	0	707.89	699.26	0	0	693.1	0	693.75	693.49	0	0	712.51	706.39	695.74	0	695.88	0
2.9751e+13	0	0	0	0	707.43	0	708.72	0	701.7	0	0	707.8	693.24	0	0	705.92	709.97	713.96	0	0	0	708.6	0	0	701.81	0	0	707.46	0	706.21	707.37	0	0	708.15	699.14	0	0	692.9	0	0	693.24	0	0	710.56	706.49	0	0	695.71	0
2.9809e+13	0	0	0	0	705.54	0	706.2	0	697.63	0	0	707.85	693.04	0	0	705.25	709.63	712.06	0	0	0	708.51	0	0	701.76	0	0	707.48	0	704.26	706.16	0	0	708.06	699.06	0	0	692.71	0	0	693.04	0	0	708.71	706.52	0	0	695.53	0
2.9868e+13	0	0	0	0	703.71	0	703.93	0	693.56	0	0	707.77	692.86	0	0	704.37	709.05	710.31	0	0	0	708.18	0	0	701.68	0	0	707.31	0	702.39	704.86	0	0	707.74	698.95	0	0	692.52	0	0	692.86	0	0	706.97	706.44	0	0	695.37	0
2.9926e+13	0	0	0	0	701.95	0	701.79	0	0	0	0	707.58	692.67	0	0	703.39	708.33	708.68	0	0	0	707.7	0	0	701.53	0	0	707	0	700.56	703.54	0	0	707.26	698.78	0	0	692.33	0	0	692.67	0	0	705.32	706.24	0	0	695.21	0
2.9984e+13	697.7	692.78	0	0	707.88	0	719.41	0	733.88	0	0	708.72	694.83	0	0	703.5	708.39	715.85	0	714.05	0	708.21	0	0	703.13	693.69	0	707.92	0	706.39	704.62	0	0	707.8	700.54	0	0	694.37	0	714.37	694.83	0	0	711.76	707.46	715.81	0	697.12	710.93
3.0042e+13	0	0	0	0	711.23	0	715.9	0	714.7	0	0	708.36	694.53	0	0	705.72	709.42	718.47	0	700.82	0	708.28	0	0	702.8	0	0	707.62	0	710.02	708.55	0	0	707.85	700.2	0	0	694.19	0	701.58	694.53	0	0	714.69	707.09	703.12	0	696.96	697.14
3.01e+13	0	0	0	0	709.78	0	712.13	0	707.24	0	0	708.35	694.24	0	0	706.62	710.38	716.61	0	693.67	0	708.9	0	0	702.58	0	0	707.85	0	708.63	708.76	0	0	708.45	699.95	0	0	694.01	0	694.68	694.24	0	0	713.05	707.05	696.58	0	696.8	0
3.0158e+13	0	0	0	0	707.87	0	709.14	0	702.35	0	0	708.47	694	0	0	706.43	710.54	714.54	0	0	0	709.2	0	0	702.5	0	0	708.08	0	706.69	707.85	0	0	708.74	699.83	0	0	693.82	0	0	694	0	0	711.09	707.15	0	0	696.62	0
3.0216e+13	0	0	0	0	705.99	0	706.62	0	698.31	0	0	708.53	693.8	0	0	705.77	710.22	712.62	0	0	0	709.12	0	0	702.46	0	0	708.12	0	704.75	706.65	0	0	708.67	699.76	0	0	693.62	0	0	693.8	0	0	709.22	707.19	0	0	696.45	0
3.0274e+13	0	0	0	0	704.17	0	704.36	0	694.39	0	0	708.46	693.63	0	0	704.89	709.64	710.85	0	0	0	708.8	0	0	702.38	0	0	707.96	0	702.88	705.35	0	0	708.35	699.65	0	0	693.44	0	0	693.63	0	0	707.48	707.12	0	0	696.29	0
3.0332e+13	0	0	0	0	702.42	0	702.24	0	689.99	0	0	708.27	693.44	0	0	703.92	708.93	709.22	0	0	0	708.32	0	0	702.24	0	0	707.66	0	701.07	704.03	0	0	707.88	699.49	0	0	693.26	0	0	693.44	0	0	705.82	706.93	0	0	696.13	0
3.0391e+13	701.2	694.55	0	0	707.47	0	719.47	0	736.61	0	0	709.39	695.56	0	0	703.87	708.92	715.61	0	714.88	0	708.8	0	0	703.81	697.66	0	708.54	0	706.06	704.66	0	0	708.38	701.21	0	0	695.26	0	715.5	695.56	0	0	711.49	708.11	717.72	0	697.99	712.83
3.0449e+13	0	0	0	0	711.54	0	716.33	0	715.51	0	0	709.02	695.27	0	0	706.09	709.88	719.03	0	701.27	0	708.82	0	0	703.47	0	0	708.22	0	710.34	708.9	0	0	708.38	700.87	0	0	695.09	0	702.09	695.27	0	0	715.19	707.74	703.86	0	697.84	697.89
3.0507e+13	0	0	0	0	710.16	0	712.52	0	707.84	0	0	708.99	694.97	0	0	707.09	710.91	717.2	0	694.23	0	709.46	0	0	703.25	0	0	708.44	0	709	709.21	0	0	709	700.62	0	0	694.9	0	695.24	694.97	0	0	713.58	707.69	697.2	0	697.68	0
3.0565e+13	0	0	0	0	708.26	0	709.52	0	702.89	0	0	709.12	694.74	0	0	706.93	711.11	715.11	0	0	0	709.78	0	0	703.17	0	0	708.69	0	707.08	708.32	0	0	709.32	700.5	0	0	694.71	0	0	694.74	0	0	711.61	707.8	690.42	0	697.5	0
3.0623e+13	0	0	0	0	706.38	0	706.99	0	698.9	0	0	709.19	694.55	0	0	706.27	710.79	713.17	0	0	0	709.72	0	0	703.14	0	0	708.74	0	705.15	707.12	0	0	709.27	700.43	0	0	694.52	0	0	694.55	0	0	709.72	707.85	0	0	697.33	0
3.0681e+13	0	0	0	0	704.57	0	704.74	0	695.15	0	0	709.12	694.37	0	0	705.4	710.22	711.39	0	0	0	709.41	0	0	703.06	0	0	708.59	0	703.29	705.82	0	0	708.95	700.33	0	0	694.34	0	0	694.37	0	0	707.97	707.78	0	0	697.17	0
3.0739e+13	0	0	0	0	702.83	0	702.64	0	690.89	0	0	708.94	694.19	0	0	704.43	709.51	709.75	0	0	0	708.93	0	0	702.93	0	0	708.29	0	701.49	704.5	0	0	708.48	700.18	0	0	694.16	0	0	694.19	0	0	706.31	707.6	0	0	697.02	0
3.0797e+13	705.35	696.37	0	0	706.94	0	719.4	0	740.38	0	0	710.04	696.26	0	0	704.23	709.44	715.21	0	717.02	0	709.38	0	0	704.47	702.41	0	709.16	0	705.51	704.69	0	0	708.96	701.87	0	0	696.11	0	717.71	696.26	0	0	711.07	708.76	720.04	0	698.84	715.03
3.0855e+13	0	0	0	0	711.8	0	716.78	0	716.66	0	0	709.65	695.97	0	0	706.42	710.33	719.58	0	702.28	0	709.33	0	0	704.13	0	0	708.8	0	710.6	709.21	0	0	708.9	701.52	0	0	695.94	0	703.08	695.97	0	0	715.66	708.37	704.78	0	698.69	698.83
3.0913e+13	0	0	0	0	710.51	0	712.92	0	708.68	0	0	709.61	695.68	0	0	707.52	711.42	717.78	0	695.12	0	709.99	0	0	703.9	0	0	709.02	0	709.37	709.63	0	0	709.54	701.27	0	0	695.76	0	696.09	695.68	0	0	714.1	708.31	697.92	0	698.53	0
3.0972e+13	0	0	0	0	708.63	0	709.89	0	703.59	0	0	709.75	695.45	0	0	707.4	711.65	715.67	0	0	0	710.34	0	0	703.83	0	0	709.29	0	707.48	708.77	0	0	709.88	701.16	0	0	695.58	0	0	695.45	0	0	712.11	708.42	691.96	0	698.36	0
3.103e+13	0	0	0	0	706.76	0	707.36	0	699.6	0	0	709.83	695.26	0	0	706.76	711.36	713.71	0	0	0	710.3	0	0	703.8	0	0	709.35	0	705.57	707.57	0	0	709.85	701.09	0	0	695.39	0	0	695.26	0	0	710.21	708.49	0	0	698.19	0
3.1088e+13	0	0	0	0	704.97	0	705.11	0	695.86	0	0	709.77	695.1	0	0	705.89	710.79	711.92	0	0	0	710	0	0	703.73	0	0	709.21	0	703.72	706.27	0	0	709.54	701	0	0	695.21	0	0	695.1	0	0	708.45	708.43	0	0	698.03	0
3.1146e+13	0	0	0	0	703.24	0	703.03	0	691.74	0	0	709.59	694.92	0	0	704.92	710.08	710.27	0	0	0	709.53	0	0	703.6	0	0	708.91	0	701.93	704.95	0	0	709.07	700.85	0	0	695.04	0	0	694.92	0	0	706.78	708.24	0	0	697.88	0
3.1204e+13	709.66	698.15	690.47	0	706.36	0	719.13	0	743.85	0	0	710.66	696.94	0	690.33	704.59	709.96	714.64	690.52	719.47	0	709.95	0	0	705.11	707.37	0	709.75	0	704.98	704.72	0	0	709.52	702.51	0	690.78	696.94	0	720.08	696.94	0	0	710.51	709.38	722.5	0	699.66	717.53
3.1262e+13	0	0	690.28	0	712.17	0	717.37	0	717.4	0	0	710.26	696.66	0	690.13	706.73	710.76	720.11	690.09	703.3	0	709.84	0	0	704.78	0	0	709.36	0	710.99	709.49	0	0	709.4	702.16	0	0	696.78	0	704.06	696.66	0	0	716.11	708.98	705.72	0	699.52	699.86
3.132e+13	0	0	690.09	0	710.97	0	713.43	0	709.21	0	0	710.22	696.36	0	0	707.94	711.92	718.36	0	696	0	710.52	0	0	704.54	0	0	709.58	0	709.83	710.05	0	0	710.06	701.9	0	0	696.6	0	696.92	696.36	0	0	714.61	708.91	698.7	0	699.36	690.46
3.1378e+13	0	0	0	0	709.09	0	710.36	0	704.09	0	0	710.36	696.13	0	0	707.86	712.19	716.23	0	0	0	710.89	0	0	704.47	0	0	709.86	0	707.94	709.22	0	0	710.43	701.79	0	0	696.42	0	0	696.13	0	0	712.6	709.03	693.2	0	699.19	0
3.1436e+13	0	0	0	0	707.22	0	707.82	0	700.12	0	0	710.45	695.95	0	0	707.24	711.91	714.25	0	0	0	710.87	0	0	704.44	0	0	709.94	0	706.02	708.03	0	0	710.41	701.73	0	0	696.23	0	0	695.95	0	0	710.69	709.1	0	0	699.03	0
3.1495e+13	0	0	0	0	705.42	0	705.56	0	696.42	0	0	710.4	695.79	0	0	706.37	711.35	712.44	0	0	0	710.57	0	0	704.38	0	0	709.81	0	704.18	706.73	0	0	710.12	701.65	0	0	696.06	0	0	695.79	0	0	708.92	709.05	0	0	698.87	0
3.1553e+13	0	0	0	0	703.7	0	703.48	0	692.44	0	0	710.23	695.61	0	0	705.4	710.64	710.78	0	0	0	710.11	0	0	704.25	0	0	709.52	0	702.39	705.42	0	0	709.65	701.5	0	0	695.88	0	0	695.61	0	0	707.25	708.88	0	0	698.72	0
3.1611e+13	714.28	700.22	691.4	0	705.74	0	718.55	690.18	749.22	0	0	711.28	697.6	0	691.24	704.98	710.48	713.91	691.19	720.99	0	710.51	0	0	705.74	712.08	0	710.34	0	704.31	704.81	0	0	710.08	703.13	0	697.03	697.75	0	722.27	697.6	0	0	709.82	709.99	725.56	0	700.46	719.88
3.1669e+13	0	0	691.22	0	712.49	0	717.92	0	718.58	0	0	710.86	697.32	0	691.05	707.04	711.18	720.62	690.76	703.77	0	710.33	0	0	705.4	0	0	709.92	0	711.24	709.78	0	0	709.89	702.79	0	0	697.59	0	704.65	697.32	0	0	716.55	709.58	706.51	0	700.32	700.6
3.1727e+13	0	0	691.04	0	711.37	0	713.89	0	710.02	0	0	710.81	697.02	0	690.86	708.36	712.4	718.92	690.32	696.46	0	711.02	0	0	705.16	0	0	710.12	0	710.21	710.49	0	0	710.56	702.52	0	0	697.42	0	697.4	697.02	0	0	715.12	709.49	699.25	0	700.17	691.95
3.1785e+13	0	0	690.86	0	709.5	0	710.78	0	704.78	0	0	710.96	696.79	0	690.66	708.33	712.71	716.77	690.01	0	0	711.43	0	0	705.09	0	0	710.42	0	708.34	709.68	0	0	710.97	702.41	0	0	697.23	0	690.35	696.79	0	0	713.1	709.62	693.86	0	700	0
3.1843e+13	0	0	690.67	0	707.62	0	708.22	0	700.79	0	0	711.05	696.62	0	690.46	707.71	712.45	714.77	0	0	0	711.43	0	0	705.07	0	0	710.52	0	706.43	708.48	0	0	710.96	702.35	0	0	697.05	0	0	696.62	0	0	711.17	709.7	0	0	699.83	0
3.1901e+13	0	0	690.48	0	705.83	0	705.96	0	697.09	0	0	711.01	696.46	0	690.25	706.85	711.89	712.95	0	0	0	711.14	0	0	705.01	0	0	710.39	0	704.6	707.19	0	0	710.68	702.27	0	0	696.88	0	0	696.46	0	0	709.39	709.66	0	0	699.68	0
3.1959e+13	0	0	690.29	0	704.11	0	703.89	0	693.26	0	0	710.84	696.29	0	690.05	705.88	711.18	711.28	0	0	0	710.67	0	0	704.89	0	0	710.11	0	702.83	705.87	0	0	710.21	702.14	0	0	696.71	0	0	696.29	0	0	707.71	709.49	0	0	699.53	0
3.2018e+13	720.5	701.39	692.33	0	705.03	0	717.35	690.84	754.41	0	0	711.87	698.24	0	692.12	705.39	711	713.05	691.84	723.76	0	711.05	0	0	706.35	718.43	0	710.91	0	703.62	704.93	0	0	710.62	703.73	0	704.64	698.53	0	725.35	698.24	0	0	709.03	710.58	728.83	0	701.24	722.92
3.2076e+13	0	0	692.14	0	712.79	0	718.48	690.25	719.3	0	0	711.45	697.96	0	691.93	707.33	711.58	721.11	691.43	704.79	0	710.81	0	0	706.01	0	0	710.46	0	711.46	710.04	0	0	710.37	703.39	0	0	698.38	0	705.66	697.96	0	0	716.97	710.16	707.49	0	701.1	701.58
3.2134e+13	0	0	691.96	0	711.76	0	714.36	0	710.5	0	0	711.38	697.67	0	691.74	708.76	712.86	719.48	691	697.25	0	711.51	0	0	705.76	0	0	710.65	0	710.54	710.9	0	0	711.05	703.12	0	0	698.21	0	698.17	697.67	0	0	715.62	710.06	699.98	0	700.95	693.02
3.2192e+13	0	0	691.78	0	709.89	0	711.19	0	705.21	0	0	711.54	697.44	0	691.54	708.78	713.22	717.32	690.67	0	0	711.95	0	0	705.69	0	0	710.97	0	708.68	710.12	0	0	711.49	703.01	0	0	698.03	0	691.93	697.44	0	0	713.59	710.2	694.64	0	700.78	0
3.225e+13	0	0	691.59	0	708.01	0	708.6	0	701.19	0	0	711.64	697.27	0	691.35	708.18	712.98	715.3	690.46	0	0	711.96	0	0	705.67	0	0	711.07	0	706.79	708.93	0	0	711.5	702.96	0	0	697.85	0	0	697.27	0	0	711.64	710.29	0	0	700.62	0
3.2308e+13	0	0	691.4	0	706.21	0	706.33	0	697.54	0	0	711.61	697.11	0	691.14	707.32	712.42	713.46	690.29	0	0	711.69	0	0	705.63	0	0	710.96	0	704.96	707.63	0	0	711.22	702.89	0	0	697.67	0	0	697.11	0	0	709.85	710.25	0	0	700.47	0
3.2366e+13	0	0	691.22	0	704.49	0	704.27	0	693.84	0	0	711.45	696.95	0	690.95	706.35	711.72	711.77	690.09	0	0	711.22	0	0	705.51	0	0	710.68	0	703.2	706.31	0	0	710.77	702.75	0	0	697.51	0	0	696.95	0	0	708.17	710.09	0	0	700.32	0
3.2424e+13	728.51	703.27	693.22	0	704.27	0	715.32	691.45	763.57	0	0	712.46	698.86	0	692.98	705.81	711.51	712.12	692.44	726.65	0	711.58	0	0	706.95	727	0	711.46	0	702.89	705.11	0	0	711.15	704.32	0	714.46	699.29	0	728.46	698.86	0	0	708.21	711.16	732.68	0	701.99	726.07
3.2482e+13	0	0	693.05	0	713.08	0	719.06	690.88	720.43	0	0	712.02	698.59	0	692.8	707.59	711.96	721.57	692.05	705.89	0	711.28	0	0	706.61	0	0	710.98	0	711.73	710.25	0	0	710.84	703.99	0	0	699.14	0	706.73	698.59	0	0	717.36	710.73	708.59	0	701.86	702.68
3.2541e+13	0	0	692.87	0	712.18	0	714.86	690.36	711.22	0	0	711.93	698.29	0	692.61	709.15	713.31	720.03	691.64	698.09	0	711.98	0	0	706.35	0	0	711.17	0	710.95	711.3	0	0	711.52	703.71	0	0	698.97	0	698.99	698.29	0	0	716.11	710.62	700.79	0	701.7	694.08
3.2599e+13	0	0	692.69	0	710.31	0	711.64	690.12	705.83	0	0	712.1	698.06	0	692.42	709.21	713.71	717.85	691.31	691.37	0	712.46	0	0	706.28	0	0	711.5	0	709.11	710.56	0	0	711.99	703.59	0	0	698.8	0	693.18	698.06	0	0	714.07	710.75	695.48	0	701.54	0
3.2657e+13	0	0	692.5	0	708.43	0	709.03	690.02	701.76	0	0	712.21	697.89	0	692.22	708.63	713.49	715.81	691.1	0	0	712.49	0	0	706.27	0	0	711.62	0	707.22	709.37	0	0	712.02	703.55	0	0	698.62	0	0	697.89	0	0	712.11	710.86	0	0	701.38	0
3.2715e+13	0	0	692.32	0	706.63	0	706.76	0	698.16	0	0	712.19	697.75	0	692.01	707.78	712.94	713.95	690.92	0	0	712.22	0	0	706.22	0	0	711.51	0	705.39	708.07	0	0	711.76	703.48	0	0	698.44	0	0	697.75	0	0	710.3	710.83	0	0	701.23	0
3.2773e+13	0	0	692.12	0	704.92	0	704.68	0	694.61	0	0	712.03	697.59	0	691.82	706.81	712.24	712.25	690.71	0	0	711.76	0	0	706.11	0	0	711.24	0	703.64	706.75	0	0	711.3	703.35	0	0	698.28	0	0	697.59	0	0	708.62	710.67	0	0	701.09	0
3.2831e+13	741.82	704.9	694.09	0	703.69	0	712.41	692.05	776.78	0	0	713.02	699.47	0	693.81	706.23	712.01	711.25	693.04	728.73	0	712.11	0	0	707.53	740.23	0	712	0	702.36	705.37	0	0	711.67	704.9	0	728.27	700.03	0	731.32	699.47	0	0	707.48	711.73	736.23	0	702.72	726.69
3.2889e+13	0	0	693.91	0	713.38	0	719.67	691.52	721.18	0	0	712.58	699.2	0	693.63	707.85	712.33	722.01	692.67	706.47	0	711.74	0	0	707.19	0	0	711.5	0	711.95	710.46	0	0	711.29	704.56	0	0	699.88	0	707.45	699.2	0	0	717.72	711.28	709.37	0	702.59	703.26
3.2947e+13	0	0	693.73	0	712.6	0	715.36	691.02	711.68	0	0	712.47	698.9	0	693.45	709.53	713.74	720.57	692.25	698.5	690.07	712.44	0	0	706.92	0	0	711.66	0	711.31	711.7	0	0	711.98	704.28	0	0	699.72	0	699.44	698.9	0	0	716.61	711.15	701.25	0	702.44	694.67
3.3005e+13	0	0	693.56	0	710.72	0	712.08	690.74	706.24	0	0	712.64	698.67	0	693.26	709.65	714.19	718.37	691.94	692.29	0	712.95	0	0	706.85	0	0	712.01	0	709.47	711	0	0	712.48	704.16	0	0	699.54	0	693.73	698.67	0	0	714.56	711.29	695.92	0	702.28	0
3.3063e+13	0	0	693.38	0	708.82	0	709.44	690.62	702.15	0	0	712.77	698.5	0	693.06	709.08	713.99	716.31	691.72	0	0	713	0	0	706.84	0	0	712.15	0	707.58	709.81	0	0	712.53	704.12	0	0	699.36	0	0	698.5	0	0	712.58	711.41	0	0	702.12	0
3.3122e+13	0	0	693.2	0	707.02	0	707.15	690.49	698.59	0	0	712.76	698.36	0	692.87	708.23	713.45	714.44	691.53	0	0	712.74	0	0	706.81	0	0	712.05	0	705.76	708.51	0	0	712.28	704.06	0	0	699.19	0	0	698.36	0	0	710.76	711.39	0	0	701.97	0
3.318e+13	0	0	693.01	0	705.31	0	705.07	690.29	695.17	0	0	712.6	698.21	0	692.68	707.27	712.74	712.73	691.33	0	0	712.29	0	0	706.7	0	0	711.78	0	704.01	707.19	0	0	711.83	703.94	0	0	699.04	0	0	698.21	0	0	709.06	711.24	0	0	701.83	0
3.3238e+13	767.47	705.3	694.93	0	703.28	0	708.48	692.63	807.29	690.51	0	713.58	700.06	0	694.62	706.67	712.5	710.66	693.63	728.39	0	712.62	0	0	708.09	765.41	0	712.53	0	701.98	705.7	0	0	712.18	705.46	0	751.44	700.75	0	731.35	700.06	0	0	707	712.27	737.23	0	703.43	727.44
3.3296e+13	0	0	694.76	0	713.62	0	720.27	692.1	722.39	690.3	0	713.13	699.79	0	694.44	708.08	712.69	722.41	693.26	707.55	0	712.18	0	0	707.76	0	0	712	0	712.16	710.63	0	0	711.74	705.12	0	0	700.6	0	708.51	699.79	0	0	718.06	711.83	710.42	0	703.3	704.35
3.3354e+13	0	0	694.58	0	713.02	0	715.87	691.61	712.36	690.09	0	713	699.49	0	694.26	709.89	714.15	721.1	692.86	699.26	690.34	712.88	0	0	707.48	0	0	712.15	0	711.71	712.08	0	0	712.42	704.83	0	0	700.44	0	700.18	699.49	0	0	717.09	711.68	701.97	0	703.16	695.53
3.3412e+13	0	0	694.41	0	711.14	0	712.53	691.33	706.81	0	0	713.17	699.26	0	694.07	710.07	714.65	718.89	692.55	693.32	690.33	713.42	0	0	707.4	0	0	712.5	0	709.9	711.42	0	0	712.95	704.71	0	0	700.27	0	694.53	699.26	0	0	715.03	711.82	696.62	0	703	0
3.347e+13	0	0	694.23	0	709.24	0	709.86	691.19	702.67	0	0	713.31	699.1	0	693.88	709.52	714.47	716.81	692.31	0	0	713.5	0	0	707.4	0	0	712.66	0	708	710.24	0	0	713.03	704.67	0	0	700.09	0	0	699.1	0	0	713.04	711.95	690.26	0	702.84	0
3.3528e+13	0	0	694.04	0	707.44	0	707.56	691.07	699.15	0	0	713.31	698.96	0	693.69	708.68	713.94	714.92	692.13	0	0	713.25	0	0	707.37	0	0	712.58	0	706.18	708.94	0	0	712.78	704.62	0	0	699.92	0	0	698.96	0	0	711.2	711.94	0	0	702.69	0
3.3586e+13	0	0	693.86	0	705.72	0	705.48	690.86	695.76	0	0	713.16	698.81	0	693.5	707.71	713.24	713.19	691.94	0	0	712.8	0	0	707.27	0	0	712.31	0	704.43	707.62	0	0	712.33	704.5	0	0	699.76	0	0	698.81	0	0	709.5	711.79	0	0	702.55	0
3.3645e+13	834.53	701.8	695.74	0	703.26	0	704.53	693.18	867.47	691.31	0	714.12	700.63	0	695.41	707.1	712.98	710.5	694.2	720.72	0	713.11	690.71	0	708.64	831.08	0	713.05	0	702	706.09	0	690.34	712.68	706.01	0	809.76	701.45	0	723.51	700.63	0	0	706.92	712.81	729.1	0	704.12	721.79
3.3703e+13	0	0	695.57	0	713.88	0	720.9	692.69	723.17	691.11	0	713.66	700.37	0	695.23	708.3	713.03	722.77	693.83	708.67	0	712.62	690.49	0	708.31	0	0	712.5	0	712.35	710.77	0	690.18	712.18	705.67	0	0	701.3	0	709.66	700.37	0	0	718.37	712.35	711.63	0	704	705.51
3.3761e+13	0	0	695.4	0	713.44	0	716.41	692.2	712.73	690.9	0	713.51	700.07	0	695.05	710.24	714.54	721.62	693.44	700.05	690.7	713.31	690.28	0	708.02	0	0	712.61	0	712.07	712.46	0	0	712.84	705.37	0	0	701.14	0	700.97	700.07	0	0	717.57	712.19	702.75	0	703.85	696.36
3.3819e+13	0	0	695.23	0	711.57	0	712.99	691.91	707.13	690.69	0	713.69	699.84	0	694.87	710.48	715.1	719.4	693.13	694.2	690.84	713.88	690.07	0	707.94	0	0	712.99	0	710.26	711.85	0	0	713.41	705.25	0	0	700.97	0	695.34	699.84	0	0	715.51	712.33	697.34	0	703.69	0
3.3877e+13	0	0	695.05	0	709.64	0	710.28	691.76	702.99	690.47	0	713.84	699.67	0	694.68	709.95	714.94	717.29	692.91	0	0	713.98	0	0	707.94	0	0	713.16	0	708.36	710.68	0	0	713.51	705.21	0	0	700.79	0	0	699.67	0	0	713.5	712.47	691.79	0	703.54	0
3.3935e+13	0	0	694.87	0	707.83	0	707.96	691.62	699.52	690.25	0	713.84	699.54	0	694.49	709.12	714.42	715.39	692.73	0	0	713.74	0	0	707.92	0	0	713.09	0	706.53	709.37	0	0	713.27	705.17	0	0	700.63	0	0	699.54	0	0	711.65	712.47	0	0	703.39	0
3.3993e+13	0	0	694.7	0	706.11	0	705.87	691.42	696.16	690.03	0	713.7	699.4	0	694.3	708.16	713.72	713.65	692.53	0	0	713.3	0	0	707.82	0	0	712.83	0	704.79	708.05	0	0	712.83	705.06	0	0	700.47	0	0	699.4	0	0	709.94	712.33	0	0	703.25	0
3.4051e+13	929.95	0	696.53	0	703.52	0	702.2	693.71	943.75	692.09	0	714.64	701.19	0	696.16	707.53	713.45	710.77	694.74	702.73	0	713.6	691.49	0	709.18	928.72	0	713.55	0	702.24	706.51	0	691.29	713.16	706.54	0	922.96	702.12	0	704.98	701.19	0	0	707.2	713.33	709.47	0	704.8	693.57
3.4109e+13	0	0	696.36	0	714.04	0	721.49	693.22	724.51	691.89	0	714.18	700.93	0	695.99	708.51	713.37	723.08	694.38	709.51	0	713.05	691.28	0	708.84	0	0	712.98	0	712.48	710.88	0	691.12	712.6	706.2	0	0	701.98	0	710.61	700.93	0	0	718.63	712.87	712.46	0	704.67	705.99
3.4168e+13	0	0	696.19	0	713.84	0	716.91	692.75	713.44	691.68	0	714.01	700.63	0	695.81	710.58	714.92	722.14	693.99	700.51	690.84	713.72	691.07	0	708.55	0	0	713.07	0	712.45	712.82	0	690.96	713.25	705.9	0	0	701.82	0	701.46	700.63	0	0	718.05	712.68	703.2	0	704.53	696.75
3.4226e+13	0	0	696.02	0	711.97	0	713.43	692.45	707.71	691.47	0	714.19	700.4	0	695.63	710.89	715.54	719.9	693.69	694.67	691.11	714.32	690.86	0	708.46	0	0	713.45	0	710.66	712.26	0	690.8	713.85	705.77	0	0	701.65	0	695.78	700.4	0	0	715.98	712.83	697.73	0	704.37	0
3.4284e+13	0	0	695.85	0	710.04	0	710.69	692.3	703.52	691.26	0	714.35	700.24	0	695.45	710.38	715.41	717.77	693.47	0	690.15	714.45	690.64	0	708.47	0	0	713.64	0	708.76	711.1	0	690.64	713.97	705.74	0	0	701.48	0	0	700.24	0	690.19	713.95	712.97	692.51	0	704.21	0
3.4342e+13	0	0	695.67	0	708.23	0	708.36	692.17	700.06	691.04	0	714.36	700.11	0	695.26	709.55	714.89	715.85	693.29	0	0	714.22	690.41	0	708.45	0	0	713.58	0	706.93	709.79	0	690.48	713.75	705.7	0	0	701.31	0	0	700.11	0	0	712.08	712.98	0	0	704.07	0
3.44e+13	0	0	695.5	0	706.5	0	706.26	691.98	696.7	690.83	0	714.23	699.97	0	695.07	708.59	714.19	714.1	693.09	0	0	713.78	690.2	0	708.36	0	0	713.33	0	705.19	708.46	0	690.32	713.32	705.6	0	0	701.16	0	0	699.97	0	0	710.36	712.85	0	0	703.93	0
3.4458e+13	0	0	695.32	0	704.86	0	704.32	691.69	693.15	690.61	0	713.97	699.8	0	694.89	707.57	713.4	712.48	692.86	0	0	713.22	0	0	708.19	0	0	712.95	0	703.51	707.14	0	690.14	712.75	705.42	0	0	701.01	0	0	699.8	0	0	708.75	712.6	0	0	703.81	0
3.4516e+13	0	0	697.13	0	714.2	0	722.11	693.77	725.44	692.65	0	714.69	701.48	0	696.73	708.7	713.69	723.35	694.92	710.61	0	713.47	692.04	0	709.36	0	0	713.45	0	712.6	710.94	0	692.09	713.02	706.72	0	0	702.64	0	711.72	701.48	0	0	718.84	713.38	713.63	0	705.32	707.07
3.4574e+13	0	0	696.96	0	714.26	0	717.45	693.3	713.79	692.45	0	714.5	701.18	0	696.56	710.91	715.28	722.64	694.54	701.19	691.08	714.12	691.83	0	709.07	0	0	713.51	0	712.81	713.18	0	691.91	713.65	706.41	0	0	702.48	0	702.14	701.18	0	0	718.51	713.17	703.88	0	705.18	697.46
3.4632e+13	0	0	696.8	0	712.39	0	713.89	693.01	707.98	692.25	0	714.67	700.94	0	696.38	711.28	715.96	720.39	694.24	695.34	691.48	714.76	691.63	0	708.97	0	0	713.91	0	711.03	712.67	0	691.74	714.28	706.28	0	0	702.32	0	696.42	700.94	0	690.28	716.44	713.31	698.32	0	705.03	0
3.469e+13	0	0	696.63	0	710.44	0	711.1	692.85	703.78	692.03	0	714.84	700.79	0	696.19	710.8	715.86	718.24	694.02	0	690.62	714.9	691.41	0	708.98	0	0	714.12	0	709.11	711.52	0	691.57	714.43	706.25	0	0	702.14	0	0	700.79	0	690.59	714.39	713.47	693.42	0	704.87	0
3.4749e+13	0	0	696.45	0	708.61	0	708.75	692.7	700.34	691.81	0	714.87	700.66	0	696.01	709.98	715.35	716.31	693.84	0	0	714.69	691.19	0	708.97	0	0	714.07	0	707.28	710.2	0	691.41	714.22	706.22	0	0	701.98	0	0	700.66	0	690.39	712.51	713.49	0	0	704.73	0
3.4807e+13	0	0	696.28	0	706.88	0	706.64	692.5	697.02	691.6	0	714.74	700.53	0	695.82	709.02	714.66	714.54	693.65	0	0	714.26	690.97	0	708.89	0	0	713.82	0	705.53	708.87	0	691.25	713.79	706.12	0	0	701.83	0	0	700.53	0	0	710.78	713.36	0	0	704.6	0
3.4865e+13	0	0	696.1	0	705.23	0	704.7	692.22	693.57	691.39	0	714.49	700.36	0	695.64	708	713.86	712.92	693.42	0	0	713.69	690.76	0	708.72	0	0	713.44	0	703.85	707.55	0	691.08	713.23	705.95	0	0	701.69	0	0	700.36	0	0	709.17	713.11	0	0	704.47	0
3.4923e+13	0	690.8	697.87	0	714.26	0	722.68	694.26	726.88	693.39	0	715.19	702.01	0	697.45	708.88	714.02	723.55	695.44	711.93	0	713.88	692.79	0	709.87	0	0	713.92	0	712.62	710.97	0	693.01	713.44	707.23	0	0	703.28	0	713.11	702.01	0	0	719	713.87	715.02	0	705.96	708.32
3.4981e+13	0	0	697.71	0	714.64	0	717.96	693.79	714.44	693.19	0	714.97	701.72	0	697.28	711.21	715.63	723.13	695.06	701.98	691.33	714.5	692.58	0	709.57	0	0	713.94	0	713.17	713.51	0	692.85	714.04	706.91	0	0	703.13	0	702.92	701.72	0	0	718.97	713.64	704.64	0	705.82	698.25
3.5039e+13	0	0	697.55	0	712.78	0	714.33	693.51	708.48	692.99	0	715.14	701.48	0	697.1	711.66	716.37	720.88	694.76	696.08	691.88	715.18	692.38	0	709.47	0	0	714.35	0	711.4	713.07	0	692.69	714.7	706.77	0	0	702.96	0	697.11	701.48	0	690.67	716.9	713.78	698.97	0	705.67	0
3.5097e+13	0	0	697.38	0	710.83	0	711.5	693.34	704.24	692.78	0	715.33	701.32	0	696.92	711.2	716.29	718.71	694.54	0	691.15	715.35	692.16	0	709.48	0	0	714.58	0	709.49	711.92	0	692.53	714.87	706.75	0	0	702.79	0	690.75	701.32	0	691.03	714.83	713.95	694.22	0	705.51	0
3.5155e+13	0	0	697.21	0	708.99	0	709.13	693.2	700.79	692.57	0	715.36	701.2	0	696.74	710.39	715.8	716.75	694.37	0	0	715.15	691.94	0	709.48	0	0	714.54	0	707.65	710.6	0	692.37	714.68	706.72	0	0	702.63	0	0	701.2	0	690.85	712.93	713.98	0	0	705.37	0
3.5213e+13	0	0	697.03	0	707.26	0	707.02	693	697.5	692.36	0	715.24	701.07	0	696.55	709.43	715.11	714.98	694.18	0	0	714.72	691.73	0	709.4	0	0	714.3	0	705.91	709.27	0	692.2	714.25	706.63	0	0	702.48	0	0	701.07	0	690.26	711.2	713.86	0	0	705.24	0
3.5272e+13	0	0	696.86	0	705.61	0	705.07	692.73	694.18	692.14	0	714.99	700.91	0	696.37	708.41	714.32	713.34	693.94	0	0	714.16	691.52	0	709.24	0	0	713.92	0	704.23	707.95	0	692.03	713.69	706.46	0	0	702.34	0	0	700.91	0	0	709.57	713.61	0	0	705.12	0
3.533e+13	691.91	692.34	698.6	0	714.29	0	723.26	694.74	728.62	694.11	0	715.67	702.53	0	698.14	709.05	714.33	723.68	695.94	713.23	0	714.3	693.51	0	710.37	0	0	714.38	0	712.63	710.96	0	693.9	713.85	707.73	0	0	703.9	0	714.25	702.53	0	0	719.08	714.35	715.67	0	706.58	709.78
3.5388e+13	0	0	698.44	0	715.04	0	718.49	694.28	715.25	693.91	0	715.44	702.24	0	697.98	711.5	715.96	723.62	695.56	702.67	691.38	714.87	693.31	0	710.06	0	0	714.36	0	713.56	713.83	0	693.74	714.41	707.4	0	0	703.75	0	703.51	702.24	0	690.19	719.41	714.1	705	0	706.44	699.12
3.5446e+13	0	0	698.27	0	713.2	0	714.79	694	709.09	693.71	0	715.6	701.99	0	697.8	712.03	716.77	721.36	695.26	696.69	692.09	715.58	693.11	0	709.95	0	0	714.78	0	711.82	713.46	0	693.57	715.1	707.26	0	0	703.59	0	697.62	701.99	0	691.13	717.35	714.24	699.33	0	706.29	691.63
3.5504e+13	0	0	698.11	0	711.23	0	711.92	693.85	704.8	693.51	0	715.8	701.84	0	697.62	711.6	716.72	719.17	695.06	0	691.46	715.78	692.9	0	709.97	0	0	715.02	0	709.89	712.32	0	693.41	715.3	707.24	0	0	703.42	0	691.93	701.84	0	691.48	715.27	714.42	694.69	0	706.14	0
3.5562e+13	0	0	697.94	0	709.39	0	709.54	693.71	701.32	693.3	0	715.84	701.72	0	697.44	710.79	716.24	717.19	694.89	0	0	715.6	692.68	0	709.97	0	0	715	0	708.06	711.01	0	693.25	715.12	707.21	0	0	703.26	0	0	701.72	0	691.35	713.35	714.46	0	0	705.99	0
3.562e+13	0	0	697.77	0	707.65	0	707.42	693.52	698.06	693.09	0	715.73	701.6	0	697.26	709.84	715.55	715.41	694.7	0	0	715.17	692.47	0	709.9	0	0	714.77	0	706.31	709.67	0	693.09	714.7	707.13	0	0	703.11	0	0	701.6	0	690.78	711.6	714.34	0	0	705.87	0
3.5678e+13	0	0	697.6	0	706	0	705.47	693.25	694.87	692.89	0	715.49	701.44	0	697.09	708.82	714.76	713.76	694.47	0	0	714.61	692.26	0	709.74	0	0	714.4	0	704.64	708.35	0	692.94	714.15	706.96	0	0	702.97	0	0	701.44	0	0	709.97	714.1	0	0	705.74	0
3.5736e+13	694.61	693.65	699.3	0	714.27	0	723.84	695.25	729.88	694.81	0	716.15	703.04	0	698.82	709.22	714.65	723.73	696.44	714.43	0	714.7	694.21	0	710.86	690.22	0	714.82	0	712.61	710.92	0	694.77	714.26	708.21	0	0	704.51	0	715.57	703.04	0	690.08	719.08	714.83	717.09	0	707.18	710.21
3.5795e+13	0	0	699.14	0	715.45	0	719.05	694.79	715.63	694.61	0	715.89	702.75	0	698.66	711.78	716.28	724.09	696.07	703.2	691.59	715.23	694.01	0	710.54	0	0	714.77	0	713.95	714.14	0	694.62	714.77	707.88	0	0	704.36	0	704.11	702.75	0	690.55	719.85	714.55	705.69	0	707.05	699.37
3.5853e+13	0	0	698.98	0	713.63	0	715.26	694.51	709.36	694.42	0	716.05	702.5	0	698.49	712.4	717.15	721.83	695.77	697.11	692.43	715.97	693.81	0	710.42	0	0	715.19	0	712.22	713.85	0	694.46	715.5	707.73	0	0	704.2	0	698.09	702.5	0	691.51	717.8	714.68	699.87	0	706.9	692.28
3.5911e+13	0	0	698.82	0	711.64	0	712.35	694.35	705.06	694.21	0	716.26	702.34	0	698.31	712	717.14	719.62	695.57	690.44	691.87	716.2	693.61	0	710.44	0	0	715.46	0	710.27	712.73	0	694.3	715.72	707.71	0	0	704.03	0	692.69	702.34	0	691.88	715.7	714.87	695.25	0	706.74	0
3.5969e+13	0	0	698.65	0	709.78	0	709.93	694.22	701.58	694.01	0	716.31	702.23	0	698.13	711.2	716.67	717.63	695.4	0	690.32	716.03	693.39	0	710.45	0	0	715.45	0	708.42	711.41	0	694.14	715.56	707.69	0	0	703.87	0	0	702.23	0	691.76	713.77	714.92	0	0	706.6	0
3.6027e+13	0	0	698.48	0	708.03	0	707.8	694.03	698.38	693.8	0	716.2	702.11	0	697.95	710.24	715.98	715.83	695.22	0	0	715.62	693.18	0	710.38	0	0	715.23	0	706.67	710.07	0	693.98	715.14	707.61	0	0	703.73	0	0	702.11	0	691.26	712	714.81	0	0	706.47	0
3.6085e+13	0	0	698.32	0	706.38	0	705.84	693.76	695.28	693.6	0	715.96	701.95	0	697.78	709.22	715.19	714.17	695	0	0	715.06	692.98	0	710.23	0	0	714.86	0	704.99	708.74	0	693.81	714.59	707.45	0	0	703.59	0	0	701.95	0	690.26	710.37	714.58	0	0	706.35	0
3.6143e+13	697.47	695.12	699.98	0	714.13	0	724.36	695.72	731.81	695.49	0	716.61	703.53	0	699.48	709.39	714.97	723.67	696.94	715.87	0	715.1	694.89	0	711.33	693.64	0	715.26	0	712.43	710.85	0	695.61	714.66	708.68	0	0	705.1	0	717.1	703.53	0	690.68	718.99	715.29	718.71	0	707.77	711.5
3.6201e+13	0	0	699.83	0	715.82	0	719.59	695.26	716.33	695.29	0	716.33	703.24	0	699.32	712.05	716.58	724.55	696.56	703.9	691.77	715.58	694.7	0	711	0	0	715.17	0	714.29	714.43	0	695.45	715.11	708.34	0	0	704.95	0	704.83	703.24	0	690.96	720.28	714.99	706.45	0	707.64	700.07
3.6259e+13	0	0	699.67	0	714.02	0	715.72	694.98	709.85	695.1	0	716.48	702.99	0	699.15	712.75	717.52	722.3	696.26	697.7	692.76	716.36	694.5	0	710.88	0	0	715.6	0	712.59	714.23	0	695.3	715.87	708.18	0	0	704.79	0	698.67	702.99	0	691.88	718.24	715.11	700.46	0	707.49	693.15
3.6318e+13	0	0	699.51	0	712.03	0	712.75	694.83	705.5	694.9	0	716.7	702.83	0	698.97	712.38	717.54	720.07	696.06	691.72	692.27	716.61	694.29	0	710.9	0	0	715.88	0	710.64	713.12	0	695.14	716.13	708.17	0	0	704.63	0	693.54	702.83	0	692.27	716.13	715.31	695.87	0	707.33	0
3.6376e+13	0	0	699.34	0	710.15	0	710.32	694.69	701.99	694.7	0	716.77	702.72	0	698.8	711.59	717.09	718.06	695.9	0	690.88	716.46	694.09	0	710.91	0	0	715.89	0	708.78	711.8	0	694.99	715.98	708.16	0	0	704.47	0	0	702.72	0	692.18	714.18	715.37	0	0	707.19	0
3.6434e+13	0	0	699.18	0	708.4	0	708.18	694.5	698.83	694.49	0	716.67	702.61	0	698.62	710.64	716.41	716.24	695.72	0	0	716.05	693.88	0	710.85	0	0	715.67	0	707.03	710.46	0	694.83	715.58	708.08	0	0	704.32	0	0	702.61	0	691.71	712.4	715.27	0	0	707.07	0
3.6492e+13	0	0	699.01	0	706.74	0	706.21	694.24	695.76	694.29	0	716.43	702.46	0	698.45	709.62	715.61	714.58	695.5	0	0	715.49	693.67	0	710.71	0	0	715.3	0	705.35	709.13	0	694.67	715.02	707.93	0	0	704.19	0	0	702.46	0	690.8	710.76	715.04	0	0	706.95	0
3.655e+13	700.42	696.67	700.65	0	713.88	0	724.81	696.17	733.28	696.14	0	717.07	704.01	0	700.12	709.56	715.29	723.5	697.41	717.63	0	715.5	695.55	0	711.79	697.15	0	715.7	0	712.18	710.74	0	696.43	715.06	709.14	0	0	705.67	0	718.87	704.01	0	691.37	718.78	715.74	720.41	0	708.34	713.09
3.6608e+13	0	0	700.49	0	716.2	0	720.14	695.71	716.75	695.95	0	716.76	703.73	0	699.96	712.29	716.86	725	697.03	704.72	691.97	715.92	695.36	0	711.46	0	0	715.55	0	714.64	714.71	0	696.28	715.45	708.8	0	0	705.53	0	705.64	703.73	0	691.45	720.7	715.42	707.23	0	708.21	700.9
3.6666e+13	0	0	700.34	0	714.43	0	716.18	695.43	710.16	695.76	0	716.91	703.47	0	699.79	713.1	717.88	722.77	696.73	698.37	693.12	716.72	695.16	0	711.32	0	0	715.99	0	712.96	714.6	0	696.13	716.24	708.63	0	0	705.37	0	699.33	703.47	0	692.31	718.68	715.53	701.09	0	708.06	694.01
3.6724e+13	0	0	700.18	0	712.41	0	713.16	695.28	705.81	695.57	0	717.13	703.31	0	699.62	712.76	717.94	720.51	696.53	692.93	692.7	717.01	694.97	0	711.35	0	0	716.29	0	711	713.51	0	695.97	716.53	708.61	0	0	705.21	0	694.32	703.31	0	692.72	716.55	715.74	696.51	0	707.91	0
3.6782e+13	0	0	700.01	0	710.52	0	710.7	695.15	702.3	695.37	0	717.21	703.21	0	699.45	711.98	717.5	718.48	696.38	0	691.48	716.87	694.76	0	711.37	0	0	716.31	0	709.13	712.19	0	695.81	716.39	708.61	0	0	705.05	0	0	703.21	0	692.64	714.58	715.81	690.87	0	707.77	0
3.684e+13	0	0	699.85	0	708.76	0	708.54	694.97	699.19	695.17	0	717.12	703.1	0	699.27	711.03	716.82	716.65	696.21	0	0	716.47	694.55	0	711.31	0	0	716.1	0	707.37	710.84	0	695.66	716	708.54	0	0	704.91	0	0	703.1	0	692.19	712.79	715.72	0	0	707.64	0
3.6899e+13	0	0	699.69	0	707.1	0	706.57	694.71	696.14	694.97	0	716.89	702.95	0	699.1	710.01	716.03	714.98	695.99	0	0	715.92	694.35	0	711.17	0	0	715.74	0	705.69	709.51	0	695.5	715.45	708.39	0	0	704.77	0	0	702.95	0	691.41	711.14	715.5	0	0	707.53	0
3.6957e+13	703.48	698.37	701.29	0	713.51	0	725.16	696.61	735.71	696.78	0	717.51	704.49	0	700.74	709.74	715.61	723.18	697.87	719.3	0	715.9	696.2	0	712.24	700.08	0	716.12	0	711.79	710.6	0	697.22	715.45	709.59	0	0	706.23	0	720.28	704.49	0	692.15	718.44	716.18	721.11	0	708.89	714.9
3.7015e+13	0	0	701.14	0	716.54	0	720.66	696.15	717.44	696.6	0	717.18	704.2	0	700.58	712.52	717.13	725.45	697.49	705.35	691.99	716.24	696.01	0	711.9	0	0	715.93	0	714.95	714.96	0	697.07	715.77	709.24	0	0	706.09	0	706.16	704.2	0	691.89	721.11	715.84	707.55	0	708.77	701.77
3.7073e+13	0	0	700.99	0	714.8	0	716.62	695.87	710.59	696.41	0	717.32	703.94	0	700.42	713.43	718.23	723.22	697.18	698.86	693.29	717.08	695.81	0	711.76	0	0	716.37	0	713.32	714.96	0	696.92	716.6	709.07	0	0	705.93	0	699.75	703.94	0	692.7	719.12	715.94	701.39	0	708.62	694.81
3.7131e+13	0	0	700.83	0	712.78	0	713.56	695.73	706.18	696.22	0	717.55	703.78	0	700.25	713.13	718.33	720.94	696.99	693.64	692.95	717.4	695.62	0	711.78	0	0	716.69	0	711.35	713.88	0	696.77	716.92	709.05	0	0	705.77	0	694.83	703.78	0	693.1	716.96	716.16	696.87	0	708.47	0
3.7189e+13	0	0	700.67	0	710.88	0	711.06	695.6	702.65	696.02	0	717.64	703.68	0	700.08	712.36	717.9	718.89	696.84	0	691.84	717.28	695.41	0	711.81	0	0	716.73	0	709.48	712.57	0	696.62	716.8	709.05	0	0	705.61	0	0	703.68	0	693.02	714.98	716.24	691.73	0	708.33	0
3.7247e+13	0	0	700.51	0	709.11	0	708.9	695.42	699.56	695.82	0	717.56	703.57	0	699.9	711.41	717.23	717.05	696.68	0	0	716.88	695.21	0	711.76	0	0	716.53	0	707.71	711.21	0	696.46	716.41	708.99	0	0	705.47	0	0	703.57	0	692.58	713.18	716.16	0	0	708.2	0
3.7305e+13	0	0	700.35	0	707.45	0	706.92	695.17	696.51	695.62	0	717.33	703.43	0	699.74	710.39	716.43	715.37	696.47	0	0	716.34	695.01	0	711.63	0	0	716.17	0	706.03	709.87	0	696.31	715.86	708.85	0	0	705.34	0	0	703.43	0	691.82	711.52	715.94	0	0	708.09	0
3.7363e+13	706.02	699.3	701.92	0	713	0	725.37	697.04	738.58	697.41	690.63	717.95	704.94	0	701.35	709.93	715.95	722.68	698.32	721.23	0	716.29	696.82	0	712.69	703.56	0	716.53	0	711.29	710.44	0	698	715.84	710.03	0	0	706.77	0	722.26	704.94	0	692.64	717.95	716.61	723.09	690.15	709.43	716.22
3.7422e+13	0	0	701.77	0	716.88	0	721.21	696.58	718.23	697.22	690.43	717.59	704.66	0	701.19	712.73	717.39	725.88	697.94	706.02	692.11	716.56	696.64	0	712.34	0	0	716.3	0	715.28	715.19	0	697.85	716.09	709.68	0	0	706.64	0	706.87	704.66	0	692.27	721.5	716.24	708.31	0	709.31	702.3
3.748e+13	0	0	701.62	0	715.2	0	717.07	696.29	711.12	697.04	690.24	717.71	704.4	0	701.03	713.75	718.57	723.68	697.63	699.35	693.57	717.43	696.44	0	712.18	0	0	716.74	0	713.7	715.31	0	697.7	716.94	709.49	0	0	706.48	0	700.27	704.4	0	693.06	719.54	716.34	701.93	0	709.16	695.29
3.7538e+13	0	0	701.46	0	713.16	0	713.96	696.16	706.64	696.85	690.05	717.96	704.24	0	700.86	713.49	718.7	721.37	697.44	694.2	693.29	717.78	696.25	0	712.21	0	0	717.08	0	711.73	714.25	0	697.55	717.29	709.48	0	0	706.32	0	695.35	704.24	0	693.44	717.37	716.56	697.37	0	709.01	0
3.7596e+13	0	0	701.3	0	711.25	0	711.44	696.04	703.07	696.65	0	718.06	704.14	0	700.69	712.73	718.29	719.3	697.29	0	692.25	717.67	696.05	0	712.24	0	0	717.13	0	709.84	712.94	0	697.39	717.19	709.48	0	0	706.16	0	0	704.14	0	693.39	715.37	716.66	692.56	0	708.87	0
3.7654e+13	0	0	701.14	0	709.48	0	709.27	695.87	700	696.45	0	717.99	704.03	0	700.52	711.78	717.63	717.45	697.13	0	689.97	717.29	695.85	0	712.2	0	0	716.94	0	708.07	711.58	0	697.24	716.81	709.43	0	0	706.02	0	0	704.03	0	692.99	713.56	716.58	0	0	708.75	0
3.7712e+13	0	0	700.98	0	707.81	0	707.28	695.62	696.95	696.26	0	717.77	703.9	0	700.35	710.76	716.83	715.76	696.93	0	0	716.74	695.65	0	712.07	0	0	716.59	0	706.39	710.24	0	697.09	716.27	709.29	0	0	705.89	0	0	703.9	0	692.27	711.89	716.37	0	0	708.64	0
3.777e+13	709.46	701.07	702.53	0	712.38	0	725.4	697.47	740.87	698.01	691.42	718.37	705.39	0	701.94	710.13	716.29	722	698.76	723.55	0	716.68	697.43	0	713.12	707.4	0	716.94	0	710.69	710.29	0	698.74	716.23	710.46	0	690.96	707.3	0	724.66	705.39	0	693.18	717.28	717.03	725.25	690.7	709.96	717.71
3.7828e+13	0	0	702.38	0	717.22	0	721.77	697.01	718.66	697.83	691.23	717.99	705.11	0	701.78	712.92	717.64	726.29	698.38	706.8	692.23	716.87	697.25	0	712.76	0	0	716.66	0	715.6	715.41	0	698.6	716.4	710.1	0	0	707.17	0	707.67	705.11	0	692.74	721.87	716.65	709.1	690.46	709.84	702.8
3.7886e+13	0	0	702.23	0	715.59	0	717.54	696.71	711.4	697.65	691.04	718.1	704.85	0	701.62	714.06	718.89	724.13	698.07	699.91	693.86	717.76	697.06	0	712.6	0	0	717.09	0	714.08	715.66	0	698.45	717.27	709.91	0	0	707.01	0	700.84	704.85	0	693.45	719.96	716.73	702.51	690.19	709.69	695.74
3.7945e+13	0	0	702.08	0	713.55	0	714.37	696.58	706.91	697.46	690.84	718.36	704.68	0	701.46	713.84	719.07	721.8	697.88	694.79	693.67	718.15	696.87	0	712.62	0	0	717.46	0	712.09	714.62	0	698.3	717.66	709.89	0	0	706.85	0	695.92	704.68	0	693.86	717.77	716.96	697.91	0	709.54	0
3.8003e+13	0	0	701.92	0	711.61	0	711.82	696.47	703.35	697.27	690.65	718.47	704.58	0	701.29	713.09	718.68	719.71	697.74	0	692.67	718.06	696.67	0	712.66	0	0	717.52	0	710.19	713.31	0	698.15	717.58	709.9	0	0	706.7	0	0	704.58	0	693.81	715.76	717.07	693.41	0	709.4	0
3.8061e+13	0	0	701.76	0	709.83	0	709.62	696.3	700.31	697.07	690.46	718.41	704.48	0	701.12	712.15	718.01	717.84	697.58	0	690.68	717.68	696.47	0	712.63	0	0	717.35	0	708.41	711.94	0	698	717.2	709.85	0	0	706.56	0	0	704.48	0	693.43	713.93	717	0	0	709.28	0
3.8119e+13	0	0	701.61	0	708.15	0	707.63	696.06	697.29	696.88	690.26	718.19	704.35	0	700.96	711.12	717.22	716.14	697.38	0	0	717.14	696.28	0	712.5	0	0	717	0	706.72	710.6	0	697.86	716.67	709.72	0	0	706.43	0	0	704.35	0	692.76	712.25	716.79	0	0	709.17	0
3.8177e+13	713.51	702.99	703.12	0	711.6	0	725.09	697.88	744.83	698.6	692.2	718.79	705.83	0	702.51	710.37	716.63	721.1	699.19	726.37	0	717.06	698.02	0	713.54	711.18	0	717.34	0	709.92	710.15	690.07	699.47	716.61	710.87	0	696.51	707.82	0	727.55	705.83	0	693.71	716.45	717.45	727.89	691.26	710.47	720.03
3.8235e+13	0	0	702.98	0	717.53	0	722.33	697.41	719.46	698.42	692	718.38	705.55	0	702.36	713.1	717.87	726.69	698.81	707.71	692.37	717.16	697.84	0	713.18	0	0	717.02	0	715.89	715.6	0	699.33	716.69	710.52	0	0	707.69	0	708.57	705.55	0	693.2	722.24	717.04	709.99	691.02	710.35	703.68
3.8293e+13	0	0	702.83	0	715.97	0	718	697.11	711.9	698.24	691.81	718.48	705.28	0	702.2	714.36	719.2	724.57	698.49	700.58	694.18	718.08	697.66	0	713	0	0	717.44	0	714.44	715.99	0	699.18	717.59	710.31	0	0	707.53	0	701.5	705.28	0	693.87	720.38	717.1	703.14	690.74	710.21	696.45
3.8351e+13	0	0	702.68	0	713.92	0	714.77	696.98	707.34	698.06	691.63	718.74	705.12	0	702.04	714.18	719.43	722.22	698.3	695.47	694.04	718.5	697.47	0	713.03	0	0	717.82	0	712.45	714.99	0	699.03	718.01	710.29	0	0	707.37	0	696.56	705.12	0	694.28	718.18	717.34	698.48	690.46	710.06	0
3.8409e+13	0	0	702.52	0	711.97	0	712.19	696.88	703.75	697.86	691.43	718.87	705.02	0	701.87	713.45	719.05	720.11	698.17	0	693.14	718.43	697.27	0	713.07	0	0	717.91	0	710.53	713.67	0	698.89	717.95	710.31	0	0	707.22	0	690.4	705.02	0	694.24	716.15	717.46	694.16	690.19	709.92	0
3.8468e+13	0	0	702.37	0	710.18	0	709.98	696.72	700.71	697.67	691.24	718.81	704.92	0	701.7	712.51	718.39	718.22	698.02	0	691.4	718.07	697.07	0	713.04	0	0	717.74	0	708.75	712.3	0	698.74	717.59	710.27	0	0	707.08	0	0	704.92	0	693.86	714.3	717.41	0	0	709.8	0
3.8526e+13	0	0	702.21	0	708.5	0	707.98	696.48	697.71	697.48	691.05	718.6	704.79	0	701.54	711.49	717.6	716.51	697.82	0	0	717.53	696.88	0	712.92	0	0	717.4	0	707.06	710.95	0	698.59	717.05	710.14	0	0	706.95	0	0	704.79	0	693.21	712.61	717.2	0	0	709.69	0
3.8584e+13	718.62	705	703.7	0	710.7	0	724.29	698.29	749.93	699.17	692.95	719.19	706.25	0	703.07	710.62	716.98	720	699.61	728.87	0	717.44	698.6	0	713.95	716.33	0	717.73	0	709.07	710.06	690.86	700.18	716.99	711.28	0	703.06	708.32	0	729.18	706.25	0	694.22	715.44	717.85	728.78	691.79	710.97	722.44
3.8642e+13	0	0	703.56	0	717.83	0	722.89	697.82	720.37	699	692.76	718.77	705.98	0	702.92	713.26	718.09	727.07	699.23	708.21	692.34	717.45	698.42	0	713.59	0	0	717.36	0	716.18	715.77	690.67	700.04	716.98	710.92	0	0	708.19	0	708.94	705.98	0	693.64	722.58	717.42	710.23	691.56	710.85	704.48
3.87e+13	0	0	703.41	0	716.35	0	718.46	697.52	712.45	698.82	692.58	718.85	705.71	0	702.76	714.65	719.5	725.01	698.91	700.92	694.31	718.39	698.24	0	713.4	0	0	717.78	0	714.82	716.32	690.47	699.89	717.9	710.71	0	0	708.04	0	701.77	705.71	0	694.24	720.79	717.47	703.34	691.3	710.71	697.06
3.8758e+13	0	0	703.26	0	714.29	0	715.18	697.39	707.77	698.64	692.39	719.12	705.54	0	702.6	714.52	719.77	722.64	698.72	695.84	694.24	718.85	698.05	0	713.42	0	0	718.18	0	712.82	715.34	690.27	699.75	718.36	710.69	0	0	707.88	0	696.86	705.54	0	694.64	718.57	717.72	698.72	691.02	710.56	0
3.8816e+13	0	0	703.11	0	712.33	0	712.56	697.3	704.16	698.45	692.2	719.26	705.44	0	702.44	713.8	719.42	720.5	698.59	0	693.39	718.8	697.86	0	713.47	0	0	718.28	0	710.9	714.03	690.09	699.6	718.32	710.71	0	0	707.73	0	691.18	705.44	0	694.59	716.53	717.85	694.5	690.73	710.43	0
3.8874e+13	0	0	702.95	0	710.53	0	710.33	697.15	701.09	698.26	692.01	719.21	705.35	0	702.27	712.86	718.77	718.6	698.45	0	691.81	718.44	697.66	0	713.45	0	0	718.12	0	709.1	712.66	0	699.46	717.96	710.67	0	0	707.59	0	0	705.35	0	694.22	714.67	717.8	0	690.47	710.3	0
3.8932e+13	0	0	702.8	0	708.84	0	708.33	696.92	698.13	698.07	691.81	719.01	705.23	0	702.11	711.84	717.98	716.88	698.26	0	0	717.91	697.47	0	713.33	0	0	717.79	0	707.41	711.3	0	699.31	717.43	710.55	0	0	707.46	0	0	705.23	0	693.59	712.97	717.6	0	690.22	710.2	0
3.899e+13	725.02	707.11	704.27	0	709.74	0	722.8	698.7	755.22	699.73	693.68	719.59	706.67	0	703.61	710.9	717.33	718.74	700.02	732.21	0	717.82	699.16	0	714.35	723.11	0	718.12	0	708.17	710.02	691.63	700.87	717.36	711.68	0	711.19	708.81	0	732.54	706.67	0	694.61	714.32	718.24	731.68	692.34	711.46	725.13
3.9049e+13	0	0	704.12	0	718.12	0	723.47	698.23	720.82	699.56	693.5	719.14	706.39	0	703.46	713.4	718.29	727.44	699.65	709.07	692.35	717.73	698.98	0	713.98	0	0	717.7	0	716.46	715.92	691.43	700.73	717.27	711.32	0	0	708.68	0	709.79	706.39	0	693.99	722.9	717.8	711.06	692.09	711.34	705.39
3.9107e+13	0	0	703.98	0	716.74	0	718.93	697.91	712.7	699.38	693.31	719.2	706.12	0	703.31	714.93	719.79	725.44	699.32	701.52	694.51	718.69	698.8	0	713.78	0	0	718.1	0	715.19	716.64	691.24	700.58	718.2	711.09	0	0	708.53	0	702.35	706.12	0	694.57	721.2	717.83	703.88	691.83	711.2	697.72
3.9165e+13	0	0	703.83	0	714.67	0	715.59	697.79	708	699.2	693.13	719.48	705.95	0	703.15	714.85	720.11	723.05	699.13	696.42	694.52	719.18	698.62	0	713.8	0	0	718.52	0	713.18	715.69	691.05	700.44	718.69	711.07	0	0	708.38	0	697.4	705.95	0	694.95	718.97	718.08	699.2	691.56	711.05	690.29
3.9223e+13	0	0	703.68	0	712.69	0	712.94	697.7	704.38	699.01	692.94	719.63	705.85	0	702.99	714.15	719.78	720.89	699	689.93	693.73	719.16	698.43	0	713.86	0	0	718.64	0	711.24	714.38	690.86	700.3	718.67	711.09	0	0	708.22	0	692.24	705.85	0	694.92	716.9	718.22	695.07	691.29	710.92	0
3.9281e+13	0	0	703.53	0	710.88	0	710.69	697.55	701.33	698.83	692.76	719.6	705.77	0	702.82	713.21	719.13	718.97	698.87	0	692.29	718.81	698.23	0	713.84	0	0	718.5	0	709.43	713.01	690.67	700.16	718.33	711.06	0	0	708.09	0	0	705.77	0	694.57	715.03	718.18	0	691.03	710.8	0
3.9339e+13	0	0	703.37	0	709.18	0	708.67	697.32	698.41	698.64	692.57	719.4	705.65	0	702.66	712.19	718.34	717.24	698.69	0	0	718.28	698.05	0	713.73	0	0	718.17	0	707.73	711.65	690.47	700.01	717.8	710.95	0	0	707.96	0	0	705.65	0	693.96	713.32	717.99	0	690.76	710.69	0
3.9397e+13	734.7	709.31	704.81	0	708.77	0	720.3	699.08	764.83	700.28	694.39	719.97	707.08	0	704.14	711.21	717.69	717.42	700.43	736.21	0	718.18	699.71	0	714.74	732.79	0	718.49	0	707.24	710.08	692.38	701.54	717.73	712.07	0	721.98	709.29	0	736.3	707.08	0	695	713.19	718.63	734.76	692.85	711.93	727.65
3.9455e+13	0	0	704.67	0	718.37	0	724.03	698.61	721.7	700.11	694.21	719.51	706.8	0	703.99	713.53	718.48	727.78	700.06	709.98	692.43	718.01	699.53	0	714.37	0	0	718.04	0	716.67	716.03	692.19	701.4	717.54	711.71	0	0	709.16	0	710.72	706.8	0	694.35	723.21	718.17	712.01	692.61	711.82	706.25
3.9513e+13	0	0	704.53	0	717.1	0	719.39	698.28	713.19	699.93	694.03	719.55	706.53	0	703.84	715.2	720.06	725.86	699.72	702.14	694.78	718.98	699.35	0	714.16	0	0	718.42	0	715.53	716.95	692	701.26	718.49	711.47	0	0	709.02	0	702.96	706.53	0	694.91	721.6	718.17	704.52	692.36	711.68	698.35
3.9572e+13	0	0	704.39	0	715.03	0	715.98	698.15	708.38	699.75	693.84	719.83	706.35	0	703.69	715.17	720.44	723.46	699.52	697.01	694.89	719.51	699.17	0	714.17	0	0	718.86	0	713.52	716.04	691.8	701.12	719.02	711.44	0	0	708.86	0	697.96	706.35	0	695.32	719.35	718.43	699.77	692.08	711.53	691.66
3.963e+13	0	0	704.23	0	713.04	0	713.29	698.07	704.75	699.57	693.66	720	706.26	0	703.52	714.49	720.13	721.28	699.4	691.17	694.13	719.51	698.98	0	714.23	0	0	719	0	711.56	714.73	691.62	700.98	719.02	711.47	0	0	708.71	0	693.18	706.26	0	695.3	717.27	718.59	695.68	691.81	711.39	0
3.9688e+13	0	0	704.08	0	711.21	0	711.02	697.94	701.67	699.38	693.48	719.97	706.18	0	703.36	713.56	719.49	719.34	699.27	0	692.82	719.17	698.79	0	714.23	0	0	718.86	0	709.75	713.35	691.42	700.83	718.69	711.45	0	0	708.57	0	0	706.18	0	694.95	715.39	718.56	689.96	691.55	711.27	0
3.9746e+13	0	0	703.93	0	709.51	0	709	697.71	698.79	699.2	693.29	719.78	706.06	0	703.2	712.53	718.7	717.59	699.09	0	0	718.65	698.61	0	714.12	0	0	718.54	0	708.05	711.99	691.23	700.69	718.17	711.34	0	0	708.45	0	0	706.06	0	694.36	713.66	718.37	0	691.31	711.17	0
3.9804e+13	750.86	711.24	705.35	0	707.95	0	716.58	699.45	782.3	700.81	695.09	720.35	707.47	0	704.66	711.52	718.04	716.24	700.81	740.06	0	718.54	700.24	0	715.12	748.76	0	718.86	0	706.48	710.23	693.11	702.19	718.09	712.45	0	738.03	709.75	0	740.02	707.47	0	695.43	712.19	719	736.81	693.35	712.39	729.08
3.9862e+13	0	0	705.21	0	718.59	0	724.6	698.98	722.71	700.64	694.91	719.88	707.2	0	704.51	713.63	718.67	728.09	700.45	711.02	692.54	718.28	700.07	0	714.75	0	0	718.37	0	716.88	716.11	692.92	702.05	717.82	712.09	0	0	709.63	0	711.76	707.2	0	694.72	723.48	718.53	713.02	693.11	712.28	707
3.992e+13	0	0	705.07	0	717.46	0	719.84	698.65	713.74	700.47	694.73	719.89	706.93	0	704.36	715.45	720.32	726.28	700.11	702.79	695.07	719.25	699.89	0	714.53	0	0	718.72	0	715.88	717.25	692.74	701.91	718.76	711.84	0	0	709.48	0	703.62	706.93	0	695.24	721.99	718.51	705.17	692.86	712.15	698.88
3.9978e+13	0	0	704.92	0	715.38	0	716.38	698.52	708.8	700.29	694.55	720.18	706.75	0	704.21	715.48	720.76	723.86	699.91	697.58	695.24	719.82	699.71	0	714.54	0	0	719.18	0	713.87	716.37	692.55	701.77	719.33	711.81	0	0	709.33	0	698.53	706.75	0	695.65	719.74	718.77	700.33	692.6	712	692.65
4.0036e+13	0	0	704.78	0	713.38	0	713.65	698.45	705.14	700.11	694.36	720.35	706.65	0	704.05	714.82	720.47	721.66	699.79	692.24	694.51	719.85	699.52	0	714.6	0	0	719.34	0	711.9	715.07	692.36	701.63	719.36	711.84	0	0	709.18	0	693.92	706.65	0	695.64	717.64	718.94	696.26	692.34	711.86	0
4.0095e+13	0	0	704.62	0	711.54	0	711.36	698.32	702.03	699.92	694.18	720.34	706.57	0	703.89	713.89	719.84	719.7	699.66	0	693.26	719.52	699.34	0	714.6	0	0	719.22	0	710.08	713.69	692.17	701.49	719.04	711.82	0	0	709.04	0	0	706.57	0	695.3	715.74	718.92	690.99	692.07	711.74	0
4.0153e+13	0	0	704.48	0	709.83	0	709.33	698.1	699.18	699.74	694	720.15	706.46	0	703.73	712.87	719.06	717.94	699.49	0	690.7	719	699.15	0	714.5	0	0	718.9	0	708.38	712.32	691.98	701.35	718.52	711.72	0	0	708.92	0	0	706.46	0	694.71	714	718.74	0	691.81	711.64	0
4.0211e+13	786.44	705.16	705.87	0	707.46	0	711.9	699.83	821.59	701.32	695.76	720.72	707.86	0	705.16	711.85	718.39	715.46	701.19	739.37	0	718.89	700.76	0	715.49	783.4	0	719.22	0	706.04	710.47	693.81	702.82	718.44	712.82	0	768.35	710.21	0	739.69	707.86	0	695.8	711.56	719.37	733.55	693.84	712.84	726.8
4.0269e+13	0	0	705.73	0	718.79	0	725.17	699.36	723.37	701.16	695.58	720.23	707.59	0	705.02	713.72	718.84	728.38	700.83	711.92	692.54	718.55	700.59	0	715.13	0	0	718.69	0	717.07	716.16	693.63	702.69	718.08	712.46	0	0	710.08	0	712.58	707.59	0	695.07	723.72	718.89	713.71	693.61	712.73	707.82
4.0327e+13	0	0	705.59	0	717.83	0	720.32	699.01	714.04	700.99	695.4	720.22	707.31	0	704.87	715.7	720.57	726.7	700.49	703.29	695.27	719.52	700.41	690.03	714.88	0	0	719.02	0	716.24	717.53	693.45	702.55	719.03	712.2	0	0	709.94	0	704.09	707.31	0	695.59	722.38	718.84	705.59	693.36	712.6	699.39
4.0385e+13	0	0	705.45	0	715.75	0	716.78	698.88	709.03	700.81	695.22	720.51	707.13	0	704.72	715.79	721.07	724.26	700.29	698	695.52	720.13	700.23	0	714.89	0	0	719.5	0	714.22	716.71	693.26	702.41	719.64	712.16	0	0	709.79	0	698.93	707.13	0	696	720.12	719.11	700.7	693.1	712.45	693.31
4.0443e+13	0	0	705.3	0	713.73	0	714.02	698.81	705.36	700.63	695.05	720.7	707.04	0	704.56	715.14	720.8	722.03	700.17	692.96	694.83	720.18	700.05	0	714.96	0	0	719.68	0	712.24	715.41	693.08	702.27	719.69	712.2	0	0	709.63	0	694.42	707.04	0	695.99	718	719.28	696.67	692.83	712.31	0
4.0501e+13	0	0	705.15	0	711.87	0	711.7	698.69	702.26	700.45	694.87	720.69	706.96	0	704.4	714.22	720.18	720.06	700.05	0	693.63	719.87	699.86	0	714.97	0	0	719.56	0	710.4	714.02	692.89	702.13	719.38	712.19	0	0	709.5	0	0	706.96	0	695.65	716.08	719.28	691.79	692.58	712.2	0
4.0559e+13	0	0	705.01	0	710.16	0	709.66	698.48	699.45	700.27	694.69	720.52	706.86	0	704.24	713.2	719.4	718.29	699.88	0	691.38	719.35	699.68	0	714.88	0	0	719.25	0	708.69	712.65	692.71	702	718.87	712.09	0	0	709.38	0	0	706.86	0	695.08	714.34	719.11	0	692.34	712.09	0
4.0618e+13	868.94	697.18	706.37	0	707.39	0	707.69	700.18	890.16	701.82	696.41	721.08	708.24	0	705.65	712.17	718.73	715.25	701.57	724.88	0	719.24	701.26	0	715.86	866.06	0	719.57	0	705.97	710.78	694.51	703.44	718.78	713.19	0	850.27	710.65	0	714.17	708.24	0	696.16	711.43	719.73	719.27	694.32	713.28	714.99
4.0676e+13	0	691.09	706.24	0	718.94	0	725.74	699.72	724.38	701.66	696.24	720.58	707.98	0	705.51	713.79	719.01	728.63	701.21	712.36	692.47	718.81	701.09	0	715.49	0	0	719.01	0	717.19	716.18	694.32	703.3	718.35	712.83	0	0	710.53	0	712.97	707.98	0	695.38	723.93	719.23	714.3	694.08	713.17	708.61
4.0734e+13	0	0	706.1	0	718.18	0	720.78	699.35	714.54	701.49	696.06	720.54	707.69	0	705.36	715.93	720.81	727.11	700.86	703.55	695.39	719.77	700.92	690.03	715.24	0	0	719.31	0	716.56	717.81	694.14	703.17	719.28	712.55	0	0	710.39	0	704.33	707.69	0	695.89	722.77	719.16	705.91	693.84	713.04	699.87
4.0792e+13	0	0	705.96	0	716.09	0	717.17	699.22	709.41	701.32	695.89	720.83	707.51	0	705.21	716.09	721.36	724.65	700.65	698.26	695.71	720.42	700.75	690.03	715.24	0	0	719.8	0	714.55	717.03	693.96	703.03	719.93	712.51	0	0	710.23	0	699.17	707.51	0	696.32	720.49	719.43	700.97	693.59	712.9	693.88
4.085e+13	0	0	705.82	0	714.06	0	714.37	699.16	705.71	701.14	695.71	721.04	707.41	0	705.05	715.46	721.13	722.41	700.53	693.43	695.06	720.5	700.56	0	715.31	0	0	720	0	712.55	715.74	693.77	702.9	720.01	712.55	0	0	710.08	0	694.74	707.41	0	696.31	718.36	719.62	696.97	693.33	712.76	0
4.0908e+13	0	0	705.67	0	712.19	0	712.03	699.04	702.59	700.96	695.53	721.04	707.34	0	704.9	714.55	720.52	720.41	700.42	0	693.91	720.2	700.38	0	715.32	0	0	719.9	0	710.71	714.35	693.59	702.76	719.71	712.55	0	0	709.95	0	0	707.34	0	695.98	716.43	719.62	692.34	693.07	712.64	0
4.0966e+13	0	0	705.52	0	710.47	0	709.98	698.84	699.8	700.78	695.35	720.87	707.24	0	704.74	713.52	719.74	718.63	700.26	0	691.91	719.69	700.2	0	715.24	0	0	719.6	0	708.99	712.97	693.41	702.62	719.21	712.45	0	0	709.83	0	0	707.24	0	695.42	714.67	719.46	0	692.82	712.54	0
4.1024e+13	971.49	0	706.87	0	707.63	0	705.93	700.53	977.21	702.31	697.05	721.43	708.61	0	706.13	712.49	719.06	715.49	701.93	0	0	719.58	701.75	0	716.21	971.03	0	719.91	0	706.21	711.09	695.18	704.04	719.12	713.54	690.31	968.93	711.08	0	0	708.61	0	696.5	711.67	720.08	0	694.78	713.71	0
4.1082e+13	689.63	692.35	706.73	0	719.05	0	726.31	700.06	725.56	702.15	696.88	720.93	708.35	0	705.99	713.85	719.17	728.83	701.57	713.42	692.37	719.07	701.59	0	715.85	0	0	719.32	0	717.28	716.15	695	703.91	718.61	713.18	690.07	0	710.96	0	713.99	708.35	0	695.68	724.09	719.58	715.25	694.56	713.6	709.63
4.114e+13	0	0	706.6	0	718.52	0	721.24	699.69	715.11	701.99	696.7	720.85	708.06	0	705.84	716.14	721.03	727.52	701.22	704.14	695.55	720.02	701.42	690.14	715.58	0	0	719.59	0	716.89	718.07	694.82	703.77	719.53	712.9	0	0	710.82	0	704.9	708.06	0	696.19	723.15	719.48	706.46	694.31	713.47	700.5
4.1199e+13	0	0	706.46	0	716.44	0	717.57	699.55	709.83	701.82	696.53	721.15	707.87	0	705.69	716.37	721.65	725.05	701.01	698.75	695.97	720.71	701.24	690.3	715.57	0	0	720.1	0	714.89	717.35	694.64	703.64	720.22	712.85	0	0	710.67	0	699.65	707.87	0	696.63	720.87	719.74	701.44	694.05	713.33	694.52
4.1257e+13	0	0	706.32	0	714.39	0	714.73	699.5	706.1	701.64	696.35	721.36	707.78	0	705.54	715.77	721.44	722.77	700.89	694.07	695.36	720.81	701.06	0	715.65	0	0	720.32	0	712.88	716.06	694.45	703.5	720.32	712.89	0	0	710.52	0	695.28	707.78	0	696.64	718.71	719.95	697.44	693.79	713.19	0
4.1315e+13	0	0	706.17	0	712.51	0	712.36	699.39	702.96	701.46	696.18	721.38	707.71	0	705.38	714.86	720.85	720.76	700.78	0	694.26	720.53	700.88	0	715.67	0	0	720.23	0	711.03	714.67	694.27	703.37	720.04	712.89	0	0	710.38	0	0	707.71	0	696.32	716.77	719.96	693.08	693.55	713.07	0
4.1373e+13	0	0	706.02	0	710.78	0	710.3	699.2	700.18	701.29	696	721.22	707.61	0	705.23	713.84	720.07	718.96	700.63	0	692.48	720.02	700.7	0	715.59	0	0	719.94	0	709.3	713.29	694.09	703.23	719.54	712.81	0	0	710.27	0	0	707.61	0	695.76	715	719.8	0	693.31	712.97	0
4.1431e+13	0	0	705.88	0	709.16	0	708.4	698.92	697.38	701.11	695.83	720.93	707.46	0	705.08	712.78	719.21	717.32	700.41	0	0	719.4	700.53	0	715.41	0	0	719.5	0	707.67	711.95	693.91	703.09	718.92	712.63	0	0	710.15	0	0	707.46	0	695.02	713.37	719.52	0	693.07	712.87	0
4.1489e+13	692.37	693.56	707.22	0	719.11	0	726.88	700.41	726.84	702.63	697.5	721.26	708.71	0	706.45	713.89	719.33	728.99	701.93	714.57	692.39	719.33	702.07	0	716.2	0	0	719.63	0	717.34	716.09	695.65	704.49	718.87	713.53	690.57	0	711.38	0	715.18	708.71	0	696	724.19	719.91	716.51	695.01	714.02	710.75
4.1547e+13	0	0	707.08	0	718.87	0	721.72	700.03	715.71	702.47	697.33	721.16	708.43	0	706.31	716.35	721.24	727.91	701.58	704.79	695.82	720.25	701.9	690.3	715.91	0	0	719.86	0	717.23	718.33	695.47	704.36	719.76	713.23	690.33	0	711.25	0	705.57	708.43	0	696.51	723.52	719.78	707.16	694.77	713.89	701.16
4.1605e+13	0	0	706.95	0	716.79	0	717.97	699.89	710.28	702.3	697.15	721.45	708.23	0	706.16	716.66	721.93	725.43	701.36	699.3	696.32	720.99	701.73	690.62	715.9	0	0	720.39	0	715.24	717.66	695.29	704.23	720.49	713.18	690.09	0	711.09	0	700.21	708.23	0	696.99	721.24	720.05	702.01	694.52	713.75	695.17
4.1663e+13	0	0	706.8	0	714.73	0	715.08	699.84	706.5	702.13	696.98	721.68	708.14	0	706.01	716.08	721.75	723.14	701.24	694.71	695.75	721.12	701.55	0	715.98	0	0	720.63	0	713.22	716.38	695.12	704.09	720.62	713.23	0	0	710.94	0	695.87	708.14	0	697.02	719.06	720.26	697.98	694.26	713.61	0
4.1722e+13	0	0	706.66	0	712.84	0	712.7	699.74	703.34	701.95	696.81	721.71	708.07	0	705.85	715.18	721.17	721.11	701.14	0	694.67	720.85	701.37	0	716.01	0	0	720.55	0	711.35	714.99	694.94	703.96	720.36	713.23	0	0	710.81	0	0	708.07	0	696.7	717.1	720.29	693.88	694.01	713.49	0
4.178e+13	0	0	706.51	0	711.1	0	710.62	699.56	700.58	701.77	696.64	721.56	707.98	0	705.7	714.15	720.39	719.29	700.99	0	693.05	720.35	701.19	0	715.94	0	0	720.27	0	709.62	713.6	694.76	703.82	719.87	713.15	0	0	710.69	0	0	707.98	0	696.15	715.32	720.14	0	693.77	713.39	0
4.1838e+13	0	0	706.37	0	709.47	0	708.72	699.29	697.8	701.6	696.46	721.27	707.83	0	705.56	713.09	719.54	717.65	700.78	0	0	719.73	701.02	0	715.76	0	0	719.84	0	707.98	712.26	694.58	703.69	719.25	712.98	0	0	710.58	0	0	707.83	0	695.42	713.68	719.86	0	693.54	713.29	0
4.1896e+13	694.82	694.84	707.69	690.25	719.13	0	727.45	700.77	727.97	703.1	698.1	721.6	709.07	0	706.91	713.93	719.49	729.08	702.29	715.88	692.42	719.59	702.54	0	716.54	690.13	0	719.94	0	717.34	715.98	696.29	705.06	719.13	713.87	691.09	0	711.79	0	716.44	709.07	690.39	696.34	724.24	720.24	717.76	695.45	714.43	711.64
4.1954e+13	0	0	707.56	0	719.21	0	722.2	700.37	716.12	702.94	697.93	721.46	708.78	0	706.77	716.54	721.44	728.3	701.93	705.46	696.07	720.48	702.37	690.48	716.24	0	0	720.12	0	717.57	718.57	696.11	704.93	719.99	713.56	690.83	0	711.66	0	706.25	708.78	690.21	696.8	723.88	720.08	707.84	695.22	714.3	701.66
4.2012e+13	0	0	707.42	0	717.14	0	718.37	700.23	710.55	702.77	697.76	721.75	708.58	0	706.62	716.93	722.2	725.82	701.71	699.84	696.64	721.25	702.2	690.94	716.22	0	0	720.67	0	715.58	717.97	695.94	704.8	720.76	713.5	690.58	0	711.51	0	700.76	708.58	690.03	697.29	721.6	720.34	702.54	694.97	714.16	695.66
4.207e+13	0	0	707.28	0	715.06	0	715.44	700.18	706.73	702.6	697.59	721.99	708.48	0	706.47	716.38	722.06	723.5	701.59	695.28	696.08	721.41	702.03	690.05	716.31	0	0	720.93	0	713.55	716.7	695.76	704.67	720.92	713.55	690.33	0	711.36	0	696.42	708.48	0	697.32	719.41	720.57	698.47	694.71	714.02	0
4.2128e+13	0	0	707.13	0	713.16	0	713.03	700.09	703.57	702.42	697.42	722.03	708.42	0	706.32	715.49	721.48	721.45	701.5	0	695.03	721.16	701.85	0	716.34	0	0	720.87	0	711.66	715.31	695.58	704.53	720.67	713.56	690.07	0	711.22	0	690.84	708.42	0	697	717.43	720.61	694.48	694.47	713.9	0
4.2186e+13	0	0	706.99	0	711.41	0	710.93	699.91	700.8	702.25	697.25	721.89	708.33	0	706.17	714.46	720.71	719.62	701.35	0	693.52	720.67	701.67	0	716.27	0	0	720.59	0	709.92	713.91	695.4	704.4	720.19	713.49	0	0	711.11	0	0	708.33	0	696.46	715.64	720.47	0	694.24	713.8	0
4.2245e+13	0	0	706.85	0	709.77	0	709.02	699.65	698.05	702.08	697.08	721.6	708.19	0	706.02	713.4	719.86	717.96	701.15	0	690.2	720.05	701.5	0	716.1	0	0	720.16	0	708.28	712.56	695.23	704.27	719.57	713.32	0	0	711	0	0	708.19	0	695.75	713.99	720.19	0	694	713.71	0
4.2303e+13	696.47	695.9	708.15	690.65	719.06	0	727.99	701.1	729.4	703.56	698.69	721.92	709.42	0	707.35	713.95	719.65	729.1	702.64	716.97	692.33	719.85	703	0	716.87	692.49	0	720.25	0	717.25	715.84	696.91	705.62	719.39	714.21	691.57	0	712.19	0	717.41	709.42	691.15	696.6	724.22	720.57	718.64	695.89	714.83	712.96
4.2361e+13	0	0	708.02	690.27	719.54	0	722.68	700.7	716.68	703.4	698.53	721.75	709.13	0	707.22	716.72	721.63	728.69	702.28	705.94	696.21	720.69	702.83	690.58	716.56	0	0	720.38	0	717.88	718.8	696.73	705.49	720.21	713.89	691.34	0	712.06	0	706.68	709.13	690.97	697.04	724.24	720.37	708.25	695.66	714.7	702.35
4.2419e+13	0	0	707.88	0	717.48	0	718.76	700.54	710.93	703.23	698.36	722.04	708.92	0	707.07	717.2	722.47	726.2	702.04	700.23	696.87	721.51	702.67	691.18	716.53	0	0	720.94	0	715.91	718.27	696.56	705.36	721.02	713.81	691.1	0	711.91	0	701.1	708.92	690.79	697.57	721.96	720.63	702.86	695.41	714.56	696.26
4.2477e+13	0	0	707.74	0	715.39	0	715.79	700.5	707.07	703.06	698.19	722.3	708.82	0	706.92	716.67	722.35	723.85	701.93	695.7	696.34	721.7	702.49	690.37	716.62	0	0	721.22	0	713.86	717.02	696.38	705.23	721.21	713.87	690.82	0	711.76	0	696.79	708.82	690.61	697.62	719.75	720.87	698.79	695.16	714.42	0
4.2535e+13	0	0	707.6	0	713.47	0	713.35	700.42	703.89	702.89	698.02	722.35	708.76	0	706.77	715.79	721.79	721.79	701.84	0	695.32	721.46	702.32	0	716.66	0	0	721.18	0	711.97	715.62	696.21	705.1	720.97	713.89	690.56	0	711.63	0	691.62	708.76	690.43	697.31	717.76	720.92	694.9	694.91	714.3	0
4.2593e+13	0	0	707.46	0	711.71	0	711.24	700.25	701.11	702.72	697.85	722.21	708.68	0	706.62	714.77	721.02	719.94	701.7	0	693.87	720.98	702.14	0	716.6	0	0	720.9	0	710.22	714.22	696.03	704.96	720.5	713.82	690.31	0	711.51	0	0	708.68	690.24	696.77	715.95	720.79	0	694.68	714.2	0
4.2651e+13	0	0	707.32	0	710.07	0	709.33	699.98	698.39	702.55	697.68	721.93	708.54	0	706.47	713.7	720.17	718.27	701.5	0	690.92	720.36	701.97	0	716.44	0	0	720.48	0	708.57	712.86	695.86	704.83	719.88	713.65	690.07	0	711.4	0	0	708.54	690.06	696.07	714.3	720.52	0	694.46	714.11	0
4.2709e+13	698.83	697.23	708.59	691.06	718.91	0	728.51	701.43	731.04	704	699.27	722.24	709.76	0	707.79	713.98	719.81	729.03	702.98	717.55	692.27	720.11	703.44	0	717.2	695.31	0	720.55	0	717.08	715.65	697.51	706.16	719.66	714.53	692.06	0	712.59	0	718.04	709.76	691.89	696.88	724.1	720.89	719.79	696.32	715.21	714.17
4.2768e+13	0	0	708.47	690.66	719.86	0	723.17	701.02	717.29	703.84	699.1	722.04	709.47	0	707.65	716.88	721.8	729.07	702.61	706.26	696.35	720.9	703.28	690.52	716.88	0	0	720.63	0	718.19	719.01	697.34	706.03	720.41	714.21	691.81	0	712.46	0	707.01	709.47	691.71	697.29	724.59	720.66	708.71	696.09	715.09	702.83
4.2826e+13	0	0	708.33	690.26	717.82	0	719.16	700.85	711.36	703.68	698.94	722.32	709.26	0	707.51	717.46	722.72	726.57	702.37	700.51	697.09	721.76	703.12	691.26	716.84	0	0	721.2	0	716.24	718.57	697.17	705.9	721.27	714.12	691.57	0	712.31	0	701.39	709.26	691.54	697.85	722.32	720.91	703.2	695.84	714.95	696.64
4.2884e+13	0	0	708.19	0	715.72	0	716.14	700.81	707.44	703.51	698.77	722.59	709.16	0	707.36	716.96	722.64	724.21	702.26	696.03	696.6	721.98	702.94	690.56	716.93	0	0	721.5	0	714.18	717.32	696.99	705.77	721.49	714.18	691.33	0	712.16	0	697.11	709.16	691.35	697.93	720.09	721.17	699.12	695.59	714.81	0
4.2942e+13	0	0	708.05	0	713.78	0	713.68	700.74	704.24	703.34	698.6	722.65	709.1	0	707.2	716.09	722.09	722.12	702.17	0	695.59	721.76	702.77	0	716.98	0	0	721.47	0	712.27	715.92	696.82	705.64	721.27	714.2	691.08	0	712.02	0	692.24	709.1	691.17	697.63	718.08	721.23	695.28	695.36	714.69	0
4.3e+13	0	0	707.91	0	712.01	0	711.55	700.58	701.45	703.17	698.43	722.53	709.02	0	707.06	715.07	721.33	720.26	702.04	0	694.19	721.29	702.6	0	716.92	0	0	721.21	0	710.52	714.52	696.65	705.51	720.8	714.14	690.8	0	711.91	0	0	709.02	690.99	697.1	716.27	721.1	0	695.12	714.6	0
4.3058e+13	0	0	707.77	0	710.36	0	709.63	700.32	698.75	703	698.27	722.25	708.89	0	706.91	714	720.47	718.58	701.85	0	691.61	720.67	702.43	0	716.76	0	0	720.8	0	708.86	713.16	696.47	705.38	720.19	713.98	690.55	0	711.8	0	0	708.89	690.81	696.4	714.6	720.84	0	694.9	714.5	0
4.3116e+13	701.36	698.65	709.03	691.46	718.66	0	729	701.75	732.85	704.44	699.83	722.56	710.09	0	708.21	714	719.99	728.84	703.31	718.95	692.15	720.38	703.88	0	717.52	698.11	0	720.85	0	716.83	715.42	698.1	706.69	719.92	714.85	692.54	0	712.97	690.25	719.45	710.09	692.62	697.18	723.88	721.2	721.2	696.73	715.59	715.37
4.3174e+13	0	0	708.9	691.08	720.18	0	723.66	701.33	717.92	704.28	699.66	722.32	709.8	0	708.08	717.03	721.96	729.44	702.94	706.85	696.49	721.1	703.72	690.56	717.19	0	0	720.87	0	718.5	719.21	697.93	706.56	720.61	714.52	692.31	0	712.84	0	707.62	709.8	692.45	697.54	724.94	720.94	709.34	696.51	715.47	703.38
4.3232e+13	0	0	708.77	690.66	718.16	0	719.56	701.16	711.78	704.12	699.5	722.6	709.58	0	707.93	717.71	722.96	726.95	702.7	700.95	697.35	722	703.56	691.44	717.13	0	0	721.45	0	716.57	718.86	697.76	706.43	721.51	714.42	692.05	0	712.69	0	701.84	709.58	692.27	698.14	722.68	721.19	703.66	696.27	715.33	697.08
4.329e+13	0	0	708.63	690.33	716.04	0	716.49	701.12	707.79	703.95	699.33	722.88	709.48	0	707.78	717.25	722.92	724.56	702.58	696.47	696.89	722.26	703.39	690.84	717.23	0	0	721.77	0	714.5	717.63	697.59	706.3	721.76	714.48	691.8	0	712.54	0	697.53	709.48	692.09	698.24	720.43	721.45	699.54	696.02	715.19	689.93
4.3349e+13	0	0	708.49	690.08	714.09	0	714	701.06	704.58	703.78	699.17	722.95	709.43	0	707.63	716.38	722.39	722.45	702.5	690.76	695.9	722.05	703.21	0	717.28	0	0	721.77	0	712.58	716.23	697.42	706.18	721.56	714.51	691.54	0	712.41	0	692.92	709.43	691.9	697.96	718.4	721.53	695.75	695.78	715.08	0
4.3407e+13	0	0	708.35	0	712.31	0	711.85	700.9	701.77	703.61	699	722.83	709.35	0	707.49	715.36	721.63	720.58	702.37	0	694.56	721.59	703.04	0	717.24	0	0	721.51	0	710.81	714.82	697.25	706.05	721.1	714.45	691.3	0	712.3	0	0	709.35	691.72	697.43	716.58	721.41	690.49	695.55	714.98	0
4.3465e+13	0	0	708.22	0	710.66	0	709.92	700.65	699.11	703.45	698.84	722.57	709.23	0	707.34	714.29	720.78	718.89	702.19	0	692.29	720.97	702.87	0	717.08	0	0	721.1	0	709.15	713.46	697.07	705.92	720.49	714.3	691.05	0	712.19	0	0	709.23	691.54	696.73	714.9	721.15	0	695.33	714.89	0
4.3523e+13	703.78	700.13	709.46	691.83	718.29	0	729.42	702.08	734.87	704.86	700.37	722.87	710.42	0	708.62	714.04	720.17	728.52	703.63	720.5	692.1	720.65	704.31	0	717.83	701.03	0	721.15	0	716.46	715.15	698.67	707.2	720.19	715.17	693	0	713.34	690.65	720.99	710.42	693.33	697.48	723.53	721.51	722.8	697.14	715.96	716.95
4.3581e+13	0	0	709.33	691.48	720.48	0	724.15	701.64	718.46	704.71	700.21	722.59	710.13	0	708.49	717.17	722.11	729.8	703.27	707.51	696.6	721.29	704.15	690.62	717.49	0	0	721.11	0	718.8	719.4	698.5	707.07	720.81	714.82	692.76	0	713.21	690.34	708.26	710.13	693.15	697.75	725.27	721.22	709.98	696.92	715.84	704.05
4.3639e+13	0	0	709.2	691.07	718.5	0	719.96	701.46	712.1	704.55	700.05	722.86	709.9	0	708.35	717.95	723.2	727.32	703.02	701.44	697.55	722.23	703.99	691.65	717.42	0	0	721.69	0	716.9	719.14	698.33	706.95	721.74	714.72	692.52	0	713.07	0	702.32	709.9	692.98	698.36	723.03	721.45	704.11	696.67	715.7	697.6
4.3697e+13	0	0	709.06	690.72	716.36	0	716.84	701.43	708.05	704.38	699.88	723.15	709.8	0	708.2	717.52	723.19	724.91	702.9	696.95	697.12	722.52	703.82	691.16	717.52	0	0	722.04	0	714.82	717.93	698.17	706.82	722.03	714.77	692.28	0	712.92	0	697.97	709.8	692.8	698.47	720.76	721.73	699.94	696.43	715.57	691.04
4.3755e+13	0	0	708.92	690.46	714.4	0	714.32	701.37	704.81	704.21	699.72	723.24	709.75	0	708.05	716.67	722.68	722.78	702.82	691.68	696.16	722.34	703.65	0	717.58	0	0	722.05	0	712.88	716.53	698	706.69	721.85	714.81	692.02	0	712.79	0	693.62	709.75	692.62	698.19	718.72	721.82	696.19	696.2	715.45	0
4.3813e+13	0	0	708.79	690.24	712.61	0	712.15	701.22	702	704.04	699.56	723.13	709.68	0	707.9	715.65	721.93	720.89	702.7	0	694.86	721.88	703.48	0	717.54	0	0	721.81	0	711.1	715.12	697.83	706.57	721.39	714.76	691.76	0	712.67	0	0	709.68	692.45	697.67	716.88	721.71	691.26	695.97	715.35	0
4.3872e+13	0	0	708.65	690.03	710.94	0	710.22	700.98	699.36	703.88	699.39	722.87	709.55	0	707.77	714.58	721.07	719.19	702.52	0	692.79	721.27	703.31	0	717.39	0	0	721.4	0	709.44	713.75	697.66	706.44	720.79	714.61	691.52	0	712.57	0	0	709.55	692.26	696.99	715.2	721.45	0	695.75	715.26	0
4.393e+13	706.21	700.98	709.87	692.19	717.79	0	729.74	702.38	737.18	705.27	700.9	723.17	710.74	0	709.02	714.09	720.36	728.04	703.95	722.36	692.05	720.92	704.72	0	718.14	704.11	690.15	721.44	0	715.95	714.86	699.23	707.7	720.46	715.47	693.45	0	713.71	691.03	722.79	710.74	694.01	697.7	723.03	721.81	724.56	697.54	716.32	718.72
4.3988e+13	0	0	709.75	691.84	720.78	0	724.64	701.94	719.07	705.12	700.74	722.86	710.45	0	708.89	717.28	722.25	730.15	703.58	708.22	696.69	721.47	704.57	690.72	717.79	0	0	721.35	0	719.07	719.56	699.06	707.58	720.99	715.12	693.23	0	713.58	690.72	708.97	710.45	693.84	697.9	725.6	721.49	710.65	697.32	716.21	704.78
4.4046e+13	0	0	709.62	691.45	718.83	0	720.36	701.75	712.49	704.96	700.58	723.12	710.22	0	708.75	718.18	723.42	727.69	703.33	701.96	697.77	722.46	704.41	691.88	717.71	0	0	721.93	0	717.22	719.42	698.9	707.45	721.96	715	692.98	0	713.43	690.37	702.82	710.22	693.66	698.55	723.38	721.71	704.58	697.08	716.07	698.17
4.4104e+13	0	0	709.48	691.09	716.68	0	717.19	701.71	708.36	704.8	700.42	723.42	710.11	0	708.61	717.8	723.46	725.25	703.21	697.44	697.37	722.78	704.24	691.48	717.8	0	0	722.3	0	715.12	718.22	698.73	707.33	722.29	715.06	692.73	0	713.29	690.03	698.42	710.11	693.49	698.69	721.09	722	700.36	696.83	715.93	692.23
4.4162e+13	0	0	709.34	690.82	714.7	0	714.64	701.66	705.1	704.63	700.26	723.53	710.06	0	708.46	716.95	722.96	723.1	703.13	692.56	696.43	722.61	704.07	0	717.87	0	0	722.33	0	713.17	716.82	698.56	707.2	722.12	715.1	692.49	0	713.15	0	694.2	710.06	693.31	698.43	719.03	722.1	696.63	696.6	715.81	0
4.422e+13	0	0	709.21	690.59	712.9	0	712.45	701.52	702.27	704.47	700.1	723.43	709.99	0	708.31	715.94	722.22	721.2	703.02	0	695.16	722.17	703.9	0	717.84	0	0	722.09	0	711.38	715.41	698.39	707.07	721.68	715.06	692.25	0	713.04	0	0	709.99	693.14	697.92	717.18	722	692.08	696.38	715.72	0
4.4278e+13	0	0	709.07	690.37	711.23	0	710.5	701.28	699.66	704.3	699.93	723.17	709.87	0	708.18	714.87	721.36	719.48	702.84	0	693.29	721.56	703.74	0	717.7	0	0	721.69	0	709.71	714.03	698.23	706.95	721.08	714.92	691.98	0	712.94	0	0	709.87	692.96	697.25	715.49	721.75	0	696.16	715.63	0
4.4336e+13	709.23	702.52	710.28	692.55	717.13	0	729.91	702.67	739.99	705.68	701.42	723.47	711.05	0	709.42	714.15	720.57	727.36	704.26	724.25	692.11	721.19	705.13	0	718.44	707.23	690.63	721.73	0	715.29	714.55	699.77	708.19	720.73	715.77	693.89	690.99	714.06	691.41	724.65	711.05	694.68	697.95	722.36	722.11	726.59	697.92	716.68	720.75
4.4395e+13	0	0	710.15	692.19	721.06	0	725.14	702.23	719.77	705.53	701.26	723.13	710.76	0	709.29	717.39	722.37	730.49	703.89	708.95	696.85	721.65	704.97	690.77	718.08	0	690.39	721.58	0	719.33	719.71	699.61	708.07	721.17	715.41	693.66	0	713.94	691.1	709.68	710.76	694.51	698.08	725.91	721.76	711.38	697.7	716.56	705.54
4.4453e+13	0	0	710.03	691.8	719.15	0	720.76	702.02	712.92	705.37	701.1	723.37	710.53	0	709.15	718.41	723.63	728.05	703.62	702.49	698.04	722.67	704.82	692.11	717.99	0	690.16	722.16	0	717.53	719.69	699.44	707.94	722.17	715.28	693.43	0	713.79	690.74	703.34	710.53	694.34	698.78	723.73	721.96	705.1	697.47	716.42	698.75
4.4511e+13	0	0	709.89	691.46	716.99	0	717.53	701.99	708.7	705.21	700.94	723.69	710.42	0	709.01	718.06	723.72	725.59	703.51	697.93	697.68	723.03	704.65	691.78	718.08	0	0	722.56	0	715.42	718.51	699.28	707.82	722.54	715.34	693.19	0	713.64	690.4	698.9	710.42	694.16	698.96	721.42	722.26	700.82	697.23	716.29	693.16
4.4569e+13	0	0	709.76	691.18	715	0	714.95	701.94	705.43	705.04	700.78	723.8	710.37	0	708.86	717.23	723.24	723.42	703.43	693.37	696.75	722.88	704.48	690.36	718.16	0	0	722.6	0	713.46	717.11	699.11	707.69	722.39	715.39	692.93	0	713.51	690.1	694.79	710.37	693.99	698.72	719.34	722.37	697.12	696.99	716.17	0
4.4627e+13	0	0	709.62	690.95	713.18	0	712.74	701.81	702.58	704.88	700.62	723.71	710.3	0	708.71	716.22	722.5	721.5	703.32	0	695.51	722.45	704.31	0	718.13	0	0	722.38	0	711.66	715.69	698.95	707.57	721.96	715.35	692.68	0	713.4	0	0	710.3	693.82	698.22	717.48	722.29	692.82	696.77	716.07	0
4.4685e+13	0	0	709.49	690.73	711.5	0	710.78	701.58	699.99	704.72	700.46	723.46	710.19	0	708.58	715.15	721.65	719.77	703.15	0	693.79	721.85	704.15	0	717.99	0	0	721.98	0	709.99	714.31	698.78	707.44	721.37	715.22	692.44	0	713.3	0	0	710.19	693.64	697.55	715.78	722.04	0	696.56	715.98	0
4.4743e+13	712.64	704.2	710.67	692.88	716.31	0	729.84	702.96	743.36	706.07	701.93	723.76	711.35	0	709.8	714.25	720.79	726.45	704.56	726.16	692.26	721.46	705.52	0	718.73	710.3	691.13	722.02	0	714.49	714.24	700.3	708.67	721	716.07	694.32	696	714.41	691.76	726.37	711.35	695.33	698.25	721.49	722.4	728.73	698.3	717.02	722.88
4.4801e+13	0	0	710.55	692.56	721.32	0	725.64	702.51	720.49	705.92	701.77	723.39	711.07	0	709.67	717.47	722.48	730.82	704.19	709.48	697.02	721.82	705.37	690.78	718.37	0	690.86	721.8	0	719.59	719.83	700.14	708.55	721.34	715.7	694.09	0	714.29	691.47	710.19	711.07	695.16	698.31	726.21	722.02	711.97	698.08	716.91	706.12
4.4859e+13	0	0	710.42	692.16	719.47	0	721.16	702.29	713.35	705.77	701.61	723.62	710.83	0	709.54	718.62	723.84	728.41	703.92	702.84	698.31	722.87	705.22	692.27	718.26	0	690.62	722.38	0	717.84	719.95	699.98	708.42	722.38	715.56	693.85	0	714.14	691.13	703.69	710.83	694.99	699.04	724.07	722.21	705.5	697.85	716.77	699.14
4.4918e+13	0	0	710.29	691.82	717.3	0	717.88	702.26	709.05	705.61	701.45	723.94	710.71	0	709.39	718.32	723.97	725.93	703.79	698.25	697.98	723.27	705.05	692.01	718.35	0	690.38	722.8	0	715.73	718.8	699.81	708.3	722.78	715.61	693.61	0	714	690.77	699.22	710.71	694.82	699.26	721.75	722.52	701.18	697.61	716.63	693.66
4.4976e+13	0	0	710.16	691.55	715.29	0	715.26	702.22	705.76	705.44	701.3	724.07	710.66	0	709.25	717.5	723.51	723.74	703.72	693.84	697.06	723.15	704.88	690.7	718.43	0	690.14	722.86	0	713.75	717.39	699.65	708.18	722.66	715.67	693.37	0	713.86	690.48	695.17	710.66	694.65	699.03	719.65	722.64	697.48	697.37	716.51	0
4.5034e+13	0	0	710.02	691.33	713.46	0	713.03	702.1	702.9	705.28	701.14	723.99	710.6	0	709.1	716.49	722.78	721.8	703.62	0	695.83	722.72	704.72	0	718.42	0	0	722.65	0	711.94	715.97	699.49	708.05	722.23	715.64	693.13	0	713.75	690.23	0	710.6	694.48	698.54	717.77	722.57	693.37	697.16	716.42	0
4.5092e+13	0	0	709.89	691.1	711.78	0	711.06	701.87	700.32	705.12	700.98	723.75	710.49	0	708.97	715.42	721.93	720.06	703.45	0	694.19	722.13	704.56	0	718.28	0	0	722.26	0	710.26	714.59	699.32	707.93	721.64	715.51	692.88	0	713.65	0	0	710.49	694.31	697.87	716.06	722.33	0	696.94	716.33	0
4.515e+13	716.99	705.95	711.06	693.24	715.33	0	729.39	703.25	747.59	706.46	702.42	724.05	711.65	0	710.17	714.37	721.03	725.29	704.85	727.17	692.42	721.73	705.91	0	719.02	714.66	691.57	722.3	690.14	713.54	713.95	700.82	709.13	721.28	716.36	694.73	701.86	714.75	692.13	728.11	711.65	695.96	698.56	720.42	722.68	731.44	698.66	717.36	725.27
4.5208e+13	0	0	710.94	692.91	721.57	0	726.15	702.8	721.19	706.31	702.26	723.64	711.37	0	710.05	717.54	722.58	731.14	704.48	709.79	697.18	721.99	705.76	690.6	718.65	0	691.34	722.02	0	719.83	719.93	700.66	709.01	721.51	715.99	694.51	0	714.63	691.84	710.6	711.37	695.79	698.53	726.5	722.28	712.63	698.45	717.25	706.67
4.5266e+13	0	0	710.81	692.55	719.79	0	721.56	702.56	713.74	706.16	702.11	723.85	711.12	0	709.92	718.83	724.04	728.77	704.2	703.08	698.56	723.07	705.61	692.28	718.52	0	691.11	722.6	0	718.16	720.2	700.5	708.89	722.58	715.83	694.28	0	714.49	691.51	703.96	711.12	695.63	699.28	724.41	722.45	705.9	698.22	717.11	699.5
4.5324e+13	0	0	710.68	692.19	717.61	0	718.22	702.53	709.33	706	701.95	724.19	711	0	709.77	718.57	724.22	726.27	704.08	698.5	698.25	723.51	705.44	692.14	718.62	0	690.85	723.04	0	716.03	719.08	700.34	708.77	723.01	715.88	694.04	0	714.34	691.17	699.49	711	695.46	699.52	722.07	722.76	701.51	697.98	716.97	694.12
4.5382e+13	0	0	710.55	691.92	715.59	0	715.57	702.5	706.02	705.83	701.79	724.34	710.95	0	709.63	717.76	723.77	724.05	704.01	694.2	697.33	723.41	705.28	690.94	718.7	0	690.6	723.12	0	714.04	717.68	700.17	708.65	722.91	715.94	693.79	0	714.21	690.86	695.49	710.95	695.29	699.31	719.96	722.9	697.81	697.75	716.85	0
4.544e+13	0	0	710.41	691.69	713.75	0	713.33	702.38	703.14	705.67	701.64	724.27	710.9	0	709.48	716.76	723.05	722.1	703.91	0	696.11	722.99	705.11	0	718.69	0	690.36	722.92	0	712.22	716.25	700.01	708.52	722.5	715.92	693.55	0	714.09	690.6	0	710.9	695.12	698.82	718.06	722.84	693.86	697.53	716.76	0
4.5499e+13	0	0	710.28	691.47	712.05	0	711.34	702.17	700.57	705.52	701.48	724.03	710.79	0	709.35	715.69	722.2	720.35	703.75	0	694.53	722.4	704.95	0	718.57	0	690.12	722.54	0	710.53	714.86	699.85	708.4	721.92	715.79	693.32	0	713.99	690.37	0	710.79	694.95	698.16	716.34	722.61	0	697.32	716.67	0
4.5557e+13	722.47	707.74	711.44	693.59	714.21	0	728.37	703.54	752.96	706.83	702.9	724.33	711.94	0	710.54	714.53	721.28	723.9	705.14	729.78	692.55	722.01	706.29	0	719.3	720.18	692.03	722.57	690.48	712.47	713.72	701.32	709.59	721.55	716.64	695.14	708.84	715.08	692.51	730.81	711.94	696.58	698.83	719.16	722.96	734.39	699.02	717.68	728.25
4.5615e+13	0	0	711.32	693.26	721.81	0	726.67	703.07	721.98	706.69	702.74	723.9	711.66	0	710.42	717.59	722.67	731.44	704.78	710.54	697.24	722.15	706.14	690.59	718.92	0	691.79	722.24	0	720.05	720.01	701.16	709.47	721.67	716.26	694.91	0	714.96	692.21	711.34	711.66	696.41	698.7	726.77	722.53	713.36	698.81	717.58	707.47
4.5673e+13	0	0	711.19	692.89	720.11	0	721.96	702.83	714.18	706.54	702.59	724.08	711.41	0	710.28	719.02	724.22	729.12	704.49	703.57	698.77	723.26	705.99	692.43	718.78	0	691.55	722.8	0	718.46	720.45	701	709.35	722.76	716.09	694.68	0	714.82	691.88	704.44	711.41	696.25	699.48	724.75	722.68	706.38	698.58	717.44	700.04
4.5731e+13	0	0	711.06	692.56	717.91	0	718.56	702.79	709.68	706.38	702.44	724.43	711.29	0	710.14	718.82	724.46	726.6	704.36	698.93	698.5	723.74	705.83	692.39	718.87	0	691.32	723.27	0	716.33	719.35	700.84	709.23	723.24	716.14	694.45	0	714.67	691.55	699.91	711.29	696.08	699.76	722.39	723	701.91	698.35	717.3	694.69
4.5789e+13	0	0	710.93	692.27	715.88	0	715.88	702.77	706.33	706.22	702.28	724.59	711.24	0	710	718.03	724.04	724.36	704.29	694.72	697.6	723.66	705.66	691.32	718.97	0	691.08	723.37	0	714.33	717.95	700.68	709.1	723.17	716.21	694.22	0	714.54	691.24	695.94	711.24	695.91	699.57	720.26	723.16	698.21	698.12	717.18	0
4.5847e+13	0	0	710.8	692.03	714.02	0	713.61	702.66	703.44	706.06	702.13	724.53	711.19	0	709.86	717.03	723.32	722.4	704.2	0	696.4	723.25	705.5	0	718.96	0	690.82	723.18	0	712.49	716.52	700.52	708.98	722.77	716.19	693.97	0	714.43	690.97	690.51	711.19	695.75	699.09	718.35	723.1	694.38	697.9	717.09	0
4.5905e+13	0	0	710.67	691.81	712.32	0	711.61	702.45	700.87	705.9	701.97	724.3	711.09	0	709.72	715.96	722.47	720.63	704.04	0	694.89	722.67	705.34	0	718.84	0	690.57	722.81	0	710.8	715.13	700.36	708.86	722.19	716.07	693.73	0	714.33	690.73	0	711.09	695.58	698.44	716.62	722.88	0	697.69	717	0
4.5963e+13	729.88	709.18	711.8	693.91	713.01	0	726.48	703.81	760.43	707.2	703.37	724.6	712.23	690.24	710.9	714.72	721.53	722.34	705.43	732.72	692.87	722.27	706.66	0	719.58	727.63	692.48	722.84	690.81	711.33	713.58	701.81	710.03	721.82	716.91	695.54	717.31	715.4	692.84	733.84	712.23	697.18	699.11	717.78	723.24	738.11	699.37	718	731.59
4.6022e+13	0	689.81	711.69	693.6	722.02	0	727.19	703.35	722.81	707.06	703.21	724.15	711.95	690	710.77	717.62	722.76	731.72	705.06	711.37	697.26	722.31	706.51	690.57	719.19	0	692.25	722.46	690.11	720.25	720.06	701.66	709.91	721.83	716.54	695.32	0	715.29	692.57	712.16	711.95	697.02	698.87	727.02	722.78	714.17	699.17	717.9	708.19
4.608e+13	0	0	711.56	693.23	720.42	0	722.37	703.09	714.64	706.91	703.06	724.31	711.69	0	710.64	719.21	724.4	729.47	704.76	704.09	698.92	723.44	706.36	692.6	719.04	0	692.01	723.01	0	718.77	720.69	701.5	709.79	722.94	716.35	695.09	0	715.15	692.24	704.96	711.69	696.85	699.65	725.08	722.91	706.87	698.94	717.77	700.51
4.6138e+13	0	0	711.44	692.9	718.22	0	718.91	703.05	710.03	706.75	702.91	724.67	711.56	0	710.5	719.06	724.69	726.93	704.63	699.38	698.71	723.96	706.2	692.63	719.12	0	691.76	723.49	0	716.63	719.63	701.34	709.67	723.46	716.39	694.86	0	715	691.9	700.35	711.56	696.69	699.96	722.71	723.24	702.31	698.7	717.63	695.16
4.6196e+13	0	0	711.3	692.62	716.17	0	716.19	703.03	706.64	706.59	702.76	724.84	711.52	0	710.36	718.29	724.29	724.67	704.57	695.21	697.83	723.91	706.04	691.64	719.23	0	691.52	723.61	0	714.61	718.23	701.18	709.55	723.41	716.46	694.62	0	714.87	691.6	696.4	711.52	696.52	699.79	720.56	723.41	698.59	698.48	717.51	0
4.6254e+13	0	0	711.17	692.39	714.3	0	713.9	702.93	703.73	706.43	702.6	724.79	711.47	0	710.22	717.29	723.58	722.69	704.48	0	696.65	723.51	705.87	0	719.23	0	691.29	723.44	0	712.77	716.79	701.02	709.43	723.02	716.46	694.39	0	714.76	691.35	691.3	711.47	696.36	699.32	718.63	723.36	694.84	698.26	717.41	0
4.6312e+13	0	0	711.04	692.15	712.59	0	711.89	702.73	701.15	706.28	702.45	724.57	711.37	0	710.09	716.22	722.74	720.91	704.33	0	695.19	722.93	705.72	0	719.12	0	691.04	723.07	0	711.06	715.39	700.86	709.31	722.45	716.34	694.15	0	714.66	691.1	0	711.37	696.19	698.68	716.89	723.15	0	698.06	717.33	0
4.637e+13	741.06	710.61	712.16	694.23	711.86	0	723.39	704.08	772.22	707.56	703.82	724.87	712.51	690.67	711.25	714.94	721.79	720.75	705.71	735.4	693.17	722.54	707.02	0	719.85	738.77	692.92	723.11	691.12	710.25	713.55	702.29	710.46	722.08	717.18	695.92	729.08	715.72	693.18	736.86	712.51	697.76	699.35	716.42	723.5	742.09	699.72	718.32	735.06
4.6428e+13	0	691.14	712.05	693.92	722.22	0	727.71	703.62	723.68	707.42	703.67	724.4	712.23	690.43	711.13	717.64	722.83	731.98	705.34	712.19	697.29	722.46	706.87	690.53	719.46	0	692.68	722.67	690.44	720.43	720.08	702.14	710.34	721.99	716.8	695.71	0	715.61	692.91	712.97	712.23	697.6	699.02	727.25	723.03	714.98	699.51	718.21	709.02
4.6486e+13	0	0	711.93	693.57	720.73	0	722.77	703.34	715.1	707.27	703.52	724.53	711.96	690.19	711	719.39	724.56	729.82	705.04	704.59	699.12	723.61	706.72	692.73	719.29	0	692.45	723.2	0	719.07	720.92	701.98	710.22	723.12	716.6	695.48	0	715.47	692.6	705.46	711.96	697.44	699.82	725.41	723.13	707.36	699.29	718.08	701.04
4.6545e+13	0	0	711.8	693.22	718.52	0	719.25	703.3	710.37	707.11	703.37	724.89	711.83	0	710.86	719.3	724.92	727.26	704.9	699.8	698.95	724.18	706.57	692.84	719.37	0	692.22	723.71	0	716.92	719.89	701.82	710.11	723.68	716.64	695.26	0	715.32	692.26	700.76	711.83	697.28	700.18	723.03	723.47	702.71	699.06	717.94	695.66
4.6603e+13	0	0	711.67	692.95	716.45	0	716.49	703.29	706.95	706.95	703.22	725.08	711.79	0	710.71	718.54	724.54	724.98	704.84	695.67	698.08	724.15	706.4	691.93	719.48	0	691.97	723.85	0	714.89	718.5	701.67	709.99	723.65	716.72	695.02	0	715.19	691.95	696.83	711.79	697.11	700.03	720.85	723.65	698.97	698.83	717.82	0
4.6661e+13	0	0	711.54	692.72	714.57	0	714.18	703.2	704.03	706.8	703.07	725.05	711.74	0	710.57	717.55	723.84	722.98	704.76	0	696.92	723.76	706.24	0	719.49	0	691.72	723.69	0	713.03	717.06	701.51	709.87	723.28	716.72	694.78	0	715.08	691.69	692.08	711.74	696.95	699.58	718.91	723.61	695.29	698.61	717.73	0
4.6719e+13	0	0	711.41	692.49	712.85	0	712.16	703	701.44	706.64	702.91	724.83	711.65	0	710.44	716.48	723	721.19	704.61	0	695.5	723.19	706.08	0	719.38	0	691.48	723.33	0	711.32	715.66	701.35	709.75	722.71	716.61	694.55	0	714.98	691.45	0	711.65	696.79	698.94	717.16	723.41	690.04	698.41	717.64	0
4.6777e+13	761.03	711.11	712.51	694.54	710.94	0	718.92	704.35	795.27	707.91	704.27	725.13	712.78	691.12	711.59	715.18	722.05	719.41	705.98	735.99	693.58	722.8	707.37	0	720.11	758.39	693.35	723.37	691.45	709.39	713.63	702.76	710.88	722.34	717.45	696.31	748.11	716.03	693.51	738.41	712.78	698.33	699.62	715.29	723.77	745.04	700.05	718.62	736.93
4.6835e+13	0	692.25	712.4	694.23	722.38	0	728.24	703.88	724.63	707.77	704.12	724.64	712.5	690.86	711.47	717.64	722.89	732.22	705.62	713.01	697.4	722.62	707.23	690.45	719.72	0	693.11	722.89	690.78	720.58	720.07	702.61	710.77	722.14	717.07	696.09	0	715.92	693.24	713.83	712.5	698.17	699.2	727.45	723.28	715.92	699.85	718.52	709.88
4.6893e+13	0	0	712.28	693.88	721.03	0	723.19	703.59	715.59	707.62	703.97	724.74	712.24	690.62	711.34	719.56	724.72	730.16	705.3	705.11	699.38	723.78	707.08	692.86	719.53	0	692.88	723.39	690.16	719.37	721.14	702.45	710.65	723.28	716.85	695.87	0	715.78	692.93	705.98	712.24	698.01	700.01	725.74	723.34	707.92	699.63	718.39	701.58
4.6951e+13	0	0	712.16	693.55	718.82	0	719.59	703.55	710.74	707.47	703.82	725.12	712.1	690.38	711.2	719.53	725.13	727.58	705.16	700.24	699.24	724.39	706.92	693.07	719.61	0	692.64	723.92	0	717.22	720.16	702.3	710.53	723.89	716.88	695.64	0	715.63	692.61	701.21	712.1	697.85	700.41	723.34	723.69	703.15	699.4	718.25	696.18
4.7009e+13	0	0	712.02	693.27	716.74	0	716.8	703.54	707.27	707.31	703.67	725.32	712.05	690.14	711.06	718.79	724.78	725.28	705.1	696.14	698.38	724.38	706.76	692.23	719.72	0	692.41	724.08	0	715.17	718.77	702.14	710.41	723.89	716.96	695.41	0	715.5	692.31	697.27	712.05	697.69	700.29	721.15	723.88	699.38	699.17	718.13	0
4.7068e+13	0	0	711.89	693.04	714.84	0	714.47	703.46	704.33	707.15	703.52	725.29	712.01	0	710.92	717.8	724.09	723.26	705.02	690.57	697.23	724.01	706.6	690.19	719.74	0	692.18	723.93	0	713.3	717.32	701.99	710.29	723.52	716.97	695.18	0	715.39	692.03	692.78	712.01	697.53	699.85	719.19	723.86	695.76	698.96	718.04	0
4.7126e+13	0	0	711.77	692.82	713.11	0	712.42	703.27	701.72	707	703.37	725.09	711.92	0	710.79	716.73	723.26	721.46	704.88	0	695.83	723.44	706.44	0	719.64	0	691.92	723.58	0	711.58	715.91	701.83	710.18	722.96	716.87	694.94	0	715.29	691.79	0	711.92	697.37	699.22	717.43	723.66	690.81	698.76	717.95	0
4.7184e+13	811.83	708.28	712.86	694.86	710.43	0	713.69	704.61	845.55	708.25	704.71	725.39	713.05	691.54	711.92	715.43	722.31	718.6	706.24	729.65	694.09	723.06	707.71	0	720.37	808.03	693.76	723.63	691.76	708.93	713.81	703.22	711.3	722.6	717.71	696.68	790.62	716.33	693.84	733.02	713.05	698.89	699.9	714.64	724.02	740.46	700.38	718.92	732.22
4.7242e+13	689.64	693.34	712.74	694.55	722.51	0	728.78	704.15	725.67	708.11	704.56	724.88	712.77	691.3	711.8	717.62	722.95	732.43	705.89	714.02	697.5	722.77	707.57	690.44	719.98	0	693.53	723.1	691.14	720.7	720.03	703.06	711.18	722.3	717.33	696.46	0	716.22	693.58	714.81	712.77	698.73	699.4	727.62	723.52	716.88	700.18	718.82	710.9
4.73e+13	0	0	712.63	694.2	721.34	690.26	723.6	703.84	716.1	707.97	704.41	724.95	712.5	691.05	711.68	719.71	724.87	730.5	705.57	705.7	699.65	723.93	707.43	693.05	719.77	0	693.3	723.57	690.51	719.67	721.36	702.91	711.06	723.44	717.09	696.25	0	716.09	693.27	706.56	712.5	698.57	700.22	726.06	723.56	708.5	699.96	718.7	702.2
[truncated: 451 more columns]
