# Supplementary material for: Determining the current size and state of subvolcanic magma reservoirs
Source: Nat Commun. 2020 Nov 5;11:5477. doi: 10.1038/s41467-020-19084-2 (PMC7644707; doi:10.1038/s41467-020-19084-2)
Supplement: Supplementary file 5 — Supplementary Data 2 [file 41467_2020_19084_MOESM5_ESM.zip › Supplementary data/Tt15_st_MU_rad10_0.0063.txt]

5.8108e+10	0	0	0	0	0	0	0	0	0	0	0	0	0	0	0	0	0	0	0	0	0	0	0	0	0	0	0	0	0	0	0	0	0	0	0	0	0	0	0	0	0	0	0	0	0	0	0	0	0
1.1622e+11	0	0	0	0	0	0	0	0	0	0	0	0	0	0	0	0	0	0	0	0	0	0	0	0	0	0	0	0	0	0	0	0	0	0	0	0	0	0	0	0	0	0	0	0	0	0	0	0	0
1.7432e+11	0	0	0	0	0	0	0	0	0	0	0	0	0	0	0	0	0	0	0	0	0	0	0	0	0	0	0	0	0	0	0	0	0	0	0	0	0	0	0	0	0	0	0	0	0	0	0	0	0
2.3243e+11	0	0	0	0	0	0	0	0	0	0	0	0	0	0	0	0	0	0	0	0	0	0	0	0	0	0	0	0	0	0	0	0	0	0	0	0	0	0	0	0	0	0	0	0	0	0	0	0	0
2.9054e+11	0	0	0	0	0	0	0	0	0	0	0	0	0	0	0	0	0	0	0	0	0	0	0	0	0	0	0	0	0	0	0	0	0	0	0	0	0	0	0	0	0	0	0	0	0	0	0	0	0
3.4865e+11	0	0	0	0	0	0	0	0	0	0	0	0	0	0	0	0	0	0	0	0	0	0	0	0	0	0	0	0	0	0	0	0	0	0	0	0	0	0	0	0	0	0	0	0	0	0	0	0	0
4.0676e+11	0	0	0	0	0	0	0	0	0	0	0	0	0	0	0	0	0	0	0	0	0	0	0	0	0	0	0	0	0	0	0	0	0	0	0	0	0	0	0	0	0	0	0	0	0	0	0	0	0
4.6486e+11	0	0	0	0	0	0	0	0	0	0	0	0	0	0	0	0	0	0	0	0	0	0	0	0	0	0	0	0	0	0	0	0	0	0	0	0	0	0	0	0	0	0	0	0	0	0	0	0	0
5.2297e+11	0	0	0	0	0	0	0	0	0	0	0	0	0	0	0	0	0	0	0	0	0	0	0	0	0	0	0	0	0	0	0	0	0	0	0	0	0	0	0	0	0	0	0	0	0	0	0	0	0
5.8108e+11	0	0	0	0	0	0	0	0	0	0	0	0	0	0	0	0	0	0	0	0	0	0	0	0	0	0	0	0	0	0	0	0	0	0	0	0	0	0	0	0	0	0	0	0	0	0	0	0	0
6.3919e+11	0	0	0	0	0	0	0	0	0	0	0	0	0	0	0	0	0	0	0	0	0	0	0	0	0	0	0	0	0	0	0	0	0	0	0	0	0	0	0	0	0	0	0	0	0	0	0	0	0
6.973e+11	0	0	0	0	0	0	0	0	0	0	0	0	0	0	0	0	0	0	0	0	0	0	0	0	0	0	0	0	0	0	0	0	0	0	0	0	0	0	0	0	0	0	0	0	0	0	0	0	0
7.554e+11	0	0	0	0	0	0	0	0	0	0	0	0	0	0	0	0	0	0	0	0	0	0	0	0	0	0	0	0	0	0	0	0	0	0	0	0	0	0	0	0	0	0	0	0	0	0	0	0	0
8.1351e+11	0	0	0	0	0	0	0	0	0	0	0	0	0	0	0	0	0	0	0	0	0	0	0	0	0	0	0	0	0	0	0	0	0	0	0	0	0	0	0	0	0	0	0	0	0	0	0	0	0
8.7162e+11	0	0	0	0	0	0	0	0	0	0	0	0	0	0	0	0	0	0	0	0	0	0	0	0	0	0	0	0	0	0	0	0	0	0	0	0	0	0	0	0	0	0	0	0	0	0	0	0	0
9.2973e+11	0	0	0	0	0	0	0	0	0	0	0	0	0	0	0	0	0	0	0	0	0	0	0	0	0	0	0	0	0	0	0	0	0	0	0	0	0	0	0	0	0	0	0	0	0	0	0	0	0
9.8784e+11	0	0	0	0	0	0	0	0	0	0	0	0	0	0	0	0	0	0	0	0	0	0	0	0	0	0	0	0	0	0	0	0	0	0	0	0	0	0	0	0	0	0	0	0	0	0	0	0	0
1.0459e+12	0	0	0	0	0	0	0	0	0	0	0	0	0	0	0	0	0	0	0	0	0	0	0	0	0	0	0	0	0	0	0	0	0	0	0	0	0	0	0	0	0	0	0	0	0	0	0	0	0
1.1041e+12	0	0	0	0	0	0	0	0	0	0	0	0	0	0	0	0	0	0	0	0	0	0	0	0	0	0	0	0	0	0	0	0	0	0	0	0	0	0	0	0	0	0	0	0	0	0	0	0	0
1.1622e+12	0	0	0	0	0	0	0	0	0	0	0	0	0	0	0	0	0	0	0	0	0	0	0	0	0	0	0	0	0	0	0	0	0	0	0	0	0	0	0	0	0	0	0	0	0	0	0	0	0
1.2203e+12	0	0	0	0	0	0	0	0	0	0	0	0	0	0	0	0	0	0	0	0	0	0	0	0	0	0	0	0	0	0	0	0	0	0	0	0	0	0	0	0	0	0	0	0	0	0	0	0	0
1.2784e+12	0	0	0	0	0	0	0	0	0	0	0	0	0	0	0	0	0	0	0	0	0	0	0	0	0	0	0	0	0	0	0	0	0	0	0	0	0	0	0	0	0	0	0	0	0	0	0	0	0
1.3365e+12	0	0	0	0	0	0	0	0	0	0	0	0	0	0	0	0	0	0	0	0	0	0	0	0	0	0	0	0	0	0	0	0	0	0	0	0	0	0	0	0	0	0	0	0	0	0	0	0	0
1.3946e+12	0	0	0	0	0	0	0	0	0	0	0	0	0	0	0	0	0	0	0	0	0	0	0	0	0	0	0	0	0	0	0	0	0	0	0	0	0	0	0	0	0	0	0	0	0	0	0	0	0
1.4527e+12	0	0	0	0	0	0	0	0	0	0	0	0	0	0	0	0	0	0	0	0	0	0	0	0	0	0	0	0	0	0	0	0	0	0	0	0	0	0	0	0	0	0	0	0	0	0	0	0	0
1.5108e+12	0	0	0	0	0	0	0	0	0	0	0	0	0	0	0	0	0	0	0	0	0	0	0	0	0	0	0	0	0	0	0	0	0	0	0	0	0	0	0	0	0	0	0	0	0	0	0	0	0
1.5689e+12	0	0	0	0	0	0	0	0	0	0	0	0	0	0	0	0	0	0	0	0	0	0	0	0	0	0	0	0	0	0	0	0	0	0	0	0	0	0	0	0	0	0	0	0	0	0	0	0	0
1.627e+12	0	0	0	0	0	0	0	0	0	0	0	0	0	0	0	0	0	0	0	0	0	0	0	0	0	0	0	0	0	0	0	0	0	0	0	0	0	0	0	0	0	0	0	0	0	0	0	0	0
1.6851e+12	0	0	0	0	0	0	0	0	0	0	0	0	0	0	0	0	0	0	0	0	0	0	0	0	0	0	0	0	0	0	0	0	0	0	0	0	0	0	0	0	0	0	0	0	0	0	0	0	0
1.7432e+12	0	0	0	0	0	0	0	0	0	0	0	0	0	0	0	0	0	0	0	0	0	0	0	0	0	0	0	0	0	0	0	0	0	0	0	0	0	0	0	0	0	0	0	0	0	0	0	0	0
1.8013e+12	0	0	0	0	0	0	0	0	0	0	0	0	0	0	0	0	0	0	0	0	0	0	0	0	0	0	0	0	0	0	0	0	0	0	0	0	0	0	0	0	0	0	0	0	0	0	0	0	0
1.8595e+12	0	0	0	0	0	0	0	0	0	0	0	0	0	0	0	0	0	0	0	0	0	0	0	0	0	0	0	0	0	0	0	0	0	0	0	0	0	0	0	0	0	0	0	0	0	0	0	0	0
1.9176e+12	0	0	0	0	0	0	0	0	0	0	0	0	0	0	0	0	0	0	0	0	0	0	0	0	0	0	0	0	0	0	0	0	0	0	0	0	0	0	0	0	0	0	0	0	0	0	0	0	0
1.9757e+12	0	0	0	0	0	0	0	0	0	0	0	0	0	0	0	0	0	0	0	0	0	0	0	0	0	0	0	0	0	0	0	0	0	0	0	0	0	0	0	0	0	0	0	0	0	0	0	0	0
2.0338e+12	0	0	0	0	0	0	0	0	0	0	0	0	0	0	0	0	0	0	0	0	0	0	0	0	0	0	0	0	0	0	0	0	0	0	0	0	0	0	0	0	0	0	0	0	0	0	0	0	0
2.0919e+12	0	0	0	0	0	0	0	0	0	0	0	0	0	0	0	0	0	0	0	0	0	0	0	0	0	0	0	0	0	0	0	0	0	0	0	0	0	0	0	0	0	0	0	0	0	0	0	0	0
2.15e+12	0	0	0	0	0	0	0	0	0	0	0	0	0	0	0	0	0	0	0	0	0	0	0	0	0	0	0	0	0	0	0	0	0	0	0	0	0	0	0	0	0	0	0	0	0	0	0	0	0
2.2081e+12	0	0	0	0	0	0	0	0	0	0	0	0	0	0	0	0	0	0	0	0	0	0	0	0	0	0	0	0	0	0	0	0	0	0	0	0	0	0	0	0	0	0	0	0	0	0	0	0	0
2.2662e+12	0	0	0	0	0	0	0	0	0	0	0	0	0	0	0	0	0	0	0	0	0	0	0	0	0	0	0	0	0	0	0	0	0	0	0	0	0	0	0	0	0	0	0	0	0	0	0	0	0
2.3243e+12	0	0	0	0	0	0	0	0	0	0	0	0	0	0	0	0	0	0	0	0	0	0	0	0	0	0	0	0	0	0	0	0	0	0	0	0	0	0	0	0	0	0	0	0	0	0	0	0	0
2.3824e+12	0	0	0	0	0	0	0	0	0	0	0	0	0	0	0	0	0	0	0	0	0	0	0	0	0	0	0	0	0	0	0	0	0	0	0	0	0	0	0	0	0	0	0	0	0	0	0	0	0
2.4405e+12	0	0	0	0	0	0	0	0	0	0	0	0	0	0	0	0	0	0	0	0	0	0	0	0	0	0	0	0	0	0	0	0	0	0	0	0	0	0	0	0	0	0	0	0	0	0	0	0	0
2.4986e+12	0	0	0	0	0	0	0	0	0	0	0	0	0	0	0	0	0	0	0	0	0	0	0	0	0	0	0	0	0	0	0	0	0	0	0	0	0	0	0	0	0	0	0	0	0	0	0	0	0
2.5568e+12	0	0	0	0	0	0	0	0	0	0	0	0	0	0	0	0	0	0	0	0	0	0	0	0	0	0	0	0	0	0	0	0	0	0	0	0	0	0	0	0	0	0	0	0	0	0	0	0	0
2.6149e+12	0	0	0	0	0	0	0	0	0	0	0	0	0	0	0	0	0	0	0	0	0	0	0	0	0	0	0	0	0	0	0	0	0	0	0	0	0	0	0	0	0	0	0	0	0	0	0	0	0
2.673e+12	0	0	0	0	0	0	0	0	0	0	0	0	0	0	0	0	0	0	0	0	0	0	0	0	0	0	0	0	0	0	0	0	0	0	0	0	0	0	0	0	0	0	0	0	0	0	0	0	0
2.7311e+12	0	0	0	0	0	0	0	0	0	0	0	0	0	0	0	0	0	0	0	0	0	0	0	0	0	0	0	0	0	0	0	0	0	0	0	0	0	0	0	0	0	0	0	0	0	0	0	0	0
2.7892e+12	0	0	0	0	0	0	0	0	0	0	0	0	0	0	0	0	0	0	0	0	0	0	0	0	0	0	0	0	0	0	0	0	0	0	0	0	0	0	0	0	0	0	0	0	0	0	0	0	0
2.8473e+12	0	0	0	0	0	0	0	0	0	0	0	0	0	0	0	0	0	0	0	0	0	0	0	0	0	0	0	0	0	0	0	0	0	0	0	0	0	0	0	0	0	0	0	0	0	0	0	0	0
2.9054e+12	0	0	0	0	0	0	0	0	0	0	0	0	0	0	0	0	0	0	0	0	0	0	0	0	0	0	0	0	0	0	0	0	0	0	0	0	0	0	0	0	0	0	0	0	0	0	0	0	0
2.9635e+12	0	0	0	0	0	0	0	0	0	0	0	0	0	0	0	0	0	0	0	0	0	0	0	0	0	0	0	0	0	0	0	0	0	0	0	0	0	0	0	0	0	0	0	0	0	0	0	0	0
3.0216e+12	0	0	0	0	0	0	0	0	0	0	0	0	0	0	0	0	0	0	0	0	0	0	0	0	0	0	0	0	0	0	0	0	0	0	0	0	0	0	0	0	0	0	0	0	0	0	0	0	0
3.0797e+12	0	0	0	0	0	0	0	0	0	0	0	0	0	0	0	0	0	0	0	0	0	0	0	0	0	0	0	0	0	0	0	0	0	0	0	0	0	0	0	0	0	0	0	0	0	0	0	0	0
3.1378e+12	0	0	0	0	0	0	0	0	0	0	0	0	0	0	0	0	0	0	0	0	0	0	0	0	0	0	0	0	0	0	0	0	0	0	0	0	0	0	0	0	0	0	0	0	0	0	0	0	0
3.1959e+12	0	0	0	0	0	0	0	0	0	0	0	0	0	0	0	0	0	0	0	0	0	0	0	0	0	0	0	0	0	0	0	0	0	0	0	0	0	0	0	0	0	0	0	0	0	0	0	0	0
3.2541e+12	0	0	0	0	0	0	0	0	0	0	0	0	0	0	0	0	0	0	0	0	0	0	0	0	0	0	0	0	0	0	0	0	0	0	0	0	0	0	0	0	0	0	0	0	0	0	0	0	0
3.3122e+12	0	0	0	0	0	0	0	0	0	0	0	0	0	0	0	0	0	0	0	0	0	0	0	0	0	0	0	0	0	0	0	0	0	0	0	0	0	0	0	0	0	0	0	0	0	0	0	0	0
3.3703e+12	0	0	0	0	0	0	0	0	0	0	0	0	0	0	0	0	0	0	0	0	0	0	0	0	0	0	0	0	0	0	0	0	0	0	0	0	0	0	0	0	0	0	0	0	0	0	0	0	0
3.4284e+12	0	0	0	0	0	0	0	0	0	0	0	0	0	0	0	0	0	0	0	0	0	0	0	0	0	0	0	0	0	0	0	0	0	0	0	0	0	0	0	0	0	0	0	0	0	0	0	0	0
3.4865e+12	0	0	0	0	0	0	0	0	0	0	0	0	0	0	0	0	0	0	0	0	0	0	0	0	0	0	0	0	0	0	0	0	0	0	0	0	0	0	0	0	0	0	0	0	0	0	0	0	0
3.5446e+12	0	0	0	0	0	0	0	0	0	0	0	0	0	0	0	0	0	0	0	0	0	0	0	0	0	0	0	0	0	0	0	0	0	0	0	0	0	0	0	0	0	0	0	0	0	0	0	0	0
3.6027e+12	0	0	0	0	0	0	0	0	0	0	0	0	0	0	0	0	0	0	0	0	0	0	0	0	0	0	0	0	0	0	0	0	0	0	0	0	0	0	0	0	0	0	0	0	0	0	0	0	0
3.6608e+12	0	0	0	0	0	0	0	0	0	0	0	0	0	0	0	0	0	0	0	0	0	0	0	0	0	0	0	0	0	0	0	0	0	0	0	0	0	0	0	0	0	0	0	0	0	0	0	0	0
3.7189e+12	0	0	0	0	0	0	0	0	0	0	0	0	0	0	0	0	0	0	0	0	0	0	0	0	0	0	0	0	0	0	0	0	0	0	0	0	0	0	0	0	0	0	0	0	0	0	0	0	0
3.777e+12	0	0	0	0	0	0	0	0	0	0	0	0	0	0	0	0	0	0	0	0	0	0	0	0	0	0	0	0	0	0	0	0	0	0	0	0	0	0	0	0	0	0	0	0	0	0	0	0	0
3.8351e+12	0	0	0	0	0	0	0	0	0	0	0	0	0	0	0	0	0	0	0	0	0	0	0	0	0	0	0	0	0	0	0	0	0	0	0	0	0	0	0	0	0	0	0	0	0	0	0	0	0
3.8932e+12	0	0	0	0	0	0	0	0	0	0	0	0	0	0	0	0	0	0	0	0	0	0	0	0	0	0	0	0	0	0	0	0	0	0	0	0	0	0	0	0	0	0	0	0	0	0	0	0	0
3.9513e+12	0	0	0	0	0	0	0	0	0	0	0	0	0	0	0	0	0	0	0	0	0	0	0	0	0	0	0	0	0	0	0	0	0	0	0	0	0	0	0	0	0	0	0	0	0	0	0	0	0
4.0095e+12	0	0	0	0	0	0	0	0	0	0	0	0	0	0	0	0	0	0	0	0	0	0	0	0	0	0	0	0	0	0	0	0	0	0	0	0	0	0	0	0	0	0	0	0	0	0	0	0	0
4.0676e+12	0	0	0	0	0	0	0	0	0	0	0	0	0	0	0	0	0	0	0	0	0	0	0	0	0	0	0	0	0	0	0	0	0	0	0	0	0	0	0	0	0	0	0	0	0	0	0	0	0
4.1257e+12	0	0	0	0	0	0	0	0	0	0	0	0	0	0	0	0	0	0	0	0	0	0	0	0	0	0	0	0	0	0	0	0	0	0	0	0	0	0	0	0	0	0	0	0	0	0	0	0	0
4.1838e+12	0	0	0	0	0	0	0	0	0	0	0	0	0	0	0	0	0	692.73	0	0	0	0	0	0	0	0	0	0	0	0	0	0	0	0	0	0	0	0	0	0	0	693.54	0	0	0	0	0	692.59	0
4.2419e+12	0	0	0	0	0	0	0	0	0	0	0	0	0	0	0	0	0	0	0	0	0	0	0	0	0	0	0	0	0	0	0	0	0	0	0	0	0	0	0	0	0	0	0	0	0	0	0	0	0
4.3e+12	0	0	0	0	0	0	0	0	0	0	0	0	0	0	0	0	0	0	0	0	0	0	0	0	0	0	0	0	0	0	0	0	0	0	0	0	0	0	0	0	0	0	0	0	0	0	0	0	0
4.3581e+12	0	0	0	0	0	0	0	0	0	0	0	0	0	0	0	0	0	0	0	0	0	0	0	0	0	0	0	0	0	0	0	0	0	0	0	0	0	0	0	0	0	0	0	0	0	0	0	0	0
4.4162e+12	0	0	0	0	0	0	0	0	0	0	0	0	0	0	0	0	0	0	0	0	0	0	0	0	0	0	0	0	0	0	0	0	0	0	0	0	0	0	0	0	0	0	0	0	0	0	0	0	0
4.4743e+12	0	0	0	0	0	0	0	0	0	0	0	0	0	0	0	0	0	0	0	0	0	0	0	0	0	0	0	0	0	0	0	0	0	0	0	0	0	0	0	0	0	0	0	0	0	0	0	0	0
4.5324e+12	0	0	0	0	0	0	0	0	0	0	0	0	0	0	0	0	0	0	0	0	0	0	0	0	0	0	0	0	0	0	0	0	0	0	0	0	0	0	0	0	0	0	0	0	0	0	0	0	0
4.5905e+12	0	0	0	0	0	0	0	0	0	0	0	0	0	0	0	0	0	0	0	0	0	0	0	0	0	0	0	0	0	0	0	0	0	0	0	0	0	0	0	0	0	0	0	0	0	0	0	0	0
4.6486e+12	0	0	0	0	0	0	0	0	0	0	0	0	0	0	0	0	0	0	0	0	0	0	0	0	0	0	0	0	0	0	0	0	0	0	0	0	0	0	0	0	0	0	0	0	0	0	0	0	0
4.7068e+12	0	0	0	0	0	0	0	0	0	0	0	0	0	0	0	0	0	0	0	0	0	0	0	0	0	0	0	0	0	0	0	0	0	0	0	0	0	0	0	0	0	0	0	0	0	0	0	0	0
4.7649e+12	0	0	0	0	0	0	0	0	0	0	0	0	0	0	0	0	0	0	0	0	0	0	0	0	0	0	0	0	0	0	0	0	0	0	0	0	0	0	0	0	0	0	0	0	0	0	0	0	0
4.823e+12	0	0	0	0	0	0	0	0	0	0	0	0	0	0	0	0	0	0	0	0	0	0	0	0	0	0	0	0	0	0	0	0	0	0	0	0	0	0	0	0	0	0	0	0	0	0	0	0	0
4.8811e+12	0	0	0	0	0	0	0	0	0	0	0	0	0	0	0	0	0	0	0	0	0	0	0	0	0	0	0	0	0	0	0	0	0	0	0	0	0	0	0	0	0	0	0	0	0	0	0	0	0
4.9392e+12	0	0	0	0	0	0	0	693.69	0	0	0	0	0	0	0	0	0	705.27	0	0	0	0	0	0	0	0	0	0	0	0	0	0	0	0	0	0	0	0	0	0	0	706.34	0	0	0	0	0	705.08	0
4.9973e+12	0	0	0	0	0	0	0	0	0	0	0	0	0	0	0	0	0	0	0	0	0	0	0	0	0	0	0	0	0	0	0	0	0	0	0	0	0	0	0	0	0	0	0	0	0	0	0	0	0
5.0554e+12	0	0	0	0	0	0	0	0	0	0	0	0	0	0	0	0	0	0	0	0	0	0	0	0	0	0	0	0	0	0	0	0	0	0	0	0	0	0	0	0	0	0	0	0	0	0	0	0	0
5.1135e+12	0	0	0	0	0	0	0	0	0	0	0	0	0	0	0	0	0	0	0	0	0	0	0	0	0	0	0	0	0	0	0	0	0	0	0	0	0	0	0	0	0	0	0	0	0	0	0	0	0
5.1716e+12	0	0	0	0	0	0	0	0	0	0	0	0	0	0	0	0	0	0	0	0	0	0	0	0	0	0	0	0	0	0	0	0	0	0	0	0	0	0	0	0	0	0	0	0	0	0	0	0	0
5.2297e+12	0	0	0	0	0	0	0	0	0	0	0	0	0	0	0	0	0	0	0	0	0	0	0	0	0	0	0	0	0	0	0	0	0	0	0	0	0	0	0	0	0	0	0	0	0	0	0	0	0
5.2878e+12	0	0	0	0	0	0	0	0	0	0	0	0	0	0	0	0	0	0	0	0	0	0	0	0	0	0	0	0	0	0	0	0	0	0	0	0	0	0	0	0	0	0	0	0	0	0	0	0	0
5.3459e+12	0	0	0	0	0	0	0	0	0	0	0	0	0	0	0	0	0	0	0	0	0	0	0	0	0	0	0	0	0	0	0	0	0	0	0	0	0	0	0	0	0	0	0	0	0	0	0	0	0
5.404e+12	0	0	0	0	0	0	0	0	0	0	0	0	0	0	0	0	0	0	0	0	0	0	0	0	0	0	0	0	0	0	0	0	0	0	0	0	0	0	0	0	0	0	0	0	0	0	0	0	0
5.4622e+12	0	0	0	0	0	0	0	0	0	0	0	0	0	0	0	0	0	0	0	0	0	0	0	0	0	0	0	0	0	0	0	0	0	0	0	0	0	0	0	0	0	0	0	0	0	0	0	0	0
5.5203e+12	0	0	0	0	0	0	0	0	0	0	0	0	0	0	0	0	0	0	0	0	0	0	0	0	0	0	0	0	0	0	0	0	0	0	0	0	0	0	0	0	0	0	0	0	0	0	0	0	0
5.5784e+12	0	0	0	0	0	0	0	0	0	0	0	0	0	0	0	0	0	0	0	0	0	0	0	0	0	0	0	0	0	0	0	0	0	0	0	0	0	0	0	0	0	0	0	0	0	0	0	0	0
5.6365e+12	0	0	0	0	0	0	0	0	0	0	0	0	0	0	0	0	0	0	0	0	0	0	0	0	0	0	0	0	0	0	0	0	0	0	0	0	0	0	0	0	0	0	0	0	0	0	0	0	0
5.6946e+12	0	0	0	0	0	0	0	706.07	0	0	0	0	0	0	0	0	0	719.55	0	0	0	0	0	0	0	0	0	0	0	0	0	0	0	0	0	0	0	0	0	0	0	720.93	0	0	0	0	0	719.32	0
5.7527e+12	0	0	0	0	0	0	0	0	0	0	0	0	0	0	0	0	0	0	0	0	0	0	0	0	0	0	0	0	0	0	0	0	0	0	0	0	0	0	0	0	0	0	0	0	0	0	0	0	0
5.8108e+12	0	0	0	0	0	0	0	0	0	0	0	0	0	0	0	0	0	0	0	0	0	0	0	0	0	0	0	0	0	0	0	0	0	0	0	0	0	0	0	0	0	0	0	0	0	0	0	0	0
5.8689e+12	0	0	0	0	0	0	0	0	0	0	0	0	0	0	0	0	0	0	0	0	0	0	0	0	0	0	0	0	0	0	0	0	0	0	0	0	0	0	0	0	0	0	0	0	0	0	0	0	0
5.927e+12	0	0	0	0	0	0	0	0	0	0	0	0	0	0	0	0	0	0	0	0	0	0	0	0	0	0	0	0	0	0	0	0	0	0	0	0	0	0	0	0	0	0	0	0	0	0	0	0	0
5.9851e+12	0	0	0	0	0	0	0	0	0	0	0	0	0	0	0	0	0	0	0	0	0	0	0	0	0	0	0	0	0	0	0	0	0	0	0	0	0	0	0	0	0	0	0	0	0	0	0	0	0
6.0432e+12	0	0	0	0	0	0	0	0	0	0	0	0	0	0	0	0	0	0	0	0	0	0	0	0	0	0	0	0	0	0	0	0	0	0	0	0	0	0	0	0	0	0	0	0	0	0	0	0	0
6.1013e+12	0	0	0	0	0	0	0	0	0	0	0	0	0	0	0	0	0	0	0	0	0	0	0	0	0	0	0	0	0	0	0	0	0	0	0	0	0	0	0	0	0	0	0	0	0	0	0	0	0
6.1595e+12	0	0	0	0	0	0	0	0	0	0	0	0	0	0	0	0	0	0	0	0	0	0	0	0	0	0	0	0	0	0	0	0	0	0	0	0	0	0	0	0	0	0	0	0	0	0	0	0	0
6.2176e+12	0	0	0	0	0	0	0	0	0	0	0	0	0	0	0	0	0	0	0	0	0	0	0	0	0	0	0	0	0	0	0	0	0	0	0	0	0	0	0	0	0	0	0	0	0	0	0	0	0
6.2757e+12	0	0	0	0	0	0	0	0	0	0	0	0	0	0	0	0	0	0	0	0	0	0	0	0	0	0	0	0	0	0	0	0	0	0	0	0	0	0	0	0	0	0	0	0	0	0	0	0	0
6.3338e+12	0	0	0	0	0	0	0	0	0	0	0	0	0	0	0	0	0	0	0	0	0	0	0	0	0	0	0	0	0	0	0	0	0	0	0	0	0	0	0	0	0	0	0	0	0	0	0	0	0
6.3919e+12	0	0	0	0	0	0	0	0	0	0	0	0	0	0	0	0	0	0	0	0	0	0	0	0	0	0	0	0	0	0	0	0	0	0	0	0	0	0	0	0	0	0	0	0	0	0	0	0	0
6.45e+12	0	0	0	0	0	0	0	721.64	0	0	0	0	0	0	0	0	0	737.44	0	0	0	0	0	0	0	0	0	0	0	0	0	0	0	0	0	0	0	0	0	0	0	739.2	0	0	0	0	0	737.15	0
6.5081e+12	0	0	0	0	0	0	0	0	0	0	0	0	0	0	0	0	0	0	0	0	0	0	0	0	0	0	0	0	0	0	0	0	0	0	0	0	0	0	0	0	0	0	0	0	0	0	0	0	0
6.5662e+12	0	0	0	0	0	0	0	0	0	0	0	0	0	0	0	0	0	0	0	0	0	0	0	0	0	0	0	0	0	0	0	0	0	0	0	0	0	0	0	0	0	0	0	0	0	0	0	0	0
6.6243e+12	0	0	0	0	0	0	0	0	0	0	0	0	0	0	0	0	0	0	0	0	0	0	0	0	0	0	0	0	0	0	0	0	0	0	0	0	0	0	0	0	0	0	0	0	0	0	0	0	0
6.6824e+12	0	0	0	0	0	0	0	0	0	0	0	0	0	0	0	0	0	0	0	0	0	0	0	0	0	0	0	0	0	0	0	0	0	0	0	0	0	0	0	0	0	0	0	0	0	0	0	0	0
6.7405e+12	0	0	0	0	0	0	0	0	0	0	0	0	0	0	0	0	0	0	0	0	0	0	0	0	0	0	0	0	0	0	0	0	0	0	0	0	0	0	0	0	0	0	0	0	0	0	0	0	0
6.7986e+12	0	0	0	0	0	0	0	0	0	0	0	0	0	0	0	0	0	0	0	0	0	0	0	0	0	0	0	0	0	0	0	0	0	0	0	0	0	0	0	0	0	0	0	0	0	0	0	0	0
6.8567e+12	0	0	0	0	0	0	0	0	0	0	0	0	0	0	0	0	0	0	0	0	0	0	0	0	0	0	0	0	0	0	0	0	0	0	0	0	0	0	0	0	0	0	0	0	0	0	0	0	0
6.9149e+12	0	0	0	0	0	0	0	0	0	0	0	0	0	0	0	0	0	0	0	0	0	0	0	0	0	0	0	0	0	0	0	0	0	0	0	0	0	0	0	0	0	0	0	0	0	0	0	0	0
6.973e+12	0	0	0	0	0	0	0	0	0	0	0	0	0	0	0	0	0	0	0	0	0	0	0	0	0	0	0	0	0	0	0	0	0	0	0	0	0	0	0	0	0	0	0	0	0	0	0	0	0
7.0311e+12	0	0	0	0	0	0	0	0	0	0	0	0	0	0	0	0	0	0	0	0	0	0	0	0	0	0	0	0	0	0	0	0	0	0	0	0	0	0	0	0	0	0	0	0	0	0	0	0	0
7.0892e+12	0	0	0	0	0	0	0	0	0	0	0	0	0	0	0	0	0	0	0	0	0	0	0	0	0	0	0	0	0	0	0	0	0	0	0	0	0	0	0	0	0	0	0	0	0	0	0	0	0
7.1473e+12	0	0	0	0	0	0	0	0	0	0	0	0	0	0	0	0	0	0	0	0	0	0	0	0	0	0	0	0	0	0	0	0	0	0	0	0	0	0	0	0	0	0	0	0	0	0	0	0	0
7.2054e+12	0	0	0	0	0	0	0	744.21	0	0	0	0	0	0	0	0	0	764.01	0	0	0	0	0	0	691.9	0	0	0	0	0	0	691.22	0	0	0	0	0	0	0	0	0	766.4	0	0	0	0	0	763.62	0
7.2635e+12	0	0	0	0	0	0	0	0	0	0	0	0	0	0	0	0	0	0	0	0	0	0	0	0	0	0	0	0	0	0	0	0	0	0	0	0	0	0	0	0	0	0	0	0	0	0	0	0	0
7.3216e+12	0	0	0	0	0	0	0	0	0	0	0	0	0	0	0	0	0	0	0	0	0	0	0	0	0	0	0	0	0	0	0	0	0	0	0	0	0	0	0	0	0	0	0	0	0	0	0	0	0
7.3797e+12	0	0	0	0	0	0	0	0	0	0	0	0	0	0	0	0	0	0	0	0	0	0	0	0	0	0	0	0	0	0	0	0	0	0	0	0	0	0	0	0	0	0	0	0	0	0	0	0	0
7.4378e+12	0	0	0	0	0	0	0	0	0	0	0	0	0	0	0	0	0	0	0	0	0	0	0	0	0	0	0	0	0	0	0	0	0	0	0	0	0	0	0	0	0	0	0	0	0	0	0	0	0
7.4959e+12	0	0	0	0	0	0	0	0	0	0	0	0	0	0	0	0	0	0	0	0	0	0	0	0	0	0	0	0	0	0	0	0	0	0	0	0	0	0	0	0	0	0	0	0	0	0	0	0	0
7.554e+12	0	0	0	0	0	0	0	0	0	0	0	0	0	0	0	0	0	0	0	0	0	0	0	0	0	0	0	0	0	0	0	0	0	0	0	0	0	0	0	0	0	0	0	0	0	0	0	0	0
7.6122e+12	0	0	0	0	0	0	0	0	0	0	0	0	0	0	0	0	0	0	0	0	0	0	0	0	0	0	0	0	0	0	0	0	0	0	0	0	0	0	0	0	0	0	0	0	0	0	0	0	0
7.6703e+12	0	0	0	0	0	0	0	0	0	0	0	0	0	0	0	0	0	0	0	0	0	0	0	0	0	0	0	0	0	0	0	0	0	0	0	0	0	0	0	0	0	0	0	0	0	0	0	0	0
7.7284e+12	0	0	0	0	0	0	0	0	0	0	0	0	0	0	0	0	0	0	0	0	0	0	0	0	0	0	0	0	0	0	0	0	0	0	0	0	0	0	0	0	0	0	0	0	0	0	0	0	0
7.7865e+12	0	0	0	0	0	0	0	0	0	0	0	0	0	0	0	0	0	0	0	0	0	0	0	0	0	0	0	0	0	0	0	0	0	0	0	0	0	0	0	0	0	0	0	0	0	0	0	0	0
7.8446e+12	0	0	0	0	0	0	0	0	0	0	0	0	0	0	0	0	0	0	0	0	0	0	0	0	0	0	0	0	0	0	0	0	0	0	0	0	0	0	0	0	0	0	0	0	0	0	0	0	0
7.9027e+12	0	0	0	0	0	0	0	0	0	0	0	0	0	0	0	0	0	0	0	0	0	0	0	0	0	0	0	0	0	0	0	0	0	0	0	0	0	0	0	0	0	0	0	0	0	0	0	0	0
7.9608e+12	0	0	0	0	0	0	0	786.91	0	0	0	0	0	0	0	0	0	815.31	0	0	0	0	0	0	694.74	0	0	0	0	0	0	693.93	0	0	0	0	0	0	0	0	0	818.62	0	0	0	0	0	814.76	0
8.0189e+12	0	0	0	0	0	0	0	0	0	0	0	0	0	0	0	0	0	0	0	0	0	0	0	0	0	0	0	0	0	0	0	0	0	0	0	0	0	0	0	0	0	0	0	0	0	0	0	0	0
8.077e+12	0	0	0	0	0	0	0	0	0	0	0	0	0	0	0	0	0	0	0	0	0	0	0	0	0	0	0	0	0	0	0	0	0	0	0	0	0	0	0	0	0	0	0	0	0	0	0	0	0
8.1351e+12	0	0	0	0	0	0	0	0	0	0	0	0	0	0	0	0	0	0	0	0	0	0	0	0	0	0	0	0	0	0	0	0	0	0	0	0	0	0	0	0	0	0	0	0	0	0	0	0	0
8.1932e+12	0	0	0	0	0	0	0	0	0	0	0	0	0	0	0	0	0	0	0	0	0	0	0	0	0	0	0	0	0	0	0	0	0	0	0	0	0	0	0	0	0	0	0	0	0	0	0	0	0
8.2513e+12	0	0	0	0	0	0	0	0	0	0	0	0	0	0	0	0	0	0	0	0	0	0	0	0	0	0	0	0	0	0	0	0	0	0	0	0	0	0	0	0	0	0	0	0	0	0	0	0	0
8.3094e+12	0	0	0	0	0	0	0	0	0	0	0	0	0	0	0	0	0	0	0	0	0	0	0	0	0	0	0	0	0	0	0	0	0	0	0	0	0	0	0	0	0	0	0	0	0	0	0	0	0
8.3676e+12	0	0	0	0	0	0	0	0	0	0	0	0	0	0	0	0	0	689.82	0	0	0	0	0	0	0	0	0	0	0	0	0	0	0	0	0	0	0	0	0	0	0	692.75	0	0	0	0	0	0	0
8.4257e+12	0	0	0	0	0	0	0	0	0	0	0	0	0	0	0	0	0	0	0	0	0	0	0	0	0	0	0	0	0	0	0	0	0	0	0	0	0	0	0	0	0	0	0	0	0	0	0	0	0
8.4838e+12	0	0	0	0	0	0	0	0	0	0	0	0	0	0	0	0	0	0	0	0	0	0	0	0	0	0	0	0	0	0	0	0	0	0	0	0	0	0	0	0	0	0	0	0	0	0	0	0	0
8.5419e+12	0	0	0	0	0	0	0	0	0	0	0	0	0	0	0	0	0	0	0	0	0	0	0	0	0	0	0	0	0	0	0	0	0	0	0	0	0	0	0	0	0	0	0	0	0	0	0	0	0
8.6e+12	0	0	0	0	0	0	0	0	0	0	0	0	0	0	0	0	0	0	0	0	0	0	0	0	0	0	0	0	0	0	0	0	0	0	0	0	0	0	0	0	0	0	0	0	0	0	0	0	0
8.6581e+12	0	0	0	0	0	0	0	0	0	0	0	0	0	0	0	0	0	0	0	0	0	0	0	0	0	0	0	0	0	0	0	0	0	0	0	0	0	0	0	0	0	0	0	0	0	0	0	0	0
8.7162e+12	0	0	0	0	0	0	0	874.66	0	0	0	0	0	0	0	0	0	889.92	0	0	0	0	0	0	0	0	0	0	0	0	0	0	0	0	0	0	0	0	0	0	0	891.61	0	0	0	0	0	889.64	0
8.7743e+12	0	0	0	0	0	0	0	0	0	0	0	0	0	0	0	0	0	0	0	0	0	0	0	0	0	0	0	0	0	0	0	0	0	0	0	0	0	0	0	0	0	0	0	0	0	0	0	0	0
8.8324e+12	0	0	0	0	0	0	0	0	0	0	0	0	0	0	0	0	0	0	0	0	0	0	0	0	0	0	0	0	0	0	0	0	0	0	0	0	0	0	0	0	0	0	0	0	0	0	0	0	0
8.8905e+12	0	0	0	0	0	0	0	0	0	0	0	0	0	0	0	0	0	0	0	0	0	0	0	0	0	0	0	0	0	0	0	0	0	0	0	0	0	0	0	0	0	0	0	0	0	0	0	0	0
8.9486e+12	0	0	0	0	0	0	0	0	0	0	0	0	0	0	0	0	0	0	0	0	0	0	0	0	0	0	0	0	0	0	0	0	0	0	0	0	0	0	0	0	0	0	0	0	0	0	0	0	0
9.0067e+12	0	0	0	0	0	0	0	0	0	0	0	0	0	0	0	0	0	0	0	0	0	0	0	0	0	0	0	0	0	0	0	0	0	0	0	0	0	0	0	0	0	0	0	0	0	0	0	0	0
9.0649e+12	0	0	0	0	0	0	0	0	0	0	0	0	0	0	0	0	0	0	0	0	0	0	0	0	0	0	0	0	0	0	0	0	0	0	0	0	0	0	0	0	0	0	0	0	0	0	0	0	0
9.123e+12	0	0	0	0	0	0	0	0	0	0	0	0	0	0	0	0	0	697.91	0	0	0	0	0	0	692.52	0	0	0	0	0	0	691.63	0	0	0	0	0	0	0	0	0	701.48	0	0	0	0	0	697.48	0
9.1811e+12	0	0	0	0	0	0	0	0	0	0	0	0	0	0	0	0	0	0	0	0	0	0	0	0	0	0	0	0	0	0	0	0	0	0	0	0	0	0	0	0	0	0	0	0	0	0	0	0	0
9.2392e+12	0	0	0	0	0	0	0	0	0	0	0	0	0	0	0	0	0	0	0	0	0	0	0	0	0	0	0	0	0	0	0	0	0	0	0	0	0	0	0	0	0	0	0	0	0	0	0	0	0
9.2973e+12	0	0	0	0	0	0	0	0	0	0	0	0	0	0	0	0	0	0	0	0	0	0	0	0	0	0	0	0	0	0	0	0	0	0	0	0	0	0	0	0	0	0	0	0	0	0	0	0	0
9.3554e+12	0	0	0	0	0	0	0	0	0	0	0	0	0	0	0	0	0	0	0	0	0	0	0	0	0	0	0	0	0	0	0	0	0	0	0	0	0	0	0	0	0	0	0	0	0	0	0	0	0
9.4135e+12	0	0	0	0	0	0	0	0	0	0	0	0	0	0	0	0	0	0	0	0	0	0	0	0	0	0	0	0	0	0	0	0	0	0	0	0	0	0	0	0	0	0	0	0	0	0	0	0	0
9.4716e+12	0	0	0	0	0	0	0	967.04	0	0	0	0	0	0	0	0	0	970.14	0	0	0	0	0	0	0	0	0	0	0	0	0	0	0	0	0	0	0	0	0	0	0	970.52	0	0	0	0	0	970.07	0
9.5297e+12	0	0	0	0	0	0	0	0	0	0	0	0	0	0	0	0	0	0	0	0	0	0	0	0	0	0	0	0	0	0	0	0	0	0	0	0	0	0	0	0	0	0	0	0	0	0	0	0	0
9.5878e+12	0	0	0	0	0	0	0	0	0	0	0	0	0	0	0	0	0	0	0	0	0	0	0	0	0	0	0	0	0	0	0	0	0	0	0	0	0	0	0	0	0	0	0	0	0	0	0	0	0
9.6459e+12	0	0	0	0	0	0	0	0	0	0	0	0	0	0	0	0	0	0	0	0	0	0	0	0	0	0	0	0	0	0	0	0	0	0	0	0	0	0	0	0	0	0	0	0	0	0	0	0	0
9.704e+12	0	0	0	0	0	0	0	0	0	0	0	0	0	0	0	0	0	0	0	0	0	0	0	0	0	0	0	0	0	0	0	0	0	0	0	0	0	0	0	0	0	0	0	0	0	0	0	0	0
9.7622e+12	0	0	0	0	0	0	0	0	0	0	0	0	0	0	0	0	0	0	0	0	0	0	0	0	0	0	0	0	0	0	0	0	0	0	0	0	0	0	0	0	0	0	0	0	0	0	0	0	0
9.8203e+12	0	0	0	0	0	0	0	0	0	0	0	0	0	0	0	0	0	0	0	0	0	0	0	0	0	0	0	0	0	0	0	0	0	0	0	0	0	0	0	0	0	0	0	0	0	0	0	0	0
9.8784e+12	0	0	0	0	0	0	0	0	0	0	0	0	0	0	0	0	0	704.62	0	0	0	0	0	0	696.68	0	0	0	0	0	0	695.7	0	0	0	0	0	0	0	0	0	707.31	0	0	0	0	0	704.32	0
9.9365e+12	0	0	0	0	0	0	0	0	0	0	0	0	0	0	0	0	0	0	0	0	0	0	0	0	0	0	0	0	0	0	0	0	0	0	0	0	0	0	0	0	0	0	0	0	0	0	0	0	0
9.9946e+12	0	0	0	0	0	0	0	0	0	0	0	0	0	0	0	0	0	0	0	0	0	0	0	0	0	0	0	0	0	0	0	0	0	0	0	0	0	0	0	0	0	0	0	0	0	0	0	0	0
1.0053e+13	0	0	0	0	0	0	0	0	0	0	0	0	0	0	0	0	0	0	0	0	0	0	0	0	0	0	0	0	0	0	0	0	0	0	0	0	0	0	0	0	0	0	0	0	0	0	0	0	0
1.0111e+13	0	0	0	0	0	0	0	0	0	0	0	0	0	0	0	0	0	0	0	0	0	0	0	0	0	0	0	0	0	0	0	0	0	0	0	0	0	0	0	0	0	0	0	0	0	0	0	0	0
1.0169e+13	0	0	0	0	0	0	0	0	0	0	0	0	0	0	0	0	0	0	0	0	0	0	0	0	0	0	0	0	0	0	0	0	0	0	0	0	0	0	0	0	0	0	0	0	0	0	0	0	0
1.0227e+13	0	0	0	0	0	0	0	0	0	0	0	0	0	0	0	0	0	0	0	0	0	0	0	0	0	0	0	0	0	0	0	0	0	0	0	0	0	0	0	0	0	0	0	0	0	0	0	0	0
1.0285e+13	0	0	0	0	0	0	0	0	0	0	0	0	0	0	0	0	0	0	0	0	0	0	0	0	0	0	0	0	0	0	0	0	0	0	0	0	0	0	0	0	0	0	0	0	0	0	0	0	0
1.0343e+13	0	0	0	0	0	0	0	0	0	0	0	0	0	0	0	0	0	0	0	0	0	0	0	0	0	0	0	0	0	0	0	0	0	0	0	0	0	0	0	0	0	0	0	0	0	0	0	0	0
1.0401e+13	0	0	0	0	0	0	0	0	0	0	0	0	0	0	0	0	0	0	0	0	0	0	0	0	0	0	0	0	0	0	0	0	0	0	0	0	0	0	0	0	0	0	0	0	0	0	0	0	0
1.0459e+13	0	0	0	0	0	0	0	0	0	0	0	0	0	0	0	0	0	0	0	0	0	0	0	0	0	0	0	0	0	0	0	0	0	0	0	0	0	0	0	0	0	0	0	0	0	0	0	0	0
1.0518e+13	0	0	0	0	0	0	0	0	0	0	0	0	0	0	0	0	0	0	0	0	0	0	0	0	0	0	0	0	0	0	0	0	0	0	0	0	0	0	0	0	0	0	0	0	0	0	0	0	0
1.0576e+13	0	0	0	0	0	0	0	0	0	0	0	0	0	0	0	0	0	0	0	0	0	0	0	0	0	0	0	0	0	0	0	0	0	0	0	0	0	0	0	0	0	0	0	0	0	0	0	0	0
1.0634e+13	0	0	0	0	0	0	0	0	0	0	0	0	0	0	0	0	0	709.86	0	0	0	0	0	0	703.83	0	0	0	0	0	0	702.61	0	0	0	0	0	0	0	0	0	711.66	0	0	0	0	0	709.72	0
1.0692e+13	0	0	0	0	0	0	0	0	0	0	0	0	0	0	0	0	0	0	0	0	0	0	0	0	0	0	0	0	0	0	0	0	0	0	0	0	0	0	0	0	0	0	0	0	0	0	0	0	0
1.075e+13	0	0	0	0	0	0	0	0	0	0	0	0	0	0	0	0	0	0	0	0	0	0	0	0	0	0	0	0	0	0	0	0	0	0	0	0	0	0	0	0	0	0	0	0	0	0	0	0	0
1.0808e+13	0	0	0	0	0	0	0	0	0	0	0	0	0	0	0	0	0	0	0	0	0	0	0	0	0	0	0	0	0	0	0	0	0	0	0	0	0	0	0	0	0	0	0	0	0	0	0	0	0
1.0866e+13	0	0	0	0	0	0	0	0	0	0	0	0	0	0	0	0	0	0	0	0	0	0	0	0	0	0	0	0	0	0	0	0	0	0	0	0	0	0	0	0	0	0	0	0	0	0	0	0	0
1.0924e+13	0	0	0	0	0	0	0	0	0	0	0	0	0	0	0	0	0	0	0	0	0	0	0	0	0	0	0	0	0	0	0	0	0	0	0	0	0	0	0	0	0	0	0	0	0	0	0	0	0
1.0982e+13	0	0	0	0	0	0	0	0	0	0	0	0	0	0	0	0	0	0	0	0	0	0	0	0	0	0	0	0	0	0	0	0	0	0	0	0	0	0	0	0	0	0	0	0	0	0	0	0	0
1.1041e+13	0	0	0	0	0	0	0	0	0	0	0	0	0	0	0	0	0	0	0	0	0	0	0	0	693.72	0	0	0	0	0	0	693.1	0	0	0	0	0	0	0	0	0	693.06	0	0	0	0	0	0	0
1.1099e+13	0	0	0	0	0	0	0	0	0	0	0	0	0	0	0	0	0	0	0	0	0	0	0	0	0	0	0	0	0	0	0	0	0	0	0	0	0	0	0	0	0	0	0	0	0	0	0	0	0
1.1157e+13	0	0	0	0	0	0	0	0	0	0	0	0	0	0	0	0	0	0	0	0	0	0	0	0	0	0	0	0	0	0	0	0	0	0	0	0	0	0	0	0	0	0	0	0	0	0	0	0	0
1.1215e+13	0	0	0	0	0	0	0	0	0	0	0	0	0	0	0	0	0	0	0	0	0	0	0	0	0	0	0	0	0	0	0	0	0	0	0	0	0	0	0	0	0	0	0	0	0	0	0	0	0
1.1273e+13	0	0	0	0	0	0	0	0	0	0	0	0	0	0	0	0	0	0	0	0	0	0	0	0	0	0	0	0	0	0	0	0	0	0	0	0	0	0	0	0	0	0	0	0	0	0	0	0	0
1.1331e+13	0	0	0	0	0	0	0	0	0	0	0	0	0	0	0	0	0	0	0	0	0	0	0	0	0	0	0	0	0	0	0	0	0	0	0	0	0	0	0	0	0	0	0	0	0	0	0	0	0
1.1389e+13	0	0	0	0	0	0	0	692.25	0	0	0	0	0	0	0	0	0	714.73	0	0	0	0	0	0	706.37	0	0	0	0	0	0	705.55	0	0	0	0	0	0	0	0	0	717.05	0	0	0	0	0	714.46	0
1.1447e+13	0	0	0	0	0	0	0	0	0	0	0	0	0	0	0	0	0	0	0	0	0	0	0	0	0	0	0	0	0	0	0	0	0	0	0	0	0	0	0	0	0	0	0	0	0	0	0	0	0
1.1505e+13	0	0	0	0	0	0	0	0	0	0	0	0	0	0	0	0	0	0	0	0	0	0	0	0	0	0	0	0	0	0	0	0	0	0	0	0	0	0	0	0	0	0	0	0	0	0	0	0	0
1.1563e+13	0	0	0	0	0	0	0	0	0	0	0	0	0	0	0	0	0	0	0	0	0	0	0	0	0	0	0	0	0	0	0	0	0	0	0	0	0	0	0	0	0	0	0	0	0	0	0	0	0
1.1622e+13	0	0	0	0	0	0	0	0	0	0	0	0	0	0	0	0	0	0	0	0	0	0	0	0	0	0	0	0	0	0	0	0	0	0	0	0	0	0	0	0	0	0	0	0	0	0	0	0	0
1.168e+13	0	0	0	0	0	0	0	0	0	0	0	0	0	0	0	0	0	0	0	0	0	0	0	0	0	0	0	0	0	0	0	0	0	0	0	0	0	0	0	0	0	0	0	0	0	0	0	0	0
1.1738e+13	0	0	0	0	0	0	0	0	0	0	0	0	0	0	0	0	0	0	0	0	0	0	0	0	0	0	0	0	0	0	0	0	0	0	0	0	0	0	0	0	0	0	0	0	0	0	0	0	0
1.1796e+13	0	0	0	0	0	0	0	0	0	0	0	0	0	0	0	0	0	694.47	0	0	0	0	0	0	698.84	0	0	0	0	0	0	697.57	0	0	0	0	0	0	0	0	0	698.71	0	0	0	0	0	693.95	0
1.1854e+13	0	0	0	0	0	0	0	0	0	0	0	0	0	0	0	0	0	0	0	0	0	0	0	0	0	0	0	0	0	0	0	0	0	0	0	0	0	0	0	0	0	0	0	0	0	0	0	0	0
1.1912e+13	0	0	0	0	0	0	0	0	0	0	0	0	0	0	0	0	0	0	0	0	0	0	0	0	0	0	0	0	0	0	0	0	0	0	0	0	0	0	0	0	0	0	0	0	0	0	0	0	0
1.197e+13	0	0	0	0	0	0	0	0	0	0	0	0	0	0	0	0	0	0	0	0	0	0	0	0	0	0	0	0	0	0	0	0	0	0	0	0	0	0	0	0	0	0	0	0	0	0	0	0	0
1.2028e+13	0	0	0	0	0	0	0	0	0	0	0	0	0	0	0	0	0	0	0	0	0	0	0	0	0	0	0	0	0	0	0	0	0	0	0	0	0	0	0	0	0	0	0	0	0	0	0	0	0
1.2086e+13	0	0	0	0	0	0	0	0	0	0	0	0	0	0	0	0	0	0	0	0	0	0	0	0	0	0	0	0	0	0	0	0	0	0	0	0	0	0	0	0	0	0	0	0	0	0	0	0	0
1.2145e+13	0	690.38	0	0	0	0	0	698.58	0	0	0	0	0	0	0	0	0	720.17	0	0	0	0	0	0	714.28	0	0	0	0	0	0	712.81	0	0	0	0	0	0	0	0	0	722.42	0	0	0	0	0	719.57	0
1.2203e+13	0	0	0	0	0	0	0	0	0	0	0	0	0	0	0	0	0	0	0	0	0	0	0	0	694.31	0	0	0	0	0	0	693.33	0	0	0	0	0	0	0	0	0	0	0	0	0	0	0	0	0
1.2261e+13	0	0	0	0	0	0	0	0	0	0	0	0	0	0	0	0	0	0	0	0	0	0	0	0	0	0	0	0	0	0	0	0	0	0	0	0	0	0	0	0	0	0	0	0	0	0	0	0	0
1.2319e+13	0	0	0	0	0	0	0	0	0	0	0	0	0	0	0	0	0	0	0	0	0	0	0	0	0	0	0	0	0	0	0	0	0	0	0	0	0	0	0	0	0	0	0	0	0	0	0	0	0
1.2377e+13	0	0	0	0	0	0	0	0	0	0	0	0	0	0	0	0	0	0	0	0	0	0	0	0	0	0	0	0	0	0	0	0	0	0	0	0	0	0	0	0	0	0	0	0	0	0	0	0	0
1.2435e+13	0	0	0	0	0	0	0	0	0	0	0	0	0	0	0	0	0	0	0	0	0	0	0	0	0	0	0	0	0	0	0	0	0	0	0	0	0	0	0	0	0	0	0	0	0	0	0	0	0
1.2493e+13	0	0	0	0	0	0	0	0	0	0	0	0	0	0	0	0	0	0	0	0	0	0	0	0	0	0	0	0	0	0	0	0	0	0	0	0	0	0	0	0	0	0	0	0	0	0	0	0	0
1.2551e+13	0	0	0	0	0	0	0	0	0	0	0	0	0	0	0	0	0	699.17	0	0	0	0	0	0	702.21	0	0	0	0	0	0	701.97	0	0	0	0	0	0	0	0	0	701.47	0	0	0	0	0	698.49	0
1.2609e+13	0	0	0	0	0	0	0	0	0	0	0	0	0	0	0	0	0	0	0	0	0	0	0	0	689.89	0	0	0	0	0	0	0	0	0	0	0	0	0	0	0	0	0	0	0	0	0	0	0	0
1.2668e+13	0	0	0	0	0	0	0	0	0	0	0	0	0	0	0	0	0	0	0	0	0	0	0	0	0	0	0	0	0	0	0	0	0	0	0	0	0	0	0	0	0	0	0	0	0	0	0	0	0
1.2726e+13	0	0	0	0	0	0	0	0	0	0	0	0	0	0	0	0	0	0	0	0	0	0	0	0	0	0	0	0	0	0	0	0	0	0	0	0	0	0	0	0	0	0	0	0	0	0	0	0	0
1.2784e+13	0	0	0	0	0	0	0	0	0	0	0	0	0	0	0	0	0	0	0	0	0	0	0	0	0	0	0	0	0	0	0	0	0	0	0	0	0	0	0	0	0	0	0	0	0	0	0	0	0
1.2842e+13	0	0	0	0	0	0	0	0	0	0	0	0	0	0	0	0	0	0	0	0	0	0	0	0	0	0	0	0	0	0	0	0	0	0	0	0	0	0	0	0	0	0	0	0	0	0	0	0	0
1.29e+13	0	692.96	0	0	0	0	0	705.58	0	0	0	0	0	0	0	0	0	726.3	0	0	0	0	0	0	715.17	0	0	0	0	0	0	714.24	0	0	0	0	0	0	0	0	0	728.38	0	0	0	0	0	726.43	0
1.2958e+13	0	0	0	0	0	0	0	0	0	0	0	0	0	0	0	0	0	0	0	0	0	0	0	0	696.83	0	0	0	0	0	0	696.22	0	0	0	0	0	0	0	0	0	692.56	0	0	0	0	0	0	0
1.3016e+13	0	0	0	0	0	0	0	0	0	0	0	0	0	0	0	0	0	0	0	0	0	0	0	0	0	0	0	0	0	0	0	0	0	0	0	0	0	0	0	0	0	0	0	0	0	0	0	0	0
1.3074e+13	0	0	0	0	0	0	0	0	0	0	0	0	0	0	0	0	0	0	0	0	0	0	0	0	0	0	0	0	0	0	0	0	0	0	0	0	0	0	0	0	0	0	0	0	0	0	0	0	0
1.3132e+13	0	0	0	0	0	0	0	0	0	0	0	0	0	0	0	0	0	0	0	0	0	0	0	0	0	0	0	0	0	0	0	0	0	0	0	0	0	0	0	0	0	0	0	0	0	0	0	0	0
1.3191e+13	0	0	0	0	0	0	0	0	0	0	0	0	0	0	0	0	0	0	0	0	0	0	0	0	0	0	0	0	0	0	0	0	0	0	0	0	0	0	0	0	0	0	0	0	0	0	0	0	0
1.3249e+13	0	0	0	0	0	0	0	0	0	0	0	0	0	0	0	0	0	0	0	0	0	0	0	0	0	0	0	0	0	0	0	0	0	0	0	0	0	0	0	0	0	0	0	0	0	0	0	0	0
1.3307e+13	0	0	0	0	0	0	0	0	0	0	0	0	0	0	0	0	0	702.07	0	0	0	0	0	0	705.98	0	0	0	0	0	0	704.79	0	0	0	691.38	0	0	0	0	0	706.01	0	0	0	0	0	701.83	0
1.3365e+13	0	0	0	0	0	0	0	0	0	0	0	0	0	0	0	0	0	0	0	0	0	0	0	0	694.09	0	0	0	0	0	0	692.56	0	0	0	0	0	0	0	0	0	0	0	0	0	0	0	0	0
1.3423e+13	0	0	0	0	0	0	0	0	0	0	0	0	0	0	0	0	0	0	0	0	0	0	0	0	0	0	0	0	0	0	0	0	0	0	0	0	0	0	0	0	0	0	0	0	0	0	0	0	0
1.3481e+13	0	0	0	0	0	0	0	0	0	0	0	0	0	0	0	0	0	0	0	0	0	0	0	0	0	0	0	0	0	0	0	0	0	0	0	0	0	0	0	0	0	0	0	0	0	0	0	0	0
1.3539e+13	0	0	0	0	0	0	0	0	0	0	0	0	0	0	0	0	0	0	0	0	0	0	0	0	0	0	0	0	0	0	0	0	0	0	0	0	0	0	0	0	0	0	0	0	0	0	0	0	0
1.3597e+13	0	0	0	0	0	0	0	0	0	0	0	0	0	0	0	0	0	0	0	0	0	0	0	0	0	0	0	0	0	0	0	0	0	0	0	0	0	0	0	0	0	0	0	0	0	0	0	0	0
1.3655e+13	0	696.64	0	0	0	0	0	713.49	0	0	0	0	0	0	0	0	0	732.23	0	0	0	0	0	0	723.49	0	0	0	0	0	0	721.26	0	0	0	690.23	0	0	0	0	0	736.6	0	0	0	0	0	731.88	0
1.3713e+13	0	0	0	0	0	0	0	0	0	0	0	0	0	0	0	0	0	692.09	0	0	0	0	0	0	701.5	0	0	0	0	690.54	0	700.16	0	0	0	692.67	0	0	0	0	0	697.37	0	0	0	0	0	691.38	0
1.3772e+13	0	0	0	0	0	0	0	0	0	0	0	0	0	0	0	0	0	0	0	0	0	0	0	0	692.69	0	0	0	0	690.47	0	690.62	0	0	0	0	0	0	0	0	0	0	0	0	0	0	0	0	0
1.383e+13	0	0	0	0	0	0	0	0	0	0	0	0	0	0	0	0	0	0	0	0	0	0	0	0	0	0	0	0	0	0	0	0	0	0	0	0	0	0	0	0	0	0	0	0	0	0	0	0	0
1.3888e+13	0	0	0	0	0	0	0	0	0	0	0	0	0	0	0	0	0	0	0	0	0	0	0	0	0	0	0	0	0	0	0	0	0	0	0	0	0	0	0	0	0	0	0	0	0	0	0	0	0
1.3946e+13	0	0	0	0	0	0	0	0	0	0	0	0	0	0	0	0	0	0	0	0	0	0	0	0	0	0	0	0	0	0	0	0	0	0	0	0	0	0	0	0	0	0	0	0	0	0	0	0	0
1.4004e+13	0	0	0	0	0	0	0	0	0	0	0	0	0	0	0	0	0	0	0	0	0	0	0	0	0	0	0	0	0	0	0	0	0	0	0	0	0	0	0	0	0	0	0	0	0	0	0	0	0
1.4062e+13	0	0	0	0	0	0	0	0	0	0	0	0	0	0	0	0	0	705.66	0	0	0	0	0	0	710.68	0	0	0	0	690.59	0	709.93	0	0	0	695.84	0	0	0	0	0	709.09	0	0	0	0	0	704.87	0
1.412e+13	0	0	0	0	0	0	0	0	0	0	0	0	0	0	0	0	0	0	0	0	0	0	0	0	698.6	0	0	0	0	693.14	0	697.73	0	0	0	692.98	0	0	0	0	0	690.81	0	0	0	0	0	0	0
1.4178e+13	0	0	0	0	0	0	0	0	0	0	0	0	0	0	0	0	0	0	0	0	0	0	0	0	690.76	0	0	0	0	692.17	0	0	0	0	0	0	0	0	0	0	0	0	0	0	0	0	0	0	0
1.4236e+13	0	0	0	0	0	0	0	0	0	0	0	0	0	0	0	0	0	0	0	0	0	0	0	0	0	0	0	0	0	690.14	0	0	0	0	0	0	0	0	0	0	0	0	0	0	0	0	0	0	0
1.4295e+13	0	0	0	0	0	0	0	0	0	0	0	0	0	0	0	0	0	0	0	0	0	0	0	0	0	0	0	0	0	0	0	0	0	0	0	0	0	0	0	0	0	0	0	0	0	0	0	0	0
1.4353e+13	0	0	0	0	0	0	0	0	0	0	0	0	0	0	0	0	0	0	0	0	0	0	0	0	0	0	0	0	0	0	0	0	0	0	0	0	0	0	0	0	0	0	0	0	0	0	0	0	0
1.4411e+13	0	698.48	0	0	0	0	0	722.96	0	0	0	0	0	0	0	0	0	742.44	0	0	0	0	0	0	722.94	0	0	0	0	0	0	727.11	0	0	0	690.86	0	0	0	0	0	743.08	0	0	0	0	0	741.54	0
1.4469e+13	0	0	0	0	0	0	0	0	0	0	0	0	0	0	0	0	0	696.75	0	0	0	0	0	0	703.91	0	0	0	0	695.36	0	703.81	0	0	0	695.89	0	0	0	0	0	699.7	0	0	0	0	0	695.82	0
1.4527e+13	0	0	0	0	0	0	0	0	0	0	0	0	0	0	0	0	0	0	0	0	0	0	0	0	695.89	0	0	0	0	695.85	0	695.38	0	0	0	692.09	0	0	0	0	0	0	0	0	0	0	0	0	0
1.4585e+13	0	0	0	0	0	0	0	0	0	0	0	0	0	0	0	0	0	0	0	0	0	0	0	0	0	0	0	0	0	694.26	0	0	0	0	0	0	0	0	0	0	0	0	0	0	0	0	0	0	0
1.4643e+13	0	0	0	0	0	0	0	0	0	0	0	0	0	0	0	0	0	0	0	0	0	0	0	0	0	0	0	0	0	692.02	0	0	0	0	0	0	0	0	0	0	0	0	0	0	0	0	0	0	0
1.4701e+13	0	0	0	0	0	0	0	0	0	0	0	0	0	0	0	0	0	0	0	0	0	0	0	0	0	0	0	0	0	0	0	0	0	0	0	0	0	0	0	0	0	0	0	0	0	0	0	0	0
1.4759e+13	0	0	0	0	0	0	0	0	0	0	0	0	0	0	0	0	0	0	0	0	0	0	0	0	0	0	0	0	0	0	0	0	0	0	0	0	0	0	0	0	0	0	0	0	0	0	0	0	0
1.4818e+13	0	0	0	0	0	0	0	0	0	0	0	0	0	0	0	0	0	709.46	0	0	0	0	0	0	711.51	0	0	0	0	693.12	0	711.16	0	0	0	696.59	0	0	0	0	0	711.8	0	0	0	0	0	709.01	0
1.4876e+13	0	0	0	0	0	0	0	0	0	0	0	0	0	0	0	0	0	0	0	0	0	0	0	0	700.24	0	0	0	0	696.79	0	699.68	0	0	0	695.03	0	0	0	0	0	694.48	0	0	0	0	0	0	0
1.4934e+13	0	0	0	0	0	0	0	0	0	0	0	0	0	0	0	0	0	0	0	0	0	0	0	0	693.65	0	0	0	0	695.89	0	692.87	0	0	0	690.97	0	0	0	0	0	0	0	0	0	0	0	0	0
1.4992e+13	0	0	0	0	0	0	0	0	0	0	0	0	0	0	0	0	0	0	0	0	0	0	0	0	0	0	0	0	0	694.27	0	0	0	0	0	0	0	0	0	0	0	0	0	0	0	0	0	0	0
1.505e+13	0	0	0	0	0	0	0	0	0	0	0	0	0	0	0	0	0	0	0	0	0	0	0	0	0	0	0	0	0	692.26	0	0	0	0	0	0	0	0	0	0	0	0	0	0	0	0	0	0	0
1.5108e+13	0	0	0	0	0	0	0	0	0	0	0	0	0	0	0	0	0	0	0	0	0	0	0	0	0	0	0	0	0	0	0	0	0	0	0	0	0	0	0	0	0	0	0	0	0	0	0	0	0
1.5166e+13	0	702.58	0	0	0	0	0	733.98	0	0	0	0	0	0	0	0	0	752.48	0	0	0	0	0	0	729.7	0	0	0	0	0	0	726.84	0	0	0	691.13	0	0	0	0	0	756.2	0	0	0	0	0	752.32	0
1.5224e+13	0	0	0	0	0	0	0	0	0	0	0	0	0	0	0	0	0	699.26	0	0	0	0	0	0	706.5	0	0	0	0	697.87	0	705.37	0	0	0	698.26	0	0	0	0	0	703.1	0	0	0	0	0	698.88	0
1.5282e+13	0	0	0	0	0	0	0	0	0	0	0	0	0	0	0	0	0	0	0	0	0	0	0	0	698.48	0	0	0	0	698.13	0	697.41	0	0	0	694.62	0	0	0	0	0	690.31	0	690.55	0	0	0	0	0
1.5341e+13	0	0	0	0	0	0	0	0	0	0	0	0	0	0	0	0	0	0	0	0	0	0	0	0	692.61	0	0	0	0	696.79	0	690.96	0	0	0	690.47	0	0	0	0	0	0	0	690.52	0	0	0	0	0
1.5399e+13	0	0	0	0	0	0	0	0	0	0	0	0	0	0	0	0	0	0	0	0	0	0	0	0	0	0	0	0	0	695.03	0	0	0	0	0	0	0	0	0	0	0	0	0	0	0	0	0	0	0
1.5457e+13	0	0	0	0	0	0	0	0	0	0	0	0	0	0	0	0	0	0	0	0	0	0	0	0	0	0	0	0	0	693.04	0	0	0	0	0	0	0	0	0	0	0	0	0	0	0	0	0	0	0
1.5515e+13	0	0	0	0	0	0	0	0	0	0	0	0	0	0	0	0	0	0	0	0	0	0	0	0	0	0	0	0	0	690.29	0	0	0	0	0	0	0	0	0	0	0	0	0	0	0	0	0	0	0
1.5573e+13	0	690.94	0	0	0	0	0	0	0	0	0	0	0	0	0	0	0	712.01	0	0	0	0	0	0	716.52	0	0	0	0	697.11	0	714.7	0	0	0	700.46	0	0	0	0	0	716.54	0	0	0	0	0	711.77	0
1.5631e+13	0	0	0	0	0	0	0	0	0	0	0	0	0	0	0	0	0	693.09	0	0	0	0	0	0	704.04	0	0	0	0	700.74	0	702.57	0	0	0	698.39	0	0	0	0	0	698.22	0	691.21	0	0	0	692.37	0
1.5689e+13	0	0	0	0	0	0	0	0	0	0	0	0	0	0	0	0	0	0	0	0	0	0	0	0	697.65	0	0	0	0	699.78	0	696.14	0	0	0	694.67	0	0	0	0	0	0	0	692.02	0	0	0	0	0
1.5747e+13	0	0	0	0	0	0	0	0	0	0	0	0	0	0	0	0	0	0	0	0	0	0	0	0	692.2	0	0	0	0	698.11	0	0	0	0	0	690.34	0	0	0	0	0	0	0	691.51	0	0	0	0	0
1.5805e+13	0	0	0	0	0	0	0	0	0	0	0	0	0	0	0	0	0	0	0	0	0	0	0	0	0	0	0	0	0	696.31	0	0	0	0	0	0	0	0	0	0	0	0	0	690.36	0	0	0	0	0
1.5863e+13	0	0	0	0	0	0	0	0	0	0	0	0	0	0	0	0	0	0	0	0	0	0	0	0	0	0	0	0	0	694.41	0	0	0	0	0	0	0	0	0	0	0	0	0	0	0	0	0	0	0
1.5922e+13	0	701.75	0	0	0	0	0	749.24	0	0	0	0	0	0	0	0	0	768.7	0	0	0	0	0	0	739.04	0	0	0	0	692.8	0	735.35	0	0	0	692.62	0	0	0	0	0	776.46	0	0	0	0	0	768.17	0
1.598e+13	0	0	0	0	0	0	0	0	0	0	0	0	0	0	0	0	0	701.77	0	0	0	0	0	0	710.97	0	0	0	0	703.63	0	709.45	0	0	0	702.29	0	0	0	0	0	706.51	0	691.39	0	0	0	701.22	0
1.6038e+13	0	0	0	0	0	0	0	0	0	0	0	0	0	0	0	0	0	0	0	0	0	0	0	0	702.47	0	0	0	0	703.45	0	701.05	0	0	0	698.45	0	0	0	0	0	694.48	0	693.71	0	0	0	0	0
1.6096e+13	0	0	0	0	0	0	0	0	0	0	0	0	0	0	0	0	0	0	0	0	0	0	0	0	697.1	0	0	0	0	701.77	0	695.57	0	0	0	694.91	0	0	0	0	0	0	0	693.79	0	0	0	0	0
1.6154e+13	0	0	0	0	0	0	0	0	0	0	0	0	0	0	0	0	0	0	0	0	0	0	0	0	691.91	0	0	0	0	699.9	0	0	0	0	0	690.71	0	0	0	0	0	0	0	692.9	0	0	0	0	0
1.6212e+13	0	0	0	0	0	0	0	0	0	0	0	0	0	0	0	0	0	0	0	0	0	0	0	0	0	0	0	0	0	698.03	0	0	0	0	0	0	0	0	0	0	0	0	0	691.56	0	0	0	0	0
1.627e+13	0	0	0	0	0	0	0	0	0	0	0	0	0	0	0	0	0	0	0	0	0	0	0	0	0	0	0	0	0	696.13	0	0	0	0	0	0	0	0	0	0	0	0	0	0	0	0	0	0	0
1.6328e+13	0	693.63	0	0	0	0	0	0	0	0	0	0	0	0	0	0	0	715.13	0	0	0	0	0	0	720.56	0	0	0	0	702.29	0	720.22	0	0	0	704.98	0	0	0	0	0	719.66	0	690.87	0	0	0	714.2	0
1.6386e+13	0	0	0	0	0	0	0	0	0	0	0	0	0	0	0	0	0	696.39	0	0	0	0	0	0	707.13	0	0	0	0	706.08	0	706.38	0	0	0	701.97	0	0	0	690.29	0	700.67	0	695.29	0	0	0	695.41	0
1.6445e+13	0	0	0	0	0	0	0	0	0	0	0	0	0	0	0	0	0	0	0	0	0	0	0	0	700.9	0	0	0	0	704.78	0	699.92	0	0	0	698.28	0	0	0	691.27	0	690.89	0	696.11	0	0	0	0	0
1.6503e+13	0	0	0	0	0	0	0	0	0	0	0	0	0	0	0	0	0	0	0	0	0	0	0	0	696.22	0	0	0	0	702.9	0	694.97	0	0	0	694.86	0	0	0	691.74	0	0	0	695.63	0	0	0	0	0
1.6561e+13	0	0	0	0	0	0	0	0	0	0	0	0	0	0	0	0	0	0	0	0	0	0	0	0	691.09	0	0	0	0	701	0	0	0	0	0	690.69	0	0	0	691.69	0	0	0	694.64	0	0	0	0	0
1.6619e+13	0	0	0	0	0	0	0	0	0	0	0	0	0	0	0	0	0	0	0	0	0	0	0	0	0	0	0	0	0	699.15	0	0	0	0	0	0	0	0	0	691.27	0	0	0	693.36	0	0	0	0	0
1.6677e+13	0	703.51	0	0	0	0	0	774.05	0	0	0	0	0	0	0	0	0	802.48	0	0	0	0	0	0	730.3	0	0	0	0	697.62	0	738.9	0	0	0	690.91	0	0	0	693.36	0	805.85	0	693.03	0	0	0	801.01	0
1.6735e+13	0	0	0	0	0	0	0	0	0	0	0	0	0	0	0	0	0	704.94	0	0	0	0	0	0	712.44	0	0	0	0	707.58	0	712.51	0	0	0	704.54	0	0	0	692.69	0	708.24	0	696.88	0	0	0	704.07	0
1.6793e+13	0	0	0	0	0	0	0	0	0	0	0	0	0	0	0	0	0	691.9	0	0	0	0	0	0	704.33	0	0	0	0	707.44	0	703.9	0	0	0	701.03	0	0	0	693.3	0	696.84	0	698.92	0	0	0	690.72	0
1.6851e+13	0	0	0	0	0	0	0	0	0	0	0	0	0	0	0	0	0	0	0	0	0	0	0	0	699.36	0	0	0	0	705.63	0	698.66	0	0	0	697.67	0	0	0	693.82	0	0	0	698.69	0	0	0	0	0
1.6909e+13	0	0	0	0	0	0	0	0	0	0	0	0	0	0	0	0	0	0	0	0	0	0	0	0	695.17	0	0	0	0	703.67	0	694.1	0	0	0	694.48	0	0	0	693.87	0	0	0	697.72	0	0	0	0	0
1.6968e+13	0	0	0	0	0	0	0	0	0	0	0	0	0	0	0	0	0	0	0	0	0	0	0	0	690.12	0	0	0	0	701.77	0	0	0	0	0	690.04	0	0	0	693.58	0	0	0	696.5	0	0	0	0	0
1.7026e+13	0	0	0	0	0	0	0	0	0	0	0	0	0	0	0	0	0	0	0	0	0	0	0	0	0	0	0	0	0	699.94	0	0	0	0	0	0	0	0	0	693.04	0	0	0	695.11	0	0	0	0	0
1.7084e+13	0	695.94	0	0	0	0	0	690.95	0	0	0	0	0	0	0	0	0	719.65	0	0	0	0	690.62	0	721.85	0	0	0	0	705.84	0	721.27	0	0	0	705.12	0	0	0	694.77	0	721.43	0	696.51	0	0	0	718.72	0
1.7142e+13	0	0	0	0	0	0	0	0	0	0	0	0	0	0	0	0	0	699.25	0	0	0	0	690.14	0	708.63	0	0	0	0	709.29	0	707.98	0	0	0	703.53	0	0	0	695.01	0	702.62	0	700.43	0	0	0	698.51	0
1.72e+13	0	0	0	0	0	0	0	0	0	0	0	0	0	0	0	0	0	0	0	0	0	0	690.03	0	702.65	0	0	0	0	707.81	0	701.89	0	0	0	700.14	0	0	0	695.71	0	693.93	0	700.91	0	0	0	0	0
1.7258e+13	0	0	690.05	0	0	0	0	0	0	0	0	0	0	0	0	0	0	0	0	0	0	0	690.14	0	698.41	0	0	0	0	705.84	0	697.44	0	0	0	697.13	0	0	0	695.95	0	0	0	700.16	0	0	0	0	0
1.7316e+13	0	0	690.1	0	0	0	0	0	0	0	0	0	0	0	0	0	0	0	0	0	0	0	690.18	0	694.54	0	0	0	0	703.89	0	693.22	0	0	0	694.18	0	0	0	695.78	0	0	0	699.01	0	0	0	0	0
1.7374e+13	0	0	0	0	0	0	0	0	0	0	0	0	0	0	0	0	0	0	0	0	0	0	690.08	0	0	0	0	0	0	702.03	0	0	0	0	0	0	0	0	0	695.32	0	0	0	697.71	0	0	0	0	0
1.7432e+13	0	703.44	692.44	0	0	0	0	824.44	0	0	0	0	0	0	0	0	0	855.57	0	0	0	0	692.79	0	732.27	0	0	0	0	700.16	0	726.81	0	0	0	0	0	0	0	697.07	0	856.81	0	697.46	0	0	0	854.91	0
1.7491e+13	0	0	691.7	0	0	0	0	0	0	0	0	0	0	0	0	0	0	707.49	0	0	0	0	692.22	0	715.48	0	0	0	0	709.95	0	713.77	0	0	0	706.6	0	0	0	696.55	0	710.67	0	700.85	0	0	0	706.96	0
1.7549e+13	0	0	691.68	0	0	0	0	0	0	0	0	0	0	0	0	0	0	694.96	0	0	0	0	691.9	0	706.92	0	0	0	0	709.56	0	705.49	0	0	0	703.01	0	0	0	697.23	0	699.29	0	702.76	0	0	0	694.1	0
1.7607e+13	0	0	692	0	0	0	0	0	0	0	0	0	0	0	0	0	0	0	0	0	0	0	691.91	0	701.99	0	0	0	0	707.65	0	700.61	0	0	0	699.84	0	0	0	697.61	0	691.58	0	702.37	0	0	0	0	0
1.7665e+13	0	0	692.16	0	0	0	0	0	0	0	0	0	0	0	0	0	0	0	0	0	0	0	691.97	0	698.13	0	0	0	0	705.66	0	696.67	0	0	0	697.01	0	0	0	697.51	0	0	0	701.3	0	0	0	0	0
1.7723e+13	0	0	692.06	0	0	0	0	0	0	0	0	0	0	0	0	0	0	0	0	0	0	0	691.9	0	694.44	0	0	0	0	703.76	0	692.5	0	0	0	694.17	0	0	0	697.1	0	0	0	700.02	0	0	0	0	0
1.7781e+13	0	0	691.72	0	0	0	0	0	0	0	0	0	0	0	0	0	0	0	0	0	0	0	691.69	0	0	0	0	0	0	701.95	0	0	0	0	0	0	0	0	0	696.5	0	0	0	698.67	0	0	0	0	0
1.7839e+13	0	698.7	693.99	0	0	0	0	695.36	0	0	0	0	0	0	0	0	0	722.54	0	0	0	0	694.11	0	728.01	0	0	0	0	707.28	0	725.23	0	0	0	709.02	0	0	0	697.87	0	726.06	0	699.9	0	0	0	722.31	0
1.7897e+13	0	0	693.6	0	0	0	0	0	0	0	0	0	0	0	0	0	0	701.33	0	0	0	0	693.65	0	712.59	0	0	0	0	711.02	0	710.52	0	0	0	706.69	0	0	0	698.15	0	705.52	0	703.87	0	0	0	700.8	0
1.7955e+13	0	0	693.76	0	0	0	0	0	0	0	0	0	0	0	0	0	0	691.27	0	0	0	0	693.55	0	706.12	0	0	0	0	709.5	0	704.28	0	0	0	703.03	0	0	0	698.82	0	697.03	0	704.19	0	0	0	690.22	0
1.8013e+13	0	0	693.91	0	0	0	0	0	0	0	0	0	0	0	0	0	0	0	0	0	0	0	693.58	0	701.78	0	0	0	0	707.52	0	700.03	0	0	0	699.99	0	0	0	698.95	0	0	0	703.27	0	0	0	0	0
1.8072e+13	0	0	693.86	0	0	0	0	0	0	0	0	0	0	0	0	0	0	0	0	0	0	0	693.55	0	698.16	0	0	0	0	705.59	0	696.34	0	0	0	697.24	0	0	0	698.66	0	0	0	702	0	0	0	0	0
1.813e+13	0	0	693.6	0	0	0	0	0	0	0	0	0	0	0	0	0	0	0	0	0	0	0	693.4	0	694.6	0	0	0	0	703.75	0	692.25	0	0	0	694.44	0	0	0	698.12	0	0	0	700.63	0	0	0	0	0
1.8188e+13	0	0	695.85	0	0	0	0	892.27	0	0	0	0	0	0	0	0	0	910.18	0	0	0	0	695.81	0	728.05	0	0	0	0	701.59	690.12	722.89	0	0	0	690.88	0	0	0	699.47	0	912.54	0	700.11	0	0	0	909.75	0
1.8246e+13	0	0	695.16	0	0	0	0	0	0	0	0	0	0	0	0	0	0	709.37	0	0	0	0	695.28	0	720.57	0	0	0	0	711.65	0	718.17	0	0	0	711.25	0	0	0	698.93	0	713.92	0	703.43	0	0	0	709.09	0
1.8304e+13	0	0	695.12	0	0	0	0	0	0	0	0	0	0	0	0	0	0	697.16	0	0	0	0	695	0	711.04	0	0	0	0	711.36	0	708.98	0	0	0	706.9	0	0	0	699.71	0	702.12	0	705.25	0	0	0	696.6	0
1.8362e+13	0	0	695.33	0	0	0	0	0	0	0	0	0	0	0	0	0	0	0	0	0	0	0	695	0	705.66	0	0	0	0	709.44	0	703.8	0	0	0	703.33	0	0	0	700.16	0	695.06	0	704.76	0	0	0	0	0
1.842e+13	0	0	695.36	0	0	0	0	0	0	0	0	0	0	0	0	0	0	0	0	0	0	0	695.02	0	701.71	0	0	0	0	707.46	0	699.89	0	0	0	700.37	0	0	0	700.07	0	0	0	703.62	0	0	0	0	0
1.8478e+13	0	0	695.17	0	0	0	0	0	0	0	0	0	0	0	0	0	0	0	0	0	0	0	694.92	0	698.26	0	0	0	0	705.58	0	696.36	0	0	0	697.66	0	0	0	699.64	0	0	0	702.3	0	0	0	0	0
1.8536e+13	0	0	694.8	0	0	0	0	0	0	0	0	0	0	0	0	0	0	0	0	0	0	0	694.7	0	694.82	0	0	0	0	703.79	0	692.39	0	0	0	694.9	0	0	0	699.01	0	0	0	700.92	0	0	0	0	0
1.8595e+13	0	701.26	696.71	0	0	0	0	699.72	0	0	0	0	0	0	0	0	0	724.64	0	0	0	0	696.86	0	733.59	0	0	0	0	708.8	691.58	731.81	0	0	0	714.6	0	0	0	700.09	0	731.06	0	701.68	0	0	0	724.59	0
1.8653e+13	0	0	696.35	0	0	0	0	0	0	0	0	0	0	0	0	0	0	703.17	0	0	0	0	696.42	0	716.45	0	0	0	0	713	690.99	714.78	0	0	0	711.19	0	0	0	700.43	0	708.15	0	705.75	0	0	0	702.64	0
1.8711e+13	0	0	696.57	0	0	0	0	0	0	0	0	0	0	0	0	0	0	694.01	0	0	0	0	696.37	0	709.56	0	0	0	0	711.42	691.15	707.9	0	0	0	706.85	0	0	0	701.2	0	699.66	0	706.07	0	0	0	693.09	0
1.8769e+13	0	0	696.72	0	0	0	0	0	0	0	0	0	0	0	0	0	0	0	0	0	0	0	696.44	0	704.99	0	0	0	0	709.4	691.4	703.37	0	0	0	703.45	0	0	0	701.37	0	693.15	0	705.15	0	0	0	0	0
1.8827e+13	0	0	696.63	0	0	0	0	0	0	0	0	0	0	0	0	0	0	0	0	0	0	0	696.42	0	701.4	0	0	0	0	707.45	691.42	699.72	0	0	0	700.58	0	0	0	701.08	0	0	0	703.89	0	0	0	0	0
1.8885e+13	0	0	696.33	0	0	0	0	0	0	0	0	0	0	0	0	0	0	0	0	0	0	0	696.26	0	698.14	0	0	0	0	705.62	691.17	696.31	0	0	0	697.93	0	0	0	700.54	0	0	0	702.53	0	0	0	0	0
1.8943e+13	0	0	698.28	0	0	0	0	970.25	0	0	0	0	0	0	0	0	0	974.65	0	0	0	0	698.45	0	696.12	0	0	0	0	703.38	693.68	0	0	0	0	693.36	0	0	0	701.66	0	975.39	0	701.77	0	0	0	974.54	0
1.9001e+13	0	692.23	697.6	0	0	0	0	0	0	0	0	0	0	0	0	0	0	711.48	0	0	0	0	697.92	0	722.44	0	0	0	0	713.67	692.89	722.05	0	0	0	714.79	0	0	0	701.13	0	716.33	0	705.13	0	0	0	710.87	0
1.9059e+13	0	0	697.64	0	0	0	0	0	0	0	0	0	0	0	0	0	0	699.26	0	0	0	0	697.69	0	713.28	0	0	0	0	713.39	692.71	712.22	0	0	0	710.13	0	0	0	702.02	0	704.22	0	707.09	0	0	0	698.51	0
1.9118e+13	0	0	697.91	0	0	0	0	0	0	0	0	0	0	0	0	0	0	691.12	0	0	0	0	697.77	0	708.03	0	0	0	0	711.41	692.91	706.76	0	0	0	706.34	0	0	0	702.52	0	697.46	0	706.61	0	0	0	0	0
1.9176e+13	0	0	697.95	0	0	0	0	0	0	0	0	0	0	0	0	0	0	0	0	0	0	0	697.81	0	704.11	0	0	0	0	709.38	692.98	702.77	0	0	0	703.23	0	0	0	702.45	0	691.34	0	705.46	0	0	0	0	0
1.9234e+13	0	0	697.75	0	0	0	0	0	0	0	0	0	0	0	0	0	0	0	0	0	0	0	697.72	0	700.82	0	0	0	0	707.48	692.81	699.36	0	0	0	700.51	0	0	0	702.01	0	0	0	704.13	0	0	0	0	0
1.9292e+13	0	0	697.36	0	0	0	0	0	0	0	0	0	0	0	0	0	0	0	0	0	0	0	697.48	0	697.74	0	0	0	0	705.7	692.42	696.06	0	0	0	697.94	0	0	0	701.38	0	0	0	702.75	0	0	0	0	0
1.935e+13	0	703.34	699.03	0	0	0	0	704.04	0	0	0	0	0	0	0	0	0	728.55	0	0	0	0	699.44	0	733.82	0	0	0	0	710.38	694.59	733.81	0	0	0	714.48	0	0	0	702.25	690.18	733.09	0	703.17	0	0	0	727.59	0
1.9408e+13	0	0	698.69	0	0	0	0	0	0	0	0	0	0	0	0	0	0	705.39	0	0	0	0	699	0	717.82	0	0	0	0	715.11	694.09	717.04	0	0	0	713.25	0	0	0	702.65	0	709.55	0	707.54	0	0	0	704.6	0
1.9466e+13	0	0	698.99	0	0	0	0	0	0	0	0	0	0	0	0	0	0	696.5	0	0	0	0	699	0	711.23	0	0	0	0	713.45	694.2	710.25	0	0	0	709.17	0	0	0	703.51	0	701.47	0	707.92	0	0	0	695.65	0
1.9524e+13	0	0	699.19	0	0	0	0	0	0	0	0	0	0	0	0	0	0	0	0	0	0	0	699.12	0	706.83	0	0	0	0	711.36	694.33	705.72	0	0	0	705.81	0	0	0	703.71	0	695.71	0	707	0	0	0	0	0
1.9582e+13	0	0	699.1	0	0	0	0	0	0	0	0	0	0	0	0	0	0	0	0	0	0	0	699.11	0	703.33	0	0	0	0	709.37	694.25	702.15	0	0	0	702.94	0	0	0	703.43	0	0	0	705.73	0	0	0	0	0
1.9641e+13	0	0	698.79	0	0	0	0	0	0	0	0	0	0	0	0	0	0	0	0	0	0	0	698.95	0	700.24	0	0	0	0	707.53	693.96	698.93	0	0	0	700.35	0	0	0	702.87	0	0	0	704.36	0	0	0	0	0
1.9699e+13	0	0	698.33	0	0	0	0	0	0	0	0	0	0	0	0	0	0	0	0	0	0	0	698.66	0	697.27	0	0	0	0	705.8	693.5	695.72	0	0	0	697.84	0	0	0	702.17	0	0	0	702.98	0	0	0	0	0
1.9757e+13	0	694.39	699.85	0	0	0	0	0	0	0	0	0	0	0	0	0	0	714.17	0	0	0	0	700.42	0	724.2	0	0	0	0	715.72	695.45	723.35	0	0	0	716.15	0	0	0	703.27	691.61	717.46	0	706.84	0	0	0	713.28	0
1.9815e+13	0	0	699.95	0	0	0	0	0	0	0	0	0	0	0	0	0	0	701.53	0	0	0	0	700.21	0	714.69	0	0	0	0	715.44	695.34	713.95	0	0	0	711.96	0	0	0	704.26	691.41	705.65	0	708.97	0	0	0	700.66	0
1.9873e+13	0	0	700.28	0	0	0	0	0	0	0	0	0	0	0	0	0	0	693.97	0	0	0	0	700.34	0	709.47	0	0	0	0	713.37	695.52	708.65	0	0	0	708.28	0	0	0	704.82	691.19	699.36	0	708.48	0	0	0	692.83	0
1.9931e+13	0	0	700.35	0	0	0	0	0	0	0	0	0	0	0	0	0	0	0	0	0	0	0	700.43	0	705.64	0	0	0	0	711.29	695.54	704.72	0	0	0	705.21	0	0	0	704.75	691.01	694.06	0	707.31	0	0	0	0	0
1.9989e+13	0	0	700.15	0	0	0	0	0	0	0	0	0	0	0	0	0	0	0	0	0	0	0	700.35	0	702.46	0	0	0	0	709.36	695.33	701.44	0	0	0	702.53	0	0	0	704.3	690.87	0	0	705.97	0	0	0	0	0
2.0047e+13	0	0	699.75	0	0	0	0	0	0	0	0	0	0	0	0	0	0	0	0	0	0	0	700.11	0	699.52	0	0	0	0	707.58	694.93	698.38	0	0	0	700.04	0	0	0	703.65	690.74	0	0	704.59	0	0	0	0	0
2.0105e+13	0	705.21	701.24	0	0	0	0	707.88	0	0	0	0	0	0	0	0	0	733.73	0	0	0	0	701.89	0	736.35	0	0	0	0	711.79	696.86	735.75	0	0	0	716.08	0	0	0	704.35	693.27	735.94	0	704.72	0	0	0	732.38	0
2.0163e+13	0	0	700.9	0	0	0	0	0	0	0	0	0	0	0	0	0	0	707.72	0	0	0	0	701.44	0	718.89	0	0	0	0	717.15	696.39	718.41	0	0	0	714.84	0	0	0	704.79	693.09	711.23	0	709.41	0	0	0	706.9	0
2.0222e+13	0	0	701.26	0	0	0	0	0	0	0	0	0	0	0	0	0	0	698.71	0	0	0	0	701.48	0	712.23	0	0	0	0	715.42	696.56	711.65	0	0	0	710.7	0	0	0	705.73	692.89	703.23	0	709.82	0	0	0	697.84	0
2.028e+13	0	0	701.5	0	0	0	0	0	0	0	0	0	0	0	0	0	0	691.66	0	0	0	0	701.63	0	707.92	0	0	0	0	713.26	696.7	707.22	0	0	0	707.37	0	0	0	705.95	692.69	697.81	0	708.87	0	0	0	690.33	0
2.0338e+13	0	0	701.43	0	0	0	0	0	0	0	0	0	0	0	0	0	0	0	0	0	0	0	701.64	0	704.51	0	0	0	0	711.23	696.59	703.7	0	0	0	704.54	0	0	0	705.66	692.5	692.69	0	707.57	0	0	0	0	0
2.0396e+13	0	0	701.12	0	0	0	0	0	0	0	0	0	0	0	0	0	0	0	0	0	0	0	701.48	0	701.58	0	0	0	0	709.37	696.28	700.64	0	0	0	702.01	0	0	0	705.09	692.35	0	0	706.19	0	0	0	0	0
2.0454e+13	0	0	700.65	0	0	0	0	0	0	0	0	0	0	0	0	0	0	0	0	0	0	0	701.18	0	698.79	0	0	0	0	707.63	695.8	697.71	0	0	0	699.61	0	0	0	704.37	692.2	0	0	704.81	0	0	0	0	0
2.0512e+13	0	696.46	701.99	0	0	0	0	0	0	0	0	0	0	0	0	0	0	716.91	0	0	0	0	702.78	0	724.83	0	0	0	0	717.66	697.53	724.83	0	0	0	717.6	0	0	0	705.31	694.64	720.15	0	708.56	0	0	0	716.05	0
2.057e+13	0	0	702.14	0	0	0	0	0	0	0	0	0	0	0	0	0	0	703.66	0	0	0	0	702.59	0	715.38	0	0	0	0	717.43	697.48	715.04	0	0	0	713.19	0	0	0	706.4	694.43	707.79	0	710.87	0	0	0	702.85	0
2.0628e+13	0	0	702.53	0	0	0	0	0	0	0	0	0	0	0	0	0	0	696.41	0	0	0	0	702.76	0	710.28	0	0	0	0	715.29	697.72	709.77	0	0	0	709.51	0	0	0	707	694.22	701.55	0	710.35	0	0	0	695.52	0
2.0686e+13	0	0	702.62	0	0	0	0	0	0	0	0	0	0	0	0	0	0	0	0	0	0	0	702.87	0	706.59	0	0	0	0	713.15	697.75	705.94	0	0	0	706.5	0	0	0	706.93	694.05	696.62	0	709.15	0	0	0	0	0
2.0745e+13	0	0	702.42	0	0	0	0	0	0	0	0	0	0	0	0	0	0	0	0	0	0	0	702.8	0	703.52	0	0	0	0	711.19	697.53	702.76	0	0	0	703.88	0	0	0	706.47	693.9	691.58	0	707.79	0	0	0	0	0
2.0803e+13	0	0	702.01	0	0	0	0	0	0	0	0	0	0	0	0	0	0	0	0	0	0	0	702.57	0	700.76	0	0	0	0	709.39	697.13	699.85	0	0	0	701.49	0	0	0	705.81	693.77	0	0	706.4	0	0	0	0	0
2.0861e+13	0	708.27	703.33	0	0	0	0	712.09	0	0	0	0	0	0	0	0	0	738.83	0	0	0	0	704.19	0	737.82	0	0	0	0	713.07	698.84	738.24	0	0	0	716.75	0	0	0	706.35	696.15	742.04	0	706.23	0	0	0	737.86	0
2.0919e+13	0	0	703	0	0	0	0	0	0	0	0	0	0	0	0	0	0	709.68	0	0	0	0	703.74	0	719.68	0	0	0	0	719.16	698.39	719.49	0	0	0	716	0	0	0	706.83	695.97	713.84	0	711.24	0	0	0	708.99	0
2.0977e+13	0	0	703.42	0	0	0	0	0	0	0	0	0	0	0	0	0	0	700.68	0	0	0	0	703.81	0	713.08	0	0	0	0	717.36	698.63	712.66	0	0	0	711.86	0	0	0	707.85	695.77	705.44	0	711.68	0	0	0	699.86	0
2.1035e+13	0	0	703.69	0	0	0	0	0	0	0	0	0	0	0	0	0	0	694.24	0	0	0	0	704	0	708.87	0	0	0	0	715.13	698.81	708.31	0	0	0	708.57	0	0	0	708.09	695.59	700.12	0	710.69	0	0	0	693.09	0
2.1093e+13	0	0	703.63	0	0	0	0	0	0	0	0	0	0	0	0	0	0	0	0	0	0	0	704.03	0	705.57	0	0	0	0	713.05	698.72	704.88	0	0	0	705.8	0	0	0	707.79	695.44	695.54	0	709.36	0	0	0	0	0
2.1151e+13	0	0	703.32	0	0	0	0	0	0	0	0	0	0	0	0	0	0	0	0	0	0	0	703.88	0	702.74	0	0	0	0	711.16	698.4	701.95	0	0	0	703.34	0	0	0	707.2	695.32	690.39	0	707.97	0	0	0	0	0
2.1209e+13	0	0	702.84	0	0	0	0	0	0	0	0	0	0	0	0	0	0	0	0	0	0	0	703.57	0	700.09	0	0	0	0	709.42	697.92	699.16	0	0	0	701.04	0	0	0	706.47	695.2	0	0	706.58	0	0	0	0	0
2.1268e+13	0	698.59	704.02	0	0	0	0	0	0	0	0	0	0	0	0	0	0	719.03	0	0	0	0	705.02	690.54	726.19	0	0	0	0	719.56	699.46	725.71	0	0	0	718.66	0	0	0	707.26	697.47	723.43	0	710.2	0	0	0	718.51	0
2.1326e+13	0	0	704.21	0	0	0	0	0	0	0	0	0	0	0	0	0	0	705.32	0	0	0	0	704.84	690.28	716.39	0	0	0	0	719.39	699.46	715.88	0	0	0	714.28	0	0	0	708.44	697.27	710.09	0	712.69	0	0	0	704.67	0
2.1384e+13	0	0	704.64	0	0	0	0	0	0	0	0	0	0	0	0	0	0	698.26	0	0	0	0	705.05	690.01	711.27	0	0	0	0	717.17	699.77	710.69	0	0	0	710.62	0	0	0	709.09	697.06	703.57	0	712.16	0	0	0	697.42	0
2.1442e+13	0	0	704.76	0	0	0	0	0	0	0	0	0	0	0	0	0	0	692.09	0	0	0	0	705.19	0	707.63	0	0	0	0	714.97	699.83	706.96	0	0	0	707.67	0	0	0	709.02	696.89	698.79	0	710.93	0	0	0	690.78	0
2.15e+13	0	0	704.56	0	0	0	0	0	0	0	0	0	0	0	0	0	0	0	0	0	0	0	705.13	0	704.63	0	0	0	0	712.97	699.62	703.87	0	0	0	705.1	0	0	0	708.55	696.76	694.31	0	709.53	0	0	0	0	0
2.1558e+13	0	0	704.15	0	0	0	0	0	0	0	0	0	0	0	0	0	0	0	0	0	0	0	704.89	0	701.98	0	0	0	0	711.15	699.21	701.11	0	0	0	702.78	0	0	0	707.87	696.63	0	0	708.13	0	0	0	0	0
2.1616e+13	0	711.28	705.32	0	0	0	0	716.4	0	0	0	0	0	0	0	0	0	742.41	0	0	690.31	0	706.38	691.97	740.93	0	0	0	0	714.17	700.75	739.88	0	0	0	717.2	0	0	0	708.27	698.88	748.73	0	707.67	0	0	0	742.52	0
2.1674e+13	0	692.03	704.99	0	0	0	0	0	0	0	0	0	0	0	0	0	0	711.17	0	0	690.07	0	705.93	691.74	720.91	0	0	0	0	721.12	700.3	720.28	0	0	0	717.09	0	0	0	708.77	698.69	716.31	0	712.99	0	0	0	710.66	0
2.1732e+13	0	0	705.46	0	0	0	0	0	0	0	0	0	0	0	0	0	0	702.29	0	0	0	0	706.03	691.49	714.13	0	0	0	0	719.25	700.6	713.51	0	0	0	712.93	0	0	0	709.88	698.49	707.45	0	713.48	0	0	0	701.59	0
2.1791e+13	0	0	705.77	0	0	0	0	0	0	0	0	0	0	0	0	0	0	696.28	0	0	0	0	706.25	691.24	709.9	0	0	0	0	716.95	700.83	709.23	0	0	0	709.67	0	0	0	710.14	698.31	702.03	0	712.46	0	0	0	695.4	0
2.1849e+13	0	0	705.72	0	0	0	0	0	0	0	0	0	0	0	0	0	0	690.01	0	0	0	0	706.3	691.02	706.65	0	0	0	0	714.83	700.75	705.91	0	0	0	706.96	0	0	0	709.83	698.17	697.57	0	711.1	0	0	0	0	0
2.1907e+13	0	0	705.4	0	0	0	0	0	0	0	0	0	0	0	0	0	0	0	0	0	0	0	706.15	690.83	703.87	0	0	0	0	712.91	700.43	703.07	0	0	0	704.55	0	0	0	709.23	698.06	693.08	0	709.68	0	0	0	0	0
2.1965e+13	0	0	704.91	0	0	0	0	0	0	0	0	0	0	0	0	0	0	0	0	0	0	0	705.83	690.65	701.34	0	0	0	0	711.15	699.95	700.42	0	0	0	702.32	0	0	0	708.47	697.94	0	0	708.28	0	0	0	0	0
2.2023e+13	0	700.61	705.96	0	0	0	0	689.54	0	0	0	0	0	0	0	0	0	720.45	0	0	691.49	0	707.14	693.17	728.02	0	0	0	0	721.36	701.32	727.06	0	0	0	720.06	0	0	0	709.11	700.1	726.46	0	711.76	0	0	0	720.16	0
2.2081e+13	0	0	706.18	0	0	0	0	0	0	0	0	0	0	0	0	0	0	706.65	0	0	691.24	0	706.98	692.93	717.65	0	0	0	0	721.29	701.35	716.83	0	0	0	715.49	0	0	0	710.39	699.9	712.18	0	714.47	0	0	0	706.06	0
2.2139e+13	0	0	706.66	0	0	0	0	0	0	0	0	0	0	0	0	0	0	699.86	690.25	0	690.96	0	707.23	692.67	712.4	0	0	0	0	718.99	701.7	711.61	0	0	0	711.76	0	0	0	711.09	699.7	705.41	0	713.93	0	0	0	699.06	0
2.2197e+13	0	0	706.8	0	0	0	0	0	0	0	0	0	0	0	0	0	0	694.33	690.46	0	690.71	0	707.39	692.43	708.75	0	0	0	0	716.74	701.79	707.93	0	0	0	708.81	0	0	0	711.02	699.55	700.67	0	712.66	0	0	0	693.17	0
2.2255e+13	0	0	706.6	0	0	0	0	0	0	0	0	0	0	0	0	0	0	0	690.16	0	690.5	0	707.33	692.23	705.77	0	0	0	0	714.7	701.59	704.91	0	0	0	706.27	0	0	0	710.53	699.43	696.45	0	711.24	0	0	0	0	0
2.2313e+13	0	0	706.18	0	0	0	0	0	0	0	0	0	0	0	0	0	0	0	0	0	690.3	0	707.09	692.05	703.17	0	0	0	0	712.85	701.18	702.25	0	0	0	703.99	0	0	0	709.84	699.32	691.92	0	709.81	0	0	0	0	0
2.2372e+13	0	713.48	707.22	0	0	0	0	721.29	0	0	0	0	0	0	0	0	0	745.51	690.99	0	692.86	0	708.46	694.52	744.5	0	0	0	0	715.08	702.57	743.17	0	0	0	717.65	0	0	0	710.11	701.44	755.27	0	709.06	0	0	0	745.56	0
2.243e+13	0	693.79	706.88	0	0	0	0	0	0	0	0	0	0	0	0	0	0	712.3	690.17	0	692.63	0	707.99	694.3	722.42	0	0	0	0	722.99	702.11	721.46	0	0	0	718.45	0	0	0	710.62	701.26	718.37	0	714.69	0	0	0	711.74	0
2.2488e+13	0	0	707.42	0	0	0	0	0	0	0	0	0	0	0	0	0	0	703.51	691.01	0	692.36	0	708.13	694.06	715.36	0	0	0	0	721.06	702.46	714.48	0	0	0	714.13	0	0	0	711.82	701.05	709.18	0	715.24	0	0	0	702.81	0
2.2546e+13	0	0	707.76	0	0	0	0	0	0	0	0	0	0	0	0	0	0	697.75	691.48	0	692.1	0	708.39	693.82	711.04	0	0	0	0	718.7	702.73	710.18	0	0	0	710.81	0	0	0	712.1	700.87	703.63	0	714.19	0	0	0	696.87	0
2.2604e+13	0	0	707.72	0	0	0	0	0	0	0	0	0	0	0	0	0	0	692.3	691.42	0	691.87	0	708.45	693.61	707.8	0	0	0	0	716.54	702.67	706.9	0	0	0	708.1	0	0	0	711.78	700.74	699.3	0	712.79	0	0	0	690.96	0
2.2662e+13	0	0	707.39	0	0	0	0	0	0	0	0	0	0	0	0	0	0	0	690.91	0	691.68	0	708.29	693.43	705.03	0	0	0	0	714.58	702.35	704.1	0	0	0	705.71	0	0	0	711.16	700.63	695.27	0	711.34	0	0	0	0	0
2.272e+13	0	0	706.89	0	0	0	0	0	0	0	0	0	0	0	0	0	0	0	690.04	0	691.49	0	707.97	693.26	702.56	0	0	0	0	712.8	701.86	701.56	0	0	0	703.53	0	0	0	710.38	700.52	690.64	0	709.92	0	0	0	0	0
2.2778e+13	0	702.33	707.8	0	0	0	0	693	0	0	0	0	691.1	0	0	0	0	721.99	691.51	0	693.97	0	709.16	695.64	729.96	0	0	0	0	723.04	703.08	728.85	0	0	0	721.55	0	0	0	710.88	702.57	728.49	0	713.24	0	0	0	721.48	0
2.2836e+13	0	0	708.05	0	0	0	0	0	0	0	0	0	690.93	0	0	0	0	707.91	691.66	0	693.73	0	709	695.4	719.01	0	0	0	0	723.09	703.13	718.05	0	0	0	716.82	0	0	0	712.25	702.37	713.71	0	716.19	0	0	0	707.22	0
2.2895e+13	0	0	708.59	0	0	0	0	0	0	0	0	0	690.74	0	0	0	0	701.27	692.33	0	693.47	0	709.29	695.15	713.61	0	0	0	0	720.72	703.54	712.69	0	0	0	713	0	0	0	713	702.17	706.84	0	715.64	0	0	0	700.44	0
2.2953e+13	0	0	708.74	0	0	0	0	0	0	0	0	0	690.55	0	0	0	0	696.09	692.49	0	693.23	0	709.47	694.93	709.92	0	0	0	0	718.42	703.65	709	0	0	0	710	0	0	0	712.93	702.02	702.09	0	714.34	0	0	0	695.1	0
2.3011e+13	0	0	708.54	0	0	0	0	0	0	0	0	0	690.35	0	0	0	0	690.44	692.19	0	693.02	0	709.42	694.75	706.96	0	0	0	0	716.35	703.45	706.01	0	0	0	707.47	0	0	0	712.42	701.92	698.01	0	712.88	0	0	0	0	0
2.3069e+13	0	0	708.11	0	0	0	0	0	0	0	0	0	690.15	0	0	0	0	0	691.54	0	692.84	0	709.17	694.58	704.36	0	0	0	0	714.47	703.04	703.39	0	0	0	705.2	0	0	0	711.7	701.82	693.92	0	711.43	0	0	0	0	0
2.3127e+13	690.68	713.99	709.04	0	0	0	0	726.82	0	0	0	0	692.56	0	0	0	0	752.27	693.24	0	695.26	0	710.43	696.91	748.45	0	0	0	0	715.8	704.3	746.96	691.2	0	0	717.77	0	0	0	711.86	703.84	759.81	0	710.41	0	0	0	751.36	0
2.3185e+13	690.35	695.35	708.69	0	0	0	0	0	0	0	0	0	692.38	0	0	0	0	714.11	692.48	0	695.03	0	709.95	696.7	723.95	0	0	0	0	724.76	703.84	722.91	691.03	0	0	719.9	0	0	0	712.37	703.66	719.66	0	716.33	0	0	0	713.38	0
2.3243e+13	0	0	709.28	0	0	0	0	0	0	0	0	0	692.19	0	0	0	0	705.06	693.05	0	694.77	0	710.11	696.45	716.62	0	0	0	0	722.79	704.23	715.65	690.86	0	0	715.42	0	0	0	713.65	703.45	710.42	0	716.93	0	0	0	704.28	0
2.3301e+13	0	0	709.65	0	0	0	0	0	0	0	0	0	692	0	0	0	0	699.43	693.43	0	694.53	0	710.4	696.22	712.22	0	0	0	0	720.36	704.53	711.27	690.69	0	0	712.03	0	0	0	713.95	703.27	704.88	0	715.85	0	0	0	698.51	0
2.3359e+13	0	0	709.61	0	0	0	0	0	0	0	0	0	691.8	0	0	0	0	694.46	693.32	0	694.32	0	710.47	696.03	708.96	0	0	0	0	718.15	704.48	708	690.51	0	0	709.29	0	0	0	713.62	703.15	700.68	0	714.42	0	0	0	693.22	0
2.3418e+13	0	0	709.28	0	0	0	0	0	0	0	0	0	691.62	0	0	0	0	0	692.83	0	694.13	0	710.31	695.86	706.21	0	0	0	0	716.17	704.16	705.21	690.32	0	0	706.91	0	0	0	712.98	703.06	696.77	0	712.95	0	0	0	0	0
2.3476e+13	0	0	708.77	0	0	0	0	0	0	0	0	0	691.44	0	0	0	0	0	692.08	0	693.95	0	709.98	695.7	703.76	0	0	0	0	714.37	703.67	702.73	690.13	0	0	704.74	0	0	0	712.19	702.95	692.63	0	711.51	0	0	0	0	0
2.3534e+13	691.62	704.05	709.56	0	0	0	0	695.98	0	0	0	0	693.79	0	0	0	0	724.49	693.62	0	696.29	0	711.06	697.95	731.94	0	0	0	0	724.59	704.76	730.78	692.5	0	0	723.07	0	0	0	712.55	704.89	729.79	0	714.63	0	0	0	723.5	0
2.3592e+13	691.28	689.94	709.83	0	0	0	0	0	0	0	0	0	693.62	0	0	0	0	709.46	693.72	0	696.05	0	710.91	697.72	720.37	0	0	0	0	724.82	704.83	719.34	692.32	0	0	718.18	0	0	0	713.99	704.69	714.71	0	717.84	0	0	0	708.6	0
2.365e+13	690.94	0	710.42	0	0	0	0	0	0	0	0	0	693.44	0	0	0	0	702.68	694.22	0	695.8	0	711.23	697.47	714.83	0	0	0	0	722.37	705.28	713.83	692.15	0	0	714.25	0	0	0	714.79	704.49	707.9	0	717.28	0	0	0	701.83	0
2.3708e+13	690.65	0	710.59	0	0	0	0	0	0	0	0	0	693.25	0	0	0	0	697.61	694.3	0	695.57	0	711.43	697.27	711.08	0	0	0	0	720.01	705.41	710.09	691.97	0	0	711.2	0	0	0	714.72	704.35	703.18	0	715.94	0	0	0	696.65	0
2.3766e+13	690.42	0	710.38	0	0	0	0	0	0	0	0	0	693.06	0	0	0	0	692.6	693.99	0	695.38	0	711.38	697.1	708.13	0	0	0	0	717.9	705.22	707.11	691.78	0	0	708.66	0	0	0	714.21	704.25	699.27	0	714.46	0	0	0	691.25	0
2.3824e+13	690.21	0	709.95	0	0	0	0	0	0	0	0	0	692.88	0	0	0	0	0	693.38	0	695.21	0	711.13	696.94	705.55	0	0	0	0	716.01	704.8	704.5	691.61	0	0	706.39	0	0	0	713.47	704.16	695.56	0	712.99	0	0	0	0	0
2.3882e+13	692.83	715.24	710.77	0	0	690.83	690.27	733.89	0	0	0	0	695.16	0	0	0	0	761.58	694.98	0	697.51	0	712.28	699.16	752.64	0	0	0	0	716.37	705.95	751.03	693.92	0	0	717.39	0	0	0	713.52	706.08	766.57	0	711.7	0	0	0	759.33	0
2.3941e+13	692.52	696.76	710.39	0	0	690.66	0	0	0	0	0	0	694.99	0	0	0	0	715.77	694.38	0	697.28	0	711.79	698.94	725.51	0	0	0	0	726.46	705.47	724.41	693.75	0	0	721.36	0	0	0	714.02	705.9	720.53	0	717.86	0	0	0	714.81	0
2.3999e+13	692.18	0	711.03	0	0	690.48	0	0	0	0	0	0	694.81	0	0	0	0	706.36	694.87	0	697.03	0	711.98	698.7	717.91	0	0	0	0	724.44	705.9	716.87	693.59	0	0	716.72	0	0	0	715.39	705.69	711.25	0	718.54	0	0	0	705.49	0
2.4057e+13	691.86	0	711.44	0	0	690.3	0	0	0	0	0	0	694.62	0	0	0	0	700.75	695.14	0	696.79	0	712.3	698.47	713.41	0	0	0	0	721.95	706.24	712.39	693.42	0	0	713.25	0	0	0	715.7	705.52	705.77	0	717.43	0	0	0	699.84	0
2.4115e+13	691.62	0	711.41	0	0	690.11	0	0	0	0	0	0	694.43	0	0	0	0	696.04	694.99	0	696.59	0	712.38	698.29	710.12	0	0	0	0	719.69	706.2	709.09	693.24	0	0	710.47	0	0	0	715.36	705.41	701.63	0	715.97	0	0	0	694.96	0
2.4173e+13	691.41	0	711.07	0	0	0	0	0	0	0	0	0	694.25	0	0	0	0	690.81	694.51	0	696.42	0	712.22	698.14	707.39	0	0	0	0	717.67	705.88	706.32	693.06	0	0	708.09	0	0	0	714.71	705.33	697.89	0	714.47	0	0	0	0	0
2.4231e+13	691.19	0	710.55	0	0	0	0	0	0	0	0	0	694.08	0	0	0	0	0	693.79	0	696.25	0	711.88	697.98	704.95	0	0	0	0	715.86	705.39	703.86	692.89	0	0	705.93	0	0	0	713.9	705.23	694.13	0	713.01	0	0	0	0	0
2.4289e+13	693.71	705.47	711.22	0	0	692.08	691.06	698.66	0	0	0	690.81	696.31	0	0	0	0	727.28	695.23	0	698.47	0	712.85	700.12	734	0	0	0	0	726.03	706.36	732.75	695.13	0	0	724.55	0	0	0	714.12	707.07	731.35	0	715.9	0	0	0	726.06	0
2.4347e+13	693.39	691.96	711.51	0	0	691.91	690.59	0	0	0	0	690.64	696.14	0	0	0	0	711.12	695.44	0	698.23	0	712.71	699.89	721.74	0	0	0	0	726.47	706.44	720.64	694.97	0	0	719.53	0	0	0	715.65	706.87	715.59	0	719.4	0	0	0	710.16	0
2.4405e+13	693.06	0	712.15	0	0	691.74	690.19	0	0	0	0	690.47	695.96	0	0	0	0	704.1	695.91	0	697.98	0	713.07	699.65	716.05	0	0	0	0	723.96	706.93	714.98	694.8	0	0	715.48	0	0	0	716.5	706.67	708.79	0	718.84	0	0	0	703.21	0
2.4463e+13	692.79	0	712.33	0	0	691.56	0	0	0	0	0	690.3	695.78	0	0	0	0	699.11	695.95	0	697.76	0	713.29	699.45	712.24	0	0	0	0	721.54	707.09	711.18	694.62	0	0	712.38	0	0	0	716.43	706.53	704.11	0	717.47	0	0	0	698.13	0
2.4522e+13	692.56	0	712.12	0	0	691.38	0	0	0	0	0	690.12	695.59	0	0	0	0	694.48	695.6	0	697.59	0	713.24	699.29	709.27	0	0	0	0	719.39	706.9	708.2	694.44	0	0	709.82	0	0	0	715.9	706.45	700.35	0	715.96	0	0	0	693.21	0
2.458e+13	692.35	0	711.68	0	0	691.2	0	0	0	0	0	0	695.42	0	0	0	0	0	695	0	697.42	0	712.98	699.15	706.71	0	0	0	0	717.47	706.48	705.6	694.27	0	0	707.56	0	0	0	715.14	706.36	696.74	0	714.46	0	0	0	0	0
2.4638e+13	694.84	717.54	712.4	0	0	693.49	692.18	744.03	0	0	0	692.25	697.58	0	0	0	0	774.89	696.49	0	699.61	0	714.04	701.26	756.74	0	0	0	0	716.85	707.51	754.99	696.46	0	0	716.36	0	0	0	715.09	708.2	777.93	0	712.95	0	0	0	772.39	0
2.4696e+13	694.54	698.37	712	0	0	693.33	691.78	0	0	0	0	692.08	697.42	0	0	0	0	717.62	695.96	0	699.39	0	713.52	701.05	727.06	0	0	0	0	728.08	707.02	725.86	696.3	0	0	722.75	0	0	0	715.57	708.01	721.46	0	719.3	0	0	0	716.55	0
2.4754e+13	694.21	0	712.69	0	0	693.16	691.35	0	0	0	0	691.91	697.25	0	0	0	0	707.75	696.52	0	699.14	0	713.75	700.8	719.16	0	0	0	0	726.03	707.5	718.04	696.14	0	0	717.97	0	0	0	717.03	707.8	712.04	0	720.07	0	0	0	706.81	0
2.4812e+13	693.92	0	713.13	0	0	692.98	691.02	0	0	0	0	691.74	697.07	0	0	0	0	702.04	696.77	0	698.91	0	714.1	700.58	714.57	0	0	0	0	723.47	707.86	713.48	695.97	0	0	714.43	0	0	0	717.37	707.63	706.63	0	718.94	0	0	0	701.13	0
2.487e+13	693.69	0	713.1	0	0	692.8	690.78	0	0	0	0	691.57	696.88	0	0	0	0	697.4	696.58	0	698.72	0	714.19	700.41	711.23	0	0	0	0	721.16	707.84	710.14	695.79	0	0	711.61	0	0	0	717.02	707.53	702.54	0	717.45	0	0	0	696.39	0
2.4928e+13	693.48	0	712.76	0	0	692.62	690.57	0	0	0	0	691.4	696.71	0	0	0	0	692.66	696.07	0	698.56	0	714.03	700.27	708.51	0	0	0	0	719.11	707.52	707.39	695.62	0	0	709.22	0	0	0	716.35	707.46	698.97	0	715.92	0	0	0	691.28	0
2.4986e+13	693.26	0	712.22	0	0	692.44	690.34	0	0	0	0	691.23	696.54	0	0	0	0	0	695.36	0	698.4	0	713.68	700.12	706.09	0	0	0	0	717.27	707.01	704.93	695.45	0	0	707.06	0	0	0	715.52	707.37	695.54	0	714.44	0	0	0	0	0
2.5045e+13	695.66	706.9	712.79	0	0	694.67	692.92	701.03	0	0	0	693.5	698.66	0	0	0	0	729.83	696.68	0	700.51	0	714.55	702.16	736.09	0	0	0	0	727.35	707.87	734.76	697.59	0	0	725.96	0	0	0	715.61	709.13	732.86	0	717.07	0	0	0	728.65	690.05
2.5103e+13	695.34	693.33	713.1	0	0	694.51	692.48	0	0	0	0	693.33	698.5	0	0	0	0	712.47	696.94	0	700.27	0	714.4	701.93	723.09	0	0	0	0	728.06	707.96	721.91	697.43	0	0	720.83	0	0	0	717.21	708.92	716.32	0	720.87	0	0	0	711.54	0
2.5161e+13	695.02	0	713.78	0	0	694.34	692.1	0	0	0	0	693.17	698.32	0	0	0	0	705.24	697.44	0	700.02	0	714.8	701.69	717.23	0	0	0	0	725.48	708.5	716.1	697.26	0	0	716.68	0	0	0	718.12	708.72	709.53	0	720.32	0	0	0	704.37	0
2.5219e+13	694.77	0	713.98	0	0	694.16	691.83	0	0	0	0	693	698.14	0	0	0	0	700.3	697.44	0	699.82	0	715.04	701.5	713.36	0	0	0	0	723	708.68	712.24	697.09	0	0	713.52	0	0	0	718.05	708.59	704.92	0	718.92	0	0	0	699.36	0
2.5277e+13	694.56	0	713.77	0	0	693.98	691.62	0	0	0	0	692.83	697.96	0	0	0	0	695.92	697.07	0	699.65	0	715	701.35	710.36	0	0	0	0	720.81	708.49	709.25	696.92	0	0	710.93	0	0	0	717.5	708.51	701.24	0	717.38	0	0	0	694.78	0
2.5335e+13	694.36	0	713.32	0	0	693.81	691.4	0	0	0	0	692.66	697.79	0	0	0	0	690.98	696.45	0	699.5	0	714.74	701.21	707.82	0	0	0	0	718.86	708.06	706.67	696.75	0	0	708.68	0	0	0	716.73	708.44	697.77	0	715.87	0	0	0	0	0
2.5393e+13	696.72	719.13	713.94	0	0	695.99	693.98	759.49	0	0	0	694.86	699.85	0	0	0	0	794.96	697.83	0	701.59	0	715.7	703.23	759.74	0	0	0	0	717.32	709	757.83	698.83	0	0	714.68	0	0	0	716.59	710.19	795.09	0	714.18	0	0	0	792.34	691.15
2.5451e+13	696.43	699.86	713.52	0	0	695.82	693.6	0	0	0	0	694.69	699.7	0	0	0	0	719.38	697.32	0	701.37	0	715.17	703.02	728.62	0	0	0	0	729.62	708.48	727.37	698.68	0	0	724.15	0	0	0	717.04	710.01	722.39	0	720.66	0	0	0	718.35	690.81
2.5509e+13	696.1	0	714.26	0	0	695.66	693.18	0	0	0	0	694.53	699.53	0	0	0	0	709.08	697.96	0	701.12	0	715.42	702.78	720.4	0	0	0	0	727.56	709	719.23	698.52	0	0	719.21	0	0	0	718.59	709.79	712.81	0	721.52	0	0	0	708.16	690.42
2.5568e+13	695.82	0	714.73	0	0	695.49	692.88	0	0	0	0	694.36	699.35	0	0	0	0	703.24	698.23	0	700.89	0	715.8	702.56	715.72	0	0	0	0	724.93	709.4	714.57	698.35	0	0	715.59	0	0	0	718.95	709.63	707.46	0	720.37	0	0	690.16	702.37	690.07
2.5626e+13	695.61	0	714.71	0	0	695.31	692.64	0	0	0	0	694.2	699.17	0	0	0	0	698.7	698.02	0	700.71	0	715.9	702.4	712.33	0	0	0	0	722.57	709.38	711.2	698.18	0	0	712.74	0	0	0	718.6	709.53	703.41	0	718.85	0	0	690.21	697.73	0
2.5684e+13	695.41	0	714.36	0	0	695.14	692.43	0	0	0	0	694.03	699	0	0	0	0	694.32	697.51	0	700.56	0	715.74	702.26	709.59	0	0	0	0	720.49	709.06	708.45	698.01	0	0	710.33	0	0	0	717.9	709.47	699.99	0	717.3	0	0	0	693.05	0
2.5742e+13	695.2	0	713.81	0	0	694.96	692.2	0	0	0	0	693.86	698.84	0	0	0	0	0	696.8	0	700.41	0	715.38	702.13	707.19	0	0	0	0	718.62	708.55	706.01	697.85	0	0	708.18	0	0	0	717.06	709.38	696.65	0	715.8	0	0	0	0	0
2.58e+13	697.48	708.72	714.28	0	0	697.09	694.66	703.4	0	0	0	696.01	700.86	0	0	0	0	732.32	698	0	702.43	0	716.16	704.07	738.24	690.1	0	0	0	728.54	709.31	736.86	699.88	0	0	727.35	0	0	0	717.02	711.06	733.7	0	718.13	0	0	0	731.4	691.92
2.5858e+13	697.16	694.84	714.6	0	0	696.93	694.25	0	0	0	0	695.85	700.7	0	0	0	0	713.82	698.29	0	702.19	0	716.01	703.84	724.43	0	0	0	0	729.58	709.4	723.22	699.73	0	0	722.13	0	0	0	718.68	710.85	716.84	0	722.28	0	0	0	712.95	691.55
2.5916e+13	696.86	0	715.33	0	0	696.76	693.89	0	0	0	0	695.69	700.53	0	0	0	0	706.4	698.85	0	701.94	0	716.44	703.61	718.41	0	0	0	0	726.94	709.98	717.24	699.57	0	0	717.87	0	0	0	719.65	710.65	710.11	0	721.74	0	0	690.63	705.56	691.18
2.5974e+13	696.62	0	715.54	0	0	696.59	693.64	0	0	0	0	695.53	700.35	0	0	0	0	701.44	698.85	0	701.74	0	716.71	703.42	714.47	0	0	0	0	724.4	710.18	713.31	699.4	0	0	714.66	0	0	0	719.59	710.53	705.61	0	720.31	0	0	690.98	700.57	690.86
2.6032e+13	696.43	0	715.33	0	0	696.42	693.43	0	0	0	0	695.36	700.18	0	0	0	0	697.14	698.47	0	701.58	0	716.67	703.28	711.44	0	0	0	0	722.17	709.99	710.29	699.24	0	0	712.04	0	0	0	719.03	710.46	701.99	0	718.74	0	0	690.76	696.17	690.6
2.6091e+13	696.24	0	714.87	0	0	696.25	693.21	0	0	0	0	695.2	700.01	0	0	0	0	692.64	697.84	0	701.44	0	716.4	703.15	708.9	0	0	0	0	720.19	709.56	707.73	699.07	0	0	709.77	0	0	0	718.24	710.39	698.7	0	717.2	0	0	690.11	691.31	690.37
2.6149e+13	698.5	719.34	715.41	0	0	698.32	695.67	786.63	0	0	0	697.29	701.98	0	0	0	0	827.42	699.09	0	703.44	0	717.28	705.08	759.02	691.34	0	0	0	717.88	710.4	756.98	701.05	0	0	712.54	0	0	0	718.01	712.07	822.4	0	715.38	0	0	691.66	825.43	692.96
2.6207e+13	698.2	701.22	714.96	0	0	698.16	695.29	0	0	0	0	697.13	701.83	0	0	0	0	721	698.57	0	703.23	0	716.72	704.88	730.17	691.12	0	0	0	731.09	709.87	728.88	700.9	0	0	725.53	0	0	0	718.41	711.89	723.26	0	721.94	0	0	690.23	720.09	692.63
2.6265e+13	697.88	0	715.74	0	0	698	694.89	0	0	0	0	696.97	701.67	0	0	0	0	710.29	699.27	0	702.98	0	716.99	704.63	721.63	690.9	0	0	0	729.01	710.42	720.42	700.75	0	0	720.44	0	0	0	720.06	711.66	713.52	0	722.91	0	0	691.01	709.42	692.26
2.6323e+13	697.61	0	716.25	0	0	697.83	694.61	0	0	0	0	696.81	701.49	0	0	0	0	704.34	699.59	0	702.75	0	717.4	704.42	716.84	690.68	0	0	0	726.32	710.85	715.66	700.59	0	0	716.74	0	0	0	720.45	711.5	708.21	0	721.74	0	0	691.62	703.49	691.93
2.6381e+13	697.41	0	716.23	0	0	697.66	694.39	0	0	0	0	696.65	701.32	0	0	0	0	699.87	699.39	0	702.58	0	717.52	704.27	713.41	690.43	0	0	0	723.91	710.84	712.24	700.42	0	0	713.84	0	0	0	720.09	711.42	704.22	0	720.19	0	0	691.66	698.93	691.64
2.6439e+13	697.23	0	715.87	0	0	697.49	694.19	0	0	0	0	696.48	701.15	0	0	0	0	695.75	698.86	0	702.44	0	717.35	704.14	710.64	690.2	0	0	0	721.8	710.52	709.48	700.26	0	0	711.4	0	0	0	719.38	711.36	700.9	0	718.61	0	0	691.26	694.58	691.4
2.6497e+13	697.03	0	715.32	0	0	697.33	693.96	0	0	0	0	696.32	701	0	0	0	0	691.07	698.15	0	702.29	0	716.99	704.01	708.26	0	0	0	0	719.91	710	707.05	700.1	0	0	709.26	0	0	0	718.52	711.28	697.66	0	717.09	0	0	690.41	0	691.17
2.6555e+13	699.2	710.55	715.69	0	0	699.35	696.3	705.28	0	0	0	698.36	702.93	0	0	0	0	734.62	699.23	0	704.23	0	717.69	705.87	740.47	692.33	0	0	0	729.57	710.67	739.03	702.04	0	0	728.67	0	0	0	718.35	712.89	735.34	0	719.1	0	0	691.62	733.99	693.68
2.6613e+13	698.89	696.22	716.01	0	0	699.19	695.9	0	0	0	0	698.21	702.77	0	0	0	0	715.05	699.55	0	703.99	0	717.52	705.64	725.75	692.11	0	0	0	731.02	710.76	724.5	701.89	0	0	723.4	0	0	0	720.08	712.67	717.65	0	723.62	0	0	691.38	714.26	693.33
2.6672e+13	698.59	0	716.79	0	0	699.03	695.56	0	0	0	0	698.06	702.6	0	0	0	0	707.47	700.16	0	703.74	0	717.99	705.41	719.56	691.9	0	0	0	728.32	711.38	718.35	701.74	0	0	719.03	0	0	0	721.11	712.47	710.86	0	723.09	0	0	692.11	706.67	692.98
2.673e+13	698.36	0	717.03	0	0	698.87	695.33	0	0	0	0	697.9	702.43	0	0	0	0	702.47	700.2	0	703.55	0	718.28	705.23	715.55	691.66	0	0	0	725.73	711.6	714.36	701.57	0	0	715.76	0	0	0	721.05	712.36	706.42	0	721.63	0	0	692.4	701.65	692.67
2.6788e+13	698.18	0	716.81	0	0	698.7	695.13	0	0	0	0	697.74	702.26	0	0	0	0	698.27	699.81	0	703.4	0	718.24	705.1	712.48	691.43	0	0	0	723.46	711.42	711.3	701.41	0	0	713.11	0	0	0	720.48	712.29	702.84	0	720.03	0	0	692.2	697.34	692.42
2.6846e+13	698	0	716.34	0	0	698.53	694.92	0	0	0	0	697.57	702.1	0	0	0	0	694.09	699.17	0	703.27	0	717.96	704.97	709.93	691.2	0	0	0	721.46	710.98	708.74	701.25	0	0	710.83	0	0	0	719.67	712.23	699.68	0	718.47	0	0	691.61	692.85	692.19
2.6904e+13	700.16	715.62	716.8	0	0	700.5	697.27	839.8	0	0	0	699.56	703.98	0	0	0	0	869.88	700.32	0	705.18	0	718.77	706.83	750.87	693.51	0	0	0	718.61	711.74	748.84	703.14	690.17	0	710.4	0	0	0	719.36	713.85	865.8	0	716.56	0	0	693.27	869.44	694.67
2.6962e+13	699.87	702.42	716.32	0	0	700.35	696.89	0	0	0	0	699.41	703.84	0	0	0	0	722.32	699.77	0	704.97	0	718.19	706.62	731.72	693.3	0	0	0	732.46	711.18	730.4	703	0	0	726.88	0	0	0	719.71	713.66	723.83	0	723.13	0	0	692.02	721.64	694.36
2.702e+13	699.55	691.89	717.15	0	0	700.19	696.51	0	0	0	0	699.26	703.68	0	0	0	0	711.29	700.51	0	704.72	0	718.48	706.38	722.82	693.08	0	0	0	730.39	711.76	721.59	702.85	0	0	721.63	0	0	0	721.45	713.43	714.01	0	724.24	0	0	692.5	710.55	694.01
2.7078e+13	699.29	0	717.68	0	0	700.03	696.23	0	0	0	0	699.1	703.5	0	0	0	0	705.27	700.85	0	704.5	0	718.92	706.17	717.93	692.86	0	0	0	727.64	712.23	716.72	702.69	0	0	717.85	0	0	0	721.87	713.27	708.76	0	723.05	0	0	693.03	704.5	693.69
2.7136e+13	699.1	0	717.68	0	0	699.87	696.04	0	0	0	0	698.94	703.33	0	0	0	0	700.86	700.66	0	704.34	0	719.05	706.02	714.45	692.63	0	0	0	725.19	712.23	713.25	702.52	0	0	714.91	0	0	0	721.5	713.2	704.86	0	721.46	0	0	693.03	700.01	693.41
2.7195e+13	698.94	0	717.31	0	0	699.7	695.85	0	0	0	0	698.78	703.17	0	0	0	0	696.83	700.13	0	704.2	0	718.88	705.91	711.66	692.4	0	0	0	723.05	711.91	710.47	702.36	0	0	712.45	0	0	0	720.78	713.15	701.59	0	719.86	0	0	692.63	695.88	693.18
2.7253e+13	698.75	0	716.74	0	0	699.54	695.62	0	0	0	0	698.62	703.02	0	0	0	0	692.52	699.41	0	704.07	0	718.51	705.78	709.27	692.17	0	0	0	721.14	711.38	708.06	702.21	0	0	710.29	0	0	0	719.91	713.07	698.5	0	718.32	0	0	691.89	691.2	692.95
2.7311e+13	700.83	712.54	717.03	0	0	701.47	697.85	707.77	0	0	0	700.57	704.87	0	0	0	0	736.66	700.36	0	705.92	0	719.13	707.57	742.78	694.44	0	0	0	730.45	711.96	741.29	704.06	691.02	0	729.93	0	0	0	719.61	714.61	737.21	0	719.97	0	0	693.25	736.31	695.34
2.7369e+13	700.51	697.49	717.35	0	0	701.32	697.45	0	0	0	0	700.42	704.72	0	0	0	0	716.05	700.67	0	705.68	0	718.95	707.34	727.05	694.23	0	0	0	732.39	712.04	725.77	703.92	690.75	0	724.65	0	0	0	721.38	714.39	718.41	0	724.88	0	0	692.91	715.38	695
2.7427e+13	700.22	0	718.17	0	0	701.16	697.12	0	0	0	0	700.27	704.55	0	0	0	0	708.36	701.35	0	705.44	0	719.45	707.1	720.67	694.01	0	0	0	729.64	712.71	719.43	703.77	690.47	0	720.15	0	0	0	722.48	714.19	711.53	0	724.38	0	0	693.5	707.62	694.66
2.7485e+13	700	0	718.43	0	0	701	696.91	0	0	0	0	700.12	704.38	0	0	0	0	703.33	701.41	0	705.25	0	719.76	706.93	716.6	693.79	0	0	0	727	712.95	715.38	703.61	690.19	0	716.83	0	0	0	722.43	714.08	707.13	0	722.89	0	0	693.72	702.56	694.38
2.7543e+13	699.83	0	718.22	0	0	700.83	696.73	0	0	0	0	699.96	704.21	0	0	0	0	699.24	701.03	0	705.11	0	719.73	706.8	713.49	693.57	0	0	0	724.7	712.77	712.28	703.44	0	0	714.14	0	0	0	721.85	714.03	703.58	0	721.26	0	0	693.5	698.34	694.14
2.7601e+13	699.66	0	717.73	0	0	700.67	696.53	0	0	0	0	699.8	704.06	0	0	0	0	695.35	700.39	0	704.98	0	719.45	706.69	710.91	693.34	0	0	0	722.67	712.33	709.71	703.29	0	0	711.84	0	0	0	721.02	713.97	700.52	0	719.68	0	0	692.94	694.14	693.91
2.7659e+13	701.74	707.16	718.11	0	0	702.55	698.77	900.3	0	0	0	701.7	705.86	0	0	0	0	915.99	701.43	0	706.83	0	720.18	708.47	734.44	695.54	0	0	0	719.54	713.01	732.65	705.1	692.07	0	708.94	0	0	0	720.64	715.52	915.92	0	717.69	0	0	694.58	917.31	696.28
2.7718e+13	701.45	703.67	717.6	0	0	702.4	698.4	691.37	0	0	0	701.55	705.72	0	0	0	0	723.43	700.85	0	706.62	0	719.58	708.27	733.26	695.34	0	0	0	733.76	712.42	731.9	704.96	691.83	0	728.19	0	0	0	720.92	715.33	724.96	0	724.24	0	0	693.53	722.93	695.97
2.7776e+13	701.13	693.36	718.47	0	0	702.25	698.01	0	0	0	0	701.4	705.56	0	0	0	0	712.15	701.64	0	706.37	0	719.89	708.02	723.99	695.13	0	0	0	731.7	713.03	722.72	704.81	691.56	0	722.78	0	0	0	722.76	715.1	714.78	0	725.5	0	0	693.89	711.51	695.63
2.7834e+13	700.88	0	719.04	0	0	702.1	697.75	0	0	0	0	701.25	705.39	0	0	0	0	706.09	702.03	0	706.15	0	720.36	707.82	718.99	694.91	0	0	0	728.9	713.53	717.75	704.66	691.28	0	718.92	0	0	0	723.21	714.94	709.47	0	724.29	0	0	694.32	705.38	695.32
2.7892e+13	700.7	0	719.04	0	0	701.93	697.58	0	0	0	0	701.1	705.22	0	0	0	0	701.7	701.84	0	705.99	0	720.5	707.68	715.46	694.69	0	0	0	726.41	713.55	714.24	704.5	691	0	715.93	0	0	0	722.84	714.88	705.61	0	722.68	0	0	694.3	700.92	695.06
2.795e+13	700.54	0	718.67	0	0	701.77	697.4	0	0	0	0	700.94	705.07	0	0	0	0	697.77	701.32	0	705.87	0	720.33	707.57	712.64	694.47	0	0	0	724.24	713.22	711.42	704.34	690.72	0	713.45	0	0	0	722.11	714.83	702.37	0	721.05	0	0	693.9	696.87	694.84
2.8008e+13	700.37	0	718.09	0	0	701.61	697.18	0	0	0	0	700.78	704.92	0	0	0	0	693.75	700.59	0	705.74	0	719.95	707.45	710.23	694.25	0	0	0	722.31	712.69	709.01	704.19	690.46	0	711.28	0	0	0	721.22	714.76	699.4	0	719.49	0	0	693.21	692.54	694.61
2.8066e+13	702.36	714.18	718.3	0	0	703.46	699.31	710.2	0	0	0	702.64	706.69	0	0	0	0	738.76	701.44	0	707.52	0	720.49	709.17	745.18	696.41	0	0	0	731.17	713.19	743.65	705.97	692.86	0	731.07	0	0	0	720.81	716.24	739.57	0	720.74	0	0	694.56	738.49	696.91
2.8124e+13	702.05	698.45	718.6	0	0	703.31	698.92	0	0	0	0	702.5	706.55	0	0	0	0	716.93	701.75	0	707.28	0	720.31	708.93	728.32	696.21	0	0	0	733.7	713.26	727.01	705.83	692.61	0	725.85	0	0	0	722.61	716.01	719.26	0	726.08	0	0	694.28	716.35	696.57
2.8182e+13	701.75	0	719.48	0	0	703.16	698.59	0	0	0	0	702.35	706.38	0	0	0	0	709.16	702.47	0	707.04	0	720.84	708.7	721.75	696	0	0	0	730.9	713.97	720.49	705.68	692.34	0	721.24	0	0	0	723.78	715.81	712.24	0	725.61	0	0	694.79	708.48	696.24
2.8241e+13	701.54	0	719.76	0	0	703	698.39	0	0	0	0	702.2	706.21	0	0	0	0	704.12	702.56	0	706.85	0	721.17	708.53	717.6	695.78	0	0	0	728.21	714.23	716.36	705.52	692.06	0	717.86	0	0	0	723.74	715.71	707.84	0	724.09	0	0	694.96	703.39	695.96
2.8299e+13	701.39	0	719.54	0	0	702.84	698.23	0	0	0	0	702.05	706.05	0	0	0	0	700.12	702.19	0	706.72	0	721.14	708.42	714.46	695.56	0	0	0	725.88	714.05	713.23	705.36	691.79	0	715.13	0	0	0	723.15	715.66	704.33	0	722.44	0	0	694.72	699.27	695.74
2.8357e+13	701.23	0	719.05	0	0	702.68	698.04	0	0	0	0	701.89	705.9	0	0	0	0	696.35	701.55	0	706.6	0	720.85	708.31	711.86	695.34	0	0	0	723.82	713.61	710.64	705.21	691.52	0	712.81	0	0	0	722.31	715.61	701.31	0	720.83	0	0	694.17	695.35	695.52
2.8415e+13	703.23	0	719.36	0	0	704.48	700.19	971.88	0	0	0	703.7	707.63	0	0	0	0	976.89	702.49	0	708.38	0	721.52	710.03	712.73	697.45	0	0	0	720.61	714.22	711.37	706.94	693.87	0	708.78	0	0	0	721.86	717.11	977.29	0	718.78	0	0	695.76	976.81	697.8
2.8473e+13	702.94	704.85	718.81	0	0	704.34	699.82	693.57	0	0	0	703.56	707.5	0	0	0	0	724.33	701.88	0	708.17	0	720.9	709.82	734.78	697.25	0	0	0	735	713.6	733.4	706.81	693.63	0	729.46	0	0	0	722.07	716.91	726.15	0	725.27	0	0	694.82	723.94	697.49
2.8531e+13	702.62	694.73	719.72	0	0	704.19	699.44	0	0	0	0	703.42	707.34	0	0	0	0	712.81	702.71	0	707.92	0	721.22	709.58	725.12	697.05	0	0	0	732.97	714.24	723.83	706.67	693.37	0	723.89	0	0	0	724.01	716.68	715.53	0	726.7	0	0	695.17	712.24	697.15
2.8589e+13	702.37	0	720.33	0	0	704.03	699.19	0	0	0	0	703.27	707.17	0	0	0	0	706.76	703.13	0	707.7	0	721.72	709.37	720.01	696.84	0	0	0	730.11	714.77	718.74	706.51	693.1	0	719.95	0	0	0	724.49	716.52	710.15	0	725.48	0	0	695.53	706.09	696.85
2.8647e+13	702.2	0	720.34	0	0	703.88	699.03	0	0	0	0	703.12	707	0	0	0	0	702.38	702.97	0	707.55	0	721.87	709.24	716.43	696.62	0	0	0	727.58	714.8	715.18	706.35	692.82	0	716.92	0	0	0	724.12	716.46	706.32	0	723.84	0	0	695.47	701.66	696.61
2.8705e+13	702.06	0	719.96	0	0	703.72	698.86	0	0	0	0	702.96	706.85	0	0	0	0	698.57	702.44	0	707.44	0	721.7	709.14	713.58	696.41	0	0	0	725.38	714.47	712.34	706.2	692.56	0	714.41	0	0	0	723.37	716.43	703.09	0	722.18	0	0	695.06	697.7	696.4
2.8763e+13	701.89	0	719.37	0	0	703.56	698.65	0	0	0	0	702.81	706.71	0	0	0	0	694.81	701.71	0	707.31	0	721.32	709.03	711.15	696.2	0	0	0	723.43	713.93	709.91	706.06	692.29	0	712.22	0	0	0	722.47	716.36	700.21	0	720.61	0	0	694.39	693.63	696.18
2.8822e+13	703.8	716.35	719.5	0	0	705.33	700.69	712.79	0	0	0	704.59	708.41	0	0	0	0	741.58	702.45	0	709.03	0	721.79	710.68	747.68	698.26	0	0	0	731.72	714.36	746.13	707.76	694.6	0	732.08	0	0	0	721.96	717.78	742.29	0	721.42	0	0	695.69	741.55	698.38
2.888e+13	703.49	699.55	719.79	0	0	705.19	700.3	0	0	0	0	704.45	708.27	0	0	0	0	717.88	702.75	0	708.79	0	721.59	710.44	729.57	698.07	0	0	0	734.96	714.41	728.23	707.62	694.36	0	727.01	0	0	0	723.78	717.55	720.15	0	727.21	0	0	695.5	717.43	698.05
2.8938e+13	703.2	0	720.72	0	0	705.04	699.97	0	0	0	0	704.31	708.11	0	0	0	0	709.97	703.52	0	708.55	0	722.15	710.21	722.8	697.86	0	0	0	732.11	715.16	721.52	707.48	694.1	0	722.29	0	0	0	725.01	717.34	712.95	0	726.78	0	0	696.01	709.37	697.72
2.8996e+13	703	0	721.01	0	0	704.88	699.79	0	0	0	0	704.16	707.94	0	0	0	0	704.91	703.64	0	708.37	0	722.5	710.04	718.57	697.65	0	0	0	729.38	715.44	717.31	707.32	693.83	0	718.84	0	0	0	724.99	717.25	708.52	0	725.24	0	0	696.16	704.23	697.46
2.9054e+13	702.85	0	720.8	0	0	704.72	699.64	0	0	0	0	704.01	707.78	0	0	0	0	700.97	703.28	0	708.25	0	722.48	709.94	715.4	697.44	0	0	0	727.01	715.27	714.15	707.16	693.56	0	716.09	0	0	0	724.38	717.21	705.05	0	723.56	0	0	695.9	700.18	697.24
2.9112e+13	702.7	0	720.3	0	0	704.57	699.46	0	0	0	0	703.86	707.64	0	0	0	0	697.27	702.64	0	708.13	0	722.19	709.84	712.78	697.22	0	0	0	724.93	714.82	711.53	707.02	693.3	0	713.74	0	0	0	723.54	717.17	702.05	0	721.93	0	0	695.34	696.37	697.04
2.917e+13	702.52	0	719.64	0	0	704.42	699.23	0	0	0	0	703.71	707.5	0	0	0	0	693.37	701.85	0	708	0	721.72	709.71	710.5	697.02	0	0	0	723.06	714.21	709.25	706.88	693.06	0	711.67	0	0	0	722.58	717.08	699.22	0	720.39	0	0	694.57	692.17	696.81
2.9228e+13	704.35	705.64	719.96	0	0	706.15	701.16	695.52	0	0	0	705.45	709.17	0	0	0	0	725.24	702.85	0	709.64	0	722.15	711.29	736.31	699.05	0	0	0	736.17	714.72	734.9	708.55	695.32	0	730.7	0	0	0	723.15	718.41	727.49	0	726.22	0	0	695.96	724.99	698.92
2.9286e+13	704.03	695.57	720.9	0	0	706.01	700.78	0	0	0	0	705.31	709.02	0	0	0	0	713.48	703.72	0	709.39	0	722.48	711.04	726.23	698.85	0	0	0	734.18	715.38	724.91	708.41	695.07	0	724.97	0	0	0	725.18	718.17	716.36	0	727.83	0	0	696.36	713.01	698.58
2.9345e+13	703.78	0	721.55	0	0	705.86	700.53	0	0	0	0	705.17	708.85	0	0	0	0	707.45	704.18	0	709.17	0	723.01	710.84	720.99	698.65	0	0	0	731.27	715.95	719.71	708.26	694.8	0	720.95	0	0	0	725.7	718.02	710.87	0	726.61	0	0	696.71	706.84	698.29
2.9403e+13	703.62	0	721.56	0	0	705.7	700.39	0	0	0	0	705.02	708.68	0	0	0	0	703.1	704.03	0	709.03	0	723.17	710.71	717.36	698.44	0	0	0	728.7	715.99	716.09	708.1	694.53	0	717.87	0	0	0	725.33	717.97	707.04	0	724.94	0	0	696.62	702.41	698.06
2.9461e+13	703.48	0	721.19	0	0	705.55	700.24	0	0	0	0	704.87	708.54	0	0	0	0	699.39	703.51	0	708.92	0	723	710.62	714.49	698.22	0	0	0	726.47	715.66	713.22	707.95	694.28	0	715.33	0	0	0	724.57	717.94	703.83	0	723.27	0	0	696.19	698.56	697.86
2.9519e+13	703.32	0	720.59	0	0	705.4	700.04	0	0	0	0	704.72	708.4	0	0	0	0	695.84	702.78	0	708.8	0	722.61	710.51	712.05	698.02	0	0	0	724.5	715.11	710.79	707.81	694.03	0	713.13	0	0	0	723.65	717.87	701.01	0	721.67	0	0	695.52	694.75	697.65
2.9577e+13	705.17	717.66	720.65	0	0	707.09	702	715.84	0	0	0	706.43	710.04	0	0	0	0	743.97	703.43	0	710.45	0	723.03	712.1	750.35	700	0	0	0	732.07	715.47	748.76	709.45	696.24	0	732.92	0	0	0	723.05	719.24	745.41	690.38	722.03	0	0	696.76	743.92	699.77
2.9635e+13	704.86	700.38	720.92	0	0	706.95	701.6	0	0	0	0	706.29	709.9	0	0	0	0	718.53	703.71	0	710.22	0	722.8	711.87	730.79	699.81	0	0	0	736.17	715.5	729.43	709.32	696	0	728.14	0	0	0	724.87	719	721.11	0	728.28	0	0	696.61	718.14	699.44
2.9693e+13	704.56	691.12	721.89	0	0	706.81	701.28	0	0	0	0	706.15	709.74	0	0	0	0	710.57	704.53	0	709.97	0	723.39	711.63	723.82	699.61	0	0	0	733.27	716.29	722.51	709.17	695.74	0	723.3	0	0	0	726.18	718.79	713.69	0	727.89	0	0	697.14	710.02	699.11
2.9751e+13	704.37	0	722.21	0	0	706.66	701.1	0	0	0	0	706	709.57	0	0	0	0	705.54	704.67	0	709.8	0	723.76	711.47	719.51	699.41	0	0	0	730.49	716.6	718.23	709.02	695.48	0	719.8	0	0	0	726.17	718.7	709.21	0	726.33	0	0	697.26	704.89	698.86
2.9809e+13	704.23	0	722	0	0	706.5	700.97	0	0	0	0	705.85	709.41	0	0	0	0	701.64	704.32	0	709.68	0	723.75	711.37	716.3	699.2	0	0	0	728.08	716.43	715.03	708.87	695.22	0	717.01	0	0	0	725.56	718.67	705.77	0	724.63	0	0	696.98	700.9	698.66
2.9868e+13	704.1	0	721.49	0	0	706.35	700.8	0	0	0	0	705.71	709.27	0	0	0	0	698.04	703.68	0	709.58	0	723.45	711.28	713.66	698.99	0	0	0	725.97	715.98	712.39	708.72	694.98	0	714.64	0	0	0	724.7	718.64	702.77	0	722.98	0	0	696.42	697.17	698.46
2.9926e+13	703.92	0	720.82	0	0	706.2	700.57	0	0	0	0	705.56	709.14	0	0	0	0	694.38	702.89	0	709.45	0	722.98	711.16	711.37	698.79	0	0	0	724.09	715.36	710.1	708.59	694.73	0	712.55	0	0	0	723.73	718.55	700.03	0	721.42	0	0	695.67	693.2	698.24
2.9984e+13	705.67	707.02	721.05	0	0	707.87	702.42	697.45	0	0	0	707.23	710.75	0	0	0	0	726.76	703.77	0	711.03	0	723.33	712.68	737.83	700.74	0	0	0	737.27	715.77	736.4	710.2	696.91	0	731.9	0	0	0	724.17	719.82	728.88	690.8	727.09	0	0	696.97	726.54	700.28
3.0042e+13	705.36	696.67	722.02	0	0	707.73	702.04	0	0	0	0	707.1	710.6	0	0	0	0	714.45	704.67	0	710.77	0	723.67	712.43	727.31	700.55	0	0	0	735.34	716.46	725.97	710.06	696.66	0	726.02	0	0	0	726.3	719.58	717.24	690.29	728.91	0	0	697.46	714	699.94
3.01e+13	705.11	0	722.7	0	0	707.58	701.81	0	0	0	0	706.96	710.43	0	0	0	0	708.34	705.19	0	710.56	0	724.23	712.23	721.94	700.35	0	0	0	732.38	717.06	720.65	709.91	696.4	0	721.91	0	0	0	726.85	719.43	711.65	0	727.69	0	0	697.85	707.75	699.64
3.0158e+13	704.96	0	722.73	0	0	707.43	701.67	0	0	0	0	706.81	710.27	0	0	0	0	703.96	705.06	0	710.42	0	724.41	712.11	718.25	700.14	0	0	0	729.77	717.12	716.98	709.75	696.14	0	718.79	0	0	0	726.48	719.38	707.81	0	726	0	0	697.74	703.28	699.43
3.0216e+13	704.83	0	722.35	0	0	707.27	701.54	0	0	0	0	706.66	710.12	0	0	0	0	700.33	704.54	0	710.32	0	724.24	712.02	715.36	699.93	0	0	0	727.5	716.79	714.08	709.61	695.89	0	716.22	0	0	0	725.71	719.36	704.63	0	724.3	0	0	697.3	699.52	699.24
3.0274e+13	704.68	0	721.74	0	0	707.13	701.34	0	0	0	0	706.52	709.99	0	0	0	0	696.84	703.82	0	710.21	0	723.84	711.92	712.91	699.74	0	0	0	725.51	716.23	711.62	709.47	695.65	0	714	0	0	0	724.78	719.3	701.81	0	722.69	0	0	696.63	695.91	699.04
3.0332e+13	706.46	720.02	721.74	0	0	708.76	703.23	718.56	0	0	0	708.15	711.57	0	0	0	0	746.59	704.39	0	711.8	0	724.2	713.46	753.21	701.64	0	0	0	732.21	716.53	751.58	711.05	697.78	0	733.54	0	0	0	724.09	720.61	749.03	691.72	722.58	0	0	697.81	746.75	701.08
3.0391e+13	706.15	701.43	721.98	0	0	708.62	702.83	0	0	0	0	708.02	711.43	0	0	0	0	719.19	704.65	0	711.57	0	723.94	713.22	732	701.45	0	0	0	737.32	716.53	730.62	710.92	697.55	0	729.25	0	0	0	725.9	720.38	722.14	691.25	729.29	0	0	697.66	718.86	700.76
3.0449e+13	705.86	692.98	723	0	0	708.48	702.52	0	0	0	0	707.88	711.27	0	0	0	0	711.18	705.52	0	711.32	0	724.56	712.98	724.8	701.26	0	0	0	734.38	717.36	723.48	710.77	697.3	0	724.29	0	0	0	727.29	720.17	714.48	690.74	728.95	0	0	698.25	710.68	700.43
3.0507e+13	705.67	0	723.34	0	0	708.33	702.35	0	0	0	0	707.74	711.11	0	0	0	0	706.2	705.69	0	711.15	0	724.96	712.83	720.41	701.06	0	0	0	731.55	717.69	719.12	710.62	697.04	0	720.71	0	0	0	727.3	720.08	709.93	690.39	727.37	0	0	698.37	705.58	700.18
3.0565e+13	705.54	0	723.14	0	0	708.17	702.23	0	0	0	0	707.6	710.95	0	0	0	0	702.33	705.34	0	711.04	0	724.95	712.73	717.16	700.85	0	0	0	729.1	717.53	715.88	710.47	696.79	0	717.89	0	0	0	726.68	720.06	706.5	690.16	725.65	0	0	698.06	701.64	699.99
3.0623e+13	705.41	0	722.62	0	0	708.03	702.08	0	0	0	0	707.45	710.82	0	0	0	0	698.85	704.7	0	710.94	0	724.65	712.65	714.51	700.65	0	0	0	726.97	717.07	713.22	710.33	696.55	0	715.51	0	0	0	725.81	720.03	703.52	0	723.98	0	0	697.5	698.01	699.81
3.0681e+13	705.24	0	721.95	0	0	707.88	701.85	0	0	0	0	707.31	710.69	0	0	0	0	695.46	703.91	0	710.82	0	724.17	712.53	712.21	700.46	0	0	0	725.07	716.45	710.92	710.2	696.32	0	713.4	0	0	0	724.83	719.94	700.84	0	722.4	0	0	696.75	694.31	699.6
3.0739e+13	706.93	708.36	722.08	0	0	709.49	703.63	699.09	0	0	0	708.92	712.24	0	0	0	0	727.53	704.68	0	712.34	0	724.45	713.99	739.36	702.33	0	690.3	0	738.29	716.78	737.91	711.75	698.4	0	733.07	0	0	0	725.12	721.16	730.33	692.13	727.89	0	0	697.96	727.36	701.56
3.0797e+13	706.61	697.64	723.07	0	0	709.35	703.25	0	0	0	0	708.78	712.09	0	0	0	0	714.94	705.61	0	712.08	0	724.79	713.74	728.36	702.15	0	690.07	0	736.46	717.48	727.01	711.61	698.17	0	727.04	0	0	0	727.34	720.92	718.08	691.66	729.94	0	0	698.48	714.53	701.22
3.0855e+13	706.37	0	723.8	0	0	709.2	703.02	0	0	0	0	708.65	711.93	0	0	0	0	708.86	706.16	0	711.87	0	725.39	713.54	722.86	701.95	0	0	0	733.44	718.12	721.55	711.47	697.91	0	722.84	0	0	0	727.94	720.77	712.36	691.23	728.72	0	0	698.89	708.3	700.93
3.0913e+13	706.23	0	723.84	0	0	709.05	702.9	0	0	0	0	708.5	711.77	0	0	0	0	704.53	706.04	0	711.74	0	725.58	713.42	719.11	701.75	0	0	0	730.78	718.19	717.83	711.31	697.66	0	719.67	0	0	0	727.58	720.73	708.49	690.92	727.01	0	0	698.79	703.88	700.73
3.0972e+13	706.11	0	723.45	0	0	708.9	702.77	0	0	0	0	708.36	711.62	0	0	0	0	700.98	705.53	0	711.65	0	725.41	713.35	716.2	701.55	0	0	0	728.49	717.86	714.91	711.17	697.42	0	717.08	0	0	0	726.8	720.71	705.33	690.7	725.29	0	0	698.33	700.22	700.55
3.103e+13	705.96	0	722.84	0	0	708.76	702.59	0	0	0	0	708.21	711.5	0	0	0	0	697.57	704.8	0	711.54	0	725.01	713.25	713.73	701.35	0	0	0	726.47	717.3	712.44	711.04	697.19	0	714.84	0	0	0	725.85	720.66	702.52	690.46	723.66	0	0	697.66	696.7	700.36
3.1088e+13	707.68	720.64	722.78	0	0	710.33	704.41	722.11	0	0	0	709.79	713.02	0	0	0	0	749.18	705.3	0	713.08	0	725.31	714.73	756.32	703.18	0	691.37	0	732.11	717.53	754.64	712.55	699.23	0	733.89	0	0	0	725.08	721.92	753.13	692.99	723.08	0	0	698.76	749.61	702.33
3.1146e+13	707.37	702.22	722.98	0	0	710.19	704.01	0	0	0	0	709.66	712.88	0	0	0	0	719.68	705.52	0	712.84	0	725.02	714.5	733.19	703	0	691.13	0	738.42	717.5	731.79	712.43	699.01	0	730.32	0	0	0	726.87	721.68	723.16	692.55	730.23	0	0	698.59	719.34	702.01
3.1204e+13	707.08	694.1	724.05	0	0	710.06	703.69	0	0	0	0	709.52	712.73	0	0	0	0	711.62	706.44	0	712.6	0	725.67	714.26	725.76	702.81	0	690.91	0	735.44	718.37	724.43	712.29	698.76	0	725.24	0	0	0	728.34	721.47	715.25	692.07	729.96	0	0	699.22	711.13	701.68
3.1262e+13	706.9	0	724.42	0	0	709.91	703.54	0	0	0	0	709.38	712.56	0	0	0	0	706.69	706.63	0	712.43	0	726.09	714.1	721.27	702.61	0	690.66	0	732.56	718.73	719.98	712.14	698.51	0	721.6	0	0	0	728.36	721.38	710.62	691.73	728.37	0	0	699.36	706.07	701.44
3.132e+13	706.78	0	724.22	0	0	709.76	703.43	0	0	0	0	709.24	712.41	0	0	0	0	702.86	706.29	0	712.33	0	726.09	714.02	717.99	702.41	0	690.43	0	730.08	718.57	716.7	711.99	698.26	0	718.74	0	0	0	727.74	721.37	707.18	691.48	726.62	0	0	699.05	702.17	701.26
3.1378e+13	706.66	0	723.7	0	0	709.61	703.28	0	0	0	0	709.1	712.28	0	0	0	0	699.48	705.65	0	712.23	0	725.79	713.94	715.32	702.22	0	690.2	0	727.91	718.11	714.02	711.85	698.03	0	716.33	0	0	0	726.85	721.34	704.2	691.23	724.93	0	0	698.47	698.64	701.09
3.1436e+13	706.49	0	723.01	0	0	709.47	703.07	0	0	0	0	708.96	712.16	0	0	0	0	696.19	704.86	0	712.11	0	725.3	713.83	713.01	702.03	0	0	0	726	717.48	711.71	711.73	697.81	0	714.22	0	0	0	725.86	721.26	701.54	690.95	723.34	0	0	697.71	695.18	700.89
3.1495e+13	708.12	709.15	723.06	0	0	711.01	704.78	700.57	0	0	0	710.5	713.65	690.86	0	0	0	728.25	705.52	0	713.58	0	725.51	715.24	740.91	703.83	0	692.17	0	739.23	717.73	739.43	713.22	699.82	0	734.2	0	690.62	0	726.01	722.43	731.83	693.37	728.6	0	0	698.81	728.1	702.78
3.1553e+13	707.8	698.37	724.07	0	0	710.88	704.4	0	0	0	0	710.37	713.5	690.7	0	0	0	715.37	706.47	0	713.32	0	725.85	714.98	729.39	703.65	0	691.94	0	737.52	718.44	728.02	713.08	699.59	0	728.02	0	690.39	0	728.33	722.18	718.92	692.92	730.92	0	0	699.35	714.96	702.44
3.1611e+13	707.57	0	724.84	0	0	710.74	704.17	0	0	0	0	710.24	713.34	690.55	0	0	0	709.31	707.06	0	713.11	0	726.48	714.78	723.75	703.46	0	691.72	0	734.45	719.12	722.43	712.94	699.34	0	723.73	0	690.16	0	728.98	722.03	713.06	692.5	729.7	0	0	699.79	708.76	702.16
3.1669e+13	707.43	0	724.89	0	0	710.59	704.06	0	0	0	0	710.1	713.18	690.4	0	0	0	705.02	706.95	0	712.99	0	726.68	714.67	719.94	703.26	0	691.48	0	731.75	719.2	718.64	712.79	699.09	0	720.51	0	0	0	728.61	722	709.14	692.19	727.97	0	0	699.69	704.37	701.96
3.1727e+13	707.32	0	724.5	0	0	710.44	703.94	0	0	0	0	709.96	713.04	690.25	0	0	0	701.52	706.45	0	712.9	0	726.52	714.6	716.99	703.06	0	691.25	0	729.42	718.88	715.7	712.65	698.86	0	717.9	0	0	0	727.83	721.99	705.99	691.95	726.23	0	0	699.23	700.79	701.79
3.1785e+13	707.18	0	723.88	0	0	710.3	703.76	0	0	0	0	709.82	712.92	690.08	0	0	0	698.2	705.72	0	712.8	0	726.11	714.51	714.52	702.88	0	691.02	0	727.38	718.31	713.21	712.52	698.63	0	715.65	0	0	0	726.87	721.94	703.18	691.71	724.58	0	0	698.56	697.34	701.61
3.1843e+13	708.85	722.76	723.77	0	0	711.81	705.52	726.84	690.24	0	0	711.33	714.39	692.14	0	0	0	753.89	706.14	0	714.29	0	726.36	715.95	759.77	704.64	0	693.19	0	731.79	718.49	758.01	713.98	700.61	0	733.85	0	691.68	0	726.03	723.16	758	694.16	723.55	0	0	699.58	754.48	703.51
3.1901e+13	708.54	703.11	723.92	0	0	711.68	705.12	0	0	0	0	711.2	714.26	691.99	0	0	0	720.69	706.32	0	714.05	0	726.04	715.71	734.37	704.46	0	692.96	0	739.46	718.42	732.95	713.86	700.39	0	731.36	0	691.45	0	727.77	722.91	724.17	693.72	731.13	0	0	699.4	720.39	703.19
3.1959e+13	708.24	695.01	725.05	0	0	711.54	704.81	0	0	0	0	711.07	714.1	691.83	0	0	0	712.39	707.29	0	713.8	0	726.72	715.47	726.69	704.28	0	692.74	0	736.46	719.33	725.34	713.72	700.15	0	726.15	0	691.22	0	729.33	722.69	716	693.28	730.92	0	0	700.11	711.92	702.87
3.2018e+13	708.07	0	725.44	0	0	711.4	704.66	0	0	0	0	710.93	713.94	691.67	0	0	0	707.42	707.51	0	713.64	0	727.16	715.32	722.11	704.09	0	692.51	0	733.53	719.72	720.8	713.57	699.9	0	722.45	0	690.99	0	729.37	722.61	711.3	692.95	729.32	0	0	700.29	706.82	702.63
3.2076e+13	707.96	0	725.24	0	0	711.25	704.56	0	0	0	0	710.79	713.79	691.52	0	0	0	703.58	707.18	0	713.54	0	727.17	715.24	718.78	703.89	0	692.27	0	731.01	719.57	717.48	713.42	699.66	0	719.55	0	690.75	0	728.75	722.61	707.85	692.69	727.55	0	0	699.99	702.9	702.46
3.2134e+13	707.84	0	724.72	0	0	711.11	704.42	0	0	0	0	710.65	713.66	691.37	0	0	0	700.27	706.55	0	713.46	0	726.87	715.16	716.1	703.7	0	692.04	0	728.82	719.11	714.79	713.29	699.43	0	717.13	0	690.52	0	727.85	722.58	704.9	692.44	725.84	0	0	699.41	699.46	702.3
3.2192e+13	707.68	0	724.02	0	0	710.97	704.21	0	0	0	0	710.51	713.54	691.22	0	0	0	697.02	705.76	0	713.34	0	726.38	715.06	713.78	703.51	0	691.81	0	726.88	718.47	712.46	713.16	699.22	0	715	0	690.29	0	726.85	722.51	702.25	692.17	724.24	0	0	698.65	696.11	702.1
3.225e+13	709.26	710.23	723.98	0	0	712.46	705.86	702.34	690.92	0	0	712	714.98	693.25	0	0	0	729.23	706.32	0	714.76	0	726.52	716.42	742.48	705.25	0	693.95	0	740.08	718.64	740.98	714.6	701.16	0	735.31	0	692.48	0	726.85	723.63	733.41	694.52	729.24	0	0	699.67	729.04	703.92
3.2308e+13	708.93	699.16	725.01	0	0	712.33	705.47	0	690.67	0	0	711.88	714.84	693.1	0	0	0	715.96	707.3	0	714.5	0	726.85	716.16	730.4	705.08	0	693.73	0	738.54	719.35	729.01	714.47	700.93	0	728.98	0	692.24	0	729.26	723.38	719.79	694.09	731.85	0	0	700.23	715.55	703.59
3.2366e+13	708.7	690.53	725.82	0	0	712.19	705.25	0	690.41	0	0	711.74	714.68	692.95	0	0	0	709.87	707.93	0	714.29	0	727.51	715.96	724.61	704.89	0	693.5	0	735.43	720.07	723.27	714.33	700.69	0	724.59	0	692.02	0	729.96	723.23	713.78	693.69	730.64	0	0	700.73	709.34	703.31
3.2424e+13	708.57	0	725.89	0	0	712.04	705.15	0	690.16	0	0	711.61	714.52	692.8	0	0	0	705.61	707.84	0	714.17	0	727.73	715.85	720.73	704.69	0	693.28	0	732.68	720.17	719.43	714.18	700.44	0	721.32	0	691.79	0	729.6	723.2	709.81	693.4	728.89	0	0	700.64	704.98	703.11
3.2482e+13	708.47	0	725.5	0	0	711.89	705.04	0	0	0	0	711.46	714.38	692.65	0	0	0	702.14	707.34	0	714.09	0	727.57	715.79	717.76	704.5	0	693.05	0	730.32	719.84	716.46	714.04	700.21	0	718.68	0	691.56	0	728.8	723.2	706.66	693.17	727.13	0	0	700.18	701.43	702.96
3.2541e+13	708.34	0	724.87	0	0	711.76	704.87	0	0	0	0	711.33	714.27	692.5	0	0	0	698.91	706.61	0	713.99	0	727.16	715.71	715.28	704.32	0	692.82	0	728.26	719.28	713.96	713.91	700	0	716.42	0	691.33	0	727.83	723.15	703.87	692.93	725.46	0	0	699.5	698.06	702.78
3.2599e+13	709.95	725.33	724.72	0	0	713.21	706.58	732.62	691.86	0	0	712.78	715.69	694.47	0	0	0	758.35	706.97	0	715.44	0	727.36	717.09	763.57	706.02	0	694.91	0	731.28	719.41	761.74	715.33	701.91	0	733.3	0	693.48	0	726.93	724.33	764.1	695.29	724.01	0	0	700.44	758.61	704.63
3.2657e+13	709.64	704.24	724.82	0	0	713.09	706.18	690.15	691.61	0	0	712.66	715.56	694.32	0	0	0	721.24	707.1	0	715.2	0	727.01	716.86	735.53	705.85	0	694.69	0	740.46	719.29	734.09	715.21	701.69	0	732.38	0	693.25	0	728.62	724.08	725.22	694.86	731.97	0	0	700.23	720.89	704.31
3.2715e+13	709.34	696.01	725.99	0	0	712.95	705.86	0	691.36	0	0	712.53	715.4	694.17	0	0	0	712.83	708.12	0	714.95	0	727.71	716.61	727.59	705.67	0	694.47	0	737.43	720.24	726.23	715.07	701.46	0	727.04	0	693.03	0	730.27	723.86	716.76	694.44	731.84	0	0	700.96	712.34	703.99
3.2773e+13	709.17	0	726.41	0	0	712.81	705.72	0	691.1	0	0	712.4	715.24	694.02	0	0	0	707.89	708.37	0	714.79	0	728.18	716.46	722.92	705.47	0	694.24	0	734.46	720.65	721.6	714.92	701.21	0	723.26	0	692.8	0	730.34	723.78	711.97	694.12	730.23	0	0	701.16	707.29	703.76
3.2831e+13	709.07	0	726.21	0	0	712.66	705.63	0	690.83	0	0	712.26	715.09	693.86	0	0	0	704.08	708.05	0	714.7	0	728.2	716.39	719.54	705.28	0	694.02	0	731.9	720.51	718.24	714.78	700.97	0	720.33	0	692.58	0	729.71	723.78	708.49	693.86	728.44	0	0	700.87	703.4	703.59
3.2889e+13	708.96	0	725.69	0	0	712.52	705.5	0	690.57	0	0	712.12	714.97	693.71	0	0	0	700.84	707.42	0	714.62	0	727.89	716.32	716.84	705.1	0	693.8	0	729.68	720.05	715.53	714.65	700.76	0	717.89	0	692.35	0	728.8	723.76	705.56	693.62	726.71	0	0	700.28	700.04	703.44
3.2947e+13	708.8	0	724.98	0	0	712.39	705.3	0	690.31	0	0	711.99	714.85	693.56	0	0	0	697.66	706.62	0	714.51	0	727.39	716.22	714.52	704.92	0	693.57	0	727.73	719.41	713.19	714.53	700.55	0	715.75	0	692.12	0	727.78	723.69	702.9	693.35	725.09	0	0	699.52	696.76	703.25
3.3005e+13	710.33	711.09	724.87	0	0	713.82	706.89	703.75	692.53	0	0	713.42	716.25	695.5	0	0	0	730.74	707.08	0	715.88	0	727.48	717.53	744.08	706.59	0	695.62	0	740.86	719.51	742.55	715.92	702.43	0	736.38	0	694.23	0	727.63	724.77	735.02	695.62	729.8	0	0	700.44	730.52	705.01
3.3063e+13	710	699.85	725.9	0	0	713.7	706.5	0	692.27	0	0	713.3	716.11	695.35	0	0	0	716.7	708.07	0	715.62	0	727.79	717.28	731.38	706.42	0	695.4	0	739.51	720.22	729.98	715.79	702.2	0	729.91	0	694	0	730.13	724.51	720.62	695.19	732.73	0	0	701.01	716.27	704.68
3.3122e+13	709.77	692.19	726.75	0	0	713.56	706.28	0	692.01	0	0	713.17	715.94	695.21	0	0	0	710.5	708.74	0	715.4	0	728.49	717.07	725.44	706.24	0	695.18	0	736.35	720.98	724.09	715.64	701.96	0	725.43	0	693.78	0	730.89	724.36	714.48	694.81	731.53	0	0	701.55	709.96	704.4
3.318e+13	709.65	0	726.83	0	0	713.41	706.19	0	691.76	0	0	713.03	715.79	695.06	0	0	0	706.24	708.68	0	715.29	0	728.73	716.98	721.5	706.04	0	694.96	0	733.57	721.09	720.18	715.5	701.72	0	722.11	0	693.56	0	730.54	724.34	710.45	694.54	729.76	0	0	701.49	705.6	704.21
3.3238e+13	709.55	0	726.45	0	0	713.27	706.09	0	691.5	0	0	712.89	715.65	694.91	0	0	0	702.76	708.18	0	715.21	0	728.57	716.92	718.49	705.86	0	694.74	0	731.18	720.77	717.19	715.36	701.5	0	719.43	0	693.34	0	729.73	724.34	707.31	694.31	727.98	0	0	701.04	702.06	704.07
3.3296e+13	709.43	0	725.82	0	0	713.13	705.93	0	691.25	0	0	712.76	715.54	694.77	0	0	0	699.62	707.45	0	715.12	0	728.15	716.84	716	705.68	0	694.52	0	729.09	720.2	714.68	715.24	701.29	0	717.15	0	693.11	0	728.75	724.3	704.53	694.06	726.3	0	0	700.35	698.77	703.9
3.3354e+13	710.99	725.62	725.61	690.65	0	714.54	707.58	739.45	693.42	0	0	714.16	716.91	696.66	0	0	0	765.96	707.76	0	716.52	0	728.31	718.18	767.7	707.32	0	696.53	0	730.62	720.28	765.78	716.6	703.13	690.34	732.08	0	695.17	0	727.8	725.44	772.12	696.34	724.48	0	0	701.24	766.37	705.69
3.3412e+13	710.68	704.93	725.66	0	0	714.42	707.18	692.11	693.16	0	0	714.04	716.79	696.51	0	0	0	722.32	707.84	0	716.29	0	727.92	717.94	736.69	707.15	0	696.31	0	741.41	720.12	735.22	716.49	702.92	690.18	733.38	0	694.95	0	729.41	725.19	726.3	695.93	732.75	0	0	700.99	721.97	705.37
3.347e+13	710.38	696.72	726.87	0	0	714.29	706.86	0	692.91	0	0	713.92	716.63	696.36	0	0	0	713.61	708.91	0	716.03	0	728.64	717.7	728.47	706.98	0	696.1	0	738.36	721.11	727.09	716.35	702.69	690.02	727.9	0	694.73	0	731.15	724.96	717.54	695.52	732.72	0	0	701.78	713.13	705.05
3.3528e+13	710.22	0	727.32	0	0	714.14	706.73	0	692.67	0	0	713.78	716.47	696.22	0	0	0	708.62	709.19	0	715.87	0	729.14	717.55	723.7	706.79	0	695.88	0	735.34	721.54	722.37	716.2	702.45	0	724.05	0	694.51	0	731.25	724.88	712.67	695.21	731.09	0	0	702.04	708.04	704.82
3.3586e+13	710.12	0	727.14	0	0	714	706.65	0	692.41	0	0	713.64	716.33	696.07	0	0	0	704.81	708.88	0	715.79	0	729.17	717.48	720.28	706.6	0	695.66	0	732.75	721.41	718.96	716.06	702.22	0	721.08	0	694.29	0	730.62	724.89	709.15	694.97	729.28	0	0	701.76	704.14	704.67
3.3645e+13	710.02	0	726.61	0	0	713.86	706.53	0	692.14	0	0	713.51	716.21	695.92	0	0	0	701.59	708.25	0	715.72	0	728.86	717.42	717.55	706.42	0	695.44	0	730.51	720.95	716.24	715.93	702.01	0	718.61	0	694.07	0	729.7	724.88	706.24	694.74	727.54	0	0	701.17	700.84	704.52
3.3703e+13	709.87	0	725.9	0	0	713.73	706.33	0	691.88	0	0	713.38	716.1	695.77	0	0	0	698.48	707.46	0	715.61	0	728.36	717.32	715.23	706.24	0	695.22	0	728.54	720.3	713.89	715.82	701.8	0	716.47	0	693.85	0	728.67	724.81	703.59	694.48	725.9	0	0	700.42	697.6	704.34
3.3761e+13	711.35	712.24	725.7	0	0	715.12	707.87	705	694.03	0	0	714.76	717.44	697.62	0	0	0	732	707.83	0	716.94	0	728.39	718.6	745.72	707.86	0	697.2	0	741.55	720.33	744.16	717.16	703.62	691.42	737.42	0	695.87	0	728.38	725.85	736.79	696.67	730.29	0	0	701.26	731.61	706.05
3.3819e+13	711.02	700.63	726.74	0	0	714.99	707.48	0	693.79	0	0	714.64	717.3	697.48	0	0	0	717.3	708.83	0	716.68	0	728.69	718.34	732.34	707.7	0	696.98	0	740.45	721.03	730.93	717.03	703.4	691.26	730.81	0	695.66	0	730.96	725.59	721.51	696.25	733.57	0	0	701.82	716.81	705.71
3.3877e+13	710.79	693.4	727.64	0	0	714.85	707.26	0	693.54	0	0	714.51	717.14	697.34	0	0	0	711.02	709.55	0	716.46	0	729.41	718.13	726.25	707.51	0	696.77	0	737.24	721.83	724.89	716.89	703.16	691.11	726.23	0	695.44	0	731.77	725.43	715.21	695.89	732.39	0	0	702.41	710.46	705.44
3.3935e+13	710.67	0	727.73	0	0	714.71	707.18	0	693.29	0	0	714.38	716.99	697.19	0	0	0	706.78	709.5	0	716.35	0	729.67	718.04	722.24	707.32	0	696.55	0	734.42	721.96	720.92	716.74	702.93	690.96	722.86	0	695.22	0	731.43	725.42	711.12	695.63	730.6	0	0	702.36	706.12	705.26
3.3993e+13	710.59	0	727.35	0	0	714.57	707.09	0	693.03	0	0	714.24	716.86	697.05	0	0	0	703.32	709.01	0	716.28	0	729.51	717.98	719.2	707.14	0	696.34	0	732	721.64	717.89	716.61	702.71	690.81	720.16	0	695.01	0	730.62	725.43	707.96	695.41	728.8	0	0	701.9	702.61	705.12
3.4051e+13	710.47	0	726.71	0	0	714.44	706.93	0	692.78	0	0	714.11	716.75	696.9	0	0	0	700.25	708.28	0	716.2	0	729.1	717.91	716.69	706.96	0	696.12	0	729.89	721.07	715.37	716.49	702.51	690.66	717.86	0	694.79	0	729.63	725.39	705.19	695.16	727.1	0	0	701.22	699.41	704.96
3.4109e+13	711.98	726.82	726.46	692.68	0	715.79	708.53	748.42	694.88	0	0	715.47	718.08	698.71	0	0	0	776.18	708.54	690.09	717.56	0	729.21	719.22	771.81	708.55	0	698.06	0	729.91	721.11	769.82	717.81	704.3	692.66	730.06	0	696.77	0	728.62	726.49	783.64	697.38	724.97	0	0	702.03	775.52	706.7
3.4168e+13	711.67	705.73	726.45	0	0	715.68	708.13	693.28	694.64	0	0	715.35	717.95	698.57	0	0	0	722.96	708.56	0	717.32	0	728.79	718.98	737.83	708.39	0	697.84	0	742.31	720.9	736.35	717.7	704.09	692.5	734.35	0	696.55	0	730.14	726.24	727.37	696.97	733.48	0	0	701.73	722.51	706.38
3.4226e+13	711.38	697.41	727.71	0	0	715.55	707.82	0	694.39	0	0	715.22	717.8	698.43	0	0	0	714.06	709.68	0	717.06	0	729.53	718.73	729.33	708.22	0	697.63	0	739.26	721.92	727.94	717.56	703.86	692.35	728.74	0	696.34	0	731.99	726.01	718.28	696.57	733.56	0	0	702.55	713.54	706.06
3.4284e+13	711.21	0	728.2	0	0	715.41	707.69	0	694.14	0	0	715.09	717.64	698.28	0	0	0	709.06	709.99	0	716.91	0	730.05	718.58	724.46	708.03	0	697.42	0	736.19	722.39	723.11	717.42	703.62	692.19	724.82	0	696.13	0	732.12	725.93	713.32	696.27	731.92	0	0	702.83	708.45	705.84
3.4342e+13	711.12	0	728.02	0	0	715.26	707.62	0	693.89	0	0	714.96	717.49	698.14	0	0	0	705.27	709.68	0	716.83	0	730.09	718.52	720.99	707.85	0	697.21	0	733.57	722.27	719.67	717.27	703.4	692.03	721.8	0	695.91	0	731.49	725.94	709.76	696.04	730.09	0	0	702.56	704.59	705.69
3.44e+13	711.03	0	727.48	0	0	715.13	707.51	0	693.65	0	0	714.82	717.38	697.99	0	0	0	702.07	709.06	0	716.76	0	729.79	718.47	718.24	707.67	0	696.99	0	731.31	721.8	716.92	717.15	703.19	691.87	719.32	0	695.7	0	730.56	725.94	706.85	695.81	728.33	0	0	701.97	701.33	705.55
3.4458e+13	710.88	0	726.77	0	0	715	707.31	0	693.39	0	0	714.69	717.27	697.85	0	0	0	699.04	708.26	0	716.66	0	729.28	718.37	715.9	707.5	0	696.78	0	729.31	721.15	714.57	717.04	703	691.71	717.16	0	695.48	0	729.52	725.87	704.21	695.56	726.68	0	0	701.21	698.16	705.38
3.4516e+13	712.31	713.69	726.5	0	690.71	716.34	708.8	706.88	695.46	0	0	716.03	718.58	699.62	0	0	0	733.68	708.54	690.72	717.94	0	729.26	719.6	747.42	709.07	0	698.68	0	742.15	721.12	745.83	718.34	704.76	693.68	738.43	0	697.42	0	729.08	726.88	738.59	697.67	730.69	0	0	701.96	733.27	707.04
3.4574e+13	711.99	701.49	727.53	0	690.5	716.22	708.41	0	695.21	0	0	715.92	718.44	699.48	0	0	0	718.07	709.54	690.46	717.68	0	729.54	719.34	733.29	708.9	0	698.47	0	741.35	721.81	731.86	718.21	704.54	693.53	731.7	0	697.21	0	731.73	726.61	722.35	697.25	734.37	0	0	702.52	717.59	706.7
3.4632e+13	711.75	694.43	728.47	0	690.3	716.08	708.2	0	694.98	0	0	715.79	718.28	699.34	0	0	0	711.66	710.31	690.22	717.47	0	730.29	719.14	727.04	708.72	0	698.26	0	738.09	722.65	725.67	718.07	704.31	693.38	727.02	0	697	0	732.61	726.45	715.89	696.9	733.21	0	0	703.16	711.11	706.43
3.469e+13	711.64	0	728.59	0	690.11	715.94	708.12	0	694.74	0	0	715.65	718.12	699.2	690.07	0	0	707.41	710.27	0	717.36	0	730.57	719.04	722.97	708.54	0	698.06	0	735.23	722.8	721.63	717.93	704.07	693.23	723.59	0	696.79	0	732.28	726.44	711.75	696.65	731.4	0	0	703.15	706.77	706.25
3.4749e+13	711.57	0	728.21	0	0	715.8	708.04	0	694.48	0	0	715.52	718	699.06	0	0	0	703.95	709.79	0	717.3	0	730.42	719	719.89	708.35	0	697.84	0	732.79	722.48	718.56	717.79	703.86	693.08	720.86	0	696.58	0	731.46	726.46	708.56	696.44	729.58	0	0	702.7	703.25	706.12
3.4807e+13	711.45	0	727.56	0	0	715.67	707.89	0	694.23	0	0	715.39	717.89	698.92	0	0	0	700.93	709.06	0	717.22	0	730	718.93	717.36	708.18	0	697.63	0	730.66	721.91	716.03	717.68	703.67	692.93	718.54	0	696.37	0	730.46	726.42	705.82	696.2	727.87	0	0	702.02	700.11	705.97
3.4865e+13	712.93	727.26	727.28	694.41	691.78	716.99	709.45	764.29	696.26	0	0	716.7	719.18	700.65	0	0	0	793.81	709.27	691.61	718.54	0	730.08	720.2	774.72	709.72	0	699.5	0	729.29	721.91	772.66	718.96	705.4	694.84	727.17	0	698.27	0	729.42	727.49	801.91	698.35	725.51	0	0	702.78	792.56	707.66
3.4923e+13	712.62	706.48	727.2	0	691.59	716.87	709.05	694.99	696.02	0	0	716.59	719.06	700.51	0	0	0	723.73	709.24	691.37	718.3	0	729.62	719.96	738.97	709.56	0	699.29	0	743.18	721.64	737.48	718.85	705.2	694.69	735.31	0	698.06	0	730.84	727.24	728.47	697.94	734.16	0	0	702.44	723.18	707.35
3.4981e+13	712.32	698.02	728.51	0	691.38	716.74	708.72	0	695.79	0	0	716.46	718.91	700.37	0	0	0	714.58	710.4	691.11	718.04	0	730.37	719.71	730.16	709.39	0	699.08	0	740.12	722.7	728.77	718.71	704.98	694.54	729.55	0	697.86	0	732.78	727	719.03	697.54	734.36	0	0	703.29	714.02	707.03
3.5039e+13	712.16	0	729.02	0	691.18	716.6	708.6	0	695.54	0	0	716.34	718.74	700.23	690.35	0	0	709.54	710.74	690.84	717.88	0	730.92	719.56	725.2	709.21	0	698.88	0	737.01	723.19	723.84	718.57	704.74	694.39	725.56	0	697.65	0	732.94	726.93	713.97	697.26	732.72	0	0	703.6	708.92	706.81
3.5097e+13	712.08	0	728.85	0	690.98	716.46	708.54	0	695.3	0	0	716.2	718.6	700.09	690.44	0	0	705.78	710.45	690.58	717.81	0	730.97	719.51	721.68	709.03	0	698.67	0	734.35	723.08	720.34	718.43	704.52	694.24	722.5	0	697.44	0	732.32	726.95	710.37	697.04	730.87	0	0	703.34	705.09	706.67
3.5155e+13	711.99	0	728.32	0	690.79	716.33	708.44	0	695.05	0	0	716.07	718.49	699.95	0	0	0	702.6	709.82	690.33	717.75	0	730.67	719.46	718.9	708.85	0	698.46	0	732.07	722.62	717.57	718.3	704.32	694.09	719.99	0	697.23	0	731.38	726.95	707.45	696.83	729.08	0	0	702.76	701.85	706.53
3.5213e+13	711.85	0	727.6	0	690.57	716.2	708.25	0	694.81	0	0	715.94	718.39	699.81	0	0	0	699.64	709.02	690.09	717.65	0	730.15	719.36	716.55	708.68	0	698.25	0	730.06	721.96	715.22	718.19	704.13	693.94	717.83	0	697.02	0	730.33	726.88	704.82	696.57	727.42	0	0	702	698.76	706.36
3.5272e+13	713.24	714.75	727.26	0	692.63	717.5	709.69	708.88	696.81	0	0	717.24	719.65	701.51	0	0	0	735.17	709.22	692.23	718.9	0	730.09	720.56	749.17	710.21	0	700.08	0	742.64	721.87	747.57	719.46	705.84	695.81	739.39	0	698.89	0	729.75	727.85	740.51	698.62	731.01	0	0	702.66	734.57	707.97
3.533e+13	712.91	702.1	728.27	0	692.43	717.38	709.3	0	696.57	0	0	717.12	719.52	701.37	0	0	0	718.62	710.21	691.97	718.64	0	730.34	720.3	734.22	710.05	0	699.88	0	742.22	722.54	732.78	719.33	705.63	695.66	732.56	0	698.68	0	732.46	727.58	723.18	698.2	735.12	0	0	703.21	718.08	707.64
3.5388e+13	712.68	695.13	729.27	0	692.24	717.25	709.08	0	696.33	0	0	717	719.35	701.23	690.42	0	0	712.1	711.03	691.72	718.42	0	731.13	720.09	727.8	709.87	0	699.68	0	738.92	723.42	726.42	719.19	705.39	695.51	727.78	0	698.48	0	733.4	727.42	716.55	697.86	733.99	0	0	703.88	711.53	707.37
3.5446e+13	712.57	0	729.4	0	692.03	717.11	709.02	0	696.09	0	0	716.86	719.2	701.09	690.84	0	0	707.86	711.01	691.47	718.31	0	731.42	720	723.66	709.69	0	699.47	0	736.02	723.59	722.31	719.05	705.16	695.37	724.3	0	698.27	0	733.09	727.42	712.34	697.62	732.17	0	0	703.89	707.21	707.2
3.5504e+13	712.5	0	729.02	0	691.83	716.97	708.95	0	695.86	0	0	716.73	719.08	700.95	690.66	0	0	704.42	710.53	691.23	718.26	0	731.28	719.96	720.55	709.51	0	699.27	0	733.55	723.28	719.22	718.92	704.96	695.22	721.53	0	698.07	0	732.27	727.44	709.13	697.42	730.33	0	0	703.46	703.71	707.07
3.5562e+13	712.39	0	728.38	0	691.63	716.84	708.8	0	695.61	0	0	716.6	718.97	700.82	0	0	0	701.44	709.8	690.95	718.18	0	730.85	719.89	718	709.34	0	699.06	0	731.4	722.7	716.67	718.8	704.76	695.07	719.2	0	697.86	0	731.26	727.41	706.4	697.19	728.6	0	0	702.77	700.64	706.93
3.562e+13	713.83	725.93	728.05	693.03	693.65	718.11	710.31	793.31	697.57	0	0	717.87	720.23	702.48	690.72	0	0	824.37	709.96	693.08	719.47	0	730.9	721.13	773.72	710.83	0	700.86	0	728.89	722.67	771.6	720.05	706.45	696.9	723.65	0	699.69	0	730.18	728.44	831.64	699.27	726.1	0	0	703.48	823.17	708.57
3.5678e+13	713.52	707.58	727.91	0	693.45	718	709.91	696.33	697.33	0	0	717.76	720.11	702.34	0	0	0	724.79	709.86	692.83	719.23	0	730.4	720.89	740.11	710.68	0	700.66	0	744.01	722.35	738.61	719.94	706.26	696.76	736.24	0	699.49	0	731.48	728.19	729.55	698.87	734.78	0	0	703.09	724.24	708.26
3.5736e+13	713.22	698.88	729.26	0	693.25	717.88	709.59	0	697.1	0	0	717.64	719.96	702.21	690.33	0	0	715.27	711.08	692.58	718.97	0	731.17	720.64	730.98	710.51	0	700.46	0	740.95	723.43	729.57	719.8	706.03	696.61	730.34	0	699.29	0	733.54	727.95	719.75	698.47	735.13	0	0	703.97	714.7	707.94
3.5795e+13	713.06	691.21	729.81	0	693.06	717.74	709.47	0	696.87	0	0	717.51	719.79	702.07	691.07	0	0	710.14	711.45	692.34	718.82	0	731.75	720.49	725.91	710.33	0	700.26	0	737.8	723.96	724.54	719.66	705.8	696.46	726.27	0	699.09	0	733.73	727.88	714.59	698.19	733.48	0	0	704.32	709.53	707.72
3.5853e+13	712.98	0	729.65	0	692.86	717.6	709.42	0	696.63	0	0	717.38	719.66	701.93	691.18	0	0	706.38	711.17	692.07	718.75	0	731.81	720.44	722.35	710.15	0	700.05	0	735.11	723.86	721	719.52	705.58	696.32	723.18	0	698.88	0	733.11	727.9	710.95	697.99	731.61	0	0	704.08	705.68	707.59
3.5911e+13	712.9	0	729.11	0	692.66	717.46	709.32	0	696.39	0	0	717.25	719.54	701.79	690.74	0	0	703.19	710.55	691.81	718.69	0	731.51	720.4	719.54	709.98	0	699.85	0	732.8	723.4	718.2	719.4	705.39	696.17	720.64	0	698.68	0	732.17	727.91	708.02	697.78	729.81	0	0	703.51	702.44	707.47
3.5969e+13	712.77	0	728.39	0	692.46	717.34	709.14	0	696.15	0	0	717.13	719.44	701.66	0	0	0	700.29	709.75	691.57	718.59	0	730.99	720.31	717.17	709.81	0	699.64	0	730.77	722.74	715.84	719.29	705.2	696.02	718.46	0	698.47	0	731.11	727.84	705.42	697.53	728.13	0	0	702.75	699.42	707.3
3.6027e+13	714.12	716.03	727.99	0	694.44	718.6	710.54	710.76	698.08	0	0	718.38	720.68	703.29	690.03	0	0	737.2	709.87	693.66	719.81	0	730.88	721.47	751.01	711.29	0	701.41	0	743.03	722.59	749.38	720.52	706.86	697.82	740.31	0	700.28	0	730.39	728.78	742.59	699.52	731.26	0	0	703.34	736.57	708.87
3.6085e+13	713.79	702.8	728.98	0	694.24	718.48	710.14	0	697.85	0	0	718.27	720.54	703.15	690.17	0	0	719.45	710.85	693.41	719.54	0	731.1	721.2	735.14	711.13	0	701.21	0	743.05	723.23	733.69	720.4	706.65	697.67	733.39	0	700.08	0	733.15	728.51	724.04	699.1	735.84	0	0	703.87	718.89	708.54
3.6143e+13	713.55	695.86	730.02	0	694.05	718.35	709.93	0	697.62	0	0	718.14	720.38	703.02	691.17	0	0	712.75	711.72	693.16	719.33	0	731.92	721	728.55	710.96	0	701.02	0	739.71	724.15	727.16	720.26	706.43	697.53	728.51	0	699.88	0	734.16	728.35	717.23	698.76	734.75	0	0	704.58	712.16	708.26
3.6201e+13	713.45	0	730.18	0	693.86	718.21	709.87	0	697.39	0	0	718.01	720.23	702.88	691.6	0	0	708.46	711.73	692.91	719.22	0	732.24	720.91	724.34	710.78	0	700.82	0	736.77	724.34	722.98	720.11	706.2	697.38	724.97	0	699.68	0	733.86	728.34	712.96	698.54	732.91	0	0	704.62	707.81	708.1
3.6259e+13	713.39	0	729.8	0	693.66	718.08	709.81	0	697.15	0	0	717.88	720.1	702.75	691.43	0	0	705.03	711.25	692.67	719.17	0	732.1	720.87	721.19	710.6	0	700.62	0	734.27	724.04	719.84	719.98	705.99	697.24	722.18	0	699.47	0	733.04	728.37	709.71	698.35	731.05	0	0	704.2	704.3	707.98
3.6318e+13	713.28	0	729.15	0	693.47	717.95	709.67	0	696.91	0	0	717.76	720	702.61	690.75	0	0	702.04	710.52	692.43	719.1	0	731.67	720.81	718.62	710.43	0	700.41	0	732.1	723.46	717.28	719.87	705.81	697.09	719.83	0	699.27	0	732.02	728.35	706.99	698.13	729.3	0	0	703.52	701.26	707.84
3.6376e+13	714.68	720.17	728.79	692.1	695.4	719.19	711.14	845.86	698.8	0	0	718.98	721.22	704.21	691.83	0	0	867.82	710.64	694.47	720.35	0	731.69	722.02	764.91	711.88	0	702.15	0	728.83	723.39	762.74	721.08	707.45	698.85	720.12	0	701.04	0	730.91	729.35	871.99	700.16	726.71	0	0	704.17	867.09	709.44
3.6434e+13	714.37	708.21	728.58	0	695.21	719.08	710.74	697.72	698.58	0	0	718.87	721.1	704.07	690.24	0	0	725.67	710.48	694.22	720.12	0	731.15	721.78	741.25	711.73	0	701.95	0	744.8	723.02	739.74	720.97	707.26	698.7	737.15	0	700.84	0	732.09	729.09	730.69	699.75	735.36	0	0	703.74	725.01	709.14
3.6492e+13	714.07	699.36	729.97	0	695.02	718.95	710.41	0	698.35	0	0	718.76	720.95	703.94	691.08	0	0	715.8	711.74	693.97	719.86	0	731.92	721.52	731.78	711.57	0	701.76	0	741.76	724.13	730.36	720.84	707.04	698.56	731.1	0	700.64	0	734.25	728.85	720.48	699.36	735.86	0	0	704.64	715.18	708.81
3.655e+13	713.91	692.42	730.56	0	694.82	718.81	710.3	0	698.12	0	0	718.63	720.79	703.81	691.81	0	0	710.6	712.15	693.73	719.7	0	732.53	721.38	726.61	711.39	0	701.56	0	738.56	724.69	725.23	720.69	706.81	698.42	726.97	0	700.45	0	734.48	728.78	715.22	699.09	734.21	0	0	705.02	709.96	708.6
3.6608e+13	713.85	0	730.41	0	694.63	718.68	710.26	0	697.89	0	0	718.5	720.65	703.67	691.91	0	0	706.85	711.88	693.49	719.64	0	732.6	721.33	722.99	711.21	0	701.36	0	735.84	724.6	721.64	720.56	706.59	698.27	723.83	0	700.25	0	733.86	728.81	711.53	698.89	732.32	0	0	704.8	706.13	708.47
3.6666e+13	713.77	0	729.87	0	694.44	718.55	710.17	0	697.66	0	0	718.37	720.55	703.54	691.51	0	0	703.67	711.26	693.23	719.58	0	732.31	721.29	720.16	711.04	0	701.16	0	733.5	724.14	718.81	720.44	706.4	698.13	721.27	0	700.05	0	732.92	728.82	708.58	698.7	730.5	0	0	704.22	702.91	708.35
3.6724e+13	713.64	0	729.14	0	694.25	718.43	709.99	0	697.42	0	0	718.25	720.45	703.4	690.55	0	0	700.82	710.45	692.98	719.49	0	731.79	721.21	717.77	710.88	0	700.96	0	731.46	723.48	716.43	720.33	706.22	697.99	719.07	0	699.84	0	731.85	728.76	705.99	698.45	728.81	0	0	703.46	699.96	708.19
3.6782e+13	714.95	717.57	728.69	0	696.14	719.65	711.35	712.24	699.28	0	0	719.46	721.65	704.97	691.03	0	0	739.11	710.5	695.01	720.67	0	731.64	722.33	752.93	712.32	0	702.67	0	743.28	723.28	751.28	721.52	707.84	699.71	741.16	0	701.59	0	731.01	729.67	744.82	700.39	731.43	0	690.28	703.98	738.32	709.72
3.684e+13	714.62	703.53	729.64	0	695.95	719.53	710.95	0	699.06	0	0	719.35	721.51	704.84	690.94	0	0	720.04	711.46	694.77	720.41	0	731.83	722.07	736.04	712.16	0	702.48	0	743.86	723.89	734.58	721.41	707.63	699.57	734.21	0	701.39	0	733.8	729.39	724.87	699.97	736.52	0	690.08	704.48	719.4	709.39
3.6899e+13	714.38	696.54	730.74	0	695.77	719.4	710.73	0	698.84	0	0	719.23	721.35	704.7	691.87	0	0	713.19	712.37	694.53	720.19	0	732.67	721.86	729.27	711.99	0	702.28	0	740.48	724.85	727.87	721.27	707.41	699.42	729.22	0	701.2	0	734.88	729.22	717.87	699.63	735.47	0	0	705.23	712.55	709.11
3.6957e+13	714.29	0	730.92	0	695.58	719.26	710.68	0	698.61	0	0	719.1	721.2	704.57	692.25	0	0	708.88	712.41	694.28	720.09	0	733.01	721.77	725	711.81	0	702.09	0	737.5	725.06	723.62	721.12	707.18	699.28	725.63	0	701	0	734.6	729.22	713.54	699.41	733.62	0	0	705.29	708.2	708.95
3.7015e+13	714.23	0	730.54	0	695.39	719.13	710.63	0	698.38	0	0	718.97	721.08	704.44	692.12	0	0	705.46	711.93	694.03	720.04	0	732.88	721.74	721.81	711.64	0	701.89	0	734.97	724.76	720.45	721	706.98	699.14	722.81	0	700.8	0	733.78	729.26	710.25	699.23	731.74	0	0	704.87	704.72	708.84
3.7073e+13	714.13	0	729.89	0	695.2	719.01	710.5	0	698.15	0	0	718.85	720.98	704.31	691.51	0	0	702.48	711.2	693.79	719.98	0	732.45	721.69	719.22	711.48	0	701.69	0	732.78	724.18	717.87	720.89	706.8	699	720.44	0	700.6	0	732.75	729.24	707.52	699.02	729.97	0	0	704.19	701.7	708.71
3.7131e+13	715.5	709.44	729.5	0	697.05	720.2	711.93	904.18	699.98	690.39	0	720.04	722.17	705.84	692.78	0	0	916.63	711.29	695.78	721.2	0	732.44	722.86	746.29	712.88	0	703.37	0	729.15	724.09	744.32	722.06	708.39	700.68	717.51	0	702.32	0	731.6	730.21	918.4	700.99	727.34	0	691.29	704.8	916.33	710.27
3.7189e+13	715.19	709.33	729.22	0	696.87	720.1	711.53	698.79	699.76	690.23	0	719.93	722.05	705.71	691.08	0	0	726.73	711.05	695.54	720.96	0	731.86	722.62	742.4	712.74	0	703.18	0	745.55	723.65	740.88	721.95	708.21	700.54	738.05	0	702.12	0	732.66	729.95	731.82	700.59	735.88	0	691.09	704.3	726.06	709.97
3.7247e+13	714.88	700.17	730.65	0	696.68	719.97	711.2	0	699.54	690.07	0	719.82	721.9	705.58	691.84	0	0	716.45	712.35	695.29	720.7	0	732.64	722.36	732.56	712.58	0	702.99	0	742.53	724.79	731.14	721.82	707.99	700.4	731.85	0	701.93	0	734.93	729.7	721.18	700.19	736.56	0	690.89	705.24	715.83	709.64
3.7305e+13	714.73	693.67	731.27	0	696.49	719.84	711.09	0	699.31	0	0	719.69	721.74	705.45	692.5	0	0	711.16	712.79	695.06	720.54	0	733.28	722.22	727.28	712.4	0	702.8	0	739.29	725.38	725.89	721.68	707.76	700.26	727.64	0	701.74	0	735.2	729.63	715.82	699.92	734.91	0	690.67	705.66	710.52	709.43
3.7363e+13	714.67	0	731.14	0	696.31	719.7	711.05	0	699.08	0	0	719.56	721.6	705.32	692.63	0	0	707.4	712.54	694.82	720.48	0	733.37	722.18	723.62	712.22	0	702.6	0	736.53	725.31	722.25	721.54	707.55	700.12	724.46	0	701.54	0	734.58	729.67	712.08	699.74	733.01	0	690.47	705.46	706.69	709.31
3.7422e+13	714.6	0	730.6	0	696.12	719.57	710.97	0	698.86	0	0	719.44	721.5	705.18	692.28	0	0	704.22	711.92	694.58	720.44	0	733.07	722.14	720.75	712.06	0	702.4	0	734.18	724.85	719.4	721.43	707.36	699.98	721.87	0	701.34	0	733.63	729.68	709.11	699.55	731.17	0	690.26	704.9	703.47	709.2
3.748e+13	714.47	0	729.86	0	695.93	719.46	710.8	0	698.62	0	0	719.32	721.4	705.05	691.43	0	0	701.4	711.12	694.33	720.35	0	732.55	722.06	718.35	711.9	0	702.21	0	732.11	724.18	717	721.33	707.19	699.84	719.66	0	701.15	0	732.56	729.63	706.53	699.32	729.46	0	690.06	704.14	700.56	709.04
3.7538e+13	715.75	719.17	729.36	0	697.75	720.64	712.12	714.57	700.43	691.38	0	720.49	722.57	706.56	692.22	0	0	741.47	711.1	696.28	721.5	0	732.37	723.16	754.98	713.29	0	703.86	0	743.39	723.95	753.31	722.48	708.76	701.49	741.94	0	702.83	0	731.6	730.51	747.28	701.2	731.54	0	692.07	704.6	740.68	710.53
3.7596e+13	715.42	704.21	730.27	0	697.57	720.53	711.72	0	700.21	691.22	0	720.39	722.44	706.43	691.76	0	0	720.86	712.03	696.05	721.23	0	732.51	722.89	736.93	713.14	0	703.67	0	744.64	724.51	735.47	722.37	708.56	701.36	735.01	0	702.64	0	734.41	730.23	725.72	700.78	737.17	0	691.87	705.08	720.21	710.2
3.7654e+13	715.18	697.14	731.42	0	697.39	720.4	711.5	0	699.99	691.07	0	720.27	722.28	706.3	692.56	0	0	713.81	713	695.81	721.01	0	733.39	722.68	729.98	712.97	0	703.48	0	741.22	725.51	728.57	722.23	708.34	701.22	729.92	0	702.45	0	735.57	730.06	718.52	700.45	736.16	0	691.67	705.87	713.17	709.92
3.7712e+13	715.09	0	731.62	0	697.2	720.26	711.45	0	699.77	690.91	0	720.14	722.13	706.17	692.95	0	0	709.44	713.05	695.58	720.91	0	733.75	722.6	725.63	712.8	0	703.29	0	738.2	725.75	724.25	722.08	708.12	701.08	726.27	0	702.26	0	735.3	730.06	714.12	700.24	734.3	0	691.46	705.96	708.77	709.77
3.777e+13	715.04	0	731.25	0	697.02	720.13	711.41	0	699.54	690.76	0	720.01	722.01	706.04	692.82	0	0	706.02	712.59	695.34	720.87	0	733.62	722.57	722.41	712.62	0	703.1	0	735.65	725.46	721.04	721.96	707.92	700.94	723.41	0	702.06	0	734.48	730.1	710.8	700.07	732.4	0	691.26	705.55	705.28	709.66
3.7828e+13	714.94	0	730.6	0	696.83	720.01	711.28	0	699.32	690.6	0	719.89	721.91	705.91	692.26	0	0	703.04	711.86	695.1	720.81	0	733.2	722.52	719.79	712.47	0	702.91	0	733.44	724.88	718.44	721.85	707.74	700.8	721.02	0	701.87	0	733.45	730.09	708.06	699.87	730.62	0	691.05	704.88	702.26	709.54
3.7886e+13	716.28	0	730.18	0	698.62	721.17	712.68	972.71	701.09	692.52	0	721.04	723.07	707.39	693.6	0	0	977.4	711.91	697.01	722	0	733.15	723.67	721.26	713.84	0	704.53	0	729.72	724.75	719.79	722.99	709.3	702.42	716.66	0	703.53	0	732.27	731.04	977.72	701.79	727.95	0	693.04	705.44	977.35	711.06
3.7945e+13	715.97	710.06	729.83	0	698.44	721.07	712.28	700	700.87	692.37	0	720.94	722.95	707.26	691.95	0	0	727.8	711.6	696.78	721.77	0	732.54	723.43	743.55	713.69	0	704.34	0	746.26	724.26	742.02	722.89	709.11	702.28	738.93	0	703.34	0	733.19	730.78	733	701.39	736.36	0	692.84	704.9	727.11	710.76
3.8003e+13	715.66	700.66	731.29	0	698.25	720.95	711.94	0	700.66	692.21	0	720.83	722.8	707.13	692.47	0	0	717.1	712.94	696.55	721.5	0	733.32	723.16	733.33	713.53	0	704.16	0	743.28	725.41	731.9	722.76	708.9	702.14	732.58	0	703.15	0	735.57	730.52	721.91	701	737.23	0	692.64	705.86	716.46	710.44
3.8061e+13	715.5	694.32	731.95	0	698.07	720.81	711.84	0	700.44	692.05	0	720.7	722.64	707	693.13	0	0	711.71	713.43	696.31	721.34	0	733.99	723.02	727.94	713.36	0	703.97	0	740	726.05	726.54	722.62	708.67	702.01	728.29	0	702.96	0	735.88	730.45	716.43	700.73	735.59	0	692.44	706.31	711.05	710.22
3.8119e+13	715.45	0	731.83	0	697.89	720.68	711.81	0	700.22	691.88	0	720.57	722.51	706.87	693.26	0	0	707.92	713.19	696.08	721.29	0	734.09	722.98	724.23	713.18	0	703.78	0	737.21	725.99	722.85	722.48	708.47	701.87	725.07	0	702.77	0	735.27	730.49	712.64	700.56	733.66	0	692.24	706.12	707.21	710.11
3.8177e+13	715.39	0	731.29	0	697.71	720.55	711.74	0	699.99	691.73	0	720.45	722.4	706.74	692.92	0	0	704.75	712.57	695.84	721.25	0	733.8	722.95	721.33	713.02	0	703.58	0	734.83	725.53	719.97	722.37	708.28	701.73	722.46	0	702.57	0	734.32	730.51	709.64	700.38	731.81	0	692.02	705.56	703.99	710
3.8235e+13	715.26	0	730.55	0	697.52	720.43	711.57	0	699.77	691.57	0	720.33	722.31	706.61	692.16	0	0	701.93	711.77	695.61	721.16	0	733.27	722.88	718.91	712.87	0	703.39	0	732.75	724.86	717.56	722.27	708.11	701.6	720.23	0	702.38	0	733.24	730.46	707.07	700.15	730.09	0	691.82	704.81	701.11	709.85
3.8293e+13	716.51	721.05	730	0	699.28	721.59	712.86	717.13	701.52	693.46	0	721.48	723.45	708.07	693.04	690.3	0	744	711.69	697.49	722.28	0	733.06	723.94	757.17	714.22	0	705	0	743.32	724.58	755.48	723.39	709.64	703.18	742.61	0	704.01	0	732.17	731.31	750	701.99	731.58	0	693.77	705.21	743.1	711.3
3.8351e+13	716.18	705.04	730.87	0	699.1	721.48	712.45	689.87	701.31	693.3	0	721.37	723.32	707.94	692.46	690.02	0	721.56	712.59	697.26	722.01	0	733.16	723.67	737.82	714.07	0	704.81	0	745.39	725.1	736.35	723.28	709.45	703.05	735.79	0	703.83	0	734.98	731.03	726.57	701.57	737.78	0	693.58	705.64	720.85	710.97
3.8409e+13	715.94	697.86	732.06	0	698.92	721.35	712.23	0	701.09	693.15	0	721.25	723.16	707.81	693.22	0	0	714.32	713.6	697.03	721.79	0	734.07	723.46	730.67	713.91	0	704.62	0	741.93	726.15	729.26	723.14	709.23	702.91	730.59	0	703.64	0	736.23	730.85	719.16	701.24	736.82	0	693.38	706.47	713.63	710.7
3.8468e+13	715.85	0	732.29	0	698.74	721.21	712.19	0	700.87	693	0	721.12	723.01	707.69	693.59	0	0	709.89	713.68	696.8	721.7	0	734.45	723.38	726.25	713.73	0	704.44	0	738.88	726.41	724.86	723	709.01	702.78	726.89	0	703.45	0	735.98	730.86	714.68	701.04	734.95	0	693.18	706.58	709.19	710.54
3.8526e+13	715.8	0	731.93	0	698.56	721.08	712.15	0	700.65	692.84	0	721	722.89	707.56	693.48	0	0	706.47	713.22	696.57	721.66	0	734.33	723.36	722.99	713.56	0	704.25	0	736.29	726.12	721.62	722.88	708.81	702.64	724	0	703.26	0	735.16	730.91	711.33	700.87	733.04	0	692.98	706.18	705.72	710.45
3.8584e+13	715.72	0	731.27	0	698.38	720.96	712.04	0	700.43	692.69	0	720.88	722.8	707.43	692.96	0	0	703.5	712.5	696.33	721.6	0	733.91	723.31	720.35	713.41	0	704.06	0	734.07	725.54	718.99	722.77	708.64	702.5	721.59	0	703.07	0	734.12	730.89	708.57	700.68	731.24	0	692.78	705.51	702.71	710.33
3.8642e+13	715.56	0	730.47	0	698.19	720.85	711.82	0	700.2	692.53	0	720.76	722.71	707.3	691.97	0	0	700.78	711.64	696.1	721.49	0	733.31	723.21	718.09	713.26	0	703.86	0	732.1	724.81	716.73	722.67	708.47	702.37	719.49	0	702.88	0	733.01	730.8	706.11	700.42	729.57	0	692.58	704.69	699.88	710.15
3.87e+13	716.71	711.17	730.41	0	699.92	721.99	713	701.43	701.94	694.38	0	721.9	723.81	708.73	692.85	690.68	0	728.87	712.13	697.96	722.53	0	733.19	724.19	744.71	714.6	0	705.45	0	746.92	724.84	743.18	723.78	709.98	703.93	739.79	0	704.49	0	733.68	731.56	734.19	702.16	736.78	0	694.49	705.43	728.1	711.52
3.8758e+13	716.4	701.46	731.9	0	699.74	721.87	712.66	0	701.72	694.23	0	721.78	723.66	708.6	693.2	690.38	0	717.66	713.5	697.73	722.26	0	733.97	723.93	734.08	714.44	0	705.26	0	744.01	726.01	732.64	723.65	709.77	703.79	733.28	0	704.3	0	736.18	731.3	722.59	701.76	737.87	0	694.29	706.4	716.96	711.19
3.8816e+13	716.25	695.26	732.6	0	699.56	721.74	712.55	0	701.51	694.07	0	721.66	723.5	708.48	693.8	690.07	0	712.16	714.03	697.51	722.11	0	734.67	723.78	728.58	714.27	0	705.08	0	740.68	726.68	727.17	723.51	709.54	703.66	728.92	0	704.12	0	736.54	731.23	717	701.5	736.23	0	694.1	706.89	711.47	710.98
3.8874e+13	716.2	0	732.49	0	699.39	721.6	712.54	0	701.29	693.92	0	721.53	723.37	708.35	693.92	0	0	708.34	713.8	697.28	722.05	0	734.78	723.75	724.81	714.1	0	704.89	0	737.86	726.63	723.43	723.38	709.34	703.52	725.66	0	703.93	0	735.94	731.27	713.16	701.33	734.3	0	693.9	706.72	707.62	710.87
3.8932e+13	716.14	0	731.96	0	699.21	721.48	712.47	0	701.07	693.76	0	721.41	723.27	708.22	693.61	0	0	705.17	713.18	697.04	722.02	0	734.49	723.72	721.89	713.94	0	704.71	0	735.45	726.18	720.52	723.26	709.16	703.39	723.02	0	703.74	0	734.98	731.3	710.14	701.17	732.43	0	693.7	706.17	704.4	710.77
3.899e+13	716.02	0	731.21	0	699.03	721.37	712.3	0	700.85	693.61	0	721.3	723.18	708.1	692.93	0	0	702.37	712.38	696.81	721.94	0	733.97	723.65	719.45	713.79	0	704.52	0	733.35	725.51	718.09	723.17	708.99	703.25	720.78	0	703.55	0	733.89	731.25	707.56	700.94	730.69	0	693.5	705.41	701.55	710.63
3.9049e+13	717.24	722.7	730.62	0	700.72	722.49	713.56	720.16	702.55	695.42	0	722.41	724.29	709.5	693.91	691.32	0	746.85	712.25	698.64	723.03	0	733.73	724.69	759.56	715.11	0	706.07	690.62	743.06	725.19	757.84	724.26	710.48	704.78	743.13	0	705.13	0	732.72	732.08	753.03	702.73	731.57	0	695.38	705.76	745.93	712.04
3.9107e+13	716.9	705.59	731.43	0	700.54	722.38	713.15	691.9	702.34	695.27	0	722.3	724.16	709.37	693.3	691.04	0	722.33	713.1	698.42	722.76	0	733.78	724.42	738.69	714.96	0	705.89	690.32	746.11	725.66	737.22	724.15	710.29	704.65	736.56	0	704.95	0	735.52	731.79	727.39	702.31	738.36	0	695.18	706.15	721.62	711.71
3.9165e+13	716.66	698.37	732.68	0	700.37	722.25	712.93	0	702.13	695.12	0	722.19	724	709.25	693.96	690.74	0	714.88	714.16	698.19	722.54	0	734.71	724.2	731.35	714.8	0	705.71	690.01	742.62	726.74	729.92	724.01	710.07	704.52	731.24	0	704.77	0	736.85	731.61	719.76	701.97	737.46	0	694.99	707.02	714.2	711.43
3.9223e+13	716.57	691.17	732.93	0	700.19	722.12	712.89	0	701.92	694.97	0	722.06	723.85	709.12	694.3	690.42	0	710.39	714.27	697.97	722.44	0	735.12	724.13	726.85	714.62	0	705.52	0	739.53	727.03	725.45	723.87	709.85	704.38	727.49	0	704.58	0	736.62	731.62	715.21	701.78	735.58	0	694.8	707.16	709.7	711.29
3.9281e+13	716.53	0	732.58	0	700.01	721.99	712.86	0	701.7	694.82	0	721.94	723.73	708.99	694.19	690.1	0	706.98	713.82	697.74	722.41	0	735.01	724.11	723.55	714.46	0	705.34	0	736.92	726.75	722.17	723.75	709.66	704.25	724.56	0	704.4	0	735.8	731.67	711.83	701.63	733.65	0	694.6	706.78	706.23	711.19
3.9339e+13	716.45	0	731.92	0	699.84	721.87	712.75	0	701.48	694.66	0	721.82	723.64	708.87	693.69	0	0	704	713.09	697.51	722.36	0	734.59	724.07	720.89	714.3	0	705.15	0	734.67	726.17	719.52	723.65	709.49	704.12	722.13	0	704.21	0	734.76	731.66	709.05	701.44	731.84	0	694.41	706.12	703.22	711.08
3.9397e+13	716.3	0	731.11	0	699.66	721.76	712.54	0	701.26	694.51	0	721.71	723.55	708.74	692.81	0	0	701.31	712.23	697.28	722.25	0	733.98	723.96	718.61	714.16	0	704.96	0	732.68	725.44	717.25	723.55	709.33	703.98	720.02	0	704.02	0	733.64	731.57	706.6	701.19	730.16	0	694.21	705.31	700.44	710.91
3.9455e+13	717.42	711.99	730.95	0	701.32	722.87	713.69	702.79	702.95	696.28	0	722.81	724.63	710.12	693.72	691.69	0	730.02	712.62	699.08	723.26	0	733.81	724.93	745.89	715.46	0	706.5	690.96	747.54	725.39	744.36	724.63	710.8	705.48	740.63	0	705.58	0	734.14	732.31	735.42	702.89	737.15	0	696.05	705.96	729.23	712.24
3.9513e+13	717.11	701.97	732.47	0	701.15	722.75	713.34	0	702.74	696.13	0	722.7	724.48	710	694.02	691.38	0	718.31	714.03	698.86	722.99	0	734.58	724.65	734.82	715.31	0	706.32	690.65	744.71	726.57	733.37	724.5	710.59	705.35	733.97	0	705.4	0	736.76	732.04	723.29	702.49	738.48	0	695.86	706.96	717.61	711.91
3.9572e+13	716.95	695.85	733.21	0	700.98	722.62	713.24	0	702.53	695.98	0	722.58	724.32	709.87	694.58	691.08	0	712.7	714.6	698.64	722.83	0	735.31	724.51	729.2	715.14	0	706.14	690.32	741.33	727.28	727.79	724.36	710.37	705.22	729.53	0	705.22	0	737.16	731.97	717.57	702.23	736.85	0	695.67	707.48	712.02	711.7
3.963e+13	716.91	0	733.12	0	700.8	722.49	713.23	0	702.31	695.83	0	722.45	724.19	709.75	694.68	690.77	0	708.87	714.38	698.41	722.79	0	735.44	724.48	725.38	714.97	0	705.95	0	738.48	727.25	723.99	724.23	710.16	705.09	726.23	0	705.03	0	736.57	732.02	713.69	702.07	734.9	0	695.48	707.33	708.16	711.6
3.9688e+13	716.86	0	732.59	0	700.63	722.36	713.16	0	702.1	695.68	0	722.33	724.09	709.62	694.36	690.44	0	705.71	713.77	698.18	722.75	0	735.16	724.46	722.42	714.81	0	705.77	0	736.05	726.8	721.05	724.12	709.99	704.96	723.57	0	704.85	0	735.61	732.05	710.64	701.92	733.02	0	695.28	706.79	704.95	711.5
3.9746e+13	716.74	0	731.84	0	700.45	722.25	713	0	701.88	695.53	0	722.21	724	709.5	693.71	690.14	0	702.91	712.97	697.96	722.68	0	734.63	724.39	719.97	714.66	0	705.58	0	733.94	726.12	718.6	724.02	709.82	704.82	721.3	0	704.66	0	734.51	732	708.05	701.7	731.27	0	695.09	706.05	702.11	711.36
3.9804e+13	717.93	724.97	731.22	0	702.08	723.35	714.23	722.78	703.53	697.27	0	723.3	725.09	710.85	694.78	692.32	0	750.21	712.8	699.73	723.75	0	734.36	725.41	762.17	715.95	0	707.09	691.58	742.59	725.78	760.42	725.09	711.29	706.3	743.44	0	706.2	0	733.26	732.81	756.53	703.45	731.53	0	696.9	706.36	749.26	712.75
3.9862e+13	717.6	706.47	731.96	0	701.91	723.24	713.82	692.92	703.33	697.12	0	723.19	724.96	710.73	694.1	692.03	0	723.16	713.59	699.51	723.48	0	734.37	725.14	739.56	715.81	0	706.92	691.28	746.81	726.18	738.08	724.98	711.1	706.17	737.31	0	706.02	0	736.02	732.51	728.25	703.04	738.9	0	696.71	706.7	722.44	712.42
3.992e+13	717.35	699.11	733.26	0	701.74	723.11	713.59	0	703.12	696.97	0	723.08	724.8	710.61	694.67	691.74	0	715.49	714.71	699.29	723.25	0	735.32	724.91	732	715.65	0	706.74	690.97	743.29	727.31	730.58	724.84	710.88	706.04	731.88	0	705.84	0	737.44	732.33	720.39	702.7	738.07	0	696.52	707.62	714.8	712.14
3.9978e+13	717.26	692.8	733.55	0	701.57	722.98	713.56	0	702.91	696.83	0	722.95	724.65	710.48	695	691.42	0	710.93	714.85	699.07	723.15	0	735.76	724.84	727.43	715.47	0	706.56	690.63	740.16	727.63	726.03	724.7	710.66	705.91	728.07	0	705.66	0	737.24	732.34	715.76	702.51	736.18	0	696.33	707.78	710.24	711.99
4.0036e+13	717.23	0	733.2	0	701.4	722.85	713.54	0	702.7	696.68	0	722.83	724.53	710.36	694.88	691.11	0	707.51	714.41	698.85	723.13	0	735.66	724.83	724.09	715.31	0	706.37	690.3	737.52	727.36	722.71	724.58	710.47	705.78	725.11	0	705.47	0	736.42	732.4	712.34	702.37	734.24	0	696.14	707.41	706.77	711.9
4.0095e+13	717.16	0	732.54	0	701.22	722.73	713.44	0	702.48	696.53	0	722.71	724.44	710.24	694.39	690.81	0	704.54	713.68	698.62	723.08	0	735.24	724.79	721.4	715.16	0	706.19	0	735.25	726.78	720.03	724.48	710.31	705.64	722.66	0	705.29	0	735.37	732.4	709.55	702.19	732.41	0	695.95	706.76	703.75	711.79
4.0153e+13	717	0	731.73	0	701.05	722.63	713.23	0	702.27	696.38	0	722.6	724.36	710.11	693.57	690.5	0	701.86	712.82	698.39	722.97	0	734.63	724.69	719.11	715.02	0	706	0	733.25	726.04	717.75	724.39	710.15	705.51	720.53	0	705.1	0	734.25	732.3	707.1	701.95	730.72	0	695.76	705.94	701.02	711.63
4.0211e+13	718.1	713.03	731.48	0	702.66	723.71	714.35	703.81	703.91	698.08	0	723.67	725.41	711.44	694.55	692.67	0	731.3	713.11	700.15	723.96	0	734.4	725.62	747.1	716.29	0	707.5	691.91	748.12	725.92	745.55	725.44	711.58	706.96	741.46	0	706.62	0	734.57	733.02	736.73	703.61	737.47	0	697.53	706.51	730.48	712.93
4.0269e+13	717.78	702.64	733.01	0	702.49	723.59	713.99	0	703.7	697.94	0	723.57	725.26	711.32	694.71	692.38	0	718.97	714.55	699.93	723.69	0	735.16	725.35	735.55	716.14	0	707.32	691.61	745.38	727.1	734.1	725.31	711.38	706.83	734.65	0	706.44	0	737.3	732.74	724	703.21	739.07	0	697.34	707.52	718.24	712.6
4.0327e+13	717.62	696.53	733.8	0	702.32	723.46	713.89	0	703.5	697.79	0	723.45	725.1	711.2	695.22	692.07	0	713.22	715.16	699.71	723.53	0	735.92	725.2	729.8	715.97	0	707.14	691.28	741.97	727.85	728.39	725.17	711.16	706.7	730.13	0	706.26	0	737.75	732.67	718.14	702.95	737.45	0	697.16	708.07	712.51	712.39
4.0385e+13	717.58	0	733.72	0	702.14	723.33	713.89	0	703.29	697.64	0	723.32	724.97	711.08	695.29	691.77	0	709.33	714.97	699.49	723.48	0	736.07	725.18	725.93	715.8	0	706.96	690.95	739.08	727.84	724.53	725.04	710.95	706.57	726.79	0	706.08	0	737.17	732.72	714.21	702.81	735.49	0	696.97	707.94	708.6	712.29
4.0443e+13	717.54	0	733.2	0	701.97	723.21	713.83	0	703.07	697.5	0	723.2	724.87	710.95	694.98	691.45	0	706.18	714.36	699.27	723.46	0	735.79	725.16	722.95	715.64	0	706.78	690.62	736.63	727.39	721.56	724.93	710.78	706.44	724.1	0	705.9	0	736.21	732.76	711.14	702.66	733.59	0	696.78	707.4	705.39	712.2
4.0501e+13	717.43	0	732.45	0	701.8	723.1	713.68	0	702.86	697.35	0	723.09	724.79	710.83	694.34	691.14	0	703.37	713.56	699.05	723.38	0	735.26	725.1	720.47	715.5	0	706.6	690.31	734.5	726.72	719.1	724.84	710.62	706.31	721.81	0	705.72	0	735.11	732.71	708.53	702.45	731.83	0	696.59	706.65	702.55	712.07
4.0559e+13	718.59	727.37	731.8	690.85	703.38	724.16	714.88	726.35	704.47	699.02	0	724.14	725.85	712.14	695.42	693.29	0	754.05	713.35	700.77	724.43	0	734.97	726.09	765.06	716.75	0	708.07	692.53	741.88	726.34	763.27	725.88	712.05	707.73	743.48	0	707.21	0	733.79	733.5	760.61	704.16	731.46	0	698.33	706.91	753.03	713.43
4.0618e+13	718.26	707.18	732.47	0	703.21	724.06	714.46	694.08	704.27	698.87	0	724.04	725.72	712.02	694.79	693	0	723.92	714.07	700.55	724.16	0	734.92	725.82	740.43	716.61	0	707.89	692.23	747.48	726.68	738.94	725.77	711.86	707.61	738.05	0	707.03	0	736.49	733.21	729.12	703.75	739.41	0	698.15	707.2	723.15	713.1
4.0676e+13	718	699.65	733.82	0	703.04	723.93	714.23	0	704.07	698.73	0	723.93	725.56	711.9	695.31	692.71	0	715.99	715.25	700.34	723.92	0	735.9	725.59	732.65	716.45	0	707.72	691.92	743.93	727.85	731.22	725.63	711.65	707.48	732.5	0	706.86	0	738	733.02	721	703.41	738.66	0	697.96	708.15	715.27	712.81
4.0734e+13	717.92	693.65	734.13	0	702.87	723.8	714.21	0	703.86	698.58	0	723.81	725.41	711.78	695.6	692.42	0	711.36	715.41	700.12	723.83	0	736.36	725.52	728	716.28	0	707.54	691.59	740.76	728.2	726.59	725.49	711.43	707.35	728.63	0	706.68	0	737.83	733.03	716.29	703.22	736.76	0	697.78	708.34	710.64	712.67
4.0792e+13	717.9	0	733.79	0	702.7	723.67	714.19	0	703.65	698.44	0	723.68	725.3	711.65	695.47	692.09	0	707.92	714.98	699.9	723.81	0	736.28	725.51	724.62	716.12	0	707.36	691.25	738.09	727.94	723.23	725.37	711.25	707.22	725.64	0	706.5	0	737.01	733.09	712.84	703.09	734.8	0	697.59	707.98	707.16	712.59
4.085e+13	717.83	0	733.13	0	702.54	723.56	714.1	0	703.44	698.3	0	723.56	725.21	711.53	695	691.79	0	704.95	714.25	699.68	723.77	0	735.86	725.48	721.91	715.97	0	707.18	690.94	735.8	727.36	720.53	725.27	711.09	707.09	723.17	0	706.32	0	735.96	733.09	710.02	702.91	732.96	0	697.4	707.32	704.15	712.49
4.0908e+13	717.68	0	732.32	0	702.37	723.45	713.89	0	703.23	698.15	0	723.46	725.13	711.41	694.22	691.49	0	702.28	713.39	699.46	723.67	0	735.25	725.38	719.6	715.83	0	707	690.64	733.79	726.62	718.23	725.18	710.93	706.96	721.03	0	706.14	0	734.82	733	707.57	702.68	731.26	0	697.22	706.51	701.44	712.32
4.0966e+13	718.75	714.18	731.98	0	703.92	724.51	714.98	704.76	704.82	699.78	0	724.5	726.16	712.7	695.17	693.6	0	732.53	713.58	701.16	724.63	0	734.96	726.29	748.34	717.07	0	708.45	692.83	748.64	726.42	746.79	726.21	712.33	708.36	742.28	0	707.61	0	734.97	733.7	738.06	704.29	737.74	0	698.93	706.98	731.7	713.6
4.1024e+13	718.43	703.27	733.53	0	703.75	724.39	714.62	0	704.62	699.64	0	724.4	726.01	712.58	695.34	693.33	0	719.59	715.04	700.95	724.35	0	735.71	726.01	736.27	716.92	0	708.27	692.54	746.04	727.61	734.81	726.09	712.13	708.23	735.31	0	707.43	0	737.81	733.42	724.68	703.89	739.63	0	698.75	708	718.85	713.27
4.1082e+13	718.27	697.1	734.36	0	703.59	724.26	714.52	0	704.42	699.5	0	724.28	725.85	712.46	695.82	693.03	0	713.72	715.69	700.74	724.19	0	736.5	725.86	730.4	716.76	0	708.1	692.21	742.58	728.39	728.98	725.94	711.91	708.11	730.71	0	707.26	0	738.32	733.34	718.69	703.63	738.03	0	698.56	708.6	713	713.05
4.114e+13	718.23	0	734.3	0	703.42	724.13	714.52	0	704.21	699.36	0	724.15	725.72	712.34	695.88	692.73	0	709.79	715.51	700.52	724.15	0	736.67	725.84	726.47	716.59	0	707.92	691.88	739.66	728.4	725.07	725.81	711.71	707.98	727.33	0	707.08	0	737.75	733.4	714.7	703.49	736.05	0	698.38	708.48	709.06	712.96
4.1199e+13	718.19	0	733.78	0	703.25	724.01	714.48	0	704.01	699.21	0	724.03	725.62	712.22	695.57	692.43	0	706.63	714.91	700.3	724.13	0	736.4	725.83	723.45	716.43	0	707.74	691.55	737.18	727.96	722.07	725.7	711.54	707.85	724.61	0	706.9	0	736.78	733.44	711.6	703.35	734.14	0	698.2	707.95	705.85	712.88
4.1257e+13	718.09	0	733.03	0	703.08	723.9	714.33	0	703.8	699.07	0	723.92	725.54	712.1	694.96	692.11	0	703.82	714.11	700.08	724.06	0	735.87	725.77	720.96	716.29	0	707.56	691.24	735.03	727.28	719.58	725.61	711.38	707.73	722.31	0	706.72	0	735.68	733.4	708.99	703.15	732.36	0	698.01	707.21	703.01	712.75
4.1315e+13	719.23	729.84	732.35	692.61	704.61	724.94	715.5	730.49	705.36	700.67	0	724.95	726.57	713.36	696.05	694.19	0	758.68	713.86	701.76	725.08	0	735.56	726.74	768.3	717.52	0	708.99	693.4	740.93	726.89	766.47	726.63	712.78	709.1	743.12	0	708.17	0	734.31	734.17	765.5	704.82	731.39	0	699.69	707.43	757.61	714.08
4.1373e+13	718.89	707.98	732.94	0	704.45	724.84	715.08	695.08	705.17	700.53	0	724.85	726.45	713.24	695.43	693.92	0	724.72	714.52	701.55	724.81	0	735.45	726.47	741.29	717.38	0	708.82	693.12	748.12	727.16	739.81	726.52	712.6	708.97	738.77	0	708	0	736.92	733.87	729.99	704.41	739.89	0	699.51	707.66	723.94	713.75
4.1431e+13	718.64	700.28	734.35	0	704.28	724.72	714.85	0	704.97	700.39	0	724.74	726.29	713.12	695.96	693.63	0	716.54	715.75	701.34	724.57	0	736.45	726.24	733.29	717.22	0	708.65	692.81	744.56	728.37	731.85	726.39	712.38	708.85	733.11	0	707.83	0	738.54	733.67	721.59	704.07	739.22	0	699.33	708.66	715.81	713.46
4.1489e+13	718.56	694.48	734.69	0	704.11	724.58	714.83	0	704.77	700.25	0	724.62	726.14	713	696.24	693.34	0	711.84	715.94	701.12	724.48	0	736.94	726.16	728.56	717.05	0	708.47	692.5	741.35	728.74	727.14	726.25	712.17	708.72	729.18	0	707.65	0	738.39	733.69	716.8	703.89	737.32	0	699.15	708.87	711.12	713.32
4.1547e+13	718.54	0	734.36	0	703.95	724.46	714.82	0	704.56	700.11	0	724.49	726.02	712.88	696.1	693.03	0	708.38	715.52	700.91	724.46	0	736.86	726.16	725.13	716.89	0	708.3	692.16	738.65	728.49	723.74	726.13	711.99	708.59	726.16	0	707.48	0	737.58	733.75	713.31	703.76	735.35	0	698.97	708.53	707.63	713.24
4.1605e+13	718.47	0	733.7	0	703.78	724.34	714.73	0	704.35	699.97	0	724.38	725.94	712.76	695.63	692.73	0	705.42	714.8	700.69	724.42	0	736.45	726.13	722.4	716.75	0	708.12	691.85	736.34	727.92	721.02	726.03	711.83	708.47	723.66	0	707.3	0	736.52	733.76	710.48	703.59	733.5	0	698.79	707.88	704.62	713.15
4.1663e+13	718.33	0	732.88	0	703.62	724.24	714.53	0	704.15	699.82	0	724.27	725.86	712.65	694.88	692.44	0	702.75	713.93	700.48	724.33	0	735.84	726.04	720.07	716.61	0	707.94	691.55	734.31	727.17	718.7	725.94	711.68	708.34	721.51	0	707.12	0	735.38	733.67	708.02	703.36	731.78	0	698.6	707.07	701.92	712.99
4.1722e+13	719.37	714.88	732.46	0	705.12	725.27	715.59	706.26	705.7	701.4	690.4	725.29	726.86	713.89	695.86	694.5	0	733.86	714.03	702.13	725.27	0	735.5	726.93	749.62	717.82	0	709.35	693.69	749.1	726.91	748.05	726.94	713.05	709.69	743.09	0	708.55	0	735.34	734.34	739.46	704.94	737.94	0	700.26	707.46	733	714.23
4.178e+13	719.05	703.75	734.01	0	704.96	725.16	715.22	0	705.5	701.26	690.2	725.19	726.72	713.77	696.04	694.22	0	720.23	715.5	701.92	724.99	0	736.23	726.65	736.98	717.68	0	709.18	693.4	746.67	728.09	735.52	726.82	712.85	709.57	735.96	0	708.38	0	738.29	734.06	725.36	704.54	740.16	0	700.08	708.49	719.48	713.9
4.1838e+13	718.89	697.61	734.89	0	704.79	725.03	715.12	0	705.31	701.12	690	725.07	726.56	713.65	696.52	693.93	0	714.24	716.2	701.71	724.82	0	737.05	726.5	730.98	717.51	0	709.01	693.09	743.17	728.91	729.55	726.68	712.63	709.44	731.28	0	708.21	0	738.86	733.98	719.23	704.29	738.58	0	699.9	709.12	713.51	713.69
4.1896e+13	718.85	690.14	734.85	0	704.63	724.9	715.13	0	705.1	700.98	0	724.94	726.43	713.54	696.57	693.63	0	710.26	716.04	701.5	724.78	0	737.24	726.47	726.99	717.35	0	708.84	692.77	740.22	728.94	725.59	726.55	712.43	709.32	727.85	0	708.03	0	738.31	734.04	715.19	704.15	736.59	0	699.72	709.03	709.53	713.6
4.1954e+13	718.82	0	734.33	0	704.46	724.78	715.09	0	704.9	700.84	0	724.83	726.33	713.42	696.24	693.33	0	707.11	715.45	701.29	724.77	0	736.97	726.47	723.94	717.19	0	708.66	692.46	737.72	728.51	722.56	726.44	712.27	709.19	725.11	0	707.86	0	737.34	734.09	712.07	704.02	734.67	0	699.54	708.51	706.34	713.52
4.2012e+13	718.72	0	733.58	0	704.3	724.67	714.95	0	704.69	700.7	0	724.72	726.26	713.3	695.64	693.04	0	704.3	714.64	701.07	724.7	0	736.45	726.41	721.43	717.05	0	708.49	692.14	735.55	727.83	720.05	726.35	712.12	709.07	722.79	0	707.68	0	736.22	734.05	709.44	703.82	732.88	0	699.36	707.77	703.5	713.4
4.207e+13	719.84	732.02	732.88	692.86	705.78	725.68	716.1	736.06	706.22	702.24	691.31	725.72	727.26	714.52	696.74	695.06	0	764.56	714.37	702.7	725.7	0	736.11	727.37	771.94	718.25	0	709.88	694.25	739.76	727.41	770.06	727.35	713.48	710.39	742.21	0	709.09	0	734.81	734.8	771.66	705.46	731.35	0	700.99	707.97	763.46	714.7
4.2128e+13	719.5	708.4	733.39	0	705.62	725.58	715.68	696.46	706.02	702.1	691.11	725.62	727.14	714.41	696.1	694.79	0	725.6	714.95	702.5	725.43	0	735.95	727.09	742.17	718.12	0	709.71	693.97	748.74	727.61	740.67	727.24	713.3	710.27	739.49	0	708.92	0	737.32	734.5	730.87	705.05	740.34	0	700.81	708.14	724.83	714.37
4.2186e+13	719.24	700.61	734.85	0	705.45	725.46	715.43	0	705.83	701.96	690.91	725.51	726.98	714.29	696.59	694.51	0	717.15	716.23	702.29	725.19	0	736.98	726.86	733.91	717.96	0	709.54	693.67	745.16	728.86	732.47	727.11	713.09	710.14	733.7	0	708.75	0	739.05	734.3	722.19	704.71	739.77	0	700.63	709.18	716.41	714.08
4.2245e+13	719.16	694.98	735.22	0	705.29	725.33	715.42	0	705.63	701.83	690.7	725.39	726.83	714.17	696.86	694.22	0	712.36	716.46	702.08	725.1	0	737.49	726.78	729.1	717.79	0	709.37	693.36	741.91	729.26	727.68	726.97	712.88	710.02	729.72	0	708.58	0	738.93	734.31	717.31	704.53	737.86	0	700.45	709.42	711.64	713.94
4.2303e+13	719.15	0	734.9	0	705.13	725.2	715.42	0	705.43	701.69	690.49	725.27	726.72	714.05	696.7	693.93	0	708.87	716.04	701.87	725.09	0	737.43	726.78	725.63	717.63	0	709.19	693.04	739.19	729.03	724.24	726.85	712.7	709.9	726.66	0	708.41	0	738.12	734.38	713.79	704.41	735.88	0	700.28	709.09	708.12	713.87
4.2361e+13	719.09	0	734.25	0	704.97	725.09	715.33	0	705.22	701.55	690.3	725.15	726.64	713.94	696.23	693.63	0	705.92	715.33	701.66	725.05	0	737.01	726.76	722.87	717.49	0	709.02	692.74	736.85	728.45	721.49	726.75	712.54	709.77	724.14	0	708.23	0	737.06	734.39	710.94	704.26	734.01	0	700.1	708.45	705.12	713.78
4.2419e+13	718.95	0	733.42	0	704.8	724.99	715.14	0	705.02	701.41	690.1	725.05	726.56	713.82	695.5	693.34	0	703.24	714.46	701.44	724.96	0	736.4	726.67	720.53	717.35	0	708.84	692.45	734.81	727.71	719.15	726.67	712.39	709.65	721.97	0	708.06	0	735.91	734.31	708.47	704.03	732.28	0	699.92	707.64	702.42	713.62
4.2477e+13	719.97	716.05	732.92	0	706.26	725.99	716.18	707.84	706.53	702.92	691.99	726.04	727.54	715.02	696.44	695.35	0	735.31	714.47	703.06	725.88	0	736.02	727.54	750.95	718.54	0	710.22	694.53	749.5	727.38	749.37	727.64	713.74	710.95	743.88	0	709.45	0	735.69	734.96	740.95	705.58	738.09	0	701.52	707.95	734.43	714.85
4.2535e+13	719.64	704.33	734.47	0	706.1	725.88	715.8	0	706.34	702.79	691.79	725.94	727.4	714.91	696.57	695.08	0	720.89	715.95	702.85	725.6	0	736.72	727.26	737.69	718.4	0	710.05	694.24	747.28	728.54	736.22	727.53	713.54	710.83	736.6	0	709.28	0	738.74	734.67	726.07	705.18	740.68	0	701.35	708.97	720.12	714.51
4.2593e+13	719.48	698.12	735.4	0	705.94	725.76	715.7	0	706.15	702.65	691.59	725.82	727.24	714.79	697.01	694.8	0	714.74	716.7	702.65	725.43	0	737.58	727.1	731.55	718.23	0	709.88	693.94	743.75	729.41	730.12	727.38	713.32	710.71	731.83	0	709.11	0	739.38	734.58	719.77	704.92	739.12	0	701.17	709.65	713.99	714.3
4.2651e+13	719.45	691.28	735.38	0	705.78	725.62	715.71	0	705.95	702.51	691.39	725.7	727.11	714.68	697.06	694.51	0	710.71	716.56	702.44	725.39	0	737.78	727.08	727.5	718.07	0	709.71	693.62	740.76	729.46	726.1	727.25	713.13	710.59	728.36	0	708.94	0	738.84	734.65	715.68	704.79	737.12	0	700.99	709.57	709.96	714.21
4.2709e+13	719.42	0	734.87	0	705.62	725.51	715.68	0	705.75	702.38	691.19	725.58	727.01	714.56	696.73	694.21	0	707.53	715.97	702.23	725.38	0	737.52	727.08	724.42	717.92	0	709.54	693.32	738.23	729.03	723.03	727.14	712.96	710.46	725.59	0	708.77	0	737.87	734.7	712.53	704.67	735.18	0	700.82	709.05	706.75	714.14
4.2768e+13	719.33	0	734.11	0	705.46	725.4	715.54	0	705.54	702.24	690.99	725.47	726.94	714.44	696.14	693.93	0	704.73	715.17	702.02	725.32	0	737	727.03	721.88	717.78	0	709.37	693.02	736.04	728.35	720.5	727.06	712.81	710.34	723.25	0	708.6	0	736.75	734.67	709.89	704.48	733.37	0	700.64	708.31	703.9	714.02
4.2826e+13	720.42	734.95	733.39	694.33	706.89	726.39	716.67	743.3	707.03	703.73	692.86	726.45	727.93	715.63	697.21	695.9	0	772.27	714.87	703.6	726.3	0	736.65	727.96	775.9	718.95	0	710.72	695.07	738.44	727.92	773.97	728.03	714.15	711.62	740.54	0	709.97	0	735.3	735.4	779.84	706.09	731.37	690.42	702.21	708.47	771.08	715.3
4.2884e+13	720.08	709.2	733.81	0	706.73	726.29	716.25	697.81	706.84	703.59	692.66	726.35	727.8	715.51	696.59	695.64	0	726.41	715.36	703.4	726.03	0	736.43	727.69	743.04	718.82	0	710.55	694.79	749.34	728.04	741.54	727.93	713.98	711.5	740.2	0	709.8	0	737.69	735.1	731.77	705.68	740.76	690.25	702.04	708.56	725.6	714.97
4.2942e+13	719.82	701.25	735.32	0	706.57	726.17	716	0	706.65	703.46	692.46	726.25	727.64	715.4	697.08	695.36	0	717.65	716.7	703.2	725.79	0	737.47	727.45	734.53	718.67	0	710.39	694.5	745.74	729.33	733.08	727.79	713.77	711.38	734.29	0	709.63	0	739.53	734.89	722.78	705.33	740.29	690.09	701.87	709.63	716.88	714.68
4.3e+13	719.74	695.71	735.73	0	706.41	726.04	715.99	0	706.46	703.32	692.26	726.13	727.49	715.28	697.34	695.07	0	712.78	716.96	702.99	725.69	0	738.01	727.37	729.62	718.5	0	710.22	694.19	742.46	729.76	728.21	727.65	713.56	711.26	730.24	0	709.47	0	739.45	734.9	717.8	705.15	738.38	0	701.69	709.91	712.02	714.54
4.3058e+13	719.73	0	735.42	0	706.25	725.92	715.99	0	706.26	703.18	692.07	726	727.38	715.17	697.19	694.78	0	709.24	716.55	702.79	725.68	0	737.96	727.38	726.12	718.34	0	710.05	693.88	739.7	729.54	724.72	727.53	713.38	711.14	727.15	0	709.3	0	738.64	734.98	714.25	705.04	736.38	0	701.52	709.58	708.48	714.47
4.3116e+13	719.68	0	734.77	0	706.09	725.81	715.91	0	706.06	703.05	691.86	725.89	727.3	715.05	696.73	694.49	0	706.29	715.84	702.58	725.65	0	737.55	727.36	723.33	718.2	0	709.88	693.58	737.35	728.97	721.94	727.44	713.23	711.01	724.61	0	709.12	0	737.57	735	711.37	704.89	734.5	0	701.34	708.94	705.48	714.39
4.3174e+13	719.54	0	733.94	0	705.93	725.71	715.72	0	705.86	702.91	691.66	725.79	727.23	714.93	696.02	694.21	0	703.62	714.97	702.37	725.56	0	736.94	727.27	720.97	718.07	0	709.7	693.29	735.29	728.22	719.6	727.36	713.08	710.89	722.42	0	708.95	0	736.42	734.91	708.9	704.67	732.77	0	701.17	708.13	702.78	714.24
4.3232e+13	720.54	717.12	733.37	0	707.35	726.69	716.74	709.57	707.33	704.37	693.5	726.76	728.19	716.1	696.95	696.17	0	736.74	714.88	703.94	726.46	0	736.52	728.12	752.34	719.23	0	711.05	695.32	749.84	727.83	750.74	728.31	714.4	712.15	744.66	0	710.31	0	736.02	735.55	742.49	706.18	738.17	691.26	702.72	708.37	735.85	715.43
4.329e+13	720.21	704.9	734.91	0	707.19	726.58	716.36	0	707.15	704.24	693.31	726.66	728.05	715.99	697.11	695.9	0	721.5	716.37	703.74	726.18	0	737.18	727.84	738.39	719.08	0	710.88	695.04	747.88	728.97	736.92	728.2	714.2	712.03	737.23	0	710.14	0	739.17	735.25	726.74	705.77	741.17	691.1	702.55	709.38	720.71	715.1
4.3349e+13	720.04	698.65	735.88	0	707.03	726.45	716.25	0	706.96	704.11	693.11	726.54	727.88	715.87	697.57	695.62	0	715.21	717.17	703.54	726.01	0	738.08	727.68	732.11	718.92	0	710.72	694.74	744.3	729.89	730.67	728.05	713.99	711.91	732.38	0	709.98	0	739.87	735.16	720.29	705.52	739.64	690.94	702.38	710.09	714.45	714.88
4.3407e+13	720.02	692.57	735.89	0	706.87	726.32	716.27	0	706.76	703.97	692.91	726.42	727.75	715.76	697.61	695.33	0	711.12	717.05	703.33	725.97	0	738.3	727.66	728	718.76	0	710.55	694.43	741.28	729.96	726.59	727.92	713.79	711.79	728.86	0	709.81	0	739.35	735.23	716.14	705.39	737.62	690.77	702.2	710.03	710.37	714.8
4.3465e+13	720	0	735.38	0	706.71	726.2	716.25	0	706.56	703.84	692.71	726.3	727.66	715.64	697.28	695.05	0	707.94	716.46	703.13	725.96	0	738.05	727.66	724.88	718.61	0	710.38	694.13	738.73	729.53	723.49	727.82	713.63	711.67	726.06	0	709.64	0	738.38	735.29	712.96	705.27	735.67	690.61	702.03	709.53	707.15	714.73
4.3523e+13	719.91	0	734.62	0	706.56	726.1	716.11	0	706.36	703.7	692.52	726.2	727.59	715.53	696.69	694.76	0	705.14	715.66	702.92	725.91	0	737.53	727.61	722.33	718.47	0	710.21	693.83	736.52	728.86	720.95	727.73	713.48	711.55	723.7	0	709.47	0	737.25	735.26	710.3	705.09	733.85	690.44	701.86	708.79	704.31	714.62
4.3581e+13	720.98	737.86	733.89	695.74	707.95	727.07	717.22	752.03	707.81	705.14	694.32	727.15	728.56	716.68	697.77	696.69	690.25	783.44	715.33	704.47	726.87	0	737.16	728.53	779.81	719.62	690.26	711.53	695.84	737.09	728.4	777.85	728.68	714.8	712.79	737.95	0	710.81	0	735.78	735.98	791.54	706.67	731.46	692.26	703.38	708.93	782.17	715.87
4.3639e+13	720.65	710.02	734.21	0	707.79	726.97	716.8	698.58	707.63	705	694.13	727.06	728.44	716.57	697.14	696.43	690.05	727.25	715.74	704.27	726.6	0	736.88	728.26	743.93	719.49	690.02	711.36	695.56	749.91	728.45	742.42	728.58	714.62	712.67	740.91	0	710.64	0	738.03	735.67	732.67	706.26	741.14	692.1	703.21	708.95	726.43	715.55
4.3697e+13	720.38	701.84	735.77	0	707.64	726.85	716.54	0	707.44	704.87	693.94	726.95	728.28	716.45	697.67	696.16	0	718.18	717.13	704.07	726.35	0	737.94	728.01	735.14	719.34	0	711.2	695.27	746.31	729.77	733.69	728.45	714.41	712.55	734.86	0	710.48	0	739.98	735.46	723.35	705.91	740.79	691.93	703.04	710.07	717.41	715.25
4.3755e+13	720.3	696.33	736.21	0	707.48	726.72	716.53	0	707.25	704.74	693.74	726.83	728.13	716.34	697.94	695.87	0	713.23	717.42	703.87	726.26	0	738.51	727.94	730.14	719.17	0	711.04	694.97	742.99	730.24	728.72	728.31	714.21	712.43	730.75	0	710.31	0	739.94	735.47	718.28	705.73	738.89	691.76	702.87	710.37	712.47	715.11
4.3813e+13	720.29	0	735.92	0	707.32	726.6	716.54	0	707.05	704.61	693.54	726.71	728.02	716.23	697.77	695.59	0	709.67	717.03	703.66	726.25	0	738.48	727.95	726.59	719.02	0	710.87	694.67	740.2	730.03	725.19	728.19	714.03	712.31	727.62	0	710.14	0	739.14	735.55	714.68	705.63	736.87	691.6	702.7	710.07	708.91	715.05
4.3872e+13	720.24	0	735.27	0	707.17	726.49	716.47	0	706.85	704.47	693.35	726.6	727.94	716.11	697.3	695.31	0	706.72	716.32	703.46	726.23	0	738.07	727.93	723.77	718.88	0	710.7	694.37	737.83	729.46	722.39	728.1	713.88	712.19	725.06	0	709.98	0	738.07	735.57	711.79	705.48	734.98	691.44	702.53	709.43	705.91	714.97
4.393e+13	720.11	0	734.44	0	707.01	726.39	716.28	0	706.66	704.34	693.16	726.5	727.87	716	696.6	695.03	0	704.05	715.45	703.25	726.14	0	737.46	727.85	721.4	718.75	0	710.53	694.09	735.75	728.71	720.02	728.02	713.74	712.07	722.86	0	709.81	0	736.91	735.49	709.3	705.27	733.23	691.27	702.36	708.63	703.21	714.82
4.3988e+13	721.09	718.62	733.79	0	708.38	727.35	717.28	710.63	708.1	705.75	694.94	727.44	728.81	717.13	697.51	696.94	690.92	738.34	715.28	704.78	727.02	0	737	728.68	753.79	719.88	690.72	711.84	696.07	750.09	728.27	752.17	728.95	715.03	713.29	745.42	0	711.13	0	736.33	736.11	744.15	706.75	738.19	693.06	703.86	708.8	737.43	716
4.4046e+13	720.76	705.62	735.31	0	708.23	727.24	716.89	0	707.92	705.62	694.74	727.34	728.67	717.02	697.67	696.68	690.71	722.14	716.76	704.58	726.74	0	737.62	728.39	739.08	719.74	690.46	711.67	695.8	748.45	729.38	737.61	728.84	714.83	713.18	737.85	0	710.97	0	739.57	735.81	727.42	706.34	741.64	692.9	703.69	709.79	721.35	715.66
4.4104e+13	720.59	699.23	736.35	0	708.07	727.12	716.78	0	707.73	705.49	694.55	727.23	728.5	716.91	698.17	696.41	690.51	715.7	717.61	704.39	726.56	0	738.55	728.23	732.65	719.58	690.22	711.51	695.5	744.84	730.34	731.22	728.7	714.62	713.06	732.9	0	710.8	0	740.34	735.72	720.8	706.09	740.13	692.74	703.52	710.55	714.93	715.44
4.4162e+13	720.57	693.54	736.37	0	707.92	726.99	716.81	0	707.53	705.36	694.36	727.11	728.37	716.79	698.2	696.12	690.31	711.56	717.51	704.19	726.53	0	738.8	728.21	728.48	719.42	0	711.35	695.2	741.79	730.43	727.07	728.56	714.43	712.94	729.34	0	710.64	0	739.83	735.79	716.59	705.97	738.11	692.58	703.35	710.52	710.8	715.36
4.422e+13	720.55	0	735.87	0	707.76	726.87	716.79	0	707.34	705.22	694.17	726.99	728.28	716.68	697.87	695.84	690.12	708.36	716.94	703.98	726.52	0	738.56	728.22	725.33	719.27	0	711.18	694.9	739.21	730.02	723.94	728.46	714.27	712.82	726.51	0	710.47	0	738.86	735.85	713.39	705.85	736.14	692.42	703.18	710.02	707.58	715.3
4.4278e+13	720.46	0	735.11	0	707.6	726.77	716.66	0	707.14	705.09	693.98	726.89	728.21	716.57	697.28	695.56	0	705.57	716.13	703.78	726.47	0	738.03	728.18	722.76	719.14	0	711.01	694.62	736.99	729.34	721.37	728.38	714.12	712.7	724.14	0	710.3	0	737.74	735.82	710.71	705.68	734.32	692.25	703.01	709.29	704.75	715.19
4.4336e+13	721.52	740.01	734.36	696.72	708.96	727.72	717.75	767.87	708.56	706.48	695.72	727.82	729.16	717.68	698.34	697.45	691.77	801.4	715.79	705.29	727.42	0	737.65	729.08	782.5	720.26	691.41	712.3	696.58	735.84	728.87	780.52	729.31	715.41	713.9	734.37	0	711.61	0	736.24	736.53	809.77	707.23	731.65	694	704.49	709.4	800.09	716.42
4.4395e+13	721.18	710.93	734.59	0	708.8	727.62	717.32	699.57	708.38	706.35	695.52	727.72	729.04	717.57	697.72	697.19	691.57	728.16	716.1	705.09	727.15	0	737.31	728.81	744.82	720.13	691.15	712.14	696.31	750.45	728.84	743.3	729.21	715.24	713.79	741.6	0	711.44	0	738.34	736.22	733.59	706.82	741.49	693.84	704.33	709.36	727.34	716.1
4.4453e+13	720.91	702.46	736.2	0	708.65	727.5	717.06	0	708.19	706.22	695.33	727.62	728.88	717.46	698.29	696.93	691.37	718.75	717.55	704.9	726.9	0	738.38	728.56	735.74	719.98	690.91	711.98	696.02	746.86	730.2	734.28	729.08	715.03	713.67	735.42	0	711.28	0	740.41	736	723.92	706.47	741.28	693.68	704.16	710.51	717.98	715.8
4.4511e+13	720.83	696.96	736.68	0	708.5	727.37	717.05	0	708	706.09	695.15	727.5	728.73	717.35	698.57	696.65	691.18	713.71	717.87	704.7	726.8	0	738.99	728.48	730.64	719.82	690.67	711.81	695.73	743.5	730.7	729.22	728.94	714.83	713.55	731.25	0	711.12	0	740.41	736.01	718.76	706.3	739.37	693.52	703.99	710.85	712.96	715.66
4.4569e+13	720.83	0	736.4	0	708.34	727.25	717.07	0	707.81	705.96	694.96	727.38	728.62	717.23	698.4	696.37	690.98	710.11	717.5	704.5	726.8	0	738.96	728.49	727.04	719.66	690.41	711.65	695.43	740.69	730.5	725.64	728.82	714.65	713.43	728.08	0	710.96	0	739.62	736.1	715.12	706.2	737.35	693.36	703.82	710.56	709.36	715.6
4.4627e+13	720.79	0	735.75	0	708.19	727.14	717	0	707.61	705.82	694.77	727.27	728.55	717.12	697.93	696.09	690.76	707.16	716.79	704.3	726.78	0	738.56	728.48	724.2	719.52	690.17	711.48	695.14	738.29	729.94	722.82	728.73	714.5	713.32	725.5	0	710.79	0	738.55	736.12	712.21	706.06	735.44	693.2	703.66	709.93	706.37	715.53
4.4685e+13	720.66	0	734.92	0	708.03	727.04	716.82	0	707.42	705.69	694.57	727.17	728.48	717.01	697.23	695.82	690.56	704.5	715.92	704.09	726.69	0	737.95	728.4	721.82	719.4	0	711.31	694.86	736.2	729.19	720.44	728.65	714.36	713.2	723.28	0	710.62	0	737.39	736.05	709.71	705.86	733.68	693.04	703.49	709.13	703.67	715.38
4.4743e+13	721.62	719.17	734.21	0	709.37	727.98	717.79	712.41	708.83	707.06	696.29	728.1	729.4	718.11	698.12	697.69	692.41	740.1	715.68	705.59	727.56	0	737.46	729.22	755.32	720.51	691.84	712.59	696.81	750.26	728.69	753.68	729.56	715.63	714.38	746.16	0	711.91	0	736.63	736.65	745.94	707.31	738.15	694.76	704.95	709.24	739.19	716.54
4.4801e+13	721.28	706	735.7	0	709.21	727.88	717.4	691.07	708.65	706.93	696.1	728	729.26	718	698.26	697.44	692.22	722.84	717.14	705.39	727.27	0	738.04	728.93	739.78	720.37	691.6	712.43	696.54	749.01	729.77	738.3	729.45	715.44	714.27	738.46	0	711.75	0	739.94	736.34	728.12	706.91	742.08	694.6	704.78	710.22	722.06	716.2
4.4859e+13	721.11	699.63	736.78	0	709.06	727.75	717.29	0	708.46	706.8	695.92	727.89	729.1	717.89	698.76	697.17	692.02	716.23	718.05	705.2	727.09	0	739	728.76	733.19	720.21	691.35	712.27	696.25	745.37	730.77	731.75	729.31	715.23	714.15	733.42	0	711.59	0	740.79	736.24	721.32	706.65	740.62	694.45	704.61	711.03	715.47	715.98
4.4918e+13	721.09	694.23	736.83	0	708.91	727.62	717.32	0	708.27	706.67	695.73	727.76	728.96	717.78	698.79	696.89	691.81	712.03	717.98	705	727.06	0	739.27	728.74	728.95	720.05	691.1	712.11	695.95	742.28	730.89	727.54	729.18	715.04	714.03	729.81	0	711.43	0	740.3	736.32	717.04	706.53	738.58	694.29	704.45	711.01	711.28	715.89
4.4976e+13	721.08	0	736.34	0	708.76	727.51	717.31	0	708.08	706.54	695.54	727.65	728.88	717.66	698.45	696.61	691.61	708.81	717.41	704.8	727.06	0	739.04	728.76	725.77	719.91	690.85	711.94	695.66	739.68	730.48	724.38	729.07	714.88	713.91	726.95	0	711.26	0	739.33	736.39	713.82	706.43	736.6	694.13	704.28	710.53	708.05	715.84
4.5034e+13	721	0	735.58	0	708.6	727.41	717.19	0	707.89	706.41	695.35	727.55	728.81	717.55	697.86	696.34	691.41	706.03	716.6	704.6	727.01	0	738.52	728.72	723.17	719.78	690.61	711.78	695.38	737.43	729.81	721.79	728.99	714.74	713.8	724.56	0	711.1	0	738.2	736.36	711.13	706.26	734.76	693.97	704.12	709.8	705.21	715.74
4.5092e+13	722.04	736.26	734.82	697.03	709.92	728.33	718.26	796.92	709.27	707.75	697.03	728.45	729.74	718.64	698.89	698.19	693.22	831.05	716.24	706.07	727.94	690.14	738.12	729.6	781.4	720.88	692.51	713.04	697.3	734.9	729.32	779.35	729.9	716	714.96	730.07	0	712.37	0	736.69	737.06	838.06	707.79	731.92	695.66	705.55	709.89	829.91	716.95
4.515e+13	721.7	711.25	734.95	0	709.77	728.24	717.83	700.26	709.09	707.62	696.85	728.36	729.62	718.53	698.23	697.94	693.04	729.11	716.46	705.88	727.68	0	737.73	729.33	745.73	720.75	692.27	712.88	697.04	750.97	729.21	744.2	729.81	715.83	714.85	742.29	0	712.21	0	738.63	736.75	734.56	707.38	741.81	695.5	705.39	709.77	728.27	716.63
4.5208e+13	721.42	702.76	736.6	0	709.62	728.12	717.56	0	708.91	707.49	696.67	728.26	729.46	718.42	698.77	697.67	692.83	719.32	717.96	705.69	727.42	0	738.8	729.08	736.33	720.6	692.02	712.72	696.76	747.4	730.6	734.87	729.68	715.63	714.73	735.97	0	712.05	0	740.82	736.52	724.51	707.03	741.75	695.34	705.22	710.96	718.54	716.33
4.5266e+13	721.34	697.31	737.12	0	709.46	727.99	717.55	0	708.73	707.37	696.48	728.14	729.31	718.31	699.04	697.4	692.63	714.17	718.32	705.49	727.32	0	739.44	729	731.14	720.44	691.77	712.56	696.47	744	731.14	729.71	729.53	715.42	714.62	731.73	0	711.89	0	740.86	736.53	719.24	706.86	739.84	695.19	705.06	711.33	713.4	716.19
4.5324e+13	721.34	690.09	736.86	0	709.31	727.87	717.58	0	708.54	707.24	696.29	728.02	729.2	718.19	698.86	697.13	692.44	710.53	717.96	705.3	727.32	0	739.43	729.01	727.49	720.28	691.53	712.4	696.18	741.16	730.95	726.09	729.42	715.25	714.5	728.53	0	711.73	0	740.08	736.62	715.56	706.77	737.8	695.03	704.9	711.05	709.76	716.13
4.5382e+13	721.31	0	736.21	0	709.16	727.76	717.52	0	708.34	707.11	696.11	727.91	729.13	718.08	698.38	696.85	692.25	707.56	717.26	705.1	727.3	0	739.04	729.01	724.62	720.15	691.28	712.23	695.89	738.74	730.39	723.24	729.33	715.1	714.38	725.92	0	711.57	0	739.01	736.65	712.63	706.64	735.88	694.87	704.73	710.42	706.76	716.06
4.544e+13	721.18	0	735.38	0	709.01	727.67	717.34	0	708.15	706.98	695.92	727.82	729.06	717.97	697.69	696.59	692.06	704.9	716.39	704.9	727.22	0	738.43	728.93	722.22	720.02	691.03	712.07	695.62	736.63	729.64	720.84	729.25	714.97	714.27	723.69	0	711.4	0	737.84	736.58	710.12	706.44	734.11	694.72	704.57	709.62	704.05	715.93
4.5499e+13	722.13	720.56	734.61	0	710.31	728.59	718.29	713.67	709.53	708.3	697.58	728.72	729.96	719.04	698.52	698.42	693.83	741.94	716.07	706.36	728.07	690.78	737.91	729.73	756.95	721.11	692.93	713.31	697.53	750.32	729.1	755.29	730.15	716.21	715.42	746.86	690.16	712.66	0	736.92	737.17	747.87	707.87	738.04	696.37	705.98	709.66	741	717.06
4.5557e+13	721.78	706.58	736.06	0	710.16	728.48	717.9	691.94	709.35	708.17	697.4	728.62	729.82	718.93	698.65	698.17	693.63	723.47	717.52	706.17	727.78	690.58	738.44	729.44	740.47	720.98	692.68	713.16	697.26	749.55	730.14	738.99	730.03	716.02	715.3	739.06	0	712.5	0	740.28	736.85	728.82	707.46	742.51	696.22	705.82	710.61	722.66	716.72
4.5615e+13	721.61	700.11	737.2	0	710.01	728.36	717.78	0	709.17	708.05	697.21	728.51	729.66	718.82	699.15	697.9	693.44	716.68	718.48	705.98	727.6	690.39	739.43	729.27	733.72	720.82	692.44	713	696.97	745.87	731.19	732.28	729.89	715.81	715.19	733.93	0	712.35	0	741.21	736.75	721.83	707.2	741.08	696.06	705.66	711.45	715.9	716.49
4.5673e+13	721.59	694.85	737.28	0	709.86	728.23	717.82	0	708.98	707.92	697.03	728.39	729.53	718.71	699.2	697.63	693.24	712.42	718.42	705.78	727.57	690.19	739.72	729.25	729.41	720.66	692.2	712.84	696.68	742.75	731.33	728	729.76	715.62	715.07	730.27	0	712.19	0	740.75	736.82	717.49	707.08	739.04	695.91	705.49	711.46	711.64	716.41
4.5731e+13	721.59	0	736.79	0	709.71	728.11	717.81	0	708.79	707.79	696.85	728.28	729.44	718.6	698.86	697.36	693.06	709.16	717.86	705.59	727.57	690	739.5	729.27	726.19	720.51	691.95	712.68	696.39	740.13	730.93	724.8	729.66	715.46	714.96	727.38	0	712.02	0	739.78	736.9	714.23	706.98	737.04	695.75	705.33	710.98	708.38	716.36
4.5789e+13	721.51	0	736.03	0	709.56	728.02	717.69	0	708.6	707.67	696.66	728.17	729.38	718.49	698.27	697.09	692.86	706.38	717.06	705.39	727.53	0	738.98	729.23	723.58	720.38	691.71	712.51	696.12	737.86	730.26	722.2	729.58	715.33	714.84	724.97	0	711.86	0	738.65	736.88	711.53	706.82	735.19	695.6	705.17	710.25	705.55	716.27
4.5847e+13	722.53	730.25	735.26	695.29	710.83	728.92	718.75	849.06	709.96	708.96	698.29	729.06	730.29	719.55	699.27	698.9	694.6	871.45	716.68	706.83	728.45	691.62	738.58	730.11	772.58	721.46	693.57	713.74	698	734.39	729.76	770.42	730.47	716.57	715.97	725.73	690.68	713.1	0	737.12	737.56	875.54	708.32	732.27	697.22	706.56	710.31	870.79	717.46
4.5905e+13	722.2	712.1	735.29	0	710.69	728.83	718.32	701.31	709.78	708.84	698.11	728.98	730.17	719.44	698.58	698.65	694.41	729.98	716.8	706.64	728.18	691.42	738.12	729.83	746.65	721.34	693.32	713.58	697.74	751.47	729.56	745.12	730.38	716.4	715.86	742.98	690.39	712.95	0	738.89	737.25	735.53	707.92	742.09	697.07	706.4	710.11	729.13	717.14
4.5963e+13	721.91	703.28	736.99	0	710.54	728.72	718.04	0	709.6	708.71	697.93	728.87	730.02	719.33	699.16	698.39	694.22	719.82	718.34	706.45	727.92	691.23	739.2	729.57	736.91	721.19	693.08	713.43	697.46	747.92	730.98	735.45	730.25	716.2	715.75	736.51	690.09	712.79	0	741.21	737.01	725.07	707.56	742.2	696.92	706.24	711.33	719.02	716.84
4.6022e+13	721.83	697.78	737.55	0	710.39	728.59	718.03	0	709.42	708.58	697.75	728.76	729.86	719.22	699.46	698.12	694.03	714.58	718.75	706.26	727.82	691.04	739.87	729.49	731.62	721.03	692.85	713.27	697.17	744.48	731.56	730.2	730.11	715.99	715.63	732.21	0	712.63	0	741.29	737.02	719.69	707.39	740.3	696.76	706.08	711.73	713.8	716.7
4.608e+13	721.84	691.06	737.3	0	710.24	728.46	718.07	0	709.23	708.46	697.57	728.64	729.76	719.11	699.3	697.85	693.84	710.9	718.4	706.06	727.82	690.83	739.88	729.51	727.92	720.88	692.61	713.11	696.88	741.61	731.39	726.53	729.99	715.82	715.52	728.97	0	712.47	0	740.52	737.12	715.97	707.3	738.25	696.61	705.92	711.47	710.12	716.65
4.6138e+13	721.81	0	736.65	0	710.09	728.36	718.01	0	709.04	708.33	697.38	728.53	729.68	719	698.83	697.58	693.64	707.92	717.69	705.87	727.81	690.63	739.49	729.51	725.03	720.74	692.37	712.95	696.6	739.17	730.83	723.65	729.9	715.68	715.4	726.34	0	712.31	0	739.45	737.15	713.02	707.17	736.31	696.46	705.75	710.85	707.12	716.58
4.6196e+13	721.69	0	735.82	0	709.94	728.27	717.84	0	708.86	708.21	697.2	728.43	729.62	718.89	698.14	697.32	693.45	705.26	716.82	705.67	727.73	690.43	738.88	729.43	722.62	720.62	692.13	712.78	696.33	737.05	730.08	721.23	729.83	715.55	715.29	724.09	0	712.15	0	738.28	737.08	710.5	706.97	734.53	696.31	705.59	710.04	704.42	716.45
4.6254e+13	722.62	721.99	735	0	711.2	729.17	718.78	715.69	710.2	709.48	698.81	729.32	730.5	719.93	698.95	699.11	695.17	743.94	716.45	707.1	728.57	692.25	738.34	730.22	758.7	721.69	693.95	714	698.19	750.27	729.5	757.02	730.71	716.77	716.4	747.52	690.9	713.38	690.12	737.21	737.66	749.97	708.38	737.87	697.9	706.97	710.04	742.99	717.56
4.6312e+13	722.27	707.21	736.41	0	711.06	729.06	718.37	693.2	710.03	709.36	698.63	729.22	730.37	719.82	699.07	698.86	694.98	724.12	717.85	706.91	728.28	692.06	738.81	729.93	741.17	721.56	693.72	713.85	697.93	750.08	730.49	739.68	730.59	716.58	716.29	739.66	690.61	713.22	0	740.61	737.34	729.5	707.96	742.91	697.75	706.81	710.94	723.3	717.22
4.637e+13	722.09	700.62	737.6	0	710.91	728.94	718.25	0	709.85	709.23	698.45	729.11	730.2	719.72	699.63	698.6	694.8	717.14	718.87	706.72	728.09	691.85	739.83	729.75	734.24	721.4	693.48	713.7	697.64	746.37	731.58	732.8	730.45	716.37	716.18	734.43	690.3	713.07	0	741.62	737.23	722.32	707.7	741.53	697.6	706.65	711.83	716.35	716.99
4.6428e+13	722.07	695.46	737.7	0	710.76	728.81	718.29	0	709.66	709.11	698.27	728.99	730.07	719.61	699.69	698.33	694.6	712.82	718.84	706.53	728.06	691.65	740.16	729.74	729.86	721.24	693.24	713.54	697.35	743.21	731.75	728.45	730.32	716.18	716.06	730.71	0	712.91	0	741.18	737.31	717.91	707.59	739.48	697.45	706.49	711.87	712.04	716.91
4.6486e+13	722.07	0	737.22	0	710.61	728.7	718.29	0	709.48	708.98	698.09	728.88	729.98	719.5	699.35	698.06	694.41	709.54	718.29	706.34	728.06	691.46	739.94	729.76	726.61	721.09	693	713.38	697.07	740.56	731.36	725.22	730.22	716.03	715.95	727.8	0	712.75	0	740.22	737.39	714.63	707.5	737.47	697.3	706.33	711.4	708.76	716.87
4.6545e+13	722	0	736.47	0	710.47	728.6	718.18	0	709.29	708.86	697.91	728.78	729.92	719.39	698.76	697.79	694.22	706.75	717.48	706.15	728.02	691.27	739.43	729.73	723.97	720.97	692.77	713.21	696.8	738.28	730.69	722.59	730.14	715.89	715.84	725.37	0	712.59	0	739.08	737.37	711.91	707.34	735.61	697.14	706.17	710.68	705.93	716.77
4.6603e+13	723.01	719.2	735.68	0	711.71	729.49	719.22	906.24	710.62	710.11	699.49	729.65	730.82	720.42	699.76	699.56	695.91	918.11	717.09	707.55	728.93	693.05	739.01	730.59	753.09	722.03	694.57	714.42	698.64	734.37	730.18	751.06	731.02	717.12	716.94	722.44	691.4	713.8	690.89	737.54	738.04	919.85	708.82	732.65	698.71	707.52	710.72	917.84	717.95
4.6661e+13	722.68	712.77	735.61	0	711.56	729.4	718.79	702.46	710.44	709.99	699.31	729.56	730.7	720.31	699.04	699.32	695.73	730.94	717.11	707.36	728.66	692.86	738.5	730.31	747.6	721.9	694.34	714.26	698.38	751.94	729.9	746.05	730.92	716.95	716.82	743.66	691.11	713.65	690.68	739.13	737.73	736.52	708.41	742.34	698.56	707.36	710.45	730.09	717.63
4.6719e+13	722.38	703.72	737.35	0	711.42	729.29	718.5	0	710.27	709.87	699.13	729.46	730.55	720.2	699.65	699.06	695.54	720.36	718.7	707.18	728.4	692.66	739.58	730.05	737.5	721.76	694.1	714.11	698.11	748.42	731.34	736.03	730.8	716.75	716.71	737.05	690.82	713.49	690.47	741.58	737.49	725.63	708.05	742.63	698.41	707.21	711.7	719.56	717.32
4.6777e+13	722.3	698.21	737.95	0	711.27	729.16	718.49	0	710.09	709.74	698.95	729.34	730.39	720.09	699.98	698.8	695.35	715.02	719.15	706.99	728.3	692.46	740.28	729.97	732.09	721.6	693.87	713.95	697.82	744.95	731.96	730.67	730.66	716.55	716.6	732.67	690.51	713.34	690.27	741.71	737.49	720.13	707.88	740.74	698.26	707.05	712.14	714.23	717.18
4.6835e+13	722.31	692.11	737.72	0	711.12	729.03	718.54	0	709.9	709.62	698.78	729.23	730.29	719.98	699.82	698.53	695.16	711.29	718.81	706.8	728.3	692.27	740.31	729.99	728.35	721.45	693.63	713.8	697.54	742.05	731.81	726.95	730.54	716.37	716.49	729.39	690.18	713.18	690.07	740.95	737.59	716.37	707.8	738.67	698.11	706.89	711.89	710.52	717.14
4.6893e+13	722.29	0	737.08	0	710.98	728.93	718.49	0	709.71	709.5	698.6	729.12	730.21	719.88	699.34	698.26	694.98	708.3	718.11	706.61	728.29	692.09	739.93	729.99	725.43	721.31	693.39	713.64	697.27	739.59	731.26	724.04	730.45	716.23	716.37	726.74	0	713.02	0	739.87	737.63	713.41	707.68	736.73	697.96	706.73	711.28	707.51	717.07
4.6951e+13	722.17	0	736.25	0	710.83	728.84	718.32	0	709.53	709.37	698.42	729.02	730.15	719.77	698.66	698.01	694.79	705.65	717.24	706.41	728.22	691.88	739.32	729.92	723	721.19	693.15	713.47	697	737.45	730.51	721.61	730.38	716.1	716.26	724.48	0	712.86	0	738.7	737.57	710.87	707.48	734.94	697.81	706.57	710.48	704.81	716.95
4.7009e+13	723.09	723.4	735.39	0	712.06	729.72	719.24	717.96	710.85	710.61	699.98	729.89	731.02	720.78	699.43	699.76	696.45	746.19	716.81	707.81	729.04	693.63	738.76	730.69	760.58	722.24	694.94	714.67	698.83	750.07	729.89	758.88	731.24	717.3	717.34	748.12	691.61	714.07	691.46	737.49	738.13	752.29	708.87	737.64	699.35	707.91	710.43	745.22	718.04
4.7068e+13	722.74	707.68	736.73	0	711.92	729.62	718.83	694.44	710.68	710.49	699.8	729.8	730.89	720.67	699.53	699.52	696.26	724.79	718.18	707.62	728.75	693.44	739.17	730.4	741.86	722.11	694.71	714.52	698.57	750.59	730.82	740.36	731.13	717.12	717.23	740.25	691.33	713.91	691.26	740.91	737.81	730.2	708.45	743.29	699.2	707.75	711.29	723.97	717.7
4.7126e+13	722.55	701	737.98	0	711.77	729.5	718.7	0	710.5	710.36	699.62	729.69	730.72	720.57	700.13	699.26	696.08	717.63	719.24	707.44	728.56	693.25	740.22	730.22	734.75	721.96	694.47	714.36	698.29	746.85	731.96	733.31	730.99	716.91	717.12	734.92	691.02	713.76	691.05	742.01	737.69	722.81	708.19	741.96	699.05	707.6	712.23	716.83	717.47
4.7184e+13	722.54	695.93	738.11	0	711.63	729.37	718.75	0	710.32	710.24	699.45	729.57	730.59	720.46	700.2	698.99	695.9	713.24	719.24	707.25	728.53	693.06	740.57	730.2	730.3	721.8	694.24	714.21	698	743.66	732.15	728.89	730.86	716.72	717.01	731.15	690.71	713.6	690.83	741.59	737.77	718.33	708.08	739.91	698.91	707.44	712.29	712.46	717.39
4.7242e+13	722.54	0	737.64	0	711.48	729.25	718.75	0	710.13	710.12	699.27	729.45	730.5	720.35	699.86	698.73	695.71	709.93	718.7	707.06	728.54	692.87	740.37	730.23	727.01	721.65	694.01	714.05	697.73	740.99	731.77	725.62	730.76	716.57	716.9	728.21	690.38	713.45	690.62	740.64	737.86	715.02	707.99	737.89	698.76	707.28	711.83	709.15	717.35
4.73e+13	722.47	0	736.89	0	711.33	729.16	718.65	0	709.95	710	699.1	729.35	730.44	720.25	699.27	698.47	695.52	707.14	717.9	706.87	728.5	692.67	739.86	730.2	724.36	721.53	693.77	713.89	697.46	738.69	731.11	722.97	730.68	716.44	716.79	725.76	690.07	713.29	690.42	739.49	737.85	712.29	707.84	736.01	698.61	707.12	711.11	706.33	717.26
[truncated: 451 more columns]
