# Supplementary material for: Determining the current size and state of subvolcanic magma reservoirs
Source: Nat Commun. 2020 Nov 5;11:5477. doi: 10.1038/s41467-020-19084-2 (PMC7644707; doi:10.1038/s41467-020-19084-2)
Supplement: Supplementary file 5 — Supplementary Data 2 [file 41467_2020_19084_MOESM5_ESM.zip › Supplementary data/Tt15_st_MU_rad10_0.0069.txt]

5.8108e+10	0	0	0	0	0	0	0	0	0	0	0	0	0	0	0	0	0	0	0	0	0	0	0	0	0	0	0	0	0	0	0	0	0	0	0	0	0	0	0	0	0	0	0	0	0	0	0	0	0
1.1622e+11	0	0	0	0	0	0	0	0	0	0	0	0	0	0	0	0	0	0	0	0	0	0	0	0	0	0	0	0	0	0	0	0	0	0	0	0	0	0	0	0	0	0	0	0	0	0	0	0	0
1.7432e+11	0	0	0	0	0	0	0	0	0	0	0	0	0	0	0	0	0	0	0	0	0	0	0	0	0	0	0	0	0	0	0	0	0	0	0	0	0	0	0	0	0	0	0	0	0	0	0	0	0
2.3243e+11	0	0	0	0	0	0	0	0	0	0	0	0	0	0	0	0	0	0	0	0	0	0	0	0	0	0	0	0	0	0	0	0	0	0	0	0	0	0	0	0	0	0	0	0	0	0	0	0	0
2.9054e+11	0	0	0	0	0	0	0	0	0	0	0	0	0	0	0	0	0	0	0	0	0	0	0	0	0	0	0	0	0	0	0	0	0	0	0	0	0	0	0	0	0	0	0	0	0	0	0	0	0
3.4865e+11	0	0	0	0	0	0	0	0	0	0	0	0	0	0	0	0	0	0	0	0	0	0	0	0	0	0	0	0	0	0	0	0	0	0	0	0	0	0	0	0	0	0	0	0	0	0	0	0	0
4.0676e+11	0	0	0	0	0	0	0	0	0	0	0	0	0	0	0	0	0	0	0	0	0	0	0	0	0	0	0	0	0	0	0	0	0	0	0	0	0	0	0	0	0	0	0	0	0	0	0	0	0
4.6486e+11	0	0	0	0	0	0	0	0	0	0	0	0	0	0	0	0	0	0	0	0	0	0	0	0	0	0	0	0	0	0	0	0	0	0	0	0	0	0	0	0	0	0	0	0	0	0	0	0	0
5.2297e+11	0	0	0	0	0	0	0	0	0	0	0	0	0	0	0	0	0	0	0	0	0	0	0	0	0	0	0	0	0	0	0	0	0	0	0	0	0	0	0	0	0	0	0	0	0	0	0	0	0
5.8108e+11	0	0	0	0	0	0	0	0	0	0	0	0	0	0	0	0	0	0	0	0	0	0	0	0	0	0	0	0	0	0	0	0	0	0	0	0	0	0	0	0	0	0	0	0	0	0	0	0	0
6.3919e+11	0	0	0	0	0	0	0	0	0	0	0	0	0	0	0	0	0	0	0	0	0	0	0	0	0	0	0	0	0	0	0	0	0	0	0	0	0	0	0	0	0	0	0	0	0	0	0	0	0
6.973e+11	0	0	0	0	0	0	0	0	0	0	0	0	0	0	0	0	0	0	0	0	0	0	0	0	0	0	0	0	0	0	0	0	0	0	0	0	0	0	0	0	0	0	0	0	0	0	0	0	0
7.554e+11	0	0	0	0	0	0	0	0	0	0	0	0	0	0	0	0	0	0	0	0	0	0	0	0	0	0	0	0	0	0	0	0	0	0	0	0	0	0	0	0	0	0	0	0	0	0	0	0	0
8.1351e+11	0	0	0	0	0	0	0	0	0	0	0	0	0	0	0	0	0	0	0	0	0	0	0	0	0	0	0	0	0	0	0	0	0	0	0	0	0	0	0	0	0	0	0	0	0	0	0	0	0
8.7162e+11	0	0	0	0	0	0	0	0	0	0	0	0	0	0	0	0	0	0	0	0	0	0	0	0	0	0	0	0	0	0	0	0	0	0	0	0	0	0	0	0	0	0	0	0	0	0	0	0	0
9.2973e+11	0	0	0	0	0	0	0	0	0	0	0	0	0	0	0	0	0	0	0	0	0	0	0	0	0	0	0	0	0	0	0	0	0	0	0	0	0	0	0	0	0	0	0	0	0	0	0	0	0
9.8784e+11	0	0	0	0	0	0	0	0	0	0	0	0	0	0	0	0	0	0	0	0	0	0	0	0	0	0	0	0	0	0	0	0	0	0	0	0	0	0	0	0	0	0	0	0	0	0	0	0	0
1.0459e+12	0	0	0	0	0	0	0	0	0	0	0	0	0	0	0	0	0	0	0	0	0	0	0	0	0	0	0	0	0	0	0	0	0	0	0	0	0	0	0	0	0	0	0	0	0	0	0	0	0
1.1041e+12	0	0	0	0	0	0	0	0	0	0	0	0	0	0	0	0	0	0	0	0	0	0	0	0	0	0	0	0	0	0	0	0	0	0	0	0	0	0	0	0	0	0	0	0	0	0	0	0	0
1.1622e+12	0	0	0	0	0	0	0	0	0	0	0	0	0	0	0	0	0	0	0	0	0	0	0	0	0	0	0	0	0	0	0	0	0	0	0	0	0	0	0	0	0	0	0	0	0	0	0	0	0
1.2203e+12	0	0	0	0	0	0	0	0	0	0	0	0	0	0	0	0	0	0	0	0	0	0	0	0	0	0	0	0	0	0	0	0	0	0	0	0	0	0	0	0	0	0	0	0	0	0	0	0	0
1.2784e+12	0	0	0	0	0	0	0	0	0	0	0	0	0	0	0	0	0	0	0	0	0	0	0	0	0	0	0	0	0	0	0	0	0	0	0	0	0	0	0	0	0	0	0	0	0	0	0	0	0
1.3365e+12	0	0	0	0	0	0	0	0	0	0	0	0	0	0	0	0	0	0	0	0	0	0	0	0	0	0	0	0	0	0	0	0	0	0	0	0	0	0	0	0	0	0	0	0	0	0	0	0	0
1.3946e+12	0	0	0	0	0	0	0	0	0	0	0	0	0	0	0	0	0	0	0	0	0	0	0	0	0	0	0	0	0	0	0	0	0	0	0	0	0	0	0	0	0	0	0	0	0	0	0	0	0
1.4527e+12	0	0	0	0	0	0	0	0	0	0	0	0	0	0	0	0	0	0	0	0	0	0	0	0	0	0	0	0	0	0	0	0	0	0	0	0	0	0	0	0	0	0	0	0	0	0	0	0	0
1.5108e+12	0	0	0	0	0	0	0	0	0	0	0	0	0	0	0	0	0	0	0	0	0	0	0	0	0	0	0	0	0	0	0	0	0	0	0	0	0	0	0	0	0	0	0	0	0	0	0	0	0
1.5689e+12	0	0	0	0	0	0	0	0	0	0	0	0	0	0	0	0	0	0	0	0	0	0	0	0	0	0	0	0	0	0	0	0	0	0	0	0	0	0	0	0	0	0	0	0	0	0	0	0	0
1.627e+12	0	0	0	0	0	0	0	0	0	0	0	0	0	0	0	0	0	0	0	0	0	0	0	0	0	0	0	0	0	0	0	0	0	0	0	0	0	0	0	0	0	0	0	0	0	0	0	0	0
1.6851e+12	0	0	0	0	0	0	0	0	0	0	0	0	0	0	0	0	0	0	0	0	0	0	0	0	0	0	0	0	0	0	0	0	0	0	0	0	0	0	0	0	0	0	0	0	0	0	0	0	0
1.7432e+12	0	0	0	0	0	0	0	0	0	0	0	0	0	0	0	0	0	0	0	0	0	0	0	0	0	0	0	0	0	0	0	0	0	0	0	0	0	0	0	0	0	0	0	0	0	0	0	0	0
1.8013e+12	0	0	0	0	0	0	0	0	0	0	0	0	0	0	0	0	0	0	0	0	0	0	0	0	0	0	0	0	0	0	0	0	0	0	0	0	0	0	0	0	0	0	0	0	0	0	0	0	0
1.8595e+12	0	0	0	0	0	0	0	0	0	0	0	0	0	0	0	0	0	0	0	0	0	0	0	0	0	0	0	0	0	0	0	0	0	0	0	0	0	0	0	0	0	0	0	0	0	0	0	0	0
1.9176e+12	0	0	0	0	0	0	0	0	0	0	0	0	0	0	0	0	0	0	0	0	0	0	0	0	0	0	0	0	0	0	0	0	0	0	0	0	0	0	0	0	0	0	0	0	0	0	0	0	0
1.9757e+12	0	0	0	0	0	0	0	0	0	0	0	0	0	0	0	0	0	0	0	0	0	0	0	0	0	0	0	0	0	0	0	0	0	0	0	0	0	0	0	0	0	0	0	0	0	0	0	0	0
2.0338e+12	0	0	0	0	0	0	0	0	0	0	0	0	0	0	0	0	0	0	0	0	0	0	0	0	0	0	0	0	0	0	0	0	0	0	0	0	0	0	0	0	0	0	0	0	0	0	0	0	0
2.0919e+12	0	0	0	0	0	0	0	0	0	0	0	0	0	0	0	0	0	0	0	0	0	0	0	0	0	0	0	0	0	0	0	0	0	0	0	0	0	0	0	0	0	0	0	0	0	0	0	0	0
2.15e+12	0	0	0	0	0	0	0	0	0	0	0	0	0	0	0	0	0	0	0	0	0	0	0	0	0	0	0	0	0	0	0	0	0	0	0	0	0	0	0	0	0	0	0	0	0	0	0	0	0
2.2081e+12	0	0	0	0	0	0	0	0	0	0	0	0	0	0	0	0	0	0	0	0	0	0	0	0	0	0	0	0	0	0	0	0	0	0	0	0	0	0	0	0	0	0	0	0	0	0	0	0	0
2.2662e+12	0	0	0	0	0	0	0	0	0	0	0	0	0	0	0	0	0	0	0	0	0	0	0	0	0	0	0	0	0	0	0	0	0	0	0	0	0	0	0	0	0	0	0	0	0	0	0	0	0
2.3243e+12	0	0	0	0	0	0	0	0	0	0	0	0	0	0	0	0	0	0	0	0	0	0	0	0	0	0	0	0	0	0	0	0	0	0	0	0	0	0	0	0	0	0	0	0	0	0	0	0	0
2.3824e+12	0	0	0	0	0	0	0	0	0	0	0	0	0	0	0	0	0	0	0	0	0	0	0	0	0	0	0	0	0	0	0	0	0	0	0	0	0	0	0	0	0	0	0	0	0	0	0	0	0
2.4405e+12	0	0	0	0	0	0	0	0	0	0	0	0	0	0	0	0	0	0	0	0	0	0	0	0	0	0	0	0	0	0	0	0	0	0	0	0	0	0	0	0	0	0	0	0	0	0	0	0	0
2.4986e+12	0	0	0	0	0	0	0	0	0	0	0	0	0	0	0	0	0	0	0	0	0	0	0	0	0	0	0	0	0	0	0	0	0	0	0	0	0	0	0	0	0	0	0	0	0	0	0	0	0
2.5568e+12	0	0	0	0	0	0	0	0	0	0	0	0	0	0	0	0	0	0	0	0	0	0	0	0	0	0	0	0	0	0	0	0	0	0	0	0	0	0	0	0	0	0	0	0	0	0	0	0	0
2.6149e+12	0	0	0	0	0	0	0	0	0	0	0	0	0	0	0	0	0	0	0	0	0	0	0	0	0	0	0	0	0	0	0	0	0	0	0	0	0	0	0	0	0	0	0	0	0	0	0	0	0
2.673e+12	0	0	0	0	0	0	0	0	0	0	0	0	0	0	0	0	0	0	0	0	0	0	0	0	0	0	0	0	0	0	0	0	0	0	0	0	0	0	0	0	0	0	0	0	0	0	0	0	0
2.7311e+12	0	0	0	0	0	0	0	0	0	0	0	0	0	0	0	0	0	0	0	0	0	0	0	0	0	0	0	0	0	0	0	0	0	0	0	0	0	0	0	0	0	0	0	0	0	0	0	0	0
2.7892e+12	0	0	0	0	0	0	0	0	0	0	0	0	0	0	0	0	0	0	0	0	0	0	0	0	0	0	0	0	0	0	0	0	0	0	0	0	0	0	0	0	0	0	0	0	0	0	0	0	0
2.8473e+12	0	0	0	0	0	0	0	0	0	0	0	0	0	0	0	0	0	0	0	0	0	0	0	0	0	0	0	0	0	0	0	0	0	0	0	0	0	0	0	0	0	0	0	0	0	0	0	0	0
2.9054e+12	0	0	0	0	0	0	0	0	0	0	0	0	0	0	0	0	0	0	0	0	0	0	0	0	0	0	0	0	0	0	0	0	0	0	0	0	0	0	0	0	0	0	0	0	0	0	0	0	0
2.9635e+12	0	0	0	0	0	0	0	0	0	0	0	0	0	0	0	0	0	0	0	0	0	0	0	0	0	0	0	0	0	0	0	0	0	0	0	0	0	0	0	0	0	0	0	0	0	0	0	0	0
3.0216e+12	0	0	0	0	0	0	0	0	0	0	0	0	0	0	0	0	0	0	0	0	0	0	0	0	0	0	0	0	0	0	0	0	0	0	0	0	0	0	0	0	0	0	0	0	0	0	0	0	0
3.0797e+12	0	0	0	0	0	0	0	0	0	0	0	0	0	0	0	0	0	0	0	0	0	0	0	0	0	0	0	0	0	0	0	0	0	0	0	0	0	0	0	0	0	0	0	0	0	0	0	0	0
3.1378e+12	0	0	0	0	0	0	0	0	0	0	0	0	0	0	0	0	0	0	0	0	0	0	0	0	0	0	0	0	0	0	0	0	0	0	0	0	0	0	0	0	0	0	0	0	0	0	0	0	0
3.1959e+12	0	0	0	0	0	0	0	0	0	0	0	0	0	0	0	0	0	0	0	0	0	0	0	0	0	0	0	0	0	0	0	0	0	0	0	0	0	0	0	0	0	0	0	0	0	0	0	0	0
3.2541e+12	0	0	0	0	0	0	0	0	0	0	0	0	0	0	0	0	0	0	0	0	0	0	0	0	0	0	0	0	0	0	0	0	0	0	0	0	0	0	0	0	0	0	0	0	0	0	0	0	0
3.3122e+12	0	0	0	0	0	0	0	0	0	0	0	0	0	0	0	0	0	0	0	0	0	0	0	0	0	0	0	0	0	0	0	0	0	0	0	0	0	0	0	0	0	0	0	0	0	0	0	0	0
3.3703e+12	0	0	0	0	0	0	0	0	0	0	0	0	0	0	0	0	0	0	0	0	0	0	0	0	0	0	0	0	0	0	0	0	0	0	0	0	0	0	0	0	0	0	0	0	0	0	0	0	0
3.4284e+12	0	0	0	0	0	0	0	0	0	0	0	0	0	0	0	0	0	0	0	0	0	0	0	0	0	0	0	0	0	0	0	0	0	0	0	0	0	0	0	0	0	0	0	0	0	0	0	0	0
3.4865e+12	0	0	0	0	0	0	0	0	0	0	0	0	0	0	0	0	0	0	0	0	0	0	0	0	0	0	0	0	0	0	0	0	0	0	0	0	0	0	0	0	0	0	0	0	0	0	0	0	0
3.5446e+12	0	0	0	0	0	0	0	0	0	0	0	0	0	0	0	0	0	0	0	0	0	0	0	0	0	0	0	0	0	0	0	0	0	0	0	0	0	0	0	0	0	0	0	0	0	0	0	0	0
3.6027e+12	0	0	0	0	0	0	0	0	0	0	0	0	0	0	0	0	0	0	0	0	0	0	0	0	0	0	0	0	0	0	0	0	0	0	0	0	0	0	0	0	0	0	0	0	0	0	0	0	0
3.6608e+12	0	0	0	0	0	0	0	0	0	0	0	0	0	0	0	0	0	0	0	0	0	0	0	0	0	0	0	0	0	0	0	0	0	0	0	0	0	0	0	0	0	0	0	0	0	0	0	0	0
3.7189e+12	0	0	0	0	0	0	0	0	0	0	0	0	0	0	0	0	0	0	0	0	0	0	0	0	0	0	0	0	0	0	0	0	0	0	0	0	0	0	0	0	0	0	0	0	0	0	0	0	0
3.777e+12	0	0	0	0	0	0	0	0	0	0	0	0	0	0	0	0	0	0	0	0	0	0	0	0	0	0	0	0	0	0	0	0	0	0	0	0	0	0	0	0	0	0	0	0	0	0	0	0	0
3.8351e+12	0	0	0	0	0	0	0	0	0	0	0	0	0	0	0	0	0	0	0	0	0	0	0	0	0	0	0	0	0	0	0	0	0	0	0	0	0	0	0	0	0	0	0	0	0	0	0	0	0
3.8932e+12	0	0	0	0	0	0	0	0	0	0	0	0	0	0	0	0	0	0	0	0	0	0	0	0	0	0	0	0	0	0	0	0	0	0	0	0	0	0	0	0	0	0	0	0	0	0	0	0	0
3.9513e+12	0	0	0	0	0	0	0	0	0	0	0	0	0	0	0	0	0	0	0	0	0	0	0	0	0	0	0	0	0	0	0	0	0	0	0	0	0	0	0	0	0	0	0	0	0	0	0	0	0
4.0095e+12	0	0	0	0	0	0	0	0	0	0	0	0	0	0	0	0	0	0	0	0	0	0	0	0	0	0	0	0	0	0	0	0	0	0	0	0	0	0	0	0	0	0	0	0	0	0	0	0	0
4.0676e+12	0	0	0	0	0	0	0	0	0	0	0	0	0	0	0	0	0	0	0	0	0	0	0	0	0	0	0	0	0	0	0	0	0	0	0	0	0	0	0	0	0	0	0	0	0	0	0	0	0
4.1257e+12	0	0	0	0	0	0	0	0	0	0	0	0	0	0	0	0	0	0	0	0	0	0	0	0	0	0	0	0	0	0	0	0	0	0	0	0	0	0	0	0	0	0	0	0	0	0	0	0	0
4.1838e+12	0	0	0	0	0	0	0	0	0	0	0	0	0	0	0	0	0	0	0	0	0	0	0	0	0	0	0	0	0	0	0	0	0	0	0	0	0	0	0	0	0	0	0	0	0	0	0	0	0
4.2419e+12	0	0	0	0	0	0	0	0	0	0	0	0	0	0	0	0	0	0	0	0	0	0	0	0	0	0	0	0	0	0	0	0	0	0	0	0	0	0	0	0	0	0	0	0	0	0	0	0	0
4.3e+12	0	0	0	0	0	0	0	0	0	0	0	0	0	0	0	0	0	0	0	0	0	0	0	0	0	0	0	0	0	0	0	0	0	0	0	0	0	0	0	0	0	0	0	0	0	0	0	0	0
4.3581e+12	0	0	0	0	0	0	0	0	0	0	0	0	0	0	0	0	0	0	0	0	0	0	0	0	0	0	0	0	0	0	0	0	0	0	0	0	0	0	0	0	0	0	0	0	0	0	0	0	0
4.4162e+12	0	0	0	0	0	0	0	0	0	0	0	0	0	0	0	0	0	0	0	0	0	0	0	0	0	0	0	0	0	0	0	0	0	0	0	0	0	0	0	0	0	0	0	0	0	0	0	0	0
4.4743e+12	0	0	0	0	0	0	0	0	0	0	0	0	0	0	0	0	0	0	0	0	0	0	0	0	0	0	0	0	0	0	0	0	0	0	0	0	0	0	0	0	0	0	0	0	0	0	0	0	0
4.5324e+12	0	0	0	0	0	0	0	0	0	0	0	0	0	0	0	0	0	0	0	0	0	0	0	0	0	0	0	0	0	0	0	0	0	0	0	0	0	0	0	0	0	0	0	0	0	0	0	0	0
4.5905e+12	0	0	0	0	0	0	0	0	0	0	0	0	0	0	0	0	0	0	0	0	0	0	0	0	0	0	0	0	0	0	0	0	0	0	0	0	0	0	0	0	0	0	0	0	0	0	0	0	0
4.6486e+12	0	0	0	0	0	0	0	0	0	0	0	0	0	0	0	0	0	0	0	0	0	0	0	0	0	0	0	0	0	0	0	0	0	0	0	0	0	0	0	0	0	0	0	0	0	0	0	0	0
4.7068e+12	0	0	0	0	0	0	0	0	0	0	0	0	0	0	0	0	0	0	0	0	0	0	0	0	0	0	0	0	0	0	0	0	0	0	0	0	0	0	0	0	0	0	0	0	0	0	0	0	0
4.7649e+12	0	0	0	0	0	0	0	0	0	0	0	0	0	0	0	0	0	0	0	0	0	0	0	0	0	0	0	0	0	0	0	0	0	0	0	0	0	0	0	0	0	0	0	0	0	0	0	0	0
4.823e+12	0	0	0	0	0	0	0	0	0	0	0	0	0	0	0	0	0	0	0	0	0	0	0	0	0	0	0	0	0	0	0	0	0	0	0	0	0	0	0	0	0	0	0	0	0	0	0	0	0
4.8811e+12	0	0	0	0	0	0	0	0	0	0	0	0	0	0	0	0	0	0	0	0	0	0	0	0	0	0	0	0	0	0	0	0	0	0	0	0	0	0	0	0	0	0	0	0	0	0	0	0	0
4.9392e+12	0	0	0	0	0	0	0	0	0	0	0	0	0	0	0	0	0	0	0	0	0	0	0	0	0	0	0	0	0	0	0	0	0	0	0	0	0	0	0	0	0	0	0	0	0	0	0	0	0
4.9973e+12	0	0	0	0	0	0	0	0	0	0	0	0	0	0	0	0	0	0	0	0	0	0	0	0	0	0	0	0	0	0	0	0	0	0	0	0	0	0	0	0	0	0	0	0	0	0	0	0	0
5.0554e+12	0	0	0	0	0	0	0	0	0	0	0	0	0	0	0	0	0	0	0	0	0	0	0	0	0	0	0	0	0	0	0	0	0	0	0	0	0	0	0	0	0	0	0	0	0	0	0	0	0
5.1135e+12	0	0	0	0	0	0	0	0	0	0	0	0	0	0	0	0	0	0	0	0	0	0	0	0	0	0	0	0	0	0	0	0	0	0	0	0	0	0	0	0	0	0	0	0	0	0	0	0	0
5.1716e+12	0	0	0	0	0	0	0	0	0	0	0	0	0	0	0	0	0	0	0	0	0	0	0	0	0	0	0	0	0	0	0	0	0	0	0	0	0	0	0	0	0	0	0	0	0	0	0	0	0
5.2297e+12	0	0	0	0	0	0	0	0	0	0	0	0	0	0	0	0	0	0	0	0	0	0	0	0	0	0	0	0	0	0	0	0	0	0	0	0	0	0	0	0	0	0	0	0	0	0	0	0	0
5.2878e+12	0	0	0	0	0	0	0	0	0	0	0	0	0	0	0	0	0	0	0	0	0	0	0	0	0	0	0	0	0	0	0	0	0	0	0	0	0	0	0	0	0	0	0	0	0	0	0	0	0
5.3459e+12	0	0	0	0	0	0	0	0	0	0	0	0	0	0	0	0	0	0	0	0	0	0	0	0	0	0	0	0	0	0	0	0	0	0	0	0	0	0	0	0	0	0	0	0	0	0	0	0	0
5.404e+12	0	0	0	0	0	0	0	0	0	0	0	0	0	0	0	0	0	0	0	0	0	0	0	0	0	0	0	0	0	0	0	0	0	0	0	0	0	0	0	0	0	0	0	0	0	0	0	0	0
5.4622e+12	0	0	0	0	0	0	0	0	0	0	0	0	0	0	0	0	0	0	0	0	0	0	0	0	0	0	0	0	0	0	0	0	0	0	0	0	0	0	0	0	0	0	0	0	0	0	0	0	0
5.5203e+12	0	0	0	0	0	0	0	0	0	0	0	0	0	0	0	0	0	0	0	0	0	0	0	0	0	0	0	0	0	0	0	0	0	0	0	0	0	0	0	0	0	0	0	0	0	0	0	0	0
5.5784e+12	0	0	0	0	0	0	0	0	0	0	0	0	0	0	0	0	0	0	0	0	0	0	0	0	0	0	0	0	0	0	0	0	0	0	0	0	0	0	0	0	0	0	0	0	0	0	0	0	0
5.6365e+12	0	0	0	0	0	0	0	0	0	0	0	0	0	0	0	0	0	0	0	0	0	0	0	0	0	0	0	0	0	0	0	0	0	0	0	0	0	0	0	0	0	0	0	0	0	0	0	0	0
5.6946e+12	0	0	0	0	0	0	0	0	0	0	0	0	0	0	0	0	0	0	0	0	0	0	0	0	0	0	0	0	0	0	0	0	0	0	0	0	0	0	0	0	0	0	0	0	0	0	0	0	0
5.7527e+12	0	0	0	0	0	0	0	0	0	0	0	0	0	0	0	0	0	0	0	0	0	0	0	0	0	0	0	0	0	0	0	0	0	0	0	0	0	0	0	0	0	0	0	0	0	0	0	0	0
5.8108e+12	0	0	0	0	0	0	0	0	0	0	0	0	0	0	0	0	0	0	0	0	0	0	0	0	0	0	0	0	0	0	0	0	0	0	0	0	0	0	0	0	0	0	0	0	0	0	0	0	0
5.8689e+12	0	0	0	0	0	0	0	0	0	0	0	0	0	0	0	0	0	0	0	0	0	0	0	0	0	0	0	0	0	0	0	0	0	0	0	0	0	0	0	0	0	0	0	0	0	0	0	0	0
5.927e+12	0	0	0	0	0	0	0	0	0	0	0	0	0	0	0	0	0	0	0	0	0	0	0	0	0	0	0	0	0	0	0	0	0	0	0	0	0	0	0	0	0	0	0	0	0	0	0	0	0
5.9851e+12	0	0	0	0	0	0	0	0	0	0	0	0	0	0	0	0	0	0	0	0	0	0	0	0	0	0	0	0	0	0	0	0	0	0	0	0	0	0	0	0	0	0	0	0	0	0	0	0	0
6.0432e+12	0	0	0	0	0	0	0	0	0	0	0	0	0	0	0	0	0	0	0	0	0	0	0	0	0	0	0	0	0	0	0	0	0	0	0	0	0	0	0	0	0	0	0	0	0	0	0	0	0
6.1013e+12	0	0	0	0	0	0	0	0	0	0	0	0	0	0	0	0	0	0	0	0	0	0	0	0	0	0	0	0	0	0	0	0	0	0	0	0	0	0	0	0	0	0	0	0	0	0	0	0	0
6.1595e+12	0	0	0	0	0	0	0	0	0	0	0	0	0	0	0	0	0	0	0	0	0	0	0	0	0	0	0	0	0	0	0	0	0	0	0	0	0	0	0	0	0	0	0	0	0	0	0	0	0
6.2176e+12	0	0	0	0	0	0	0	0	0	0	0	0	0	0	0	0	0	0	0	0	0	0	0	0	0	0	0	0	0	0	0	0	0	0	0	0	0	0	0	0	0	0	0	0	0	0	0	0	0
6.2757e+12	0	0	0	0	0	0	0	0	0	0	0	0	0	0	0	0	0	0	0	0	0	0	0	0	0	0	0	0	0	0	0	0	0	0	0	0	0	0	0	0	0	0	0	0	0	0	0	0	0
6.3338e+12	0	0	0	0	0	0	0	0	0	0	0	0	0	0	0	0	0	0	0	0	0	0	0	0	0	0	0	0	0	0	0	0	0	0	0	0	0	0	0	0	0	0	0	0	0	0	0	0	0
6.3919e+12	0	0	0	0	0	0	0	0	0	0	0	0	0	0	0	0	0	0	0	0	0	0	0	0	0	0	0	0	0	0	0	0	0	0	0	0	0	0	0	0	0	0	0	0	0	0	0	0	0
6.45e+12	0	0	0	0	0	0	0	0	0	0	0	0	0	0	0	0	0	0	0	0	0	0	0	0	0	0	0	0	0	0	0	0	0	0	0	0	0	0	0	0	0	0	0	0	0	0	0	0	0
6.5081e+12	0	0	0	0	0	0	0	0	0	0	0	0	0	0	0	0	0	0	0	0	0	0	0	0	0	0	0	0	0	0	0	0	0	0	0	0	0	0	0	0	0	0	0	0	0	0	0	0	0
6.5662e+12	0	0	0	0	0	0	0	0	0	0	0	0	0	0	0	0	0	0	0	0	0	0	0	0	0	0	0	0	0	0	0	0	0	0	0	0	0	0	0	0	0	0	0	0	0	0	0	0	0
6.6243e+12	0	0	0	0	0	0	0	0	0	0	0	0	0	0	0	0	0	0	0	0	0	0	0	0	0	0	0	0	0	0	0	0	0	0	0	0	0	0	0	0	0	0	0	0	0	0	0	0	0
6.6824e+12	0	0	0	0	0	0	0	0	0	0	0	0	0	0	0	0	0	0	0	0	0	0	0	0	0	0	0	0	0	0	0	0	0	0	0	0	0	0	0	0	0	0	0	0	0	0	0	0	0
6.7405e+12	0	0	0	0	0	0	0	0	0	0	0	0	0	0	0	0	0	0	0	0	0	0	0	0	0	0	0	0	0	0	0	0	0	0	0	0	0	0	0	0	0	0	0	0	0	0	0	0	0
6.7986e+12	0	0	0	0	0	0	0	0	0	0	0	0	0	0	0	0	0	0	0	0	0	0	0	0	0	0	0	0	0	0	0	0	0	0	0	0	0	0	0	0	0	0	0	0	0	0	0	0	0
6.8567e+12	0	0	0	0	0	0	0	0	0	0	0	0	0	0	0	0	0	0	0	0	0	0	0	0	0	0	0	0	0	0	0	0	0	0	0	0	0	0	0	0	0	0	0	0	0	0	0	0	0
6.9149e+12	0	0	0	0	0	0	0	0	0	0	0	0	0	0	0	0	0	0	0	0	0	0	0	0	0	0	0	0	0	0	0	0	0	0	0	0	0	0	0	0	0	0	0	0	0	0	0	0	0
6.973e+12	0	0	0	0	0	0	0	0	0	0	0	0	0	0	0	0	0	0	0	0	0	0	0	0	0	0	0	0	0	0	0	0	0	0	0	0	0	0	0	0	0	0	0	0	0	0	0	0	0
7.0311e+12	0	0	0	0	0	0	0	0	0	0	0	0	0	0	0	0	0	0	0	0	0	0	0	0	0	0	0	0	0	0	0	0	0	0	0	0	0	0	0	0	0	0	0	0	0	0	0	0	0
7.0892e+12	0	0	0	0	0	0	0	0	0	0	0	0	0	0	0	0	0	0	0	0	0	0	0	0	0	0	0	0	0	0	0	0	0	0	0	0	0	0	0	0	0	0	0	0	0	0	0	0	0
7.1473e+12	0	0	0	0	0	0	0	0	0	0	0	0	0	0	0	0	0	0	0	0	0	0	0	0	0	0	0	0	0	0	0	0	0	0	0	0	0	0	0	0	0	0	0	0	0	0	0	0	0
7.2054e+12	0	0	0	0	0	0	0	0	0	0	0	0	0	0	0	0	0	0	0	0	0	0	0	0	0	0	0	0	0	0	0	0	0	0	0	0	0	0	0	0	0	0	0	0	0	0	0	0	0
7.2635e+12	0	0	0	0	0	0	0	0	0	0	0	0	0	0	0	0	0	0	0	0	0	0	0	0	0	0	0	0	0	0	0	0	0	0	0	0	0	0	0	0	0	0	0	0	0	0	0	0	0
7.3216e+12	691.36	0	0	0	0	0	0	0	0	0	0	0	690.02	0	0	0	0	0	0	0	0	0	0	0	0	0	0	0	0	0	0	0	0	0	0	0	0	0	0	0	0	0	0	0	0	0	0	0	0
7.3797e+12	0	0	0	0	0	0	0	0	0	0	0	0	0	0	0	0	0	0	0	0	0	0	0	0	0	0	0	0	0	0	0	0	0	0	0	0	0	0	0	0	0	0	0	0	0	0	0	0	0
7.4378e+12	0	0	0	0	0	0	0	0	0	0	0	0	0	0	0	0	0	0	0	0	0	0	0	0	0	0	0	0	0	0	0	0	0	0	0	0	0	0	0	0	0	0	0	0	0	0	0	0	0
7.4959e+12	0	0	0	0	0	0	0	0	0	0	0	0	0	0	0	0	0	0	0	0	0	0	0	0	0	0	0	0	0	0	0	0	0	0	0	0	0	0	0	0	0	0	0	0	0	0	0	0	0
7.554e+12	0	0	0	0	0	0	0	0	0	0	0	0	0	0	0	0	0	0	0	0	0	0	0	0	0	0	0	0	0	0	0	0	0	0	0	0	0	0	0	0	0	0	0	0	0	0	0	0	0
7.6122e+12	0	0	0	0	0	0	0	0	0	0	0	0	0	0	0	0	0	0	0	0	0	0	0	0	0	0	0	0	0	0	0	0	0	0	0	0	0	0	0	0	0	0	0	0	0	0	0	0	0
7.6703e+12	692.48	0	0	0	0	0	0	0	0	0	0	0	692.92	0	0	0	0	0	691.05	0	0	0	0	0	0	0	0	0	0	0	0	0	0	0	0	0	0	0	0	0	0	0	0	0	0	0	0	0	0
7.7284e+12	0	0	0	0	0	0	0	0	0	0	0	0	0	0	0	0	0	0	0	0	0	0	0	0	0	0	0	0	0	0	0	0	0	0	0	0	0	0	0	0	0	0	0	0	0	0	0	0	0
7.7865e+12	0	0	0	0	0	0	0	0	0	0	0	0	0	0	0	0	0	0	0	0	0	0	0	0	0	0	0	0	0	0	0	0	0	0	0	0	0	0	0	0	0	0	0	0	0	0	0	0	0
7.8446e+12	0	0	0	0	0	0	0	0	0	0	0	0	0	0	0	0	0	0	0	0	0	0	0	0	0	0	0	0	0	0	0	0	0	0	0	0	0	0	0	0	0	0	0	0	0	0	0	0	0
7.9027e+12	0	0	0	0	0	0	0	0	0	0	0	0	0	0	0	0	0	0	0	0	0	0	0	0	0	0	0	0	0	0	0	0	0	0	0	0	0	0	0	0	0	0	0	0	0	0	0	0	0
7.9608e+12	0	0	0	0	0	0	0	0	0	0	0	0	0	0	0	0	0	0	0	0	0	0	0	0	0	0	0	0	0	0	0	0	0	0	0	0	0	0	0	0	0	0	0	0	0	0	0	0	0
8.0189e+12	695.42	0	0	0	0	0	0	0	0	0	0	0	693.68	0	0	0	0	0	691.79	0	0	0	0	0	0	0	0	0	0	0	0	0	0	0	0	0	0	0	0	0	0	0	0	0	0	0	0	0	0
8.077e+12	0	0	0	0	0	0	0	0	0	0	0	0	0	0	0	0	0	0	0	0	0	0	0	0	0	0	0	0	0	0	0	0	0	0	0	0	0	0	0	0	0	0	0	0	0	0	0	0	0
8.1351e+12	0	0	0	0	0	0	0	0	0	0	0	0	0	0	0	0	0	0	0	0	0	0	0	0	0	0	0	0	0	0	0	0	0	0	0	0	0	0	0	0	0	0	0	0	0	0	0	0	0
8.1932e+12	0	0	0	0	0	0	0	0	0	0	0	0	0	0	0	0	0	0	0	0	0	0	0	0	0	0	0	0	0	0	0	0	0	0	0	0	0	0	0	0	0	0	0	0	0	0	0	0	0
8.2513e+12	0	0	0	0	0	0	0	0	0	0	0	0	0	0	0	0	0	0	0	0	0	0	0	0	0	0	0	0	0	0	0	0	0	0	0	0	0	0	0	0	0	0	0	0	0	0	0	0	0
8.3094e+12	0	0	0	0	0	0	0	0	0	0	0	0	0	0	0	0	0	0	0	0	0	0	0	0	0	0	0	0	0	0	0	0	0	0	0	0	0	0	0	0	0	0	0	0	0	0	0	0	0
8.3676e+12	695.95	0	0	0	0	0	0	0	0	0	0	0	696.22	0	0	0	0	0	694.17	0	0	0	0	0	0	0	0	0	0	0	0	0	0	0	0	0	0	0	0	0	0	0	0	0	0	0	0	0	0
8.4257e+12	0	0	0	0	0	0	0	0	0	0	0	0	0	0	0	0	0	0	0	0	0	0	0	0	0	0	0	0	0	0	0	0	0	0	0	0	0	0	0	0	0	0	0	0	0	0	0	0	0
8.4838e+12	0	0	0	0	0	0	0	0	0	0	0	0	0	0	0	0	0	0	0	0	0	0	0	0	0	0	0	0	0	0	0	0	0	0	0	0	0	0	0	0	0	0	0	0	0	0	0	0	0
8.5419e+12	0	0	0	0	0	0	0	0	0	0	0	0	0	0	0	0	0	0	0	0	0	0	0	0	0	0	0	0	0	0	0	0	0	0	0	0	0	0	0	0	0	0	0	0	0	0	0	0	0
8.6e+12	0	0	0	0	0	0	0	0	0	0	0	0	0	0	0	0	0	0	0	0	0	0	0	0	0	0	0	0	0	0	0	0	0	0	0	0	0	0	0	0	0	0	0	0	0	0	0	0	0
8.6581e+12	0	0	0	0	0	0	0	0	0	0	0	0	0	0	0	0	0	0	0	0	0	0	0	0	0	0	0	0	0	0	0	0	0	0	0	0	0	0	0	0	0	0	0	0	0	0	0	0	0
8.7162e+12	698.42	0	0	0	0	0	0	0	0	0	0	0	696.74	0	0	0	0	0	696.65	0	0	0	0	0	0	0	0	0	0	0	0	0	0	0	0	0	0	0	0	0	0	0	0	0	0	0	0	0	0
8.7743e+12	0	0	0	0	0	0	0	0	0	0	0	0	0	0	0	0	0	0	0	0	0	0	0	0	0	0	0	0	0	0	0	0	0	0	0	0	0	0	0	0	0	0	0	0	0	0	0	0	0
8.8324e+12	0	0	0	0	0	0	0	0	0	0	0	0	0	0	0	0	0	0	0	0	0	0	0	0	0	0	0	0	0	0	0	0	0	0	0	0	0	0	0	0	0	0	0	0	0	0	0	0	0
8.8905e+12	0	0	0	0	0	0	0	0	0	0	0	0	0	0	0	0	0	0	0	0	0	0	0	0	0	0	0	0	0	0	0	0	0	0	0	0	0	0	0	0	0	0	0	0	0	0	0	0	0
8.9486e+12	0	0	0	0	0	0	0	0	0	0	0	0	0	0	0	0	0	0	0	0	0	0	0	0	0	0	0	0	0	0	0	0	0	0	0	0	0	0	0	0	0	0	0	0	0	0	0	0	0
9.0067e+12	0	0	0	0	0	0	0	0	0	0	0	0	0	0	0	0	0	0	0	0	0	0	0	0	0	0	0	0	0	0	0	0	0	0	0	0	0	0	0	0	0	0	0	0	0	0	0	0	0
9.0649e+12	701.8	0	0	0	0	0	0	0	0	0	0	0	698.9	0	0	0	0	0	697.3	0	0	0	0	0	0	0	0	0	0	0	0	0	0	0	0	0	0	0	0	0	0	0	0	0	0	0	0	0	0
9.123e+12	0	0	0	0	0	0	0	0	0	0	0	0	0	0	0	0	0	0	0	0	0	0	0	0	0	0	0	0	0	0	0	0	0	0	0	0	0	0	0	0	0	0	0	0	0	0	0	0	0
9.1811e+12	0	0	0	0	0	0	0	0	0	0	0	0	0	0	0	0	0	0	0	0	0	0	0	0	0	0	0	0	0	0	0	0	0	0	0	0	0	0	0	0	0	0	0	0	0	0	0	0	0
9.2392e+12	0	0	0	0	0	0	0	0	0	0	0	0	0	0	0	0	0	0	0	0	0	0	0	0	0	0	0	0	0	0	0	0	0	0	0	0	0	0	0	0	0	0	0	0	0	0	0	0	0
9.2973e+12	0	0	0	0	0	0	0	0	0	0	0	0	0	0	0	0	0	0	0	0	0	0	0	0	0	0	0	0	0	0	0	0	0	0	0	0	0	0	0	0	0	0	0	0	0	0	0	0	0
9.3554e+12	0	0	0	0	0	0	0	0	0	0	0	0	0	0	0	0	0	0	0	0	0	0	0	0	0	0	0	0	0	0	0	0	0	0	0	0	0	0	0	0	0	0	0	0	0	0	0	0	0
9.4135e+12	702.58	0	0	0	0	0	0	0	0	0	0	0	701.98	0	0	0	0	0	699.33	0	0	0	0	0	0	0	0	0	0	0	0	0	0	0	0	0	0	0	0	0	0	0	0	0	0	0	0	0	0
9.4716e+12	0	0	0	0	0	0	0	0	0	0	0	0	0	0	0	0	0	0	0	0	0	0	0	0	0	0	0	0	0	0	0	0	0	0	0	0	0	0	0	0	0	0	0	0	0	0	0	0	0
9.5297e+12	0	0	0	0	0	0	0	0	0	0	0	0	0	0	0	0	0	0	0	0	0	0	0	0	0	0	0	0	0	0	0	0	0	0	0	0	0	0	0	0	0	0	0	0	0	0	0	0	0
9.5878e+12	0	0	0	0	0	0	0	0	0	0	0	0	0	0	0	0	0	0	0	0	0	0	0	0	0	0	0	0	0	0	0	0	0	0	0	0	0	0	0	0	0	0	0	0	0	0	0	0	0
9.6459e+12	0	0	0	0	0	0	0	0	0	0	0	0	0	0	0	0	0	0	0	0	0	0	0	0	0	0	0	0	0	0	0	0	0	0	0	0	0	0	0	0	0	0	0	0	0	0	0	0	0
9.704e+12	0	0	0	0	0	0	0	0	0	0	0	0	0	0	0	0	0	0	0	0	0	0	0	0	0	0	0	0	0	0	0	0	0	0	0	0	0	0	0	0	0	0	0	0	0	0	0	0	0
9.7622e+12	704.38	0	0	0	0	0	0	0	0	0	0	0	702.28	0	0	0	0	0	702.24	0	0	0	0	0	0	0	0	0	0	0	0	0	0	0	0	0	0	0	0	0	0	0	0	0	0	0	0	0	0
9.8203e+12	692.19	0	0	0	0	0	0	0	0	0	0	0	0	0	0	0	0	0	0	0	0	0	0	0	0	0	0	0	0	0	0	0	0	0	0	0	0	0	0	0	0	0	0	0	0	0	0	0	0
9.8784e+12	0	0	0	0	0	0	0	0	0	0	0	0	0	0	0	0	0	0	0	0	0	0	0	0	0	0	0	0	0	0	0	0	0	0	0	0	0	0	0	0	0	0	0	0	0	0	0	0	0
9.9365e+12	0	0	0	0	0	0	0	0	0	0	0	0	0	0	0	0	0	0	0	0	0	0	0	0	0	0	0	0	0	0	0	0	0	0	0	0	0	0	0	0	0	0	0	0	0	0	0	0	0
9.9946e+12	0	0	0	0	0	0	0	0	0	0	0	0	0	0	0	0	0	0	0	0	0	0	0	0	0	0	0	0	0	0	0	0	0	0	0	0	0	0	0	0	0	0	0	0	0	0	0	0	0
1.0053e+13	0	0	0	0	0	0	0	0	0	0	0	0	0	0	0	0	0	0	0	0	0	0	0	0	0	0	0	0	0	0	0	0	0	0	0	0	0	0	0	0	0	0	0	0	0	0	0	0	0
1.0111e+13	706.74	0	0	0	0	0	0	0	0	0	0	0	703.58	0	0	0	0	0	702.2	0	0	0	0	0	0	0	0	0	0	0	0	0	0	0	0	0	0	0	0	0	0	0	0	0	0	0	0	0	0
1.0169e+13	695.69	0	0	0	0	0	0	0	0	0	0	0	691.43	0	0	0	0	0	0	0	0	0	0	0	0	0	0	0	0	0	0	0	0	0	0	0	0	0	0	0	0	0	0	0	0	0	0	0	0
1.0227e+13	0	0	0	0	0	0	0	0	0	0	0	0	0	0	0	0	0	0	0	0	0	0	0	0	0	0	0	0	0	0	0	0	0	0	0	0	0	0	0	0	0	0	0	0	0	0	0	0	0
1.0285e+13	0	0	0	0	0	0	0	0	0	0	0	0	0	0	0	0	0	0	0	0	0	0	0	0	0	0	0	0	0	0	0	0	0	0	0	0	0	0	0	0	0	0	0	0	0	0	0	0	0
1.0343e+13	0	0	0	0	0	0	0	0	0	0	0	0	0	0	0	0	0	0	0	0	0	0	0	0	0	0	0	0	0	0	0	0	0	0	0	0	0	0	0	0	0	0	0	0	0	0	0	0	0
1.0401e+13	0	0	0	0	0	0	0	0	0	0	0	0	0	0	0	0	0	0	0	0	0	0	0	0	0	0	0	0	0	0	0	0	0	0	0	0	0	0	0	0	0	0	0	0	0	0	0	0	0
1.0459e+13	706.86	0	0	0	0	0	0	0	0	0	0	0	705.69	0	0	0	0	0	703.24	0	0	0	0	0	0	0	0	0	0	0	0	0	0	0	0	0	0	0	0	0	0	0	0	0	0	0	0	0	0
1.0518e+13	696.93	0	0	0	0	0	0	0	0	0	0	0	694.83	0	0	0	0	0	691.38	0	0	0	0	0	0	0	0	0	0	0	0	0	0	0	0	0	0	0	0	0	0	0	0	0	0	0	0	0	0
1.0576e+13	0	0	0	0	0	0	0	0	0	0	0	0	0	0	0	0	0	0	0	0	0	0	0	0	0	0	0	0	0	0	0	0	0	0	0	0	0	0	0	0	0	0	0	0	0	0	0	0	0
1.0634e+13	0	0	0	0	0	0	0	0	0	0	0	0	0	0	0	0	0	0	0	0	0	0	0	0	0	0	0	0	0	0	0	0	0	0	0	0	0	0	0	0	0	0	0	0	0	0	0	0	0
1.0692e+13	0	0	0	0	0	0	0	0	0	0	0	0	0	0	0	0	0	0	0	0	0	0	0	0	0	0	0	0	0	0	0	0	0	0	0	0	0	0	0	0	0	0	0	0	0	0	0	0	0
1.075e+13	0	0	0	0	0	0	0	0	0	0	0	0	0	0	0	0	0	0	0	0	0	0	0	0	0	0	0	0	0	0	0	0	0	0	0	0	0	0	0	0	0	0	0	0	0	0	0	0	0
1.0808e+13	708.22	0	0	0	0	0	0	0	0	0	0	0	708.05	0	0	0	0	0	705.35	0	0	0	0	0	0	0	0	0	0	0	0	0	0	0	0	0	0	0	0	0	0	0	0	0	0	0	0	0	0
1.0866e+13	698.55	0	0	0	0	0	0	0	0	0	0	0	697.35	0	0	0	0	0	694.71	0	0	0	0	0	0	0	0	0	0	0	0	0	0	0	0	0	0	0	0	0	0	0	0	0	0	0	0	0	0
1.0924e+13	691.85	0	0	0	0	0	0	0	0	0	0	0	0	0	0	0	0	0	0	0	0	0	0	0	0	0	0	0	0	0	0	0	0	0	0	0	0	0	0	0	0	0	0	0	0	0	0	0	0
1.0982e+13	0	0	0	0	0	0	0	0	0	0	0	0	0	0	0	0	0	0	0	0	0	0	0	0	0	0	0	0	0	0	0	0	0	0	0	0	0	0	0	0	0	0	0	0	0	0	0	0	0
1.1041e+13	0	0	0	0	0	0	0	0	0	0	0	0	0	0	0	0	0	0	0	0	0	0	0	0	0	0	0	0	0	0	0	0	0	0	0	0	0	0	0	0	0	0	0	0	0	0	0	0	0
1.1099e+13	0	0	0	0	0	0	0	0	0	0	0	0	0	0	0	0	0	0	0	0	0	0	0	0	0	0	0	0	0	0	0	0	0	0	0	0	0	0	0	0	0	0	0	0	0	0	0	0	0
1.1157e+13	710.56	0	0	0	0	0	0	0	0	0	0	0	707.53	0	0	0	0	0	707.16	0	0	0	0	0	0	0	0	0	0	0	0	0	0	0	0	0	0	0	0	0	0	0	0	0	0	0	0	0	0
1.1215e+13	700.96	0	0	0	0	0	0	0	0	0	0	0	697.93	0	0	0	0	0	696.82	0	0	0	0	0	0	0	0	0	0	0	0	0	0	0	0	0	0	0	0	0	0	0	0	0	0	0	0	0	0
1.1273e+13	694.93	0	0	0	0	0	0	0	0	0	0	0	690.74	0	0	0	0	0	0	0	0	0	0	0	0	0	0	0	0	0	0	0	0	0	0	0	0	0	0	0	0	0	0	0	0	0	0	0	0
1.1331e+13	0	0	0	0	0	0	0	0	0	0	0	0	0	0	0	0	0	0	0	0	0	0	0	0	0	0	0	0	0	0	0	0	0	0	0	0	0	0	0	0	0	0	0	0	0	0	0	0	0
1.1389e+13	0	0	0	0	0	0	0	0	0	0	0	0	0	0	0	0	0	0	0	0	0	0	0	0	0	0	0	0	0	0	0	0	0	0	0	0	0	0	0	0	0	0	0	0	0	0	0	0	0
1.1447e+13	0	0	0	0	0	0	0	0	0	0	0	0	0	0	0	0	0	0	0	0	0	0	0	0	0	0	0	0	0	0	0	0	0	0	0	0	0	0	0	0	0	0	0	0	0	0	0	0	0
1.1505e+13	713.44	0	0	0	0	0	0	0	0	0	0	0	708.78	0	0	0	0	0	706.97	0	0	0	0	0	0	0	0	0	0	0	0	0	0	0	0	0	0	0	0	0	0	0	0	0	0	0	0	0	0
1.1563e+13	703.73	0	0	0	0	0	0	0	0	0	0	0	699.46	0	0	0	0	0	697.51	0	0	0	0	0	0	0	0	0	0	0	0	0	0	0	0	0	0	0	0	0	0	0	0	0	0	0	0	0	0
1.1622e+13	698.07	0	0	0	0	0	0	0	0	0	0	0	693.06	0	0	0	0	0	689.91	0	0	0	0	0	0	0	0	0	0	0	0	0	0	0	0	0	0	0	0	0	0	0	0	0	0	0	0	0	0
1.168e+13	693.17	0	0	0	0	0	0	0	0	0	0	0	0	0	0	0	0	0	0	0	0	0	0	0	0	0	0	0	0	0	0	0	0	0	0	0	0	0	0	0	0	0	0	0	0	0	0	0	0
1.1738e+13	0	0	0	0	0	0	0	0	0	0	0	0	0	0	0	0	0	0	0	0	0	0	0	0	0	0	0	0	0	0	0	0	0	0	0	0	0	0	0	0	0	0	0	0	0	0	0	0	0
1.1796e+13	702.04	0	0	0	0	0	0	0	0	0	0	0	705.84	0	0	0	0	0	700.67	0	0	0	0	0	0	0	0	0	0	0	0	0	0	0	0	0	0	0	0	0	0	0	0	0	0	0	0	0	0
1.1854e+13	714.19	0	0	0	0	0	0	0	0	0	0	0	711.09	0	0	0	0	0	707.8	0	0	0	0	0	0	0	0	0	0	0	0	690.46	0	0	0	0	0	0	0	0	0	0	0	0	0	0	0	0	0
1.1912e+13	705.28	0	0	0	0	0	0	0	0	0	0	0	701.73	0	0	0	0	0	698.74	0	0	0	0	0	0	0	0	0	0	0	0	691.14	0	0	0	0	0	0	0	0	0	0	0	0	0	0	0	0	0
1.197e+13	700.05	0	0	0	0	0	0	0	0	0	0	0	695.89	0	0	0	0	0	692.32	0	0	0	0	0	0	0	0	0	0	0	0	0	0	0	0	0	0	0	0	0	0	0	0	0	0	0	0	0	0
1.2028e+13	695.77	0	0	0	0	0	0	0	0	0	0	0	0	0	0	0	0	0	0	0	0	0	0	0	0	0	0	0	0	0	0	0	0	0	0	0	0	0	0	0	0	0	0	0	0	0	0	0	0
1.2086e+13	690.84	0	0	0	0	0	0	0	0	0	0	0	0	0	0	0	0	0	0	0	0	0	0	0	0	0	0	0	0	0	0	0	0	0	0	0	0	0	0	0	0	0	0	0	0	0	0	0	0
1.2145e+13	722.58	0	0	0	0	0	0	0	0	0	0	0	723.27	0	0	0	0	0	715.63	0	0	0	0	0	0	0	0	0	0	0	0	0	0	0	0	0	0	0	0	0	0	0	0	0	0	0	0	0	0
1.2203e+13	715.99	0	0	0	0	0	0	0	0	0	0	0	713.68	0	0	0	0	0	710.09	0	0	0	0	0	0	0	0	0	0	0	0	692.91	0	0	0	690.35	0	0	0	0	0	0	0	0	0	0	0	0	0
1.2261e+13	706.98	0	0	0	0	0	0	0	0	0	0	0	704.2	0	0	0	0	0	700.95	0	0	0	0	0	0	0	0	0	0	0	0	694	0	0	0	690.84	0	0	0	0	0	0	0	0	0	0	0	0	0
1.2319e+13	701.8	0	0	0	0	0	0	0	0	0	0	0	698.59	0	0	0	0	0	695.04	0	0	0	0	0	0	0	0	0	0	0	0	692.36	0	0	0	0	0	0	0	0	0	0	0	0	0	0	0	0	0
1.2377e+13	697.72	0	0	0	0	0	0	0	0	0	0	0	693.71	0	0	0	0	0	0	0	0	0	0	0	0	0	0	0	0	0	0	0	0	0	0	0	0	0	0	0	0	0	0	0	0	0	0	0	0
1.2435e+13	693.78	0	0	0	0	0	0	0	0	0	0	0	0	0	0	0	0	0	0	0	0	0	0	0	0	0	0	0	0	0	0	0	0	0	0	0	0	0	0	0	0	0	0	0	0	0	0	0	0
1.2493e+13	741.52	0	0	0	0	0	0	0	0	0	0	0	724.1	0	698.89	0	0	0	730.75	0	0	0	0	0	0	0	0	0	0	0	0	0	0	0	0	0	0	0	0	0	0	0	0	0	0	0	0	0	0
1.2551e+13	719.15	0	0	0	0	0	0	0	0	0	0	0	712.76	0	0	0	0	0	712.48	0	0	0	0	0	0	0	0	0	0	0	0	694.48	0	0	0	692.59	0	0	0	0	0	0	0	0	0	0	0	0	0
1.2609e+13	709.9	0	0	0	0	0	0	0	0	0	0	0	704.38	0	0	0	0	0	703.26	0	0	0	0	0	0	0	0	0	0	0	0	695.79	0	0	0	693.46	0	0	0	0	0	0	0	0	0	0	0	0	0
1.2668e+13	704.58	0	0	0	0	0	0	0	0	0	0	0	699.29	0	0	0	0	0	697.59	0	0	0	0	0	0	0	0	0	0	0	0	694.24	0	0	0	691.74	0	0	0	0	0	0	0	0	0	0	0	0	0
1.2726e+13	700.6	0	0	0	0	0	0	0	0	0	0	0	694.95	0	0	0	0	0	692.32	0	0	0	0	0	0	0	0	0	0	0	0	691.95	0	0	0	0	0	0	0	0	0	0	0	0	0	0	0	0	0
1.2784e+13	697.07	0	0	0	0	0	0	0	0	0	0	0	0	0	0	0	0	0	0	0	0	0	0	0	0	0	0	0	0	0	0	0	0	0	0	0	0	0	0	0	0	0	0	0	0	0	0	0	0
1.2842e+13	735.9	0	0	0	0	0	0	0	0	0	0	0	737.77	0	703.29	0	0	0	727.69	0	0	0	0	0	0	0	0	0	0	0	0	0	0	0	0	0	0	0	0	0	0	0	0	0	0	0	0	0	0
1.29e+13	719.79	0	0	0	0	0	0	0	0	0	0	0	714.38	0	0	0	0	0	712.55	0	0	0	0	0	0	0	0	0	0	0	0	696.51	0	0	0	694.57	0	0	0	0	0	0	0	0	0	0	0	0	0
1.2958e+13	711.53	0	0	0	0	0	0	0	0	0	0	0	705.91	0	0	0	0	0	704.08	0	0	0	0	0	0	0	0	0	0	0	0	697.07	0	0	0	695.45	0	0	0	0	0	0	0	0	0	0	0	0	0
1.3016e+13	706.5	0	0	0	0	0	0	0	0	0	0	0	700.87	0	0	0	0	0	698.83	0	0	0	0	0	0	0	0	0	0	0	0	695.62	0	0	0	693.71	0	0	0	0	0	0	0	0	0	0	0	0	0
1.3074e+13	702.68	0	0	0	0	0	0	0	0	0	0	0	696.8	0	0	0	0	0	694.21	0	0	0	0	0	0	0	0	0	0	0	0	693.72	0	0	0	691.31	0	0	0	0	0	0	0	0	0	0	0	0	0
1.3132e+13	699.38	0	0	0	0	0	0	0	0	0	0	0	692.55	0	0	0	0	0	0	0	0	0	0	0	0	0	0	0	0	0	0	691.19	0	0	0	0	0	0	0	0	0	0	0	0	0	0	0	0	0
1.3191e+13	745.5	0	0	0	0	0	0	0	0	0	0	0	748.5	0	705.43	0	0	0	737.11	0	0	0	0	0	0	0	0	0	0	0	0	0	0	0	0	0	0	0	0	0	0	0	0	0	0	0	0	0	0
1.3249e+13	721.69	0	0	0	0	0	0	0	0	0	0	0	717.13	0	0	0	0	0	712.76	0	0	0	0	0	0	0	0	0	0	0	0	699.21	0	0	0	695.75	0	0	0	0	0	0	0	0	0	0	0	0	0
1.3307e+13	713.35	0	0	0	0	691.4	0	0	0	0	0	0	708.46	0	0	0	0	0	704.73	0	0	0	0	0	0	0	0	0	0	0	0	699.45	0	0	0	696.45	0	0	0	0	0	0	0	0	0	0	0	0	0
1.3365e+13	708.37	0	0	0	0	692.05	0	0	0	0	0	0	703.34	0	0	0	0	0	699.77	0	0	0	0	0	0	0	0	0	0	0	0	697.91	0	0	0	694.98	0	0	0	0	0	0	0	0	0	0	0	0	0
1.3423e+13	704.59	0	0	0	0	691.79	0	0	0	0	0	0	699.37	0	0	0	0	0	695.61	0	0	0	0	0	0	0	0	0	0	0	0	695.98	0	0	0	692.92	0	0	0	0	0	0	0	0	0	0	0	0	0
1.3481e+13	701.41	0	0	0	0	691.01	0	0	0	0	0	0	695.68	0	0	0	0	0	690.77	0	0	0	0	0	0	0	0	0	0	0	0	693.85	0	0	0	690.13	0	0	0	0	0	0	0	0	0	0	0	0	0
1.3539e+13	748.68	0	0	0	0	692.57	0	0	0	0	0	691.17	754.53	0	703.36	0	0	0	744.22	0	0	0	0	0	0	0	0	0	0	0	0	692.59	0	0	0	0	0	0	0	0	0	0	0	0	0	0	0	0	0
1.3597e+13	721.24	0	0	0	0	692.81	0	0	0	0	0	690.42	719.79	0	0	0	0	0	714.97	0	0	0	0	0	0	0	0	0	0	0	0	702.79	0	0	0	698.16	0	0	0	0	0	0	0	0	0	0	0	0	690.05
1.3655e+13	713.31	0	0	0	0	694.48	0	0	0	0	0	691.06	710.98	0	0	0	0	0	706.7	0	0	0	0	0	0	0	0	0	0	0	0	702.46	0	0	0	698.32	0	0	0	0	0	0	0	0	0	0	0	0	691.7
1.3713e+13	708.55	0	0	0	0	694.83	0	0	0	0	0	691.61	705.72	0	0	0	0	0	701.73	0	0	0	0	0	0	0	0	0	0	0	0	700.62	0	0	0	696.83	0	0	0	0	0	0	0	0	0	0	0	0	692.29
1.3772e+13	704.92	0	0	0	0	694.46	0	0	0	0	0	691.65	701.77	0	0	0	0	0	697.73	0	0	0	0	0	0	0	0	0	0	0	0	698.61	0	0	0	694.91	0	0	0	0	0	0	0	0	0	0	0	0	691.97
1.383e+13	701.86	0	0	0	0	693.68	0	0	0	0	0	691.27	698.27	0	0	0	0	0	693.79	0	0	0	0	0	0	0	0	0	0	0	0	696.55	0	0	0	692.7	0	0	0	0	0	0	0	0	0	0	0	0	691.12
1.3888e+13	748.64	0	0	0	0	695.13	0	0	0	0	0	693.7	744.38	0	704.32	0	0	0	749.32	0	0	0	0	0	0	0	0	0	0	0	0	695.83	0	0	0	690.94	0	0	0	0	0	0	0	0	0	0	0	0	692.64
1.3946e+13	721.62	0	0	0	0	695.65	0	0	0	0	0	693.17	719.73	0	0	0	0	0	717.68	0	0	0	0	0	0	0	0	0	0	0	0	705.37	0	0	0	701.04	0	0	0	0	0	0	0	0	0	0	0	0	692.96
1.4004e+13	713.91	0	0	0	0	696.98	0	0	0	0	0	693.82	711.87	0	0	0	0	0	709.17	0	0	0	0	0	0	0	0	0	0	0	0	704.75	0	0	0	700.93	0	0	0	0	0	0	0	0	0	0	0	0	694.53
1.4062e+13	709.27	0	0	0	0	697.18	0	0	0	0	0	694.21	706.97	0	0	0	0	0	704.02	0	0	0	0	0	0	0	0	0	0	0	0	702.78	0	0	0	699.2	0	0	0	0	0	0	0	0	0	0	0	0	694.83
1.412e+13	705.74	0	0	0	0	696.72	0	0	0	0	0	694.11	703.19	0	0	0	0	0	700.04	0	0	0	0	0	0	0	0	0	0	0	0	700.69	0	0	0	697.22	0	0	0	0	0	0	0	0	0	0	0	0	694.42
1.4178e+13	702.77	0	0	0	0	695.89	0	0	0	0	0	693.67	699.91	0	0	0	0	0	696.39	0	0	0	0	0	0	0	0	0	0	0	0	698.64	0	0	0	695.12	0	0	0	0	0	0	0	0	0	0	0	0	693.6
1.4236e+13	748.74	0	0	0	0	697.17	0	0	0	0	0	695.84	746.62	0	705.45	0	0	0	748.25	0	0	0	0	0	0	0	0	0	0	0	0	698.41	0	0	0	695.05	0	0	0	0	0	0	0	0	0	0	0	0	695.02
1.4295e+13	722.38	0	0	0	0	697.98	0	0	0	0	0	695.43	720.71	0	0	0	0	0	719.09	0	0	0	0	0	0	0	0	0	0	0	0	707.27	0	0	0	704.42	0	0	0	0	0	0	0	0	0	0	0	0	695.61
1.4353e+13	714.77	0	0	0	0	699.19	0	0	0	0	0	696.01	712.82	0	0	0	0	0	710.85	0	0	0	0	0	0	0	0	0	0	0	0	706.5	0	0	0	703.53	0	0	0	0	0	0	0	0	0	0	0	0	696.87
1.4411e+13	710.19	0	0	0	0	699.18	0	0	0	0	0	696.25	707.97	0	0	0	0	0	705.75	0	0	0	0	0	0	0	0	0	0	0	0	704.47	0	0	0	701.52	0	0	0	0	0	0	0	0	0	0	0	0	697.04
1.4469e+13	706.74	0	0	0	0	698.57	0	0	0	0	0	696.04	704.24	0	0	0	0	0	701.86	0	0	0	0	0	0	0	0	0	0	0	0	702.36	0	0	0	699.41	0	0	0	0	0	0	0	0	0	0	0	0	696.53
1.4527e+13	703.8	0	0	0	0	697.67	0	0	0	0	0	695.53	701.05	0	0	0	0	0	698.38	0	0	0	0	0	0	0	0	0	0	0	0	700.31	0	0	0	697.31	0	0	0	0	0	0	0	0	0	0	0	0	695.68
1.4585e+13	748.67	0	0	0	0	698.69	0	0	0	0	0	697.42	744.34	0	706.18	0	0	0	742.65	0	0	0	0	0	0	0	0	0	0	0	0	700.66	0	0	0	697.35	0	0	0	0	0	0	0	0	0	0	0	0	696.93
1.4643e+13	723.21	0	0	0	0	699.69	0	0	0	0	0	697.14	720.29	0	0	0	0	0	719.47	0	0	0	0	0	0	0	0	0	0	0	0	709.03	0	0	0	706.14	0	0	0	0	0	0	0	0	0	0	0	0	697.83
1.4701e+13	715.68	0	0	0	0	700.84	0	0	0	0	0	697.8	712.93	0	0	0	0	0	711.82	0	0	0	0	0	0	0	0	0	0	0	0	707.94	0	0	0	705.32	0	0	0	0	0	0	0	0	0	0	0	0	699
1.4759e+13	711.13	0	0	0	0	700.76	0	0	0	0	0	698	708.35	0	0	0	0	0	706.94	0	0	0	0	0	0	0	0	0	0	0	0	705.81	0	0	0	703.28	0	0	0	0	0	0	0	0	0	0	0	0	698.96
1.4818e+13	707.74	0	0	0	0	700.09	0	0	0	0	0	697.73	704.79	0	0	0	0	0	703.15	0	0	0	0	0	0	0	0	0	0	0	0	703.65	0	0	0	701.16	0	0	0	0	0	0	0	0	0	0	0	0	698.33
1.4876e+13	704.85	0	0	0	0	699.15	0	0	0	0	0	697.18	701.75	0	0	0	0	0	699.82	0	0	0	0	0	0	0	0	0	0	0	0	701.6	0	0	0	699.08	0	0	0	0	0	0	0	0	0	0	0	0	697.42
1.4934e+13	748.48	0	0	0	0	699.95	0	0	0	0	0	698.86	743.82	0	707.01	0	0	0	743.39	0	0	0	0	0	0	0	0	0	0	0	0	702.42	0	0	0	699.78	0	0	0	0	0	0	0	0	0	0	0	0	698.46
1.4992e+13	724.1	0	0	0	0	701.16	0	0	0	0	0	698.7	720.71	0	0	0	0	0	720.01	0	0	0	0	0	0	0	0	0	0	0	0	710.06	0	0	0	707.83	0	0	0	0	0	0	0	0	0	0	0	0	699.5
1.505e+13	716.64	0	0	0	0	702.33	0	0	0	0	0	699.41	713.44	0	0	0	0	0	712.42	0	0	0	0	0	0	0	0	0	0	0	0	708.83	0	0	0	706.76	0	0	0	0	0	0	0	0	0	0	0	0	700.59
1.5108e+13	712.12	0	0	0	0	702.21	0	0	0	0	0	699.6	708.92	0	0	0	0	0	707.64	0	0	0	0	0	0	0	0	0	0	0	0	706.71	0	0	0	704.64	0	0	0	0	0	0	0	0	0	0	0	0	700.48
1.5166e+13	708.76	0	0	0	0	701.5	0	0	0	0	0	699.31	705.43	0	0	0	0	0	703.92	0	0	0	0	0	0	0	0	0	0	0	0	704.58	0	0	0	702.48	0	0	0	0	0	0	0	0	0	0	0	0	699.78
1.5224e+13	705.93	0	0	0	0	700.53	0	0	0	0	0	698.73	702.46	0	0	0	0	0	700.71	0	0	0	0	0	0	0	0	0	0	0	0	702.55	0	0	0	700.39	0	0	0	0	0	0	0	0	0	0	0	0	698.83
1.5282e+13	748.2	0	0	0	0	701.18	0	0	0	0	0	700.25	743.29	0	706.73	0	0	0	741.16	0	0	0	0	0	0	0	0	0	0	0	0	703.92	691.54	0	0	701.71	0	0	0	0	0	0	0	0	0	0	0	0	699.66
1.5341e+13	724.96	0	0	0	0	702.61	0	0	0	0	0	700.2	721.28	0	0	0	0	0	719.86	0	0	0	0	0	0	0	0	0	0	0	0	711.17	691.24	0	0	709.15	0	0	0	0	0	0	0	0	0	0	0	0	700.92
1.5399e+13	717.59	0	0	0	0	703.77	0	0	0	0	0	700.97	714.11	0	0	0	0	0	712.69	0	0	0	0	0	0	0	0	0	0	0	0	709.81	690.95	0	0	707.9	0	690.05	0	0	0	0	0	0	0	0	0	0	702.01
1.5457e+13	713.1	0	0	0	0	703.61	0	0	0	0	0	701.16	709.66	0	0	0	0	0	708.12	0	0	0	0	0	0	0	0	0	0	0	0	707.67	690.76	0	0	705.75	0	0	0	0	0	0	0	0	0	0	0	0	701.85
1.5515e+13	709.77	0	0	0	0	702.87	0	0	0	0	0	700.84	706.22	0	0	0	0	0	704.54	0	0	0	0	0	0	0	0	0	0	0	0	705.54	690.64	0	0	703.58	0	0	0	0	0	0	0	0	0	0	0	0	701.12
1.5573e+13	706.99	0	0	0	0	701.89	0	0	0	0	0	700.25	703.3	0	0	0	0	0	701.46	0	0	0	0	0	0	0	0	0	0	0	0	703.53	690.53	0	0	701.51	0	0	0	0	0	0	0	0	0	0	0	0	700.14
1.5631e+13	747.99	0	0	0	0	702.41	0	0	0	0	0	701.61	742.99	0	705.53	0	0	0	740.4	0	0	0	0	0	0	0	0	0	0	0	0	705.55	693.48	0	0	703.37	0	0	0	0	0	0	0	0	0	0	0	0	700.83
1.5689e+13	725.84	0	0	0	0	704.06	0	0	0	0	0	701.69	721.96	0	0	0	0	0	720	0	0	0	0	0	0	0	0	0	0	0	0	712.34	693.19	0	0	710.14	0	690.16	0	0	0	0	0	0	0	0	0	0	702.3
1.5747e+13	718.56	0	0	0	0	705.18	0	0	0	0	0	702.51	714.88	0	0	0	0	0	713.04	0	0	0	0	0	0	0	0	0	0	0	0	710.85	692.87	0	0	708.79	0	691.45	0	0	0	0	0	0	0	0	0	0	703.38
1.5805e+13	714.1	0	0	0	0	704.98	0	0	0	0	0	702.68	710.46	0	0	0	0	0	708.6	0	0	0	0	0	0	0	0	0	0	0	0	708.67	692.68	0	0	706.64	0	691.05	0	0	0	0	0	0	0	0	0	0	703.19
1.5863e+13	710.78	0	0	0	0	704.21	0	0	0	0	0	702.34	707.08	0	0	0	0	0	705.13	0	0	0	0	0	0	0	0	0	0	0	0	706.55	692.56	0	0	704.5	0	0	0	0	0	0	0	0	0	0	0	0	702.43
1.5922e+13	708.04	0	0	0	0	703.21	0	0	0	0	0	701.72	704.19	0	0	0	0	0	702.15	0	0	0	0	0	0	0	0	0	0	0	0	704.54	692.44	0	0	702.45	0	0	0	0	0	0	0	0	0	0	0	0	701.43
1.598e+13	747.89	0	0	0	0	703.65	0	0	0	0	0	702.94	742.84	0	705.23	0	0	0	740.03	0	0	0	0	0	0	0	0	0	0	0	0	707.26	695.28	0	0	704.94	0	0	0	0	0	0	0	0	0	0	0	0	702.01
1.6038e+13	726.74	0	0	0	0	705.49	0	0	0	0	0	703.14	722.67	0	0	0	0	0	720.48	0	0	0	0	0	0	0	0	0	0	0	0	713.53	694.98	0	0	711.13	0	691.37	0	0	0	0	0	0	0	0	0	0	703.67
1.6096e+13	719.54	0	0	0	0	706.57	0	0	0	0	0	703.99	715.66	0	0	0	0	0	713.58	0	0	0	0	0	0	0	0	0	0	0	0	711.91	694.71	0	0	709.65	0	692.88	0	0	0	0	0	0	0	0	0	0	704.73
1.6154e+13	715.11	0	0	0	0	706.33	0	0	0	0	0	704.14	711.28	0	0	0	0	0	709.21	0	0	0	0	0	0	0	0	0	0	0	0	709.7	694.55	0	0	707.49	0	692.47	0	0	0	0	0	0	0	0	0	0	704.5
1.6212e+13	711.8	0	0	0	0	705.53	0	0	0	0	0	703.78	707.95	0	0	0	0	0	705.78	0	0	0	0	0	0	0	0	0	0	0	0	707.56	694.44	0	0	705.36	0	691.16	0	0	0	0	0	0	0	0	0	0	703.71
1.627e+13	709.07	0	0	0	0	704.5	0	0	0	0	0	703.14	705.09	0	0	0	0	0	702.86	0	0	0	0	0	0	0	0	0	0	0	0	705.56	694.33	0	0	703.33	0	0	0	0	0	0	0	0	0	0	0	0	702.69
1.6328e+13	747.88	0	0	0	0	704.86	0	0	0	0	0	704.24	742.71	0	706.04	0	0	0	739.76	0	0	0	0	0	0	0	0	0	0	0	0	709.01	697.05	0	0	706.47	0	0	0	0	0	0	0	0	0	0	0	0	703.18
1.6386e+13	727.64	0	0	0	0	706.9	0	0	0	0	0	704.57	723.38	0	0	0	0	0	721.04	0	0	0	0	0	0	0	0	0	0	0	0	714.71	696.75	0	0	712.17	0	693	0	0	0	0	0	0	0	0	0	0	705.03
1.6445e+13	720.52	0	0	0	0	707.93	0	0	0	0	0	705.44	716.44	0	0	0	0	0	714.23	0	0	0	0	0	0	0	0	0	0	0	0	712.96	696.5	0	0	710.57	0	694.43	0	0	0	0	0	0	0	0	0	0	706.05
1.6503e+13	716.11	0	0	0	0	707.64	0	0	0	0	0	705.57	712.09	0	0	0	0	0	709.89	0	0	0	0	0	0	0	0	0	0	0	0	710.71	696.36	0	0	708.39	0	693.93	0	0	0	0	0	0	0	0	0	0	705.77
1.6561e+13	712.81	0	0	0	0	706.8	0	0	0	0	0	705.19	708.8	0	0	0	0	0	706.52	0	0	0	0	0	0	0	0	0	0	0	0	708.56	696.27	0	0	706.25	0	692.69	0	0	0	0	0	0	0	0	0	0	704.96
1.6619e+13	710.1	0	0	0	0	705.76	0	0	0	0	0	704.52	705.99	0	0	0	0	0	703.62	0	0	0	0	0	0	0	0	0	0	0	0	706.56	696.16	0	0	704.24	0	690.7	0	0	0	0	0	0	0	0	0	0	703.92
1.6677e+13	747.93	0	0	0	0	706.07	0	0	0	0	0	705.51	742.62	0	706.1	0	0	0	739.62	0	0	0	0	0	0	0	0	0	0	0	0	710.74	698.77	0	0	708.06	0	690.14	0	0	0	0	0	0	0	0	0	0	704.34
1.6735e+13	728.52	0	0	0	0	708.28	0	0	0	0	0	705.98	724.09	0	0	0	0	0	721.64	0	0	0	0	0	0	0	0	0	0	0	0	715.86	698.46	0	0	713.24	0	694.84	0	0	0	0	0	0	0	0	0	0	706.37
1.6793e+13	721.49	0	0	0	0	709.26	0	0	0	0	0	706.87	717.23	0	0	0	0	0	714.89	0	0	0	0	0	0	0	0	0	0	0	0	713.99	698.21	0	0	711.52	0	695.92	0	0	0	0	0	0	0	0	0	0	707.33
1.6851e+13	717.11	0	0	0	0	708.91	0	0	0	0	0	706.97	712.91	0	0	0	0	0	710.6	0	0	0	0	0	0	0	0	0	0	0	0	711.7	698.08	0	0	709.3	0	695.34	0	0	0	0	0	0	0	0	0	0	707.01
1.6909e+13	713.82	0	0	0	0	708.05	0	0	0	0	0	706.55	709.64	0	0	0	0	0	707.27	0	0	0	0	0	0	0	0	0	0	0	0	709.54	698	0	0	707.16	0	694.1	0	0	0	0	0	0	0	0	0	0	706.16
1.6968e+13	711.11	0	0	0	0	706.98	0	0	0	0	0	705.87	706.87	0	0	0	0	0	704.4	0	0	0	0	0	0	0	0	0	0	0	0	707.54	697.88	0	0	705.15	0	692.37	0	0	0	0	0	0	0	0	0	0	705.11
1.7026e+13	747.98	0	0	0	0	707.26	0	0	0	0	0	706.75	742.59	0	706.41	0	0	0	739.56	0	0	0	0	0	0	0	0	0	0	0	0	712.45	700.41	0	0	709.65	0	692.58	0	0	0	0	0	0	0	0	0	0	705.49
1.7084e+13	729.37	0	0	0	0	709.65	0	0	0	0	0	707.36	724.81	0	0	0	0	0	722.26	0	0	0	0	0	0	0	0	0	0	0	0	716.99	700.09	0	0	714.3	0	696.66	0	0	0	0	0	0	0	0	0	0	707.68
1.7142e+13	722.42	0	0	0	0	710.56	0	0	0	0	0	708.25	718.03	0	0	0	0	0	715.59	0	0	0	0	0	0	0	0	0	0	0	0	715.01	699.85	0	0	712.48	0	697.44	0	0	0	0	0	0	0	0	0	0	708.59
1.72e+13	718.08	0	0	0	0	710.16	0	0	0	0	0	708.33	713.74	0	0	0	0	0	711.33	0	0	0	0	0	0	0	0	0	0	0	0	712.68	699.75	0	0	710.22	0	696.73	0	0	0	0	0	0	0	0	0	0	708.22
1.7258e+13	714.8	0	0	0	0	709.27	0	0	0	0	0	707.89	710.48	0	0	0	0	0	708.04	0	0	0	0	0	0	0	0	0	0	0	0	710.51	699.69	0	0	708.08	0	695.46	0	0	0	0	0	0	0	0	0	0	707.35
1.7316e+13	712.09	0	0	0	0	708.18	0	0	0	0	0	707.18	707.76	0	0	0	0	0	705.21	0	0	0	0	0	0	0	0	0	0	0	0	708.51	699.58	0	0	706.07	0	693.85	0	0	0	0	0	0	0	0	0	0	706.27
1.7374e+13	748.05	0	0	0	0	708.46	0	0	0	0	0	707.97	742.65	0	706.43	0	0	0	739.54	0	0	0	0	0	0	0	0	0	0	0	0	714.15	702.01	0	0	711.27	0	694.64	0	0	0	0	0	0	0	0	0	0	706.64
1.7432e+13	730.19	0	0	0	0	710.99	0	0	0	0	0	708.71	725.53	0	0	0	0	0	722.88	0	0	0	0	0	0	0	0	0	0	0	0	718.1	701.69	0	0	715.36	0	698.24	0	0	0	0	0	0	0	0	0	0	708.97
1.7491e+13	723.33	0	0	0	0	711.83	0	0	0	0	0	709.61	718.83	0	0	0	0	0	716.28	0	0	0	0	0	0	0	0	0	0	0	0	716.01	701.46	0	0	713.42	0	698.75	0	0	0	0	0	0	0	0	0	0	709.82
1.7549e+13	719	0	0	0	0	711.39	0	0	0	0	0	709.65	714.56	0	0	0	0	0	712.05	0	0	0	0	0	0	0	0	0	0	0	0	713.65	701.38	0	0	711.13	0	697.93	0	0	0	0	0	0	0	0	0	0	709.41
1.7607e+13	715.75	0	0	0	0	710.46	0	0	0	0	0	709.18	711.32	0	0	0	0	0	708.8	0	0	0	0	0	0	0	0	0	0	0	0	711.46	701.32	0	0	708.98	0	696.62	0	0	0	0	0	0	0	0	0	0	708.5
1.7665e+13	713.06	0	0	0	0	709.35	0	0	0	0	0	708.45	708.62	0	0	0	0	0	706.01	0	0	0	0	0	0	0	0	0	0	0	0	709.46	701.21	0	0	706.97	0	695.06	0	0	0	0	0	0	0	0	0	0	707.41
1.7723e+13	748.19	0	0	0	0	709.64	0	0	0	0	0	709.17	742.75	0	706.87	0	0	0	739.55	0	0	0	0	0	0	0	0	0	0	0	0	715.82	703.55	0	0	712.83	0	696.12	0	0	0	0	0	0	0	0	0	0	707.78
1.7781e+13	731	0	0	0	0	712.3	0	0	0	0	0	710.04	726.24	0	0	0	0	0	723.49	0	0	0	0	0	0	0	0	0	0	0	0	719.19	703.23	0	0	716.37	0	699.75	0	0	0	0	0	0	0	0	0	0	710.25
1.7839e+13	724.21	0	0	0	0	713.08	0	0	0	0	0	710.94	719.62	0	0	0	0	0	716.98	0	0	0	0	0	0	0	0	0	0	0	0	717	703.01	0	0	714.34	0	700.06	0	0	0	0	0	0	0	0	0	0	711.03
1.7897e+13	719.9	0	0	0	0	712.58	0	0	0	0	0	710.95	715.38	0	0	0	0	0	712.77	0	0	0	0	0	0	0	0	0	0	0	0	714.61	702.94	0	0	712.02	0	699.12	0	0	0	0	0	0	0	0	0	0	710.57
1.7955e+13	716.66	0	0	0	0	711.62	0	0	0	0	0	710.45	712.15	0	0	0	0	0	709.55	0	0	0	0	0	0	0	0	0	0	0	0	712.41	702.89	0	0	709.86	0	697.76	0	0	0	0	0	0	0	0	0	0	709.63
1.8013e+13	714	0	0	0	0	710.49	0	0	0	0	0	709.69	709.46	0	0	0	0	0	706.79	0	0	0	0	0	0	0	0	0	0	0	0	710.4	702.78	0	0	707.86	0	696.2	0	0	0	0	0	0	0	0	0	0	708.52
1.8072e+13	748.37	0	0	0	0	710.81	0	0	0	0	0	710.34	742.9	0	706.48	0	0	0	739.62	0	0	0	0	0	0	0	0	0	0	0	0	717.45	705.04	0	0	714.36	0	697.45	0	0	0	0	0	0	0	0	0	0	708.91
1.813e+13	731.8	0	0	0	0	713.59	0	0	0	0	0	711.34	726.94	0	0	0	0	0	724.12	0	0	0	0	0	0	0	0	0	0	0	0	720.25	704.71	0	0	717.38	0	701.09	0	0	0	0	0	0	0	0	0	0	711.49
1.8188e+13	725.08	0	0	0	0	714.29	0	0	0	0	0	712.23	720.4	0	0	0	0	0	717.68	0	0	0	0	0	0	0	0	0	0	0	0	717.97	704.51	0	0	715.26	0	701.23	0	0	0	0	0	0	0	0	0	0	712.21
1.8246e+13	720.78	0	0	0	0	713.74	0	0	0	0	0	712.2	716.18	0	0	0	0	0	713.5	0	0	0	0	0	0	0	0	0	0	0	0	715.55	704.46	0	0	712.91	0	700.18	0	0	0	0	0	0	0	0	0	0	711.7
1.8304e+13	717.55	0	0	0	0	712.75	0	0	0	0	0	711.67	712.96	0	0	0	0	0	710.29	0	0	0	0	0	0	0	0	0	0	0	0	713.33	704.42	0	0	710.73	0	698.78	0	0	0	0	0	0	0	0	0	0	710.74
1.8362e+13	714.91	0	0	0	0	711.59	0	0	0	0	0	710.9	710.28	0	0	0	0	0	707.58	0	0	0	0	0	0	0	0	0	0	0	0	711.32	704.31	0	0	708.73	0	697.21	0	0	0	0	0	0	0	0	0	0	709.6
1.842e+13	748.58	0	0	0	0	711.98	0	0	0	0	0	711.48	743.05	0	706.78	0	0	0	739.74	0	0	0	691.14	0	0	0	0	0	0	0	0	719.02	706.49	0	0	715.85	0	698.63	0	0	0	0	0	0	0	0	0	0	710.04
1.8478e+13	732.59	0	0	0	0	714.84	0	0	0	0	0	712.61	727.62	0	690.29	0	0	0	724.74	0	0	0	690.97	0	0	0	0	0	0	0	0	721.28	706.15	0	0	718.36	0	702.21	0	0	0	0	0	0	0	0	0	0	712.72
1.8536e+13	725.92	0	0	0	0	715.46	0	0	0	0	0	713.48	721.15	0	0	0	0	0	718.37	0	0	0	690.79	0	0	0	0	0	0	0	0	718.92	705.97	0	0	716.15	0	702.24	0	0	0	0	0	0	0	0	0	0	713.36
1.8595e+13	721.64	0	0	0	0	714.87	0	0	0	0	0	713.41	716.97	0	0	0	0	0	714.22	0	0	0	690.6	0	0	0	0	0	0	0	0	716.47	705.93	0	0	713.78	0	701.14	0	0	0	0	0	0	0	0	0	0	712.81
1.8653e+13	718.42	0	0	0	0	713.84	0	0	0	0	0	712.86	713.76	0	0	0	0	0	711.03	0	0	0	690.41	0	0	0	0	0	0	0	0	714.24	705.89	0	0	711.59	0	699.7	0	0	0	0	0	0	0	0	0	0	711.81
1.8711e+13	715.78	0	0	0	0	712.67	0	0	0	0	0	712.06	711.08	0	0	0	0	0	708.34	0	0	0	690.22	0	0	0	0	0	0	0	0	712.21	705.78	0	0	709.58	0	698.13	0	0	0	0	0	0	0	0	0	0	710.66
1.8769e+13	748.81	0	0	0	0	713.13	0	0	0	0	0	712.6	743.19	0	706.24	0	0	0	739.88	0	0	0	692.91	0	0	0	0	0	0	0	0	720.53	707.88	0	0	717.3	0	699.75	0	0	0	0	0	0	0	0	0	0	711.16
1.8827e+13	733.35	0	0	0	0	716.05	0	0	0	0	0	713.85	728.27	0	690.84	0	0	0	725.35	0	0	0	692.73	0	0	0	0	0	0	0	0	722.28	707.55	0	0	719.31	0	703.23	0	0	0	0	0	0	0	0	0	0	713.91
1.8885e+13	726.75	0	0	0	0	716.6	0	0	0	0	0	714.69	721.89	0	0	0	0	0	719.05	0	0	0	692.55	0	0	0	0	0	0	0	0	719.83	707.38	0	0	717.02	0	703.18	0	0	0	0	0	0	0	0	0	0	714.48
1.8943e+13	722.48	0	0	0	0	715.96	0	0	0	0	0	714.59	717.73	0	0	0	0	0	714.93	0	0	0	692.35	0	0	0	0	0	0	0	0	717.36	707.36	0	0	714.62	0	702.02	0	0	0	0	0	0	0	0	0	0	713.88
1.9001e+13	719.27	0	0	0	0	714.9	0	0	0	0	0	714.01	714.53	0	0	0	0	0	711.75	0	0	0	692.17	0	0	0	0	0	0	0	0	715.12	707.32	0	0	712.42	0	700.56	0	0	0	0	0	0	0	0	0	0	712.85
1.9059e+13	716.64	0	0	0	0	713.71	0	0	0	0	0	713.19	711.86	0	0	0	0	0	709.08	0	0	0	691.99	0	0	0	0	0	0	0	0	713.09	707.21	0	0	710.41	0	699	0	0	0	0	0	0	0	0	0	0	711.68
1.9118e+13	749.04	0	0	0	0	714.28	0	0	0	0	0	713.69	743.34	0	706.43	0	0	0	740.04	0	0	0	694.61	0	0	0	0	0	0	0	0	721.97	709.24	0	0	718.69	0	700.83	0	0	0	0	0	0	0	0	0	0	712.27
1.9176e+13	734.08	0	0	0	0	717.24	0	0	0	0	0	715.06	728.91	0	691.43	0	0	0	725.94	0	0	0	694.44	0	0	0	0	0	0	0	0	723.23	708.9	0	0	720.24	0	704.18	0	0	0	0	0	0	0	0	0	0	715.06
1.9234e+13	727.55	0	0	0	0	717.71	0	0	0	0	0	715.88	722.6	0	0	0	0	0	719.72	0	0	0	694.26	0	0	0	0	0	0	0	0	720.72	708.75	0	0	717.88	0	704.05	0	0	0	0	0	0	0	0	0	0	715.57
1.9292e+13	723.31	0	0	0	0	717.02	0	0	0	0	0	715.74	718.47	0	0	0	0	0	715.62	0	0	0	694.08	0	0	0	0	0	0	0	0	718.22	708.74	0	0	715.45	0	702.86	0	0	0	0	0	0	0	0	0	0	714.92
1.935e+13	720.1	0	0	0	0	715.93	0	0	0	0	0	715.12	715.29	0	0	0	0	0	712.45	0	0	0	693.9	0	0	0	0	0	0	0	0	715.97	708.71	0	0	713.24	0	701.38	0	0	0	0	0	0	0	0	0	0	713.86
1.9408e+13	717.48	0	0	0	0	714.72	0	0	0	0	0	714.28	712.63	0	0	0	0	0	709.79	0	0	0	693.72	0	0	0	0	0	0	0	0	713.93	708.59	0	0	711.23	0	699.81	0	0	0	0	0	0	0	0	0	0	712.67
1.9466e+13	749.26	0	0	0	0	715.41	0	0	0	0	0	714.76	743.5	0	706.09	0	0	0	740.21	0	0	0	696.26	0	0	0	0	0	0	0	0	723.34	710.55	0	0	720.03	0	701.85	0	0	0	0	0	0	0	0	0	0	713.36
1.9524e+13	734.78	0	0	0	0	718.39	0	0	0	0	0	716.24	729.54	0	691.79	0	0	0	726.52	0	0	0	696.1	0	0	0	0	0	0	0	0	724.16	710.21	0	0	721.14	0	705.08	0	0	0	0	0	0	0	0	0	0	716.19
1.9582e+13	728.32	0	0	0	0	718.78	0	0	0	0	0	717.03	723.3	0	0	0	0	0	720.37	0	0	0	695.92	0	0	0	0	0	0	0	0	721.58	710.08	0	0	718.7	0	704.87	0	0	0	0	0	0	0	0	0	0	716.62
1.9641e+13	724.11	0	0	0	0	718.04	0	0	0	0	0	716.85	719.18	0	0	0	0	0	716.3	0	0	0	695.73	0	0	0	0	0	0	0	0	719.06	710.08	0	0	716.26	0	703.65	0	0	0	0	0	0	0	0	0	0	715.92
1.9699e+13	720.92	0	0	0	0	716.93	0	0	0	0	0	716.2	716.03	0	0	0	0	0	713.14	0	0	0	695.55	0	0	0	0	0	0	0	0	716.8	710.05	0	0	714.04	0	702.15	0	0	0	0	0	0	0	0	0	0	714.84
1.9757e+13	718.29	0	0	0	0	715.7	0	0	0	0	0	715.34	713.38	0	0	0	0	0	710.49	0	0	0	695.38	0	0	0	0	0	0	0	0	714.76	709.93	0	0	712.02	0	700.58	0	0	0	0	0	0	0	0	0	0	713.64
1.9815e+13	749.5	0	0	0	0	716.53	0	0	0	0	0	715.82	743.69	0	706.09	0	0	0	740.37	0	0	0	697.85	0	0	0	0	0	0	0	0	724.65	711.82	0	0	721.31	0	702.82	0	0	0	0	0	0	0	0	0	0	714.45
1.9873e+13	735.45	0	0	0	0	719.51	0	0	0	0	0	717.4	730.15	0	692.26	0	0	0	727.08	0	0	690.01	697.68	0	0	0	0	0	0	0	0	725.05	711.48	0	0	722	0	705.92	0	0	0	0	0	0	0	0	0	0	717.29
1.9931e+13	729.07	0	0	0	0	719.83	0	0	0	0	0	718.15	723.97	0	0	0	0	0	721.01	0	0	690.62	697.5	0	0	0	0	0	0	0	0	722.42	711.37	0	0	719.51	0	705.66	0	0	0	0	0	0	0	0	0	0	717.64
1.9989e+13	724.89	0	0	0	0	719.04	0	0	0	0	0	717.93	719.87	0	0	0	0	0	716.96	0	0	690.75	697.32	0	0	0	0	0	0	0	0	719.88	711.38	0	0	717.04	0	704.42	0	0	0	0	0	0	0	0	0	0	716.9
2.0047e+13	721.71	0	0	0	0	717.9	0	0	0	0	0	717.26	716.74	0	0	0	0	0	713.81	0	0	690.34	697.14	0	0	0	0	0	0	0	0	717.61	711.36	0	0	714.81	0	702.91	0	0	0	0	0	0	0	0	0	0	715.8
2.0105e+13	719.1	0	0	0	0	716.65	0	0	0	0	0	716.37	714.11	0	0	0	0	0	711.17	0	0	0	696.97	0	0	0	0	0	0	0	0	715.56	711.23	0	0	712.79	0	701.34	0	0	0	0	0	0	0	0	0	0	714.57
2.0163e+13	749.74	0	0	0	0	717.64	0	0	0	0	0	716.85	743.9	0	706.28	0	0	0	740.53	0	0	691.07	699.38	0	0	0	0	0	0	0	0	725.91	713.04	0	0	722.53	0	703.81	0	0	0	0	0	0	0	0	0	0	715.52
2.0222e+13	736.11	0	0	0	0	720.61	0	0	0	0	0	718.52	730.75	0	692.84	0	0	0	727.64	0	0	691.09	699.22	0	0	0	0	0	0	0	0	725.92	712.71	0	0	722.84	0	706.76	0	0	0	0	0	0	0	0	0	0	718.35
2.028e+13	729.81	0	0	0	0	720.84	0	0	0	0	0	719.23	724.62	0	0	0	0	0	721.63	0	0	691.69	699.04	0	0	0	0	0	0	0	0	723.23	712.62	0	0	720.29	0	706.41	0	0	0	0	0	0	0	0	0	0	718.63
2.0338e+13	725.65	0	0	0	0	720.01	0	0	0	0	0	718.98	720.55	0	0	0	0	0	717.61	0	0	691.77	698.86	0	0	0	0	0	0	0	0	720.67	712.64	0	0	717.8	0	705.14	0	0	0	0	0	0	0	0	0	0	717.85
2.0396e+13	722.49	0	0	0	0	718.84	0	0	0	0	0	718.27	717.42	0	0	0	0	0	714.48	0	0	691.36	698.69	0	0	0	0	0	0	0	0	718.39	712.62	0	0	715.57	0	703.63	0	0	0	0	0	0	0	0	0	0	716.72
2.0454e+13	719.88	0	0	0	0	717.57	0	0	0	0	0	717.37	714.82	0	0	0	0	0	711.84	0	0	690.48	698.52	0	0	0	0	0	0	0	0	716.34	712.49	0	0	713.54	0	702.06	0	0	0	0	0	0	0	0	0	0	715.48
2.0512e+13	750	0	0	0	0	718.74	0	0	0	0	0	717.87	744.12	0	706.19	0	0	0	740.7	0	0	692.23	700.86	0	0	0	0	0	0	0	0	727.11	714.23	0	0	723.69	0	704.76	0	0	0	0	0	0	0	0	0	0	716.58
2.057e+13	736.75	0	0	0	0	721.67	0	0	0	0	0	719.62	731.33	0	693.22	0	0	0	728.18	0	0	692.21	700.7	0	0	0	0	0	0	0	0	726.76	713.9	0	0	723.65	0	707.55	0	0	0	0	0	0	0	0	0	0	719.39
2.0628e+13	730.53	0	0	0	0	721.83	0	0	0	0	0	720.29	725.26	0	0	0	0	0	722.23	0	0	692.7	700.52	0	0	0	0	0	0	0	0	724.02	713.83	0	0	721.05	0	707.13	0	0	0	0	0	0	0	0	0	0	719.6
2.0686e+13	726.4	0	0	0	0	720.95	0	0	0	0	0	720	721.2	0	0	0	0	0	718.23	0	0	692.71	700.34	0	0	0	0	0	0	0	0	721.43	713.87	0	0	718.55	0	705.83	0	0	0	0	0	0	0	0	0	0	718.77
2.0745e+13	723.25	0	0	0	0	719.75	0	0	0	0	0	719.26	718.09	0	0	0	0	0	715.12	0	0	692.26	700.17	0	0	0	0	0	0	0	0	719.15	713.84	0	0	716.3	0	704.31	0	0	0	0	0	0	0	0	0	0	717.61
2.0803e+13	720.65	0	0	0	0	718.47	0	0	0	0	0	718.34	715.5	0	0	0	0	0	712.49	0	0	691.44	700.01	0	0	0	0	0	0	0	0	717.1	713.71	0	0	714.26	0	702.74	0	0	0	0	0	0	0	0	0	0	716.36
2.0861e+13	750.27	0	0	0	0	719.82	0	0	0	0	0	718.87	744.34	0	705.92	0	0	0	740.87	0	0	693.23	702.29	0	0	0	0	0	0	0	0	728.26	715.39	0	0	724.8	0	705.67	0	0	0	0	0	0	0	0	0	0	717.63
2.0919e+13	737.38	0	0	0	0	722.7	0	0	0	0	0	720.68	731.9	0	693.4	0	0	0	728.7	0	0	693.25	702.13	0	0	0	0	0	0	0	0	727.58	715.06	0	0	724.43	0	708.34	0	0	0	0	0	0	0	0	0	0	720.4
2.0977e+13	731.23	0	0	0	0	722.78	0	0	0	0	0	721.31	725.88	0	0	0	0	0	722.82	0	0	693.69	701.96	0	0	0	0	0	0	0	0	724.78	715.01	0	0	721.78	0	707.86	690.72	0	0	0	0	0	0	0	0	0	720.53
2.1035e+13	727.13	0	0	0	0	721.87	0	0	0	0	0	720.98	721.85	0	0	0	0	0	718.84	0	0	693.66	701.78	0	0	0	0	0	0	0	0	722.18	715.06	0	0	719.26	0	706.55	690.53	0	0	0	0	0	0	0	0	0	719.67
2.1093e+13	723.99	0	0	0	0	720.64	0	0	0	0	0	720.22	718.74	0	0	0	0	0	715.74	0	0	693.2	701.61	0	0	0	0	0	0	0	0	719.88	715.03	0	0	717.01	0	705.02	0	0	0	0	0	0	0	0	0	0	718.48
2.1151e+13	721.39	0	0	0	0	719.34	0	0	0	0	0	719.28	716.17	0	0	0	0	0	713.13	0	0	692.41	701.45	0	0	0	0	0	0	0	0	717.83	714.89	0	0	714.97	0	703.45	0	0	0	0	0	0	0	0	0	0	717.21
2.1209e+13	750.54	0	0	0	0	720.89	0	0	0	0	0	719.86	744.56	0	706.07	0	0	0	741.05	0	0	694.23	703.68	0	0	0	0	0	0	0	0	729.34	716.51	0	0	725.86	0	706.65	0	0	0	0	0	0	0	0	0	0	718.67
2.1268e+13	738	0	0	0	0	723.7	0	0	0	0	0	721.72	732.44	0	693.93	0	0	0	729.21	0	0	694.31	703.52	0	0	0	0	0	0	0	0	728.36	716.19	0	0	725.19	0	709.15	690.64	0	0	0	0	0	0	0	0	0	721.38
2.1326e+13	731.91	0	0	0	0	723.71	0	0	0	0	0	722.3	726.48	0	0	0	0	0	723.38	0	0	694.67	703.34	0	0	0	0	0	0	0	0	725.52	716.16	0	0	722.49	0	708.59	691.58	0	0	0	0	0	0	0	0	0	721.44
2.1384e+13	727.82	0	0	0	0	722.75	0	0	0	0	0	721.94	722.47	0	0	0	0	0	719.42	0	0	694.59	703.17	0	0	0	0	0	0	0	0	722.9	716.22	0	0	719.96	0	707.24	691.36	0	0	0	0	0	0	0	0	0	720.53
2.1442e+13	724.69	0	0	0	0	721.5	0	0	0	0	0	721.15	719.38	0	0	0	0	0	716.35	0	0	694.11	703	0	0	0	0	0	0	0	0	720.6	716.19	0	0	717.7	0	705.7	690.36	0	0	0	0	0	0	0	0	0	719.33
2.15e+13	722.1	0	0	0	0	720.18	0	0	0	0	0	720.19	716.81	0	0	0	0	0	713.75	0	0	693.33	702.84	0	0	0	0	0	0	0	0	718.54	716.04	0	0	715.66	0	704.12	0	0	0	0	0	0	0	0	0	0	718.03
2.1558e+13	750.81	0	0	0	0	721.94	0	0	0	0	0	720.83	744.77	0	706.15	0	0	0	741.24	0	0	695.1	705.02	0	0	0	0	0	0	0	0	730.38	717.6	0	0	726.86	0	707.57	0	0	0	0	0	0	0	0	0	0	719.69
2.1616e+13	738.59	0	0	0	0	724.67	0	0	0	0	690.5	722.73	732.96	0	694.38	0	0	0	729.7	0	0	695.28	704.86	0	0	0	0	0	0	0	0	729.12	717.29	0	0	725.92	0	709.91	691.51	0	0	0	0	0	0	0	0	690.5	722.34
2.1674e+13	732.57	0	0	0	0	724.6	0	0	0	0	0	723.27	727.07	0	0	0	0	0	723.93	0	0	695.56	704.68	0	0	0	0	0	0	0	0	726.24	717.28	0	0	723.19	0	709.27	692.34	0	0	0	0	0	0	0	0	0	722.32
2.1732e+13	728.49	0	0	0	0	723.6	0	0	0	0	0	722.87	723.08	0	0	0	0	0	719.99	0	0	695.42	704.51	0	0	0	0	0	0	0	0	723.6	717.35	0	0	720.64	0	707.89	692.11	0	0	0	0	0	0	0	0	0	721.37
2.1791e+13	725.36	0	0	0	0	722.33	0	0	0	0	0	722.06	720	0	0	0	0	0	716.93	0	0	694.92	704.34	0	0	0	0	0	0	0	0	721.29	717.32	0	0	718.37	0	706.34	691.14	0	0	0	0	0	0	0	0	0	720.14
2.1849e+13	722.79	0	0	0	0	721	0	0	0	0	0	721.07	717.44	0	0	0	0	0	714.35	0	0	694.13	704.19	0	0	0	0	0	0	0	0	719.23	717.16	0	0	716.33	0	704.75	0	0	0	0	0	0	0	0	0	0	718.84
2.1907e+13	751.07	0	0	0	0	722.98	0	0	0	0	690.07	721.78	744.98	0	705.83	0	0	0	741.43	0	0	695.89	706.32	0	0	0	0	0	0	0	0	731.36	718.66	0	0	727.83	0	708.43	690.39	0	0	0	0	0	0	0	0	690.07	720.69
2.1965e+13	739.17	0	0	0	0	725.62	0	0	0	0	691.09	723.72	733.47	0	694.55	0	0	0	730.18	0	0	696.16	706.16	0	0	0	0	0	0	0	0	729.86	718.36	0	0	726.63	0	710.62	692.42	0	0	0	0	0	0	0	0	691.09	723.26
2.2023e+13	733.2	0	0	0	0	725.47	0	0	0	0	0	724.21	727.64	0	0	0	0	0	724.46	0	0	696.45	705.98	0	0	0	0	0	0	0	0	726.93	718.37	0	0	723.86	0	709.92	693.19	0	0	0	0	0	0	0	0	0	723.17
2.2081e+13	729.14	0	0	0	0	724.44	0	0	0	0	0	723.77	723.68	0	0	0	0	0	720.55	0	0	696.29	705.81	0	0	0	0	0	0	0	0	724.29	718.44	0	0	721.29	0	708.53	692.92	0	0	0	0	0	0	0	0	0	722.19
2.2139e+13	726.02	0	0	0	0	723.14	0	0	0	0	0	722.93	720.61	0	0	0	0	0	717.5	0	0	695.76	705.65	0	0	0	0	0	0	0	0	721.97	718.41	0	0	719.02	0	706.97	692.02	0	0	0	0	0	0	0	0	0	720.94
2.2197e+13	723.45	0	0	0	0	721.79	0	0	0	0	0	721.93	718.05	0	0	0	0	0	714.94	0	0	694.99	705.5	0	0	0	0	0	0	0	0	719.9	718.24	0	0	716.98	0	705.39	690.27	0	0	0	0	0	0	0	0	0	719.61
2.2255e+13	751.32	0	0	0	0	724	0	0	0	0	690.38	722.73	745.19	0	705.93	0	0	0	741.63	0	0	696.73	707.57	0	0	0	0	0	0	0	0	732.3	719.68	0	0	728.75	0	709.33	691.56	0	0	0	0	0	0	0	0	690.38	721.67
2.2313e+13	739.73	0	0	0	0	726.53	0	0	0	0	691.57	724.69	733.96	0	694.98	0	0	0	730.64	0	0	697.08	707.41	0	0	0	0	0	0	0	0	730.56	719.4	0	0	727.32	0	711.36	693.31	0	0	0	0	0	0	0	0	691.57	724.16
2.2372e+13	733.81	0	0	0	0	726.32	0	0	0	0	0	725.12	728.2	0	0	0	0	0	724.98	0	0	697.33	707.24	0	0	0	0	0	0	0	0	727.61	719.43	0	0	724.51	0	710.59	693.96	0	0	0	0	0	0	0	0	0	724
2.243e+13	729.77	0	0	0	0	725.24	0	0	0	0	0	724.65	724.26	0	0	0	0	0	721.08	0	0	697.11	707.07	0	0	0	0	0	0	0	0	724.95	719.51	0	0	721.93	0	709.17	693.64	0	0	0	0	0	0	0	0	0	722.98
2.2488e+13	726.66	0	0	0	0	723.93	0	0	0	0	0	723.79	721.2	0	0	0	0	0	718.05	0	0	696.55	706.91	0	0	0	0	0	0	0	0	722.62	719.47	0	0	719.65	0	707.59	692.73	0	0	0	0	0	0	0	0	0	721.71
2.2546e+13	724.09	0	0	0	0	722.57	0	0	0	0	0	722.77	718.65	0	0	0	0	0	715.51	0	0	695.76	706.76	0	0	0	0	0	0	0	0	720.56	719.3	0	0	717.61	0	706	691.14	0	0	0	0	0	0	0	0	0	720.37
2.2604e+13	751.57	0	0	0	0	725	0	0	0	0	690.82	723.66	745.39	0	705.49	0	0	0	741.82	0	0	697.47	708.79	0	0	0	0	0	0	0	0	733.19	720.68	0	0	729.63	0	710.19	692.57	0	0	0	0	0	0	0	0	690.82	722.64
2.2662e+13	740.26	0	0	0	0	727.42	0	0	0	0	692.01	725.63	734.43	0	694.99	0	0	0	731.09	0	0	697.92	708.63	0	0	0	0	0	0	0	0	731.24	720.41	0	0	727.98	0	712.06	694.21	0	0	0	0	0	0	0	0	692.01	725.03
2.272e+13	734.4	0	0	0	0	727.13	0	0	0	0	0	726.01	728.74	0	0	0	0	0	725.48	0	0	698.16	708.46	0	0	0	0	0	0	0	0	728.26	720.46	0	0	725.14	0	711.23	694.74	0	0	0	0	0	0	0	0	0	724.8
2.2778e+13	730.38	0	0	0	0	726.03	0	0	0	0	0	725.5	724.82	0	0	0	0	0	721.61	0	0	697.92	708.29	0	0	0	0	0	0	0	0	725.59	720.54	0	0	722.55	0	709.79	694.39	0	0	0	0	0	0	0	0	0	723.75
2.2836e+13	727.28	0	0	0	0	724.69	0	0	0	0	0	724.61	721.78	0	0	0	0	0	718.59	0	0	697.35	708.13	0	0	0	0	0	0	0	0	723.26	720.5	0	0	720.27	0	708.21	693.51	0	0	0	0	0	0	0	0	0	722.45
2.2895e+13	724.72	0	0	0	0	723.32	0	0	0	0	0	723.58	719.23	0	0	0	0	0	716.05	0	0	696.56	707.99	0	0	0	0	0	0	0	0	721.19	720.32	0	0	718.23	0	706.62	692.03	0	0	0	0	0	0	0	0	0	721.11
2.2953e+13	751.81	0	0	0	0	725.99	0	0	0	0	691.3	724.57	745.59	0	705.56	0	0	0	742.02	0	0	698.26	709.97	0	0	0	0	0	0	0	0	734.03	721.65	0	0	730.46	0	711.06	693.67	0	0	0	0	0	0	691.5	0	691.3	723.6
2.3011e+13	740.76	0	0	0	0	728.29	0	0	0	0	692.44	726.54	734.89	0	695.24	0	0	0	731.52	0	0	698.76	709.82	0	0	0	0	0	0	0	0	731.9	721.39	0	0	728.63	0	712.76	695.12	0	0	0	0	0	0	691.32	0	692.44	725.87
2.3069e+13	734.97	0	0	0	0	727.93	0	0	0	0	690.39	726.87	729.26	0	0	0	0	0	725.97	0	0	699	709.64	0	0	0	0	0	0	0	0	728.89	721.46	0	0	725.75	0	711.87	695.56	0	0	0	0	0	0	691.13	0	690.39	725.58
2.3127e+13	730.98	0	0	0	0	726.79	0	0	0	0	0	726.32	725.38	0	0	0	0	0	722.12	0	0	698.73	709.47	0	0	0	0	0	0	0	0	726.22	721.55	0	0	723.15	0	710.4	695.14	0	0	0	0	0	0	690.95	0	0	724.49
2.3185e+13	727.88	0	0	0	0	725.44	0	0	0	0	0	725.41	722.34	0	0	0	0	0	719.11	0	0	698.13	709.32	0	0	0	0	0	0	0	0	723.89	721.5	0	0	720.86	0	708.81	694.23	0	0	0	0	0	0	690.76	0	0	723.18
2.3243e+13	737.6	0	0	0	0	724.29	0	0	0	0	0	725.1	730.91	0	0	0	0	0	727.09	0	0	699.76	711.26	0	0	0	0	0	690.14	0	0	720.68	723.02	0	0	717.79	0	707.68	695.31	0	0	0	0	0	0	693.23	0	0	722.15
2.3301e+13	752.05	0	0	0	0	726.95	0	0	0	0	691.93	725.47	745.79	0	705.49	0	0	0	742.21	0	0	699	711.12	0	0	0	0	0	0	0	0	734.85	722.58	0	0	731.27	0	711.89	694.56	0	0	0	0	0	0	693.04	0	691.93	724.53
2.3359e+13	741.25	0	0	0	0	729.13	0	0	0	0	693	727.42	735.34	0	695.47	0	0	0	731.95	0	0	699.57	710.96	0	0	0	0	0	0	0	0	732.54	722.35	0	0	729.25	0	713.44	695.91	0	0	0	0	0	0	692.85	0	693	726.69
2.3418e+13	735.52	0	0	0	0	728.7	0	0	0	0	690.96	727.7	729.77	0	0	0	0	0	726.45	0	0	699.79	710.79	0	0	0	0	0	0	0	0	729.5	722.44	0	0	726.34	0	712.49	696.24	0	0	0	0	0	0	692.67	0	690.96	726.34
2.3476e+13	731.55	0	0	0	0	727.53	0	0	0	0	0	727.12	725.91	0	0	0	0	0	722.62	0	0	699.49	710.62	0	0	0	0	0	0	0	0	726.83	722.52	0	0	723.74	0	711	695.8	0	0	0	0	0	0	692.48	0	0	725.22
2.3534e+13	728.47	0	0	0	0	726.15	0	0	0	0	0	726.19	722.88	0	0	0	0	0	719.62	0	0	698.87	710.47	0	0	0	0	0	0	0	0	724.49	722.47	0	0	721.44	0	709.4	694.9	0	0	0	0	0	0	692.29	0	0	723.89
2.3592e+13	759.6	0	0	0	0	724.95	0	0	0	0	0	725.81	751.4	0	712.04	0	0	0	746.68	0	0	700.41	712.37	0	0	0	0	0	691.8	0	0	721.28	723.94	0	0	718.37	0	708.21	695.93	0	0	0	0	0	0	694.7	0	0	722.8
2.365e+13	752.29	0	0	0	0	727.89	0	0	0	0	692.56	726.35	745.99	0	705.71	0	0	0	742.39	0	0	699.72	712.23	0	0	0	0	0	691.66	0	0	735.62	723.49	0	0	732.03	0	712.72	695.48	0	0	0	0	0	0	694.52	0	692.56	725.44
2.3708e+13	741.73	0	0	0	0	729.94	0	0	0	0	693.54	728.29	735.77	0	695.9	0	0	0	732.35	0	0	700.34	712.07	0	0	0	0	0	691.51	0	0	733.16	723.28	0	0	729.85	0	714.1	696.75	0	0	0	0	0	0	694.34	0	693.54	727.49
2.3766e+13	736.06	0	0	0	0	729.45	0	0	0	0	691.59	728.51	730.26	0	0	0	0	0	726.91	0	0	700.55	711.9	0	0	0	0	0	691.37	0	0	730.1	723.38	0	0	726.92	0	713.1	696.99	0	0	0	0	0	0	694.16	0	691.59	727.07
2.3824e+13	732.12	0	0	0	0	728.24	0	0	0	0	0	727.9	726.42	0	0	0	0	0	723.11	0	0	700.23	711.73	0	0	0	0	0	691.22	0	0	727.41	723.47	0	0	724.3	0	711.58	696.49	0	0	0	0	0	0	693.97	0	0	725.92
2.3882e+13	729.05	0	0	0	0	726.85	0	0	0	0	0	726.94	723.41	0	0	0	0	0	720.12	0	0	699.59	711.59	0	0	0	0	0	691.08	0	0	725.08	723.41	0	0	722.01	0	709.97	695.57	0	0	0	0	0	0	693.79	0	0	724.57
2.3941e+13	776.8	0	0	0	0	725.58	0	0	0	0	0	726.49	768.17	0	710	0	0	0	763.03	0	0	701.03	713.45	0	0	0	0	0	693.44	0	0	721.99	724.83	0	0	719.04	0	708.72	696.54	0	0	0	0	0	0	696.13	0	0	723.43
2.3999e+13	752.53	0	0	0	0	728.81	0	0	0	0	692.97	727.21	746.18	0	705.38	0	0	0	742.57	0	0	700.41	713.31	0	0	0	0	0	693.3	0	0	736.36	724.38	0	0	732.76	0	713.5	696.28	0	0	0	0	0	0	695.95	0	692.97	726.34
2.4057e+13	742.2	0	0	0	0	730.72	0	0	0	0	693.88	729.12	736.19	0	695.95	0	0	0	732.75	0	0	701.07	713.15	0	0	0	0	0	693.15	0	0	733.75	724.18	0	0	730.43	0	714.73	697.5	0	0	0	0	0	0	695.77	0	693.88	728.26
2.4115e+13	736.58	0	0	0	0	730.17	0	0	0	0	691.99	729.3	730.74	0	0	0	0	0	727.36	0	0	701.28	712.97	0	0	0	0	0	693.01	0	0	730.67	724.3	0	0	727.48	0	713.67	697.66	0	0	0	0	0	0	695.59	0	691.99	727.78
2.4173e+13	732.67	0	0	0	0	728.93	0	0	0	0	0	728.65	726.92	0	0	0	0	0	723.59	0	0	700.93	712.81	0	0	0	0	0	692.86	0	0	727.99	724.39	0	0	724.86	0	712.14	697.12	0	0	0	0	0	0	695.41	0	0	726.6
2.4231e+13	729.61	0	0	0	0	727.52	0	0	0	0	0	727.67	723.92	0	0	0	0	0	720.61	0	0	700.27	712.67	0	0	0	0	0	692.72	0	0	725.65	724.33	0	0	722.56	0	710.52	696.18	0	0	0	0	0	0	695.23	0	0	725.23
2.4289e+13	787.17	0	0	0	0	726.2	0	0	0	0	0	727.16	778.89	0	717.91	0	0	0	773.85	0	0	701.63	714.49	0	0	0	0	0	695.01	0	0	722.88	725.7	0	0	719.86	0	709.22	697.09	0	0	0	0	0	0	697.51	0	0	724.03
2.4347e+13	752.76	0	0	0	0	729.7	0	0	0	0	693.61	728.06	746.38	0	705.17	0	0	0	742.74	0	0	701.08	714.36	0	0	0	0	0	694.86	0	0	737.06	725.23	0	0	733.45	0	714.26	697.06	0	0	0	0	0	0	697.34	0	693.61	727.21
2.4405e+13	742.65	0	0	0	0	731.49	0	0	0	0	694.36	729.93	736.59	0	695.95	0	0	0	733.13	0	0	701.78	714.19	0	0	0	0	0	694.72	0	0	734.32	725.06	0	0	730.99	0	715.34	698.25	0	0	0	0	0	0	697.16	0	694.36	729.01
2.4463e+13	737.1	0	0	0	0	730.87	0	0	0	0	692.44	730.06	731.2	0	0	0	0	0	727.8	0	0	701.97	714.02	0	0	0	0	0	694.57	0	0	731.23	725.2	0	0	728.02	0	714.24	698.33	0	0	0	0	0	0	696.98	0	692.44	728.47
2.4522e+13	733.2	0	0	0	0	729.61	0	0	0	0	0	729.38	727.39	0	0	0	0	0	724.05	0	0	701.6	713.86	0	0	0	0	0	694.42	0	0	728.54	725.29	0	0	725.39	0	712.68	697.74	0	0	0	0	0	0	696.8	0	0	727.26
2.458e+13	730.16	0	0	0	0	728.18	0	0	0	0	0	728.38	724.4	0	0	0	0	0	721.09	0	0	700.93	713.72	0	0	0	0	0	694.28	0	0	726.2	725.22	0	0	723.09	0	711.05	696.8	0	0	0	0	0	0	696.63	0	0	725.88
2.4638e+13	791.94	0	0	0	0	726.8	0	0	0	0	0	727.81	784	0	723.17	0	0	0	779.16	0	0	702.21	715.51	0	0	0	0	0	696.52	0	0	723.97	726.54	0	0	720.87	0	709.71	697.65	0	0	0	0	0	0	698.85	0	0	724.63
2.4696e+13	753	0	0	0	0	730.57	0	0	0	0	694.13	728.89	746.56	0	705.31	0	0	0	742.91	0	0	701.74	715.37	0	0	0	0	0	696.38	0	0	737.73	726.07	0	0	734.12	0	715	697.85	0	0	0	0	0	0	698.68	0	694.13	728.06
2.4754e+13	743.1	0	0	0	0	732.22	0	0	0	0	694.75	730.72	736.99	0	696.21	0	0	0	733.5	0	0	702.47	715.21	0	0	0	0	0	696.24	0	0	734.88	725.92	0	0	731.53	0	715.94	699.04	0	0	0	0	0	0	698.5	0	694.75	729.74
2.4812e+13	737.6	0	0	0	0	731.55	0	0	0	0	692.86	730.79	731.64	0	0	0	0	0	728.23	0	0	702.66	715.03	0	0	0	0	0	696.1	0	0	731.77	726.07	0	0	728.54	0	714.78	699.05	0	0	0	0	0	0	698.33	0	692.86	729.14
2.487e+13	733.73	0	0	0	0	730.26	0	0	0	0	0	730.08	727.85	0	0	0	0	0	724.5	0	0	702.29	714.88	0	0	0	0	0	695.95	0	0	729.07	726.16	0	0	725.91	0	713.2	698.42	0	0	0	0	0	0	698.15	0	0	727.9
2.4928e+13	730.7	0	0	0	0	728.81	0	0	0	0	0	729.07	724.88	0	0	0	0	0	721.55	0	0	701.6	714.74	0	0	0	0	0	695.81	0	0	726.73	726.08	0	0	723.61	0	711.56	697.44	0	0	0	0	0	0	697.97	0	0	726.5
2.4986e+13	793.19	0	0	0	0	727.39	0	0	0	0	0	728.44	785.33	0	726.41	0	0	0	780.59	0	0	702.8	716.49	0	0	0	0	0	698	0	0	725.28	727.36	0	0	722.07	0	710.22	698.22	0	0	0	0	0	0	700.15	0	0	725.2
2.5045e+13	753.23	0	0	0	0	731.42	0	0	0	0	694.88	729.7	746.75	0	705.57	0	0	0	743.07	0	0	702.41	716.36	0	0	0	0	0	697.86	0	0	738.38	726.88	0	0	734.75	0	715.73	698.55	0	0	0	0	0	0	699.97	0	694.88	728.89
2.5103e+13	743.53	0	0	0	0	732.94	0	0	0	0	695.3	731.49	737.37	0	696.6	0	0	0	733.86	0	0	703.16	716.19	0	0	0	0	0	697.71	0	0	735.42	726.76	0	0	732.05	0	716.52	699.67	0	0	0	0	0	0	699.8	0	695.3	730.44
2.5161e+13	738.08	0	0	0	0	732.21	0	0	0	0	693.41	731.51	732.06	0	0	0	0	0	728.64	0	0	703.32	716.02	0	0	0	0	0	697.57	0	0	732.29	726.92	0	0	729.05	0	715.32	699.62	0	0	0	0	0	0	699.63	0	693.41	729.79
2.5219e+13	734.24	0	0	0	0	730.89	0	0	0	0	0	730.77	728.3	0	0	0	0	0	724.93	0	0	702.92	715.86	0	0	0	0	0	697.43	0	0	729.59	727.01	0	0	726.42	0	713.72	698.95	0	0	0	0	0	0	699.45	0	0	728.52
2.5277e+13	731.22	0	0	0	0	729.43	0	0	0	0	0	729.74	725.33	0	0	0	0	0	721.99	0	0	702.21	715.73	0	0	0	0	0	697.29	0	0	727.25	726.92	0	0	724.12	0	712.07	697.96	0	0	0	0	0	0	699.28	0	0	727.11
2.5335e+13	792.5	0	0	0	0	727.97	0	0	0	0	0	729.05	784.56	0	726.15	0	0	0	779.85	0	0	703.33	717.45	0	690.31	0	0	0	699.42	0	0	726.76	728.15	0	0	723.44	0	710.74	698.67	0	0	0	0	0	0	701.4	0	0	725.77
2.5393e+13	753.45	0	0	0	0	732.24	0	0	0	0	695.15	730.5	746.93	0	705.29	0	0	0	743.23	0	0	703.02	717.31	0	690.1	0	0	0	699.28	0	0	738.99	727.67	0	0	735.35	0	716.43	699.21	0	0	0	0	0	0	701.23	0	695.15	729.7
2.5451e+13	743.95	0	0	0	0	733.63	0	0	0	0	695.55	732.23	737.73	0	696.6	0	0	0	734.2	0	0	703.8	717.15	0	0	0	0	0	699.14	0	0	735.93	727.58	0	0	732.56	0	717.07	700.34	0	0	0	0	0	0	701.06	0	695.55	731.12
2.5509e+13	738.55	0	0	0	0	732.85	0	0	0	0	693.71	732.21	732.48	0	0	0	0	0	729.04	0	0	703.95	716.97	0	0	0	0	0	699	0	0	732.8	727.75	0	0	729.54	0	715.83	700.24	0	0	0	0	0	0	700.89	0	693.71	730.42
2.5568e+13	734.73	0	0	0	0	731.5	0	0	0	0	689.98	731.44	728.73	0	0	0	0	0	725.36	0	0	703.54	716.82	0	0	0	0	0	698.86	0	0	730.09	727.84	0	0	726.91	0	714.21	699.54	0	0	0	0	0	0	700.71	0	689.98	729.13
2.5626e+13	731.72	0	0	0	0	730.02	0	0	0	0	0	730.38	725.78	0	0	0	0	0	722.42	0	0	702.82	716.69	0	0	0	0	0	698.72	0	0	727.75	727.74	0	0	724.61	0	712.56	698.53	0	0	0	0	0	0	700.54	0	0	727.69
2.5684e+13	790.89	0	690.7	0	0	728.54	0	0	0	0	0	729.64	782.85	0	726.47	0	0	0	778.15	0	0	703.87	718.38	0	691.68	0	0	0	700.8	0	0	728.38	728.92	0	0	724.94	0	711.28	699.19	0	0	0	0	0	0	702.62	0	0	726.33
2.5742e+13	753.67	0	690.3	0	0	733.04	0	0	0	0	695.68	731.28	747.1	0	705.14	0	0	0	743.38	0	0	703.65	718.24	0	691.46	0	0	0	700.66	0	0	739.57	728.44	0	0	735.93	0	717.1	699.88	0	0	0	0	0	0	702.45	0	695.68	730.48
2.58e+13	744.35	0	0	0	0	734.3	0	0	0	0	695.85	732.96	738.09	0	696.66	0	0	0	734.53	0	0	704.45	718.08	0	691.25	0	0	0	700.52	0	0	736.43	728.38	0	0	733.04	0	717.62	700.96	0	0	0	0	0	0	702.28	0	695.85	731.78
2.5858e+13	739.01	0	0	0	0	733.46	0	0	0	0	694.02	732.88	732.88	0	0	0	0	0	729.43	0	0	704.58	717.9	0	691.03	0	0	0	700.38	0	0	733.29	728.56	0	0	730.02	0	716.33	700.82	0	0	0	0	0	0	702.11	0	694.02	731.02
2.5916e+13	735.21	0	0	0	0	732.09	0	0	0	0	690.42	732.08	729.15	0	0	0	0	0	725.76	0	0	704.15	717.75	0	690.82	0	0	0	700.24	0	0	730.58	728.65	0	0	727.38	0	714.7	700.08	0	0	0	0	0	0	701.94	0	690.42	729.71
2.5974e+13	732.21	0	0	0	0	730.6	0	0	0	0	0	731.01	726.21	0	0	0	0	0	722.84	0	0	703.42	717.63	0	690.59	0	0	0	700.11	0	0	728.23	728.54	0	0	725.08	0	713.04	699.05	0	0	0	0	0	0	701.77	0	0	728.26
2.6032e+13	788.96	0	691.53	0	0	729.12	0	0	690.32	0	0	730.23	780.84	0	726.61	0	0	0	776.16	0	0	704.4	719.29	0	693.01	0	0	0	702.14	0	0	730.08	729.68	0	0	726.51	0	711.85	699.64	690.32	0	0	0	0	0	703.79	0	0	726.9
2.6091e+13	753.89	0	691.1	0	0	733.82	0	0	690.02	0	696.22	732.05	747.28	0	705.26	0	0	0	743.54	0	0	704.26	719.15	0	692.8	0	0	0	702	0	0	740.13	729.2	0	0	736.48	0	717.77	700.47	690.02	0	0	0	0	0	703.62	0	696.22	731.24
2.6149e+13	744.74	0	690.63	0	0	734.95	0	0	0	0	696.24	733.66	738.43	0	696.86	0	0	0	734.86	0	0	705.07	718.98	0	692.58	0	0	0	701.86	0	0	736.92	729.15	0	0	733.51	0	718.15	701.52	0	0	0	0	0	0	703.46	0	696.24	732.42
2.6207e+13	739.45	0	690.2	0	0	734.06	0	0	0	0	694.45	733.54	733.27	0	0	0	0	0	729.8	0	0	705.18	718.81	0	692.36	0	0	0	701.73	0	0	733.76	729.35	0	0	730.48	0	716.82	701.34	0	0	0	0	0	0	703.29	0	694.45	731.61
2.6265e+13	735.66	0	0	0	0	732.67	0	0	0	0	691.01	732.71	729.56	0	0	0	0	0	726.15	0	0	704.73	718.66	0	692.15	0	0	0	701.59	0	0	731.05	729.43	0	0	727.84	0	715.17	700.57	0	0	0	0	0	0	703.12	0	691.01	730.28
2.6323e+13	732.67	0	0	0	0	731.16	0	0	0	0	0	731.62	726.63	0	0	0	0	0	723.25	0	0	703.98	718.54	0	691.93	0	0	0	701.45	0	0	728.7	729.32	0	0	725.54	0	713.5	699.53	0	0	0	0	0	0	702.95	0	0	728.81
2.6381e+13	786.99	0	692.31	0	0	729.71	0	0	691.32	0	0	730.8	778.85	0	726.44	0	0	0	774.2	0	0	704.89	720.17	0	694.29	0	0	0	703.44	0	0	731.81	730.41	0	0	728.13	0	712.44	700.07	691.32	0	0	0	0	0	704.93	0	0	727.46
2.6439e+13	754.09	0	691.92	0	0	734.58	0	0	690.99	0	696.51	732.8	747.44	0	705.32	0	0	0	743.68	0	0	704.83	720.03	0	694.08	0	0	0	703.3	0	0	740.67	729.93	0	0	737.01	0	718.4	701.07	690.99	0	0	0	0	0	704.77	0	696.51	731.98
2.6497e+13	745.12	0	691.43	0	0	735.58	0	0	690.68	0	696.5	734.35	738.76	0	697.01	0	0	0	735.17	0	0	705.65	719.86	0	693.87	0	0	0	703.16	0	0	737.38	729.92	0	0	733.97	0	718.65	702.12	690.68	0	0	0	0	0	704.6	0	696.5	733.04
2.6555e+13	739.88	0	690.99	0	0	734.65	0	0	690.38	0	694.74	734.18	733.65	0	0	0	0	0	730.16	0	0	705.75	719.68	0	693.66	0	0	0	703.03	0	0	734.22	730.12	0	0	730.92	0	717.29	701.9	690.38	0	0	0	0	0	704.44	0	694.74	732.19
2.6613e+13	736.1	0	690.64	0	0	733.23	0	0	690.07	0	691.49	733.32	729.96	0	0	0	0	0	726.53	0	0	705.29	719.54	0	693.45	0	0	0	702.89	0	0	731.51	730.2	0	0	728.29	0	715.63	701.11	690.07	0	0	0	0	0	704.27	0	691.49	730.82
2.6672e+13	733.12	0	690.33	0	0	731.71	0	0	0	0	0	732.22	727.04	0	0	0	0	0	723.64	0	0	704.53	719.42	0	693.23	0	0	0	702.75	0	0	729.16	730.07	0	0	725.98	0	713.95	700.06	0	0	0	0	0	0	704.1	0	0	729.35
2.673e+13	785.14	0	693.1	0	0	730.3	0	0	692.27	0	0	731.36	777	0	725.32	0	0	0	772.39	0	0	705.38	721.02	0	695.53	0	0	0	704.7	0	0	733.52	731.12	0	0	729.74	0	713.05	700.55	692.27	0	0	0	0	0	706.04	0	0	728.03
2.6788e+13	754.28	0	692.67	0	0	735.31	0	0	691.97	0	697.03	733.54	747.6	0	705.11	0	0	0	743.83	0	0	705.42	720.88	0	695.32	0	0	0	704.56	0	0	741.18	730.64	0	0	737.52	0	719.01	701.72	691.97	0	0	0	0	0	705.88	0	697.03	732.7
2.6846e+13	745.48	0	692.22	0	0	736.19	0	0	691.68	0	696.92	735.02	739.08	0	697.02	0	0	0	735.47	0	0	706.25	720.71	0	695.12	0	0	0	704.42	0	0	737.83	730.66	0	0	734.41	0	719.15	702.75	691.68	0	0	0	0	0	705.71	0	696.92	733.65
2.6904e+13	740.28	0	691.81	0	0	735.21	0	0	691.36	0	695.15	734.8	734.01	0	0	0	0	0	730.51	0	0	706.33	720.54	0	694.91	0	0	0	704.29	0	0	734.66	730.87	0	0	731.36	0	717.75	702.5	691.36	0	0	0	0	0	705.55	0	695.15	732.74
2.6962e+13	736.53	0	691.44	0	0	733.77	0	0	691.02	0	692.08	733.92	730.35	0	0	0	0	0	726.9	0	0	705.86	720.4	0	694.7	0	0	0	704.15	0	0	731.95	730.94	0	0	728.72	0	716.07	701.68	691.02	0	0	0	0	0	705.38	0	692.08	731.36
2.702e+13	733.55	0	691.12	0	0	732.24	0	0	690.7	0	0	732.8	727.44	0	0	0	0	0	724.02	0	0	705.09	720.28	0	694.49	0	0	0	704.02	0	0	729.6	730.81	0	0	726.41	0	714.39	700.61	690.7	0	0	0	0	0	705.22	0	0	729.87
2.7078e+13	783.44	0	693.85	0	0	730.91	0	0	693.23	0	690.14	731.91	775.35	0	724.89	0	0	0	770.77	0	0	705.89	721.85	0	696.73	0	0	0	705.92	0	0	735.19	731.81	0	0	731.32	0	713.69	701.06	693.23	0	0	0	0	0	707.12	0	690.14	728.61
2.7136e+13	754.47	0	693.45	0	0	736.03	0	0	692.94	0	697.5	734.26	747.75	0	705.27	0	0	0	743.97	0	0	706.02	721.71	0	696.53	0	0	0	705.78	0	0	741.67	731.34	0	0	738	0	719.61	702.34	692.94	0	0	0	0	0	706.95	0	697.5	733.4
2.7195e+13	745.83	0	693.01	0	0	736.79	0	0	692.61	0	697.25	735.67	739.39	0	697.26	0	0	0	735.76	0	0	706.85	721.54	0	696.32	0	0	0	705.65	0	0	738.27	731.38	0	0	734.83	0	719.64	703.3	692.61	0	0	0	0	0	706.79	0	697.25	734.23
2.7253e+13	740.68	0	692.58	0	0	735.76	0	0	692.29	0	695.47	735.4	734.37	0	0	0	0	0	730.84	0	0	706.9	721.37	0	696.12	0	0	0	705.51	0	0	735.09	731.6	0	0	731.77	0	718.2	702.99	692.29	0	0	0	0	0	706.63	0	695.47	733.28
2.7311e+13	736.94	0	692.24	0	0	734.3	0	0	691.98	0	692.6	734.49	730.73	0	0	0	0	0	727.25	0	0	706.41	721.23	0	695.91	0	0	0	705.38	0	0	732.38	731.67	0	0	729.13	0	716.51	702.14	691.98	0	0	0	0	0	706.46	0	692.6	731.87
2.7369e+13	733.98	0	691.93	0	0	732.76	0	0	691.67	0	0	733.36	727.83	0	0	0	0	0	724.38	0	0	705.62	721.12	0	695.7	0	0	0	705.24	0	0	730.03	731.53	0	0	726.83	0	714.82	701.06	691.67	0	0	0	0	0	706.3	0	0	730.38
2.7427e+13	781.92	0	694.59	0	0	731.53	0	0	694.15	0	690.57	732.46	773.87	0	723.94	0	690.43	0	769.33	0	0	706.36	722.66	0	697.9	0	0	0	707.1	0	0	736.78	732.48	0	0	732.83	0	714.36	701.46	694.15	0	0	0	0	0	708.16	0	690.57	729.21
2.7485e+13	754.64	0	694.19	0	0	736.72	0	0	693.84	0	697.93	734.97	747.9	0	705.12	0	690.29	0	744.11	0	0	706.58	722.52	0	697.69	0	0	0	706.97	0	0	742.14	732.02	0	0	738.47	0	720.19	702.87	693.84	0	0	0	0	0	708	0	697.93	734.08
2.7543e+13	746.15	0	693.75	0	0	737.37	0	0	693.53	0	697.6	736.3	739.68	0	697.29	0	690.14	0	736.05	0	0	707.4	722.35	0	697.49	0	0	0	706.84	0	0	738.69	732.09	0	0	735.24	0	720.11	703.8	693.53	0	0	0	0	0	707.84	0	697.6	734.8
2.7601e+13	741.05	0	693.35	0	0	736.29	0	0	693.23	0	695.82	735.99	734.71	0	0	0	0	0	731.16	0	0	707.43	722.18	0	697.29	0	0	0	706.7	0	0	735.51	732.32	0	0	732.18	0	718.64	703.48	693.23	0	0	0	0	0	707.67	0	695.82	733.8
2.7659e+13	737.34	0	693.01	0	0	734.81	0	0	692.93	0	693.07	735.06	731.1	0	0	0	0	0	727.6	0	0	706.92	722.04	0	697.08	0	0	0	706.57	0	0	732.8	732.37	0	0	729.54	0	716.93	702.61	692.93	0	0	0	0	0	707.51	0	693.07	732.38
2.7718e+13	734.38	0	692.68	0	0	733.26	0	0	692.6	0	0	733.9	728.21	0	0	0	0	0	724.74	0	0	706.13	721.93	0	696.88	0	0	0	706.44	0	0	730.45	732.22	0	0	727.24	0	715.23	701.52	692.6	0	0	0	0	0	707.35	0	0	730.87
2.7776e+13	780.56	0	695.3	0	0	732.17	0	0	695.02	0	691.16	733	772.56	0	723.25	0	691.94	0	768.06	0	0	706.81	723.45	0	699.03	0	0	0	708.26	0	0	738.28	733.14	0	690.87	734.27	0	715.04	701.9	695.02	0	0	0	0	0	709.17	0	691.16	729.81
2.7834e+13	754.81	0	694.9	0	0	737.4	0	0	694.73	0	698.42	735.65	748.05	0	705.22	0	691.79	0	744.24	0	0	707.13	723.31	0	698.83	0	0	0	708.12	0	0	742.59	732.68	0	690.64	738.91	0	720.75	703.45	694.73	0	0	0	0	0	709.01	0	698.42	734.74
2.7892e+13	746.47	0	694.46	0	0	737.92	0	0	694.44	0	698.01	736.91	739.97	0	697.5	0	691.65	0	736.32	0	0	707.95	723.13	0	698.62	0	0	0	707.99	0	0	739.1	732.77	0	690.42	735.64	0	720.56	704.36	694.44	0	0	0	0	0	708.85	0	698.01	735.35
2.795e+13	741.41	0	694.07	0	0	736.81	0	0	694.13	0	696.22	736.56	735.05	0	0	0	691.51	0	731.48	0	0	707.96	722.97	0	698.42	0	0	690.03	707.86	0	0	735.92	733.01	0	690.21	732.57	0	719.06	704	694.13	0	0	0	0	0	708.69	0	696.22	734.31
2.8008e+13	737.72	0	693.74	0	0	735.31	0	0	693.81	0	693.57	735.6	731.45	0	0	0	691.37	0	727.93	0	0	707.44	722.84	0	698.22	0	0	0	707.73	0	0	733.2	733.06	0	0	729.93	0	717.34	703.12	693.81	0	0	0	0	0	708.53	0	693.57	732.87
2.8066e+13	734.78	0	693.43	0	0	733.75	0	0	693.5	0	0	734.43	728.58	0	0	0	691.22	0	725.09	0	0	706.64	722.73	0	698.02	0	0	0	707.59	0	0	730.86	732.9	0	0	727.63	0	715.64	702.01	693.5	0	0	0	0	0	708.37	0	0	731.35
2.8124e+13	779.34	0	695.99	0	0	732.82	0	0	695.89	0	691.69	733.54	771.39	0	722.65	0	693.43	0	766.92	0	0	707.28	724.22	0	700.12	0	0	0	709.37	0	0	739.68	733.77	0	692.11	735.62	0	715.74	702.38	695.89	0	0	0	0	0	710.15	0	691.69	730.44
2.8182e+13	754.98	0	695.59	0	0	738.05	0	0	695.6	0	698.76	736.32	748.19	0	705.22	0	693.28	0	744.38	0	0	707.69	724.07	0	699.92	0	0	0	709.24	0	0	743.03	733.33	0	691.9	739.34	0	721.29	704.04	695.6	0	0	0	0	0	709.99	0	698.76	735.38
2.8241e+13	746.78	0	695.17	0	0	738.47	0	0	695.3	0	698.32	737.51	740.25	0	697.64	0	693.14	0	736.58	0	0	708.5	723.9	0	699.72	0	0	690.31	709.11	0	0	739.49	733.44	0	691.69	736.02	0	721	704.89	695.3	0	0	0	0	0	709.84	0	698.32	735.88
2.8299e+13	741.77	0	694.8	0	0	737.31	0	0	694.99	0	696.53	737.11	735.37	0	0	0	693	0	731.78	0	0	708.48	723.73	0	699.52	0	0	690.51	708.98	0	0	736.31	733.68	0	691.46	732.95	0	719.47	704.5	694.99	0	0	0	0	0	709.68	0	696.53	734.8
2.8357e+13	738.1	0	694.46	0	0	735.79	0	0	694.69	0	693.97	736.13	731.8	0	0	0	692.86	0	728.26	0	0	707.94	723.6	0	699.32	0	0	0	708.85	0	0	733.6	733.73	0	691.24	730.31	0	717.75	703.59	694.69	0	0	0	0	0	709.52	0	693.97	733.34
2.8415e+13	735.17	0	694.16	0	0	734.22	0	0	694.39	0	0	734.95	728.93	0	0	0	692.72	0	725.42	0	0	707.13	723.5	0	699.12	0	0	0	708.72	0	0	731.25	733.55	0	691.03	728.01	0	716.03	702.47	694.39	0	0	0	0	0	709.36	0	0	731.81
2.8473e+13	778.25	0	696.68	0	0	733.49	690.26	0	696.72	0	692.56	734.08	770.35	0	721.81	0	694.86	0	765.9	0	0	707.73	724.97	0	701.18	0	0	0	710.46	0	0	740.98	734.39	0	693.34	736.88	0	716.45	702.83	696.72	0	0	0	0	0	711.11	0	692.56	731.07
2.8531e+13	755.14	0	696.28	0	0	738.68	0	0	696.43	0	699.12	736.98	748.33	0	705.04	0	694.72	0	744.5	0	0	708.23	724.82	0	700.98	0	0	0	710.33	0	0	743.44	733.95	0	693.12	739.75	0	721.82	704.57	696.43	0	0	0	0	0	710.95	0	699.12	736
2.8589e+13	747.08	0	695.86	0	0	738.99	0	0	696.14	0	698.54	738.08	740.52	0	697.59	0	694.58	0	736.84	0	0	709.02	724.64	0	700.79	0	0	690.72	710.2	0	0	739.88	734.1	0	692.91	736.4	0	721.43	705.37	696.14	0	0	0	0	0	710.79	0	698.54	736.4
2.8647e+13	742.11	0	695.49	0	0	737.8	0	0	695.84	0	696.74	737.64	735.69	0	0	0	694.44	0	732.08	0	0	708.99	724.48	0	700.59	0	0	690.89	710.07	0	0	736.69	734.34	0	692.69	733.32	0	719.88	704.95	695.84	0	0	0	0	0	710.64	0	696.74	735.28
2.8705e+13	738.47	0	695.17	0	0	736.26	0	0	695.54	0	694.2	736.64	732.14	0	0	0	694.29	0	728.57	0	0	708.43	724.35	0	700.39	0	0	690.04	709.94	0	0	733.98	734.38	0	692.47	730.68	0	718.13	704.02	695.54	0	0	0	0	0	710.48	0	694.2	733.8
2.8763e+13	735.55	0	694.87	0	0	734.68	0	0	695.24	0	0	735.45	729.28	0	0	0	694.15	0	725.75	0	0	707.61	724.25	0	700.2	0	0	0	709.81	0	0	731.64	734.19	0	692.25	728.39	0	716.42	702.89	695.24	0	0	0	0	0	710.32	0	0	732.26
2.8822e+13	777.28	0	697.34	0	0	734.17	691.26	0	697.53	0	693.11	734.61	769.41	0	721.23	0	696.25	0	764.99	0	0	708.16	725.69	0	702.21	0	0	0	711.52	0	0	742.17	734.98	0	694.52	738.04	0	717.17	703.24	697.53	0	0	0	0	0	712.04	0	693.11	731.71
2.888e+13	755.3	0	696.94	0	0	739.3	690.96	0	697.25	0	699.43	737.61	748.46	0	705.08	0	696.11	0	744.63	0	0	708.75	725.54	0	702.01	0	0	0	711.39	0	0	743.84	734.57	0	694.31	740.15	0	722.33	705.07	697.25	0	0	0	0	0	711.88	0	699.43	736.6
2.8938e+13	747.37	0	696.53	0	0	739.5	690.67	0	696.96	0	698.81	738.64	740.78	0	697.73	0	695.97	0	737.08	0	0	709.53	725.36	0	701.82	0	0	691.13	711.26	0	0	740.24	734.73	0	694.09	736.76	0	721.85	705.83	696.96	0	0	0	0	0	711.72	0	698.81	736.9
2.8996e+13	742.45	0	696.17	0	0	738.27	690.4	0	696.66	0	697.01	738.16	735.99	0	0	0	695.83	0	732.37	0	0	709.47	725.2	0	701.62	0	0	691.3	711.13	0	0	737.06	734.98	0	693.88	733.68	0	720.26	705.39	696.66	0	0	0	0	0	711.57	0	697.01	735.75
2.9054e+13	738.82	0	695.86	0	0	736.72	690.13	0	696.36	0	694.55	737.14	732.46	0	0	0	695.69	0	728.88	0	0	708.9	725.08	0	701.43	0	0	690.46	711	0	0	734.35	735.01	0	693.67	731.04	0	718.51	704.44	696.36	0	0	0	0	0	711.41	0	694.55	734.25
2.9112e+13	735.92	0	695.55	0	0	735.13	0	0	696.07	0	0	735.93	729.62	0	0	0	695.55	0	726.07	0	0	708.07	724.98	0	701.23	0	0	0	710.87	0	0	732.01	734.81	0	693.46	728.75	0	716.79	703.3	696.07	0	0	0	0	0	711.26	0	0	732.7
2.917e+13	776.41	0	697.98	0	0	734.86	692.22	0	698.32	0	694.08	735.15	768.56	0	720.52	0	697.6	0	764.17	0	0	708.59	726.4	0	703.2	0	0	0	712.54	0	0	743.27	735.57	0	695.66	739.12	0	717.89	703.67	698.32	0	0	0	0	0	712.94	0	694.08	732.37
2.9228e+13	755.46	0	697.57	0	0	739.89	691.94	0	698.04	0	699.97	738.23	748.59	0	704.98	0	697.46	0	744.75	0	0	709.26	726.25	0	703.01	0	0	690.23	712.41	0	0	744.23	735.16	0	695.45	740.53	0	722.82	705.6	698.04	0	0	0	0	0	712.78	0	699.97	737.18
2.9286e+13	747.66	0	697.17	0	0	740	691.67	0	697.75	0	699.23	739.19	741.03	0	697.77	0	697.33	0	737.32	0	0	710.03	726.07	0	702.82	0	0	691.68	712.28	0	0	740.6	735.36	0	695.24	737.1	0	722.25	706.32	697.75	0	0	0	0	0	712.63	0	699.23	737.38
2.9345e+13	742.78	0	696.82	0	0	738.73	691.4	0	697.46	0	697.39	738.67	736.29	0	0	0	697.19	0	732.64	0	0	709.95	725.91	0	702.63	0	0	691.81	712.16	0	0	737.41	735.6	0	695.03	734.03	0	720.64	705.85	697.46	0	0	0	0	0	712.48	0	697.39	736.2
2.9403e+13	739.17	0	696.51	0	0	737.16	691.1	0	697.16	0	694.96	737.62	732.78	0	0	0	697.05	0	729.18	0	0	709.36	725.79	0	702.44	0	0	690.95	712.03	0	0	734.71	735.62	0	694.82	731.39	0	718.88	704.89	697.16	0	0	0	0	0	712.32	0	694.96	734.68
2.9461e+13	736.27	0	696.21	0	0	735.56	690.81	0	696.87	0	0	736.4	729.94	0	0	0	696.91	0	726.37	0	0	708.52	725.69	0	702.24	0	0	0	711.9	0	0	732.37	735.42	0	694.61	729.1	0	717.15	703.74	696.87	0	0	0	0	0	712.16	0	0	733.12
2.9519e+13	775.62	0	698.6	0	0	735.55	693.18	0	699.08	0	695.04	735.68	767.8	0	720.13	0	698.91	0	763.43	0	0	709.02	727.09	0	704.17	0	0	0	713.54	0	0	744.27	736.13	0	696.77	740.11	0	718.61	704.14	699.08	0	0	0	0	0	713.81	0	695.04	733.03
2.9577e+13	755.61	0	698.19	0	0	740.46	692.91	0	698.8	0	700.52	738.84	748.71	0	705.12	0	698.77	0	744.86	0	0	709.78	726.93	0	703.98	0	0	690.76	713.41	0	0	744.59	735.75	0	696.56	740.89	0	723.3	706.12	698.8	0	0	0	0	0	713.66	0	700.52	737.75
2.9635e+13	747.93	0	697.79	0	0	740.47	692.64	0	698.52	0	699.65	739.72	741.27	0	698.02	0	698.64	0	737.55	0	0	710.52	726.75	0	703.79	0	0	692.23	713.28	0	0	740.94	735.96	0	696.36	737.44	0	722.64	706.78	698.52	0	0	0	0	0	713.51	0	699.65	737.85
2.9693e+13	743.09	0	697.45	0	0	739.17	692.34	0	698.23	0	697.78	739.16	736.57	0	0	0	698.5	0	732.91	0	0	710.42	726.6	0	703.6	0	0	692.31	713.16	0	0	737.76	736.21	0	696.15	734.36	0	721.01	706.28	698.23	0	0	0	0	0	713.36	0	697.78	736.63
2.9751e+13	739.51	0	697.16	0	0	737.59	692.06	0	697.94	0	695.39	738.09	733.08	0	0	0	698.36	0	729.46	0	0	709.81	726.48	0	703.41	0	0	691.47	713.03	0	0	735.06	736.22	0	695.94	731.73	0	719.24	705.3	697.94	0	0	0	0	0	713.2	0	695.39	735.1
2.9809e+13	736.62	0	696.86	0	0	735.98	691.78	0	697.65	0	690.64	736.86	730.26	0	0	0	698.23	0	726.68	0	0	708.96	726.38	0	703.22	0	0	0	712.9	0	0	732.72	736	0	695.73	729.44	0	717.51	704.14	697.65	0	0	0	0	0	713.05	0	690.64	733.54
2.9868e+13	774.91	0	699.2	0	0	736.24	694.12	0	699.82	0	695.81	736.22	767.11	0	719.29	0	700.18	0	762.75	0	0	709.43	727.76	0	705.11	0	0	0	714.51	0	0	745.18	736.68	0	697.85	741.02	0	719.33	704.58	699.82	0	0	0	0	0	714.67	0	695.81	733.7
2.9926e+13	755.76	0	698.8	0	0	741.02	693.84	0	699.55	0	700.71	739.42	748.83	0	704.98	0	700.05	0	744.97	0	0	710.27	727.6	0	704.92	0	0	691.22	714.38	0	0	744.94	736.32	0	697.64	741.24	0	723.76	706.6	699.55	0	0	0	0	0	714.51	0	700.71	738.3
2.9984e+13	748.2	0	698.4	0	0	740.93	693.55	0	699.27	0	699.79	740.23	741.5	0	698.04	0	699.91	0	737.77	0	0	711	727.42	0	704.74	0	0	692.58	714.25	0	0	741.27	736.55	0	697.44	737.76	0	723.02	707.21	699.27	0	0	0	0	0	714.36	0	699.79	738.31
3.0042e+13	743.4	0	698.08	0	0	739.6	693.28	0	698.98	0	697.94	739.63	736.85	0	0	0	699.78	0	733.18	0	0	710.87	727.27	0	704.55	0	0	692.64	714.13	0	0	738.09	736.8	0	697.23	734.69	0	721.36	706.68	698.98	0	0	0	0	0	714.21	0	697.94	737.06
3.01e+13	739.84	0	697.79	0	0	738	693.01	0	698.69	0	695.6	738.55	733.38	0	0	0	699.64	0	729.75	0	0	710.25	727.15	0	704.36	0	0	691.83	714	0	0	735.4	736.8	0	697.02	732.06	0	719.58	705.69	698.69	0	0	0	0	0	714.06	0	695.6	735.51
3.0158e+13	736.96	0	697.5	0	0	736.39	692.73	0	698.41	0	691.05	737.3	730.56	0	0	0	699.5	0	726.97	0	0	709.39	727.06	0	704.17	0	0	0	713.87	0	0	733.07	736.58	0	696.82	729.77	0	717.85	704.51	698.41	0	0	0	0	0	713.9	0	691.05	733.94
3.0216e+13	774.27	0	699.8	0	0	736.94	695.01	0	700.54	690.33	696.59	736.76	766.48	0	718.8	0	701.42	0	762.14	0	0	709.84	728.41	0	706.02	0	0	0	715.45	0	0	746.02	737.22	0	698.89	741.85	0	720.03	704.99	700.54	0	0	0	0	0	715.49	0	696.59	734.36
3.0274e+13	755.9	0	699.39	0	0	741.56	694.73	0	700.27	690.1	701.05	739.99	748.94	0	704.93	0	701.28	0	745.07	0	0	710.75	728.25	0	705.84	0	0	691.74	715.33	0	0	745.28	736.88	0	698.69	741.57	0	724.2	707.07	700.27	0	0	0	0	0	715.34	0	701.05	738.83
3.0332e+13	748.45	0	699	0	0	741.38	694.46	0	700	0	700.05	740.72	741.73	0	698.08	0	701.15	0	737.98	0	0	711.46	728.07	0	705.65	0	0	692.99	715.2	0	0	741.59	737.13	0	698.48	738.08	0	723.39	707.63	700	0	0	0	0	0	715.19	0	700.05	738.75
3.0391e+13	743.7	0	698.68	0	0	740.02	694.19	0	699.71	0	698.18	740.09	737.11	0	0	0	701.01	0	733.43	0	0	711.3	727.92	0	705.47	0	0	693.03	715.07	0	0	738.42	737.38	0	698.28	735	0	721.71	707.08	699.71	0	0	0	0	0	715.04	0	698.18	737.47
3.0449e+13	740.16	0	698.39	0	0	738.4	693.92	0	699.43	0	695.86	738.99	733.66	0	0	0	700.88	0	730.02	0	0	710.67	727.81	0	705.28	0	0	692.25	714.95	0	0	735.73	737.37	0	698.08	732.37	0	719.92	706.07	699.43	0	0	0	0	0	714.89	0	695.86	735.91
3.0507e+13	737.29	0	698.11	0	0	736.78	693.64	0	699.15	0	691.51	737.73	730.86	0	0	0	700.74	0	727.25	0	0	709.8	727.71	0	705.09	0	0	690.39	714.82	0	0	733.4	737.13	0	697.87	730.09	0	718.18	704.89	699.15	0	0	0	0	0	714.74	0	691.51	734.33
3.0565e+13	773.68	0	700.37	0	0	737.64	695.87	0	701.24	691.47	697.37	737.3	765.9	0	718.46	0	702.61	0	761.58	0	0	710.25	729.04	0	706.91	690.92	0	690.08	716.37	0	0	746.79	737.74	0	699.9	742.62	0	720.73	705.43	701.24	0	0	0	0	0	716.3	0	697.37	735.03
3.0623e+13	756.04	0	699.96	0	0	742.07	695.61	0	700.98	691.23	701.46	740.55	749.05	0	704.99	0	702.48	0	745.17	0	0	711.23	728.88	0	706.73	690.76	0	692.26	716.24	0	0	745.61	737.42	0	699.7	741.89	0	724.63	707.55	700.98	0	0	0	0	0	716.15	0	701.46	739.34
3.0681e+13	748.7	0	699.57	0	0	741.82	695.34	0	700.7	691	700.38	741.21	741.94	0	698.24	0	702.35	0	738.19	0	0	711.91	728.7	0	706.54	690.61	0	693.47	716.12	0	0	741.9	737.7	0	699.5	738.38	0	723.75	708.07	700.7	0	0	0	0	0	716	0	700.38	739.18
3.0739e+13	743.99	0	699.26	0	0	740.42	695.07	0	700.42	690.76	698.5	740.54	737.37	0	690.12	0	702.21	0	733.67	0	0	711.73	728.55	0	706.36	690.45	0	693.48	715.99	0	0	738.73	737.94	0	699.3	735.31	0	722.05	707.49	700.42	0	0	0	0	0	715.85	0	698.5	737.87
3.0797e+13	740.47	0	698.99	0	0	738.8	694.8	0	700.14	690.53	696.21	739.42	733.93	0	0	0	702.08	0	730.28	0	0	711.09	728.45	0	706.17	690.29	0	692.69	715.87	0	0	736.05	737.92	0	699.1	732.68	0	720.25	706.47	700.14	0	0	0	0	0	715.7	0	696.21	736.29
3.0855e+13	737.61	0	698.7	0	0	737.16	694.52	0	699.86	690.31	692.11	738.15	731.14	0	0	0	701.95	0	727.53	0	0	710.21	728.35	0	705.99	690.13	0	690.89	715.74	0	0	733.72	737.68	0	698.9	730.4	0	718.51	705.28	699.86	0	0	0	0	0	715.55	0	692.11	734.71
3.0913e+13	773.15	0	700.92	0	0	738.33	696.72	0	701.93	692.57	698.25	737.84	765.37	0	718.24	0	703.78	0	761.07	0	0	710.66	729.66	0	707.77	692.29	0	690.77	717.26	0	0	747.49	738.25	0	700.88	743.33	0	721.42	705.89	701.93	0	0	0	0	0	717.08	0	698.25	735.7
3.0972e+13	756.18	0	700.52	0	0	742.58	696.46	0	701.66	692.34	701.94	741.09	749.15	0	705.07	0	703.65	0	745.27	0	0	711.7	729.5	0	707.59	692.13	0	692.85	717.14	0	0	745.92	737.96	0	700.68	742.2	0	725.05	708.02	701.66	0	0	0	0	0	716.94	0	701.94	739.84
3.103e+13	748.95	0	700.14	0	0	742.24	696.19	0	701.39	692.11	700.76	741.68	742.15	0	698.4	0	703.51	0	738.39	0	0	712.36	729.32	0	707.41	691.97	0	694	717.01	0	0	742.2	738.25	0	700.49	738.68	0	724.1	708.48	701.39	0	0	0	0	0	716.79	0	700.76	739.6
3.1088e+13	744.27	0	699.83	0	0	740.82	695.92	0	701.11	691.88	698.84	740.97	737.62	0	690.48	0	703.38	0	733.91	0	0	712.16	729.17	0	707.23	691.82	0	693.94	716.89	0	0	739.04	738.49	0	700.29	735.6	0	722.37	707.87	701.11	0	0	0	0	0	716.64	0	698.84	738.25
3.1146e+13	740.77	0	699.57	0	0	739.17	695.66	0	700.83	691.65	696.56	739.83	734.2	0	0	0	703.25	0	730.54	0	0	711.5	729.07	0	707.04	691.66	0	693.13	716.76	0	0	736.35	738.46	0	700.09	732.98	0	720.57	706.84	700.83	0	0	0	0	0	716.49	0	696.56	736.67
3.1204e+13	737.93	0	699.28	0	0	737.54	695.39	0	700.56	691.43	692.71	738.55	731.42	0	0	0	703.12	0	727.79	0	0	710.61	728.98	0	706.86	691.51	0	691.39	716.64	0	0	734.03	738.21	0	699.89	730.7	0	718.83	705.65	700.56	0	0	0	0	0	716.34	0	692.71	735.07
3.1262e+13	772.66	0	701.47	0	0	739.01	697.54	0	702.59	693.64	699.19	738.38	764.89	0	717.79	0	704.91	0	760.59	0	0	711.05	730.27	0	708.61	693.62	0	691.46	718.13	0	0	748.13	738.74	0	701.83	743.98	0	722.09	706.32	702.59	0	0	0	0	0	717.85	0	699.19	736.36
3.132e+13	756.31	0	701.06	0	0	743.06	697.28	0	702.33	693.42	702.44	741.61	749.25	0	705.02	0	704.78	0	745.36	0	0	712.16	730.1	0	708.43	693.47	0	693.45	718	0	0	746.22	738.48	0	701.64	742.5	0	725.45	708.47	702.33	0	0	0	0	0	717.7	0	702.44	740.32
3.1378e+13	749.18	0	700.69	0	0	742.64	697.01	0	702.06	693.19	701.15	742.13	742.36	0	698.46	0	704.65	0	738.58	0	0	712.79	729.92	0	708.25	693.31	0	694.49	717.88	0	0	742.49	738.79	0	701.44	738.96	0	724.44	708.89	702.06	0	0	0	0	0	717.55	0	701.15	740
3.1436e+13	744.55	0	700.4	0	0	741.2	696.75	0	701.78	692.96	699.19	741.4	737.86	0	690.65	0	704.51	0	734.14	0	0	712.57	729.77	0	708.07	693.16	0	694.4	717.76	0	0	739.33	739.02	0	701.25	735.89	0	722.69	708.26	701.78	0	0	0	0	0	717.41	0	699.19	738.63
3.1495e+13	741.06	0	700.13	0	0	739.54	696.49	0	701.5	692.74	696.91	740.24	734.46	0	0	0	704.38	0	730.79	0	0	711.89	729.67	0	707.89	693	0	693.61	717.63	0	0	736.65	738.99	0	701.05	733.28	0	720.88	707.22	701.5	0	0	0	0	0	717.26	0	696.91	737.03
3.1553e+13	738.23	0	699.85	0	0	737.9	696.22	0	701.23	692.51	693.31	738.95	731.69	0	0	0	704.25	0	728.05	0	0	711	729.58	0	707.71	692.85	0	691.92	717.51	0	0	734.33	738.72	0	700.85	731	0	719.14	706.02	701.23	0	0	0	0	0	717.11	0	693.31	735.43
3.1611e+13	772.21	0	702	0	0	739.69	698.33	690.87	703.24	694.68	699.73	738.92	764.44	0	716.83	0	706.01	0	760.16	0	0	711.45	730.85	0	709.43	694.92	0	692.1	718.97	0	0	748.72	739.23	0	702.76	744.57	0	722.75	706.78	703.24	0	0	0	0	0	718.59	690.24	699.73	737.01
3.1669e+13	756.43	0	701.6	0	0	743.53	698.08	690.74	702.98	694.46	702.55	742.13	749.35	0	704.77	0	705.88	0	745.45	0	0	712.61	730.68	0	709.25	694.76	0	693.88	718.85	0	0	746.5	738.99	0	702.57	742.78	0	725.85	708.93	702.98	0	0	0	0	0	718.44	690	702.55	740.79
3.1727e+13	749.41	0	701.23	0	0	743.04	697.82	690.6	702.71	694.23	701.24	742.57	742.55	0	698.38	0	705.75	0	738.77	0	0	713.22	730.5	0	709.07	694.61	0	694.8	718.73	0	0	742.77	739.32	0	702.37	739.23	0	724.76	709.29	702.71	0	0	0	0	0	718.3	0	701.24	740.39
3.1785e+13	744.81	0	700.94	0	0	741.57	697.56	690.47	702.43	694.01	699.3	741.81	738.09	0	690.72	0	705.62	0	734.37	0	0	712.97	730.36	0	708.89	694.46	0	694.69	718.61	0	0	739.61	739.55	0	702.18	736.17	0	723	708.63	702.43	0	0	0	0	0	718.15	0	699.3	738.99
3.1843e+13	741.34	0	700.69	0	0	739.9	697.3	690.33	702.16	693.79	697.05	740.63	734.71	0	0	0	705.49	0	731.03	0	0	712.28	730.27	0	708.71	694.3	0	693.9	718.48	0	0	736.94	739.5	0	701.98	733.56	0	721.19	707.58	702.16	0	0	0	0	0	718	0	697.05	737.38
3.1901e+13	738.53	0	700.41	0	0	738.25	697.03	690.18	701.89	693.57	693.58	739.33	731.95	0	0	0	705.36	0	728.31	0	0	711.38	730.18	0	708.53	694.15	0	692.28	718.36	0	0	734.63	739.22	0	701.79	731.28	0	719.44	706.37	701.89	0	0	0	0	0	717.86	0	693.58	735.78
3.1959e+13	771.8	0	702.53	0	0	740.36	699.11	692.27	703.87	695.69	700.39	739.46	764.02	0	716.5	0	707.08	0	759.75	0	0	711.85	731.42	0	710.22	696.17	0	692.62	719.8	0	0	749.27	739.7	0	703.66	745.12	0	723.39	707.21	703.87	0	0	0	0	0	719.31	691.27	700.39	737.65
3.2018e+13	756.55	0	702.12	0	0	743.99	698.85	692.13	703.61	695.47	702.87	742.63	749.44	0	704.8	0	706.95	0	745.53	0	0	713.06	731.25	0	710.04	696.02	0	694.3	719.67	0	0	746.78	739.49	0	703.47	743.06	0	726.23	709.36	703.61	0	0	0	0	0	719.17	690.99	702.87	741.24
3.2076e+13	749.63	0	701.76	0	0	743.42	698.6	691.99	703.34	695.25	701.5	743	742.74	0	698.49	0	706.82	0	738.94	0	0	713.63	731.07	0	709.86	695.86	0	695.18	719.55	0	0	743.04	739.84	0	703.28	739.5	0	725.08	709.67	703.34	0	0	0	0	0	719.02	690.74	701.5	740.77
3.2134e+13	745.07	0	701.48	0	0	741.92	698.34	691.85	703.07	695.03	699.55	742.21	738.31	0	691.02	0	706.69	0	734.58	0	0	713.37	730.94	0	709.69	695.71	0	695.05	719.43	0	0	739.89	740.06	0	703.08	736.44	0	723.31	708.99	703.07	0	0	0	0	0	718.88	690.49	699.55	739.35
3.2192e+13	741.62	0	701.23	0	0	740.25	698.08	691.71	702.8	694.81	697.32	741.02	734.95	0	0	0	706.56	0	731.27	0	0	712.66	730.84	0	709.51	695.56	0	694.26	719.31	0	0	737.22	740	0	702.89	733.83	0	721.48	707.92	702.8	0	0	0	0	0	718.73	690.25	697.32	737.73
3.225e+13	738.81	0	700.95	0	0	738.59	697.82	691.57	702.54	694.59	693.98	739.71	732.2	0	0	0	706.43	0	728.55	0	0	711.75	730.75	0	709.33	695.41	0	692.75	719.19	0	0	734.91	739.71	0	702.7	731.56	0	719.73	706.71	702.54	0	0	0	0	0	718.58	690.01	693.98	736.11
3.2308e+13	771.41	0	703.04	0	0	741.01	699.86	693.62	704.48	696.67	701.15	740	763.64	0	716.04	0	708.11	0	759.37	0	0	712.24	731.98	0	710.99	697.38	0	693.17	720.6	0	0	749.77	740.16	0	704.53	745.63	0	724.01	707.65	704.48	0	0	0	0	0	720.02	692.23	701.15	738.28
3.2366e+13	756.67	0	702.63	0	0	744.43	699.61	693.49	704.23	696.45	703.22	743.11	749.53	0	704.7	0	707.99	0	745.61	0	0	713.5	731.81	0	710.81	697.23	0	694.82	720.48	0	0	747.04	739.99	0	704.34	743.32	0	726.59	709.79	704.23	0	0	0	0	0	719.87	691.98	703.22	741.67
3.2424e+13	749.84	0	702.27	0	0	743.79	699.36	693.35	703.96	696.23	701.77	743.42	742.92	0	698.49	0	707.86	0	739.11	0	0	714.04	731.63	0	710.64	697.08	0	695.63	720.36	0	0	743.3	740.34	0	704.15	739.75	0	725.39	710.05	703.96	0	0	0	0	0	719.73	691.74	701.77	741.14
3.2482e+13	745.32	0	702	0	0	742.27	699.1	693.22	703.69	696.02	699.79	742.6	738.53	0	691.13	0	707.73	0	734.79	0	0	713.75	731.5	0	710.46	696.93	0	695.44	720.23	0	0	740.16	740.56	0	703.96	736.7	0	723.6	709.35	703.69	0	0	0	0	0	719.59	691.5	699.79	739.69
3.2541e+13	741.89	0	701.75	0	0	740.59	698.85	693.08	703.42	695.8	697.56	741.39	735.18	0	0	0	707.6	0	731.49	0	0	713.03	731.4	0	710.29	696.78	0	694.63	720.11	0	0	737.5	740.49	0	703.77	734.1	0	721.77	708.27	703.42	0	0	0	0	0	719.44	691.25	697.56	738.06
3.2599e+13	739.09	0	701.48	0	0	738.92	698.59	692.95	703.16	695.58	694.3	740.07	732.45	0	0	0	707.47	0	728.79	0	0	712.11	731.32	0	710.11	696.63	0	693.16	719.99	0	0	735.19	740.19	0	703.58	731.83	0	720.02	707.05	703.16	0	0	0	0	0	719.29	690.99	694.3	736.44
3.2657e+13	771.06	0	703.53	0	0	741.65	700.6	694.95	705.08	697.62	701.85	740.54	763.28	0	715.82	0	709.12	0	759.02	0	0	712.64	732.53	0	711.74	698.56	0	693.68	721.38	0	0	750.23	740.61	0	705.38	746.11	0	724.62	708.1	705.08	0	0	0	0	0	720.7	693.2	701.85	738.9
3.2715e+13	756.78	0	703.12	0	0	744.86	700.35	694.81	704.83	697.4	703.56	743.58	749.62	0	704.75	0	709	0	745.69	0	0	713.92	732.35	0	711.56	698.42	0	695.3	721.26	0	0	747.29	740.47	0	705.19	743.57	0	726.95	710.2	704.83	0	0	0	0	0	720.56	692.96	703.56	742.1
3.2773e+13	750.04	0	702.77	0	0	744.15	700.1	694.68	704.57	697.19	702.03	743.83	743.1	0	698.62	0	708.87	0	739.28	0	0	714.44	732.17	0	711.39	698.27	0	696.04	721.14	0	0	743.56	740.83	0	705.01	740	0	725.7	710.41	704.57	0	0	0	0	0	720.42	692.72	702.03	741.49
3.2831e+13	745.56	0	702.51	0	0	742.61	699.84	694.54	704.3	696.98	700.03	742.97	738.74	0	691.46	0	708.74	0	734.99	0	0	714.13	732.04	0	711.22	698.12	0	695.8	721.02	0	0	740.42	741.04	0	704.82	736.95	0	723.89	709.68	704.3	0	0	0	0	0	720.28	692.47	700.03	740.02
3.2889e+13	742.15	0	702.27	0	0	740.92	699.59	694.41	704.03	696.76	697.8	741.75	735.41	0	0	0	708.61	0	731.71	0	0	713.39	731.95	0	711.04	697.97	0	694.97	720.9	0	0	737.76	740.97	0	704.63	734.36	0	722.05	708.59	704.03	0	0	0	0	0	720.13	692.21	697.8	738.38
3.2947e+13	739.36	0	702	0	0	739.25	699.34	694.27	703.78	696.54	694.64	740.42	732.68	0	0	0	708.49	0	729.02	0	0	712.46	731.87	0	710.87	697.82	0	693.52	720.78	0	0	735.45	740.66	0	704.44	732.09	0	720.3	707.36	703.78	0	0	0	0	0	719.98	691.96	694.64	736.76
3.3005e+13	770.72	0	704.01	0	0	742.28	701.31	696.23	705.66	698.54	702.54	741.07	762.94	691.2	715.69	0	710.11	0	758.69	0	0	713.02	733.06	0	712.47	699.71	0	694.2	722.14	0	0	750.65	741.04	0	706.21	746.54	0	725.2	708.51	705.66	0	0	0	0	0	721.37	694.13	702.54	739.51
3.3063e+13	756.89	0	703.61	0	0	745.27	701.06	696.09	705.41	698.33	703.94	744.04	749.7	691.06	704.88	0	709.98	0	745.76	0	0	714.34	732.88	0	712.3	699.56	0	695.79	722.02	0	0	747.54	740.94	0	706.02	743.81	0	727.3	710.58	705.41	0	0	0	0	0	721.23	693.9	703.94	742.51
3.3122e+13	750.24	0	703.26	0	0	744.5	700.81	695.96	705.15	698.12	702.34	744.22	743.27	690.91	698.8	0	709.85	0	739.44	0	0	714.82	732.7	0	712.12	699.42	0	696.46	721.9	0	0	743.8	741.32	0	705.84	740.24	0	725.99	710.75	705.15	0	0	0	0	0	721.09	693.66	702.34	741.84
3.318e+13	745.79	0	703	0	0	742.94	700.57	695.82	704.89	697.91	700.32	743.34	738.94	690.76	691.83	0	709.73	0	735.19	0	0	714.48	732.57	0	711.95	699.27	0	696.18	721.78	0	0	740.67	741.52	0	705.65	737.2	0	724.17	710	704.89	0	0	0	0	0	720.95	693.41	700.32	740.35
3.3238e+13	742.39	0	702.76	0	0	741.23	700.32	695.69	704.62	697.69	698.1	742.1	735.63	690.61	0	0	709.6	0	731.93	0	0	713.74	732.49	0	711.78	699.12	0	695.36	721.66	0	0	738.02	741.43	0	705.46	734.61	0	722.33	708.9	704.62	0	0	0	0	0	720.8	693.16	698.1	738.7
3.3296e+13	739.61	0	702.5	0	0	739.56	700.07	695.56	704.37	697.48	695.03	740.77	732.91	690.47	0	0	709.47	0	729.24	0	0	712.8	732.4	0	711.6	698.98	0	693.93	721.54	0	0	735.71	741.11	0	705.28	732.35	0	720.57	707.67	704.37	0	0	0	0	0	720.66	692.92	695.03	737.07
3.3354e+13	770.41	0	704.48	0	0	742.89	702	697.47	706.23	699.44	702.86	741.6	762.63	692.52	715.48	690.88	711.06	0	758.39	0	0	713.39	733.58	0	713.18	700.83	0	694.7	722.88	0	0	751.05	741.47	0	707.01	746.95	0	725.76	708.93	706.23	0	0	0	0	0	722.02	695.05	702.86	740.1
3.3412e+13	756.99	0	704.07	0	0	745.67	701.76	697.34	705.98	699.23	704.1	744.49	749.78	692.38	704.89	690.67	710.94	0	745.83	0	0	714.74	733.4	0	713.01	700.68	0	696.2	722.76	0	0	747.77	741.4	0	706.83	744.05	0	727.62	710.97	705.98	0	0	0	0	0	721.88	694.81	704.1	742.9
3.347e+13	750.43	0	703.74	0	0	744.84	701.51	697.21	705.72	699.02	702.5	744.61	743.43	692.23	698.86	690.46	710.81	0	739.59	0	0	715.19	733.22	0	712.84	700.53	0	696.78	722.64	0	0	744.04	741.79	0	706.64	740.47	0	726.27	711.09	705.72	0	0	0	0	0	721.74	694.56	702.5	742.17
3.3528e+13	746.01	0	703.48	0	0	743.26	701.27	697.07	705.46	698.81	700.48	743.7	739.14	692.07	691.98	690.25	710.69	0	735.37	0	0	714.83	733.09	0	712.67	700.39	0	696.49	722.52	0	0	740.91	741.98	0	706.46	737.44	0	724.43	710.32	705.46	0	0	0	0	0	721.6	694.32	700.48	740.66
3.3586e+13	742.63	0	703.25	0	0	741.54	701.02	696.94	705.2	698.6	698.29	742.45	735.84	691.93	0	690.04	710.56	0	732.13	0	0	714.07	733.01	0	712.49	700.24	0	695.66	722.4	0	0	738.26	741.88	0	706.27	734.85	0	722.59	709.2	705.2	0	0	0	0	0	721.46	694.08	698.29	739
3.3645e+13	739.86	0	702.98	0	0	739.87	700.77	696.81	704.95	698.39	695.3	741.1	733.14	691.78	0	0	710.43	0	729.46	0	0	713.13	732.93	0	712.32	700.1	0	694.25	722.28	0	0	735.97	741.55	0	706.09	732.6	0	720.83	707.96	704.95	0	0	0	0	0	721.31	693.84	695.3	737.37
3.3703e+13	770.11	0	704.93	0	0	743.48	702.68	698.68	706.78	700.31	703.42	742.12	762.34	693.8	715.29	691.98	711.99	0	758.1	0	0	713.77	734.08	0	713.87	701.91	0	695.17	723.6	0	0	751.42	741.89	0	707.79	747.32	0	726.3	709.35	706.78	0	0	0	0	0	722.66	695.93	703.42	740.68
3.3761e+13	757.08	0	704.53	0	0	746.06	702.44	698.55	706.54	700.11	704.42	744.92	749.85	693.65	704.93	691.77	711.87	0	745.89	0	0	715.13	733.9	0	713.7	701.76	0	696.63	723.48	0	0	748	741.85	0	707.61	744.27	0	727.94	711.35	706.54	0	0	0	0	0	722.52	695.69	704.42	743.29
3.3819e+13	750.61	0	704.2	0	0	745.17	702.19	698.42	706.28	699.9	702.76	744.98	743.59	693.51	698.98	691.56	711.74	0	739.74	0	0	715.55	733.72	0	713.53	701.62	0	697.16	723.37	0	0	744.26	742.25	0	707.43	740.69	0	726.54	711.42	706.28	0	0	0	0	0	722.38	695.45	702.76	742.5
3.3877e+13	746.23	0	703.95	0	0	743.57	701.95	698.29	706.02	699.69	700.74	744.04	739.33	693.36	692.34	691.35	711.62	0	735.56	0	0	715.17	733.6	0	713.36	701.48	0	696.84	723.25	0	0	741.15	742.43	0	707.25	737.67	0	724.69	710.63	706.02	0	0	0	0	0	722.24	695.21	700.74	740.97
3.3935e+13	742.86	0	703.72	0	0	741.85	701.71	698.15	705.76	699.48	698.55	742.78	736.05	693.22	0	691.14	711.49	0	732.33	0	0	714.4	733.52	0	713.19	701.33	0	696	723.13	0	0	738.51	742.32	0	707.06	735.09	0	722.84	709.51	705.76	0	0	0	0	0	722.09	694.98	698.55	739.3
3.3993e+13	740.1	0	703.46	0	0	740.17	701.46	698.02	705.51	699.27	695.66	741.43	733.36	693.07	0	690.91	711.37	0	729.67	0	0	713.45	733.44	0	713.02	701.19	0	694.64	723.01	0	0	736.21	741.99	0	706.88	732.84	0	721.09	708.26	705.51	0	0	0	0	0	721.95	694.74	695.66	737.66
3.4051e+13	769.83	0	705.38	0	0	744.06	703.34	699.85	707.32	701.16	704.14	742.63	762.06	695.05	714.43	693.04	712.9	0	757.83	0	0	714.14	734.57	0	714.55	702.96	0	695.72	724.31	0	0	751.76	742.3	0	708.55	747.67	0	726.82	709.78	707.32	690.37	0	0	0	0	723.27	696.78	704.14	741.24
3.4109e+13	757.16	0	704.98	0	0	746.44	703.1	699.72	707.08	700.96	704.78	745.34	749.92	694.9	704.64	692.83	712.77	0	745.96	0	0	715.52	734.39	0	714.38	702.82	0	697.13	724.19	0	0	748.21	742.29	0	708.37	744.49	0	728.25	711.73	707.08	690.17	0	0	0	0	723.14	696.55	704.78	743.66
3.4168e+13	750.78	0	704.65	0	0	745.49	702.86	699.59	706.82	700.75	703.03	745.35	743.74	694.76	698.84	692.63	712.65	0	739.89	0	0	715.91	734.21	0	714.21	702.67	0	697.58	724.07	0	0	744.48	742.7	0	708.19	740.91	0	726.81	711.76	706.82	0	0	0	0	0	723	696.31	703.03	742.81
3.4226e+13	746.43	0	704.41	0	0	743.87	702.62	699.46	706.56	700.54	700.97	744.38	739.51	694.61	692.22	692.42	712.53	0	735.73	0	0	715.51	734.1	0	714.04	702.53	0	697.2	723.95	0	0	741.38	742.87	0	708.01	737.89	0	724.95	710.95	706.56	0	0	0	0	0	722.86	696.08	700.97	741.26
3.4284e+13	743.08	0	704.18	0	0	742.14	702.37	699.33	706.31	700.34	698.77	743.11	736.25	694.46	0	692.2	712.4	0	732.53	0	0	714.73	734.02	0	713.87	702.39	0	696.34	723.84	0	0	738.74	742.75	0	707.83	735.32	0	723.09	709.82	706.31	0	0	0	0	0	722.72	695.84	698.77	739.59
3.4342e+13	740.33	0	703.92	0	0	740.45	702.13	699.2	706.06	700.13	695.92	741.75	733.57	694.32	0	691.99	712.28	0	729.87	0	0	713.77	733.94	0	713.7	702.24	0	695	723.72	0	0	736.45	742.4	0	707.65	733.07	0	721.34	708.57	706.06	0	0	0	0	0	722.57	695.6	695.92	737.94
3.44e+13	769.56	0	705.81	0	0	744.62	703.98	700.99	707.85	701.99	704.62	743.14	761.8	696.25	714.33	694.07	713.78	0	757.57	0	0	714.52	735.05	0	715.2	703.98	0	696.16	724.99	0	0	752.07	742.7	0	709.3	748	0	727.32	710.21	707.85	691.47	690.34	0	0	0	723.88	697.61	704.62	741.79
3.4458e+13	757.25	0	705.41	0	0	746.8	703.74	700.87	707.61	701.78	705.02	745.76	749.99	696.11	704.71	693.86	713.66	0	746.02	0	0	715.9	734.87	0	715.04	703.84	0	697.55	724.87	0	0	748.42	742.73	0	709.12	744.69	0	728.55	712.11	707.61	691.27	690.09	0	0	0	723.74	697.38	705.02	744.02
3.4516e+13	750.94	0	705.1	0	0	745.8	703.5	700.74	707.35	701.58	703.23	745.7	743.88	695.96	698.96	693.66	713.53	0	740.02	0	0	716.26	734.69	0	714.87	703.7	0	697.92	724.76	0	0	744.7	743.13	0	708.94	741.12	0	727.07	712.09	707.35	691.06	0	0	0	0	723.6	697.15	703.23	743.12
3.4574e+13	746.63	0	704.86	0	0	744.16	703.26	700.61	707.09	701.37	701.17	744.71	739.69	695.82	692.48	693.45	713.41	0	735.9	0	0	715.84	734.58	0	714.7	703.56	0	697.52	724.64	0	0	741.6	743.3	0	708.76	738.11	0	725.2	711.25	707.09	690.85	0	0	0	0	723.46	696.92	701.17	741.55
3.4632e+13	743.3	0	704.64	0	0	742.42	703.02	700.48	706.84	701.17	698.97	743.42	736.45	695.68	0	693.24	713.29	0	732.71	0	0	715.05	734.51	0	714.53	703.42	0	696.64	724.52	0	0	738.97	743.17	0	708.58	735.54	0	723.34	710.1	706.84	690.64	0	0	0	0	723.32	696.68	698.97	739.87
3.469e+13	746.72	0	706.6	0	0	740.18	704.83	702.23	708.59	702.99	695.8	741.95	739.14	697.56	0	695.27	714.76	0	735.02	0	0	715.17	735.66	0	716.01	705.12	0	697.28	725.78	0	0	734.93	743.72	0	710.19	731.64	0	721.12	709.78	708.59	692.75	691.5	0	0	0	724.6	698.65	695.8	737.74
3.4749e+13	769.31	0	706.24	0	0	745.16	704.6	702.1	708.36	702.79	705.2	743.64	761.56	697.42	713.88	695.07	714.64	0	757.33	0	0	714.89	735.52	0	715.84	704.98	0	696.61	725.66	0	0	752.37	743.09	0	710.02	748.31	0	727.81	710.61	708.36	692.55	691.24	0	0	0	724.47	698.42	705.2	742.32
3.4807e+13	757.32	0	705.84	0	0	747.15	704.36	701.98	708.12	702.59	705.31	746.15	750.05	697.28	704.59	694.87	714.52	0	746.08	0	0	716.28	735.34	0	715.68	704.84	0	697.97	725.54	0	0	748.62	743.15	0	709.84	744.89	0	728.85	712.45	708.12	692.35	690.99	0	0	0	724.33	698.19	705.31	744.37
3.4865e+13	751.1	0	705.53	0	0	746.11	704.13	701.85	707.87	702.38	703.45	746.04	744.03	697.14	698.94	694.67	714.39	0	740.16	0	0	716.6	735.16	0	715.51	704.7	0	698.3	725.43	0	0	744.9	743.56	0	709.66	741.32	0	727.32	712.39	707.87	692.14	690.73	0	0	0	724.19	697.96	703.45	743.42
3.4923e+13	746.82	0	705.3	0	0	744.45	703.89	701.72	707.61	702.18	701.37	745.03	739.86	697	692.6	694.46	714.27	0	736.07	0	0	716.16	735.05	0	715.35	704.56	0	697.85	725.31	0	0	741.81	743.72	0	709.48	738.32	0	725.44	711.53	707.61	691.93	690.49	0	0	0	724.06	697.73	701.37	741.83
3.4981e+13	743.5	0	705.08	0	0	742.7	703.66	701.59	707.36	701.98	699.17	743.73	736.64	696.85	0	694.25	714.15	0	732.89	0	0	715.35	734.98	0	715.18	704.42	0	696.95	725.2	0	0	739.19	743.58	0	709.3	735.75	0	723.58	710.38	707.36	691.73	690.23	0	0	0	723.91	697.5	699.17	740.14
3.5039e+13	773.19	0	707.02	0	0	740.43	705.44	703.31	709.09	703.77	696.02	742.22	763.88	698.7	704.66	696.24	715.6	0	758.7	0	0	715.44	736.12	0	716.63	706.09	0	697.54	726.43	0	0	735.17	744.09	0	710.9	731.87	0	721.33	710.02	709.09	693.79	692.39	0	0	0	725.18	699.43	696.02	737.99
3.5097e+13	769.08	0	706.65	0	0	745.69	705.21	703.18	708.86	703.57	705.63	744.13	761.33	698.56	713.72	696.04	715.48	0	757.1	0	0	715.25	735.98	0	716.47	705.95	0	697.04	726.31	0	0	752.64	743.47	0	710.72	748.59	0	728.27	711.01	708.86	693.59	692.13	0	0	0	725.04	699.21	705.63	742.83
3.5155e+13	757.39	0	706.26	0	0	747.5	704.97	703.06	708.62	703.37	705.57	746.54	750.12	698.42	704.63	695.84	715.35	0	746.13	0	0	716.64	735.79	0	716.3	705.81	0	698.37	726.2	0	0	748.81	743.57	0	710.54	745.08	0	729.13	712.79	708.62	693.39	691.88	0	0	0	724.91	698.98	705.57	744.7
3.5213e+13	751.25	0	705.95	0	0	746.4	704.74	702.93	708.37	703.17	703.67	746.38	744.16	698.28	699.04	695.64	715.23	0	740.29	0	0	716.93	735.62	0	716.14	705.67	0	698.64	726.08	0	0	745.1	743.98	0	710.37	741.52	0	727.56	712.69	708.37	693.19	691.63	0	0	0	724.77	698.76	703.67	743.71
3.5272e+13	747	0	705.73	0	0	744.72	704.51	702.8	708.12	702.97	701.58	745.34	740.03	698.14	692.89	695.44	715.11	0	736.23	0	0	716.47	735.52	0	715.97	705.53	0	698.16	725.97	0	0	742.02	744.13	0	710.19	738.52	0	725.67	711.81	708.12	692.98	691.38	0	0	0	724.63	698.53	701.58	742.1
3.533e+13	743.7	0	705.51	0	0	742.97	704.27	702.67	707.87	702.77	699.39	744.03	736.82	698	0	695.23	714.99	0	733.07	0	0	715.65	735.44	0	715.81	705.39	0	697.26	725.85	0	0	739.4	743.98	0	710.01	735.96	0	723.81	710.65	707.87	692.78	691.12	0	0	0	724.49	698.3	699.39	740.4
3.5388e+13	792.15	0	707.43	0	0	740.67	706.03	704.36	709.58	704.52	696.37	742.49	783.03	699.81	717.08	697.18	716.41	0	777.71	0	0	715.7	736.57	0	717.24	707.03	0	697.82	727.07	0	0	735.58	744.46	0	711.58	732.24	0	721.54	710.25	709.58	694.8	693.25	0	0	0	725.73	700.2	696.37	738.23
3.5446e+13	768.85	0	707.06	0	0	746.2	705.8	704.23	709.35	704.33	706.22	744.62	761.11	699.67	713.69	696.99	716.29	0	756.88	0	0	715.61	736.43	0	717.07	706.89	0	697.52	726.95	0	0	752.9	743.84	0	711.4	748.85	0	728.72	711.4	709.35	694.6	693	0	0	0	725.6	699.97	706.22	743.33
3.5504e+13	757.46	0	706.66	0	0	747.83	705.57	704.11	709.11	704.13	705.94	746.92	750.17	699.53	704.76	696.79	716.17	0	746.18	0	0	716.99	736.24	0	716.91	706.75	0	698.84	726.83	0	0	749	743.97	0	711.23	745.26	0	729.4	713.13	709.11	694.4	692.75	0	0	0	725.47	699.75	705.94	745.03
3.5562e+13	751.39	0	706.37	0	0	746.68	705.34	703.98	708.86	703.93	703.99	746.7	744.29	699.39	699.23	696.59	716.05	0	740.41	0	0	717.25	736.07	0	716.75	706.61	0	699.04	726.72	0	0	745.3	744.39	0	711.05	741.71	0	727.8	712.99	708.86	694.2	692.5	0	0	0	725.33	699.53	703.99	743.99
3.562e+13	747.18	0	706.15	0	0	744.99	705.11	703.85	708.61	703.74	701.87	745.64	740.19	699.25	693.25	696.39	715.93	0	736.38	0	0	716.77	735.97	0	716.59	706.47	0	698.53	726.6	0	0	742.22	744.53	0	710.88	738.72	0	725.9	712.1	708.61	694	692.25	0	0	0	725.19	699.3	701.87	742.37
3.5678e+13	743.9	0	705.93	0	0	743.23	704.87	703.73	708.37	703.54	699.68	744.32	737	699.11	0	696.19	715.81	0	733.24	0	0	715.94	735.9	0	716.42	706.34	0	697.62	726.49	0	0	739.61	744.36	0	710.7	736.17	0	724.03	710.93	708.37	693.8	692	0	0	0	725.05	699.08	699.68	740.66
3.5736e+13	802.73	0	707.82	0	0	740.91	706.61	705.38	710.05	705.26	696.75	742.75	794.4	700.88	727.68	698.1	717.2	0	789.46	0	0	715.95	737.01	0	717.83	707.94	0	698.15	727.68	0	0	736.26	744.82	0	712.24	732.86	0	721.75	710.5	710.05	695.78	694.08	0	0	0	726.28	700.94	696.75	738.46
3.5795e+13	768.64	0	707.45	0	0	746.69	706.38	705.25	709.83	705.07	706.37	745.09	760.9	700.74	713.61	697.9	717.08	0	756.67	0	0	715.97	736.86	0	717.67	707.8	0	697.96	727.57	0	0	753.14	744.2	0	712.07	749.1	0	729.14	711.82	709.83	695.58	693.84	0	0	0	726.15	700.72	706.37	743.82
3.5853e+13	757.53	0	707.06	0	0	748.14	706.15	705.13	709.59	704.87	706.08	747.28	750.23	700.61	704.84	697.71	716.96	0	746.23	0	0	717.34	736.67	0	717.51	707.67	0	699.21	727.45	0	0	749.18	744.37	0	711.9	745.44	0	729.66	713.48	709.59	695.39	693.59	0	0	0	726.01	700.5	706.08	745.35
3.5911e+13	751.53	0	706.77	0	0	746.96	705.92	705	709.34	704.68	704.15	747.01	744.42	700.47	699.35	697.51	716.84	0	740.53	0	0	717.57	736.5	0	717.34	707.53	0	699.36	727.34	0	0	745.48	744.79	0	711.72	741.89	0	728.03	713.29	709.34	695.19	693.34	0	0	0	725.88	700.28	704.15	744.26
3.5969e+13	747.35	0	706.56	0	0	745.25	705.69	704.88	709.09	704.48	702.05	745.93	740.35	700.33	693.55	697.31	716.72	0	736.53	0	0	717.07	736.41	0	717.18	707.39	0	698.83	727.23	0	0	742.42	744.92	0	711.55	738.91	0	726.12	712.38	709.09	694.99	693.1	0	0	0	725.74	700.05	702.05	742.62
3.6027e+13	744.09	0	706.35	0	0	743.49	705.46	704.75	708.85	704.28	699.88	744.6	737.17	700.19	0	697.11	716.6	0	733.4	0	0	716.23	736.34	0	717.02	707.26	0	697.91	727.11	0	0	739.81	744.74	0	711.38	736.36	0	724.25	711.21	708.85	694.79	692.85	0	0	0	725.6	699.83	699.88	740.91
3.6085e+13	807.64	0	708.21	0	0	741.15	707.17	706.37	710.52	705.98	697.17	743	799.73	701.93	735.14	698.99	717.98	0	795.06	0	0	716.21	737.43	0	718.41	708.83	0	698.41	728.29	0	0	737.26	745.17	0	712.89	733.76	0	721.98	710.74	710.52	696.73	694.89	0	0	0	726.81	701.66	697.17	738.69
3.6143e+13	768.44	0	707.84	0	0	747.17	706.94	706.25	710.29	705.79	706.86	745.55	760.7	701.79	713.52	698.8	717.86	0	756.48	0	0	716.33	737.29	0	718.25	708.7	0	698.4	728.17	0	0	753.37	744.56	0	712.72	749.34	0	729.56	712.22	710.29	696.54	694.65	0	0	0	726.68	701.44	706.86	744.28
3.6201e+13	757.6	0	707.46	0	0	748.45	706.71	706.12	710.06	705.59	706.4	747.64	750.28	701.65	704.89	698.6	717.74	0	746.28	0	0	717.69	737.09	0	718.09	708.56	0	699.63	728.06	0	0	749.35	744.76	0	712.55	745.61	0	729.92	713.82	710.06	696.34	694.41	0	0	0	726.55	701.23	706.4	745.66
3.6259e+13	751.67	0	707.17	0	0	747.22	706.49	706	709.81	705.4	704.42	747.32	744.54	701.52	699.44	698.41	717.62	0	740.64	0	0	717.89	736.93	0	717.92	708.42	0	699.73	727.95	0	0	745.66	745.17	0	712.38	742.07	0	728.25	713.59	709.81	696.15	694.17	0	0	0	726.41	701.01	704.42	744.52
3.6318e+13	747.51	0	706.97	0	0	745.5	706.26	705.88	709.56	705.21	702.3	746.22	740.5	701.38	693.66	698.21	717.5	0	736.67	0	0	717.37	736.84	0	717.76	708.29	0	699.17	727.83	0	0	742.6	745.29	0	712.2	739.09	0	726.33	712.67	709.56	695.95	693.92	0	0	0	726.28	700.79	702.3	742.87
3.6376e+13	744.27	0	706.76	0	0	743.73	706.03	705.75	709.33	705.01	700.12	744.87	737.34	701.24	0	698.01	717.38	0	733.56	0	0	716.52	736.77	0	717.6	708.15	0	698.23	727.72	0	0	740.01	745.11	0	712.03	736.56	0	724.47	711.48	709.33	695.76	693.68	0	0	0	726.14	700.57	700.12	741.15
3.6434e+13	809.19	0	708.6	690.57	0	741.39	707.71	707.34	710.97	706.68	697.71	743.25	801.32	702.94	735.79	699.85	718.73	0	796.7	0	0	716.46	737.85	0	718.97	709.7	0	698.7	728.88	0	0	738.57	745.5	0	713.52	734.94	0	722.24	710.98	710.97	697.66	695.69	0	0	0	727.33	702.37	697.71	738.93
3.6492e+13	768.25	0	708.23	690.41	0	747.63	707.49	707.22	710.75	706.49	707.25	746.01	760.51	702.81	712.86	699.66	718.61	0	756.29	0	0	716.69	737.7	0	718.81	709.57	0	698.84	728.76	0	0	753.58	744.91	0	713.35	749.55	0	729.96	712.63	710.75	697.47	695.45	0	0	0	727.2	702.15	707.25	744.74
3.655e+13	757.66	0	707.84	690.25	0	748.75	707.27	707.09	710.52	706.3	706.57	747.98	750.33	702.67	704.61	699.47	718.49	0	746.32	0	0	718.03	737.51	0	718.65	709.43	0	700	728.65	0	0	749.51	745.14	0	713.18	745.77	0	730.17	714.15	710.52	697.27	695.21	0	0	0	727.07	701.93	706.57	745.95
3.6608e+13	751.8	0	707.57	690.09	0	747.48	707.04	706.97	710.27	706.1	704.54	747.62	744.65	702.54	699.28	699.28	718.37	0	740.75	0	0	718.2	737.35	0	718.49	709.3	0	700.04	728.54	0	0	745.84	745.55	0	713.01	742.24	0	728.48	713.88	710.27	697.08	694.97	0	0	0	726.93	701.72	704.54	744.78
3.6666e+13	747.67	0	707.37	0	0	745.75	706.82	706.85	710.02	705.91	702.41	746.49	740.64	702.4	693.5	699.08	718.26	0	736.81	0	0	717.66	737.25	0	718.33	709.16	0	699.43	728.42	0	0	742.79	745.66	0	712.84	739.27	0	726.55	712.93	710.02	696.89	694.73	0	0	0	726.8	701.5	702.41	743.11
3.6724e+13	744.45	0	707.16	0	0	743.97	706.59	706.72	709.79	705.72	700.23	745.14	737.5	702.27	0	698.89	718.14	0	733.72	0	0	716.8	737.19	0	718.17	709.03	0	698.47	728.31	0	0	740.2	745.47	0	712.67	736.74	0	724.68	711.74	709.79	696.7	694.49	0	0	0	726.66	701.28	700.23	741.39
3.6782e+13	808.81	0	708.98	691.75	0	741.64	708.25	708.28	711.41	707.36	698.14	743.49	800.75	703.93	736.92	700.7	719.46	0	796.06	0	0	716.71	738.26	0	719.52	710.55	0	698.88	729.45	0	690.54	740.11	745.83	0	714.14	736.35	0	722.53	711.19	711.41	698.56	696.46	0	0	0	727.84	703.05	698.14	739.17
3.684e+13	768.07	0	708.6	691.59	0	748.07	708.03	708.16	711.2	707.17	707.54	746.45	760.32	703.8	712.74	700.51	719.35	0	756.11	0	0	717.04	738.11	0	719.36	710.41	0	699.15	729.34	0	690.31	753.78	745.25	0	713.97	749.76	0	730.34	713	711.2	698.37	696.22	0	0	0	727.7	702.84	707.54	745.17
3.6899e+13	757.72	0	708.22	691.43	0	749.04	707.8	708.03	710.96	706.98	706.75	748.32	750.37	703.66	704.63	700.32	719.23	0	746.37	0	0	718.37	737.91	0	719.2	710.28	0	700.3	729.23	0	690.08	749.67	745.51	0	713.8	745.93	0	730.41	714.45	710.96	698.18	695.98	0	0	0	727.57	702.62	706.75	746.24
3.6957e+13	751.92	0	707.95	691.27	0	747.73	707.58	707.91	710.72	706.79	704.7	747.9	744.76	703.53	699.35	700.12	719.11	0	740.86	0	0	718.5	737.75	0	719.04	710.14	0	700.31	729.11	0	0	746	745.92	0	713.63	742.4	0	728.69	714.14	710.72	697.99	695.75	0	0	0	727.44	702.41	704.7	745.02
3.7015e+13	747.83	0	707.76	691.11	0	745.98	707.36	707.79	710.47	706.6	702.57	746.76	740.78	703.4	693.65	699.93	718.99	0	736.95	0	0	717.94	737.66	0	718.88	710.01	0	699.68	729	0	0	742.96	746.02	0	713.46	739.45	0	726.76	713.18	710.47	697.8	695.51	0	0	0	727.31	702.19	702.57	743.35
3.7073e+13	744.62	0	707.55	690.95	0	744.2	707.13	707.67	710.24	706.41	700.39	745.4	737.66	703.26	0	699.74	718.87	0	733.87	0	0	717.07	737.6	0	718.73	709.87	0	698.71	728.89	0	0	740.38	745.81	0	713.29	736.92	0	724.88	711.97	710.24	697.61	695.27	0	0	0	727.17	701.98	700.39	741.62
3.7131e+13	807.38	0	709.35	692.91	0	741.9	708.77	709.2	711.85	708.02	698.78	743.73	799.06	704.89	737.08	701.52	720.18	0	794.26	0	0	716.94	738.65	0	720.06	711.37	0	699.09	730.01	0	691.45	741.81	746.15	0	714.74	737.92	690.54	722.87	711.4	711.85	699.43	697.21	0	0	0	728.33	703.72	698.78	739.42
3.7189e+13	767.9	0	708.97	692.75	0	748.5	708.55	709.07	711.63	707.84	707.91	746.88	760.15	704.76	712.62	701.33	720.06	0	755.93	0	0	717.39	738.5	0	719.9	711.23	0	699.53	729.9	0	691.2	753.96	745.59	0	714.57	749.95	690.35	730.71	713.36	711.63	699.25	696.97	0	0	0	728.2	703.51	707.91	745.6
3.7247e+13	757.77	0	708.59	692.59	0	749.32	708.33	708.95	711.4	707.65	706.98	748.64	750.42	704.63	704.64	701.14	719.94	0	746.41	0	0	718.69	738.3	0	719.74	711.1	0	700.64	729.79	0	690.97	749.82	745.87	0	714.4	746.08	690.16	730.65	714.74	711.4	699.06	696.74	0	0	0	728.07	703.3	706.98	746.52
3.7305e+13	752.05	0	708.33	692.43	0	747.97	708.11	708.83	711.16	707.46	704.91	748.18	744.87	704.5	699.39	700.95	719.83	0	740.96	0	0	718.79	738.15	0	719.58	710.97	0	700.61	729.68	0	690.73	746.17	746.29	0	714.24	742.56	0	728.9	714.4	711.16	698.87	696.5	0	0	0	727.94	703.08	704.91	745.27
3.7363e+13	747.98	0	708.13	692.27	0	746.21	707.89	708.71	710.92	707.27	702.76	747.02	740.92	704.36	693.72	700.76	719.71	0	737.08	0	0	718.21	738.06	0	719.43	710.84	0	699.96	729.56	0	690.5	743.14	746.37	0	714.07	739.62	0	726.96	713.42	710.92	698.68	696.27	0	0	0	727.8	702.87	702.76	743.58
3.7422e+13	744.79	0	707.93	692.11	0	744.43	707.66	708.59	710.68	707.08	700.58	745.65	737.81	704.23	0	700.57	719.59	0	734.01	0	0	717.33	738	0	719.27	710.7	0	698.98	729.45	0	690.27	740.56	746.15	0	713.9	737.1	0	725.08	712.21	710.68	698.49	696.03	0	0	0	727.67	702.66	700.58	741.84
3.748e+13	805.42	0	709.7	694.03	0	742.19	709.28	710.09	712.27	708.67	699.49	743.97	796.87	705.83	735.75	702.31	720.88	0	791.97	0	0	717.17	739.04	0	720.58	712.17	0	699.32	730.56	0	692.32	743.58	746.47	0	715.33	739.57	691.59	723.26	711.61	712.27	700.29	697.94	0	0	0	728.81	704.37	699.49	739.7
3.7538e+13	767.73	0	709.32	693.87	0	748.91	709.06	709.97	712.06	708.49	708.27	747.3	759.98	705.7	712.22	702.13	720.76	0	755.77	0	0	717.72	738.89	0	720.42	712.04	0	699.92	730.45	0	692.08	754.13	745.92	0	715.16	750.13	691.41	731.06	713.72	712.06	700.1	697.7	0	0	0	728.68	704.16	708.27	746
3.7596e+13	757.82	0	708.95	693.71	0	749.59	708.84	709.85	711.83	708.3	707.2	748.96	750.46	705.57	704.48	701.94	720.64	0	746.44	0	0	719	738.69	0	720.27	711.91	0	700.99	730.34	0	691.85	749.96	746.23	0	714.99	746.23	691.22	730.87	715.03	711.83	699.91	697.47	0	0	0	728.56	703.95	707.2	746.79
3.7654e+13	752.16	0	708.69	693.56	0	748.21	708.62	709.72	711.59	708.11	705.08	748.45	744.97	705.44	699.31	701.75	720.53	0	741.06	0	0	719.07	738.54	0	720.11	711.77	0	700.91	730.22	0	691.62	746.32	746.64	0	714.83	742.72	691.02	729.1	714.65	711.59	699.73	697.24	0	0	0	728.42	703.74	705.08	745.5
3.7712e+13	748.13	0	708.5	693.4	0	746.44	708.4	709.6	711.35	707.92	702.92	747.27	741.05	705.3	693.69	701.56	720.41	0	737.2	0	0	718.47	738.46	0	719.95	711.64	0	700.23	730.11	0	691.39	743.3	746.71	0	714.66	739.78	690.82	727.15	713.66	711.35	699.54	697.01	0	0	0	728.29	703.53	702.92	743.8
3.777e+13	744.95	0	708.3	693.24	0	744.65	708.18	709.48	711.12	707.74	700.74	745.89	737.96	705.17	0	701.38	720.29	0	734.15	0	0	717.58	738.39	0	719.79	711.51	0	699.24	730	0	691.15	740.73	746.49	0	714.49	737.27	690.63	725.27	712.44	711.12	699.36	696.77	0	0	0	728.15	703.32	700.74	742.06
3.7828e+13	803.25	0	710.05	695.12	0	742.51	709.78	710.96	712.69	709.3	700.21	744.21	794.53	706.74	734.66	703.09	721.56	0	789.57	0	0	717.39	739.42	0	721.09	712.95	0	699.54	731.09	0	693.17	745.35	746.77	0	715.9	741.23	692.62	723.69	711.84	712.69	701.11	698.65	0	0	0	729.28	705.01	700.21	739.99
3.7886e+13	767.57	0	709.67	694.96	0	749.31	709.56	710.84	712.47	709.12	708.59	747.71	759.82	706.61	712.11	702.9	721.44	0	755.61	0	0	718.06	739.26	0	720.93	712.82	0	700.29	730.98	0	692.94	754.29	746.24	0	715.73	750.3	692.44	731.4	714.08	712.47	700.93	698.42	0	0	0	729.16	704.8	708.59	746.4
3.7945e+13	757.87	0	709.3	694.81	0	749.85	709.34	710.72	712.25	708.93	707.41	749.26	750.49	706.48	704.51	702.72	721.33	0	746.48	0	0	719.3	739.06	0	720.78	712.69	0	701.32	730.87	0	692.72	750.1	746.58	0	715.57	746.37	692.25	731.09	715.32	712.25	700.75	698.19	0	0	0	729.03	704.59	707.41	747.05
3.8003e+13	752.27	0	709.05	694.65	0	748.43	709.13	710.6	712	708.75	705.27	748.72	745.07	706.35	699.4	702.53	721.21	0	741.15	0	0	719.34	738.92	0	720.62	712.56	0	701.2	730.76	0	692.48	746.47	746.98	0	715.4	742.86	692.05	729.29	714.91	712	700.56	697.96	0	0	0	728.9	704.38	705.27	745.72
3.8061e+13	748.27	0	708.86	694.49	0	746.65	708.91	710.48	711.77	708.56	703.11	747.52	741.18	706.22	693.87	702.35	721.09	0	737.32	0	0	718.73	738.84	0	720.47	712.43	0	700.5	730.65	0	692.25	743.46	747.05	0	715.24	739.94	691.86	727.34	713.9	711.77	700.38	697.73	0	0	0	728.76	704.17	703.11	744.01
3.8119e+13	745.11	0	708.66	694.34	0	744.86	708.69	710.36	711.54	708.38	700.93	746.13	738.1	706.09	0	702.16	720.98	0	734.29	0	0	717.83	738.78	0	720.31	712.29	0	699.49	730.54	0	692.01	740.9	746.81	0	715.07	737.43	691.67	725.46	712.67	711.54	700.19	697.5	0	0	0	728.63	703.96	700.93	742.27
3.8177e+13	801.06	0	710.39	696.18	0	742.85	710.26	711.8	713.09	709.92	700.76	744.45	792.24	707.63	733.88	703.84	722.22	0	787.26	0	0	717.61	739.79	0	721.59	713.71	0	699.78	731.62	0	694	747.05	747.07	0	716.46	742.84	693.62	724.17	712.06	713.09	701.92	699.34	0	0	0	729.74	705.63	700.76	740.32
3.8235e+13	767.42	0	710	696.02	0	749.69	710.05	711.68	712.88	709.73	708.62	748.11	759.66	707.5	712.02	703.66	722.11	0	755.46	0	0	718.39	739.63	0	721.43	713.58	0	700.61	731.5	0	693.78	754.45	746.56	0	716.29	750.46	693.44	731.72	714.44	712.88	701.74	699.11	0	0	0	729.62	705.42	708.62	746.78
3.8293e+13	757.92	0	709.64	695.87	0	750.11	709.83	711.56	712.65	709.55	707.46	749.56	750.53	707.37	704.52	703.48	721.99	0	746.51	0	0	719.6	739.43	0	721.28	713.45	0	701.59	731.39	0	693.55	750.24	746.92	0	716.13	746.5	693.25	731.3	715.6	712.65	701.56	698.88	0	0	0	729.49	705.21	707.46	747.3
3.8351e+13	752.38	0	709.4	695.71	0	748.65	709.62	711.45	712.41	709.37	705.36	748.97	745.16	707.24	699.45	703.29	721.87	0	741.24	0	0	719.61	739.29	0	721.12	713.32	0	701.44	731.28	0	693.32	746.62	747.32	0	715.96	743.01	693.06	729.48	715.15	712.41	701.37	698.66	0	0	0	729.36	705.01	705.36	745.94
3.8409e+13	748.4	0	709.21	695.56	0	746.86	709.4	711.33	712.18	709.18	703.21	747.76	741.3	707.11	694	703.11	721.76	0	737.44	0	0	718.98	739.21	0	720.97	713.19	0	700.72	731.17	0	693.09	743.62	747.37	0	715.8	740.09	692.87	727.52	714.13	712.18	701.19	698.43	0	0	0	729.23	704.8	703.21	744.22
3.8468e+13	745.26	0	709.01	695.41	0	745.07	709.18	711.21	711.95	709	701.05	746.36	738.24	706.98	0	702.93	721.64	0	734.42	0	0	718.07	739.15	0	720.81	713.06	0	699.71	731.06	0	692.86	741.06	747.12	0	715.63	737.59	692.68	725.64	712.89	711.95	701.01	698.2	0	0	0	729.09	704.59	701.05	742.47
3.8526e+13	798.96	0	710.72	697.21	0	743.23	710.74	712.63	713.49	710.52	701.5	744.7	790.09	708.5	732.9	704.58	722.87	0	785.11	0	0	717.83	740.15	0	722.07	714.45	0	699.98	732.12	0	694.81	748.65	747.36	0	717	744.37	694.6	724.69	712.29	713.49	702.71	700.01	0	0	0	730.19	706.23	701.5	740.67
3.8584e+13	767.27	0	710.34	697.05	0	750.06	710.52	712.51	713.28	710.34	708.93	748.5	759.51	708.37	711.96	704.4	722.75	0	755.31	0	0	718.71	739.99	0	721.92	714.32	0	700.95	732.01	0	694.59	754.59	746.87	0	716.84	750.6	694.41	732.03	714.78	713.28	702.53	699.79	0	0	0	730.07	706.03	708.93	747.14
3.8642e+13	757.96	0	709.97	696.9	0	750.35	710.31	712.39	713.05	710.15	707.68	749.85	750.56	708.24	704.59	704.22	722.64	0	746.54	0	0	719.89	739.79	0	721.77	714.19	0	701.91	731.9	0	694.36	750.36	747.26	0	716.67	746.63	694.23	731.5	715.87	713.05	702.35	699.56	0	0	0	729.94	705.82	707.68	747.54
3.87e+13	752.49	0	709.74	696.75	0	748.87	710.1	712.27	712.81	709.97	705.56	749.22	745.25	708.11	699.57	704.04	722.52	0	741.33	0	0	719.87	739.65	0	721.61	714.06	0	701.72	731.79	0	694.13	746.76	747.65	0	716.51	743.15	694.04	729.66	715.39	712.81	702.17	699.34	0	0	0	729.81	705.62	705.56	746.16
3.8758e+13	748.53	0	709.56	696.6	0	747.07	709.88	712.15	712.58	709.79	703.41	747.99	741.42	707.98	694.2	703.85	722.41	0	737.55	0	0	719.23	739.57	0	721.46	713.94	0	700.99	731.68	0	693.91	743.77	747.69	0	716.35	740.24	693.85	727.7	714.35	712.58	701.99	699.11	0	0	0	729.68	705.41	703.41	744.42
3.8816e+13	745.4	0	709.36	696.44	0	745.27	709.67	712.04	712.35	709.61	701.25	746.58	738.37	707.85	0	703.67	722.29	0	734.55	0	0	718.31	739.52	0	721.3	713.81	0	699.97	731.57	0	693.68	741.22	747.43	0	716.18	737.74	693.67	725.82	713.11	712.35	701.8	698.89	0	0	0	729.54	705.2	701.25	742.67
3.8874e+13	796.99	0	711.05	698.21	0	743.64	711.2	713.43	713.88	711.1	702.35	744.96	788.1	709.34	731.84	705.3	723.5	0	783.14	0	0	718.05	740.51	0	722.55	715.18	0	700.24	732.62	0	695.6	750.13	747.64	690.78	717.53	745.79	695.54	725.24	712.53	713.88	703.47	700.67	0	0	0	730.63	706.82	702.35	741.06
3.8932e+13	767.12	0	710.66	698.06	0	750.41	710.99	713.31	713.67	710.92	709.31	748.88	759.37	709.21	711.93	705.12	723.38	0	755.16	0	0	719.04	740.34	0	722.4	715.05	0	701.35	732.51	0	695.37	754.72	747.17	690.6	717.37	750.74	695.36	732.33	715.12	713.67	703.29	700.45	0	0	0	730.51	706.62	709.31	747.49
3.899e+13	758	0	710.3	697.91	0	750.59	710.78	713.2	713.44	710.74	707.95	750.12	750.59	709.08	704.69	704.94	723.27	0	746.57	0	0	720.18	740.14	0	722.24	714.92	0	702.27	732.4	0	695.15	750.49	747.59	690.43	717.21	746.75	695.18	731.7	716.14	713.44	703.12	700.23	0	0	0	730.38	706.41	707.95	747.78
3.9049e+13	752.58	0	710.07	697.75	0	749.08	710.57	713.08	713.2	710.56	705.8	749.46	745.34	708.95	699.72	704.76	723.16	0	741.41	0	0	720.13	740	0	722.09	714.79	0	702.05	732.29	0	694.93	746.89	747.97	690.26	717.04	743.28	694.99	729.84	715.63	713.2	702.94	700	0	0	0	730.25	706.21	705.8	746.36
3.9107e+13	748.66	0	709.9	697.6	0	747.26	710.35	712.96	712.97	710.38	703.64	748.21	741.53	708.83	694.45	704.58	723.04	0	737.66	0	0	719.47	739.93	0	721.94	714.66	0	701.29	732.18	0	694.71	743.91	748	690.1	716.88	740.38	694.81	727.87	714.58	712.97	702.76	699.78	0	0	0	730.12	706.01	703.64	744.62
3.9165e+13	745.55	0	709.7	697.45	0	745.46	710.14	712.84	712.75	710.2	701.48	746.8	738.5	708.7	0	704.4	722.93	0	734.67	0	0	718.54	739.87	0	721.78	714.53	0	700.26	732.07	0	694.48	741.37	747.73	0	716.72	737.89	694.62	725.99	713.33	712.75	702.58	699.56	0	0	0	729.99	705.8	701.48	742.87
3.9223e+13	795.16	0	711.36	699.18	0	744.07	711.65	714.21	714.26	711.67	703.22	745.23	786.28	710.16	731.24	706	724.12	0	781.35	0	0	718.26	740.85	0	723.01	715.88	0	700.53	733.11	0	696.36	751.46	747.91	691.85	718.05	747.08	696.46	725.81	712.78	714.26	704.22	701.31	0	0	0	731.06	707.39	703.22	741.47
3.9281e+13	766.99	0	710.98	699.03	0	750.75	711.44	714.1	714.05	711.5	709.6	749.25	759.23	710.03	712.02	705.82	724	0	755.03	0	0	719.35	740.68	0	722.86	715.75	0	701.74	733	0	696.14	754.85	747.48	691.69	717.89	750.88	696.28	732.62	715.47	714.05	704.04	701.09	0	0	0	730.94	707.19	709.6	747.83
3.9339e+13	758.04	0	710.63	698.88	0	750.82	711.23	713.98	713.82	711.32	708.15	750.4	750.61	709.9	704.83	705.64	723.89	0	746.59	0	0	720.46	740.48	0	722.71	715.63	0	702.61	732.89	0	695.92	750.6	747.91	691.52	717.73	746.87	696.1	731.89	716.41	713.82	703.86	700.87	0	0	0	730.81	706.99	708.15	748.01
3.9397e+13	752.68	0	710.4	698.73	0	749.28	711.02	713.86	713.58	711.14	705.98	749.69	745.42	709.78	699.88	705.46	723.77	0	741.49	0	0	720.38	740.35	0	722.56	715.5	0	702.35	732.78	0	695.7	747.02	748.29	691.35	717.57	743.41	695.92	730.01	715.87	713.58	703.69	700.65	0	0	0	730.68	706.79	705.98	746.56
3.9455e+13	748.78	0	710.23	698.58	0	747.46	710.81	713.75	713.35	710.96	703.81	748.43	741.64	709.65	694.7	705.28	723.66	0	737.76	0	0	719.71	740.28	0	722.41	715.37	0	701.57	732.67	0	695.48	744.05	748.31	691.18	717.41	740.52	695.73	728.04	714.8	713.35	703.51	700.43	0	0	0	730.55	706.59	703.81	744.81
3.9513e+13	745.68	0	710.03	698.43	0	745.65	710.6	713.63	713.13	710.78	701.66	747.01	738.62	709.52	0	705.11	723.55	0	734.79	0	0	718.77	740.22	0	722.25	715.24	0	700.52	732.56	0	695.26	741.52	748.02	691.01	717.24	738.04	695.55	726.16	713.54	713.13	703.33	700.21	0	0	0	730.42	706.39	701.66	743.05
3.9572e+13	793.48	0	711.68	700.13	0	744.54	712.1	714.98	714.63	712.23	704.04	745.5	784.62	710.96	729.8	706.68	724.72	0	779.73	0	0	718.48	741.19	0	723.47	716.57	0	700.79	733.58	0	697.11	752.65	748.18	692.91	718.56	748.25	697.35	726.41	713.02	714.63	704.94	701.94	0	0	0	731.48	707.96	704.04	741.9
3.963e+13	766.85	0	711.29	699.98	0	751.08	711.89	714.86	714.42	712.05	709.92	749.61	759.09	710.83	711.69	706.5	724.6	0	754.89	0	0	719.67	741.01	0	723.32	716.44	0	702.12	733.47	0	696.89	754.96	747.77	692.75	718.4	751	697.18	732.9	715.79	714.42	704.77	701.72	0	0	0	731.35	707.76	709.92	748.16
3.9688e+13	758.08	0	710.95	699.83	0	751.04	711.68	714.75	714.19	711.88	708.36	750.66	750.64	710.71	704.71	706.33	724.49	0	746.62	0	0	720.74	740.81	0	723.17	716.31	0	702.94	733.36	0	696.67	750.71	748.22	692.58	718.24	746.98	697	732.08	716.66	714.19	704.59	701.5	0	0	0	731.23	707.56	708.36	748.23
3.9746e+13	752.77	0	710.73	699.68	0	749.47	711.47	714.63	713.96	711.7	706.16	749.92	745.5	710.58	699.82	706.15	724.38	0	741.56	0	0	720.63	740.69	0	723.02	716.19	0	702.64	733.25	0	696.45	747.15	748.6	692.41	718.08	743.54	696.82	730.18	716.09	713.96	704.42	701.28	0	0	0	731.1	707.36	706.16	746.76
3.9804e+13	748.9	0	710.56	699.53	0	747.64	711.26	714.51	713.73	711.52	703.98	748.65	741.74	710.45	694.59	705.97	724.26	0	737.86	0	0	719.94	740.62	0	722.86	716.06	0	701.84	733.14	0	696.24	744.19	748.6	692.25	717.92	740.65	696.64	728.21	715.01	713.73	704.24	701.06	0	0	0	730.97	707.16	703.98	744.99
3.9862e+13	745.82	0	710.36	699.39	0	745.84	711.05	714.4	713.51	711.34	701.83	747.22	738.74	710.33	0	705.79	724.15	0	734.91	0	0	718.99	740.56	0	722.71	715.93	0	700.78	733.03	0	696.02	741.66	748.31	692.08	717.76	738.18	696.46	726.33	713.75	713.51	704.07	700.84	0	0	0	730.84	706.96	701.83	743.24
3.992e+13	791.94	0	711.99	701.05	0	745.03	712.53	715.72	714.99	712.78	704.79	745.79	783.11	711.74	728.91	707.34	725.3	0	778.25	0	0	718.7	741.52	0	723.91	717.24	0	701.03	734.04	0	697.83	753.71	748.44	693.94	719.05	749.29	698.22	727.02	713.28	714.99	705.65	702.55	0	0	690.35	731.89	708.5	704.79	742.36
3.9978e+13	766.72	0	711.6	700.9	0	751.4	712.32	715.61	714.78	712.6	710.17	749.96	758.96	711.61	711.59	707.17	725.19	0	754.76	0	0	719.98	741.34	0	723.76	717.11	0	702.46	733.93	0	697.62	755.07	748.06	693.77	718.89	751.12	698.05	733.16	716.11	714.78	705.48	702.33	0	0	690.13	731.76	708.3	710.17	748.48
4.0036e+13	758.11	0	711.26	700.76	0	751.25	712.12	715.49	714.56	712.42	708.54	750.91	750.66	711.49	704.7	706.99	725.08	0	746.64	0	0	721.01	741.14	0	723.61	716.99	0	703.23	733.83	0	697.4	750.82	748.53	693.61	718.73	747.09	697.87	732.26	716.92	714.56	705.3	702.12	0	0	0	731.64	708.11	708.54	748.45
4.0095e+13	752.86	0	711.05	700.61	0	749.66	711.91	715.38	714.32	712.25	706.32	750.14	745.57	711.36	699.85	706.82	724.96	0	741.64	0	0	720.87	741.02	0	723.46	716.86	0	702.9	733.72	0	697.19	747.27	748.9	693.44	718.57	743.66	697.69	730.35	716.32	714.32	705.13	701.9	0	0	0	731.51	707.91	706.32	746.95
4.0153e+13	749.02	0	710.89	700.46	0	747.82	711.7	715.26	714.09	712.07	704.14	748.85	741.84	711.24	694.65	706.64	724.85	0	737.96	0	0	720.17	740.95	0	723.31	716.73	0	702.08	733.61	0	696.97	744.32	748.89	693.28	718.42	740.78	697.51	728.37	715.22	714.09	704.96	701.68	0	0	0	731.38	707.71	704.14	745.17
4.0211e+13	745.95	0	710.69	700.31	0	746.01	711.49	715.15	713.88	711.89	701.98	747.42	738.86	711.11	0	706.47	724.74	0	735.02	0	0	719.21	740.9	0	723.16	716.61	0	701	733.5	0	696.75	741.8	748.59	693.11	718.26	738.32	697.34	726.49	713.96	713.88	704.78	701.46	0	0	0	731.25	707.51	701.98	743.41
4.0269e+13	790.52	0	712.29	701.95	0	745.53	712.95	716.45	715.34	713.31	705.54	746.1	781.73	712.5	728.04	707.99	725.88	0	776.91	0	0	718.92	741.84	0	724.34	717.89	0	701.27	734.49	0	698.54	754.64	748.7	694.94	719.53	750.22	699.07	727.63	713.55	715.34	706.34	703.14	0	0	691.22	732.29	709.04	705.54	742.84
4.0327e+13	766.6	0	711.9	701.8	0	751.7	712.75	716.33	715.14	713.13	710.43	750.3	758.83	712.37	711.51	707.82	725.76	0	754.64	0	0	720.28	741.66	0	724.19	717.77	0	702.8	734.39	0	698.33	755.17	748.35	694.78	719.38	751.22	698.9	733.42	716.43	715.14	706.17	702.93	0	0	691	732.16	708.84	710.43	748.78
4.0385e+13	758.14	0	711.57	701.66	0	751.46	712.54	716.22	714.91	712.96	708.73	751.16	750.68	712.25	704.73	707.64	725.65	0	746.66	0	0	721.28	741.46	0	724.04	717.64	0	703.53	734.28	0	698.11	750.93	748.83	694.61	719.22	747.19	698.72	732.44	717.17	714.91	706	702.71	0	0	690.78	732.04	708.64	708.73	748.65
4.0443e+13	752.94	0	711.37	701.51	0	749.84	712.34	716.1	714.68	712.78	706.5	750.36	745.65	712.12	699.92	707.47	725.54	0	741.7	0	0	721.11	741.34	0	723.9	717.52	0	703.16	734.17	0	697.9	747.39	749.19	694.45	719.06	743.77	698.54	730.51	716.54	714.68	705.83	702.5	0	0	690.56	731.91	708.45	706.5	747.13
4.0501e+13	749.13	0	711.2	701.36	0	748	712.13	715.99	714.45	712.61	704.31	749.05	741.94	712	694.76	707.3	725.43	0	738.06	0	0	720.39	741.28	0	723.75	717.39	0	702.32	734.06	0	697.69	744.45	749.17	694.29	718.9	740.91	698.37	728.52	715.43	714.45	705.65	702.28	0	0	690.35	731.78	708.25	704.31	745.35
4.0559e+13	746.07	0	711.01	701.22	0	746.19	711.92	715.88	714.24	712.43	702.15	747.61	738.97	711.88	0	707.12	725.31	0	735.13	0	0	719.43	741.22	0	723.6	717.27	0	701.24	733.95	0	697.47	741.94	748.86	694.12	718.74	738.45	698.19	726.64	714.16	714.24	705.48	702.07	0	0	690.14	731.65	708.05	702.15	743.59
4.0618e+13	789.23	0	712.59	702.82	0	746.05	713.36	717.16	715.69	713.83	706.32	746.41	780.47	713.24	726.88	708.62	726.43	0	775.69	0	0	719.14	742.15	0	724.77	718.53	0	701.54	734.94	0	699.23	755.46	748.95	695.91	720.01	751.04	699.9	728.25	713.83	715.69	707.01	703.72	0	0	692.07	732.68	709.56	706.32	743.33
4.0676e+13	766.47	0	712.2	702.68	0	752	713.16	717.04	715.49	713.65	710.71	750.63	758.7	713.12	711.19	708.45	726.32	0	754.51	0	0	720.59	741.97	0	724.62	718.41	0	703.15	734.83	0	699.02	755.27	748.63	695.75	719.85	751.33	699.72	733.66	716.74	715.49	706.84	703.51	0	0	691.85	732.56	709.36	710.71	749.08
4.0734e+13	758.17	0	711.87	702.53	0	751.66	712.96	716.93	715.26	713.48	708.93	751.4	750.7	712.99	704.57	708.28	726.21	0	746.67	0	0	721.54	741.77	0	724.47	718.28	0	703.84	734.72	0	698.81	751.02	749.13	695.59	719.69	747.29	699.55	732.61	717.42	715.26	706.67	703.3	0	0	691.64	732.43	709.17	708.93	748.85
4.0792e+13	753.02	0	711.67	702.39	0	750.02	712.75	716.82	715.03	713.3	706.66	750.57	745.71	712.87	699.8	708.11	726.1	0	741.77	0	0	721.35	741.66	0	724.32	718.16	0	703.43	734.61	0	698.6	747.5	749.48	695.42	719.53	743.89	699.37	730.66	716.76	715.03	706.5	703.09	0	0	691.43	732.31	708.97	706.66	747.3
4.085e+13	749.23	0	711.51	702.24	0	748.17	712.55	716.7	714.81	713.13	704.46	749.25	742.04	712.74	694.62	707.93	725.99	0	738.15	0	0	720.61	741.6	0	724.17	718.03	0	702.56	734.51	0	698.39	744.57	749.45	695.26	719.38	741.03	699.2	728.68	715.64	714.81	706.33	702.87	0	0	691.21	732.18	708.78	704.46	745.52
4.0908e+13	746.19	0	711.32	702.1	0	746.36	712.34	716.59	714.6	712.96	702.29	747.8	739.08	712.62	0	707.76	725.88	0	735.23	0	0	719.64	741.54	0	724.02	717.91	0	701.46	734.4	0	698.17	742.07	749.13	695.1	719.22	738.58	699.03	726.8	714.36	714.6	706.16	702.66	0	0	690.99	732.05	708.58	702.29	743.75
4.0966e+13	788.02	0	712.88	703.67	0	746.58	713.77	717.85	716.04	714.33	706.97	746.73	779.29	713.96	725.98	709.24	726.98	0	774.54	0	0	719.36	742.46	0	725.18	719.15	0	701.78	735.37	0	699.9	756.16	749.19	696.85	720.47	751.75	700.7	728.85	714.12	716.04	707.67	704.29	0	0	692.91	733.06	710.07	706.97	743.82
4.1024e+13	766.35	0	712.49	703.53	0	752.27	713.57	717.74	715.83	714.16	710.89	750.94	758.56	713.84	710.99	709.07	726.87	0	754.38	0	0	720.88	742.27	0	725.03	719.03	0	703.45	735.26	0	699.69	755.35	748.91	696.69	720.31	751.41	700.53	733.89	717.04	715.83	707.5	704.08	0	0	692.7	732.94	709.88	710.89	749.35
4.1082e+13	758.19	0	712.17	703.39	0	751.85	713.37	717.62	715.61	713.99	709.05	751.63	750.7	713.72	704.49	708.9	726.76	0	746.68	0	0	721.79	742.08	0	724.88	718.91	0	704.09	735.15	0	699.48	751.11	749.42	696.53	720.15	747.38	700.35	732.76	717.65	715.61	707.33	703.87	0	0	692.48	732.82	709.68	709.05	749.04
4.114e+13	753.09	0	711.98	703.24	0	750.19	713.16	717.51	715.38	713.81	706.78	750.76	745.77	713.59	699.76	708.73	726.65	0	741.82	0	0	721.57	741.97	0	724.74	718.78	0	703.66	735.05	0	699.28	747.6	749.76	696.37	720	743.98	700.18	730.8	716.96	715.38	707.16	703.66	0	0	692.27	732.69	709.49	706.78	747.47
4.1199e+13	749.33	0	711.82	703.1	0	748.33	712.96	717.39	715.15	713.64	704.57	749.43	742.12	713.47	694.58	708.56	726.54	0	738.22	0	0	720.82	741.91	0	724.59	718.66	0	702.76	734.94	0	699.07	744.69	749.72	696.21	719.84	741.14	700.01	728.82	715.83	715.15	706.99	703.45	0	0	692.05	732.56	709.29	704.57	745.68
4.1257e+13	746.31	0	711.62	702.96	0	746.52	712.75	717.28	714.95	713.47	702.41	747.98	739.18	713.35	0	708.38	726.43	0	735.33	0	0	719.84	741.86	0	724.44	718.53	0	701.66	734.83	0	698.86	742.19	749.39	696.05	719.69	738.7	699.84	726.94	714.55	714.95	706.82	703.24	0	0	691.84	732.43	709.1	702.41	743.91
4.1315e+13	786.92	690.43	713.17	704.5	690.19	747.1	714.17	718.52	716.37	714.83	707.33	747.06	778.23	714.67	725.1	709.84	727.51	0	773.5	0	690.36	719.58	742.76	0	725.58	719.76	0	702	735.79	0	700.56	756.78	749.42	697.77	720.92	752.38	701.48	729.43	714.4	716.37	708.31	704.84	690.6	0	693.72	733.43	710.57	707.33	744.32
4.1373e+13	766.22	690.28	712.77	704.36	0	752.54	713.97	718.41	716.17	714.66	710.82	751.25	758.44	714.54	710.7	709.67	727.4	0	754.25	0	690.07	721.16	742.57	0	725.44	719.64	0	703.67	735.68	0	700.35	755.42	749.18	697.61	720.76	751.49	701.31	734.11	717.33	716.17	708.14	704.63	690.35	0	693.51	733.31	710.37	710.82	749.62
4.1431e+13	758.21	690.14	712.46	704.22	0	752.03	713.77	718.3	715.94	714.48	709.01	751.85	750.71	714.42	704.33	709.5	727.29	0	746.68	0	0	722.03	742.38	0	725.29	719.51	0	704.25	735.58	0	700.14	751.19	749.7	697.45	720.61	747.46	701.14	732.91	717.87	715.94	707.97	704.43	690.1	0	693.3	733.19	710.18	709.01	749.22
4.1489e+13	753.16	0	712.27	704.08	0	750.35	713.56	718.18	715.71	714.31	706.77	750.96	745.83	714.3	699.65	709.33	727.18	0	741.88	0	0	721.78	742.27	0	725.14	719.39	0	703.79	735.47	0	699.94	747.7	750.03	697.3	720.45	744.08	700.97	730.94	717.15	715.71	707.81	704.22	0	0	693.08	733.07	709.99	706.77	747.63
4.1547e+13	749.42	0	712.11	703.93	0	748.49	713.36	718.07	715.49	714.14	704.59	749.62	742.2	714.18	694.48	709.16	727.07	0	738.3	0	0	721.02	742.22	0	725	719.27	0	702.89	735.36	0	699.73	744.8	749.98	697.14	720.3	741.25	700.8	728.95	716.01	715.49	707.64	704.01	0	0	692.88	732.94	709.8	704.59	745.83
4.1605e+13	746.42	0	711.92	703.79	0	746.67	713.15	717.96	715.29	713.97	702.44	748.16	739.28	714.06	0	708.99	726.96	0	735.42	0	0	720.03	742.16	0	724.85	719.15	0	701.78	735.26	0	699.52	742.31	749.64	696.98	720.14	738.81	700.63	727.08	714.72	715.29	707.47	703.8	0	0	692.66	732.81	709.61	702.44	744.06
4.1663e+13	785.91	691.52	713.44	705.31	690.68	747.63	714.55	719.18	716.7	715.31	707.82	747.4	777.25	715.35	724.49	710.43	728.03	0	772.55	0	690.94	719.8	743.05	0	725.98	720.35	0	702.16	736.2	0	701.2	757.33	749.65	698.66	721.36	752.93	702.24	730.01	714.68	716.7	708.93	705.38	691.3	0	694.51	733.8	711.05	707.82	744.83
4.1722e+13	766.11	691.38	713.05	705.17	690.38	752.8	714.35	719.07	716.49	715.14	710.93	751.54	758.32	715.23	710.6	710.26	727.92	0	754.13	0	690.66	721.44	742.86	0	725.83	720.23	0	703.87	736.09	0	700.99	755.5	749.44	698.51	721.2	751.57	702.07	734.32	717.59	716.49	708.77	705.18	691.06	0	694.3	733.68	710.86	710.93	749.88
4.178e+13	758.23	691.23	712.74	705.03	690.07	752.21	714.16	718.96	716.27	714.97	709.08	752.07	750.72	715.11	704.31	710.09	727.81	0	746.69	0	690.39	722.26	742.67	0	725.69	720.11	0	704.42	735.99	0	700.79	751.27	749.98	698.35	721.05	747.55	701.9	733.06	718.07	716.27	708.6	704.97	690.81	0	694.09	733.56	710.67	709.08	749.4
4.1838e+13	753.23	691.08	712.56	704.89	0	750.51	713.96	718.84	716.04	714.8	706.84	751.14	745.89	714.99	699.66	709.92	727.7	0	741.93	0	690.11	721.99	742.56	0	725.54	719.99	0	703.95	735.88	0	700.58	747.8	750.3	698.2	720.9	744.18	701.74	731.08	717.32	716.04	708.44	704.76	690.57	0	693.88	733.43	710.48	706.84	747.79
4.1896e+13	749.52	690.93	712.4	704.75	0	748.64	713.75	718.73	715.82	714.63	704.66	749.79	742.28	714.87	694.51	709.75	727.59	0	738.38	0	0	721.21	742.51	0	725.4	719.86	0	703.04	735.78	0	700.38	744.9	750.23	698.04	720.74	741.36	701.57	729.09	716.17	715.82	708.27	704.56	690.32	0	693.67	733.3	710.29	704.66	745.99
4.1954e+13	746.52	690.79	712.2	704.61	0	746.82	713.55	718.62	715.62	714.46	702.52	748.33	739.37	714.75	0	709.59	727.48	0	735.51	0	0	720.22	742.46	0	725.25	719.74	0	701.93	735.67	0	700.17	742.42	749.88	697.88	720.59	738.93	701.4	727.21	714.88	715.62	708.1	704.35	690.07	0	693.47	733.17	710.1	702.52	744.21
4.2012e+13	784.97	692.59	713.7	706.09	691.16	748.16	714.93	719.82	717.02	715.78	708.37	747.75	776.34	716.02	723.88	711	728.54	0	771.67	0	691.51	720.01	743.34	0	726.36	720.93	0	702.37	736.6	0	701.82	757.8	749.88	699.53	721.79	753.42	702.98	730.57	714.95	717.02	709.54	705.91	692	0	695.28	734.16	711.53	708.37	745.33
4.207e+13	765.99	692.44	713.31	705.96	690.85	753.05	714.73	719.71	716.81	715.61	711.1	751.83	758.2	715.9	710.52	710.83	728.43	0	754.02	0	691.24	721.7	743.14	0	726.22	720.81	0	704.12	736.5	0	701.62	755.57	749.71	699.38	721.63	751.64	702.82	734.52	717.84	716.81	709.38	705.71	691.75	0	695.07	734.04	711.34	711.1	750.13
4.2128e+13	758.24	692.29	713.01	705.82	690.55	752.38	714.54	719.6	716.59	715.45	709.2	752.28	750.73	715.78	704.31	710.67	728.32	0	746.69	0	690.96	722.48	742.95	0	726.07	720.69	0	704.63	736.39	0	701.42	751.35	750.25	699.23	721.48	747.63	702.65	733.2	718.26	716.59	709.21	705.5	691.5	0	694.87	733.91	711.15	709.2	749.58
4.2186e+13	753.3	692.15	712.83	705.68	690.26	750.66	714.34	719.49	716.36	715.28	706.96	751.33	745.94	715.66	699.71	710.5	728.21	0	741.98	0	690.69	722.19	742.85	0	725.93	720.57	0	704.14	736.29	0	701.21	747.89	750.56	699.07	721.33	744.27	702.48	731.21	717.49	716.36	709.05	705.3	691.26	0	694.66	733.79	710.96	706.96	747.94
4.2245e+13	749.61	692.01	712.68	705.54	0	748.79	714.14	719.38	716.15	715.11	704.78	749.96	742.36	715.54	694.6	710.33	728.1	0	738.46	0	690.42	721.4	742.8	0	725.78	720.45	0	703.22	736.18	0	701.01	745.01	750.48	698.92	721.18	741.46	702.32	729.22	716.33	716.15	708.88	705.09	691.01	0	694.45	733.66	710.77	704.78	746.13
4.2303e+13	746.63	691.86	712.47	705.4	0	746.97	713.93	719.26	715.94	714.94	702.64	748.5	739.46	715.42	0	710.17	728	0	735.6	0	690.14	720.4	742.75	0	725.64	720.32	0	702.1	736.07	0	700.8	742.54	750.12	698.76	721.02	739.04	702.15	727.34	715.03	715.94	708.72	704.89	690.77	0	694.25	733.53	710.58	702.64	744.36
4.2361e+13	784.1	693.62	713.96	706.86	691.63	748.68	715.3	720.45	717.33	716.24	708.82	748.11	775.5	716.68	723.4	711.56	729.04	0	770.85	0	692.1	720.23	743.61	0	726.74	721.5	0	702.6	737	0	702.43	758.22	750.1	700.38	722.21	753.86	703.71	731.11	715.23	717.33	710.14	706.43	692.68	0	696.03	734.5	711.99	708.82	745.83
4.2419e+13	765.88	693.48	713.56	706.72	691.32	753.28	715.11	720.34	717.12	716.08	711.15	752.12	758.09	716.56	710.44	711.39	728.93	0	753.9	0	691.81	721.96	743.42	0	726.6	721.38	0	704.36	736.89	0	702.23	755.63	749.96	700.23	722.06	751.71	703.54	734.72	718.09	717.12	709.97	706.22	692.44	0	695.82	734.38	711.81	711.15	750.37
4.2477e+13	758.26	693.33	713.27	706.59	691.02	752.54	714.91	720.23	716.9	715.91	709.23	752.49	750.73	716.44	704.31	711.23	728.82	0	746.7	0	691.53	722.7	743.23	0	726.45	721.26	0	704.81	736.79	0	702.03	751.43	750.52	700.08	721.9	747.7	703.38	733.34	718.45	716.9	709.81	706.02	692.2	0	695.62	734.26	711.62	709.23	749.74
4.2535e+13	753.36	693.19	713.1	706.45	690.72	750.81	714.71	720.12	716.67	715.74	707	751.51	745.99	716.32	699.73	711.06	728.71	0	742.03	0	691.25	722.38	743.13	0	726.31	721.14	0	704.29	736.68	0	701.83	747.98	750.81	699.92	721.75	744.36	703.21	731.34	717.65	716.67	709.65	705.82	691.95	0	695.42	734.14	711.43	707	748.09
4.2593e+13	749.69	693.04	712.94	706.31	690.42	748.93	714.51	720.01	716.46	715.57	704.83	750.13	742.43	716.2	694.68	710.9	728.6	0	738.53	0	690.98	721.58	743.09	0	726.16	721.01	0	703.37	736.58	0	701.62	745.11	750.72	699.77	721.6	741.56	703.05	729.34	716.48	716.46	709.48	705.61	691.7	0	695.21	734.01	711.24	704.83	746.28
4.2651e+13	746.73	692.9	712.74	706.17	690.12	747.11	714.31	719.89	716.26	715.41	702.7	748.66	739.55	716.08	0	710.73	728.49	0	735.68	0	690.71	720.57	743.03	0	726.02	720.89	0	702.25	736.47	0	701.42	742.64	750.35	699.62	721.45	739.15	702.88	727.47	715.18	716.26	709.32	705.41	691.45	0	695	733.88	711.05	702.7	744.5
4.2709e+13	783.28	694.63	714.21	707.61	692.13	749.19	715.66	721.06	717.63	716.7	709.27	748.47	774.72	717.32	723.01	712.1	729.52	0	770.09	0	692.66	720.44	743.89	0	727.11	722.05	0	702.81	737.38	0	703.02	758.59	750.31	701.21	722.62	754.24	704.41	731.63	715.5	717.63	710.72	706.93	693.34	0	696.76	734.84	712.45	709.27	746.32
4.2768e+13	765.77	694.49	713.81	707.47	691.8	753.52	715.47	720.95	717.43	716.53	711.3	752.39	757.97	717.2	710.45	711.94	729.42	0	753.79	0	692.39	722.21	743.69	0	726.97	721.93	0	704.59	737.28	0	702.82	755.69	750.22	701.06	722.47	751.78	704.25	734.9	718.32	717.43	710.56	706.73	693.1	0	696.56	734.73	712.26	711.3	750.6
4.2826e+13	758.27	694.34	713.52	707.34	691.48	752.71	715.27	720.84	717.21	716.36	709.35	752.68	750.74	717.08	704.37	711.78	729.31	0	746.7	0	692.11	722.91	743.51	0	726.82	721.81	0	705.01	737.17	0	702.63	751.5	750.78	700.91	722.32	747.78	704.09	733.47	718.62	717.21	710.39	706.53	692.86	0	696.35	734.61	712.07	709.35	749.9
4.2884e+13	753.42	694.2	713.35	707.2	691.17	750.95	715.08	720.73	716.98	716.2	707.12	751.68	746.04	716.96	699.82	711.61	729.2	0	742.08	0	691.82	722.56	743.41	0	726.68	721.69	0	704.48	737.07	0	702.43	748.07	751.06	700.75	722.16	744.45	703.92	731.46	717.8	716.98	710.23	706.33	692.62	0	696.15	734.48	711.89	707.12	748.24
4.2942e+13	749.77	694.06	713.2	707.06	690.87	749.07	714.88	720.62	716.77	716.03	704.95	750.29	742.51	716.84	694.83	711.45	729.09	0	738.6	0	691.54	721.75	743.37	0	726.54	721.57	0	703.55	736.96	0	702.23	745.21	750.96	700.6	722.01	741.66	703.76	729.46	716.62	716.77	710.07	706.12	692.38	0	695.95	734.35	711.7	704.95	746.42
4.3e+13	746.82	693.91	713	706.92	690.58	747.25	714.68	720.51	716.57	715.86	702.83	748.82	739.64	716.72	0	711.28	728.98	0	735.77	0	691.26	720.73	743.31	0	726.39	721.45	0	702.42	736.85	0	702.03	742.75	750.58	700.45	721.86	739.25	703.59	727.59	715.31	716.57	709.91	705.92	692.14	0	695.75	734.23	711.51	702.83	744.64
4.3058e+13	782.52	695.61	714.45	708.34	692.6	749.69	716.02	721.66	717.93	717.14	709.81	748.83	773.98	717.94	722.67	712.64	730	0	769.39	0	693.19	720.66	744.15	0	727.47	722.59	0	703.06	737.76	0	703.6	758.91	750.52	702.01	723.02	754.57	705.1	732.12	715.78	717.93	711.28	707.42	693.99	0	697.47	735.18	712.89	709.81	746.81
4.3116e+13	765.67	695.47	714.05	708.2	692.3	753.74	715.82	721.55	717.72	716.97	711.51	752.65	757.86	717.82	710.45	712.48	729.89	0	753.69	0	692.93	722.46	743.95	0	727.33	722.47	0	704.88	737.65	0	703.41	755.75	750.47	701.86	722.87	751.84	704.94	735.08	718.55	717.72	711.12	707.22	693.75	0	697.27	735.06	712.71	711.51	750.82
4.3174e+13	758.28	695.32	713.77	708.07	691.96	752.86	715.63	721.44	717.5	716.81	709.52	752.88	750.74	717.7	704.44	712.31	729.78	0	746.7	0	692.66	723.11	743.77	0	727.19	722.35	0	705.26	737.55	0	703.21	751.57	751.03	701.71	722.72	747.85	704.78	733.6	718.79	717.5	710.96	707.02	693.5	0	697.07	734.94	712.52	709.52	750.06
4.3232e+13	753.47	695.18	713.61	707.93	691.64	751.09	715.43	721.33	717.28	716.64	707.27	751.85	746.09	717.58	699.92	712.15	729.67	0	742.12	0	692.39	722.74	743.68	0	727.04	722.23	0	704.7	737.44	0	703.01	748.15	751.3	701.56	722.57	744.53	704.61	731.58	717.96	717.28	710.8	706.82	693.27	0	696.87	734.81	712.34	707.27	748.38
4.329e+13	749.85	695.04	713.46	707.79	691.33	749.21	715.23	721.22	717.07	716.47	705.1	750.45	742.57	717.47	695	711.99	729.57	0	738.66	0	692.11	721.91	743.64	0	726.9	722.11	0	703.75	737.34	0	702.81	745.3	751.19	701.41	722.42	741.75	704.45	729.58	716.77	717.07	710.64	706.62	693.03	0	696.67	734.69	712.15	705.1	746.55
4.3349e+13	746.92	694.9	713.25	707.66	691.03	747.39	715.04	721.11	716.87	716.31	702.98	748.97	739.72	717.35	0	711.82	729.46	0	735.85	0	691.82	720.89	743.58	0	726.75	721.99	0	702.62	737.23	0	702.61	742.85	750.8	701.26	722.27	739.35	704.29	727.71	715.46	716.87	710.48	706.42	692.79	0	696.47	734.56	711.96	702.98	744.78
4.3407e+13	781.81	696.56	714.68	709.05	693.03	750.18	716.36	722.24	718.22	717.57	710.34	749.19	773.3	718.55	722.4	713.16	730.46	0	768.72	0	693.73	720.88	744.42	0	727.82	723.12	0	703.34	738.12	0	704.17	759.19	750.73	702.8	723.41	754.87	705.77	732.6	716.07	718.22	711.84	707.9	694.61	0	698.16	735.5	713.32	710.34	747.28
4.3465e+13	765.56	696.42	714.29	708.92	692.73	753.95	716.17	722.13	718.01	717.4	711.75	752.91	757.76	718.43	710.53	713	730.35	0	753.58	0	693.45	722.7	744.21	0	727.68	723	0	705.18	738.02	0	703.97	755.8	750.72	702.65	723.26	751.9	705.61	735.24	718.78	718.01	711.68	707.7	694.38	0	697.96	735.39	713.14	711.75	751.04
4.3523e+13	758.29	696.28	714.01	708.78	692.44	753.01	715.98	722.02	717.79	717.24	709.72	753.07	750.74	718.31	704.58	712.84	730.25	0	746.7	0	693.18	723.31	744.03	0	727.54	722.88	0	705.53	737.92	0	703.78	751.64	751.28	702.5	723.11	747.92	705.45	733.72	718.97	717.79	711.52	707.51	694.14	0	697.77	735.27	712.96	709.72	750.21
4.3581e+13	753.53	696.14	713.85	708.65	692.13	751.23	715.78	721.91	717.57	717.07	707.46	752.01	746.13	718.2	700.09	712.67	730.14	0	742.17	0	692.92	722.92	743.95	0	727.4	722.76	0	704.95	737.81	0	703.58	748.23	751.54	702.35	722.96	744.62	705.29	731.69	718.12	717.57	711.36	707.31	693.91	0	697.57	735.14	712.77	707.46	748.51
4.3639e+13	749.93	696	713.71	708.51	691.79	749.34	715.58	721.8	717.36	716.91	705.29	750.61	742.64	718.08	695.24	712.51	730.03	0	738.73	0	692.65	722.08	743.9	0	727.25	722.64	0	703.99	737.71	0	703.39	745.39	751.42	702.2	722.81	741.84	705.13	729.69	716.92	717.36	711.2	707.11	693.67	0	697.37	735.02	712.59	705.29	746.68
4.3697e+13	747.01	695.86	713.5	708.38	691.48	747.52	715.39	721.7	717.16	716.74	703.17	749.12	739.8	717.96	0	712.35	729.92	0	735.93	0	692.39	721.05	743.85	0	727.11	722.52	0	702.85	737.6	0	703.19	742.95	751.02	702.05	722.66	739.45	704.97	727.82	715.61	717.16	711.04	706.91	693.43	0	697.17	734.89	712.4	703.17	744.91
4.3755e+13	781.14	697.49	714.91	709.74	693.45	750.66	716.7	722.81	718.5	717.99	710.92	749.56	772.66	719.14	722.01	713.67	730.91	0	768.1	690.37	694.26	721.1	744.67	0	728.17	723.63	0	703.67	738.48	0	704.72	759.43	750.93	703.56	723.8	755.13	706.43	733.05	716.37	718.5	712.38	708.37	695.22	0	698.84	735.82	713.75	710.92	747.74
4.3813e+13	765.46	697.35	714.52	709.61	693.16	754.16	716.51	722.7	718.3	717.82	712.01	753.16	757.65	719.03	710.46	713.51	730.81	0	753.48	690.2	693.99	722.94	744.47	0	728.03	723.51	0	705.52	738.38	0	704.53	755.85	750.96	703.41	723.65	751.95	706.27	735.41	719.03	718.3	712.22	708.18	694.99	0	698.64	735.71	713.57	712.01	751.25
4.3872e+13	758.3	697.21	714.25	709.48	692.86	753.16	716.32	722.59	718.07	717.66	709.93	753.25	750.74	718.91	704.59	713.35	730.7	0	746.7	690.03	693.71	723.51	744.29	0	727.89	723.39	0	705.83	738.28	0	704.33	751.7	751.53	703.27	723.5	747.98	706.11	733.84	719.17	718.07	712.06	707.98	694.76	0	698.45	735.59	713.38	709.93	750.36
4.393e+13	753.58	697.07	714.1	709.34	692.58	751.36	716.12	722.49	717.85	717.5	707.65	752.17	746.17	718.79	700.14	713.19	730.59	0	742.21	0	693.43	723.1	744.21	0	727.75	723.28	0	705.22	738.17	0	704.14	748.31	751.77	703.12	723.35	744.69	705.95	731.8	718.29	717.85	711.9	707.78	694.52	0	698.25	735.46	713.2	707.65	748.64
4.3988e+13	750	696.93	713.95	709.21	692.29	749.47	715.93	722.38	717.64	717.33	705.47	750.76	742.7	718.67	695.33	713.03	730.49	0	738.79	0	693.17	722.25	744.17	0	727.6	723.16	0	704.23	738.07	0	703.94	745.48	751.64	702.97	723.2	741.93	705.79	729.8	717.09	717.64	711.74	707.58	694.29	0	698.06	735.34	713.02	705.47	746.81
4.4046e+13	747.09	696.79	713.75	709.07	691.95	747.65	715.73	722.27	717.45	717.17	703.35	749.27	739.88	718.56	0	712.86	730.38	0	736	0	692.9	721.22	744.11	0	727.46	723.04	0	703.08	737.96	0	703.75	743.05	751.24	702.82	723.05	739.54	705.63	727.93	715.78	717.45	711.58	707.39	694.06	0	697.86	735.21	712.83	703.35	745.03
4.4104e+13	780.52	698.39	715.14	710.42	693.89	751.12	717.03	723.37	718.77	718.4	711.42	749.92	772.05	719.72	721.66	714.16	731.36	0	767.51	691.3	694.75	721.34	744.92	0	728.5	724.13	0	703.99	738.83	0	705.26	759.65	751.13	704.31	724.17	755.36	707.07	733.49	716.69	718.77	712.91	708.83	695.82	0	699.5	736.13	714.16	711.42	748.19
4.4162e+13	765.36	698.25	714.76	710.29	693.58	754.36	716.84	723.26	718.57	718.24	712.25	753.4	757.55	719.61	710.44	714.01	731.25	0	753.38	691.13	694.49	723.18	744.72	0	728.36	724.01	0	705.84	738.73	0	705.07	755.89	751.2	704.16	724.02	752	706.91	735.56	719.28	718.57	712.75	708.63	695.59	0	699.3	736.02	713.98	712.25	751.45
4.422e+13	758.3	698.11	714.5	710.15	693.29	753.3	716.65	723.15	718.35	718.07	710.12	753.43	750.74	719.49	704.65	713.85	731.14	0	746.7	690.95	694.23	723.71	744.54	0	728.23	723.9	0	706.1	738.63	0	704.88	751.76	751.77	704.01	723.88	748.04	706.75	733.95	719.36	718.35	712.59	708.44	695.36	0	699.11	735.9	713.8	710.12	750.5
4.4278e+13	753.62	697.98	714.35	710.02	692.99	751.49	716.46	723.04	718.13	717.91	707.83	752.33	746.21	719.37	700.22	713.69	731.04	0	742.24	690.76	693.96	723.28	744.46	0	728.08	723.78	0	705.47	738.53	0	704.68	748.39	752	703.87	723.73	744.77	706.59	731.91	718.47	718.13	712.43	708.24	695.13	0	698.92	735.78	713.62	707.83	748.77
4.4336e+13	750.07	697.84	714.2	709.89	692.71	749.59	716.26	722.93	717.92	717.75	705.65	750.9	742.77	719.26	695.46	713.53	730.93	0	738.85	690.59	693.68	722.42	744.42	0	727.94	723.66	0	704.47	738.42	0	704.49	745.57	751.86	703.72	723.58	742.01	706.43	729.91	717.26	717.92	712.27	708.05	694.89	0	698.72	735.65	713.44	705.65	746.94
4.4395e+13	747.18	697.7	714	709.76	692.42	747.77	716.06	722.83	717.73	717.59	703.52	749.41	739.95	719.14	0	713.37	730.82	0	736.07	690.42	693.41	721.38	744.36	0	727.8	723.54	0	703.31	738.32	0	704.3	743.14	751.44	703.58	723.43	739.64	706.27	728.04	715.94	717.73	712.12	707.85	694.66	0	698.53	735.53	713.25	703.52	745.16
4.4453e+13	779.92	699.27	715.38	711.08	694.34	751.57	717.35	723.91	719.05	718.8	711.93	750.29	771.48	720.29	721.14	714.65	731.79	690.27	766.96	692.2	695.24	721.58	745.16	0	728.83	724.62	0	704.32	739.18	0	705.79	759.83	751.33	705.03	724.54	755.56	707.69	733.91	717.02	719.05	713.42	709.28	696.41	0	700.14	736.44	714.57	711.93	748.63
4.4511e+13	765.26	699.13	714.99	710.95	694.02	754.55	717.16	723.8	718.84	718.64	712.48	753.64	757.44	720.17	710.29	714.49	731.68	690.01	753.28	692.03	694.98	723.43	744.96	0	728.7	724.51	0	706.16	739.07	0	705.6	755.93	751.43	704.89	724.39	752.04	707.53	735.72	719.53	718.84	713.26	709.08	696.18	0	699.95	736.32	714.39	712.48	751.64
4.4569e+13	758.31	699	714.74	710.82	693.72	753.44	716.97	723.7	718.62	718.48	710.31	753.6	750.74	720.06	704.58	714.33	731.58	0	746.7	691.85	694.72	723.92	744.79	0	728.56	724.39	0	706.38	738.97	0	705.41	751.81	752	704.74	724.24	748.1	707.38	734.07	719.56	718.62	713.11	708.89	695.95	0	699.76	736.21	714.21	710.31	750.64
4.4627e+13	753.67	698.86	714.6	710.69	693.42	751.61	716.78	723.59	718.4	718.32	708	752.48	746.25	719.94	700.18	714.18	731.47	0	742.28	691.67	694.46	723.46	744.71	0	728.42	724.27	0	705.72	738.87	0	705.21	748.46	752.23	704.6	724.1	744.84	707.22	732.02	718.65	718.4	712.95	708.69	695.72	0	699.57	736.08	714.03	708	748.9
4.4685e+13	750.14	698.72	714.45	710.55	693.12	749.72	716.59	723.48	718.2	718.16	705.81	751.04	742.82	719.83	695.41	714.02	731.36	0	738.91	691.5	694.21	722.59	744.67	0	728.28	724.15	0	704.7	738.77	0	705.02	745.65	752.07	704.45	723.95	742.1	707.06	730.02	717.43	718.2	712.79	708.5	695.49	0	699.37	735.96	713.84	705.81	747.06
4.4743e+13	747.26	698.59	714.25	710.42	692.84	747.89	716.39	723.37	718.01	717.99	703.68	749.55	740.02	719.71	0	713.86	731.26	0	736.14	691.32	693.93	721.55	744.61	0	728.13	724.04	0	703.52	738.66	0	704.83	743.23	751.65	704.31	723.8	739.72	706.9	728.16	716.11	718.01	712.64	708.31	695.26	0	699.18	735.83	713.66	703.68	745.28
4.4801e+13	779.36	700.13	715.61	711.73	694.75	752	717.67	724.44	719.31	719.2	712.16	750.65	770.94	720.84	720.3	715.12	732.21	690.83	766.44	693.08	695.73	721.82	745.4	0	729.16	725.1	0	704.61	739.51	0	706.3	760	751.52	705.74	724.9	755.74	708.3	734.31	717.35	719.31	713.92	709.72	696.98	0	700.77	736.74	714.96	712.16	749.05
4.4859e+13	765.16	699.99	715.23	711.59	694.47	754.73	717.48	724.33	719.11	719.04	712.47	753.87	757.34	720.73	709.94	714.97	732.11	690.58	753.18	692.9	695.47	723.67	745.2	0	729.02	724.99	0	706.39	739.41	0	706.11	755.97	751.66	705.6	724.75	752.09	708.14	735.87	719.78	719.11	713.77	709.52	696.75	0	700.58	736.62	714.78	712.47	751.83
4.4918e+13	758.31	699.86	714.98	711.46	694.16	753.57	717.29	724.23	718.89	718.87	710.3	753.76	750.73	720.61	704.38	714.81	732	690.33	746.69	692.73	695.2	724.12	745.03	0	728.88	724.87	0	706.55	739.31	0	705.92	751.87	752.23	705.45	724.61	748.15	707.99	734.19	719.76	718.89	713.61	709.33	696.52	0	700.39	736.5	714.6	710.3	750.78
4.4976e+13	753.71	699.72	714.85	711.33	693.85	751.73	717.1	724.12	718.67	718.71	708.01	752.62	746.29	720.5	700.04	714.65	731.89	690.07	742.31	692.55	694.94	723.64	744.96	0	728.74	724.75	0	705.86	739.21	0	705.73	748.53	752.44	705.31	724.46	744.91	707.83	732.13	718.83	718.67	713.46	709.14	696.29	0	700.2	736.38	714.42	708.01	749.02
4.5034e+13	750.2	699.59	714.7	711.2	693.55	749.83	716.91	724.01	718.47	718.55	705.83	751.18	742.88	720.38	695.27	714.5	731.79	0	738.96	692.38	694.69	722.76	744.92	0	728.6	724.64	0	704.83	739.1	0	705.54	745.73	752.27	705.17	724.31	742.18	707.67	730.13	717.6	718.47	713.3	708.94	696.07	0	700.01	736.26	714.25	705.83	747.17
4.5092e+13	747.34	699.45	714.5	711.07	693.25	748.01	716.71	723.91	718.28	718.39	703.71	749.68	740.09	720.27	0	714.34	731.68	0	736.21	692.21	694.43	721.71	744.86	0	728.46	724.52	0	703.65	739	0	705.35	743.32	751.84	705.02	724.17	739.81	707.52	728.27	716.27	718.28	713.15	708.75	695.84	0	699.82	736.13	714.07	703.71	745.39
4.515e+13	778.83	700.96	715.84	712.35	695.14	752.42	717.98	724.96	719.58	719.58	712.42	751	770.43	721.38	719.88	715.59	732.62	691.39	765.94	693.93	696.21	722.07	745.64	0	729.47	725.57	0	704.83	739.84	0	706.8	760.14	751.71	706.43	725.25	755.9	708.89	734.7	717.66	719.58	714.42	710.14	697.53	0	701.38	737.03	715.35	712.42	749.46
4.5208e+13	765.06	700.83	715.46	712.22	694.86	754.91	717.79	724.85	719.38	719.42	712.54	754.09	757.25	721.27	709.8	715.43	732.52	691.13	753.08	693.76	695.95	723.91	745.43	0	729.34	725.46	0	706.58	739.74	0	706.62	756	751.89	706.29	725.1	752.12	708.74	736.02	720.01	719.38	714.26	709.95	697.31	0	701.19	736.92	715.17	712.54	752.01
4.5266e+13	758.31	700.69	715.22	712.09	694.58	753.7	717.6	724.75	719.16	719.26	710.35	753.93	750.73	721.15	704.31	715.28	732.41	690.88	746.68	693.58	695.69	724.32	745.26	0	729.2	725.34	0	706.7	739.64	0	706.43	751.92	752.46	706.15	724.96	748.21	708.58	734.3	719.94	719.16	714.11	709.76	697.08	0	701.01	736.8	714.99	710.35	750.9
4.5324e+13	753.75	700.56	715.09	711.96	694.3	751.85	717.41	724.64	718.94	719.1	708.06	752.76	746.32	721.04	700	715.12	732.31	690.63	742.35	693.41	695.42	723.82	745.19	0	729.06	725.22	0	706	739.54	0	706.24	748.59	752.66	706.01	724.81	744.97	708.43	732.24	718.98	718.94	713.95	709.57	696.86	0	700.82	736.68	714.81	708.06	749.13
4.5382e+13	750.27	700.43	714.95	711.83	693.98	749.95	717.22	724.53	718.74	718.94	705.89	751.32	742.93	720.93	695.22	714.96	732.2	690.38	739.01	693.24	695.16	722.93	745.16	0	728.92	725.11	0	704.97	739.43	0	706.05	745.81	752.48	705.86	724.67	742.25	708.27	730.24	717.74	718.74	713.8	709.38	696.63	0	700.63	736.55	714.64	705.89	747.29
4.544e+13	747.41	700.29	714.74	711.7	693.68	748.12	717.03	724.43	718.55	718.78	703.77	749.81	740.16	720.81	0	714.81	732.1	690.13	736.28	693.08	694.9	721.87	745.1	0	728.78	724.99	0	703.78	739.33	0	705.86	743.4	752.04	705.72	724.52	739.9	708.12	728.38	716.41	718.55	713.64	709.18	696.4	0	700.44	736.43	714.46	703.77	745.51
4.5499e+13	778.33	701.77	716.07	712.97	695.54	752.82	718.28	725.47	719.84	719.96	712.71	751.35	769.95	721.91	719.59	716.04	733.03	691.97	765.47	694.76	696.66	722.32	745.87	690.62	729.78	726.03	0	705.06	740.16	0	707.29	760.26	751.9	707.11	725.59	756.04	709.47	735.07	717.96	719.84	714.9	710.56	698.07	0	701.98	737.32	715.73	712.71	749.85
4.5557e+13	764.97	701.64	715.69	712.84	695.26	755.08	718.1	725.36	719.64	719.8	712.64	754.3	757.15	721.8	709.75	715.89	732.92	691.7	752.98	694.59	696.41	724.14	745.66	690.41	729.65	725.92	0	706.78	740.06	0	707.11	756.03	752.12	706.97	725.45	752.16	709.32	736.17	720.23	719.64	714.74	710.37	697.85	0	701.79	737.2	715.55	712.64	752.18
4.5615e+13	758.3	701.51	715.46	712.71	694.97	753.82	717.91	725.25	719.42	719.64	710.44	754.08	750.72	721.68	704.29	715.73	732.82	691.43	746.68	694.42	696.16	724.51	745.5	690.19	729.51	725.8	0	706.87	739.96	0	706.92	751.97	752.68	706.82	725.3	748.26	709.16	734.41	720.1	719.42	714.59	710.18	697.63	0	701.61	737.09	715.37	710.44	751.03
4.5673e+13	753.79	701.38	715.33	712.58	694.69	751.96	717.72	725.15	719.2	719.48	708.15	752.9	746.35	721.57	699.99	715.58	732.71	691.18	742.38	694.25	695.91	723.99	745.43	0	729.37	725.68	0	706.15	739.86	0	706.73	748.66	752.86	706.68	725.16	745.04	709.01	732.34	719.13	719.2	714.44	709.99	697.41	0	701.42	736.96	715.2	708.15	749.25
4.5731e+13	750.32	701.24	715.19	712.45	694.42	750.06	717.53	725.04	719	719.32	705.98	751.45	742.99	721.46	695.19	715.42	732.61	690.93	739.06	694.08	695.64	723.09	745.4	0	729.23	725.57	0	705.11	739.76	0	706.55	745.88	752.67	706.54	725.01	742.33	708.86	730.35	717.88	719	714.28	709.8	697.18	0	701.23	736.84	715.02	705.98	747.4
4.5789e+13	747.48	701.11	714.98	712.32	694.12	748.23	717.34	724.94	718.82	719.16	703.86	749.94	740.22	721.34	0	715.27	732.5	690.68	736.34	693.92	695.38	722.03	745.33	0	729.09	725.45	0	703.92	739.65	0	706.36	743.48	752.23	706.4	724.87	739.98	708.7	728.48	716.55	718.82	714.13	709.61	696.96	0	701.05	736.72	714.84	703.86	745.62
4.5847e+13	777.85	702.57	716.29	713.57	695.95	753.2	718.58	725.96	720.09	720.33	713.01	751.69	769.49	722.43	719.32	716.49	733.42	692.51	765.03	695.57	697.12	722.56	746.09	691.34	730.09	726.48	0	705.31	740.48	0	707.77	760.37	752.08	707.76	725.93	756.16	710.04	735.41	718.26	720.09	715.37	710.97	698.61	0	702.56	737.6	716.1	713.01	750.23
4.5905e+13	764.87	702.44	715.91	713.44	695.65	755.24	718.4	725.86	719.89	720.17	712.75	754.51	757.05	722.31	709.71	716.33	733.32	692.27	752.89	695.4	696.86	724.36	745.88	691.12	729.95	726.36	0	707	740.38	0	707.59	756.06	752.34	707.62	725.79	752.19	709.89	736.31	720.43	719.89	715.21	710.78	698.38	0	702.38	737.48	715.92	712.75	752.34
4.5963e+13	758.3	702.3	715.69	713.31	695.37	753.94	718.21	725.75	719.67	720.01	710.53	754.24	750.71	722.2	704.3	716.18	733.21	692.01	746.67	695.23	696.61	724.69	745.72	690.91	729.81	726.25	0	707.05	740.28	0	707.4	752.01	752.9	707.48	725.64	748.31	709.73	734.52	720.26	719.67	715.06	710.59	698.16	0	702.19	737.37	715.75	710.53	751.15
4.6022e+13	753.82	702.17	715.56	713.18	695.08	752.07	718.02	725.65	719.46	719.85	708.24	753.03	746.38	722.09	700.02	716.02	733.11	691.74	742.4	695.07	696.36	724.15	745.66	690.7	729.68	726.13	0	706.31	740.18	0	707.22	748.72	753.07	707.34	725.5	745.1	709.58	732.44	719.27	719.46	714.91	710.4	697.94	0	702.01	737.24	715.57	708.24	749.36
4.608e+13	750.38	702.04	715.42	713.06	694.8	750.16	717.83	725.54	719.26	719.69	706.07	751.57	743.03	721.97	695.24	715.87	733.01	691.47	739.11	694.9	696.12	723.24	745.63	690.5	729.54	726.02	0	705.26	740.07	0	707.03	745.95	752.86	707.2	725.35	742.4	709.43	730.45	718.01	719.26	714.76	710.22	697.72	0	701.82	737.12	715.39	706.07	747.5
4.6138e+13	747.55	701.91	715.2	712.93	694.53	748.34	717.64	725.43	719.08	719.54	703.96	750.06	740.28	721.86	0	715.71	732.9	691.22	736.4	694.73	695.86	722.17	745.56	690.28	729.4	725.9	0	704.07	739.97	0	706.85	743.56	752.41	707.06	725.21	740.06	709.28	728.59	716.68	719.08	714.6	710.03	697.5	0	701.64	737	715.22	703.96	745.73
4.6196e+13	777.39	703.34	716.5	714.15	696.35	753.57	718.87	726.45	720.34	720.69	713.17	752.03	769.05	722.93	718.95	716.92	733.81	693.03	764.6	696.36	697.57	722.8	746.31	692.05	730.38	726.92	690.34	705.55	740.79	0	708.24	760.46	752.26	708.41	726.26	756.26	710.59	735.74	718.55	720.34	715.83	711.37	699.12	690.02	703.13	737.87	716.46	713.17	750.59
4.6254e+13	764.78	703.21	716.13	714.03	696.05	755.4	718.69	726.34	720.14	720.53	712.76	754.71	756.96	722.82	709.55	716.77	733.71	692.78	752.8	696.19	697.31	724.58	746.1	691.84	730.25	726.8	690.11	707.18	740.69	0	708.06	756.08	752.55	708.27	726.12	752.22	710.44	736.44	720.63	720.14	715.67	711.18	698.91	0	702.95	737.76	716.29	712.76	752.5
4.6312e+13	758.29	703.08	715.91	713.9	695.76	754.06	718.51	726.24	719.93	720.37	710.53	754.38	750.7	722.71	704.22	716.61	733.6	692.54	746.66	696.03	697.06	724.87	745.95	691.63	730.11	726.69	0	707.19	740.59	0	707.88	752.06	753.11	708.13	725.97	748.35	710.29	734.62	720.42	719.93	715.52	711	698.69	0	702.77	737.64	716.11	710.53	751.27
4.637e+13	753.86	702.95	715.79	713.77	695.47	752.18	718.32	726.13	719.71	720.21	708.26	753.16	746.41	722.59	699.96	716.46	733.5	692.3	742.43	695.86	696.81	724.31	745.89	691.41	729.98	726.57	0	706.43	740.49	0	707.69	748.78	753.27	707.99	725.83	745.16	710.14	732.54	719.41	719.71	715.37	710.81	698.47	0	702.58	737.52	715.94	708.26	749.46
4.6428e+13	750.43	702.82	715.64	713.64	695.19	750.27	718.13	726.03	719.52	720.06	706.1	751.7	743.08	722.48	695.2	716.31	733.39	692.05	739.16	695.7	696.56	723.38	745.85	691.2	729.84	726.46	0	705.37	740.38	0	707.51	746.02	753.05	707.85	725.69	742.47	709.99	730.54	718.14	719.52	715.22	710.62	698.25	0	702.4	737.4	715.76	706.1	747.61
4.6486e+13	773.73	704.22	717.07	714.85	696.99	747.55	719.34	727.02	720.77	721.19	703.39	749.71	764.38	723.54	715.22	717.49	734.29	693.82	759.28	697.29	698.25	722.87	746.68	692.95	730.81	727.46	691.21	705.32	741.19	690.25	708.88	741.64	753.13	709.17	726.73	738.21	711.28	727.83	717.14	720.77	716.43	711.95	699.85	691.15	703.87	738.25	716.99	703.39	745.01
4.6545e+13	776.95	704.09	716.71	714.73	696.72	753.92	719.16	726.92	720.59	721.04	713.37	752.36	768.63	723.42	718.63	717.34	734.19	693.56	764.19	697.12	698.01	723.04	746.53	692.74	730.67	727.35	690.98	705.76	741.09	0	708.7	760.53	752.44	709.03	726.58	756.35	711.13	736.05	718.82	720.59	716.28	711.76	699.63	691.01	703.69	738.14	716.82	713.37	750.94
4.6603e+13	764.68	703.97	716.34	714.6	696.44	755.55	718.98	726.82	720.39	720.88	712.82	754.9	756.87	723.31	709.47	717.19	734.08	693.3	752.71	696.96	697.76	724.79	746.31	692.53	730.54	727.23	690.76	707.35	740.99	0	708.52	756.11	752.77	708.9	726.44	752.25	710.98	736.56	720.81	720.39	716.12	711.58	699.41	690.88	703.51	738.03	716.64	712.82	752.66
4.6661e+13	758.29	703.84	716.13	714.47	696.16	754.17	718.8	726.71	720.17	720.73	710.59	754.53	750.69	723.2	704.2	717.04	733.98	693.05	746.65	696.8	697.51	725.04	746.16	692.32	730.4	727.12	690.54	707.33	740.89	0	708.34	752.1	753.32	708.76	726.3	748.4	710.83	734.71	720.55	720.17	715.97	711.39	699.2	690.76	703.33	737.91	716.47	710.59	751.38
4.6719e+13	753.89	703.71	716	714.35	695.86	752.28	718.61	726.61	719.96	720.57	708.31	753.29	746.43	723.09	699.97	716.89	733.88	692.81	742.46	696.63	697.25	724.46	746.11	692.12	730.27	727	690.32	706.56	740.79	0	708.16	748.83	753.46	708.62	726.15	745.22	710.68	732.63	719.53	719.96	715.82	711.21	698.98	690.63	703.15	737.79	716.3	708.31	749.57
4.6777e+13	750.48	703.58	715.86	714.22	695.57	750.37	718.42	726.5	719.77	720.41	706.16	751.81	743.13	722.98	695.23	716.73	733.77	692.56	739.2	696.47	697	723.52	746.07	691.91	730.13	726.89	690.09	705.5	740.69	0	707.97	746.09	753.24	708.48	726.01	742.54	710.53	730.64	718.25	719.77	715.67	711.02	698.76	690.49	702.96	737.67	716.12	706.16	747.71
4.6835e+13	795.23	704.96	717.28	715.41	697.35	747.64	719.63	727.49	721.01	721.54	703.47	749.82	786.05	724.02	728.9	717.91	734.66	694.32	780.78	698.03	698.67	722.99	746.9	693.62	731.1	727.88	691.86	705.41	741.48	690.56	709.33	741.88	753.29	709.78	727.04	738.42	711.81	727.91	717.23	721.01	716.86	712.33	700.34	692.13	704.41	738.52	717.34	703.47	745.1
4.6893e+13	776.54	704.83	716.91	715.29	697.08	754.26	719.44	727.38	720.83	721.38	713.61	752.69	768.23	723.91	718.46	717.76	734.56	694.08	763.81	697.87	698.43	723.27	746.74	693.42	730.96	727.76	691.63	705.99	741.38	690.25	709.15	760.6	752.62	709.65	726.9	756.43	711.66	736.35	719.09	720.83	716.71	712.15	700.13	692	704.23	738.4	717.16	713.61	751.28
4.6951e+13	764.59	704.7	716.54	715.16	696.8	755.7	719.26	727.28	720.63	721.23	712.92	755.09	756.77	723.79	709.48	717.61	734.46	693.83	752.62	697.71	698.18	724.99	746.52	693.2	730.82	727.65	691.4	707.54	741.28	0	708.97	756.13	752.98	709.51	726.76	752.28	711.51	736.68	720.99	720.63	716.57	711.96	699.91	691.87	704.05	738.29	716.99	712.92	752.81
4.7009e+13	758.28	704.57	716.34	715.03	696.53	754.28	719.08	727.17	720.41	721.07	710.67	754.67	750.68	723.68	704.25	717.45	734.35	693.57	746.64	697.55	697.94	725.2	746.38	693	730.69	727.54	691.18	707.49	741.18	0	708.79	752.14	753.52	709.37	726.61	748.44	711.36	734.81	720.69	720.41	716.42	711.78	699.7	691.74	703.87	738.18	716.82	710.67	751.49
4.7068e+13	753.91	704.45	716.22	714.91	696.25	752.38	718.9	727.07	720.2	720.92	708.4	753.41	746.45	723.57	700.04	717.3	734.25	693.32	742.48	697.39	697.7	724.6	746.32	692.79	730.55	727.43	690.96	706.71	741.08	0	708.61	748.89	753.65	709.24	726.47	745.27	711.21	732.72	719.65	720.2	716.27	711.59	699.48	691.61	703.69	738.05	716.65	708.4	749.67
4.7126e+13	750.53	704.32	716.07	714.78	695.96	750.47	718.71	726.97	720.01	720.76	706.25	751.93	743.17	723.46	695.33	717.15	734.15	693.07	739.25	697.23	697.44	723.66	746.29	692.58	730.42	727.31	690.74	705.64	740.98	0	708.43	746.15	753.42	709.1	726.33	742.6	711.06	730.73	718.37	720.01	716.12	711.41	699.27	691.48	703.51	737.93	716.47	706.25	747.81
4.7184e+13	807.33	705.67	717.47	715.96	697.72	747.73	719.9	727.94	721.25	721.88	703.64	749.92	799.07	724.49	739.82	718.31	735.02	694.81	794.25	698.76	699.09	723.1	747.11	694.27	731.37	728.29	692.49	705.52	741.77	690.87	709.77	742.43	753.45	710.38	727.35	738.91	712.32	728	717.32	721.25	717.29	712.71	700.83	693.08	704.94	738.77	717.68	703.64	745.18
4.7242e+13	776.13	705.55	717.1	715.83	697.43	754.59	719.72	727.84	721.07	721.72	713.88	753.01	767.85	724.38	718.29	718.16	734.92	694.57	763.44	698.6	698.84	723.5	746.94	694.07	731.24	728.17	692.27	706.24	741.67	690.55	709.59	760.65	752.79	710.24	727.21	756.5	712.17	736.62	719.36	721.07	717.14	712.53	700.61	692.96	704.77	738.66	717.51	713.88	751.6
4.73e+13	764.5	705.42	716.74	715.71	697.16	755.84	719.54	727.73	720.87	721.57	713.05	755.27	756.68	724.27	709.48	718.01	734.82	694.33	752.53	698.44	698.6	725.18	746.73	693.87	731.1	728.06	692.05	707.76	741.57	690.24	709.41	756.14	753.18	710.11	727.07	752.3	712.03	736.79	721.16	720.87	717	712.34	700.4	692.83	704.59	738.55	717.33	713.05	752.95
[truncated: 451 more columns]
