# Supplementary material for: Determining the current size and state of subvolcanic magma reservoirs
Source: Nat Commun. 2020 Nov 5;11:5477. doi: 10.1038/s41467-020-19084-2 (PMC7644707; doi:10.1038/s41467-020-19084-2)
Supplement: Supplementary file 5 — Supplementary Data 2 [file 41467_2020_19084_MOESM5_ESM.zip › Supplementary data/Tt15_st_MU_rad10_0.0075.txt]

5.8108e+10	0	0	0	0	0	0	0	0	0	0	0	0	0	0	0	0	0	0	0	0	0	0	0	0	0	0	0	0	0	0	0	0	0	0	0	0	0	0	0	0	0	0	0	0	0	0	0	0	0
1.1622e+11	0	0	0	0	0	0	0	0	0	0	0	0	0	0	0	0	0	0	0	0	0	0	0	0	0	0	0	0	0	0	0	0	0	0	0	0	0	0	0	0	0	0	0	0	0	0	0	0	0
1.7432e+11	0	0	0	0	0	0	0	0	0	0	0	0	0	0	0	0	0	0	0	0	0	0	0	0	0	0	0	0	0	0	0	0	0	0	0	0	0	0	0	0	0	0	0	0	0	0	0	0	0
2.3243e+11	0	0	0	0	0	0	0	0	0	0	0	0	0	0	0	0	0	0	0	0	0	0	0	0	0	0	0	0	0	0	0	0	0	0	0	0	0	0	0	0	0	0	0	0	0	0	0	0	0
2.9054e+11	0	0	0	0	0	0	0	0	0	0	0	0	0	0	0	0	0	0	0	0	0	0	0	0	0	0	0	0	0	0	0	0	0	0	0	0	0	0	0	0	0	0	0	0	0	0	0	0	0
3.4865e+11	0	0	0	0	0	0	0	0	0	0	0	0	0	0	0	0	0	0	0	0	0	0	0	0	0	0	0	0	0	0	0	0	0	0	0	0	0	0	0	0	0	0	0	0	0	0	0	0	0
4.0676e+11	0	0	0	0	0	0	0	0	0	0	0	0	0	0	0	0	0	0	0	0	0	0	0	0	0	0	0	0	0	0	0	0	0	0	0	0	0	0	0	0	0	0	0	0	0	0	0	0	0
4.6486e+11	0	0	0	0	0	0	0	0	0	0	0	0	0	0	0	0	0	0	0	0	0	0	0	0	0	0	0	0	0	0	0	0	0	0	0	0	0	0	0	0	0	0	0	0	0	0	0	0	0
5.2297e+11	0	0	0	0	0	0	0	0	0	0	0	0	0	0	0	0	0	0	0	0	0	0	0	0	0	0	0	0	0	0	0	0	0	0	0	0	0	0	0	0	0	0	0	0	0	0	0	0	0
5.8108e+11	0	0	0	0	0	0	0	0	0	0	0	0	0	0	0	0	0	0	0	0	0	0	0	0	0	0	0	0	0	0	0	0	0	0	0	0	0	0	0	0	0	0	0	0	0	0	0	0	0
6.3919e+11	0	0	0	0	0	0	0	0	0	0	0	0	0	0	0	0	0	0	0	0	0	0	0	0	694.61	0	0	0	0	0	695.97	0	0	0	0	0	0	0	0	0	0	0	0	0	693.23	0	0	0	691.4
6.973e+11	0	0	0	0	0	0	0	0	0	0	0	0	0	0	0	0	0	0	0	0	0	0	0	0	0	0	0	0	0	0	0	0	0	0	0	0	0	0	0	0	0	0	0	0	0	0	0	0	0
7.554e+11	0	0	0	0	0	0	0	0	0	0	0	0	0	0	0	0	0	0	0	0	0	0	0	0	0	0	0	0	0	0	0	0	0	0	0	0	0	0	0	0	0	0	0	0	0	0	0	0	0
8.1351e+11	0	0	0	0	0	0	0	0	0	0	0	0	0	0	0	0	0	0	0	0	0	0	0	0	0	0	0	0	0	0	0	0	0	0	0	0	0	0	0	0	0	0	0	0	0	0	0	0	0
8.7162e+11	0	0	0	0	0	0	0	0	0	0	0	0	0	0	0	0	0	0	0	0	0	0	0	0	0	0	0	0	0	0	0	0	0	0	0	0	0	0	0	0	0	0	0	0	0	0	0	0	0
9.2973e+11	0	0	0	0	0	0	0	0	0	0	0	0	0	0	0	0	0	0	0	0	0	0	0	0	0	0	0	0	0	0	0	0	0	0	0	0	0	0	0	0	0	0	0	0	0	0	0	0	0
9.8784e+11	0	0	0	0	0	0	0	0	0	0	0	0	0	0	0	0	0	0	0	0	0	0	0	0	0	0	0	0	0	0	0	0	0	0	0	0	0	0	0	0	0	0	0	0	0	0	0	0	0
1.0459e+12	0	0	0	0	0	0	0	0	0	0	0	0	0	0	0	0	0	0	0	0	0	0	0	0	0	0	0	0	0	0	0	0	0	0	0	0	0	0	0	0	0	0	0	0	0	0	0	0	0
1.1041e+12	0	0	0	0	0	0	0	0	0	0	0	0	0	0	0	0	0	0	0	0	0	0	0	0	0	0	0	0	0	0	0	0	0	0	0	0	0	0	0	0	0	0	0	0	0	0	0	0	0
1.1622e+12	0	0	0	0	0	0	0	0	0	0	0	0	0	0	0	0	0	0	0	0	0	0	0	0	0	0	0	0	0	0	0	0	0	0	0	0	0	0	0	0	0	0	0	0	0	0	0	0	0
1.2203e+12	0	0	0	0	0	0	0	0	0	0	0	0	0	0	0	0	0	0	0	0	0	0	0	0	0	0	0	0	0	0	0	0	0	0	0	0	0	0	0	0	0	0	0	0	0	0	0	0	0
1.2784e+12	0	0	0	0	0	0	0	0	0	0	0	0	0	0	0	0	0	0	0	0	0	0	0	0	0	0	0	0	0	0	0	0	0	0	0	0	0	0	0	0	0	0	0	0	0	0	0	0	0
1.3365e+12	0	0	0	0	0	0	0	0	0	0	0	0	0	0	0	0	0	0	0	0	0	0	0	0	0	0	0	0	0	0	0	0	0	0	0	0	0	0	0	0	0	0	0	0	0	0	0	0	0
1.3946e+12	0	0	0	0	0	0	0	0	0	0	0	0	0	0	0	0	0	0	0	0	0	0	0	0	0	0	0	0	0	0	0	0	0	0	0	0	0	0	0	0	0	0	0	0	0	0	0	0	0
1.4527e+12	0	0	0	0	0	0	0	0	0	0	0	0	0	0	0	0	0	0	0	0	0	0	0	0	0	0	0	0	0	0	0	0	0	0	0	0	0	0	0	0	0	0	0	0	0	0	0	0	0
1.5108e+12	0	0	0	0	0	0	0	0	0	0	0	0	0	0	0	0	0	0	0	0	0	0	0	0	0	0	0	0	0	0	0	0	0	0	0	0	0	0	0	0	0	0	0	0	0	0	0	0	0
1.5689e+12	0	0	0	0	0	0	0	0	0	0	0	0	0	0	0	0	0	0	0	0	0	0	0	0	0	0	0	0	0	0	0	0	0	0	0	0	0	0	0	0	0	0	0	0	0	0	0	0	0
1.627e+12	0	0	0	0	0	0	0	0	0	0	0	0	0	0	0	0	0	0	0	0	0	0	0	0	0	0	0	0	0	0	0	0	0	0	0	0	0	0	0	0	0	0	0	0	0	0	0	0	0
1.6851e+12	0	0	0	0	0	0	0	0	0	0	0	0	0	0	0	0	0	0	0	0	0	0	0	0	0	0	0	0	0	0	0	0	0	0	0	0	0	0	0	0	0	0	0	0	0	0	0	0	0
1.7432e+12	0	0	0	0	0	0	0	0	0	0	0	0	0	0	0	0	0	0	0	0	0	0	0	0	0	0	0	0	0	0	0	0	0	0	0	0	0	0	0	0	0	0	0	0	0	0	0	0	0
1.8013e+12	0	0	0	0	0	0	0	0	0	0	0	0	0	0	0	0	0	0	0	0	0	0	0	0	0	0	0	0	0	0	0	0	0	0	0	0	0	0	0	0	0	0	0	0	0	0	0	0	0
1.8595e+12	0	0	0	0	0	0	0	0	0	0	0	0	0	0	0	0	0	0	0	0	0	0	0	0	0	0	0	0	0	0	0	0	0	0	0	0	0	0	0	0	0	0	0	0	0	0	0	0	0
1.9176e+12	0	0	0	0	0	0	0	0	0	0	0	0	0	0	0	0	0	0	0	0	0	0	0	0	0	0	0	0	0	0	0	0	0	0	0	0	0	0	0	0	0	0	0	0	0	0	0	0	0
1.9757e+12	0	0	0	0	0	0	0	0	0	0	0	0	0	0	0	0	0	0	0	0	0	0	0	0	0	0	0	0	0	0	0	0	0	0	0	0	0	0	0	0	0	0	0	0	0	0	0	0	0
2.0338e+12	0	0	0	0	0	0	0	0	0	0	0	0	0	0	0	0	0	0	0	0	0	0	0	0	0	0	0	0	0	0	0	0	0	0	0	0	0	0	0	0	0	0	0	0	0	0	0	0	0
2.0919e+12	0	0	0	0	0	0	0	0	0	0	0	0	0	0	0	0	0	0	0	0	0	0	0	0	0	0	0	0	0	0	0	0	0	0	0	0	0	0	0	0	0	0	0	0	0	0	0	0	0
2.15e+12	0	0	0	0	0	0	0	0	0	0	0	0	0	0	0	0	0	0	0	0	0	0	0	0	0	0	0	0	0	0	0	0	0	0	0	0	0	0	0	0	0	0	0	0	0	0	0	0	0
2.2081e+12	0	0	0	0	0	0	0	0	0	0	0	0	0	0	0	0	0	0	0	0	0	0	0	0	0	0	0	0	0	0	0	0	0	0	0	0	0	0	0	0	0	0	0	0	0	0	0	0	0
2.2662e+12	0	0	0	0	0	0	0	0	0	0	0	0	0	0	0	0	0	0	0	0	0	0	0	0	0	0	0	0	0	0	0	0	0	0	0	0	0	0	0	0	0	0	0	0	0	0	0	0	0
2.3243e+12	0	0	0	0	0	0	0	0	0	0	0	0	0	0	0	0	0	0	0	0	0	0	0	0	0	0	0	0	0	0	0	0	0	0	0	0	0	0	0	0	0	0	0	0	0	0	0	0	0
2.3824e+12	0	0	0	0	0	0	0	0	0	0	0	0	0	0	0	0	0	0	0	0	0	0	0	0	0	0	0	0	0	0	0	0	0	0	0	0	0	0	0	0	0	0	0	0	0	0	0	0	0
2.4405e+12	0	0	0	0	0	0	0	0	0	0	0	0	0	0	0	0	0	0	0	0	0	0	0	0	0	0	0	0	0	0	0	0	0	0	0	0	0	0	0	0	0	0	0	0	0	0	0	0	0
2.4986e+12	0	0	0	0	0	0	0	0	0	0	0	0	0	0	0	0	0	0	0	0	0	0	0	0	0	0	0	0	0	0	0	0	0	0	0	0	0	0	0	0	0	0	0	0	0	0	0	0	0
2.5568e+12	0	0	0	0	0	0	0	0	0	0	0	0	0	0	0	0	0	0	0	0	0	0	0	0	0	0	0	0	0	0	0	0	0	0	0	0	0	0	0	0	0	0	0	0	0	0	0	0	0
2.6149e+12	0	0	0	0	0	0	0	0	0	0	0	0	0	0	0	0	0	0	0	0	0	0	0	0	0	0	0	0	0	0	0	0	0	0	0	0	0	0	0	0	0	0	0	0	0	0	0	0	0
2.673e+12	0	0	0	0	0	0	0	0	0	0	0	0	0	0	0	0	0	0	0	0	0	0	0	0	0	0	0	0	0	0	0	0	0	0	0	0	0	0	0	0	0	0	0	0	0	0	0	0	0
2.7311e+12	0	0	0	0	0	0	0	0	0	0	0	0	0	0	0	0	0	0	0	0	0	0	0	0	0	0	0	0	0	0	0	0	0	0	0	0	0	0	0	0	0	0	0	0	0	0	0	0	0
2.7892e+12	0	0	0	0	0	0	0	0	0	0	0	0	0	0	0	0	0	0	0	0	0	0	0	0	0	0	0	0	0	0	0	0	0	0	0	0	0	0	0	0	0	0	0	0	0	0	0	0	0
2.8473e+12	0	0	0	0	0	0	0	0	0	0	0	0	0	0	0	0	0	0	0	0	0	0	0	0	721.52	0	0	0	0	0	726.89	0	0	0	0	0	0	0	0	0	0	0	0	0	717.49	0	0	0	712.87
2.9054e+12	0	0	0	0	0	0	0	0	0	0	0	0	0	0	0	0	0	0	0	0	0	0	0	0	0	0	0	0	0	0	0	0	0	0	0	0	0	0	0	0	0	0	0	0	0	0	0	0	0
2.9635e+12	0	0	0	0	0	0	0	0	0	0	0	0	0	0	0	0	0	0	0	0	0	0	0	0	0	0	0	0	0	0	0	0	0	0	0	0	0	0	0	0	0	0	0	0	0	0	0	0	0
3.0216e+12	0	0	0	0	0	0	0	0	0	0	0	0	0	0	0	0	0	0	0	0	0	0	0	0	0	0	0	0	0	0	0	0	0	0	0	0	0	0	0	0	0	0	0	0	0	0	0	0	0
3.0797e+12	0	0	0	0	0	0	0	0	0	0	0	0	0	0	0	0	0	0	0	0	0	0	0	0	0	0	0	0	0	0	0	0	0	0	0	0	0	0	0	0	0	0	0	0	0	0	0	0	0
3.1378e+12	0	0	0	0	0	0	0	0	0	0	0	0	0	0	0	0	0	0	0	0	0	0	0	0	0	0	0	0	0	0	0	0	0	0	0	0	0	0	0	0	0	0	0	0	0	0	0	0	0
3.1959e+12	0	0	0	0	0	0	0	0	0	0	0	0	0	0	0	0	0	0	0	0	0	0	0	0	0	0	0	0	0	0	0	0	0	0	0	0	0	0	0	0	0	0	0	0	0	0	0	0	0
3.2541e+12	0	0	0	0	0	0	0	0	0	0	0	0	0	0	0	0	0	0	0	0	0	0	0	0	0	0	0	0	0	0	0	0	0	0	0	0	0	0	0	0	0	0	0	0	0	0	0	0	0
3.3122e+12	0	0	0	0	0	0	0	0	0	0	0	0	0	0	0	0	0	0	0	0	0	0	0	0	0	0	0	0	0	0	0	0	0	0	0	0	0	0	0	0	0	0	0	0	0	0	0	0	0
3.3703e+12	0	0	0	0	0	0	0	0	0	0	0	0	0	0	0	0	0	0	0	0	0	0	0	0	0	0	0	0	0	0	0	0	0	0	0	0	0	0	0	0	0	0	0	0	0	0	0	0	0
3.4284e+12	0	0	0	0	0	0	0	0	0	0	0	0	0	0	0	0	0	0	0	0	0	0	0	0	0	0	0	0	0	0	0	0	0	0	0	0	0	0	0	0	0	0	0	0	0	0	0	0	0
3.4865e+12	0	0	0	0	0	0	0	0	0	0	0	0	0	0	0	0	0	0	0	0	0	0	0	0	0	0	0	0	0	0	692.07	0	0	0	0	0	0	0	0	0	0	0	0	0	0	0	0	0	0
3.5446e+12	0	0	0	0	0	0	0	0	0	0	0	0	0	0	0	0	0	0	0	0	0	0	0	0	0	0	0	0	0	0	0	0	0	0	0	0	0	0	0	0	0	0	0	0	0	0	0	0	0
3.6027e+12	0	0	0	0	0	0	0	0	0	0	0	0	0	0	0	0	0	0	0	0	0	0	0	0	0	0	0	0	0	0	0	0	0	0	0	0	0	0	0	0	0	0	0	0	0	0	0	0	0
3.6608e+12	0	0	0	0	0	0	0	0	0	0	0	0	0	0	0	0	0	0	0	0	0	0	0	0	0	0	0	0	0	0	0	0	0	0	0	0	0	0	0	0	0	0	0	0	0	0	0	0	0
3.7189e+12	0	0	0	0	0	0	0	0	0	0	0	0	0	0	0	0	0	0	0	0	0	0	0	0	0	0	0	0	0	0	0	0	0	0	0	0	0	0	0	0	0	0	0	0	0	0	0	0	0
3.777e+12	0	0	0	0	0	0	0	0	0	0	0	0	0	0	0	0	0	0	0	0	0	0	0	0	0	0	0	0	0	0	0	0	0	0	0	0	0	0	0	0	0	0	0	0	0	0	0	0	0
3.8351e+12	0	0	0	0	0	0	0	0	0	0	0	0	0	0	0	0	0	0	0	0	0	0	0	0	0	0	0	0	0	0	0	0	0	0	0	0	0	0	0	0	0	0	0	0	0	0	0	0	0
3.8932e+12	0	0	0	0	0	0	0	0	0	0	0	0	0	0	0	0	0	0	0	0	0	0	0	0	0	0	0	0	0	0	0	0	0	0	0	0	0	0	0	0	0	0	0	0	0	0	0	0	0
3.9513e+12	0	0	0	0	0	0	0	0	0	0	0	0	0	0	0	0	0	0	0	0	0	0	0	0	0	0	0	0	0	0	0	0	0	0	0	0	0	0	0	0	0	0	0	0	0	0	0	0	0
4.0095e+12	0	0	0	0	0	0	0	0	0	0	0	0	0	0	0	0	0	0	0	0	0	0	0	0	0	0	0	0	0	0	0	0	0	0	0	0	0	0	0	0	0	0	0	0	0	0	0	0	0
4.0676e+12	0	0	0	0	0	0	0	0	0	0	0	0	0	0	0	0	0	0	0	0	0	0	0	0	0	0	0	0	0	0	0	0	0	0	0	0	0	0	0	0	0	0	0	0	0	0	0	0	0
4.1257e+12	0	0	0	0	0	0	0	0	0	0	0	0	0	0	0	0	0	0	0	0	0	0	0	0	0	0	0	0	0	0	0	0	0	0	0	0	0	0	0	0	0	0	0	0	0	0	0	0	0
4.1838e+12	0	0	0	0	0	0	0	0	0	0	0	0	0	0	0	0	0	0	0	0	0	0	0	0	0	0	0	0	0	0	0	0	0	0	0	0	0	0	0	0	0	0	0	0	0	0	0	0	0
4.2419e+12	0	0	0	0	0	0	0	0	0	0	0	0	0	0	0	0	0	0	0	0	0	0	0	0	0	0	0	0	0	0	0	0	0	0	0	0	0	0	0	0	0	0	0	0	0	0	0	0	0
4.3e+12	0	0	0	0	0	0	0	0	0	0	0	0	0	0	0	0	0	0	0	0	0	0	0	0	0	0	0	0	0	0	0	0	0	0	0	0	0	0	0	0	0	0	0	0	0	0	0	0	0
4.3581e+12	0	0	0	0	0	0	0	0	0	0	0	0	0	0	0	0	0	0	0	0	0	0	0	0	0	0	0	0	0	0	0	0	0	0	0	0	0	0	0	0	0	0	0	0	0	0	0	0	0
4.4162e+12	0	0	0	0	0	0	0	0	0	0	0	0	0	0	0	0	0	0	0	0	0	0	0	0	0	0	0	0	0	0	0	0	0	0	0	0	0	0	0	0	0	0	0	0	0	0	0	0	0
4.4743e+12	0	0	0	0	0	0	0	0	0	0	0	0	0	0	0	0	0	0	0	0	0	0	0	0	0	0	0	0	0	0	0	0	0	0	0	0	0	0	0	0	0	0	0	0	0	0	0	0	0
4.5324e+12	0	0	0	0	0	0	0	0	0	0	0	0	0	0	0	0	0	0	0	0	0	0	0	0	0	0	0	0	0	0	0	0	0	0	0	0	0	0	0	0	0	0	0	0	0	0	0	0	0
4.5905e+12	0	0	0	0	0	0	0	0	0	0	0	0	0	0	0	0	0	0	0	0	0	0	0	0	0	0	0	0	0	0	0	0	0	0	0	0	0	0	0	0	0	0	0	0	0	0	0	0	0
4.6486e+12	0	0	0	0	0	0	0	0	0	0	0	0	0	0	0	0	0	0	0	0	0	0	0	0	0	0	0	0	0	0	0	0	0	0	0	0	0	0	0	0	0	0	0	0	0	0	0	0	0
4.7068e+12	0	0	0	0	0	0	0	0	0	0	0	0	0	0	0	0	0	0	0	0	0	0	0	0	0	0	0	0	0	0	0	0	0	0	0	0	0	0	0	0	0	0	0	0	0	0	0	0	0
4.7649e+12	0	0	0	0	0	0	0	0	0	0	0	0	0	0	0	0	0	0	0	0	0	0	0	0	0	0	0	0	0	0	0	0	0	0	0	0	0	0	0	0	0	0	0	0	0	0	0	0	0
4.823e+12	0	0	0	0	0	0	0	0	0	0	0	0	0	0	0	0	0	0	0	0	0	0	0	0	0	0	0	0	0	0	0	0	0	0	0	0	0	0	0	0	0	0	0	0	0	0	0	0	0
4.8811e+12	0	0	0	0	0	0	0	0	0	0	0	0	0	0	0	0	0	0	0	0	0	0	0	0	0	0	0	0	0	0	0	0	0	0	0	0	0	0	0	0	0	0	0	0	0	0	0	0	0
4.9392e+12	0	0	0	0	0	0	0	0	0	0	0	0	0	0	0	0	0	0	0	0	0	0	0	0	0	0	0	0	0	0	0	0	0	0	0	0	0	0	0	0	0	0	0	0	0	0	0	0	0
4.9973e+12	0	0	0	0	0	0	0	0	0	0	0	0	0	0	0	0	0	0	0	0	0	0	0	0	0	0	0	0	0	0	0	0	0	0	0	0	0	0	0	0	0	0	0	0	0	0	0	0	0
5.0554e+12	0	0	0	0	0	0	0	0	0	0	0	0	0	0	0	0	0	0	0	0	0	0	0	0	742.18	0	0	0	0	0	750.8	0	0	0	0	0	0	0	0	0	0	0	0	0	736.2	0	0	0	729.67
5.1135e+12	0	0	0	0	0	0	0	0	0	0	0	0	0	0	0	0	0	0	0	0	0	0	0	0	0	0	0	0	0	0	0	0	0	0	0	0	0	0	0	0	0	0	0	0	0	0	0	0	0
5.1716e+12	0	0	0	0	0	0	0	0	0	0	0	0	0	0	0	0	0	0	0	0	0	0	0	0	0	0	0	0	0	0	0	0	0	0	0	0	0	0	0	0	0	0	0	0	0	0	0	0	0
5.2297e+12	0	0	0	0	0	0	0	0	0	0	0	0	0	0	0	0	0	0	0	0	0	0	0	0	0	0	0	0	0	0	0	0	0	0	0	0	0	0	0	0	0	0	0	0	0	0	0	0	0
5.2878e+12	0	0	0	0	0	0	0	0	0	0	0	0	0	0	0	0	0	0	0	0	0	0	0	0	0	0	0	0	0	0	0	0	0	0	0	0	0	0	0	0	0	0	0	0	0	0	0	0	0
5.3459e+12	0	0	0	0	0	0	0	0	0	0	0	0	0	0	0	0	0	0	0	0	0	0	0	0	0	0	0	0	0	0	0	0	0	0	0	0	0	0	0	0	0	0	0	0	0	0	0	0	0
5.404e+12	0	0	0	0	0	0	0	0	0	0	0	0	0	0	0	0	0	0	0	0	0	0	0	0	0	0	0	0	0	0	0	0	0	0	0	0	0	0	0	0	0	0	0	0	0	0	0	0	0
5.4622e+12	0	0	0	0	0	0	0	0	0	0	0	0	0	0	0	0	0	0	0	0	0	0	0	0	0	0	0	0	0	0	0	0	0	0	0	0	0	0	0	0	0	0	0	0	0	0	0	0	0
5.5203e+12	0	0	0	0	0	0	0	0	0	0	0	0	0	0	0	0	0	0	0	0	0	0	0	0	0	0	0	0	0	0	0	0	0	0	0	0	0	0	0	0	0	0	0	0	0	0	0	0	0
5.5784e+12	0	0	0	0	0	0	0	0	0	0	0	0	0	0	0	0	0	0	0	0	0	0	0	0	0	0	0	0	0	0	0	0	0	0	0	0	0	0	0	0	0	0	0	0	0	0	0	0	0
5.6365e+12	0	0	0	0	0	0	0	0	0	0	0	0	0	0	0	0	0	0	0	0	0	0	0	0	0	0	0	0	0	0	0	0	0	0	0	0	0	0	0	0	0	0	0	0	0	0	0	0	0
5.6946e+12	0	0	0	0	0	0	0	0	0	0	0	0	0	0	0	0	0	0	0	0	0	0	0	0	700.18	0	0	0	0	0	708.02	0	0	0	0	0	0	0	0	0	0	0	0	0	694.72	0	0	0	688.72
5.7527e+12	0	0	0	0	0	0	0	0	0	0	0	0	0	0	0	0	0	0	0	0	0	0	0	0	0	0	0	0	0	0	0	0	0	0	0	0	0	0	0	0	0	0	0	0	0	0	0	0	0
5.8108e+12	0	0	0	0	0	0	0	0	0	0	0	0	0	0	0	0	0	0	0	0	0	0	0	0	0	0	0	0	0	0	0	0	0	0	0	0	0	0	0	0	0	0	0	0	0	0	0	0	0
5.8689e+12	0	0	0	0	0	0	0	0	0	0	0	0	0	0	0	0	0	0	0	0	0	0	0	0	0	0	0	0	0	0	0	0	0	0	0	0	0	0	0	0	0	0	0	0	0	0	0	0	0
5.927e+12	0	0	0	0	0	0	0	0	0	0	0	0	0	0	0	0	0	0	0	0	0	0	0	0	0	0	0	0	0	0	0	0	0	0	0	0	0	0	0	0	0	0	0	0	0	0	0	0	0
5.9851e+12	0	0	0	0	0	0	0	0	0	0	0	0	0	0	0	0	0	0	0	0	0	0	0	0	0	0	0	0	0	0	0	0	0	0	0	0	0	0	0	0	0	0	0	0	0	0	0	0	0
6.0432e+12	0	0	0	0	0	0	0	0	0	0	0	0	0	0	0	0	0	0	0	0	0	0	0	0	0	0	0	0	0	0	0	0	0	0	0	0	0	0	0	0	0	0	0	0	0	0	0	0	0
6.1013e+12	0	0	0	0	0	0	0	0	0	0	0	0	0	0	0	0	0	0	0	0	0	0	0	0	0	0	0	0	0	0	0	0	0	0	0	0	0	0	0	0	0	0	0	0	0	0	0	0	0
6.1595e+12	0	0	0	0	0	0	0	0	0	0	0	0	0	0	0	0	0	0	0	0	0	0	0	0	0	0	0	0	0	0	0	0	0	0	0	0	0	0	0	0	0	0	0	0	0	0	0	0	0
6.2176e+12	0	0	0	0	0	0	0	0	0	0	0	0	0	0	0	0	0	0	0	0	0	0	0	0	0	0	0	0	0	0	0	0	0	0	0	0	0	0	0	0	0	0	0	0	0	0	0	0	0
6.2757e+12	0	0	0	0	0	0	0	0	0	0	0	0	0	0	0	0	0	0	0	0	0	0	0	0	0	0	0	0	0	0	0	0	0	0	0	0	0	0	0	0	0	0	0	0	0	0	0	0	0
6.3338e+12	0	0	0	0	0	0	0	0	0	0	0	0	0	0	0	0	0	0	0	0	0	0	0	0	0	0	0	0	0	0	692.39	0	0	0	0	0	0	0	0	0	0	0	0	0	0	0	0	0	0
6.3919e+12	0	0	0	0	0	0	0	0	0	0	0	0	0	0	0	0	0	0	0	0	0	0	0	0	0	0	0	0	0	0	0	0	0	0	0	0	0	0	0	0	0	0	0	0	0	0	0	0	0
6.45e+12	0	0	0	0	0	0	0	0	0	0	0	0	0	0	0	0	0	0	0	0	0	0	0	0	0	0	0	0	0	0	0	0	0	0	0	0	0	0	0	0	0	0	0	0	0	0	0	0	0
6.5081e+12	0	0	0	0	0	0	0	0	0	0	0	0	0	0	0	0	0	0	0	0	0	0	0	0	0	0	0	0	0	0	0	0	0	0	0	0	0	0	0	0	0	0	0	0	0	0	0	0	0
6.5662e+12	0	0	0	0	0	0	0	0	0	0	0	0	0	0	0	0	0	0	0	0	0	0	0	0	0	0	0	0	0	0	0	0	0	0	0	0	0	0	0	0	0	0	0	0	0	0	0	0	0
6.6243e+12	0	0	0	0	0	0	0	0	0	0	0	0	0	0	0	0	0	0	0	0	0	0	0	0	0	0	0	0	0	0	0	0	0	0	0	0	0	0	0	0	0	0	0	0	0	0	0	0	0
6.6824e+12	0	0	0	0	0	0	0	0	0	0	0	0	0	0	0	0	0	0	0	0	0	0	0	0	0	0	0	0	0	0	0	0	0	0	0	0	0	0	0	0	0	0	0	0	0	0	0	0	0
6.7405e+12	0	0	0	0	0	0	0	0	0	0	0	0	0	0	0	0	0	0	0	0	0	0	0	0	0	0	0	0	0	0	0	0	0	0	0	0	0	0	0	0	0	0	0	0	0	0	0	0	0
6.7986e+12	0	0	0	0	0	0	0	0	0	0	0	0	0	0	0	0	0	0	0	0	0	0	0	0	0	0	0	0	0	0	0	0	0	0	0	0	0	0	0	0	0	0	0	0	0	0	0	0	0
6.8567e+12	0	0	0	0	0	0	0	0	0	0	0	0	0	0	0	0	0	0	0	0	0	0	0	0	0	0	0	0	0	0	0	0	0	0	0	0	0	0	0	0	0	0	0	0	0	0	0	0	0
6.9149e+12	0	0	0	0	0	0	0	0	0	0	0	0	0	0	0	0	0	0	0	0	0	0	0	0	0	0	0	0	0	0	0	0	0	0	0	0	0	0	0	0	0	0	0	0	0	0	0	0	0
6.973e+12	0	0	0	0	0	0	0	0	0	0	0	0	0	0	0	0	0	0	0	0	0	0	0	0	0	0	0	0	0	0	0	0	0	0	0	0	0	0	0	0	0	0	0	0	0	0	0	0	0
7.0311e+12	0	0	0	0	0	0	0	0	0	0	0	0	0	0	0	0	0	0	0	0	0	0	0	0	0	0	0	0	0	0	0	0	0	0	0	0	0	0	0	0	0	0	0	0	0	0	0	0	0
7.0892e+12	0	0	0	0	0	0	0	0	0	0	0	0	0	0	0	0	0	0	0	0	0	0	0	0	0	0	0	0	0	0	0	0	0	0	0	0	0	0	0	0	0	0	0	0	0	0	0	0	0
7.1473e+12	0	0	0	0	0	0	0	0	0	0	0	0	0	0	0	0	0	0	0	0	0	0	0	0	0	0	0	0	0	0	0	0	0	0	0	0	0	0	0	0	0	0	0	0	0	0	0	0	0
7.2054e+12	0	0	0	0	0	0	0	0	0	0	0	0	0	0	0	0	0	0	0	0	0	0	0	0	0	0	0	0	0	0	0	0	0	0	0	0	0	0	0	0	0	0	0	0	0	0	0	0	0
7.2635e+12	0	0	0	0	0	0	0	0	0	0	0	0	0	0	0	0	0	0	0	0	0	0	0	0	761.65	0	0	0	0	0	774.06	0	0	0	0	0	0	696.53	0	0	0	0	0	0	753.61	0	0	0	745.18
7.3216e+12	0	0	0	0	0	0	0	0	0	0	0	0	0	0	0	0	0	0	0	0	0	0	0	0	0	0	0	0	0	0	0	0	0	0	0	0	0	0	0	0	0	0	0	0	0	0	0	0	0
7.3797e+12	0	0	0	0	0	0	0	0	0	0	0	0	0	0	0	0	0	0	0	0	0	0	0	0	0	0	0	0	0	0	0	0	0	0	0	0	0	0	0	0	0	0	0	0	0	0	0	0	0
7.4378e+12	0	0	0	0	0	0	0	0	0	0	0	0	0	0	0	0	0	0	0	0	0	0	0	0	0	0	0	0	0	0	0	0	0	0	0	0	0	0	0	0	0	0	0	0	0	0	0	0	0
7.4959e+12	0	0	0	0	0	0	0	0	0	0	0	0	0	0	0	0	0	0	0	0	0	0	0	0	0	0	0	0	0	0	0	0	0	0	0	0	0	0	0	0	0	0	0	0	0	0	0	0	0
7.554e+12	0	0	0	0	0	0	0	0	0	0	0	0	0	0	0	0	0	0	0	0	0	0	0	0	0	0	0	0	0	0	0	0	0	0	0	0	0	0	0	0	0	0	0	0	0	0	0	0	0
7.6122e+12	0	0	0	0	0	0	0	0	0	0	0	0	0	0	0	0	0	0	0	0	0	0	0	0	0	0	0	0	0	0	0	0	0	0	0	0	0	0	0	0	0	0	0	0	0	0	0	0	0
7.6703e+12	0	0	0	0	0	0	0	0	0	0	0	0	0	0	0	0	0	0	0	0	0	0	0	0	0	0	0	0	0	0	0	0	0	0	0	0	0	0	0	0	0	0	0	0	0	0	0	0	0
7.7284e+12	0	0	0	0	0	0	0	0	0	0	0	0	0	0	0	0	0	0	0	0	0	0	0	0	0	0	0	0	0	0	0	0	0	0	0	0	0	0	0	0	0	0	0	0	0	0	0	0	0
7.7865e+12	0	0	0	0	0	0	0	0	0	0	0	0	0	0	0	0	0	0	0	0	0	0	0	0	0	0	0	0	0	0	0	0	0	0	0	0	0	0	0	0	0	0	0	0	0	0	0	0	0
7.8446e+12	0	0	0	0	0	0	0	0	0	0	0	0	0	0	0	0	0	0	0	0	0	0	0	0	0	0	0	0	0	0	0	0	0	0	0	0	0	0	0	0	0	0	0	0	0	0	0	0	0
7.9027e+12	0	0	0	0	0	0	0	0	0	0	0	0	0	0	0	0	0	0	0	0	0	0	0	0	711.71	0	0	0	0	0	722.14	0	0	0	0	0	0	697.14	0	0	0	0	0	0	705.12	0	0	0	698.06
7.9608e+12	0	0	0	0	0	0	0	0	0	0	0	0	0	0	0	0	0	0	0	0	0	0	0	0	0	0	0	0	0	0	0	0	0	0	0	0	0	0	0	0	0	0	0	0	0	0	0	0	0
8.0189e+12	0	0	0	0	0	0	0	0	0	0	0	0	0	0	0	0	0	0	0	0	0	0	0	0	0	0	0	0	0	0	0	0	0	0	0	0	0	0	0	0	0	0	0	0	0	0	0	0	0
8.077e+12	0	0	0	0	0	0	0	0	0	0	0	0	0	0	0	0	0	0	0	0	0	0	0	0	0	0	0	0	0	0	0	0	0	0	0	0	0	0	0	0	0	0	0	0	0	0	0	0	0
8.1351e+12	0	0	0	0	0	0	0	0	0	0	0	0	0	0	0	0	0	0	0	0	0	0	0	0	0	0	0	0	0	0	0	0	0	0	0	0	0	0	0	0	0	0	0	0	0	0	0	0	0
8.1932e+12	0	0	0	0	0	0	0	0	0	0	0	0	0	0	0	0	0	0	0	0	0	0	0	0	0	0	0	0	0	0	0	0	0	0	0	0	0	0	0	0	0	0	0	0	0	0	0	0	0
8.2513e+12	0	0	0	0	0	0	0	0	0	0	0	0	0	0	0	0	0	0	0	0	0	0	0	0	0	0	0	0	0	0	0	0	0	0	0	0	0	0	0	0	0	0	0	0	0	0	0	0	0
8.3094e+12	0	0	0	0	0	0	0	0	0	0	0	0	0	0	0	0	0	0	0	0	0	0	0	0	0	0	0	0	0	0	0	0	0	0	0	0	0	0	0	0	0	0	0	0	0	0	0	0	0
8.3676e+12	0	0	0	0	0	0	0	0	0	0	0	0	0	0	0	0	0	0	0	0	0	0	0	0	0	0	0	0	0	0	0	0	0	0	0	0	0	0	0	0	0	0	0	0	0	0	0	0	0
8.4257e+12	0	0	0	0	0	0	0	0	0	0	0	0	0	0	0	0	0	0	0	0	0	0	0	0	0	0	0	0	0	0	0	0	0	0	0	0	0	0	0	0	0	0	0	0	0	0	0	0	0
8.4838e+12	0	0	0	0	0	0	0	0	0	0	0	0	0	0	0	0	0	0	0	0	0	0	0	0	0	0	0	0	0	0	0	0	0	0	0	0	0	0	0	0	0	0	0	0	0	0	0	0	0
8.5419e+12	0	0	0	0	0	0	0	0	0	0	0	0	0	0	0	0	0	0	0	0	0	0	0	0	694.33	0	0	0	0	0	705.77	0	0	0	0	0	0	696.4	0	0	0	0	0	0	0	0	0	0	0
8.6e+12	0	0	0	0	0	0	0	0	0	0	0	0	0	0	0	0	0	0	0	0	0	0	0	0	0	0	0	0	0	0	0	0	0	0	0	0	0	0	0	0	0	0	0	0	0	0	0	0	0
8.6581e+12	0	0	0	0	0	0	0	0	0	0	0	0	0	0	0	0	0	0	0	0	0	0	0	0	0	0	0	0	0	0	0	0	0	0	0	0	0	0	0	0	0	0	0	0	0	0	0	0	0
8.7162e+12	0	0	0	0	0	0	0	0	0	0	0	0	0	0	0	0	0	0	0	0	0	0	0	0	0	0	0	0	0	0	0	0	0	0	0	0	0	0	0	0	0	0	0	0	0	0	0	0	0
8.7743e+12	0	0	0	0	0	0	0	0	0	0	0	0	0	0	0	0	0	0	0	0	0	0	0	0	0	0	0	0	0	0	0	0	0	0	0	0	0	0	0	0	0	0	0	0	0	0	0	0	0
8.8324e+12	0	0	0	0	0	0	0	0	0	0	0	0	0	0	0	0	0	0	0	0	0	0	0	0	0	0	0	0	0	0	0	0	0	0	0	0	0	0	0	0	0	0	0	0	0	0	0	0	0
8.8905e+12	0	0	0	0	0	0	0	0	0	0	0	0	0	0	0	0	0	0	0	0	0	0	0	0	0	0	0	0	0	0	0	0	0	0	0	0	0	0	0	0	0	0	0	0	0	0	0	0	0
8.9486e+12	0	0	0	0	0	0	0	0	0	0	0	0	0	0	0	0	0	0	0	0	0	0	0	0	0	0	0	0	0	0	0	0	0	0	0	0	0	0	0	0	0	0	0	0	0	0	0	0	0
9.0067e+12	0	0	0	0	0	0	0	0	0	0	0	0	0	0	0	0	0	0	0	0	0	0	0	0	0	0	0	0	0	0	0	0	0	0	0	0	0	0	0	0	0	0	0	0	0	0	0	0	0
9.0649e+12	0	0	0	0	0	0	0	0	0	0	0	0	0	0	0	0	0	0	0	0	0	0	0	0	0	0	0	0	0	0	0	0	0	0	0	0	0	0	0	0	0	0	0	0	0	0	0	0	0
9.123e+12	0	0	0	0	0	0	0	0	0	0	0	0	0	0	0	0	0	0	0	0	0	0	0	0	0	0	0	0	0	0	0	0	0	0	0	0	0	0	0	0	0	0	0	0	0	0	0	0	0
9.1811e+12	0	0	0	0	0	0	0	0	0	0	0	0	0	0	0	0	0	0	0	0	0	0	0	0	0	0	0	0	0	0	697.51	0	0	0	0	0	0	695.79	0	0	0	0	0	0	0	0	0	0	0
9.2392e+12	0	0	0	0	0	0	0	0	0	0	0	0	0	0	0	0	0	0	0	0	0	0	0	0	0	0	0	0	0	0	0	0	0	0	0	0	0	0	0	0	0	0	0	0	0	0	0	0	0
9.2973e+12	0	0	0	0	0	0	0	0	0	0	0	0	0	0	0	0	0	0	0	0	0	0	0	0	0	0	0	0	0	0	0	0	0	0	0	0	0	0	0	0	0	0	0	0	0	0	0	0	0
9.3554e+12	0	0	0	0	0	0	0	0	0	0	0	0	0	0	0	0	0	0	0	0	0	0	0	0	0	0	0	0	0	0	0	0	0	0	0	0	0	0	0	0	0	0	0	0	0	0	0	0	0
9.4135e+12	0	0	0	0	0	0	0	0	0	0	0	0	0	0	0	0	0	0	0	0	0	0	0	0	0	0	0	0	0	0	0	0	0	0	0	0	0	0	0	0	0	0	0	0	0	0	0	0	0
9.4716e+12	0	0	0	0	0	0	0	0	0	0	0	0	0	0	0	0	0	0	0	0	0	0	0	0	783.45	0	0	0	0	0	798.69	0	0	0	0	0	0	703.62	0	0	0	0	0	0	772.91	0	0	0	762.19
9.5297e+12	0	0	0	0	0	0	0	0	0	0	0	0	0	0	0	0	0	0	0	0	0	0	0	0	0	0	0	0	0	0	0	0	0	0	0	0	0	0	0	0	0	0	0	0	0	0	0	0	0
9.5878e+12	0	0	0	0	0	0	0	0	0	0	0	0	0	0	0	0	0	0	0	0	0	0	0	0	0	0	0	0	0	0	0	0	0	0	0	0	0	0	0	0	0	0	0	0	0	0	0	0	0
9.6459e+12	0	0	0	0	0	0	0	0	0	0	0	0	0	0	0	0	0	0	0	0	0	0	0	0	0	0	0	0	0	0	0	0	0	0	0	0	0	0	0	0	0	0	0	0	0	0	0	0	0
9.704e+12	0	0	0	0	0	0	0	0	0	0	0	0	0	0	0	0	0	0	0	0	0	0	0	0	0	0	0	0	0	0	0	0	0	0	0	0	0	0	0	0	0	0	0	0	0	0	0	0	0
9.7622e+12	0	0	0	0	0	0	0	0	0	0	0	0	0	0	0	0	0	0	0	0	0	0	0	0	0	0	0	0	0	0	0	0	0	0	0	0	0	0	0	0	0	0	0	0	0	0	0	0	0
9.8203e+12	0	0	0	0	0	0	0	690.18	0	0	0	0	0	0	0	0	0	0	0	0	0	0	0	0	0	0	0	0	0	0	692.48	0	0	0	0	0	0	695.56	0	0	0	0	0	0	0	0	0	0	0
9.8784e+12	0	0	0	0	0	0	0	692.81	0	0	0	0	0	0	0	0	0	0	0	0	0	0	0	0	0	0	0	0	0	0	0	0	0	0	0	0	0	0	0	0	0	0	0	0	0	0	0	0	0
9.9365e+12	0	0	0	0	0	0	0	691.57	0	0	0	0	0	0	0	0	0	0	0	0	0	0	0	0	0	0	0	0	0	0	0	0	0	0	0	0	0	0	0	0	0	0	0	0	0	0	0	0	0
9.9946e+12	0	0	0	0	0	0	0	0	0	0	0	0	0	0	0	0	0	0	0	0	0	0	0	0	0	0	0	0	0	0	0	0	0	0	0	0	0	0	0	0	0	0	0	0	0	0	0	0	0
1.0053e+13	0	0	0	0	0	0	0	0	0	0	0	0	0	0	0	0	0	0	0	0	0	0	0	0	0	0	0	0	0	0	0	0	0	0	0	0	0	0	0	0	0	0	0	0	0	0	0	0	0
1.0111e+13	0	0	0	0	0	0	0	0	0	0	0	0	0	0	0	0	0	0	0	0	0	0	0	0	722.5	0	0	0	0	0	731.04	0	0	0	0	0	0	708.82	0	0	0	0	0	0	714.71	0	0	0	706.62
1.0169e+13	0	0	0	0	0	0	0	694.35	0	0	0	0	0	0	0	0	0	0	0	0	0	0	0	0	0	0	0	0	0	0	0	0	0	0	0	0	0	0	0	0	0	0	0	0	0	0	0	0	0
1.0227e+13	0	0	0	0	0	0	0	694.65	0	0	0	0	0	0	0	0	0	0	0	0	0	0	0	0	0	0	0	0	0	0	0	0	0	0	0	0	0	0	0	0	0	0	0	0	0	0	0	0	0
1.0285e+13	0	0	0	0	0	0	0	692.72	0	0	0	0	0	0	0	0	0	0	0	0	0	0	0	0	0	0	0	0	0	0	0	0	0	0	0	0	0	0	0	0	0	0	0	0	0	0	0	0	0
1.0343e+13	0	0	0	0	0	0	0	690.07	0	0	0	0	0	0	0	0	0	0	0	0	0	0	0	0	0	0	0	0	0	0	0	0	0	0	0	0	0	0	0	0	0	0	0	0	0	0	0	0	0
1.0401e+13	0	0	0	0	0	0	0	0	0	0	0	0	0	0	0	0	0	0	0	0	0	0	0	0	0	0	0	0	0	0	0	0	0	0	0	0	0	0	0	0	0	0	0	0	0	0	0	0	0
1.0459e+13	0	0	0	0	0	0	0	694.58	0	0	0	0	0	0	0	0	0	0	0	0	0	0	0	0	0	0	0	0	0	0	0	0	0	0	0	0	0	695.81	0	0	0	0	0	0	0	0	0	0	0
1.0518e+13	0	0	0	0	0	0	0	697.05	0	0	0	0	0	0	0	0	0	0	0	0	0	0	0	0	0	0	0	0	0	0	0	0	0	0	0	0	0	0	0	0	0	0	0	0	0	0	0	0	0
1.0576e+13	0	0	0	0	0	0	0	695.66	0	0	0	0	0	0	0	0	0	0	0	0	0	0	0	0	0	0	0	0	0	0	0	0	0	0	0	0	0	0	0	0	0	0	0	0	0	0	0	0	0
1.0634e+13	0	0	0	0	0	0	0	693.57	0	0	0	0	0	0	0	0	0	0	0	0	0	0	0	0	0	0	0	0	0	0	0	0	0	0	0	0	0	0	0	0	0	0	0	0	0	0	0	0	0
1.0692e+13	0	0	0	0	0	0	0	690.85	0	0	0	0	0	0	0	0	0	0	0	0	0	0	0	0	0	0	0	0	0	0	0	0	0	0	0	0	0	0	0	0	0	0	0	0	0	0	0	0	0
1.075e+13	0	0	0	0	0	0	0	692.7	0	0	0	0	0	0	0	0	0	0	0	0	0	0	0	0	704.24	0	0	0	0	0	714.88	0	0	0	0	0	0	706.6	0	0	0	0	0	0	695.81	0	0	0	0
1.0808e+13	0	0	0	0	0	0	0	700.04	0	0	0	0	0	0	0	0	0	0	0	0	0	0	0	0	0	0	0	0	0	0	0	0	0	0	0	0	0	0	0	0	0	0	0	0	0	0	0	0	0
1.0866e+13	0	0	0	0	0	0	0	699.3	0	0	0	0	0	0	0	0	0	0	0	0	0	0	0	0	0	0	0	0	0	0	0	0	0	0	0	0	0	0	0	0	0	0	0	0	0	0	0	0	0
1.0924e+13	0	0	0	0	0	0	0	697.42	0	0	0	0	0	0	0	0	0	0	0	0	0	0	0	0	0	0	0	0	0	0	0	0	0	0	0	0	0	0	0	0	0	0	0	0	0	0	0	0	0
1.0982e+13	0	0	0	0	0	0	0	695.23	0	0	0	0	0	0	0	0	0	0	0	0	0	0	0	0	0	0	0	0	0	0	0	0	0	0	0	0	0	0	0	0	0	0	0	0	0	0	0	0	0
1.1041e+13	0	0	0	0	0	0	0	692.8	0	0	0	0	0	0	0	0	0	0	0	0	0	0	0	0	0	0	0	0	0	0	0	0	0	0	0	0	0	0	0	0	0	0	0	0	0	0	0	0	0
1.1099e+13	0	0	0	0	0	0	0	703.22	0	0	0	0	0	0	0	0	0	0	0	0	0	0	0	0	0	0	0	0	0	0	0	0	0	0	0	0	0	696.06	0	0	0	0	0	0	0	0	0	0	0
1.1157e+13	0	0	0	0	0	0	0	703.37	0	0	0	0	0	0	0	0	0	0	0	0	0	0	0	0	0	0	0	0	690.42	0	0	0	0	0	0	0	0	0	0	0	0	0	0	0	0	0	0	0	0
1.1215e+13	0	0	0	0	0	0	0	701.35	0	0	0	0	0	0	0	0	0	0	0	0	0	0	0	0	0	0	0	0	690.95	0	0	0	0	0	0	0	0	0	0	0	0	0	0	0	0	0	0	0	0
1.1273e+13	0	0	0	0	0	0	0	699.13	0	0	0	0	0	0	0	0	0	0	0	0	0	0	0	0	0	0	0	0	690.96	0	0	0	0	0	0	0	0	0	0	0	0	0	0	0	0	0	0	0	0
1.1331e+13	0	0	0	0	0	0	0	696.89	0	0	0	0	0	0	0	0	0	0	0	0	0	0	0	0	0	0	0	0	690.52	0	0	0	0	0	0	0	0	0	0	0	0	0	0	0	0	0	0	0	0
1.1389e+13	0	0	0	0	0	0	0	701.57	0	0	0	0	0	0	0	0	691.93	0	0	0	0	0	0	0	694.49	0	0	0	693.19	0	707.12	0	0	0	0	0	0	706.42	0	0	0	0	0	0	0	0	0	0	0
1.1447e+13	0	0	0	0	0	0	0	706.05	0	0	0	0	0	691.92	0	0	691.42	0	0	0	0	0	0	0	0	0	0	0	693.06	0	0	0	0	0	0	0	0	0	0	0	0	0	0	0	0	0	0	0	0
1.1505e+13	0	0	0	0	0	0	0	704.52	0	0	0	0	0	690.73	0	0	691.55	0	0	0	0	0	0	0	0	0	0	0	693.63	0	0	0	0	0	0	0	0	0	0	0	0	0	0	0	0	0	0	0	0
1.1563e+13	0	0	0	0	0	0	0	702.33	0	0	0	0	0	0	0	0	691.67	0	0	0	0	0	0	0	0	0	0	0	693.73	0	0	0	0	0	0	0	0	0	0	0	0	0	0	0	0	0	0	0	0
1.1622e+13	0	0	0	0	0	0	0	700.11	0	0	0	0	0	0	0	0	691.53	0	0	0	0	0	0	0	0	0	0	0	693.34	0	0	0	0	0	0	0	0	0	0	0	0	0	0	0	0	0	0	0	0
1.168e+13	0	0	0	0	0	0	0	698.78	0	0	0	0	0	0	0	0	694.69	0	0	0	0	0	0	0	808.16	0	0	0	695.99	0	822.82	0	0	0	0	0	0	714.24	0	0	0	0	692	0	795.54	0	0	0	782.29
1.1738e+13	0	0	0	0	0	0	0	708.16	0	0	0	0	0	692.98	0	0	694	0	0	0	0	0	0	0	0	0	0	0	695.32	0	0	0	0	0	0	0	0	696.59	0	0	0	0	691.44	0	0	0	0	0	0
1.1796e+13	0	0	0	0	0	0	0	707.4	0	0	0	0	0	693.47	0	0	693.96	0	0	0	0	0	0	0	0	0	0	0	695.82	0	0	0	0	0	0	0	0	0	0	0	690.85	0	691.12	0	0	0	0	0	0
1.1854e+13	0	0	0	0	0	0	0	705.14	0	0	0	0	0	691.41	0	0	694.08	0	0	0	0	0	0	0	0	0	0	0	696.03	0	0	0	0	0	0	0	0	0	0	0	691.24	0	691.11	0	0	0	0	0	0
1.1912e+13	0	0	0	0	0	0	0	702.83	0	0	0	0	0	0	0	0	694.01	0	0	0	0	0	0	0	0	0	0	0	695.77	0	0	0	0	0	0	0	0	0	0	0	690.7	0	691.1	0	0	0	0	0	0
1.197e+13	0	0	0	0	0	0	0	700.61	0	0	0	0	0	0	0	0	693.68	0	0	0	0	0	0	0	0	0	0	0	695.19	0	0	0	0	0	0	0	0	0	0	0	0	0	690.94	0	0	0	0	0	0
1.2028e+13	0	0	0	0	0	0	0	707.55	0	0	0	0	0	691.84	0	0	696.37	0	0	0	0	0	0	0	0	0	0	0	697.38	0	702.65	0	0	0	0	0	0	705.55	0	0	691.49	0	694.08	0	0	0	0	0	0
1.2086e+13	0	0	0	0	0	0	0	709.53	0	0	0	0	0	695.56	0	0	696.07	0	0	0	0	0	0	0	0	0	0	0	697.69	0	0	0	0	0	0	0	0	690.11	0	0	692.86	0	693.66	0	0	0	0	0	0
1.2145e+13	0	0	0	0	0	0	0	707.5	0	0	0	0	0	694.26	0	0	696.25	0	0	0	0	0	0	0	0	0	0	0	698.14	0	0	0	0	0	0	0	0	0	0	0	693.7	0	693.55	0	0	0	0	0	0
1.2203e+13	0	0	0	0	0	0	0	705.16	0	0	0	0	0	691.83	0	0	696.28	0	0	0	0	0	0	0	0	0	0	0	698.02	0	0	0	0	0	0	0	0	0	0	0	693.43	0	693.54	0	0	0	0	0	0
1.2261e+13	0	0	0	0	0	0	0	702.91	0	0	0	0	0	0	0	0	696.05	0	0	0	0	0	0	0	0	0	0	0	697.52	0	0	0	0	0	0	0	0	0	0	0	692.55	0	693.42	0	0	0	0	0	0
1.2319e+13	0	0	0	0	690.26	0	0	702.85	0	0	0	0	0	0	0	0	698.73	0	0	0	0	0	0	0	730.82	0	0	0	699.61	0	738.78	0	0	0	0	0	0	716.72	0	0	694.42	0	696.52	0	723.84	0	0	0	714.72
1.2377e+13	0	0	0	0	0	0	0	711.28	0	0	0	0	0	696.68	0	0	698.15	0	691.44	0	0	0	0	0	0	0	0	0	699.31	0	0	0	0	0	0	0	0	697.27	0	0	694.77	0	695.99	0	0	0	0	0	0
1.2435e+13	0	0	0	0	0	0	0	709.87	0	0	0	0	0	696.65	0	0	698.33	0	691.14	0	0	0	0	0	0	0	0	0	699.99	0	0	0	0	0	0	0	0	0	0	0	695.88	0	695.8	0	0	0	0	0	0
1.2493e+13	0	0	0	0	0	0	0	707.54	0	0	0	0	0	694.8	0	0	698.49	0	0	0	0	0	0	0	0	0	0	0	700.11	0	0	0	0	0	0	0	0	0	0	0	695.88	0	695.82	0	0	0	0	0	0
1.2551e+13	0	0	0	0	0	0	0	705.24	0	0	0	0	0	692.24	0	0	698.35	0	0	0	0	0	0	0	0	0	0	0	699.73	0	0	0	0	0	0	0	0	0	0	0	695.2	0	695.76	0	0	0	0	0	0
1.2609e+13	0	0	0	0	0	0	0	703.06	0	0	0	0	0	0	0	0	697.96	0	0	0	0	0	0	0	0	0	0	0	699.06	0	0	0	0	0	0	0	0	0	0	0	694.13	0	695.55	0	0	0	0	0	0
1.2668e+13	0	0	0	0	691.92	0	0	711.73	0	0	0	0	0	696.58	0	0	700.28	0	691.24	0	0	0	0	0	0	0	0	0	700.97	0	699.81	0	0	0	0	0	0	705.09	0	0	696.33	0	698.32	0	0	0	0	0	0
1.2726e+13	0	0	0	0	691.52	0	0	712.23	0	0	0	0	0	698.88	0	0	700.25	0	693.25	0	0	0	0	0	0	0	0	0	701.64	0	0	0	0	0	0	0	0	691.97	0	0	697.69	0	698	0	0	0	0	0	0
1.2784e+13	0	0	0	0	691.61	0	0	709.97	0	0	0	0	0	697.46	0	0	700.54	0	691.57	0	0	0	0	0	0	0	0	0	702.08	0	0	0	0	0	0	0	0	0	0	0	697.96	0	698.03	0	0	0	0	0	0
1.2842e+13	0	0	0	0	691.59	0	0	707.6	0	0	0	0	0	695.33	0	0	700.53	0	0	0	0	0	0	0	0	0	0	0	701.87	0	0	0	0	0	0	0	0	0	0	0	697.4	0	698.04	0	0	0	0	0	0
1.29e+13	0	0	0	0	691.29	0	0	705.36	0	0	0	0	0	692.63	0	0	700.22	0	0	0	0	0	0	0	0	0	0	0	701.27	0	0	0	0	0	0	0	0	0	0	0	696.43	0	697.88	0	0	0	0	0	0
1.2958e+13	0	0	0	0	694.29	0	0	708.16	0	0	0	0	0	693.56	0	0	702.49	0	0	0	0	0	0	0	712.66	0	0	0	702.94	0	720.76	0	0	0	0	0	0	717.29	0	0	697.87	0	700.63	0	703.92	0	0	0	694.37
1.3016e+13	0	0	0	0	693.62	0	0	714.32	0	0	0	0	0	700.95	0	0	702.08	0	694.32	0	0	0	0	0	0	0	0	0	703.08	0	0	0	0	0	0	0	0	698.01	0	0	698.96	0	700.14	0	0	0	0	0	0
1.3074e+13	0	0	0	0	693.59	0	0	712.42	0	0	0	0	0	700.04	0	0	702.41	0	693.84	0	0	0	0	0	0	0	0	0	703.84	0	0	0	0	0	0	0	0	0	0	0	699.75	0	700.11	0	0	0	0	0	0
1.3132e+13	0	0	0	0	693.62	0	0	709.99	0	0	0	0	0	698	0	0	702.56	0	691.52	0	0	0	0	0	0	0	0	0	703.88	0	0	0	0	0	0	0	0	0	0	0	699.42	0	700.19	0	0	0	0	0	0
1.3191e+13	0	0	0	0	693.41	0	0	707.68	0	0	0	0	0	695.68	0	0	702.36	0	0	0	0	0	0	0	0	0	0	0	703.4	0	0	0	0	0	0	0	0	0	0	0	698.55	0	700.11	0	0	0	0	0	0
1.3249e+13	0	0	0	0	692.94	0	0	705.51	0	0	0	0	0	692.84	0	0	701.91	0	0	0	0	0	0	0	0	0	0	0	702.65	0	0	0	0	0	0	0	0	0	0	0	697.44	0	699.84	0	0	0	0	0	0
1.3307e+13	0	0	0	0	695.63	0	0	715.52	0	0	0	0	0	702.21	0	0	703.95	0	694.15	0	0	0	0	0	0	0	0	0	704.46	0	697.55	0	0	0	0	0	0	704.84	0	0	699.82	0	702.28	0	0	0	0	0	0
1.3365e+13	0	0	0	0	695.47	0	0	714.85	0	0	0	0	0	702.51	0	0	704.16	0	695.85	0	0	0	0	0	0	0	0	0	705.39	0	0	0	0	0	0	0	0	693.28	0	0	701.26	0	702.08	0	0	0	0	0	0
1.3423e+13	0	0	0	0	695.56	0	0	712.41	0	0	0	0	0	700.54	0	0	704.48	0	694.15	0	0	0	0	0	0	0	0	0	705.75	0	0	0	0	0	0	0	0	0	0	0	701.29	0	702.2	0	0	0	0	0	0
1.3481e+13	0	0	0	0	695.44	0	0	710	0	0	0	0	0	698.29	0	0	704.43	0	691.49	0	0	0	0	0	0	0	0	0	705.44	0	0	0	0	0	0	0	0	0	0	0	700.56	0	702.2	0	0	0	0	0	0
1.3539e+13	0	0	0	0	695.07	0	0	707.77	0	0	0	0	0	695.9	0	0	704.06	0	0	0	0	0	0	0	0	0	0	0	704.76	0	0	0	0	0	0	0	0	0	0	0	699.51	0	702.01	0	0	0	0	0	0
1.3597e+13	0	0	0	0	697.68	0	0	713.62	0	0	0	0	0	700.21	0	0	705.99	0	691.73	0	0	0	0	0	703.62	0	0	0	706.12	0	713.21	0	0	0	0	0	0	715.4	0	0	700.74	0	704.43	0	692.88	0	0	0	0
1.3655e+13	0	0	0	0	697.24	0	0	717.14	0	0	0	0	0	704.57	0	0	705.82	0	697.39	0	0	0	0	0	0	0	0	0	706.71	0	0	0	0	0	0	0	0	698.84	0	0	702.38	0	704.01	0	0	0	0	0	0
1.3713e+13	0	0	0	0	697.37	0	0	714.87	0	0	0	0	0	702.93	0	0	706.27	0	696.47	0	0	0	0	0	0	0	0	0	707.46	0	0	0	0	0	0	0	0	0	0	0	702.99	0	704.1	0	0	0	0	0	0
1.3772e+13	0	0	0	0	697.35	0	0	712.36	0	0	0	0	0	700.68	0	0	706.39	0	694.37	0	0	0	0	0	0	0	0	0	707.39	0	0	0	0	0	0	0	0	0	0	0	702.48	0	704.21	0	0	0	0	0	0
1.383e+13	0	0	0	0	697.07	0	0	710.03	0	0	0	0	0	698.37	0	0	706.12	0	691.19	0	0	0	0	0	0	0	0	0	706.82	0	0	0	0	0	0	0	0	0	0	0	701.5	0	704.1	0	0	0	0	0	0
1.3888e+13	0	0	0	0	699.71	0	0	707.88	0	0	0	0	0	696.7	0	0	708.11	0	0	0	0	0	0	0	832.25	0	0	0	708.18	0	844.64	0	0	0	0	0	0	721.5	0	0	702.5	0	706.56	0	820.43	0	0	0	805.55
1.3946e+13	0	0	0	0	698.97	0	0	718.87	0	0	0	0	0	705.98	0	0	707.48	0	698.09	0	0	0	0	0	0	0	0	0	707.89	0	696.27	0	0	0	0	0	0	704.64	0	0	703.06	0	705.98	0	0	0	0	0	0
1.4004e+13	0	0	0	0	699.03	0	0	717.36	0	0	0	0	0	705.32	0	0	707.9	0	698.53	0	0	0	0	0	0	0	0	0	708.97	0	0	0	0	0	0	0	0	694.75	0	0	704.43	0	705.93	0	0	0	0	0	0
1.4062e+13	0	0	0	0	699.15	0	0	714.77	0	0	0	0	0	703.06	0	0	708.21	0	696.8	0	0	0	0	0	0	0	0	0	709.21	0	0	0	0	0	0	0	0	0	0	0	704.27	0	706.11	0	0	0	0	0	0
1.412e+13	0	0	0	0	698.98	0	0	712.32	0	0	0	0	0	700.71	0	0	708.09	0	694.46	0	0	0	0	0	0	0	0	0	708.8	0	0	0	0	0	0	0	0	0	0	0	703.42	0	706.1	0	0	0	0	0	0
1.4178e+13	0	0	0	0	698.54	0	0	710.09	0	0	0	0	0	698.37	0	0	707.65	0	690.56	0	0	0	0	0	0	0	0	0	708.04	0	0	0	0	0	0	0	0	0	0	0	702.29	0	705.87	0	0	0	0	0	0
1.4236e+13	0	0	0	0	700.81	0	0	718.49	0	0	0	0	0	704.99	0	0	709.3	0	696.83	0	0	0	0	0	697.37	0	0	0	709.22	0	708.78	0	0	0	0	0	0	712.9	0	0	703.57	0	708	0	0	0	0	0	0
1.4295e+13	0	0	0	0	700.58	0	0	719.78	0	0	0	0	0	707.49	0	0	709.4	0	700.4	0	0	0	0	0	0	0	0	0	710.23	0	0	0	0	0	0	0	0	699.54	0	0	705.52	0	707.7	0	0	0	0	0	0
1.4353e+13	0	0	0	0	700.81	0	0	717.23	0	0	0	0	0	705.44	0	0	709.91	0	699.05	0	0	0	0	0	0	0	0	0	710.89	0	0	0	0	0	0	0	0	0	0	0	705.92	0	707.9	0	0	0	0	0	0
1.4411e+13	0	0	0	0	700.78	0	0	714.65	0	0	0	0	0	703.02	0	0	709.96	0	696.92	0	0	0	0	0	0	0	0	0	710.69	0	0	0	0	0	0	0	0	0	0	0	705.27	0	708	0	0	0	0	0	0
1.4469e+13	0	0	0	0	700.43	0	0	712.31	0	0	0	0	0	700.67	0	0	709.62	0	694.42	0	0	0	0	0	0	0	0	0	710.02	0	0	0	0	0	0	0	0	0	0	0	704.21	0	707.85	0	0	0	0	0	0
1.4527e+13	0	0	0	0	702.72	0	0	712.18	0	0	0	0	0	700.29	0	0	711.3	0	692.7	0	690.15	0	0	0	736.92	0	0	0	711.06	0	745.68	0	0	0	0	0	0	725.72	0	0	704.86	0	710.03	0	731.5	0	0	0	722.28
1.4585e+13	0	0	0	0	702.1	0	0	721.85	0	0	0	0	0	708.8	0	0	710.86	0	701.67	0	0	0	0	0	0	0	0	0	711.26	0	695.19	0	0	0	0	0	0	704.57	0	0	706.18	0	709.47	0	0	0	0	0	0
1.4643e+13	0	0	0	0	702.33	0	0	719.72	0	0	0	0	0	707.5	0	0	711.45	0	701.09	0	0	0	0	0	0	0	0	0	712.36	0	0	0	0	0	0	0	0	695.78	0	0	707.37	0	709.58	0	0	0	0	0	0
1.4701e+13	0	0	0	0	702.46	0	0	717.02	0	0	0	0	0	705.11	0	0	711.72	0	699.09	0	0	0	0	0	0	0	0	0	712.47	0	0	0	0	0	0	0	0	0	0	0	707.04	0	709.78	0	0	0	0	0	0
1.4759e+13	0	0	0	0	702.24	0	0	714.55	0	0	0	0	0	702.72	0	0	711.51	0	696.8	0	0	0	0	0	0	0	0	0	711.94	0	0	0	0	0	0	0	0	0	0	0	706.08	0	709.74	0	0	0	0	0	0
1.4818e+13	0	0	0	0	701.75	0	0	712.31	0	0	0	0	0	700.42	0	0	711	0	694.1	0	0	0	0	0	0	0	0	0	711.11	0	0	0	0	0	0	0	0	0	0	0	704.89	0	709.45	0	0	0	0	0	0
1.4876e+13	0	0	0	0	703.74	0	0	722.56	0	0	0	0	0	708.6	0	0	712.44	0	701.62	0	692.27	0	0	0	692.65	0	0	0	712.27	0	705.89	0	0	0	0	0	0	711.65	0	0	706.49	0	711.33	0	0	0	0	0	0
1.4934e+13	0	0	0	0	703.74	0	0	722.19	0	0	0	0	0	709.44	0	0	712.84	0	703.03	0	692.09	0	0	0	0	0	0	0	713.59	0	0	0	0	0	0	0	0	700.19	0	0	708.51	0	711.19	0	0	0	0	0	0
1.4992e+13	0	0	0	0	704.03	0	0	719.45	0	0	0	0	0	707.22	0	0	713.34	0	701.2	0	691.9	0	0	0	0	0	0	0	714.11	0	0	0	0	0	0	0	0	691.81	0	0	708.68	0	711.46	0	0	0	0	0	0
1.505e+13	0	0	0	0	703.96	0	0	716.83	0	0	0	0	0	704.79	0	0	713.31	0	698.97	0	691.7	0	0	0	0	0	0	0	713.77	0	0	0	0	0	0	0	0	0	0	0	707.9	0	711.54	0	0	0	0	0	0
1.5108e+13	0	0	0	0	703.56	0	0	714.47	0	0	0	0	0	702.46	0	0	712.89	0	696.59	0	691.51	0	0	0	0	0	0	0	713.02	0	0	0	0	0	0	0	0	0	0	0	706.76	0	711.34	0	0	0	0	0	0
1.5166e+13	0	0	0	0	705.54	0	0	718.15	0	0	0	0	0	704.65	0	0	714.28	0	698.69	0	694.52	0	0	0	717.98	0	0	0	713.78	0	727.1	0	0	0	0	0	0	723.93	0	0	707.21	0	713.25	0	711.38	0	0	0	700.55
1.5224e+13	0	0	0	0	705.1	0	0	724.47	0	0	0	0	0	711.03	0	0	714.12	0	705.04	0	694.35	0	0	0	0	0	0	0	714.53	0	694.39	0	0	0	0	0	0	704.73	0	0	709.22	0	712.79	0	0	0	0	0	0
1.5282e+13	0	0	0	0	705.46	0	0	721.92	0	0	0	0	0	709.34	0	0	714.81	0	703.53	0	694.16	0	0	0	0	0	0	0	715.56	0	0	0	0	0	0	0	0	696.62	0	0	710.14	0	713.03	0	0	0	0	0	0
1.5341e+13	0	0	0	0	705.57	0	0	719.15	0	0	0	0	0	706.91	0	0	715.01	0	701.25	0	693.96	0	0	0	0	0	0	0	715.51	0	0	0	0	0	0	0	0	0	0	0	709.63	0	713.24	0	0	0	0	0	0
1.5399e+13	0	0	0	0	705.29	0	0	716.66	0	0	0	0	0	704.53	0	0	714.71	0	698.89	0	693.77	0	0	0	0	0	0	0	714.87	0	0	0	0	0	0	0	0	0	0	0	708.59	0	713.14	0	0	0	0	0	0
1.5457e+13	0	0	0	0	704.74	0	0	714.42	0	0	0	0	0	702.26	0	0	714.12	0	696.42	0	693.59	0	0	0	0	0	0	0	713.96	0	0	0	0	0	0	0	0	0	0	0	707.34	0	712.8	0	0	0	0	0	0
1.5515e+13	0	0	0	0	706.54	0	0	725.9	0	0	0	0	0	711.6	0	0	715.46	0	705.65	0	696.5	0	0	0	0	0	0	0	715.3	0	703.78	0	0	0	0	0	0	711.02	0	0	709.45	0	714.46	0	0	0	0	0	0
1.5573e+13	0	0	0	0	706.76	0	0	724.4	0	0	0	0	0	711.27	0	0	716.11	0	705.54	0	696.32	0	0	0	0	0	0	0	716.77	0	0	0	0	0	0	0	0	700.68	0	0	711.34	0	714.51	0	0	0	0	0	0
1.5631e+13	0	0	0	0	707.06	0	0	721.52	0	0	0	0	0	708.92	0	0	716.57	0	703.31	0	696.12	0	0	0	0	0	0	0	717.12	0	0	0	0	0	0	0	0	693.42	0	0	711.27	0	714.83	0	0	0	0	0	0
1.5689e+13	0	0	0	0	706.93	0	0	718.88	0	0	0	0	0	706.49	0	0	716.45	0	700.93	0	695.92	0	0	0	0	0	0	0	716.65	0	0	0	0	0	0	0	0	0	0	0	710.36	0	714.86	0	0	0	0	0	0
1.5747e+13	0	0	0	0	706.47	0	0	716.51	0	0	0	0	0	704.18	0	0	715.94	0	698.55	0	695.74	0	0	0	0	0	0	0	715.81	0	0	0	0	0	0	0	0	0	0	0	709.16	0	714.6	0	0	0	0	0	0
1.5805e+13	0	0	0	0	708.17	0	0	723.82	0	0	0	0	0	709.13	0	0	717.08	0	702.88	0	698.57	0	0	0	708.45	0	0	0	716.39	0	718.52	0	0	0	0	0	0	721.3	0	0	709.66	0	716.26	0	700.42	0	0	0	0
1.5863e+13	0	0	0	0	707.98	0	0	726.78	0	0	0	0	0	713.03	0	0	717.26	0	707.27	0	698.39	0	0	0	0	0	0	0	717.67	0	693.58	0	0	0	0	0	0	705.03	0	0	712.14	0	715.94	0	0	0	0	0	0
1.5922e+13	0	0	0	0	708.41	0	0	723.95	0	0	690.51	0	0	710.98	0	0	717.98	0	705.38	0	698.2	0	0	0	0	0	0	0	718.56	0	0	0	0	0	0	0	0	697.47	0	0	712.75	0	716.3	0	0	0	0	0	0
1.598e+13	0	0	0	0	708.47	0	0	721.14	0	0	0	0	0	708.52	0	0	718.08	0	702.97	0	698.01	0	0	0	0	0	0	0	718.35	0	0	0	0	0	0	0	0	0	0	0	712.08	0	716.48	0	0	0	0	0	0
1.6038e+13	0	0	0	0	708.13	0	0	718.63	0	0	0	0	0	706.15	0	0	717.69	0	700.59	0	697.82	0	0	0	0	0	0	0	717.6	0	0	0	0	0	0	0	0	0	0	0	710.94	0	716.33	0	0	0	0	0	0
1.6096e+13	0	0	0	0	709.92	0	0	715.93	0	0	0	0	0	704.1	0	0	718.92	0	698.75	0	700.56	0	0	0	853.65	0	0	0	718.16	0	864.45	0	0	0	0	0	0	724.85	0	0	711.08	0	718.08	0	843.81	0	0	0	830.37
1.6154e+13	0	0	0	0	709.22	0	0	728.68	0	0	0	0	0	714.15	0	0	718.37	0	708.11	0	700.4	0	0	0	0	0	0	0	718.28	0	702.08	0	0	0	0	0	0	710.45	0	0	712.38	0	717.43	0	0	0	0	0	0
1.6212e+13	0	0	0	0	709.63	0	0	726.42	0	0	691.5	0	0	712.99	0	0	719.22	0	707.31	0	700.22	0	0	0	0	0	0	0	719.77	0	0	0	0	0	0	0	0	701.08	0	0	714	0	717.67	0	0	0	0	0	0
1.627e+13	0	0	0	0	709.9	0	0	723.45	0	0	691.12	0	0	710.53	0	0	719.6	0	704.95	0	700.02	0	0	0	0	0	0	0	719.93	0	0	0	0	0	0	0	0	694.51	0	0	713.7	0	718	0	0	0	0	0	0
1.6328e+13	0	0	0	0	709.71	0	0	720.78	0	0	0	0	0	708.09	0	0	719.37	0	702.53	0	699.83	0	0	0	0	0	0	0	719.34	0	0	0	0	0	0	0	0	0	0	0	712.68	0	717.97	0	0	0	0	0	0
1.6386e+13	0	0	0	0	709.19	0	0	718.42	0	0	0	0	0	705.8	0	0	718.79	0	700.19	0	699.66	0	0	0	0	0	0	0	718.41	0	0	0	0	0	0	0	0	0	0	0	711.41	0	717.65	0	0	0	0	0	0
1.6445e+13	0	0	0	0	710.66	0	0	728.41	0	0	0	0	0	713.11	0	0	719.73	0	706.65	0	702.33	0	0	0	703.02	0	0	0	718.98	0	713.58	0	0	0	0	0	0	718.94	0	0	712.25	0	719.08	0	692.9	0	0	0	0
1.6503e+13	0	0	0	0	710.74	0	0	728.88	0	0	691.9	0	0	714.86	0	0	720.27	0	708.99	0	702.16	0	0	0	0	0	0	0	720.66	0	692.89	0	0	0	0	0	0	705.12	0	0	714.88	0	718.96	0	0	0	0	0	0
1.6561e+13	0	0	0	0	711.2	0	0	725.84	0	0	692.48	0	0	712.54	0	0	720.97	0	706.86	0	701.96	0	0	0	0	0	0	0	721.36	0	0	0	0	0	0	0	0	698.15	0	0	715.19	0	719.4	0	0	0	0	0	0
1.6619e+13	0	0	0	0	711.19	0	0	722.99	0	0	691.37	0	0	710.03	0	0	720.96	0	704.4	0	701.77	0	0	0	0	0	0	0	720.99	0	0	0	0	0	0	0	0	0	0	0	714.36	0	719.53	0	0	0	0	0	0
1.6677e+13	0	0	0	0	710.78	0	0	720.48	0	0	0	0	0	707.67	0	0	720.48	0	702.04	0	701.6	0	0	0	0	0	0	0	720.15	0	0	0	0	0	0	0	0	0	0	0	713.14	0	719.31	0	0	0	0	0	0
1.6735e+13	0	0	0	0	712.31	0	0	720.37	0	0	0	0	0	707.11	0	0	721.45	0	701.4	0	704.19	0	0	0	742.25	0	0	0	720.45	0	751.49	0	0	0	0	0	0	736.68	0	0	713.04	0	720.82	0	736.86	0	0	0	729.27
1.6793e+13	0	0	0	0	711.81	0	0	731.06	0	0	691.71	0	0	716.3	0	0	721.22	0	710.14	0	704.03	0	0	0	0	0	0	0	721.2	0	700.9	0	0	0	0	0	0	709.95	0	0	715.21	0	720.28	0	0	0	0	0	0
1.6851e+13	0	0	0	0	712.36	0	0	728.29	0	0	693.57	0	0	714.53	0	0	722.17	0	708.79	0	703.84	0	0	0	0	0	0	0	722.58	0	0	0	0	0	0	0	0	701.51	0	0	716.48	0	720.68	0	0	0	0	0	0
1.6909e+13	0	0	0	0	712.57	0	0	725.25	0	0	693.06	0	0	711.98	0	0	722.44	0	706.36	0	703.64	0	0	0	0	0	0	0	722.55	0	0	0	0	0	0	0	0	695.45	0	0	715.96	0	720.99	0	0	0	0	0	0
1.6968e+13	0	0	0	0	712.3	0	0	722.57	0	0	691.35	0	0	709.54	0	0	722.11	0	703.93	0	703.46	0	0	0	0	0	0	0	721.84	0	0	0	0	0	0	0	0	0	0	0	714.84	0	720.9	0	0	0	0	0	0
1.7026e+13	0	0	0	0	711.72	0	0	720.21	0	0	0	0	0	707.27	0	0	721.45	0	701.62	0	703.3	0	0	0	0	0	0	0	720.83	0	0	0	0	0	0	0	0	0	0	0	713.51	0	720.51	0	0	0	0	0	0
1.7084e+13	0	0	0	0	713.03	0	0	731.94	0	0	690.72	0	0	716.3	0	0	722.31	0	709.69	0	705.83	0	690.43	0	699.11	0	0	0	721.6	0	710.68	0	0	0	0	0	0	717.19	0	0	714.93	0	721.76	0	0	0	0	0	0
1.7142e+13	0	0	0	0	713.38	0	0	730.76	0	0	694.23	0	0	716.49	0	0	723.17	0	710.5	0	705.66	0	690.24	0	0	0	0	0	723.5	0	692.6	0	0	0	0	0	0	705.29	0	0	717.44	0	721.87	0	0	0	0	0	0
1.72e+13	0	0	0	0	713.83	0	0	727.59	0	0	694.42	0	0	713.98	0	0	723.79	0	708.23	0	705.46	0	690.06	0	0	0	0	0	723.98	0	0	0	0	0	0	0	0	698.81	0	0	717.45	0	722.34	0	0	0	0	0	0
1.7258e+13	0	0	0	0	713.74	0	0	724.71	0	0	693.26	0	0	711.44	0	0	723.67	0	705.77	0	705.27	0	0	0	0	0	0	0	723.46	0	0	0	0	0	0	0	0	691.69	0	0	716.48	0	722.41	0	0	0	0	0	0
1.7316e+13	0	0	0	0	713.26	0	0	722.2	0	0	690.98	0	0	709.1	0	0	723.1	0	703.41	0	705.11	0	0	0	0	0	0	0	722.53	0	0	0	0	0	0	0	0	0	0	0	715.19	0	722.11	0	0	0	0	0	0
1.7374e+13	0	0	0	0	714.54	0	0	726.82	0	0	0	0	0	711.68	0	0	723.84	0	705.39	0	707.58	0	692.55	0	721.75	0	0	0	722.63	0	731.7	0	0	0	0	0	0	729.95	0	0	715.01	0	723.4	0	715.6	0	0	0	706.45
1.7432e+13	0	0	0	0	714.31	0	0	733.1	0	0	694.2	0	0	718.19	0	0	724	0	711.93	0	707.41	0	692.36	0	0	0	0	0	724.04	0	699.98	0	0	0	0	0	0	709.64	0	0	717.88	0	723.03	0	0	0	0	0	0
1.7491e+13	0	0	0	0	714.94	0	0	730	0	0	695.45	0	0	716.01	0	0	724.97	0	710.16	0	707.22	0	692.18	0	0	0	0	0	725.22	0	0	0	0	0	0	0	0	701.99	0	0	718.77	0	723.56	0	0	0	0	0	0
1.7549e+13	0	0	0	0	715.08	0	0	726.92	0	0	694.76	0	0	713.39	0	0	725.12	0	707.68	0	707.03	0	692	0	0	0	0	0	725.01	0	0	0	0	0	0	0	0	696.34	0	0	718.06	0	723.82	0	0	0	0	0	0
1.7607e+13	0	0	0	0	714.73	0	0	724.24	0	0	693.18	0	0	710.96	0	0	724.69	0	705.26	0	706.86	0	691.82	0	0	0	0	0	724.18	0	0	0	0	0	0	0	0	0	0	0	716.84	0	723.65	0	0	0	0	0	0
1.7665e+13	0	0	0	0	714.08	0	0	721.88	0	0	690.22	0	0	708.7	0	0	723.95	0	702.97	0	706.71	0	691.63	0	0	0	0	0	723.11	0	0	0	0	0	0	0	0	0	0	0	715.47	0	723.19	0	0	0	0	0	0
1.7723e+13	0	0	0	0	715.32	0	0	734.7	0	0	693.7	0	0	718.95	0	0	724.85	0	712.3	0	709.11	0	694.44	0	695.34	0	0	0	724.26	0	708.22	0	0	0	0	0	0	715.78	0	0	717.63	0	724.31	0	0	0	0	0	0
1.7781e+13	0	0	0	0	715.89	0	0	732.47	0	0	696.36	0	0	718.03	0	0	725.94	0	711.98	0	708.93	0	694.26	0	0	0	0	0	726.18	0	692.13	0	0	0	0	0	0	705.46	0	0	719.8	0	724.65	0	0	0	0	0	0
1.7839e+13	0	0	0	0	716.29	0	0	729.21	0	0	696.2	0	0	715.39	0	0	726.45	0	709.58	0	708.73	0	694.08	0	0	0	0	0	726.43	0	0	0	0	0	0	0	0	699.41	0	0	719.55	0	725.11	0	0	0	0	0	0
1.7897e+13	0	0	0	0	716.12	0	0	726.33	0	0	694.98	0	0	712.83	0	0	726.2	0	707.11	0	708.55	0	693.89	0	0	0	0	0	725.78	0	0	0	0	0	0	0	0	693.39	0	0	718.46	0	725.11	0	0	0	0	0	0
1.7955e+13	0	0	0	0	715.56	0	0	723.83	0	0	693	0	0	710.5	0	0	725.55	0	704.77	0	708.4	0	693.71	0	0	0	0	0	724.76	0	0	0	0	0	0	0	0	0	0	0	717.1	0	724.74	0	0	0	0	0	0
1.8013e+13	0	0	0	0	716.63	0	0	732.54	0	0	692.98	0	0	716.28	0	0	726.09	0	709.56	0	710.75	0	696.43	0	712.38	0	0	0	724.8	0	723.23	0	0	0	0	0	0	725.61	0	0	717.16	0	725.82	0	705.36	0	0	0	693.48
1.8072e+13	0	0	0	0	716.71	0	0	734.9	0	0	696.7	0	0	719.89	0	0	726.69	0	713.54	0	710.58	0	696.25	0	0	0	0	0	726.76	0	698.96	0	0	0	0	0	0	709.39	0	0	720.38	0	725.67	0	0	0	0	0	0
1.813e+13	0	0	0	0	717.37	0	0	731.58	0	0	697.31	0	0	717.41	0	0	727.61	0	711.43	0	710.38	0	696.07	0	0	0	0	0	727.69	0	0	0	0	0	0	0	0	702.35	0	0	720.89	0	726.27	0	0	0	0	0	0
1.8188e+13	0	0	0	0	717.42	0	0	728.49	0	0	696.41	0	0	714.75	0	0	727.63	0	708.92	0	710.2	0	695.89	0	0	0	0	0	727.3	0	0	0	0	0	0	0	0	697.02	0	0	720.02	0	726.47	0	0	0	0	0	0
1.8246e+13	0	0	0	0	716.99	0	0	725.81	0	0	694.85	0	0	712.31	0	0	727.09	0	706.51	0	710.04	0	695.7	0	0	0	0	0	726.37	0	0	0	0	0	0	0	0	0	0	0	718.71	0	726.22	0	0	0	0	0	0
1.8304e+13	0	0	0	0	718.16	0	0	722.66	0	0	694.53	0	0	709.8	0	0	727.72	0	704.34	0	712.34	0	698.35	0	872.64	0	0	0	726.33	0	881.7	0	0	0	0	0	0	720.58	0	0	718.24	0	727.41	0	864.24	0	0	0	853.32
1.8362e+13	0	0	0	0	717.54	0	0	736.92	0	0	696.59	0	0	721.13	0	0	727.33	0	714.43	0	712.18	0	698.17	0	693.14	0	0	0	726.91	0	706.09	0	0	0	0	0	0	714.62	0	0	720.27	0	726.75	0	0	0	0	0	0
1.842e+13	0	0	0	0	718.28	0	0	734.02	0	0	698.33	0	0	719.43	0	0	728.56	0	713.29	0	711.99	0	697.99	0	0	0	0	0	728.69	0	691.4	0	0	0	0	0	0	705.55	0	0	722	0	727.3	0	0	0	0	0	0
1.8478e+13	0	0	0	0	718.61	0	0	730.72	0	0	697.81	0	0	716.7	0	0	728.93	0	710.8	0	711.79	0	697.81	0	0	0	0	0	728.72	0	0	0	0	0	0	0	0	699.88	0	0	721.5	0	727.72	0	0	0	0	0	0
1.8536e+13	0	0	0	0	718.34	0	0	727.85	0	0	696.5	0	0	714.14	0	0	728.57	0	708.33	0	711.63	0	697.63	0	0	0	0	0	727.94	0	0	0	0	0	0	0	0	694.34	0	0	720.3	0	727.63	0	0	0	0	0	0
1.8595e+13	0	0	0	0	717.72	0	0	725.36	0	0	694.66	0	0	711.81	0	0	727.83	0	706.01	0	711.49	0	697.45	0	0	0	0	0	726.84	0	0	0	0	0	0	0	0	0	0	0	718.89	0	727.19	0	0	0	0	0	0
1.8653e+13	0	0	0	0	718.63	0	0	736.78	0	0	695.85	0	0	720.09	0	0	728.26	0	713.14	0	713.73	0	700.03	0	706.44	0	0	0	727.02	0	717.81	0	0	0	0	0	0	722.69	0	0	719.52	0	728.08	0	699.14	0	0	0	0
1.8711e+13	0	0	0	0	719.03	0	0	736.49	0	0	698.88	0	0	721.39	0	0	729.26	0	715	0	713.55	0	699.85	0	0	0	0	0	729.33	0	698.22	0	0	0	0	0	0	709.12	0	0	722.71	0	728.21	0	0	0	0	0	0
1.8769e+13	0	0	0	0	719.66	0	0	733.03	0	0	698.96	0	0	718.7	0	0	730.07	0	712.66	0	713.35	0	699.68	0	0	0	0	0	729.98	0	0	0	0	0	0	0	0	702.6	0	0	722.86	0	728.84	0	0	0	0	0	0
1.8827e+13	0	0	0	0	719.61	0	0	729.95	0	0	697.88	0	0	716.01	0	0	729.96	0	710.11	0	713.17	0	699.5	0	0	0	0	0	729.43	0	0	0	0	0	0	0	0	697.54	0	0	721.84	0	728.95	0	0	0	0	0	0
1.8885e+13	0	0	0	0	719.1	0	0	727.29	0	0	696.29	0	0	713.57	0	0	729.33	0	707.72	0	713.02	0	699.32	0	0	0	0	0	728.41	0	0	0	0	0	0	0	0	690.09	0	0	720.46	0	728.63	0	0	0	0	0	0
1.8943e+13	0	0	0	0	720.06	0	0	727.2	0	0	696.05	0	0	712.85	0	0	729.73	0	706.91	0	715.22	0	701.83	0	747.71	0	0	0	728.15	0	759.3	0	0	0	0	0	0	740.51	0	0	719.8	0	729.61	0	741.57	0	0	0	735.9
1.9001e+13	0	0	0	0	719.71	0	0	738.76	0	0	699.08	0	0	722.95	0	0	729.78	0	716.24	0	715.06	0	701.65	0	0	0	0	0	729.48	0	704.79	0	0	0	0	0	0	713.8	0	0	722.77	0	729.13	0	0	0	0	0	0
1.9059e+13	0	0	0	0	720.55	0	0	735.44	0	0	700.08	0	0	720.72	0	0	731.02	0	714.51	0	714.86	0	701.48	0	0	0	0	0	731.02	0	691.07	0	0	0	0	0	0	705.6	0	0	724.03	0	729.81	0	0	0	0	0	0
1.9118e+13	0	0	0	0	720.78	0	0	732.12	0	0	699.27	0	0	717.93	0	0	731.24	0	711.94	0	714.67	0	701.3	0	0	0	0	0	730.84	0	0	0	0	0	0	0	0	700.24	0	0	723.31	0	730.17	0	0	0	0	0	0
1.9176e+13	0	0	0	0	720.42	0	0	729.26	0	0	697.86	0	0	715.36	0	0	730.77	0	709.47	0	714.51	0	701.12	0	0	0	0	0	729.94	0	0	0	0	0	0	0	0	695.08	0	0	722.01	0	730	0	0	0	0	0	0
1.9234e+13	0	0	0	0	719.74	0	0	726.78	0	0	696.07	0	0	713.05	0	0	729.96	0	707.17	0	714.38	0	700.94	0	0	0	0	0	728.77	0	0	0	0	0	0	0	0	0	0	0	720.55	0	729.49	0	0	0	0	0	0
1.9292e+13	0	0	0	0	720.57	0	0	739.81	0	0	698.39	0	0	723.05	0	0	730.41	0	716.01	0	716.52	0	703.39	0	702.76	0	0	0	729.33	0	714.04	0	0	0	0	0	0	720.84	0	0	722	0	730.25	0	692.72	0	0	0	0
1.935e+13	0	0	0	0	721.26	0	0	737.9	0	0	700.8	0	0	722.72	0	0	731.72	0	716.29	0	716.33	0	703.22	0	0	0	0	0	731.72	0	697.5	0	0	0	0	0	0	709.08	0	0	724.85	0	730.66	0	0	0	0	0	0
1.9408e+13	0	0	0	0	721.82	0	0	734.38	0	0	700.47	0	0	719.89	0	0	732.39	0	713.77	0	716.13	0	703.04	0	0	0	0	0	732.11	0	0	0	0	0	0	0	0	702.96	0	0	724.69	0	731.27	0	0	0	0	0	0
1.9466e+13	0	0	0	0	721.66	0	0	731.3	0	0	699.23	0	0	717.2	0	0	732.14	0	711.21	0	715.96	0	702.87	0	0	0	0	0	731.41	0	0	0	0	0	0	0	0	698.12	0	0	723.53	0	731.29	0	0	0	0	0	0
1.9524e+13	0	0	0	0	721.08	0	0	728.65	0	0	697.63	0	0	714.76	0	0	731.43	0	708.83	0	715.82	0	702.69	0	0	0	0	0	730.31	0	0	0	0	0	0	0	0	691.49	0	0	722.09	0	730.89	0	0	0	0	0	0
1.9582e+13	0	0	0	0	721.84	0	0	734.11	0	0	697.7	0	0	717.75	0	0	731.63	0	711.08	0	717.93	0	705.07	0	725.57	0	0	0	729.9	0	735.2	0	0	0	0	0	0	735.49	0	0	721.45	690.11	731.67	0	719.12	0	0	0	710.93
1.9641e+13	0	0	0	0	721.83	0	0	740.3	0	0	701.25	0	0	724.49	0	0	732.18	0	717.77	0	717.76	0	704.9	0	0	0	0	0	731.95	0	703.13	0	0	0	0	0	0	713.46	0	0	725.1	0	731.44	0	0	0	0	0	0
1.9699e+13	0	0	0	0	722.69	0	0	736.73	0	0	701.69	0	0	721.9	0	0	733.35	0	715.62	0	717.55	0	704.73	0	0	0	0	0	733.19	0	690.29	0	0	0	0	0	0	705.87	0	0	725.9	0	732.22	0	0	0	0	0	0
1.9757e+13	0	0	0	0	722.81	0	0	733.41	0	0	700.65	0	0	719.07	0	0	733.42	0	713	0	717.37	0	704.56	0	0	0	0	0	732.81	0	0	0	0	0	0	0	0	700.72	0	0	724.99	0	732.49	0	0	0	0	0	0
1.9815e+13	0	0	0	0	722.37	0	0	730.57	0	0	699.15	0	0	716.51	0	0	732.84	0	710.54	0	717.23	0	704.38	0	0	0	0	0	731.8	0	0	0	0	0	0	0	0	695.82	0	0	723.61	0	732.23	0	0	0	0	0	0
1.9873e+13	0	0	0	0	721.62	0	0	728.1	0	0	697.38	0	0	714.2	0	0	731.96	0	708.25	0	717.1	0	704.2	0	0	0	0	0	730.58	0	0	0	0	0	0	0	0	0	0	0	722.11	0	731.65	0	0	0	0	0	0
1.9931e+13	0	0	0	0	722.47	0	0	742.05	0	0	700.89	0	0	725.34	0	0	732.57	0	718.29	0	719.14	0	706.53	0	699.56	0	0	0	731.7	0	711.43	0	0	0	0	0	0	719.62	0	0	724.48	690.55	732.36	0	0	0	0	0	0
1.9989e+13	0	0	0	0	723.38	0	0	739.18	0	0	702.7	0	0	723.92	0	0	734.07	0	717.46	0	718.94	0	706.36	0	0	0	0	0	733.97	0	697.03	0	0	0	0	0	0	709.15	0	0	726.82	0	733.02	0	0	0	0	0	0
2.0047e+13	0	0	0	0	723.84	0	0	735.61	0	0	702	0	0	721	0	0	734.57	0	714.83	0	718.74	0	706.19	0	0	0	0	0	734.09	0	0	0	0	0	0	0	0	703.33	0	0	726.38	0	733.57	0	0	0	0	0	0
2.0105e+13	0	0	0	0	723.58	0	0	732.55	0	0	700.6	0	0	718.3	0	0	734.19	0	712.27	0	718.59	0	706.02	0	0	0	0	0	733.26	0	0	0	0	0	0	0	0	698.66	0	0	725.1	0	733.5	0	0	0	0	0	0
2.0163e+13	0	0	0	0	722.93	0	0	729.92	0	0	698.95	0	0	715.88	0	0	733.4	0	709.9	0	718.46	0	705.84	0	0	0	0	0	732.08	0	0	0	0	0	0	0	0	692.74	0	0	723.61	0	733.02	0	0	0	0	0	0
2.0222e+13	690.11	0	0	0	723.52	0	0	739.85	0	0	699.7	0	0	722.44	0	0	733.46	0	715.3	0	720.48	0	708.11	0	715.29	0	690.88	0	731.7	0	726.98	0	0	0	0	0	0	730.5	0	690.3	723.38	692.06	733.62	0	709.29	0	0	0	698.74
2.028e+13	0	0	0	0	723.89	0	0	741.64	0	0	703.2	0	0	725.81	0	0	734.51	0	719.11	0	720.3	0	707.94	0	0	0	690.72	0	734.3	0	702.63	0	0	0	0	0	0	713.1	0	690.08	727.25	691.09	733.71	0	0	0	0	0	0
2.0338e+13	0	0	0	0	724.71	0	0	737.92	0	0	703.18	0	0	722.99	0	0	735.55	0	716.68	0	720.09	0	707.77	0	0	0	690.56	0	735.21	0	690.57	0	0	0	0	0	0	706.08	0	0	727.62	690.63	734.51	0	0	0	0	0	0
2.0396e+13	0	0	0	0	724.71	0	0	734.61	0	0	701.96	0	0	720.14	0	0	735.46	0	714.02	0	719.92	0	707.6	0	0	0	690.41	0	734.65	0	0	0	0	0	0	0	0	701.17	0	0	726.55	690.45	734.68	0	0	0	0	0	0
2.0454e+13	0	0	0	0	724.18	0	0	731.78	0	0	700.39	0	0	717.59	0	0	734.79	0	711.56	0	719.79	0	707.43	0	0	0	690.24	0	733.55	0	0	0	0	0	0	0	0	696.56	0	0	725.1	690.2	734.33	0	0	0	0	0	0
2.0512e+13	691.86	0	0	0	724.89	0	0	728.24	0	0	700.15	0	0	714.7	0	0	734.94	0	709.02	0	721.77	0	709.64	0	889.16	0	692.88	0	733.02	0	896.93	0	0	0	0	0	0	730.67	0	692.15	724.15	693.36	735.07	0	882.53	0	0	0	873.86
2.057e+13	691.6	0	0	0	724.36	0	0	743.77	0	0	703.09	0	0	727.14	0	0	734.76	0	720.12	0	721.61	0	709.47	0	696.98	0	692.71	0	734.08	0	709.47	0	0	0	0	0	0	718.7	0	691.92	726.86	692.5	734.43	0	0	0	0	0	0
2.0628e+13	691.34	0	0	0	725.39	0	0	740.33	0	0	704.33	0	0	725	0	0	736.3	0	718.54	0	721.41	0	709.31	0	0	0	692.55	0	736.06	0	696.61	0	0	0	0	0	0	709.31	0	691.7	728.63	691.8	735.27	0	0	0	0	0	0
2.0686e+13	691.09	0	0	0	725.73	0	0	736.75	0	0	703.39	0	0	722.03	0	0	736.62	0	715.83	0	721.21	0	709.14	0	0	0	692.4	0	735.94	0	0	0	0	0	0	0	0	703.79	0	691.47	727.94	691.56	735.74	0	0	0	0	0	0
2.0745e+13	690.81	0	0	0	725.38	0	0	733.71	0	0	701.89	0	0	719.34	0	0	736.12	0	713.27	0	721.07	0	708.97	0	0	0	692.24	0	734.99	0	0	0	0	0	0	0	0	699.3	0	691.24	726.56	691.34	735.57	0	0	0	0	0	0
2.0803e+13	690.55	0	0	0	724.65	0	0	731.1	0	0	700.21	0	0	716.93	0	0	735.25	0	710.93	0	720.95	0	708.8	0	0	0	692.08	0	733.74	0	0	0	0	0	0	0	0	694.07	0	691.02	725.03	690.97	735.02	0	0	0	0	0	0
2.0861e+13	693.32	0	0	0	725.14	0	0	743.75	0	0	701.95	0	0	726.1	0	0	735.28	0	718.82	0	722.89	0	710.96	0	709.72	0	694.66	0	733.66	0	720.68	0	0	0	0	0	0	727.84	0	693.72	725.58	693.9	735.48	0	701.99	0	0	0	689.71
2.0919e+13	693.07	0	0	0	725.87	0	0	742.81	0	0	705.12	0	0	726.98	0	0	736.75	0	720.32	0	722.69	0	710.8	0	0	0	694.5	0	736.51	0	701.35	0	0	0	0	0	0	713.09	0	693.49	729.22	693.08	735.89	0	0	0	0	0	0
2.0977e+13	692.8	0	0	0	726.6	0	0	739.01	0	0	704.72	0	0	724	0	0	737.61	0	717.69	0	722.48	0	710.63	0	0	0	694.34	0	737.09	0	0	0	0	0	0	0	0	706.43	0	693.27	729.21	692.68	736.66	0	0	0	0	0	0
2.1035e+13	692.54	0	0	0	726.49	0	0	735.72	0	0	703.33	0	0	721.14	0	0	737.38	0	715.02	0	722.32	0	710.46	0	0	0	694.19	0	736.37	0	0	0	0	0	0	0	0	701.67	0	693.05	728	692.48	736.73	0	0	0	0	0	0
2.1093e+13	692.28	0	0	0	725.88	0	0	732.92	0	0	701.67	0	0	718.6	0	0	736.61	0	712.57	0	722.2	0	710.29	0	0	0	694.03	0	735.19	0	0	0	0	0	0	0	0	697.2	0	692.81	726.48	692.18	736.3	0	0	0	0	0	0
2.1151e+13	694.98	0	0	0	726.39	0	0	732.79	0	0	701.3	0	0	717.69	0	0	736.56	0	711.56	0	724.12	0	712.4	0	753.6	691.3	696.54	0	734.48	0	763.3	0	0	0	0	0	0	748.2	0	695.45	725.39	695.19	736.85	0	746.86	0	0	0	740.67
2.1209e+13	694.72	0	0	0	726.22	0	0	745.15	0	0	705.11	0	0	728.62	0	0	736.91	0	721.68	0	723.95	0	712.24	0	695.09	691.16	696.38	0	736.39	0	707.73	0	0	0	0	0	0	717.74	0	695.23	729.08	694.37	736.46	0	0	0	0	0	0
2.1268e+13	694.47	0	0	0	727.29	0	0	741.38	0	0	705.78	0	0	726.01	0	0	738.38	0	719.55	0	723.73	0	712.08	0	0	691.03	696.23	0	738.01	0	696.14	0	0	0	0	0	0	709.29	0	695.01	730.28	693.81	737.41	0	0	0	0	0	0
2.1326e+13	694.21	0	0	0	727.5	0	0	737.82	0	0	704.63	0	0	723.01	0	0	738.53	0	716.79	0	723.55	0	711.91	0	0	690.89	696.07	0	737.66	0	0	0	0	0	0	0	0	704.04	0	694.78	729.38	693.54	737.77	0	0	0	0	0	0
2.1384e+13	693.96	0	0	0	727.05	0	0	734.8	0	0	703.04	0	0	720.32	0	0	737.92	0	714.23	0	723.42	0	711.74	0	0	690.75	695.92	0	736.6	0	0	0	0	0	0	0	0	699.71	0	694.56	727.93	693.27	737.51	0	0	0	0	0	0
2.1442e+13	693.7	0	0	0	726.27	0	0	732.22	0	0	701.32	0	0	717.93	0	0	736.97	0	711.9	0	723.31	0	711.57	0	0	690.61	695.76	0	735.3	0	0	0	0	0	0	0	0	694.81	0	694.34	726.35	692.87	736.88	0	0	0	0	0	0
2.15e+13	696.33	0	0	0	726.74	0	0	746.35	0	0	704.06	0	0	728.8	0	0	737.13	0	721.51	691.79	725.16	0	713.64	0	705.71	693.15	698.2	0	735.77	0	717.54	0	0	0	0	0	0	725.23	0	696.91	727.9	695.62	737.27	0	697.08	0	0	0	0
2.1558e+13	696.08	0	0	0	727.77	0	0	743.85	0	0	706.59	0	0	728.01	0	0	738.86	0	721.37	691.64	724.95	0	713.48	0	0	693.01	698.05	0	738.57	0	701.1	0	0	0	0	0	0	712.86	0	696.69	731.01	694.92	737.98	0	0	0	0	0	0
2.1616e+13	695.83	0	0	0	728.38	0	0	740.02	0	0	705.9	0	0	724.93	0	0	739.53	0	718.6	691.49	724.74	0	713.32	0	0	692.87	697.89	0	738.84	0	689.98	0	0	0	0	0	0	706.65	0	696.47	730.67	694.59	738.68	0	0	0	0	0	0
2.1674e+13	695.57	0	0	0	728.15	0	0	736.76	0	0	704.42	0	0	722.08	0	0	739.16	0	715.91	691.35	724.6	0	713.15	0	0	692.73	697.74	0	737.97	0	0	0	0	0	0	0	0	702.09	0	696.25	729.34	694.35	738.64	0	0	0	0	0	0
2.1732e+13	695.32	0	0	0	727.47	0	0	733.99	0	0	702.73	0	0	719.56	0	0	738.3	0	713.48	691.2	724.49	0	712.98	0	0	692.58	697.58	0	736.72	0	0	0	0	0	0	0	0	697.85	0	696.03	727.78	694.01	738.13	0	0	0	0	0	0
2.1791e+13	697.88	0	0	0	727.81	0	0	740.13	690.26	0	702.66	0	0	722.89	0	0	738.09	0	715.96	693.74	726.33	0	715	0	727.88	695.07	699.97	0	735.91	0	739.76	0	0	0	0	0	0	741.52	0	698.53	726.79	696.83	738.5	0	722.29	0	0	0	715.19
2.1849e+13	697.63	0	0	0	728.05	0	0	746.3	690.03	0	706.91	0	0	729.83	0	0	739.01	0	722.92	693.59	726.14	0	714.84	0	692.13	694.93	699.81	0	738.58	0	706.39	0	0	0	0	0	0	717.43	0	698.31	731.12	696.06	738.45	0	0	0	0	0	0
2.1907e+13	697.38	0	0	0	729.08	0	0	742.34	0	0	707.13	0	0	726.91	0	0	740.33	0	720.44	693.44	725.92	0	714.68	0	0	694.79	699.66	0	739.81	0	695.61	0	0	0	0	0	0	709.53	0	698.1	731.8	695.64	739.43	0	0	0	0	0	0
2.1965e+13	697.13	0	0	0	729.16	0	0	738.8	0	0	705.83	0	0	723.9	0	0	740.3	0	717.64	693.29	725.75	0	714.52	0	0	694.65	699.51	0	739.26	0	0	0	0	0	0	0	0	704.46	0	697.88	730.72	695.39	739.68	0	0	0	0	0	0
2.2023e+13	696.89	0	0	0	728.62	0	0	735.82	0	0	704.17	0	0	721.22	0	0	739.59	0	715.1	693.14	725.63	0	714.35	0	0	694.51	699.35	0	738.1	0	0	0	0	0	0	0	0	700.24	0	697.66	729.19	695.1	739.32	0	0	0	0	0	0
2.2081e+13	696.63	0	0	0	727.78	0	0	733.26	0	0	702.42	0	0	718.85	0	0	738.58	0	712.78	692.99	725.53	0	714.18	0	0	694.37	699.2	0	736.75	0	0	0	0	0	0	0	0	695.62	0	697.44	727.58	694.66	738.63	0	0	0	0	0	0
2.2139e+13	699.14	0	0	0	728.37	0	0	748.17	691.75	0	706.19	0	0	730.77	0	0	739.02	691.29	723.52	695.46	727.3	0	716.17	0	702.41	696.79	701.53	0	737.94	0	714.05	0	0	0	0	0	0	723.28	0	699.89	730.21	697.24	739.03	0	693.28	0	0	0	0
2.2197e+13	698.89	0	0	0	729.57	0	0	744.77	691.51	0	708.04	0	0	728.93	0	0	740.86	691.07	722.29	695.32	727.08	0	716.01	0	0	696.65	701.37	0	740.46	0	699.96	0	0	0	0	0	0	712.63	0	699.67	732.65	696.67	739.99	0	0	0	0	0	0
2.2255e+13	698.65	0	0	0	730.05	0	0	740.95	691.27	0	707.11	0	0	725.78	0	0	741.32	690.86	719.44	695.17	726.88	0	715.85	0	0	696.52	701.22	0	740.45	0	0	0	0	0	0	0	0	706.79	0	699.45	732.02	696.39	740.59	0	0	0	0	0	0
2.2313e+13	698.4	0	0	0	729.71	0	0	737.73	691.04	0	705.52	0	0	722.94	0	0	740.81	690.63	716.76	695.02	726.75	0	715.68	0	0	696.38	701.07	0	739.45	0	0	0	0	0	0	0	0	702.4	0	699.24	730.6	696.13	740.44	0	0	0	0	0	0
2.2372e+13	698.15	0	0	0	728.96	0	0	734.99	690.78	0	703.79	0	0	720.44	0	0	739.89	690.42	714.34	694.87	726.65	0	715.51	0	0	696.24	700.91	0	738.14	0	0	0	0	0	0	0	0	698.27	0	699.02	728.98	695.75	739.85	0	0	0	0	0	0
2.243e+13	700.59	0	0	0	729.16	0	0	745.93	693.44	0	704.45	0	0	727.7	0	0	739.57	693.05	720.32	697.28	728.41	690.48	717.45	0	718.2	698.6	703.19	0	737.45	0	729.68	0	0	0	0	0	690.38	734.21	0	701.41	728.55	698.39	740.07	0	711.08	0	0	0	703.15
2.2488e+13	700.35	0	0	0	729.83	0	0	747.27	693.2	0	708.44	0	0	730.86	0	0	741.04	692.84	724	697.14	728.21	690.25	717.3	0	689.83	698.46	703.03	0	740.62	0	705.17	0	0	0	0	0	690.13	716.52	0	701.2	732.98	697.68	740.39	0	0	0	0	0	0
2.2546e+13	700.11	0	0	0	730.77	0	0	743.21	692.97	0	708.24	0	0	727.74	0	0	742.15	692.61	721.27	696.99	727.99	690.03	717.14	0	0	698.33	702.88	0	741.46	0	695.13	0	0	0	0	0	0	709.39	0	700.98	733.2	697.34	741.34	0	0	0	0	0	0
2.2604e+13	699.87	0	0	0	730.72	0	0	739.71	692.72	0	706.81	0	0	724.72	0	0	741.96	692.4	718.46	696.84	727.83	0	716.97	0	0	698.19	702.73	0	740.74	0	0	0	0	0	0	0	0	704.59	0	700.77	731.96	697.11	741.47	0	0	0	0	0	0
2.2662e+13	699.62	0	0	0	730.09	0	0	736.77	692.48	0	705.11	0	0	722.07	0	0	741.15	692.19	715.92	696.7	727.73	0	716.8	0	0	698.05	702.58	0	739.5	0	0	0	0	0	0	0	0	700.53	0	700.56	730.38	696.78	741.03	0	0	0	0	0	0
2.272e+13	702	0	0	0	730.41	0	0	732.92	695.07	0	704.46	0	0	718.88	0	0	740.91	694.75	713.06	699.05	729.48	692.21	718.7	0	905.35	700.36	704.8	0	738.58	0	911.67	0	0	0	0	0	692.04	717.43	690.14	702.88	729.05	699.48	741.39	0	899.53	0	0	0	892.72
2.2778e+13	701.76	0	0	0	730	0	0	749.5	694.83	0	708.02	0	0	732.26	0	0	740.94	694.54	725.08	698.9	729.31	691.99	718.55	0	700.41	700.22	704.64	0	740.08	0	712.31	0	0	0	0	0	691.79	722.13	0	702.67	732.38	698.72	740.8	0	0	0	0	0	0
2.2836e+13	701.52	0	0	0	731.28	0	0	745.61	694.6	0	709.24	0	0	729.74	0	0	742.73	694.33	723.11	698.76	729.08	691.76	718.39	0	0	700.08	704.49	0	742.21	0	699.78	0	0	0	0	0	691.53	712.58	0	702.46	734.14	698.25	741.9	0	0	0	0	0	0
2.2895e+13	701.28	0	0	0	731.61	0	0	741.8	694.36	0	708.12	0	0	726.57	0	0	742.99	694.12	720.21	698.61	728.9	691.53	718.23	0	0	699.94	704.34	0	741.94	0	0	0	0	0	0	0	691.28	707.04	0	702.25	733.27	698.03	742.39	0	0	0	0	0	0
2.2953e+13	701.04	0	0	0	731.17	0	0	738.62	694.12	0	706.48	0	0	723.75	0	0	742.37	693.91	717.53	698.47	728.78	691.3	718.06	0	0	699.8	704.19	0	740.83	0	0	0	0	0	0	0	691.02	702.8	0	702.04	731.76	697.76	742.14	0	0	0	0	0	0
2.3011e+13	700.8	0	0	0	730.35	0	0	735.91	693.89	0	704.73	0	0	721.27	0	0	741.37	693.7	715.13	698.32	728.69	691.08	717.89	0	0	699.66	704.04	0	739.46	0	0	0	0	0	0	0	690.77	698.84	0	701.83	730.11	697.35	741.47	0	0	0	0	0	0
2.3069e+13	703.13	0	0	690.46	730.5	0	0	749.58	696.41	0	706.45	0	0	731.23	0	0	741.1	696.19	723.69	700.62	730.38	693.67	719.76	0	712.86	701.92	706.21	0	739.2	0	723.92	0	0	0	0	0	693.41	730.44	691.23	704.11	730.64	699.81	741.59	0	705.08	0	0	0	694.2
2.3127e+13	702.9	0	0	690.19	731.55	0	0	748.1	696.18	0	709.88	0	0	731.73	0	0	742.97	695.98	724.9	700.47	730.16	693.44	719.61	0	0	701.78	706.06	0	742.51	0	704.29	0	0	0	0	0	693.16	716.11	690.9	703.9	734.65	699.18	742.27	0	0	0	0	0	0
2.3185e+13	702.66	0	0	0	732.35	0	0	744.01	695.95	0	709.35	0	0	728.49	0	0	743.86	695.77	722.02	700.33	729.95	693.22	719.45	0	0	701.64	705.91	0	742.99	0	694.9	0	0	0	0	0	692.91	709.49	690.58	703.69	734.48	698.93	743.15	0	0	0	0	0	0
2.3243e+13	702.42	0	0	0	732.17	0	0	740.56	695.71	0	707.82	0	0	725.48	0	0	743.51	695.57	719.21	700.18	729.81	693	719.28	0	0	701.51	705.76	0	742.12	0	0	0	0	0	0	0	692.64	704.88	690.27	703.48	733.12	698.71	743.16	0	0	0	0	0	0
2.3301e+13	702.18	0	0	0	731.47	0	0	737.65	695.48	0	706.08	0	0	722.86	0	0	742.62	695.35	716.68	700.03	729.71	692.77	719.12	0	0	701.37	705.61	0	740.8	0	0	0	0	0	0	0	692.39	700.95	0	703.27	731.48	698.36	742.63	0	0	0	0	0	0
2.3359e+13	704.46	0	0	692.02	731.62	0	0	737.4	697.94	0	705.34	0	0	721.75	0	0	742.21	697.79	715.45	702.28	731.4	695.3	720.94	0	760.03	703.57	707.73	0	739.74	0	771.49	0	690.94	0	0	0	694.97	747.43	692.65	705.49	730.04	700.9	742.83	0	751.87	0	0	0	745.86
2.3418e+13	704.23	0	0	691.75	731.63	0	0	750.52	697.71	0	709.76	0	0	733.42	0	0	742.85	697.58	726.31	702.13	731.22	695.07	720.79	0	698.39	703.44	707.58	0	742.15	0	710.08	0	690.53	0	0	0	694.72	720.65	692.33	705.29	734.38	700.15	742.56	0	0	0	0	0	0
2.3476e+13	703.99	0	0	691.47	732.9	0	0	746.35	697.48	0	710.36	0	0	730.48	0	0	744.5	697.38	723.87	701.99	730.98	694.85	720.63	0	0	703.3	707.43	0	743.82	0	698.94	0	690.1	0	0	0	694.47	712.22	692.01	705.08	735.49	699.79	743.73	0	0	0	0	0	0
2.3534e+13	703.76	0	0	691.18	733.07	0	0	742.59	697.25	0	709.07	0	0	727.29	0	0	744.56	697.17	720.93	701.84	730.81	694.63	720.47	0	0	703.16	707.28	0	743.33	0	0	0	0	0	0	0	694.22	707.02	691.7	704.87	734.43	699.61	744.08	0	0	0	0	0	0
2.3592e+13	703.52	0	0	690.9	732.53	0	0	739.45	697.02	0	707.37	0	0	724.5	0	0	743.83	696.96	718.27	701.7	730.71	694.41	720.3	0	0	703.02	707.13	0	742.12	0	0	0	0	0	0	0	693.98	702.94	691.36	704.67	732.84	699.32	743.73	0	0	0	0	0	0
2.365e+13	703.29	0	0	690.62	731.65	0	0	736.78	696.79	0	705.59	0	0	722.04	0	0	742.76	696.75	715.88	701.55	730.62	694.18	720.14	0	0	702.89	706.98	0	740.7	0	0	0	0	0	0	0	693.72	699.09	691.03	704.46	731.16	698.87	743	0	0	0	0	0	0
2.3708e+13	705.52	0	0	693.26	731.87	0	0	751.84	699.19	0	708.43	0	0	733.67	0	0	742.71	699.14	726.16	703.75	732.24	696.65	721.94	0	707.68	705.04	709.05	0	741.13	0	719.66	0	691.68	0	0	0	696.24	727.83	693.71	706.64	732.86	701.16	743.1	0	700.17	0	0	0	0
2.3766e+13	705.28	0	0	692.99	733.19	0	0	748.83	698.97	0	711.08	0	0	732.49	0	0	744.81	698.93	725.68	703.6	732.01	696.44	721.79	0	0	704.9	708.9	0	744.26	0	703.29	0	691.27	0	0	0	695.99	715.66	693.4	706.43	736.16	700.61	744.1	0	0	0	0	0	0
2.3824e+13	705.05	0	0	692.71	733.83	0	0	744.74	698.74	0	710.28	0	0	729.17	0	0	745.46	698.73	722.7	703.46	731.8	696.22	721.63	0	0	704.77	708.75	0	744.41	0	694.21	0	690.81	0	0	0	695.75	709.5	693.09	706.23	735.66	700.43	744.86	0	0	0	0	0	0
2.3882e+13	704.82	0	0	692.43	733.53	0	0	741.34	698.51	0	708.67	0	0	726.19	0	0	744.97	698.52	719.89	703.32	731.68	695.99	721.46	0	0	704.63	708.6	0	743.4	0	0	0	690.35	0	0	0	695.5	705.08	692.75	706.02	734.18	700.21	744.75	0	0	0	0	0	0
2.3941e+13	704.59	0	0	692.15	732.75	0	0	738.47	698.28	0	706.9	0	0	723.59	0	0	744	698.31	717.39	703.17	731.6	695.77	721.3	0	0	704.49	708.46	0	742.02	0	0	0	0	0	0	0	695.25	701.25	692.42	705.82	732.5	699.83	744.14	0	0	0	0	0	0
2.3999e+13	706.77	0	0	694.73	732.76	0	0	745.09	700.63	0	706.52	0	0	727.21	0	0	743.45	700.64	720.05	705.31	733.22	698.18	723.06	0	730.74	706.6	710.48	0	740.89	0	743.82	0	692.81	0	0	0	697.7	742.71	695.05	707.95	731.23	702.19	744.18	0	724.77	0	0	0	718.28
2.4057e+13	706.54	0	0	694.46	733.24	0	0	751.33	700.4	0	711.26	0	0	734.34	0	0	744.73	700.44	727.28	705.17	733.02	697.97	722.91	0	695.76	706.46	710.34	0	744.09	0	708.81	0	692.41	0	0	0	697.46	720.09	694.74	707.74	736.17	701.48	744.31	0	0	0	0	0	0
2.4115e+13	706.31	0	0	694.19	734.41	0	0	747.03	700.18	0	711.39	0	0	731.13	0	0	746.15	700.23	724.52	705.03	732.78	697.75	722.75	0	0	706.33	710.19	0	745.3	0	698.6	0	691.96	0	0	0	697.22	712.31	694.42	707.54	736.73	701.21	745.46	0	0	0	0	0	0
2.4173e+13	706.08	0	0	693.91	734.44	0	0	743.32	699.95	0	709.97	0	0	727.96	0	0	746.02	700.03	721.57	704.88	732.63	697.53	722.59	0	0	706.19	710.04	0	744.61	0	0	0	691.5	0	0	0	696.98	707.32	694.1	707.34	735.49	701.06	745.68	0	0	0	0	0	0
2.4231e+13	705.85	0	0	693.64	733.81	0	0	740.22	699.73	0	708.23	0	0	725.19	0	0	745.19	699.83	718.93	704.74	732.54	697.31	722.43	0	0	706.05	709.89	0	743.32	0	0	0	691.08	0	0	0	696.73	703.35	693.78	707.13	733.84	700.75	745.23	0	0	0	0	0	0
2.4289e+13	705.62	0	0	693.37	732.87	0	0	737.58	699.5	0	706.44	0	0	722.75	0	0	744.08	699.62	716.57	704.6	732.45	697.1	722.27	0	0	705.92	709.74	0	741.86	0	0	0	690.66	0	0	0	696.49	699.6	693.47	706.93	732.13	700.28	744.44	0	0	0	0	0	0
2.4347e+13	707.75	0	0	695.89	733.27	0	0	753.28	701.8	0	710.38	0	0	735.33	0	0	744.41	701.9	727.9	706.69	734	699.45	724	0	704.8	707.98	711.73	0	743.14	0	716.38	0	693.51	0	0	690.24	698.89	725.99	696.03	709.01	735.02	702.43	744.62	0	696.24	0	0	0	0
2.4405e+13	707.53	0	0	695.62	734.74	0	0	749.45	701.58	0	712.25	0	0	733.12	0	0	746.53	701.7	726.35	706.55	733.76	699.23	723.85	0	0	707.84	711.58	0	745.86	0	702.49	0	693.09	0	0	0	698.65	715.43	695.72	708.81	737.51	701.98	745.84	0	0	0	0	0	0
2.4463e+13	707.3	0	0	695.35	735.21	0	0	745.4	701.35	0	711.21	0	0	729.78	0	0	746.95	701.49	723.31	706.41	733.57	699.02	723.69	0	0	707.71	711.43	0	745.72	0	693.82	0	692.64	0	0	0	698.41	709.63	695.4	708.61	736.73	701.85	746.47	0	0	0	0	0	0
2.4522e+13	707.07	0	0	695.07	734.79	0	0	742.05	701.13	0	709.53	0	0	726.83	0	0	746.33	701.29	720.52	706.27	733.46	698.8	723.52	0	0	707.57	711.29	0	744.59	0	0	0	692.21	0	0	0	698.17	705.36	695.09	708.41	735.16	701.63	746.24	0	0	0	0	0	0
2.458e+13	706.84	0	0	694.8	733.95	0	0	739.22	700.91	0	707.74	0	0	724.26	0	0	745.29	701.09	718.04	706.12	733.38	698.59	723.36	0	0	707.44	711.14	0	743.16	0	0	0	691.77	0	0	0	697.92	701.64	694.78	708.21	733.45	701.22	745.56	0	0	0	0	0	0
2.4638e+13	708.94	0	0	697.26	733.85	0	0	750.93	703.15	0	708.25	0	0	732.1	0	0	744.68	703.31	724.48	708.17	734.94	700.89	725.06	0	720.61	709.45	713.08	0	742.23	0	732.18	0	694.57	0	0	690.22	700.27	736.31	697.29	710.25	732.87	703.43	745.46	691.16	713.85	0	0	0	705.97
2.4696e+13	708.71	0	0	697	734.8	0	0	751.97	702.93	0	712.62	0	0	735.07	0	0	746.52	703.11	728.07	708.03	734.72	700.67	724.91	0	694.13	709.32	712.94	0	745.88	0	707.27	0	694.18	0	0	0	700.03	719.03	696.98	710.05	737.76	702.77	746.01	690.96	0	0	0	0	0
2.4754e+13	708.49	0	0	696.74	735.82	0	0	747.63	702.71	0	712.3	0	0	731.7	0	0	747.68	702.91	725.11	707.89	734.49	700.46	724.76	0	0	709.18	712.79	0	746.66	0	697.95	0	693.74	0	0	0	699.79	711.99	696.67	709.85	737.84	702.59	747.08	690.75	0	0	0	0	0
2.4812e+13	708.26	0	0	696.47	735.7	0	0	743.97	702.49	0	710.76	0	0	728.55	0	0	747.38	702.71	722.17	707.75	734.36	700.25	724.59	0	0	709.05	712.64	0	745.8	0	0	0	693.31	0	0	0	699.55	707.27	696.36	709.65	736.46	702.44	747.16	690.55	0	0	0	0	0
2.487e+13	708.04	0	0	696.2	734.99	0	0	740.93	702.27	0	708.98	0	0	725.81	0	0	746.46	702.51	719.55	707.61	734.28	700.03	724.43	0	0	708.91	712.5	0	744.44	0	0	0	692.87	0	0	0	699.32	703.44	696.06	709.45	734.76	702.11	746.63	690.35	0	0	0	0	0
2.4928e+13	710.08	0	0	698.6	734.99	0	0	736.81	704.46	0	707.96	0	0	722.37	0	0	745.9	704.68	716.43	709.61	735.85	702.28	726.09	0	920.11	710.89	714.4	0	743.21	0	926.33	0	695.61	0	0	0	701.6	716.81	698.5	711.45	733.13	704.4	746.67	692.84	915.44	0	0	0	910.08
2.4986e+13	709.86	0	0	698.34	734.7	0	0	754.27	704.25	0	712.04	0	0	736.52	0	0	746.14	704.49	729.19	709.47	735.66	702.07	725.95	0	702.67	710.75	714.26	0	745.11	0	714.02	0	695.22	0	0	690.9	701.37	724.26	698.2	711.25	737	703.62	746.15	692.64	692.28	0	0	0	0
2.5045e+13	709.64	0	0	698.08	736.19	0	0	750	704.03	0	713.19	0	0	733.69	0	0	748.14	704.29	726.93	709.33	735.41	701.86	725.8	0	0	710.62	714.11	0	747.33	0	701.84	0	694.8	0	0	0	701.13	714.95	697.89	711.06	738.72	703.27	747.48	692.44	0	0	0	0	0
2.5103e+13	709.42	0	0	697.81	736.49	0	0	746.01	703.81	0	711.96	0	0	730.34	0	0	748.33	704.09	723.86	709.19	735.24	701.65	725.64	0	0	710.48	713.96	0	746.93	0	693.48	0	694.37	0	0	0	700.9	709.51	697.59	710.86	737.71	703.17	747.96	692.24	0	0	0	0	0
2.5161e+13	709.19	0	0	697.55	735.97	0	0	742.71	703.59	0	710.22	0	0	727.42	0	0	747.59	703.89	721.09	709.05	735.15	701.44	725.47	0	0	710.35	713.82	0	745.7	0	0	0	693.94	0	0	0	700.66	705.41	697.29	710.66	736.07	702.93	747.63	692.04	0	0	0	0	0
2.5219e+13	708.97	0	0	697.29	735.06	0	0	739.92	703.37	0	708.41	0	0	724.88	0	0	746.49	703.7	718.64	708.91	735.07	701.23	725.31	0	0	710.21	713.67	0	744.22	0	0	0	693.53	0	0	0	700.43	701.8	696.98	710.46	734.32	702.5	746.87	691.84	0	0	0	0	0
2.5277e+13	710.98	0	0	699.64	734.95	0	0	754.38	705.52	0	710.1	0	0	735.5	0	0	745.98	705.82	727.75	710.87	736.57	703.42	726.95	0	714.87	712.15	715.54	0	743.83	0	726.27	0	696.23	0	0	691.3	702.67	732.93	699.38	712.42	734.87	704.54	746.71	694.28	707.15	0	690.13	0	696.71
2.5335e+13	710.76	0	0	699.38	736.28	0	0	752.51	705.3	0	713.74	0	0	735.68	0	0	748.21	705.63	728.71	710.73	736.33	703.22	726.81	0	692.26	712.01	715.39	0	747.52	0	706.44	0	695.82	0	0	0	702.44	718.63	699.08	712.23	739.17	703.97	747.65	694.08	0	0	0	0	0
2.5393e+13	710.54	0	0	699.12	737.13	0	0	748.18	705.09	0	713.11	0	0	732.22	0	0	749.1	705.43	725.62	710.59	736.11	703.01	726.65	0	0	711.88	715.25	0	747.92	0	697.74	0	695.4	0	0	0	702.2	712.06	698.78	712.03	738.86	703.85	748.6	693.88	0	0	0	0	0
2.5451e+13	710.32	0	0	698.86	736.88	0	0	744.59	704.87	0	711.49	0	0	729.1	0	0	748.65	705.23	722.7	710.45	736	702.8	726.49	0	0	711.74	715.1	0	746.91	0	0	0	694.96	0	0	0	701.97	707.52	698.48	711.83	737.36	703.7	748.55	693.69	0	0	0	0	0
2.5509e+13	710.09	0	0	698.6	736.09	0	0	741.59	704.66	0	709.69	0	0	726.4	0	0	747.65	705.04	720.11	710.31	735.93	702.59	726.33	0	0	711.61	714.96	0	745.48	0	0	0	694.56	0	0	0	701.74	703.79	698.18	711.64	735.62	703.35	747.93	693.49	0	0	0	0	0
2.5568e+13	712.06	0	0	700.9	735.95	0	0	741.11	706.76	0	708.63	0	0	725.06	0	0	746.94	707.12	718.63	712.23	737.44	704.74	727.94	0	765.05	713.5	716.79	0	744.12	0	779.36	0	697.19	0	0	0	703.93	751.45	700.52	713.56	733.9	705.5	747.83	695.87	758.02	0	691.54	0	749.93
2.5626e+13	711.84	0	0	700.64	736.14	0	0	754.98	706.54	0	713.59	0	0	737.4	0	0	747.85	706.92	730.14	712.09	737.23	704.53	727.79	0	700.69	713.37	716.64	0	746.98	0	712.31	0	696.81	0	0	691.01	703.7	723.53	700.23	713.36	738.79	704.75	747.68	695.67	0	0	691.23	0	0
2.5684e+13	711.63	0	0	700.39	737.55	0	0	750.5	706.33	0	714.14	0	0	734.18	0	0	749.63	706.73	727.45	711.95	736.99	704.33	727.64	0	0	713.23	716.5	0	748.67	0	701.39	0	696.4	0	0	0	703.47	715.03	699.93	713.17	739.82	704.5	749.03	695.47	0	0	690.93	0	0
2.5742e+13	711.41	0	0	700.13	737.69	0	0	746.57	706.12	0	712.77	0	0	730.85	0	0	749.61	706.53	724.37	711.81	736.83	704.12	727.48	0	0	713.1	716.35	0	748.05	0	693.24	0	695.97	0	0	0	703.24	709.82	699.64	712.97	738.61	704.43	749.36	695.28	0	0	690.65	0	0
2.58e+13	711.19	0	0	699.87	737.07	0	0	743.33	705.9	0	711	0	0	727.97	0	0	748.77	706.34	721.63	711.67	736.76	703.91	727.32	0	0	712.97	716.21	0	746.73	0	0	0	695.56	0	0	0	703.01	705.83	699.34	712.78	736.91	704.17	748.93	695.08	0	0	690.36	0	0
2.5858e+13	710.96	0	0	699.61	736.11	0	0	740.57	705.69	0	709.18	0	0	725.45	0	0	747.61	706.15	719.2	711.53	736.68	703.7	727.16	0	0	712.83	716.06	0	745.21	0	0	0	695.17	0	0	0	702.78	702.29	699.04	712.58	735.14	703.72	748.11	694.89	0	0	690.08	0	0
2.5916e+13	712.9	0	0	701.87	736.11	0	0	756.37	707.75	0	712.14	0	0	737.7	0	0	747.4	708.18	730.04	713.42	738.11	705.81	728.75	0	709.79	714.69	717.86	0	745.63	0	722.23	0	697.77	0	0	691.92	704.93	730.12	701.34	714.47	736.99	705.64	747.96	697.21	702.41	0	692.61	0	689.48
2.5974e+13	712.68	0	0	701.61	737.7	0	0	752.98	707.54	0	714.87	0	0	736.19	0	0	749.8	707.99	729.28	713.28	737.86	705.6	728.6	0	0	714.55	717.71	0	749.02	0	705.71	0	697.37	0	0	0	704.7	718.07	701.05	714.27	740.44	705.17	749.22	697.02	0	0	692.32	0	0
2.6032e+13	712.47	0	0	701.36	738.36	0	0	748.69	707.32	0	713.94	0	0	732.7	0	0	750.42	707.8	726.12	713.14	737.65	705.4	728.45	0	0	714.42	717.57	0	749.08	0	697.46	0	696.95	0	0	0	704.47	712	700.76	714.08	739.79	705.11	750.02	696.83	0	0	692.04	0	0
2.6091e+13	712.25	0	0	701.1	737.98	0	0	745.16	707.11	0	712.24	0	0	729.61	0	0	749.83	707.61	723.22	713	737.56	705.19	728.28	0	0	714.29	717.42	0	747.94	0	0	0	696.55	0	0	0	704.24	707.67	700.46	713.89	738.19	704.95	749.85	696.63	0	0	691.76	0	0
2.6149e+13	712.03	0	0	700.85	737.12	0	0	742.2	706.9	0	710.41	0	0	726.94	0	0	748.75	707.41	720.66	712.86	737.49	704.99	728.12	0	0	714.16	717.28	0	746.45	0	0	0	696.16	0	0	0	704.01	704.06	700.17	713.7	736.42	704.58	749.15	696.43	0	0	691.47	0	0
2.6207e+13	713.93	0	0	703.05	736.85	0	0	749.1	708.92	0	709.78	0	0	730.72	0	0	747.92	709.41	723.41	714.7	738.95	707.05	729.68	0	733.19	715.97	719.04	0	745.06	0	746.24	0	698.71	0	0	0	706.11	745.01	702.42	715.54	734.92	706.59	748.91	698.7	726.56	0	693.96	0	720.68
2.6265e+13	713.71	0	0	702.8	737.56	0	0	755.52	708.71	0	714.96	0	0	738.08	0	0	749.51	709.22	730.91	714.56	738.72	706.85	729.54	0	698.25	715.84	718.9	0	748.72	0	710.61	0	698.33	0	0	690.8	705.89	722.27	702.13	715.35	740.37	705.88	749.2	698.51	0	0	693.67	0	0
2.6323e+13	713.5	0	0	702.55	738.83	0	0	750.95	708.5	0	714.98	0	0	734.64	0	0	751.01	709.03	727.93	714.43	738.48	706.64	729.39	0	0	715.71	718.75	0	749.9	0	700.76	0	697.92	0	0	0	705.66	714.63	701.84	715.16	740.82	705.73	750.49	698.32	0	0	693.39	0	0
2.6381e+13	713.28	0	0	702.3	738.81	0	0	747.09	708.29	0	713.46	0	0	731.33	0	0	750.8	708.83	724.86	714.29	738.35	706.44	729.23	0	0	715.57	718.61	0	749.09	0	692.58	0	697.51	0	0	0	705.44	709.73	701.55	714.97	739.45	705.66	750.67	698.13	0	0	693.11	0	0
2.6439e+13	713.07	0	0	702.05	738.1	0	0	743.9	708.08	0	711.65	0	0	728.49	0	0	749.86	708.64	722.15	714.15	738.28	706.24	729.06	0	0	715.44	718.47	0	747.69	0	0	0	697.11	0	0	0	705.21	705.9	701.26	714.78	737.69	705.38	750.14	697.94	0	0	692.82	0	0
2.6497e+13	712.85	0	0	701.8	737.09	0	0	741.18	707.87	0	709.82	0	0	726	0	0	748.65	708.45	719.74	714.01	738.19	706.03	728.91	0	0	715.31	718.32	0	746.13	0	0	0	696.74	0	0	0	704.99	702.45	700.97	714.58	735.91	704.89	749.27	697.74	0	0	692.52	0	0
2.6555e+13	714.71	0	0	703.96	737.35	0	0	757.56	709.85	0	713.92	0	0	739.15	0	0	748.91	710.41	731.6	715.82	739.56	708.05	730.45	0	706.79	717.09	720.05	0	747.5	0	718.11	0	699.25	0	0	692.62	707.05	728.27	703.19	716.4	739.03	706.69	749.27	699.96	698.44	0	694.98	0	0
2.6613e+13	714.5	0	0	703.71	739.04	0	0	753.38	709.64	0	715.78	0	0	736.64	0	0	751.27	710.22	729.77	715.68	739.3	707.85	730.3	0	0	716.96	719.9	0	750.39	0	704.46	0	698.85	0	0	0	706.82	717.7	702.9	716.21	741.56	706.32	750.71	699.77	0	0	694.7	0	0
2.6672e+13	714.29	0	0	703.46	739.5	0	0	749.15	709.43	0	714.63	0	0	733.14	0	0	751.64	710.03	726.57	715.54	739.12	707.65	730.15	0	0	716.83	719.76	0	750.14	0	696.73	0	698.44	0	0	0	706.6	711.96	702.62	716.02	740.64	706.29	751.36	699.58	0	0	694.42	0	0
2.673e+13	714.07	0	0	703.21	739.01	0	0	745.68	709.22	0	712.88	0	0	730.09	0	0	750.92	709.84	723.69	715.4	739.04	707.45	729.98	0	0	716.69	719.62	0	748.89	0	0	0	698.05	0	0	0	706.38	707.77	702.33	715.83	738.96	706.11	751.07	699.39	0	0	694.13	0	0
2.6788e+13	713.86	0	0	702.96	738.09	0	0	742.77	709.01	0	711.04	0	0	727.45	0	0	749.79	709.65	721.16	715.27	738.98	707.25	729.83	0	0	716.56	719.48	0	747.36	0	0	0	697.67	0	0	0	706.15	704.24	702.04	715.64	737.16	705.71	750.3	699.2	0	0	693.84	0	0
2.6846e+13	715.69	690.57	0	705.08	737.74	0	0	755.08	710.95	0	711.41	0	0	735.77	0	0	748.93	711.57	727.98	717.04	740.37	709.23	731.33	0	722.77	718.31	721.17	0	746.23	0	734.35	0	700.14	0	0	691.81	708.17	739.4	704.21	717.42	736.46	707.58	749.94	701.37	715.44	0	696.24	0	708.5
2.6904e+13	715.48	690.18	0	704.83	738.94	0	0	755.93	710.75	0	716.12	0	0	738.61	0	0	751.1	711.38	731.51	716.9	740.12	709.03	731.19	0	696.76	718.18	721.03	0	750.3	0	709.14	0	699.76	0	0	690.98	707.95	721.6	703.93	717.23	741.76	706.94	750.7	701.18	0	0	695.96	0	0
2.6962e+13	715.27	0	0	704.59	740.02	0	0	751.35	710.54	0	715.72	0	0	735.04	0	0	752.29	711.19	728.35	716.76	739.89	708.83	731.04	0	0	718.04	720.88	0	751.02	0	700.18	0	699.35	0	0	0	707.73	714.52	703.65	717.04	741.72	706.86	751.86	700.99	0	0	695.69	0	0
2.702e+13	715.05	0	0	704.34	739.85	0	0	747.57	710.33	0	714.1	0	0	731.77	0	0	751.91	711	725.3	716.63	739.79	708.63	730.88	0	0	717.91	720.74	0	750.04	0	692.09	0	698.95	0	0	0	707.51	709.83	703.36	716.85	740.22	706.78	751.9	700.81	0	0	695.41	0	0
2.7078e+13	714.84	0	0	704.1	739.06	0	0	744.43	710.13	0	712.26	0	0	728.96	0	0	750.89	710.81	722.61	716.49	739.73	708.43	730.72	0	0	717.78	720.6	0	748.58	0	0	0	698.57	0	0	0	707.29	706.09	703.08	716.66	738.42	706.48	751.28	700.62	0	0	695.12	0	0
2.7136e+13	716.64	691.6	0	706.17	738.81	0	0	740.1	712.03	0	710.97	0	0	725.31	0	0	750.06	712.69	719.29	718.23	741.15	710.37	732.2	0	936.05	719.49	722.26	0	747.09	0	941.06	0	701	0	0	0	709.27	715.75	705.21	718.41	736.55	708.46	751.08	702.74	932.49	0	697.46	0	928.48
2.7195e+13	716.43	691.21	0	705.93	738.63	0	0	758.29	711.82	0	715.53	0	0	740.13	0	0	750.48	712.51	732.69	718.09	740.93	710.17	732.06	0	704.55	719.36	722.12	0	749.32	0	715.99	0	700.63	0	0	693.26	709.05	726.95	704.93	718.22	740.88	707.67	750.61	702.55	695.45	0	697.19	0	0
2.7253e+13	716.22	690.83	0	705.68	740.3	0	0	753.72	711.62	0	716.63	0	0	737.02	0	0	752.65	712.32	730.19	717.95	740.67	709.97	731.91	0	0	719.23	721.98	0	751.62	0	704.03	0	700.24	0	0	0	708.83	717.51	704.65	718.04	742.57	707.41	752.14	702.36	0	0	696.92	0	0
2.7311e+13	716.01	690.43	0	705.44	740.57	0	0	749.57	711.41	0	715.3	0	0	733.54	0	0	752.78	712.13	726.98	717.82	740.52	709.77	731.75	0	0	719.1	721.84	0	751.12	0	696.64	0	699.83	0	0	0	708.61	712.07	704.37	717.85	741.42	707.4	752.61	702.18	0	0	696.64	0	0
2.7369e+13	715.8	690.04	0	705.2	739.97	0	0	746.17	711.21	0	713.51	0	0	730.53	0	0	751.95	711.95	724.13	717.68	740.45	709.57	731.59	0	0	718.97	721.7	0	749.77	0	0	0	699.45	0	0	0	708.39	708.01	704.09	717.66	739.68	707.2	752.21	701.99	0	0	696.36	0	0
2.7427e+13	715.58	0	0	704.95	739	0	0	743.3	711	0	711.65	0	0	727.93	0	0	750.76	711.76	721.62	717.54	740.38	709.38	731.44	0	0	718.84	721.55	0	748.2	0	0	0	699.08	0	0	0	708.17	704.56	703.8	717.47	737.85	706.77	751.38	701.8	0	0	696.09	0	0
2.7485e+13	717.35	692.23	0	706.99	738.67	0	0	758.42	712.87	0	713.36	0	0	739.11	0	0	750.05	713.6	731.25	719.25	741.72	711.28	732.9	0	716.52	720.52	723.18	0	747.71	0	728.25	0	701.48	0	0	692.83	710.11	735.41	705.9	719.19	738.41	708.51	750.98	703.88	709.23	0	698.38	0	700.49
2.7543e+13	717.14	691.83	0	706.75	740.26	0	0	756.25	712.67	0	717.18	0	0	739.03	0	0	752.59	713.42	732	719.11	741.46	711.08	732.76	0	695.04	720.39	723.04	0	751.73	0	708.19	0	701.1	0	0	690.78	709.9	720.85	705.62	719.01	742.98	707.98	752.14	703.69	0	0	698.11	0	0
2.7601e+13	716.94	691.45	0	706.51	741.13	690.16	0	751.71	712.46	0	716.42	0	0	735.4	0	0	753.48	713.23	728.74	718.98	741.24	710.89	732.61	0	0	720.26	722.9	0	752.05	0	699.8	0	700.7	0	0	0	709.68	714.32	705.35	718.82	742.54	707.97	753.15	703.51	0	0	697.84	0	0
2.7659e+13	716.73	691.06	0	706.26	740.82	0	0	748	712.26	0	714.72	0	0	732.17	0	0	752.94	713.05	725.71	718.84	741.16	710.69	732.45	0	0	720.13	722.76	0	750.93	0	691.73	0	700.31	0	0	0	709.46	709.85	705.07	718.63	740.92	707.87	753.05	703.32	0	0	697.56	0	0
2.7718e+13	716.52	690.67	0	706.02	739.96	0	0	744.92	712.06	0	712.85	0	0	729.4	0	0	751.85	712.86	723.06	718.7	741.1	710.49	732.29	0	0	720	722.62	0	749.4	0	0	0	699.94	0	0	0	709.24	706.23	704.79	718.45	739.1	707.54	752.36	703.14	0	0	697.29	0	0
2.7776e+13	718.25	693.24	0	708.02	739.58	0	0	744.15	713.89	0	711.51	0	0	727.82	0	0	750.89	714.67	721.33	720.38	742.47	712.36	733.72	0	770.62	721.64	724.22	0	747.81	0	785.42	0	702.3	0	0	0	711.15	755.2	706.84	720.14	737.15	709.39	752.01	705.17	763.56	0	699.54	0	756.4
2.7834e+13	718.05	692.85	0	707.78	739.93	0	0	758.77	713.69	0	716.94	0	0	740.81	0	0	752.04	714.49	733.48	720.24	742.24	712.16	733.59	0	702.32	721.51	724.08	0	751.04	0	714.11	0	701.94	0	0	693.23	710.93	725.48	706.57	719.95	742.51	708.63	751.97	704.98	692.25	0	699.27	0	0
2.7892e+13	717.84	692.47	0	707.54	741.47	690.27	0	754.02	713.49	0	717.38	0	0	737.36	0	0	753.92	714.3	730.56	720.11	741.98	711.97	733.44	0	0	721.38	723.94	0	752.74	0	703.36	0	701.55	0	0	0	710.72	717.03	706.3	719.77	743.47	708.48	753.48	704.8	0	0	699	0	0
2.795e+13	717.64	692.07	0	707.3	741.56	690.62	0	749.95	713.29	0	715.89	0	0	733.9	0	0	753.83	714.12	727.35	719.97	741.85	711.77	733.28	0	0	721.25	723.8	0	752.02	0	696.2	0	701.15	0	0	0	710.5	711.92	706.02	719.58	742.14	708.47	753.79	704.62	0	0	698.73	0	0
2.8008e+13	717.43	691.68	0	707.07	740.87	0	0	746.61	713.08	0	714.05	0	0	730.94	0	0	752.91	713.93	724.54	719.83	741.79	711.58	733.12	0	0	721.12	723.66	0	750.59	0	0	0	700.79	0	0	0	710.29	708.03	705.74	719.4	740.34	708.24	753.28	704.43	0	0	698.46	0	0
2.8066e+13	717.21	691.28	0	706.83	739.84	0	0	743.79	712.88	0	712.19	0	0	728.37	0	0	751.66	713.75	722.06	719.7	741.72	711.38	732.97	0	0	720.99	723.52	0	748.99	0	0	0	700.43	0	0	0	710.07	704.67	705.47	719.21	738.5	707.78	752.39	704.25	0	0	698.19	0	0
2.8124e+13	718.93	693.83	0	708.79	739.68	0	0	760.21	714.68	0	715.23	0	0	741.16	0	0	751.33	715.53	733.39	721.34	743	713.22	734.39	690.28	712.45	722.61	725.09	0	749.4	0	723.43	0	702.76	0	0	694.08	711.94	732.68	707.49	720.87	740.47	709.4	752.06	706.24	704.71	0	700.4	0	692.87
2.8182e+13	718.72	693.46	0	708.55	741.51	690.1	0	756.51	714.48	0	718.05	0	0	739.38	0	0	753.99	715.34	732.39	721.21	742.73	713.02	734.25	0	693.65	722.48	724.95	0	753.02	0	707.19	0	702.38	0	0	690.83	711.73	720.31	707.22	720.69	744.05	708.98	753.53	706.06	0	0	700.13	0	0
2.8241e+13	718.52	693.08	0	708.31	742.16	691.02	0	752.04	714.28	0	717.02	0	0	735.72	0	0	754.58	715.16	729.07	721.07	742.53	712.83	734.1	0	0	722.35	724.82	0	752.99	0	699.38	0	701.98	0	0	0	711.52	714.21	706.95	720.5	743.28	709.01	754.37	705.88	0	0	699.86	0	0
2.8299e+13	718.31	692.68	0	708.08	741.72	690.64	0	748.4	714.08	0	715.26	0	0	732.54	0	0	753.9	714.98	726.08	720.94	742.46	712.64	733.93	0	0	722.22	724.68	0	751.75	0	691.39	0	701.6	0	0	0	711.3	709.92	706.68	720.32	741.58	708.89	754.14	705.69	0	0	699.6	0	0
2.8357e+13	718.1	692.29	0	707.84	740.8	0	0	745.37	713.88	0	713.38	0	0	729.81	0	0	752.75	714.8	723.46	720.8	742.41	712.44	733.78	0	0	722.09	724.54	0	750.18	0	0	0	701.25	0	0	0	711.09	706.4	706.4	720.13	739.72	708.52	753.36	705.51	0	0	699.33	0	0
2.8415e+13	719.79	694.78	0	709.77	740.3	0	0	752.39	715.65	0	712.52	0	0	733.67	0	0	751.69	716.54	726.26	722.41	743.72	714.24	735.18	691.37	737.21	723.68	726.08	0	748.57	0	747.68	0	703.55	0	0	690.83	712.93	748.64	708.39	721.77	738.03	710.25	752.9	707.46	730.32	0	701.49	0	722.54
2.8473e+13	719.58	694.4	0	709.53	741.21	0	0	759.08	715.45	0	718.13	0	0	741.3	0	0	753.55	716.36	734.05	722.28	743.47	714.05	735.04	691.01	700.75	723.55	725.94	0	752.6	0	712.02	0	703.18	0	0	693.48	712.71	724.59	708.12	721.58	743.92	709.55	753.34	707.28	0	0	701.23	0	0
2.8531e+13	719.38	694.03	0	709.3	742.56	691.21	0	754.29	715.26	0	718.05	0	0	737.65	0	0	755.1	716.18	730.87	722.14	743.23	713.86	734.89	690.67	0	723.42	725.8	0	753.76	0	702.52	0	702.79	0	0	0	712.5	716.86	707.85	721.4	744.28	709.49	754.74	707.1	0	0	700.96	0	0
2.8589e+13	719.18	693.65	0	709.06	742.49	691.41	0	750.3	715.06	0	716.45	0	0	734.23	0	0	754.82	715.99	727.69	722.01	743.12	713.66	734.73	690.31	0	723.29	725.66	0	752.85	0	695.63	0	702.41	0	0	0	712.29	711.97	707.58	721.22	742.79	709.48	754.89	706.92	0	0	700.7	0	0
2.8647e+13	718.97	693.27	0	708.83	741.71	690.3	0	747.02	714.86	0	714.59	0	0	731.31	0	0	753.8	715.81	724.91	721.87	743.07	713.47	734.57	0	0	723.17	725.53	0	751.35	0	0	0	702.05	0	0	0	712.08	708.19	707.31	721.04	740.95	709.22	754.29	706.74	0	0	700.44	0	0
2.8705e+13	718.76	692.89	0	708.59	740.63	0	0	744.24	714.66	0	712.72	0	0	728.77	0	0	752.51	715.63	722.46	721.74	743	713.28	734.43	0	0	723.04	725.39	0	749.72	0	0	0	701.71	0	0	0	711.87	704.89	707.04	720.85	739.1	708.73	753.34	706.56	0	0	700.17	0	0
2.8763e+13	720.42	695.34	0	710.49	740.79	0	0	761.18	716.4	0	716.99	0	0	742.42	0	0	752.72	717.35	734.78	723.32	744.21	715.05	735.81	692.09	708.61	724.6	726.91	0	751.17	0	719.91	0	703.96	0	0	694.67	713.67	730.77	709	722.46	742.42	710.26	753.2	708.47	700.58	0	702.29	0	0
2.8822e+13	720.22	694.96	0	710.26	742.68	691.12	0	756.71	716.2	0	718.86	0	0	739.65	0	0	755.28	717.17	732.71	723.19	743.93	714.86	735.67	691.73	691.02	724.47	726.77	0	754.19	0	706.33	0	703.58	0	0	690.39	713.46	719.98	708.73	722.28	745	709.96	754.85	708.29	0	0	702.03	0	0
2.888e+13	720.02	694.58	0	710.02	743.12	691.96	0	752.33	716.01	0	717.62	0	0	736.01	0	0	755.6	716.99	729.38	723.06	743.77	714.67	735.51	691.38	0	724.34	726.63	0	753.85	0	698.98	0	703.19	0	0	0	713.25	714.23	708.47	722.1	743.96	710.01	755.5	708.11	0	0	701.77	0	0
2.8938e+13	719.81	694.2	0	709.79	742.57	691.43	0	748.77	715.81	0	715.8	0	0	732.88	0	0	754.8	716.8	726.42	722.92	743.71	714.47	735.35	691.04	0	724.21	726.49	0	752.51	0	690.97	0	702.83	0	0	0	713.04	710.07	708.2	721.92	742.18	709.87	755.15	707.93	0	0	701.51	0	0
2.8996e+13	719.61	693.82	0	709.56	741.58	0	0	745.79	715.61	0	713.91	0	0	730.18	0	0	753.59	716.62	723.84	722.79	743.66	714.28	735.2	690.7	0	724.08	726.35	0	750.9	0	0	0	702.49	0	0	0	712.83	706.63	707.93	721.73	740.31	709.47	754.31	707.75	0	0	701.25	0	0
2.9054e+13	721.24	696.24	0	711.42	741.02	0	0	758.51	717.32	0	714.18	0	0	738.88	690.44	0	752.53	718.31	730.98	724.34	744.91	716.02	736.56	693.14	724.98	725.62	727.85	0	749.6	0	736.59	0	704.72	0	0	693.24	714.61	742.48	709.85	723.31	739.5	711.08	753.75	709.62	716.9	0	703.33	0	710.12
2.9112e+13	721.04	695.87	0	711.19	742.44	690.74	0	759.29	717.12	0	719.21	0	0	741.65	690.29	0	754.98	718.13	734.49	724.21	744.65	715.83	736.42	692.8	698.67	725.49	727.71	0	754.02	0	710.98	0	704.36	0	0	693.28	714.4	723.9	709.59	723.13	745.15	710.47	754.68	709.44	0	0	703.07	0	0
2.917e+13	720.84	695.51	0	710.96	743.58	692.28	0	754.52	716.93	0	718.7	0	0	737.9	690.16	0	756.19	717.95	731.16	724.08	744.42	715.64	736.27	692.44	0	725.36	727.57	0	754.69	0	702.23	0	703.97	0	0	0	714.19	716.76	709.33	722.95	745.01	710.48	755.92	709.27	0	0	702.81	0	0
2.9228e+13	720.64	695.13	0	710.73	743.35	692.28	0	750.61	716.73	0	717.01	0	0	734.53	690.03	0	755.73	717.77	728	723.94	744.33	715.45	736.11	692.09	0	725.23	727.43	0	753.62	0	695.43	0	703.59	0	0	0	713.98	712.09	709.06	722.77	743.4	710.46	755.92	709.09	0	0	702.56	0	0
2.9286e+13	720.43	694.75	0	710.5	742.49	691.06	0	747.4	716.54	0	715.12	0	0	731.65	0	0	754.64	717.59	725.26	723.81	744.29	715.26	735.95	691.73	0	725.1	727.29	0	752.06	0	0	0	703.25	0	0	0	713.77	708.4	708.79	722.59	741.52	710.16	755.23	708.91	0	0	702.3	0	0
2.9345e+13	722.03	697.12	0	712.33	742.03	690.7	0	742.91	718.22	0	713.59	0	0	727.83	692.1	0	753.6	719.25	721.76	725.34	745.59	716.97	737.29	694.15	953.31	726.61	728.76	0	750.37	0	957.26	0	705.46	0	0	0	715.52	713.43	710.69	724.15	739.45	711.91	754.82	710.75	950.81	0	704.34	0	948.04
2.9403e+13	721.83	696.75	0	712.1	741.95	690.23	0	761.71	718.02	0	718.57	0	0	743.22	691.96	0	754.17	719.07	735.72	725.21	745.36	716.78	737.15	693.81	706.1	726.48	728.63	0	752.88	0	717.76	0	705.11	0	0	695.15	715.31	729.18	710.42	723.97	744.16	711.11	754.4	710.57	697.15	0	704.08	0	0
2.9461e+13	721.64	696.39	0	711.87	743.77	692.35	0	756.88	717.83	0	719.61	0	0	739.89	691.83	0	756.47	718.89	733	725.07	745.08	716.59	737.01	693.47	0	726.35	728.49	0	755.24	0	705.82	0	704.74	0	0	690.1	715.1	719.6	710.16	723.79	745.83	710.93	756.09	710.39	0	0	703.83	0	0
2.9519e+13	721.44	696.03	0	711.64	744.01	692.92	0	752.59	717.63	0	718.18	0	0	736.28	691.69	0	756.55	718.71	729.67	724.94	744.94	716.4	736.85	693.13	0	726.23	728.35	0	754.65	0	698.8	0	704.35	0	0	0	714.9	714.18	709.9	723.61	744.57	710.99	756.56	710.22	0	0	703.57	0	0
2.9577e+13	721.23	695.66	0	711.41	743.36	692.25	0	749.1	717.44	0	716.32	0	0	733.19	691.55	0	755.64	718.53	726.75	724.81	744.9	716.22	736.69	692.79	0	726.1	728.21	0	753.21	0	690.86	0	704	0	0	0	714.69	710.18	709.64	723.43	742.74	710.81	756.1	710.04	0	0	703.32	0	0
2.9635e+13	721.03	695.29	0	711.18	742.31	690.33	0	746.17	717.24	0	714.42	0	0	730.54	691.42	0	754.38	718.36	724.2	724.67	744.85	716.03	736.55	692.43	0	725.97	728.08	0	751.57	0	0	0	703.67	0	0	0	714.48	706.82	709.37	723.25	740.85	710.38	755.2	709.86	0	0	703.06	0	0
2.9693e+13	722.61	697.62	0	712.98	741.81	0	0	761.8	718.9	0	716.14	0	0	742.19	693.59	0	753.51	719.98	734.25	726.18	746.05	717.7	737.87	694.81	718.73	727.45	729.52	0	750.98	0	730.03	0	705.85	0	0	695.15	716.2	738.2	711.24	724.78	741.41	711.88	754.61	711.67	710.42	0	705.07	0	702.5
2.9751e+13	722.42	697.26	0	712.76	743.62	691.93	0	759.43	718.71	0	720.14	0	0	741.92	693.46	0	756.31	719.81	734.83	726.04	745.77	717.52	737.73	694.46	697.49	727.32	729.38	0	755.28	0	709.94	0	705.48	0	0	693.45	715.99	723.06	710.98	724.6	746.21	711.39	755.97	711.49	0	0	704.81	0	0
2.9809e+13	722.22	696.9	0	712.53	744.52	693.17	0	754.72	718.51	0	719.28	0	0	738.13	693.32	0	757.19	719.63	731.42	725.91	745.56	717.33	737.58	694.12	0	727.2	729.25	0	755.54	0	701.83	0	705.1	0	0	0	715.79	716.46	710.72	724.43	745.66	711.45	757.03	711.32	0	0	704.56	0	0
2.9868e+13	722.02	696.53	0	712.3	744.15	693.05	0	750.9	718.32	0	717.5	0	0	734.81	693.18	0	756.58	719.45	728.3	725.78	745.49	717.14	737.42	693.78	0	727.07	729.11	0	754.33	0	695.16	0	704.74	0	0	0	715.58	712.01	710.46	724.25	743.95	711.4	756.88	711.14	0	0	704.31	0	0
2.9926e+13	721.82	696.17	0	712.08	743.22	691.75	0	747.75	718.13	0	715.58	0	0	731.98	693.05	0	755.42	719.28	725.6	725.65	745.46	716.96	737.27	693.45	0	726.94	728.97	0	752.72	0	0	0	704.41	0	0	0	715.38	708.44	710.2	724.07	742.05	711.07	756.12	710.97	0	0	704.06	0	0
2.9984e+13	723.37	698.47	0	713.85	742.64	691.35	0	746.63	719.75	0	714.01	0	0	730.12	695.17	0	754.26	720.88	723.62	727.12	746.7	718.61	738.57	695.77	778.81	728.4	730.4	0	750.93	0	792.13	0	706.56	0	0	0	717.07	758.92	712.03	725.58	739.91	712.69	755.58	712.73	769.54	0	706.02	0	762.26
3.0042e+13	723.18	698.12	0	713.62	743.13	691.39	0	761.99	719.56	0	719.86	0	0	743.74	695.04	0	755.6	720.7	736.35	726.99	746.45	718.42	738.44	695.44	704.29	728.27	730.26	0	754.47	0	715.85	0	706.22	0	0	695.7	716.86	727.8	711.78	725.4	745.67	711.93	755.63	712.56	694.7	0	705.77	0	0
3.01e+13	722.98	697.76	0	713.4	744.79	693.3	0	757.02	719.37	0	720.23	0	0	740.08	694.9	0	757.57	720.52	733.24	726.86	746.18	718.23	738.29	695.1	0	728.14	730.12	0	756.19	0	705.25	0	705.84	0	0	690.08	716.66	719.18	711.52	725.22	746.57	711.86	757.26	712.38	0	0	705.52	0	0
3.0158e+13	722.79	697.4	0	713.17	744.84	693.69	0	752.82	719.18	0	718.66	0	0	736.52	694.77	0	757.43	720.35	729.93	726.73	746.07	718.05	738.13	694.77	0	728.02	729.99	0	755.38	0	698.55	0	705.46	0	0	0	716.45	714.05	711.26	725.04	745.13	711.91	757.55	712.21	0	0	705.27	0	0
3.0216e+13	722.58	697.03	0	712.95	744.09	692.99	0	749.41	718.99	0	716.76	0	0	733.48	694.63	0	756.42	720.17	727.05	726.59	746.04	717.86	737.97	694.43	0	727.89	729.85	0	753.87	0	690.75	0	705.12	0	0	0	716.25	710.19	711	724.87	743.25	711.7	756.98	712.04	0	0	705.02	0	0
3.0274e+13	722.38	696.66	0	712.72	743	691	0	746.53	718.79	0	714.85	0	0	730.86	694.5	0	755.11	720	724.53	726.46	745.97	717.68	737.83	694.09	0	727.76	729.71	0	752.19	0	0	0	704.81	0	0	0	716.05	706.92	710.74	724.69	741.35	711.23	756.03	711.86	0	0	704.77	0	0
3.0332e+13	723.92	698.94	0	714.46	742.71	691.15	0	763.45	720.4	0	718.01	0	0	744.13	696.57	0	754.67	721.57	736.3	727.92	747.12	719.3	739.12	696.38	713.76	729.2	731.11	0	752.6	0	725.82	0	706.92	0	0	695.8	717.71	735.3	712.56	726.17	743.43	712.62	755.54	713.6	706.22	0	706.71	690.11	696.41
3.0391e+13	723.73	698.59	0	714.24	744.73	693.23	0	759.51	720.21	0	720.91	0	0	742.12	696.44	0	757.55	721.4	735.09	727.78	746.83	719.12	738.98	696.05	695.88	729.07	730.98	0	756.42	0	709.25	0	706.56	0	0	693.16	717.51	722.53	712.3	726	747.13	712.26	757.19	713.43	0	0	706.46	0	0
3.0449e+13	723.53	698.24	0	714.02	745.39	694.18	0	754.89	720.02	0	719.78	0	0	738.33	696.3	0	758.12	721.22	731.64	727.65	746.65	718.93	738.83	695.72	0	728.94	730.84	0	756.31	0	701.6	0	706.18	0	0	0	717.3	716.38	712.05	725.82	746.25	712.36	758.05	713.25	0	0	706.21	0	0
3.0507e+13	723.33	697.88	0	713.8	744.89	693.91	0	751.16	719.82	0	717.95	0	0	735.06	696.17	0	757.37	721.05	728.56	727.52	746.6	718.75	738.67	695.39	0	728.81	730.71	0	754.98	0	695.01	0	705.82	0	0	0	717.1	712.1	711.79	725.65	744.46	712.28	757.77	713.08	0	0	705.96	0	0
3.0565e+13	723.13	697.52	0	713.57	743.9	692.56	0	748.07	719.63	0	716.03	0	0	732.27	696.03	0	756.14	720.87	725.89	727.39	746.56	718.56	738.52	695.06	0	728.69	730.57	0	753.34	0	0	0	705.51	0	0	0	716.9	708.62	711.53	725.47	742.53	711.91	756.94	712.91	0	0	705.72	0	0
3.0623e+13	724.65	699.75	0	715.29	743.22	692.28	0	755.06	721.21	0	714.99	0	0	736.14	698.07	690.9	754.9	722.42	728.68	728.82	747.76	720.16	739.79	697.31	739.36	730.1	731.95	0	751.55	0	751.46	0	707.6	0	0	691.57	718.53	752.34	713.32	726.93	740.67	713.42	756.28	714.61	732.36	0	707.62	690.93	725.82
3.0681e+13	724.46	699.4	0	715.06	744.3	692.88	0	762.12	721.02	0	720.99	0	0	744.07	697.93	690.64	756.98	722.25	736.79	728.69	747.49	719.98	739.66	696.98	702.09	729.97	731.81	0	755.9	0	713.88	0	707.26	0	0	695.28	718.33	726.88	713.06	726.76	746.95	712.74	756.85	714.44	691.83	0	707.37	690.55	0
3.0739e+13	724.26	699.05	0	714.84	745.73	694.37	0	757.13	720.83	0	720.82	0	0	740.25	697.8	690.38	758.58	722.08	733.44	728.56	747.24	719.79	739.51	696.65	0	729.84	731.68	0	757.05	0	704.45	0	706.88	0	0	0	718.13	719.01	712.81	726.58	747.23	712.76	758.34	714.27	0	0	707.13	690.14	0
3.0797e+13	724.07	698.69	0	714.62	745.61	694.51	0	753.03	720.64	0	719.14	0	0	736.73	697.67	690.12	758.24	721.9	730.16	728.42	747.15	719.61	739.35	696.32	0	729.72	731.54	0	756.05	0	698.03	0	706.52	0	0	0	717.93	714.12	712.56	726.41	745.65	712.8	758.46	714.1	0	0	706.88	0	0
3.0855e+13	723.87	698.34	0	714.4	744.77	693.71	0	749.69	720.45	0	717.22	0	0	733.74	697.53	0	757.15	721.73	727.32	728.29	747.12	719.43	739.19	695.99	0	729.59	731.41	0	754.47	0	690.18	0	706.19	0	0	0	717.73	710.36	712.3	726.23	743.73	712.55	757.81	713.93	0	0	706.64	0	0
3.0913e+13	723.67	697.99	0	714.18	743.64	691.59	0	746.85	720.26	0	715.31	0	0	731.17	697.4	0	755.79	721.55	724.84	728.16	747.05	719.24	739.05	695.67	0	729.47	731.27	0	752.77	0	0	0	705.88	0	0	0	717.53	707.14	712.04	726.05	741.82	712.05	756.8	713.75	0	0	706.39	0	0
3.0972e+13	725.17	700.2	0	715.87	743.71	692.36	0	764.25	721.82	0	719.77	0	0	745.26	699.39	691.88	755.96	723.08	737.57	729.57	748.13	720.82	740.31	697.88	710.48	730.85	732.63	0	754.28	0	721.7	0	707.94	0	0	696.42	719.14	733.22	713.81	727.5	745.31	713.37	756.54	715.43	702.92	0	708.26	691.34	689.83
3.103e+13	724.97	699.85	0	715.65	745.77	694.27	0	759.56	721.63	0	721.64	0	0	742.26	699.25	691.62	758.68	722.91	735.3	729.44	747.84	720.63	740.17	697.56	694.39	730.73	732.49	0	757.43	0	708.01	0	707.58	0	0	692.86	718.94	722.11	713.56	727.32	747.92	713.14	758.35	715.26	0	0	708.02	690.95	0
3.1088e+13	724.78	699.5	0	715.43	746.2	694.94	0	755.04	721.44	0	720.29	0	0	738.5	699.12	691.35	758.97	722.73	731.85	729.31	747.69	720.45	740.01	697.23	0	730.6	732.36	0	757.02	0	700.9	0	707.21	0	0	0	718.74	716.32	713.31	727.15	746.78	713.26	759.01	715.09	0	0	707.78	690.54	0
3.1146e+13	724.58	699.15	0	715.21	745.59	694.53	0	751.4	721.25	0	718.41	0	0	735.29	698.99	691.09	758.1	722.56	728.82	729.18	747.66	720.27	739.85	696.91	0	730.47	732.22	0	755.59	0	694.36	0	706.87	0	0	0	718.54	712.18	713.05	726.98	744.93	713.13	758.61	714.92	0	0	707.53	690.12	0
3.1204e+13	724.39	698.79	0	714.99	744.54	693.19	0	748.36	721.06	0	716.47	0	0	732.55	698.86	690.82	756.82	722.39	726.18	729.04	747.62	720.09	739.71	696.58	0	730.35	732.09	0	753.91	0	0	0	706.56	0	0	0	718.34	708.78	712.8	726.8	742.99	712.73	757.71	714.75	0	0	707.29	0	0
3.1262e+13	725.86	700.97	0	716.65	743.81	692.88	0	761.36	722.6	0	716.66	0	0	741.53	700.8	693.09	755.59	723.89	733.58	730.43	748.76	721.63	740.95	698.76	727.4	731.71	733.42	0	752.46	0	739.06	0	708.61	0	0	694.38	719.93	745.46	714.53	728.22	742.08	714.13	756.97	716.39	720.07	0	709.13	692.16	712.5
3.132e+13	725.67	700.63	0	716.44	745.43	694.01	0	762.16	722.41	0	721.97	0	0	744.29	700.67	692.83	758.27	723.72	737.1	730.3	748.47	721.45	740.82	698.44	700.66	731.59	733.29	0	757.18	0	712.67	0	708.26	0	0	695.36	719.73	726.05	714.29	728.05	748.04	713.56	758.05	716.22	0	0	708.89	691.75	0
3.1378e+13	725.48	700.29	0	716.22	746.6	695.26	0	757.22	722.22	0	721.37	0	0	740.38	700.54	692.57	759.5	723.55	733.62	730.17	748.24	721.27	740.66	698.12	0	731.46	733.15	0	757.82	0	704.04	0	707.89	0	0	0	719.53	718.81	714.04	727.88	747.81	713.65	759.35	716.05	0	0	708.65	691.34	0
3.1436e+13	725.28	699.94	0	716	746.32	695.26	0	753.22	722.03	0	719.59	0	0	736.93	700.4	692.3	758.98	723.38	730.38	730.04	748.18	721.09	740.5	697.8	0	731.33	733.02	0	756.66	0	697.83	0	707.54	0	0	0	719.33	714.14	713.79	727.7	746.11	713.66	759.31	715.88	0	0	708.41	690.92	0
3.1495e+13	725.09	699.59	0	715.78	745.41	694.36	0	749.94	721.85	0	717.65	0	0	733.99	700.27	692.04	757.82	723.2	727.59	729.91	748.16	720.91	740.35	697.48	0	731.21	732.88	0	755.03	0	690.06	0	707.22	0	0	0	719.13	710.48	713.54	727.53	744.17	713.37	758.57	715.71	0	0	708.17	690.51	0
3.1553e+13	726.54	701.73	0	717.42	744.78	694.93	0	745.32	723.35	0	715.92	0	0	730.04	702.18	694.26	756.6	724.68	723.95	731.27	749.34	722.43	741.57	699.62	973.27	732.55	734.2	0	753.17	0	975.6	0	709.25	0	0	0	720.7	710.14	715.25	728.93	741.93	714.92	757.98	717.33	971.85	0	709.98	693.02	970.31
3.1611e+13	726.35	701.39	0	717.2	744.78	693.72	0	764.61	723.17	0	721.27	0	0	745.92	702.04	694	757.29	724.51	738.38	731.14	749.1	722.25	741.44	699.3	707.84	732.43	734.06	0	755.9	0	719.43	0	708.93	0	0	697.13	720.5	731.47	715	728.76	746.97	714.1	757.61	717.16	699.93	0	709.74	692.59	0
3.1669e+13	726.16	701.05	0	716.99	746.73	695.37	0	759.59	722.98	0	722.27	0	0	742.38	701.91	693.74	759.71	724.34	735.47	731.01	748.81	722.07	741.3	698.98	692.86	732.3	733.93	0	758.33	0	707.45	0	708.56	0	0	692.79	720.3	721.63	714.75	728.59	748.62	714	759.43	717	0	0	709.5	692.15	0
3.1727e+13	725.97	700.71	0	716.77	746.95	695.83	0	755.18	722.8	0	720.74	0	0	738.66	701.78	693.49	759.75	724.17	732.04	730.88	748.69	721.89	741.14	698.66	0	732.18	733.8	0	757.66	0	700.68	0	708.2	0	0	0	720.11	716.17	714.51	728.41	747.27	714.11	759.89	716.83	0	0	709.26	691.72	0
3.1785e+13	725.77	700.37	0	716.56	746.23	695.29	0	751.61	722.61	0	718.82	0	0	735.51	701.65	693.23	758.78	724	729.05	730.75	748.67	721.71	740.98	698.35	0	732.05	733.66	0	756.15	0	694.21	0	707.87	0	0	0	719.91	712.19	714.26	728.24	745.36	713.95	759.38	716.66	0	0	709.02	691.3	0
3.1843e+13	725.58	700.02	0	716.34	745.14	693.91	0	748.63	722.42	0	716.88	0	0	732.8	701.52	692.97	757.45	723.83	726.46	730.62	748.62	721.53	740.84	698.03	0	731.93	733.53	0	754.43	0	0	0	707.57	0	0	0	719.71	708.87	714	728.06	743.4	713.52	758.42	716.49	0	0	708.78	690.89	0
3.1901e+13	727.01	702.14	0	717.95	744.48	693.87	0	764.64	723.91	0	718.61	0	0	744.86	703.38	695.14	756.45	725.29	736.88	731.96	749.7	723.03	742.05	700.14	720.45	733.25	734.82	0	753.76	0	731.74	0	709.57	0	0	696.62	721.25	740.89	715.69	729.45	743.97	714.81	757.68	718.08	712.45	0	710.56	693.39	704.22
3.1959e+13	726.83	701.8	0	717.74	746.49	695.06	0	762.15	723.73	0	722.78	0	0	744.43	703.25	694.89	759.46	725.12	737.33	731.83	749.41	722.86	741.92	699.83	699.16	733.12	734.69	0	758.31	0	711.43	0	709.22	0	0	695.29	721.06	725.17	715.45	729.28	748.97	714.36	759.2	717.91	0	0	710.33	693.01	0
3.2018e+13	726.64	701.46	0	717.52	747.41	696.06	0	757.29	723.54	0	721.83	0	0	740.5	703.12	694.63	760.34	724.95	733.78	731.7	749.21	722.68	741.77	699.52	0	733	734.56	0	758.51	0	703.49	0	708.85	0	0	0	720.86	718.47	715.21	729.11	748.33	714.5	760.29	717.75	0	0	710.09	692.57	0
3.2076e+13	726.44	701.12	0	717.31	746.99	695.9	0	753.39	723.36	0	719.97	0	0	737.1	702.99	694.38	759.67	724.78	730.58	731.57	749.16	722.5	741.61	699.2	0	732.87	734.42	0	757.22	0	697.45	0	708.51	0	0	0	720.67	714	714.96	728.94	746.54	714.47	760.11	717.58	0	0	709.85	692.11	0
3.2134e+13	726.25	700.78	0	717.1	746.01	694.92	0	750.17	723.17	0	718.01	0	0	734.22	702.86	694.13	758.44	724.61	727.83	731.44	749.14	722.32	741.46	698.89	0	732.75	734.29	0	755.55	0	0	0	708.21	0	0	0	720.47	710.46	714.71	728.76	744.57	714.14	759.29	717.41	0	0	709.62	691.68	0
3.2192e+13	727.66	702.86	0	718.69	745.26	695.32	0	748.65	724.64	0	716.24	0	0	732.07	704.69	696.25	757.12	726.04	725.58	732.76	750.28	723.8	742.65	700.96	787.56	734.05	735.57	0	753.59	0	801.92	0	710.2	0	0	0	721.99	761.93	716.38	730.13	742.28	715.57	758.58	718.97	777.32	0	711.37	694.13	768.68
3.225e+13	727.48	702.54	0	718.47	745.88	694.69	0	764.74	724.45	0	722.47	0	0	746.3	704.56	696	758.61	725.87	738.89	732.63	750.01	723.62	742.52	700.65	705.59	733.92	735.43	0	757.38	0	717.2	0	709.87	0	0	697.29	721.79	730	716.13	729.96	748.37	714.81	758.71	718.81	696.51	0	711.14	693.75	0
3.2308e+13	727.29	702.21	0	718.26	747.62	696.17	0	759.59	724.27	0	722.77	0	0	742.46	704.43	695.75	760.66	725.7	735.6	732.5	749.74	723.44	742.38	700.34	690.84	733.8	735.3	0	759.13	0	706.68	0	709.5	0	0	692.32	721.6	721.17	715.89	729.79	749.23	714.82	760.45	718.64	0	0	710.9	693.37	0
3.2366e+13	727.1	701.87	0	718.05	747.64	696.43	0	755.29	724.08	0	721.11	0	0	738.8	704.3	695.5	760.47	725.54	732.2	732.37	749.65	723.26	742.22	700.03	0	733.67	735.17	0	758.24	0	700.25	0	709.14	0	0	0	721.4	716	715.65	729.62	747.7	714.92	760.72	718.48	0	0	710.67	692.97	0
3.2424e+13	726.91	701.52	0	717.83	746.83	695.8	0	751.8	723.9	0	719.16	0	0	735.7	704.17	695.24	759.4	725.37	729.26	732.24	749.63	723.09	742.06	699.72	0	733.55	735.03	0	756.66	0	693.8	0	708.83	0	0	0	721.21	712.15	715.4	729.44	745.75	714.71	760.11	718.31	0	0	710.43	692.51	0
3.2482e+13	726.71	701.18	0	717.62	745.69	694.35	0	748.87	723.72	0	717.21	0	0	733.04	704.04	694.99	758.03	725.2	726.7	732.12	749.57	722.91	741.92	699.41	0	733.43	734.9	0	754.92	0	0	0	708.54	0	0	0	721.01	708.91	715.15	729.27	743.79	714.24	759.1	718.14	0	0	710.2	692.06	0
3.2541e+13	728.11	703.24	0	719.19	745.29	694.67	690.75	766.2	725.16	0	720.48	0	0	746.72	705.83	697.08	757.5	726.61	738.86	733.42	750.6	724.37	743.11	701.46	715.85	734.71	736.16	0	755.31	0	727.1	0	710.49	0	690.69	697.97	722.51	737.69	716.8	730.62	745.96	715.44	758.48	719.68	707.43	0	711.93	694.49	697.93
3.2599e+13	727.93	702.92	0	718.98	747.49	696.1	690.63	762.09	724.98	0	723.44	0	0	744.51	705.7	696.83	760.55	726.44	737.47	733.29	750.3	724.19	742.97	701.15	697.9	734.58	736.03	0	759.3	0	710.54	0	710.14	0	690.42	695.16	722.32	724.49	716.56	730.45	749.77	715.13	760.29	719.52	0	0	711.69	694.1	0
3.2657e+13	727.74	702.59	0	718.77	748.15	696.86	690.51	757.34	724.8	0	722.22	0	0	740.6	705.57	696.59	761.11	726.28	733.9	733.16	750.13	724.01	742.82	700.84	0	734.46	735.89	0	759.14	0	703.12	0	709.77	0	690.17	0	722.13	718.25	716.32	730.28	748.8	715.29	761.16	719.35	0	0	711.46	693.7	0
3.2715e+13	727.55	702.26	0	718.56	747.6	696.55	690.4	753.53	724.61	0	720.31	0	0	737.26	705.44	696.34	760.31	726.11	730.75	733.03	750.11	723.84	742.66	700.53	0	734.33	735.76	0	757.74	0	697.2	0	709.44	0	0	0	721.93	713.96	716.08	730.11	746.93	715.23	760.85	719.19	0	0	711.23	693.3	0
3.2773e+13	727.35	701.92	0	718.34	746.56	695.49	690.28	750.38	724.43	0	718.34	0	0	734.42	705.31	696.09	759.02	725.94	728.04	732.9	750.08	723.66	742.51	700.22	0	734.21	735.63	0	756.03	0	0	0	709.15	0	0	0	721.74	710.51	715.83	729.94	744.95	714.85	759.96	719.02	0	0	710.99	692.91	0
3.2831e+13	728.74	703.95	691.14	719.89	745.72	695.77	692.31	757.22	725.86	0	717.13	0	0	738.21	707.07	698.13	757.62	727.34	730.75	734.18	751.17	725.1	743.68	702.24	743.07	735.47	736.87	0	754.09	0	755.76	0	711.09	0	691.85	692.81	723.22	755.63	717.46	731.27	742.94	716.18	759.15	720.53	734.3	0	712.7	695.26	727.35
3.2889e+13	728.55	703.62	690.98	719.68	746.95	695.87	692.19	764.73	725.67	0	723.48	0	0	746.5	706.94	697.89	759.87	727.17	739.2	734.05	750.88	724.92	743.55	701.94	703.87	735.35	736.74	0	758.7	0	715.8	0	710.76	0	691.58	697.41	723.02	728.87	717.22	731.1	749.55	715.5	759.82	720.37	693.75	0	712.47	694.84	0
3.2947e+13	728.37	703.29	690.83	719.47	748.44	697.14	692.07	759.58	725.49	0	723.23	0	0	742.52	706.81	697.64	761.51	727	735.7	733.92	750.63	724.74	743.4	701.63	0	735.23	736.6	0	759.84	0	706.3	0	710.39	0	691.32	692	722.83	720.85	716.98	730.93	749.76	715.6	761.39	720.21	0	0	712.24	694.44	0
3.3005e+13	728.18	702.96	690.66	719.26	748.28	697.19	691.95	755.38	725.31	0	721.47	0	0	738.91	706.68	697.4	761.13	726.83	732.33	733.8	750.56	724.57	743.24	701.33	0	735.1	736.47	0	758.77	0	700.12	0	710.04	0	691.06	0	722.64	715.94	716.74	730.76	748.1	715.67	761.48	720.04	0	0	712	694.03	0
3.3063e+13	727.99	702.62	690.49	719.05	747.39	696.47	691.84	751.97	725.13	0	719.49	0	0	735.87	706.55	697.15	759.98	726.67	729.44	733.67	750.55	724.39	743.09	701.02	0	734.98	736.34	0	757.13	0	693.73	0	709.74	0	690.81	0	722.45	712.21	716.5	730.59	746.12	715.43	760.78	719.88	0	0	711.77	693.62	0
3.3122e+13	727.79	702.29	690.34	718.84	746.21	694.95	691.72	749.09	724.95	0	717.55	0	0	733.25	706.42	696.91	758.57	726.5	726.92	733.54	750.48	724.22	742.96	700.72	0	734.85	736.21	0	755.38	0	0	0	709.45	0	690.54	0	722.25	709.04	716.25	730.42	744.15	714.92	759.72	719.71	0	0	711.54	693.23	0
3.318e+13	729.16	704.31	692.43	720.37	746.21	695.79	693.72	766.88	726.35	0	722.16	0	0	747.73	708.14	698.92	758.69	727.88	740.02	734.8	751.46	725.63	744.11	702.7	711.45	736.1	737.43	0	756.93	0	723.82	0	711.36	0	692.72	697.83	723.71	735.4	717.86	731.73	747.79	716.05	759.37	721.2	703.82	0	713.22	695.6	691.82
3.3238e+13	728.98	703.99	692.28	720.16	748.42	697.24	693.6	762.01	726.17	0	724.03	0	0	744.55	708.01	698.67	761.55	727.71	737.56	734.67	751.16	725.46	743.97	702.4	696.06	735.97	737.3	0	760.18	0	709.78	0	711	0	692.47	694.45	723.52	723.99	717.62	731.57	750.44	715.88	761.31	721.04	0	0	712.99	695.2	0
3.3296e+13	728.79	703.65	692.11	719.95	748.84	697.7	693.48	757.38	725.99	0	722.6	0	0	740.67	707.89	698.43	761.82	727.54	734.01	734.55	751.02	725.28	743.82	702.1	0	735.85	737.17	0	759.71	0	702.76	0	710.64	0	692.2	0	723.33	718.14	717.39	731.4	749.22	716.06	761.97	720.88	0	0	712.76	694.77	0
3.3354e+13	728.6	703.32	691.95	719.74	748.17	697.24	693.37	753.66	725.81	0	720.66	0	0	737.4	707.76	698.19	760.89	727.38	730.91	734.42	751.01	725.11	743.66	701.8	0	735.73	737.03	0	758.21	0	696.9	0	710.32	0	691.94	0	723.14	714	717.14	731.23	747.29	715.95	761.53	720.71	0	0	712.53	694.35	0
3.3412e+13	728.41	702.98	691.79	719.53	747.08	696.1	693.25	750.57	725.63	0	718.69	0	0	734.61	707.63	697.94	759.56	727.21	728.24	734.29	750.97	724.93	743.52	701.5	0	735.6	736.9	0	756.47	0	0	0	710.04	0	691.69	0	722.95	710.64	716.9	731.06	745.29	715.54	760.59	720.55	0	0	712.31	693.95	0
3.347e+13	729.76	704.97	693.84	721.04	746.2	696.29	695.2	763.72	727.02	0	718.78	690.65	0	743.79	709.32	699.92	758.18	728.57	735.82	735.53	752.01	726.33	744.66	703.46	728.18	736.83	738.11	0	754.9	0	741.97	0	711.94	0	693.82	695.21	724.39	748.21	718.49	732.35	744.29	716.76	759.7	722.02	721.14	0	713.96	696.28	713.71
3.3528e+13	729.58	704.65	693.68	720.83	747.99	697	695.09	764.63	726.84	0	724.36	690.29	0	746.6	709.19	699.68	761.05	728.4	739.39	735.41	751.71	726.16	744.53	703.16	701.56	736.71	737.98	0	759.86	0	714.35	0	711.6	0	693.57	696.57	724.2	727.96	718.25	732.19	750.53	716.21	760.9	721.85	690.38	0	713.73	695.91	0
3.3586e+13	729.39	704.33	693.52	720.63	749.19	697.97	694.97	759.55	726.66	0	723.67	0	0	742.55	709.06	699.44	762.3	728.24	735.78	735.28	751.48	725.98	744.38	702.86	0	736.58	737.85	0	760.48	0	705.65	0	711.23	0	693.31	690.83	724.01	720.61	718.02	732.02	750.23	716.37	762.26	721.69	0	0	713.51	695.54	0
3.3645e+13	729.21	704.01	693.36	720.42	748.88	697.84	694.86	755.46	726.48	0	721.82	0	0	739.01	708.94	699.2	761.74	728.07	732.46	735.15	751.44	725.81	744.22	702.56	0	736.46	737.71	0	759.25	0	699.66	0	710.9	0	693.06	0	723.82	715.91	717.78	731.85	748.46	716.41	762.19	721.53	0	0	713.28	695.12	0
3.3703e+13	729.01	703.67	693.21	720.21	747.91	697	694.74	752.13	726.3	0	719.83	0	0	736.03	708.81	698.95	760.52	727.91	729.62	735.02	751.43	725.64	744.07	702.26	0	736.34	737.58	0	757.57	0	693.09	0	710.61	0	692.8	0	723.63	712.28	717.54	731.68	746.45	716.13	761.41	721.37	0	0	713.05	694.68	0
3.3761e+13	728.82	703.34	693.05	720	746.7	695.42	694.63	749.3	726.12	0	717.9	0	0	733.45	708.68	698.71	759.08	727.74	727.13	734.9	751.34	725.46	743.94	701.96	0	736.21	737.45	0	755.8	0	0	0	710.33	0	692.55	0	723.44	709.17	717.3	731.51	744.49	715.59	760.31	721.2	0	0	712.82	694.28	0
3.3819e+13	730.16	705.31	695.05	721.49	747.21	696.71	696.53	767.11	727.49	0	723.61	691.04	0	748.26	710.34	700.65	759.94	729.08	740.71	736.12	752.27	726.84	745.07	703.89	708.73	737.42	738.64	0	758.46	0	720.63	0	712.19	0	694.65	698.22	724.85	733.54	718.87	732.79	749.38	716.68	760.34	722.65	701.02	0	714.46	696.59	0
3.3877e+13	729.98	704.99	694.9	721.29	749.27	698.03	696.42	761.92	727.31	0	724.56	690.68	0	744.55	710.21	700.41	762.46	728.91	737.63	735.99	751.97	726.67	744.93	703.6	694.6	737.3	738.51	0	760.95	0	708.64	0	711.83	0	694.39	694.16	724.67	723.44	718.63	732.63	751.03	716.64	762.27	722.49	0	0	714.23	696.22	0
3.3935e+13	729.8	704.67	694.74	721.08	749.47	698.28	696.3	757.4	727.13	0	722.96	690.32	0	740.73	710.08	700.18	762.46	728.75	734.1	735.87	751.87	726.49	744.77	703.3	0	737.18	738.38	0	760.22	0	702.05	0	711.48	0	694.14	0	724.48	717.92	718.4	732.46	749.59	716.81	762.73	722.33	0	0	714	695.83	0
3.3993e+13	729.61	704.35	694.58	720.87	748.7	697.71	696.19	753.77	726.95	0	720.97	0	0	737.52	709.95	699.94	761.44	728.58	731.06	735.74	751.87	726.32	744.61	703.01	0	737.05	738.25	0	758.65	0	696.29	0	711.17	0	693.88	0	724.29	713.92	718.16	732.29	747.62	716.65	762.17	722.17	0	0	713.78	695.45	0
3.4051e+13	729.42	704.02	694.43	720.67	747.56	696.52	696.07	750.74	726.77	0	719	0	0	734.78	709.83	699.7	760.06	728.42	728.42	735.61	751.82	726.15	744.48	702.71	0	736.93	738.12	0	756.88	0	0	0	710.9	0	693.63	0	724.1	710.63	717.92	732.12	745.61	716.21	761.17	722	0	0	713.55	695.02	0
3.4109e+13	730.74	705.96	696.39	722.14	746.78	696.77	697.94	767.05	728.13	0	720.73	691.81	0	747.16	711.45	701.6	758.94	729.74	739.15	736.82	752.81	727.51	745.6	704.61	721.35	738.12	739.29	0	756.13	0	733.59	0	712.76	0	695.69	697.34	725.5	743.26	719.47	733.39	746.15	717.33	760.3	723.43	714.07	0	715.16	697.28	706.12
3.4168e+13	730.56	705.64	696.23	721.93	748.96	697.84	697.82	764.49	727.95	0	725.06	691.43	0	746.63	711.33	701.37	762.13	729.58	739.5	736.7	752.5	727.34	745.47	704.32	700.22	738	739.16	0	760.88	0	712.72	0	712.42	0	695.44	696.43	725.31	727	719.24	733.22	751.36	716.91	761.94	723.27	0	0	714.94	696.9	0
3.4226e+13	730.37	705.32	696.08	721.73	749.89	698.57	697.71	759.51	727.77	0	724.02	691.06	0	742.57	711.2	701.13	763.01	729.41	735.84	736.57	752.3	727.16	745.31	704.03	0	737.88	739.03	0	761.05	690.07	704.81	0	712.05	0	695.19	690.24	725.12	720.2	719.01	733.06	750.64	717.12	763.07	723.11	0	0	714.71	696.51	0
3.4284e+13	730.19	705	695.92	721.52	749.43	698.3	697.59	755.53	727.59	0	722.1	690.69	0	739.1	711.07	700.9	762.3	729.25	732.57	736.44	752.28	726.99	745.15	703.73	0	737.75	738.9	0	759.7	0	699.04	0	711.73	0	694.94	0	724.94	715.7	718.77	732.89	748.78	717.11	762.86	722.94	0	0	714.49	696.12	0
3.4342e+13	730	704.67	695.76	721.32	748.4	697.38	697.48	752.26	727.42	0	720.1	690.34	0	736.17	710.95	700.66	761.02	729.08	729.77	736.31	752.27	726.82	745.01	703.44	0	737.63	738.77	0	757.97	0	692.38	0	711.45	0	694.69	0	724.75	712.17	718.53	732.72	746.76	716.77	762	722.78	0	0	714.27	695.73	0
3.44e+13	731.3	706.58	697.68	722.77	747.52	697.93	699.31	750.31	728.75	0	718.16	692.65	0	733.72	712.54	702.53	759.56	730.39	727.26	737.51	753.32	728.16	746.11	705.32	794.64	738.81	739.93	0	755.87	0	813.82	690.38	713.3	0	696.71	0	726.13	764.03	720.06	733.97	744.33	718.04	761.15	724.19	787.27	0	715.85	697.97	777.7
3.4458e+13	731.12	706.28	697.53	722.56	748.23	697.55	699.19	767.11	728.57	0	724.71	692.21	0	748.53	712.42	702.3	761.17	730.22	741.1	737.38	753.04	727.99	745.99	705.03	706.65	738.68	739.79	0	759.86	0	718.55	690.12	712.98	0	696.46	698.45	725.94	731.91	719.83	733.81	750.7	717.28	761.34	724.03	698.72	0	715.63	697.58	0
3.4516e+13	730.94	705.96	697.37	722.36	750.05	698.75	699.08	761.81	728.4	0	724.95	691.81	0	744.53	712.29	702.06	763.28	730.06	737.66	737.25	752.76	727.82	745.84	704.73	693.35	738.56	739.66	0	761.63	690.07	707.96	0	712.62	0	696.22	693.99	725.76	722.9	719.6	733.64	751.52	717.36	763.16	723.87	0	0	715.41	697.19	0
3.4574e+13	730.75	705.64	697.22	722.16	750.05	698.84	698.96	757.41	728.22	0	723.22	691.43	0	740.78	712.16	701.83	763.06	729.9	734.17	737.13	752.69	727.65	745.68	704.44	0	738.44	739.53	0	760.68	690.41	701.69	0	712.28	0	695.97	0	725.57	717.68	719.37	733.48	749.92	717.49	763.42	723.71	0	0	715.19	696.79	0
3.4632e+13	730.57	705.31	697.07	721.95	749.2	698.18	698.85	753.87	728.04	0	721.21	691.06	0	737.63	712.04	701.6	761.94	729.74	731.18	737	752.69	727.48	745.53	704.15	0	738.32	739.4	0	759.04	0	696.01	0	711.99	0	695.72	0	725.39	713.83	719.13	733.31	747.91	717.29	762.77	723.55	0	0	714.96	696.39	0
3.469e+13	730.38	704.99	696.91	721.75	748.01	696.93	698.74	750.89	727.86	0	719.24	690.7	0	734.93	711.91	701.36	760.52	729.57	728.58	736.87	752.63	727.31	745.4	703.86	0	738.2	739.27	0	757.26	0	0	0	711.71	0	695.47	0	725.2	710.61	718.89	733.14	745.91	716.8	761.72	723.39	0	0	714.74	696.01	0
3.4749e+13	731.67	706.89	698.79	723.18	747.51	697.45	700.53	768.55	729.18	0	722.58	692.99	0	748.96	713.48	703.2	759.91	730.86	741.07	738.05	753.57	728.63	746.49	705.72	716.9	739.35	740.42	0	757.62	0	728.12	691.2	713.53	0	697.46	699	726.56	739.82	720.41	734.38	748.12	717.84	760.99	724.77	709.47	0	716.31	698.23	700.53
3.4807e+13	731.49	706.58	698.64	722.98	749.86	698.64	700.41	764.32	729.01	0	725.61	692.64	0	746.6	713.35	702.97	763.12	730.7	739.54	737.92	753.25	728.46	746.36	705.43	699.19	739.23	740.29	0	761.76	0	711.55	690.95	713.18	0	697.21	696.44	726.38	726.22	720.18	734.22	752.04	717.58	762.92	724.61	0	0	716.09	697.87	0
3.4865e+13	731.31	706.27	698.48	722.78	750.52	699.19	700.3	759.46	728.83	0	724.31	692.2	0	742.57	713.23	702.74	763.66	730.53	735.86	737.8	753.09	728.29	746.2	705.14	0	739.11	740.16	0	761.56	690.68	704.28	690.69	712.82	0	696.97	0	726.19	719.88	719.95	734.05	751.01	717.79	763.82	724.45	0	0	715.87	697.46	0
3.4923e+13	731.12	705.95	698.33	722.57	749.94	698.8	700.19	755.58	728.66	0	722.34	691.81	0	739.17	713.1	702.51	762.81	730.37	732.65	737.67	753.09	728.12	746.04	704.85	0	738.99	740.03	0	760.1	690.28	698.7	690.43	712.52	0	696.72	0	726.01	715.57	719.72	733.89	749.07	717.74	763.47	724.29	0	0	715.65	697.06	0
3.4981e+13	730.94	705.62	698.18	722.37	748.85	697.81	700.07	752.38	728.48	0	720.33	691.43	0	736.29	712.98	702.28	761.48	730.21	729.9	737.54	753.07	727.95	745.9	704.56	0	738.87	739.9	0	758.33	0	692.07	690.18	712.24	0	696.48	0	725.82	712.13	719.48	733.72	747.04	717.37	762.54	724.13	0	0	715.42	696.66	0
3.5039e+13	732.21	707.49	700.02	723.79	747.87	698.23	701.83	758.96	729.78	0	718.95	693.69	0	739.92	714.51	704.08	759.94	731.48	732.46	738.71	754.07	729.26	746.98	706.39	744.57	740.01	741.03	0	756.26	0	758.04	692.28	714.05	0	698.43	693.47	727.17	758.59	720.98	734.94	744.89	718.53	761.6	725.49	737.85	0	716.97	698.85	730.62
3.5097e+13	732.03	707.18	699.87	723.58	749.23	698.4	701.71	766.97	729.6	0	725.62	693.33	0	748.62	714.39	703.86	762.34	731.32	741.29	738.58	753.77	729.09	746.86	706.1	705.01	739.89	740.9	0	761.09	0	716.65	692.02	713.73	0	698.18	698.59	726.98	730.61	720.75	734.78	751.79	717.86	762.36	725.34	696.53	0	716.75	698.49	0
3.5155e+13	731.85	706.87	699.72	723.38	750.77	699.43	701.6	761.69	729.43	0	725.29	692.98	0	744.49	714.26	703.63	764.02	731.15	737.65	738.45	753.52	728.92	746.71	705.82	692.11	739.77	740.77	0	762.23	690.69	707.26	691.77	713.37	0	697.94	693.88	726.8	722.44	720.52	734.61	751.95	718.03	763.99	725.18	0	0	716.53	698.13	0
3.5213e+13	731.67	706.56	699.56	723.18	750.59	699.37	701.49	757.41	729.26	0	723.46	692.62	0	740.81	714.14	703.4	763.6	730.99	734.21	738.33	753.47	728.75	746.55	705.53	0	739.64	740.64	0	761.1	690.97	701.3	691.5	713.04	0	697.7	0	726.62	717.48	720.29	734.45	750.22	718.13	764.07	725.02	0	0	716.31	697.73	0
3.5272e+13	731.48	706.24	699.41	722.98	749.65	698.62	701.37	753.95	729.08	0	721.43	692.19	0	737.72	714.02	703.17	762.41	730.83	731.27	738.2	753.47	728.58	746.4	705.25	0	739.52	740.51	0	759.41	0	695.7	691.24	712.76	0	697.46	0	726.43	713.74	720.06	734.28	748.18	717.88	763.33	724.86	0	0	716.09	697.33	0
3.533e+13	731.3	705.93	699.26	722.78	748.43	697.33	701.26	751.03	728.9	0	719.46	691.79	0	735.07	713.89	702.94	760.95	730.67	728.72	738.08	753.4	728.41	746.27	704.96	0	739.4	740.38	0	757.61	0	0	690.99	712.49	0	697.21	0	726.25	710.6	719.82	734.11	746.17	717.36	762.23	724.7	0	0	715.87	696.93	0
3.5388e+13	732.56	707.78	701.06	724.18	748.37	698.24	702.98	769.14	730.19	0	724.19	694.03	0	749.86	715.4	704.72	761.02	731.92	742.13	739.22	754.29	729.7	747.35	706.77	713.48	740.53	741.49	0	759.17	0	724.81	693.06	714.26	0	699.13	700.01	727.58	737.25	721.3	735.32	749.92	718.34	761.79	726.05	705.64	0	717.4	699.11	695.17
3.5446e+13	732.38	707.47	700.91	723.98	750.7	699.55	702.87	764.13	730.02	0	726.07	693.66	0	746.53	715.28	704.49	764.01	731.76	739.52	739.09	753.98	729.53	747.21	706.48	698.11	740.41	741.36	0	762.53	690.49	710.87	692.81	713.91	0	698.89	696.39	727.39	725.55	721.08	735.16	752.62	718.23	763.84	725.89	0	0	717.18	698.74	0
3.5504e+13	732.2	707.16	700.76	723.78	751.11	699.9	702.75	759.4	729.84	0	724.56	693.31	0	742.56	715.15	704.27	764.25	731.6	735.87	738.97	753.85	729.36	747.05	706.19	0	740.29	741.23	0	762.01	691.43	704.02	692.56	713.56	0	698.65	0	727.21	719.63	720.85	735	751.32	718.44	764.51	725.73	0	0	716.96	698.37	0
3.5562e+13	732.02	706.84	700.61	723.58	750.4	699.39	702.64	755.62	729.67	0	722.56	692.96	0	739.23	715.03	704.04	763.29	731.44	732.72	738.84	753.86	729.19	746.89	705.91	0	740.17	741.11	0	760.46	690.88	698.58	692.31	713.26	0	698.41	0	727.03	715.49	720.62	734.83	749.33	718.34	764.04	725.57	0	0	716.75	697.99	0
3.562e+13	731.83	706.53	700.46	723.38	749.26	698.34	702.53	752.48	729.49	0	720.55	692.59	0	736.4	714.9	703.81	761.91	731.28	730.01	738.72	753.83	729.03	746.76	705.63	0	740.04	740.98	0	758.67	0	691.99	692.04	712.99	0	698.17	0	726.84	712.14	720.39	734.67	747.29	717.93	763.06	725.42	0	0	716.53	697.6	0
3.5678e+13	733.08	708.36	702.23	724.76	748.26	698.72	704.21	765.69	730.77	0	720.55	694.75	0	745.69	716.39	705.56	760.41	732.52	737.69	739.85	754.79	730.3	747.82	707.41	731.25	741.16	742.08	0	756.98	0	743.55	694.08	714.77	0	700.05	697.3	728.16	750.56	721.85	735.86	746.18	718.99	762.05	726.74	722.49	0	718.04	699.72	715.65
3.5736e+13	732.9	708.06	702.08	724.56	750.19	699.48	704.1	766.77	730.59	0	726.37	694.37	0	748.6	716.26	705.34	763.43	732.36	741.36	739.72	754.47	730.13	747.69	707.13	703.41	741.04	741.95	0	762.16	690.09	715.53	693.83	714.44	0	699.82	698.6	727.98	729.58	721.63	735.7	752.68	718.46	763.35	726.58	693.36	0	717.82	699.36	0
3.5795e+13	732.73	707.75	701.93	724.36	751.43	700.31	703.99	761.56	730.42	0	725.61	694	0	744.43	716.14	705.11	764.7	732.2	737.63	739.6	754.25	729.96	747.54	706.85	690.41	740.91	741.82	0	762.76	691.61	706.93	693.58	714.08	0	699.58	693.62	727.79	722.11	721.4	735.54	752.32	718.69	764.75	726.43	0	0	717.6	698.98	0
3.5853e+13	732.54	707.43	701.78	724.16	751.08	700.08	703.87	757.4	730.25	0	723.7	693.64	0	740.82	716.02	704.89	764.1	732.04	734.25	739.47	754.23	729.8	747.38	706.57	0	740.79	741.69	0	761.48	691.69	701.19	693.32	713.76	0	699.34	0	727.61	717.38	721.17	735.38	750.48	718.75	764.66	726.27	0	0	717.39	698.61	0
3.5911e+13	732.36	707.12	701.63	723.96	750.07	699.24	703.76	754.01	730.07	0	721.67	693.28	0	737.79	715.89	704.66	762.83	731.88	731.36	739.35	754.23	729.63	747.24	706.28	0	740.67	741.56	0	759.74	690.34	695.61	693.07	713.49	0	699.1	0	727.43	713.76	720.94	735.21	748.42	718.46	763.84	726.11	0	0	717.17	698.24	0
3.5969e+13	732.17	706.81	701.48	723.76	748.82	697.88	703.65	751.15	729.9	0	719.71	692.93	0	735.18	715.77	704.44	761.36	731.72	728.84	739.22	754.14	729.46	747.11	706	0	740.55	741.43	0	757.93	0	0	692.82	713.22	0	698.87	0	727.25	710.68	720.71	735.04	746.42	717.9	762.7	725.96	0	0	716.95	697.87	0
3.6027e+13	733.41	708.62	703.22	725.13	749.3	699.29	705.3	769.27	731.15	0	725.56	695.1	0	750.29	717.23	706.16	762.2	732.94	742.7	740.34	754.97	730.72	748.16	707.76	710.78	741.65	742.52	0	760.65	0	722.44	694.82	714.96	0	700.72	700.41	728.55	735.34	722.16	736.23	751.45	718.85	762.67	727.26	702.45	0	718.44	699.98	0
3.6085e+13	733.24	708.33	703.07	724.93	751.46	700.56	705.19	763.93	730.98	0	726.5	694.71	0	746.43	717.1	705.94	764.81	732.78	739.49	740.21	754.68	730.55	748.02	707.48	697.05	741.53	742.39	0	763.2	691.49	710.34	694.58	714.6	0	700.48	696.28	728.37	725.05	721.94	736.07	753.1	718.88	764.7	727.11	0	0	718.23	699.61	0
3.6143e+13	733.06	708.02	702.92	724.74	751.64	700.68	705.08	759.33	730.81	0	724.84	694.33	0	742.53	716.98	705.71	764.79	732.62	735.88	740.09	754.59	730.39	747.86	707.21	0	741.41	742.26	0	762.42	692.22	703.85	694.33	714.26	0	700.25	0	728.18	719.48	721.71	735.91	751.6	719.08	765.15	726.95	0	0	718.01	699.23	0
3.6201e+13	732.87	707.7	702.77	724.54	750.84	700.04	704.97	755.64	730.64	0	722.81	693.97	0	739.27	716.86	705.49	763.72	732.46	732.78	739.96	754.6	730.22	747.71	706.93	0	741.29	742.13	0	760.79	691.5	698.52	694.08	713.98	0	700.01	0	728	715.48	721.48	735.74	749.57	718.94	764.57	726.8	0	0	717.8	698.85	0
3.6259e+13	732.69	707.39	702.62	724.34	749.65	698.94	704.85	752.57	730.46	0	720.8	693.61	0	736.49	716.73	705.27	762.3	732.31	730.11	739.84	754.56	730.05	747.58	706.64	0	741.17	742.01	0	758.98	0	691.97	693.82	713.72	0	699.78	0	727.82	712.21	721.25	735.57	747.52	718.48	763.53	726.64	0	0	717.58	698.48	0
3.6318e+13	733.91	709.18	704.32	725.69	748.76	699.42	706.48	769.09	731.71	0	722.55	695.76	0	749.12	718.17	706.96	761.08	733.51	741.08	740.94	755.47	731.3	748.62	708.39	724.07	742.25	743.08	0	758.14	0	735.93	695.79	715.46	0	701.59	699.81	729.11	745.49	722.68	736.74	748.03	719.46	762.54	727.93	715.43	0	719.05	700.59	707.52
3.6376e+13	733.74	708.89	704.17	725.49	751.08	700.59	706.36	766.52	731.53	0	727.03	695.42	0	748.52	718.05	706.74	764.42	733.35	741.38	740.81	755.14	731.13	748.49	708.11	702.18	742.13	742.95	0	763.08	691.03	714.63	695.54	715.12	0	701.36	698.54	728.92	728.75	722.46	736.58	753.41	719.09	764.29	727.77	690.46	0	718.84	700.23	0
3.6434e+13	733.56	708.59	704.03	725.3	752.03	701.17	706.25	761.43	731.36	0	725.93	695.05	0	744.36	717.92	706.52	765.31	733.2	737.61	740.69	754.96	730.97	748.34	707.83	0	742.01	742.82	0	763.22	692.5	706.67	695.3	714.77	0	701.13	693.4	728.74	721.85	722.24	736.42	752.64	719.35	765.46	727.62	0	0	718.62	699.85	0
3.6492e+13	733.38	708.28	703.88	725.1	751.53	700.78	706.14	757.38	731.19	0	723.96	694.67	0	740.83	717.8	706.3	764.55	733.04	734.29	740.57	754.95	730.8	748.18	707.55	0	741.89	742.7	0	761.82	692.39	701.12	695.05	714.47	0	700.9	0	728.56	717.33	722.01	736.26	750.71	719.37	765.22	727.46	0	0	718.41	699.47	0
3.655e+13	733.19	707.97	703.73	724.9	750.46	699.86	706.03	754.07	731.02	0	721.92	694.3	0	737.86	717.68	706.08	763.23	732.88	731.45	740.44	754.94	730.63	748.04	707.28	0	741.77	742.57	0	760.04	690.92	695.61	694.81	714.21	0	700.66	0	728.38	713.81	721.78	736.1	748.64	719.03	764.32	727.31	0	0	718.2	699.1	0
3.6608e+13	734.4	709.74	705.4	726.24	749.46	700.46	707.62	751.68	732.25	0	719.85	696.42	0	735.1	719.09	707.75	761.66	734.07	728.67	741.53	755.92	731.86	749.06	709	804.73	742.84	743.63	0	757.84	0	825.55	696.73	715.95	0	702.45	0	729.65	765.62	723.2	737.25	746.1	720.16	763.37	728.58	796.35	0	719.65	701.17	786.91
3.6666e+13	734.23	709.44	705.25	726.04	750.26	700.39	707.51	769.16	732.07	0	726.71	696.07	0	750.45	718.97	707.53	763.36	733.91	743.01	741.4	755.63	731.7	748.95	708.72	708.05	742.72	743.5	0	761.97	690.32	720.03	696.49	715.64	0	702.22	700.1	729.47	733.8	722.98	737.09	752.7	719.41	763.6	728.42	699.96	0	719.44	700.83	0
3.6724e+13	734.05	709.15	705.11	725.84	752.15	701.45	707.4	763.73	731.9	0	726.9	695.72	0	746.33	718.84	707.31	765.53	733.76	739.45	741.28	755.35	731.53	748.8	708.44	695.45	742.6	743.37	0	763.78	692.38	709.42	696.25	715.28	0	701.99	695.81	729.29	724.59	722.76	736.93	753.51	719.55	765.49	728.27	0	0	719.22	700.47	0
3.6782e+13	733.87	708.84	704.96	725.65	752.13	701.35	707.29	759.26	731.73	0	725.11	695.38	0	742.5	718.72	707.09	765.28	733.6	735.89	741.16	755.29	731.37	748.64	708.17	0	742.48	743.25	0	762.78	692.85	703.29	696	714.96	0	701.76	0	729.11	719.31	722.53	736.77	751.84	719.73	765.75	728.12	0	0	719.01	700.1	0
3.684e+13	733.69	708.53	704.81	725.45	751.23	700.59	707.17	755.66	731.56	0	723.06	695.02	0	739.31	718.6	706.87	764.13	733.44	732.85	741.03	755.31	731.2	748.49	707.89	0	742.36	743.12	0	761.1	691.94	698.05	695.76	714.69	0	701.53	0	728.93	715.43	722.31	736.61	749.78	719.53	765.06	727.96	0	0	718.8	699.72	0
3.6899e+13	733.51	708.23	704.67	725.25	750.01	699.41	707.06	752.64	731.39	0	721.06	694.64	0	736.57	718.48	706.65	762.67	733.28	730.23	740.91	755.25	731.03	748.36	707.61	0	742.24	742.99	0	759.27	0	691.42	695.51	714.43	0	701.3	0	728.75	712.24	722.08	736.44	747.73	719.04	763.97	727.81	0	0	718.58	699.35	0
3.6957e+13	734.71	709.99	706.3	726.58	749.42	700.07	708.62	770.56	732.6	0	724.49	696.73	0	750.89	719.86	708.3	761.98	734.46	743	741.98	756.11	732.25	749.39	709.32	718.16	743.3	744.04	0	759.59	0	730.01	697.41	716.14	0	703.06	700.57	730.01	741.91	723.48	737.58	749.98	719.94	763.15	729.06	710.25	0	720.02	701.41	701.24
3.7015e+13	734.54	709.7	706.16	726.38	751.91	701.38	708.51	766.25	732.43	0	727.58	696.38	0	748.41	719.74	708.08	765.32	734.31	741.35	741.86	755.78	732.09	749.25	709.05	700.34	743.18	743.91	0	763.87	691.83	713.05	697.17	715.8	0	702.83	697.81	729.83	727.94	723.27	737.43	754.01	719.73	765.19	728.91	0	0	719.81	701.07	0
3.7073e+13	734.36	709.4	706.01	726.19	752.57	701.72	708.4	761.29	732.26	0	726.21	696.03	0	744.3	719.62	707.86	765.86	734.15	737.59	741.73	755.64	731.92	749.09	708.77	0	743.06	743.78	0	763.64	693	705.76	696.93	715.45	0	702.6	692.16	729.65	721.51	723.04	737.27	752.91	720	766.1	728.75	0	0	719.6	700.71	0
3.7131e+13	734.18	709.09	705.87	725.99	751.95	701.19	708.29	757.35	732.09	0	724.19	695.69	0	740.84	719.5	707.65	764.97	733.99	734.33	741.61	755.64	731.76	748.94	708.5	0	742.94	743.66	0	762.13	692.69	700.39	696.69	715.16	0	702.37	0	729.47	717.16	722.82	737.11	750.92	719.97	765.73	728.6	0	0	719.39	700.34	0
3.7189e+13	733.99	708.79	705.72	725.8	750.82	700.18	708.18	754.11	731.92	0	722.15	695.34	0	737.92	719.37	707.43	763.6	733.83	731.53	741.49	755.63	731.59	748.8	708.22	0	742.82	743.53	0	760.32	691.02	694.7	696.45	714.91	0	702.15	0	729.29	713.73	722.59	736.94	748.84	719.59	764.77	728.45	0	0	719.18	699.97	0
3.7247e+13	735.18	710.53	707.33	727.1	749.73	700.58	709.71	760.34	733.12	0	720.62	697.4	0	741.32	720.74	709.05	761.95	735	733.91	742.55	756.56	732.79	749.81	709.91	745.72	743.86	744.56	0	758.13	0	762.08	698.31	716.62	0	703.88	694.11	730.54	761.58	723.98	738.07	746.57	720.62	763.72	729.68	739.05	0	720.59	702	731.81
3.7305e+13	735.01	710.24	707.18	726.91	751.2	701.07	709.6	768.92	732.95	0	727.59	697.04	0	750.46	720.62	708.83	764.46	734.84	743.14	742.42	756.25	732.63	749.69	709.63	705.57	743.74	744.44	0	763.13	690.98	718.11	698.07	716.3	0	703.65	699.43	730.36	732.39	723.76	737.91	753.72	719.97	764.53	729.53	697.2	0	720.38	701.65	0
3.7363e+13	734.83	709.95	707.04	726.71	752.79	701.96	709.49	763.52	732.78	0	727.21	696.68	0	746.22	720.5	708.62	766.18	734.69	739.4	742.3	756	732.46	749.54	709.36	693.43	743.62	744.31	0	764.28	692.92	708.6	697.83	715.95	0	703.42	695.06	730.18	724.07	723.54	737.76	753.85	720.2	766.22	729.38	0	0	720.17	701.29	0
3.7422e+13	734.65	709.64	706.89	726.52	752.57	701.73	709.38	759.17	732.62	0	725.31	696.33	0	742.47	720.37	708.4	765.73	734.53	735.89	742.18	755.97	732.3	749.38	709.1	0	743.5	744.18	0	763.11	693.18	702.75	697.59	715.64	0	703.2	0	730	719.06	723.32	737.6	752.05	720.33	766.29	729.23	0	0	719.96	700.93	0
3.748e+13	734.47	709.34	706.75	726.33	751.6	700.89	709.27	755.66	732.45	0	723.24	695.99	0	739.34	720.25	708.19	764.5	734.37	732.9	742.05	755.98	732.14	749.24	708.82	0	743.39	744.06	0	761.37	692.09	697.51	697.35	715.37	0	702.97	0	729.82	715.31	723.1	737.43	749.97	720.08	765.52	729.07	0	0	719.75	700.57	0
3.7538e+13	734.29	709.04	706.61	726.13	750.34	699.64	709.16	752.7	732.27	0	721.24	695.64	0	736.65	720.13	707.97	763.01	734.22	730.32	741.93	755.91	731.97	749.11	708.55	0	743.27	743.93	0	759.53	0	690.74	697.11	715.12	0	702.75	0	729.64	712.18	722.87	737.27	747.92	719.55	764.39	728.92	0	0	719.54	700.21	0
3.7596e+13	735.47	710.77	708.19	727.42	750.22	700.64	710.66	771.08	733.46	0	726.1	697.69	0	751.74	721.47	709.57	763.03	735.37	744.02	742.98	756.72	733.16	750.12	710.22	713.87	744.3	744.95	0	761.1	690.13	726.27	698.95	716.79	0	704.45	700.64	730.87	739.17	724.25	738.39	751.75	720.4	763.87	730.14	706.28	0	720.95	702.22	696.09
3.7654e+13	735.3	710.48	708.04	727.23	752.67	701.98	710.55	765.97	733.29	0	727.98	697.34	0	748.27	721.35	709.35	766.12	735.21	741.28	742.85	756.4	733	749.98	709.95	698.75	744.18	744.83	0	764.55	692.52	712.08	698.71	716.45	0	704.23	697.18	730.7	727.18	724.04	738.23	754.5	720.34	766.02	729.99	0	0	720.74	701.87	0
3.7712e+13	735.12	710.19	707.9	727.04	753.07	702.16	710.44	761.15	733.13	0	726.41	696.98	0	744.22	721.23	709.14	766.35	735.06	737.55	742.73	756.29	732.83	749.82	709.68	0	744.06	744.7	0	764	693.43	705.23	698.47	716.11	0	704	690.93	730.52	721.18	723.82	738.08	753.15	720.6	766.7	729.84	0	0	720.53	701.5	0
3.777e+13	734.94	709.88	707.75	726.85	752.33	701.53	710.33	757.31	732.96	0	724.35	696.63	0	740.84	721.11	708.93	765.35	734.9	734.34	742.61	756.31	732.67	749.67	709.41	0	743.94	744.57	0	762.4	692.99	699.97	698.24	715.83	0	703.78	0	730.34	717	723.59	737.92	751.11	720.51	766.2	729.69	0	0	720.32	701.13	0
3.7828e+13	734.76	709.58	707.61	726.65	751.15	700.46	710.22	754.14	732.79	0	722.31	696.28	0	737.97	720.99	708.71	763.93	734.75	731.6	742.48	756.28	732.51	749.54	709.14	0	743.82	744.45	0	760.58	691.13	694.17	698	715.58	0	703.55	0	730.16	713.65	723.37	737.75	749.02	720.09	765.18	729.53	0	0	720.11	700.78	0
3.7886e+13	735.92	711.29	709.16	727.93	750.04	700.79	711.7	767.31	733.96	0	722.21	698.31	0	747.32	722.31	710.29	762.33	735.89	739.34	743.52	757.17	733.68	750.53	710.79	731.54	744.84	745.46	0	758.77	0	745.65	699.8	717.26	0	705.23	697.57	731.38	752.94	724.73	738.86	747.81	721.02	764.07	730.74	724.3	0	721.5	702.77	716.52
3.7945e+13	735.75	711	709.02	727.74	752.09	701.78	711.59	768.62	733.79	0	728.27	697.97	0	750.37	722.19	710.07	765.47	735.73	743.15	743.4	756.84	733.52	750.41	710.52	703.9	744.72	745.33	0	764.13	691.82	716.58	699.57	716.93	0	705.01	699.18	731.2	731.21	724.52	738.7	754.54	720.51	765.45	730.59	694.69	0	721.29	702.42	0
3.8003e+13	735.58	710.71	708.87	727.55	753.36	702.48	711.48	763.31	733.63	0	727.44	697.62	0	746.1	722.07	709.86	766.76	735.58	739.31	743.27	756.63	733.36	750.25	710.25	691.83	744.6	745.21	0	764.72	693.48	707.95	699.33	716.58	0	704.79	694.69	731.03	723.61	724.3	738.55	754.14	720.8	766.89	730.44	0	0	721.08	702.06	0
3.8061e+13	735.4	710.41	708.73	727.36	752.98	702.12	711.37	759.09	733.46	0	725.47	697.27	0	742.43	721.95	709.65	766.13	735.42	735.87	743.15	756.62	733.19	750.09	709.98	0	744.48	745.08	0	763.4	693.59	702.33	699.1	716.28	0	704.57	0	730.85	718.83	724.08	738.39	752.24	720.88	766.79	730.29	0	0	720.88	701.69	0
3.8119e+13	735.22	710.11	708.59	727.16	751.94	701.22	711.26	755.65	733.29	0	723.39	696.91	0	739.36	721.83	709.44	764.83	735.27	732.94	743.03	756.63	733.03	749.95	709.72	0	744.36	744.95	0	761.62	692.38	697.12	698.87	716.03	0	704.34	0	730.67	715.19	723.85	738.23	750.14	720.58	765.94	730.13	0	0	720.67	701.33	0
3.8177e+13	735.04	709.82	708.45	726.97	750.65	699.92	711.15	752.76	733.12	0	721.4	696.56	0	736.72	721.71	709.22	763.32	735.11	730.39	742.9	756.54	732.87	749.83	709.45	0	744.24	744.83	0	759.77	0	690.34	698.63	715.78	0	704.12	0	730.49	712.12	723.63	738.06	748.1	720.01	764.77	729.98	0	0	720.46	700.98	0
3.8235e+13	736.2	711.51	709.97	728.24	751.11	701.31	712.6	771.13	734.28	0	727.4	698.56	0	752.1	723.01	710.78	764.14	736.24	744.52	743.93	757.3	734.03	750.82	711.08	711.11	745.25	745.83	0	762.52	690.87	722.95	700.41	717.41	0	705.78	700.88	731.7	737.01	724.99	739.16	753.24	720.84	764.68	731.18	703.42	0	721.83	702.96	690.45
3.8293e+13	736.03	711.22	709.83	728.05	753.35	702.53	712.49	765.69	734.12	0	728.3	698.23	0	748.11	722.89	710.57	766.84	736.08	741.18	743.81	757	733.87	750.68	710.81	697.69	745.13	745.7	0	765.13	693.18	710.98	700.17	717.05	0	705.56	696.95	731.52	726.5	724.78	739.01	754.91	720.92	766.79	731.02	0	0	721.63	702.61	0
3.8351e+13	735.85	710.93	709.69	727.86	753.52	702.54	712.38	761.01	733.95	0	726.57	697.89	0	744.13	722.77	710.36	766.8	735.93	737.49	743.68	756.92	733.71	750.51	710.55	0	745.01	745.58	0	764.32	693.86	704.62	699.94	716.73	0	705.34	690.26	731.35	720.84	724.56	738.85	753.35	721.16	767.24	730.87	0	0	721.42	702.24	0
3.8409e+13	735.67	710.63	709.54	727.67	752.68	701.84	712.27	757.27	733.78	0	724.49	697.54	0	740.82	722.65	710.15	765.7	735.77	734.34	743.56	756.95	733.55	750.36	710.28	0	744.9	745.45	0	762.65	693.31	699.51	699.71	716.46	0	705.12	0	731.17	716.81	724.33	738.69	751.27	721.01	766.63	730.72	0	0	721.22	701.88	0
3.8468e+13	735.49	710.33	709.4	727.47	751.46	700.71	712.16	754.16	733.61	0	722.45	697.18	0	738.01	722.53	709.93	764.24	735.62	731.64	743.44	756.91	733.38	750.24	710.01	0	744.78	745.32	0	760.8	691.3	693.7	699.48	716.22	0	704.89	0	731	713.54	724.11	738.53	749.18	720.55	765.56	730.57	0	0	721.01	701.52	0
3.8526e+13	736.64	712.01	710.9	728.73	750.48	701.12	713.59	770.82	734.77	0	724.16	699.16	0	750.84	723.81	711.47	762.92	736.74	742.8	744.45	757.75	734.53	751.22	711.63	724.21	745.77	746.32	0	759.88	690.46	736.19	701.22	717.86	0	706.52	700.09	732.19	747.38	725.45	739.61	749.64	721.39	764.48	731.75	716.78	0	722.37	703.48	708.49
3.8584e+13	736.47	711.73	710.76	728.54	752.92	702.37	713.48	768.29	734.6	0	728.79	698.81	0	750.22	723.69	711.26	766.39	736.58	743.07	744.33	757.41	734.37	751.09	711.36	702.56	745.65	746.19	0	764.97	692.6	715.04	700.99	717.52	0	706.31	698.99	732.01	730.16	725.24	739.46	755.2	721.05	766.31	731.6	692.13	0	722.16	703.14	0
3.8642e+13	736.3	711.43	710.62	728.35	753.88	702.88	713.37	763.1	734.43	0	727.62	698.48	0	745.96	723.57	711.05	767.28	736.43	739.21	744.2	757.24	734.21	750.93	711.1	690.43	745.54	746.06	0	765.1	693.96	707.22	700.76	717.18	0	706.09	694.38	731.84	723.15	725.03	739.3	754.38	721.36	767.5	731.45	0	0	721.96	702.78	0
3.87e+13	736.12	711.14	710.48	728.16	753.36	702.43	713.26	758.99	734.27	0	725.59	698.14	0	742.37	723.45	710.84	766.5	736.27	735.83	744.08	757.25	734.05	750.77	710.83	0	745.42	745.94	0	763.66	693.92	701.85	700.53	716.89	0	705.87	0	731.66	718.58	724.81	739.15	752.4	721.38	767.25	731.3	0	0	721.75	702.42	0
3.8758e+13	735.94	710.84	710.34	727.97	752.25	701.47	713.15	755.64	734.1	0	723.51	697.8	0	739.36	723.33	710.63	765.14	736.12	732.95	743.96	757.25	733.89	750.64	710.57	0	745.3	745.81	0	761.84	692.62	696.7	700.3	716.64	0	705.65	0	731.49	715.04	724.58	738.98	750.29	721.03	766.32	731.15	0	0	721.55	702.06	0
3.8816e+13	737.06	712.49	711.81	729.21	751.15	701.92	714.56	752.81	735.24	0	721.31	699.74	0	736.3	724.59	712.14	763.47	737.22	729.91	744.96	758.17	735.03	751.6	712.16	816.5	746.28	746.79	0	759.54	691.95	832.84	702.02	718.29	0	707.26	0	732.67	765.98	725.91	740.06	747.65	722.04	765.27	732.31	808.97	0	722.89	703.99	798.53
3.8874e+13	736.9	712.21	711.67	729.02	752.02	702	714.45	770.94	735.07	0	728.4	699.4	0	752.17	724.47	711.93	765.24	737.07	744.72	744.84	757.86	734.86	751.49	711.9	708.95	746.17	746.67	0	763.79	691.79	720.81	701.79	717.98	0	707.04	700.91	732.49	735.24	725.7	739.9	754.45	721.28	765.53	732.16	701.12	0	722.68	703.65	0
3.8932e+13	736.73	711.93	711.53	728.83	753.98	703.1	714.34	765.4	734.91	0	728.55	699.06	0	747.93	724.35	711.72	767.47	736.91	741.04	744.72	757.58	734.7	751.34	711.64	696.75	746.05	746.54	0	765.63	693.85	710.27	701.57	717.63	0	706.82	696.8	732.32	725.88	725.48	739.75	755.24	721.48	767.49	732.01	0	0	722.48	703.3	0
3.899e+13	736.56	711.63	711.39	728.64	753.93	702.97	714.23	760.86	734.74	0	726.69	698.72	0	744.03	724.23	711.52	767.2	736.76	737.41	744.59	757.53	734.54	751.18	711.38	0	745.93	746.42	0	764.6	694.33	704.24	701.34	717.31	0	706.61	0	732.14	720.54	725.27	739.59	753.52	721.67	767.74	731.86	0	0	722.28	702.94	0
3.9049e+13	736.38	711.33	711.25	728.45	753	702.18	714.12	757.21	734.57	0	724.6	698.38	0	740.79	724.11	711.31	766.01	736.61	734.33	744.47	757.56	734.38	751.03	711.11	0	745.81	746.29	0	762.88	693.7	699.23	701.11	717.05	0	706.39	0	731.97	716.65	725.05	739.43	751.41	721.47	767.03	731.71	0	0	722.07	702.58	0
3.9107e+13	736.2	711.04	711.11	728.26	751.75	701.02	714.01	754.17	734.41	0	722.56	698.04	0	738.03	723.99	711.1	764.52	736.45	731.67	744.35	757.5	734.22	750.91	710.85	0	745.69	746.16	0	761.01	691.59	693.4	700.88	716.81	0	706.17	0	731.79	713.46	724.83	739.27	749.33	720.97	765.92	731.56	0	0	721.87	702.23	0
3.9165e+13	737.32	712.69	712.55	729.49	751.08	701.69	715.39	772.3	735.54	0	726.03	699.97	0	752.59	725.24	712.59	763.75	737.55	744.67	745.34	758.3	735.35	751.87	712.43	719.41	746.67	747.13	0	761.28	691.3	731.09	702.58	718.42	0	707.76	701.69	732.96	743.55	726.14	740.34	751.58	721.74	765	732.71	711.92	0	723.2	704.15	703.21
3.9223e+13	737.15	712.41	712.41	729.3	753.69	703.12	715.28	767.94	735.37	0	729.19	699.63	0	750.02	725.12	712.39	767.21	737.39	742.94	745.22	757.96	735.19	751.74	712.17	701.48	746.55	747.01	0	765.69	693.53	714.12	702.35	718.08	0	707.54	698.95	732.79	729.27	725.93	740.18	755.73	721.57	767.13	732.56	0	0	722.99	703.81	0
3.9281e+13	736.98	712.12	712.28	729.11	754.35	703.45	715.17	762.89	735.21	0	727.77	699.29	0	745.82	725	712.18	767.75	737.24	739.1	745.09	757.82	735.03	751.58	711.9	0	746.43	746.88	0	765.44	694.6	706.85	702.13	717.74	0	707.33	694.2	732.62	722.77	725.72	740.03	754.58	721.88	768.06	732.42	0	0	722.79	703.46	0
3.9339e+13	736.81	711.82	712.14	728.93	753.7	702.87	715.06	758.9	735.04	0	725.7	698.96	0	742.31	724.88	711.97	766.83	737.09	735.78	744.97	757.85	734.87	751.42	711.64	0	746.31	746.76	0	763.89	694.43	701.65	701.9	717.46	0	707.11	0	732.44	718.39	725.5	739.87	752.54	721.85	767.67	732.27	0	0	722.59	703.1	0
3.9397e+13	736.63	711.53	712	728.74	752.54	701.86	714.95	755.62	734.87	0	723.63	698.62	0	739.35	724.76	711.77	765.42	736.93	732.95	744.85	757.84	734.71	751.3	711.38	0	746.19	746.63	0	762.04	693.13	696.55	701.68	717.22	0	706.89	0	732.27	714.95	725.28	739.71	750.42	721.46	766.68	732.12	0	0	722.39	702.75	0
3.9455e+13	737.73	713.15	713.42	729.95	751.36	702.2	716.31	761.44	735.99	0	721.96	700.53	0	742.47	725.98	713.24	763.69	738.02	735.08	745.83	758.71	735.82	752.25	712.94	749.62	747.16	747.59	0	759.75	692.35	764.16	703.34	718.84	0	708.46	694.97	733.42	764.1	726.58	740.76	748.03	722.37	765.54	733.25	742.57	0	723.7	704.64	735.04
3.9513e+13	737.57	712.88	713.28	729.76	752.91	702.9	716.2	770.62	735.83	0	729.19	700.2	0	752.09	725.87	713.03	766.28	737.86	744.75	745.71	758.38	735.66	752.13	712.68	707.25	747.04	747.47	0	764.89	693	719.3	703.12	718.52	0	708.24	700.96	733.25	733.82	726.37	740.61	755.41	721.73	766.4	733.11	699.23	0	723.5	704.31	0
3.9572e+13	737.4	712.59	713.14	729.58	754.54	703.82	716.09	765.12	735.66	0	728.76	699.86	0	747.74	725.75	712.83	768.04	737.71	740.89	745.59	758.14	735.5	751.98	712.42	695.88	746.92	747.34	0	766.06	694.68	709.8	702.89	718.17	0	708.03	696.76	733.08	725.37	726.16	740.46	755.51	722.01	768.14	732.96	0	0	723.3	703.96	0
3.963e+13	737.23	712.3	713	729.39	754.3	703.52	715.98	760.71	735.5	0	726.82	699.53	0	743.93	725.63	712.63	767.57	737.56	737.33	745.46	758.12	735.34	751.81	712.16	0	746.8	747.22	0	764.85	694.98	704.05	702.67	717.87	0	707.82	0	732.91	720.31	725.95	740.3	753.66	722.16	768.2	732.81	0	0	723.09	703.61	0
3.9688e+13	737.05	712.01	712.87	729.2	753.3	702.65	715.87	757.15	735.33	0	724.72	699.19	0	740.75	725.51	712.42	766.3	737.41	734.3	745.34	758.14	735.18	751.67	711.9	0	746.68	747.09	0	763.07	694.23	699.14	702.45	717.62	0	707.6	0	732.73	716.55	725.73	740.14	751.54	721.92	767.4	732.66	0	0	722.89	703.26	0
3.9746e+13	736.87	711.72	712.73	729.01	752.01	701.46	715.77	754.17	735.17	0	722.69	698.85	0	738.04	725.39	712.22	764.78	737.25	731.69	745.22	758.07	735.02	751.56	711.64	0	746.57	746.97	0	761.2	692.11	693.35	702.22	717.38	0	707.39	0	732.56	713.43	725.51	739.98	749.46	721.37	766.24	732.51	0	0	722.69	702.92	0
3.9804e+13	737.98	713.34	714.13	730.22	751.84	702.52	717.1	772.77	736.27	0	727.64	700.75	0	753.37	726.6	713.67	764.75	738.33	745.62	746.19	758.82	736.13	752.5	713.19	716.01	747.52	747.92	0	762.75	692.47	727.68	703.86	718.96	0	708.93	702.61	733.7	740.76	726.8	741.03	753.33	722.11	765.65	733.64	708.44	0	723.99	704.8	698.88
3.9862e+13	737.81	713.06	713.99	730.03	754.38	703.98	716.99	767.58	736.11	0	729.55	700.42	0	749.8	726.48	713.47	767.93	738.17	742.79	746.07	758.49	735.97	752.36	712.93	700.65	747.4	747.79	0	766.3	694.52	713.44	703.64	718.61	0	708.72	699	733.53	728.54	726.6	740.88	756.15	722.1	767.88	733.49	0	0	723.79	704.47	0
3.992e+13	737.64	712.77	713.85	729.85	754.78	704.1	716.88	762.68	735.95	0	727.92	700.09	0	745.67	726.36	713.26	768.16	738.02	738.98	745.95	758.39	735.81	752.2	712.67	0	747.28	747.67	0	765.72	695.37	706.63	703.42	718.28	0	708.51	694.14	733.36	722.47	726.38	740.72	754.74	722.4	768.57	733.34	0	0	723.59	704.12	0
3.9978e+13	737.46	712.48	713.71	729.66	754.01	703.41	716.77	758.8	735.78	0	725.83	699.75	0	742.24	726.24	713.06	767.13	737.87	735.73	745.82	758.42	735.65	752.05	712.42	0	747.17	747.54	0	764.09	695.06	701.58	703.2	718.02	0	708.29	0	733.19	718.26	726.16	740.57	752.66	722.32	768.05	733.19	0	0	723.39	703.76	0
4.0036e+13	737.29	712.19	713.58	729.47	752.8	702.34	716.67	755.59	735.62	0	723.76	699.42	0	739.34	726.12	712.86	765.68	737.72	732.96	745.7	758.4	735.49	751.93	712.16	0	747.05	747.42	0	762.22	693.76	696.56	702.98	717.78	0	708.08	0	733.02	714.92	725.95	740.41	750.54	721.88	767.01	733.04	0	0	723.19	703.42	0
4.0095e+13	738.38	713.79	714.95	730.67	751.6	702.67	717.98	768.65	736.71	0	723.56	701.29	0	748.67	727.31	714.29	763.99	738.78	740.69	746.66	759.23	736.58	752.86	713.69	734.86	747.99	748.36	0	760.32	693.08	746.57	704.6	719.37	0	709.6	699.8	734.15	755.09	727.23	741.44	749.21	722.71	765.81	734.16	726.35	0	724.48	705.29	719.12
4.0153e+13	738.21	713.52	714.82	730.48	753.75	703.86	717.87	770.24	736.55	0	729.85	700.96	0	751.91	727.2	714.09	767.22	738.63	744.68	746.54	758.89	736.43	752.74	713.43	705.9	747.87	748.23	0	765.83	694.15	717.8	704.38	719.05	0	709.39	701.17	733.98	732.66	727.02	741.29	756.16	722.22	767.24	734.01	697.18	0	724.28	704.97	0
4.0211e+13	738.05	713.24	714.68	730.29	755.04	704.54	717.76	764.84	736.39	0	728.97	700.64	0	747.54	727.08	713.89	768.54	738.47	740.75	746.42	758.68	736.27	752.59	713.17	695.01	747.75	748.11	0	766.42	695.57	709.27	704.16	718.7	0	709.18	696.84	733.81	724.93	726.81	741.14	755.73	722.56	768.73	733.86	0	0	724.08	704.62	0
4.0269e+13	737.87	712.95	714.54	730.11	754.64	704.1	717.65	760.56	736.22	0	726.96	700.31	0	743.82	726.96	713.68	767.89	738.32	737.25	746.3	758.68	736.11	752.43	712.92	0	747.64	747.99	0	765.07	695.69	703.8	703.94	718.42	0	708.97	0	733.64	720.11	726.6	740.98	753.78	722.66	768.61	733.71	0	0	723.88	704.27	0
4.0327e+13	737.69	712.66	714.41	729.92	753.57	703.15	717.55	757.09	736.06	0	724.85	699.98	0	740.71	726.84	713.48	766.56	738.17	734.29	746.18	758.7	735.95	752.29	712.66	0	747.52	747.86	0	763.25	694.81	699.01	703.72	718.18	0	708.76	0	733.46	716.46	726.38	740.82	751.64	722.36	767.74	733.57	0	0	723.68	703.93	0
4.0385e+13	737.52	712.37	714.27	729.73	752.25	701.91	717.44	754.16	735.89	0	722.84	699.64	0	738.05	726.72	713.28	765.02	738.02	731.72	746.05	758.61	735.79	752.18	712.4	0	747.4	747.74	0	761.37	692.72	693.28	703.5	717.94	0	708.55	0	733.29	713.41	726.16	740.66	749.57	721.78	766.54	733.42	0	0	723.48	703.6	0
4.0443e+13	738.61	713.97	715.63	730.92	752.68	703.44	718.73	772.76	736.98	0	728.96	701.5	0	753.66	727.9	714.7	765.81	739.07	746.07	747	759.31	736.87	753.1	713.92	713.28	748.33	748.67	0	764.14	693.71	724.62	705.09	719.48	0	710.05	703	734.41	738.59	727.44	741.69	754.79	722.51	766.4	734.52	704.86	0	724.75	705.46	694.26
4.0501e+13	738.44	713.69	715.49	730.73	755	704.78	718.62	767.22	736.82	0	729.86	701.18	0	749.57	727.78	714.5	768.58	738.92	742.63	746.88	759	736.72	752.96	713.66	699.71	748.22	748.54	0	766.81	695.52	712.56	704.88	719.14	0	709.84	698.97	734.24	727.88	727.23	741.54	756.48	722.65	768.58	734.37	0	0	724.55	705.13	0
4.0559e+13	738.27	713.41	715.35	730.55	755.16	704.71	718.51	762.47	736.65	0	728.08	700.85	0	745.52	727.66	714.3	768.53	738.77	738.87	746.76	758.94	736.56	752.8	713.41	0	748.1	748.42	0	765.97	696.13	706.21	704.66	718.82	0	709.63	693.8	734.07	722.17	727.02	741.39	754.88	722.92	769.04	734.22	0	0	724.36	704.78	0
4.0618e+13	738.09	713.12	715.22	730.36	754.29	703.92	718.41	758.69	736.49	0	725.96	700.53	0	742.17	727.54	714.09	767.4	738.62	735.69	746.64	758.97	736.4	752.65	713.16	0	747.98	748.3	0	764.27	695.65	701.32	704.44	718.57	0	709.42	0	733.9	718.12	726.8	741.23	752.76	722.78	768.41	734.08	0	0	724.16	704.43	0
4.0676e+13	737.92	712.83	715.08	730.18	753.04	702.79	718.3	755.55	736.33	0	723.9	700.2	0	739.32	727.43	713.89	765.91	738.47	732.96	746.52	758.94	736.24	752.53	712.9	0	747.87	748.17	0	762.39	694.22	696.36	704.22	718.34	0	709.22	0	733.73	714.86	726.58	741.07	750.64	722.31	767.31	733.93	0	0	723.96	704.1	0
4.0734e+13	738.99	714.41	716.42	731.35	751.97	703.21	719.57	772.29	737.4	0	725.6	702.04	0	752.3	728.58	715.29	764.51	739.51	744.27	747.46	759.72	737.31	753.45	714.4	726.43	748.79	749.09	0	761.37	693.78	738.23	705.79	719.9	0	710.69	701.45	734.84	749.32	727.84	742.09	751.02	723.05	766.14	735.02	718.15	0	725.22	705.95	710.37
4.0792e+13	738.83	714.14	716.28	731.16	754.52	704.74	719.46	769.83	737.24	0	730.37	701.72	0	751.69	728.46	715.09	768.07	739.35	744.55	747.33	759.37	737.16	753.33	714.15	704.11	748.67	748.97	0	766.61	695.15	716.62	705.58	719.57	0	710.49	700.53	734.67	731.64	727.64	741.94	756.76	722.74	768.04	734.87	694.69	0	725.02	705.62	0
4.085e+13	738.66	713.86	716.14	730.98	755.5	705.19	719.35	764.56	737.08	0	729.16	701.4	0	747.35	728.35	714.89	768.99	739.2	740.61	747.21	759.2	737	753.17	713.9	693.38	748.55	748.84	0	766.73	696.3	708.74	705.36	719.23	0	710.28	696.3	734.5	724.53	727.43	741.79	755.9	723.1	769.26	734.73	0	0	724.82	705.29	0
4.0908e+13	738.49	713.58	716.01	730.8	754.95	704.61	719.25	760.41	736.92	0	727.09	701.07	0	743.72	728.23	714.69	768.18	739.05	737.18	747.09	759.23	736.84	753.01	713.64	0	748.44	748.72	0	765.25	696.21	703.47	705.14	718.96	0	710.07	0	734.34	719.93	727.22	741.63	753.88	723.14	768.99	734.58	0	0	724.63	704.94	0
4.0966e+13	738.31	713.29	715.87	730.61	753.81	703.58	719.14	757.01	736.75	0	724.98	700.75	0	740.67	728.11	714.5	766.79	738.9	734.27	746.97	759.23	736.69	752.88	713.39	0	748.32	748.6	0	763.41	695.19	698.71	704.93	718.73	0	709.86	0	734.16	716.39	727	741.48	751.73	722.8	768.05	734.43	0	0	724.43	704.6	0
4.1024e+13	739.37	714.85	717.19	731.77	752.63	703.92	720.39	753.76	737.82	0	722.68	702.57	0	737.32	729.25	715.88	765.04	739.93	730.99	747.9	760.1	737.75	753.79	714.88	831.45	749.23	749.51	0	761.02	695.22	845.2	706.48	720.3	0	711.32	0	735.27	766.03	728.25	742.48	749	723.71	766.92	735.51	821.23	0	725.68	706.43	812.98
4.1082e+13	739.21	714.59	717.05	731.59	753.54	704.28	720.28	772.5	737.66	0	730	702.25	0	753.67	729.14	715.68	766.85	739.78	746.23	747.78	759.78	737.59	753.68	714.62	710.44	749.12	749.38	0	765.36	694.54	722.38	706.26	720	0	711.12	702.24	735.1	736.84	728.04	742.33	755.95	722.95	767.19	735.36	702.45	0	725.48	706.11	0
4.114e+13	739.05	714.31	716.92	731.41	755.56	705.43	720.17	766.87	737.5	0	730.12	701.93	0	749.33	729.02	715.48	769.14	739.63	742.46	747.66	759.5	737.43	753.53	714.37	698.36	749	749.26	0	767.24	696.21	711.72	706.05	719.66	0	710.91	698.33	734.93	727.31	727.84	742.18	756.75	723.21	769.21	735.22	0	0	725.29	705.78	0
4.1199e+13	738.87	714.03	716.78	731.22	755.5	705.18	720.07	762.26	737.33	0	728.22	701.61	0	745.38	728.9	715.28	768.86	739.48	738.77	747.54	759.47	737.28	753.37	714.12	0	748.88	749.14	0	766.18	696.59	705.71	705.84	719.35	0	710.71	692.71	734.76	721.91	727.63	742.03	754.98	723.43	769.46	735.07	0	0	725.09	705.44	0
4.1257e+13	738.7	713.75	716.65	731.04	754.55	704.3	719.96	758.58	737.17	0	726.09	701.29	0	742.1	728.78	715.08	767.64	739.33	735.65	747.42	759.5	737.12	753.23	713.87	0	748.77	749.02	0	764.42	695.98	700.92	705.62	719.11	0	710.5	0	734.59	718	727.41	741.87	752.84	723.24	768.73	734.92	0	0	724.89	705.1	0
4.1315e+13	738.52	713.47	716.51	730.85	753.26	703.11	719.85	755.5	737.01	0	724.03	700.97	0	739.31	728.67	714.89	766.12	739.18	732.97	747.3	759.45	736.96	753.11	713.62	0	748.65	748.89	0	762.53	694.42	695.9	705.4	718.89	0	710.3	0	734.42	714.82	727.2	741.71	750.72	722.72	767.59	734.78	0	0	724.69	704.77	0
4.1373e+13	739.58	715.02	717.81	732	752.53	703.77	721.08	773.79	738.06	0	727.56	702.78	0	754.07	729.79	716.25	765.28	740.2	746.18	748.22	760.19	738.01	754.02	715.09	720.52	749.55	749.79	0	762.73	694.3	732.69	706.93	720.42	0	711.74	702.86	735.51	745.38	728.44	742.71	752.96	723.4	766.6	735.84	712.9	0	725.93	706.59	704.67
4.1431e+13	739.42	714.76	717.67	731.82	755.23	705.41	720.98	769.41	737.9	0	730.8	702.46	0	751.44	729.68	716.05	768.83	740.05	744.39	748.1	759.84	737.86	753.89	714.84	702.53	749.43	749.67	0	767.27	695.9	715.46	706.72	720.09	0	711.53	700.18	735.34	730.75	728.24	742.56	757.23	723.27	768.79	735.7	691.8	0	725.74	706.27	0
4.1489e+13	739.25	714.48	717.54	731.64	755.9	705.66	720.87	764.29	737.74	0	729.32	702.15	0	747.17	729.56	715.86	769.38	739.9	740.47	747.98	759.71	737.7	753.73	714.59	691.61	749.32	749.55	0	767	696.83	708.17	706.51	719.76	0	711.33	695.83	735.17	724.15	728.03	742.41	756.04	723.63	769.75	735.55	0	0	725.54	705.93	0
4.1547e+13	739.08	714.2	717.4	731.46	755.22	704.97	720.76	760.25	737.58	0	727.21	701.83	0	743.61	729.44	715.66	768.44	739.76	737.11	747.86	759.75	737.55	753.57	714.35	0	749.2	749.43	0	765.41	696.6	703.08	706.3	719.5	0	711.12	0	735.01	719.74	727.82	742.26	753.96	723.61	769.34	735.41	0	0	725.35	705.59	0
4.1605e+13	738.9	713.92	717.27	731.27	754.04	703.89	720.66	756.94	737.42	0	725.1	701.51	0	740.63	729.33	715.46	767	739.61	734.26	747.74	759.74	737.39	753.45	714.09	0	749.09	749.3	0	763.54	695.46	698.35	706.09	719.27	0	710.92	0	734.84	716.29	727.6	742.1	751.8	723.22	768.33	735.26	0	0	725.15	705.26	0
4.1663e+13	739.95	715.45	718.55	732.41	752.77	704.09	721.87	762.28	738.47	0	723.31	703.3	0	743.41	730.44	716.81	765.19	740.62	736.1	748.65	760.56	738.43	754.35	715.56	752.36	749.98	750.19	0	761.16	695.26	765.76	707.59	720.82	0	712.34	695.67	735.92	766.79	728.83	743.09	749.31	724.03	767.11	736.32	744.24	0	726.38	707.06	737.94
4.1722e+13	739.79	715.19	718.41	732.23	754.39	704.98	721.76	772.11	738.31	0	730.8	702.98	0	753.54	730.32	716.62	767.84	740.47	746.23	748.52	760.23	738.28	754.23	715.31	708.09	749.86	750.07	0	766.41	695.23	720.17	707.38	720.51	0	712.14	702	735.75	735.35	728.63	742.94	756.87	723.4	768	736.17	700.17	0	726.18	706.75	0
4.178e+13	739.63	714.92	718.28	732.05	756.07	705.88	721.65	766.52	738.15	0	730.32	702.67	0	749.1	730.2	716.42	769.64	740.32	742.29	748.4	759.98	738.12	754.08	715.06	697.06	749.75	749.95	0	767.6	696.72	710.78	707.17	720.17	0	711.94	697.93	735.58	726.75	728.43	742.79	756.96	723.74	769.79	736.03	0	0	725.99	706.42	0
4.1838e+13	739.45	714.64	718.14	731.87	755.81	705.49	721.55	762.06	737.99	0	728.33	702.35	0	745.23	730.09	716.23	769.15	740.17	738.67	748.29	759.98	737.97	753.92	714.81	0	749.63	749.83	0	766.36	696.92	705.12	706.96	719.88	0	711.74	691.64	735.41	721.63	728.22	742.64	755.07	723.92	769.84	735.88	0	0	725.79	706.08	0
4.1896e+13	739.28	714.36	718.01	731.69	754.78	704.55	721.44	758.46	737.82	0	726.19	702.03	0	742.02	729.97	716.03	767.86	740.02	735.61	748.17	760.01	737.81	753.78	714.56	0	749.51	749.7	0	764.55	696.21	700.43	706.75	719.65	0	711.53	0	735.25	717.84	728	742.48	752.91	723.67	769.02	735.74	0	0	725.6	705.74	0
4.1954e+13	739.11	714.09	717.88	731.5	753.46	703.32	721.33	755.45	737.66	0	724.14	701.72	0	739.29	729.85	715.83	766.31	739.87	732.97	748.05	759.94	737.65	753.67	714.31	0	749.4	749.58	0	762.65	694.53	695.31	706.54	719.42	0	711.33	0	735.08	714.72	727.79	742.33	750.8	723.11	767.84	735.59	0	0	725.4	705.42	0
4.2012e+13	740.15	715.62	719.14	732.63	753.24	704.33	722.53	774.24	738.7	0	729.18	703.49	0	754.84	730.95	717.17	766.23	740.87	747.13	748.95	760.63	738.69	754.56	715.76	716.36	750.28	750.47	0	764.17	694.74	728.17	708.03	720.92	0	712.74	703.17	736.15	742.39	729.02	743.31	754.71	723.75	767.19	736.63	708.65	0	726.62	707.21	699.68
4.207e+13	739.99	715.36	719	732.45	755.87	705.87	722.42	768.99	738.54	0	731.11	703.18	0	751.18	730.83	716.97	769.5	740.72	744.2	748.83	760.29	738.53	754.42	715.52	701.11	750.17	750.34	0	767.81	696.4	714.13	707.82	720.58	0	712.53	699.69	735.98	729.9	728.82	743.16	757.59	723.79	769.49	736.49	0	0	726.42	706.89	0
4.2128e+13	739.82	715.08	718.87	732.27	756.27	705.93	722.32	764.02	738.38	0	729.42	702.87	0	746.98	730.72	716.78	769.73	740.58	740.32	748.71	760.2	738.38	754.26	715.27	0	750.05	750.22	0	767.22	697.12	707.42	707.61	720.26	0	712.33	695.15	735.82	723.74	728.61	743.01	756.14	724.13	770.19	736.35	0	0	726.23	706.55	0
4.2186e+13	739.65	714.8	718.74	732.09	755.48	705.17	722.21	760.09	738.22	0	727.28	702.55	0	743.51	730.6	716.59	768.67	740.43	737.03	748.59	760.25	738.22	754.11	715.03	0	749.94	750.1	0	765.55	696.77	702.53	707.4	720.02	0	712.13	0	735.65	719.5	728.4	742.86	754.02	724.05	769.66	736.2	0	0	726.04	706.21	0
4.2245e+13	739.47	714.52	718.6	731.91	754.24	704.05	722.1	756.85	738.06	0	725.18	702.24	0	740.58	730.49	716.39	767.19	740.28	734.23	748.47	760.23	738.07	753.99	714.78	0	749.82	749.98	0	763.66	695.54	697.8	707.19	719.8	0	711.93	0	735.48	716.14	728.19	742.7	751.87	723.61	768.59	736.06	0	0	725.84	705.89	0
4.2303e+13	740.51	716.04	719.84	733.03	752.96	704.21	723.28	769.74	739.09	0	724.88	703.99	0	749.84	731.57	717.71	765.42	741.27	741.91	749.36	761.01	739.09	754.88	716.22	735.23	750.7	750.85	0	761.66	695.19	747.76	708.66	721.32	0	713.32	699.66	736.54	757.16	729.4	743.68	750.43	724.33	767.31	737.09	727.29	690.5	727.05	707.66	720.03
4.2361e+13	740.35	715.78	719.71	732.85	755.19	705.55	723.17	771.66	738.93	0	731.38	703.68	0	753.32	731.45	717.52	768.73	741.12	746.11	749.24	760.66	738.93	754.76	715.97	706.03	750.58	750.73	0	767.29	695.84	718.56	708.45	721	0	713.12	701.43	736.38	734.02	729.2	743.53	757.58	723.86	768.79	736.95	697.73	690.34	726.85	707.35	0
4.2419e+13	740.18	715.51	719.58	732.67	756.51	706.22	723.07	766.18	738.77	0	730.45	703.37	0	748.86	731.33	717.32	770.08	740.97	742.1	749.12	760.45	738.78	754.6	715.73	695.56	750.46	750.61	0	767.9	697.14	710.05	708.24	720.66	0	712.92	697.37	736.21	726.18	729	743.38	757.12	724.24	770.31	736.8	0	690.18	726.66	707.02	0
4.2477e+13	740.01	715.23	719.45	732.49	756.09	705.73	722.96	761.85	738.61	0	728.39	703.06	0	745.09	731.22	717.13	769.41	740.83	738.55	749	760.47	738.63	754.44	715.48	0	750.35	750.49	0	766.52	697.18	704.64	708.03	720.38	0	712.72	690.37	736.04	721.31	728.79	743.23	755.14	724.36	770.19	736.66	0	690.03	726.47	706.68	0
4.2535e+13	739.84	714.95	719.31	732.31	754.99	704.73	722.85	758.34	738.45	0	726.24	702.74	0	741.95	731.1	716.94	768.05	740.68	735.55	748.88	760.49	738.47	754.31	715.23	0	750.23	750.36	0	764.67	696.37	700	707.83	720.16	0	712.52	0	735.88	717.64	728.57	743.07	752.96	724.05	769.29	736.51	0	0	726.28	706.35	0
4.2593e+13	739.67	714.68	719.18	732.13	753.65	703.46	722.75	755.39	738.29	0	724.21	702.43	0	739.26	730.99	716.74	766.49	740.53	732.96	748.76	760.4	738.32	754.2	714.99	0	750.12	750.24	0	762.76	694.56	694.75	707.62	719.93	0	712.32	0	735.71	714.59	728.37	742.91	750.86	723.46	768.07	736.37	0	0	726.08	706.03	0
4.2651e+13	740.7	716.19	720.4	733.24	754.04	704.92	723.91	774.18	739.31	0	730.43	704.17	0	755.09	732.05	718.05	767.24	741.51	747.52	749.64	761.05	739.33	755.08	716.41	713.24	750.98	751.11	0	765.52	695.27	725.31	709.07	721.4	0	713.69	703.02	736.76	740.02	729.57	743.89	756.15	724.09	767.88	737.39	705.53	691.42	727.28	707.79	695.15
4.2709e+13	740.54	715.93	720.27	733.06	756.45	706.32	723.8	768.57	739.15	0	731.32	703.86	0	750.9	731.94	717.86	770.08	741.37	743.98	749.52	760.74	739.18	754.94	716.17	699.93	750.87	750.99	0	768.26	696.95	713.23	708.86	721.05	0	713.49	699.28	736.6	729.12	729.37	743.74	757.87	724.28	770.12	737.25	0	691.26	727.09	707.47	0
4.2768e+13	740.37	715.65	720.14	732.88	756.59	706.22	723.69	763.76	738.99	0	729.48	703.55	0	746.79	731.82	717.67	770.03	741.22	740.17	749.41	760.68	739.02	754.77	715.93	0	750.75	750.87	0	767.4	697.46	706.93	708.66	720.75	0	713.29	694.56	736.43	723.33	729.17	743.59	756.23	724.58	770.59	737.11	0	691.09	726.89	707.13	0
4.2826e+13	740.19	715.37	720.01	732.7	755.7	705.38	723.59	759.93	738.83	0	727.32	703.24	0	743.4	731.71	717.47	768.88	741.07	736.94	749.29	760.73	738.87	754.63	715.68	0	750.64	750.75	0	765.67	697	702.15	708.45	720.51	0	713.1	0	736.27	719.26	728.96	743.43	754.07	724.44	769.94	736.96	0	690.93	726.7	706.79	0
4.2884e+13	740.02	715.1	719.87	732.52	754.43	704.22	723.48	756.77	738.67	0	725.23	702.92	0	740.53	731.59	717.28	767.36	740.92	734.19	749.17	760.69	738.71	754.51	715.44	0	750.52	750.62	0	763.76	695.69	697.41	708.24	720.29	0	712.9	0	736.1	715.98	728.75	743.28	751.92	723.95	768.82	736.82	0	690.78	726.51	706.47	0
4.2942e+13	741.04	716.59	721.08	733.62	753.28	704.52	724.63	773.54	739.69	0	726.88	704.65	0	753.61	732.65	718.57	765.88	741.9	745.6	750.04	761.43	739.72	755.39	716.85	726.91	751.38	751.48	0	762.66	695.39	738.95	709.68	721.78	0	714.25	702.21	737.15	751.01	729.94	744.24	752.23	724.59	767.58	737.83	719.14	692.47	727.69	708.21	710.64
4.3e+13	740.88	716.34	720.95	733.45	755.92	706.15	724.52	771.19	739.53	0	731.81	704.34	0	753.04	732.53	718.38	769.53	741.75	745.92	749.92	761.07	739.56	755.26	716.61	704.56	751.26	751.36	0	768.03	696.55	717.29	709.47	721.45	0	714.06	701.15	736.98	732.87	729.75	744.09	758.13	724.3	769.54	737.69	695.46	692.31	727.5	707.9	0
4.3058e+13	740.72	716.06	720.82	733.27	756.91	706.61	724.41	765.85	739.37	0	730.53	704.03	0	748.62	732.42	718.19	770.46	741.6	741.9	749.8	760.91	739.41	755.1	716.37	694.32	751.15	751.24	0	768.15	697.6	709.47	709.27	721.12	0	713.86	697.05	736.81	725.67	729.54	743.94	757.24	724.71	770.78	737.54	0	692.15	727.31	707.57	0
4.3116e+13	740.55	715.79	720.69	733.09	756.35	706	724.31	761.65	739.21	0	728.42	703.72	0	744.94	732.3	718	769.64	741.46	738.42	749.68	760.94	739.26	754.95	716.12	0	751.03	751.12	0	766.64	697.49	704.28	709.06	720.86	0	713.66	0	736.65	721.02	729.33	743.79	755.18	724.75	770.5	737.4	0	692	727.12	707.23	0
4.3174e+13	740.37	715.51	720.55	732.91	755.19	704.95	724.2	758.22	739.05	0	726.28	703.41	0	741.86	732.19	717.81	768.23	741.31	735.48	749.57	760.95	739.11	754.82	715.88	0	750.92	751	0	764.77	696.61	699.69	708.86	720.64	0	713.46	0	736.48	717.46	729.12	743.63	753	724.4	769.54	737.26	0	691.84	726.93	706.9	0
4.3232e+13	741.38	716.99	721.74	734	753.93	705.16	725.33	754.56	740.05	0	723.87	705.12	0	738.25	733.23	719.08	766.41	742.28	731.97	750.43	761.77	740.1	755.69	717.28	844.85	751.77	751.85	0	762.31	696.76	856.38	710.27	722.14	0	714.8	0	737.52	765.01	730.31	744.58	750.2	725.21	768.34	738.26	836.05	693.49	728.1	708.63	826.26
4.329e+13	741.22	716.73	721.61	733.82	754.88	705.62	725.22	773.86	739.9	0	731.38	704.81	0	755.04	733.11	718.89	768.24	742.13	747.61	750.31	761.45	739.95	755.58	717.04	710.89	751.65	751.73	0	766.71	696.01	723.14	710.07	721.84	0	714.61	702.93	737.35	738.12	730.11	744.44	757.28	724.45	768.62	738.12	702.99	693.34	727.91	708.32	0
4.3349e+13	741.06	716.47	721.48	733.65	756.96	706.82	725.12	768.16	739.74	0	731.47	704.5	0	750.61	733	718.7	770.59	741.98	743.75	750.19	761.16	739.79	755.43	716.8	698.95	751.54	751.61	0	768.64	697.56	712.49	709.86	721.5	0	714.41	699.02	737.19	728.43	729.91	744.29	758.09	724.75	770.69	737.98	0	693.18	727.72	708	0
4.3407e+13	740.89	716.19	721.35	733.47	756.89	706.55	725.01	763.5	739.58	0	729.52	704.2	0	746.6	732.88	718.51	770.3	741.84	740	750.08	761.14	739.64	755.27	716.56	0	751.42	751.49	0	767.56	697.86	706.53	709.66	721.2	0	714.22	694	737.03	722.98	729.71	744.14	756.28	724.99	770.94	737.83	0	693.02	727.53	707.66	0
4.3465e+13	740.72	715.92	721.22	733.29	755.91	705.64	724.91	759.78	739.42	0	727.36	703.89	0	743.28	732.77	718.32	769.06	741.69	736.84	749.96	761.19	739.49	755.13	716.31	0	751.31	751.36	0	765.77	697.3	701.86	709.46	720.97	0	714.02	0	736.86	719.05	729.5	743.99	754.1	724.8	770.2	737.69	0	692.87	727.34	707.33	0
4.3523e+13	740.55	715.65	721.09	733.11	754.6	704.45	724.8	756.67	739.26	0	725.28	703.57	0	740.46	732.65	718.13	767.52	741.54	734.14	749.84	761.14	739.34	755.02	716.07	0	751.19	751.24	0	763.85	695.92	697.12	709.25	720.76	0	713.82	0	736.69	715.86	729.29	743.83	751.96	724.27	769.04	737.55	0	692.71	727.15	707.02	0
4.3581e+13	741.56	717.12	722.26	734.2	753.8	705.04	725.91	775.09	740.26	0	728.81	705.27	690.43	755.4	733.68	719.4	766.6	742.5	747.52	750.7	761.82	740.32	755.88	717.46	721.59	752.04	752.09	0	763.99	695.87	733.43	710.65	722.22	0	715.15	703.77	737.72	746.83	730.47	744.78	754.17	724.85	767.98	738.54	713.83	694.34	728.32	708.73	705.06
4.3639e+13	741.4	716.86	722.13	734.02	756.59	706.78	725.81	770.71	740.1	0	732.13	704.96	690.26	752.73	733.56	719.21	770.23	742.35	745.68	750.58	761.47	740.17	755.75	717.22	703.36	751.92	751.97	0	768.63	697.32	716.21	710.45	721.88	0	714.95	701	737.56	731.89	730.27	744.63	758.55	724.75	770.23	738.4	693.11	694.18	728.13	708.42	0
4.3697e+13	741.24	716.59	722	733.84	757.27	707.02	725.7	765.53	739.95	0	730.6	704.66	690.1	748.38	733.45	719.02	770.79	742.21	741.69	750.46	761.35	740.02	755.59	716.98	693.1	751.81	751.85	0	768.36	698.12	708.98	710.25	721.56	0	714.76	696.83	737.4	725.21	730.07	744.48	757.33	725.14	771.21	738.26	0	694.03	727.94	708.09	0
4.3755e+13	741.06	716.31	721.87	733.67	756.57	706.31	725.6	761.44	739.79	0	728.45	704.35	0	744.79	733.33	718.83	769.84	742.06	738.29	750.34	761.4	739.87	755.43	716.74	0	751.69	751.73	0	766.75	697.88	703.98	710.05	721.31	0	714.56	0	737.23	720.77	729.86	744.33	755.22	725.13	770.79	738.11	0	693.87	727.75	707.76	0
4.3813e+13	740.89	716.04	721.74	733.49	755.36	705.21	725.49	758.1	739.63	0	726.32	704.04	0	741.77	733.22	718.64	768.38	741.92	735.41	750.22	761.4	739.72	755.31	716.5	0	751.58	751.6	0	764.85	696.9	699.44	709.84	721.09	0	714.37	0	737.07	717.31	729.65	744.18	753.03	724.73	769.76	737.97	0	693.72	727.56	707.44	0
4.3872e+13	741.88	717.5	722.9	734.56	754.03	705.32	726.58	762.91	740.62	0	724.39	705.72	691.44	744.18	734.23	719.89	766.49	742.87	736.92	751.07	762.17	740.69	756.17	717.87	755.69	752.41	752.44	690.2	762.4	696.89	769.62	711.23	722.57	0	715.68	696.14	738.09	769.04	730.82	745.11	750.44	725.45	768.48	738.96	747.24	695.32	728.71	709.14	739.45
4.393e+13	741.73	717.25	722.77	734.39	755.69	706.37	726.48	773.42	740.46	0	732.11	705.42	691.27	754.84	734.12	719.7	769.18	742.72	747.53	750.95	761.83	740.54	756.05	717.63	709.01	752.3	752.32	0	767.73	696.89	721.37	711.03	722.26	0	715.49	702.87	737.92	736.55	730.63	744.97	758.17	724.82	769.38	738.81	700.96	695.16	728.52	708.83	0
4.3988e+13	741.57	716.98	722.64	734.21	757.41	707.34	726.37	767.76	740.3	0	731.59	705.11	691.11	750.32	734.01	719.52	771.03	742.58	743.5	750.84	761.58	740.39	755.9	717.39	698.1	752.18	752.2	0	768.94	698.21	711.86	710.83	721.92	0	715.29	698.88	737.76	727.83	730.43	744.82	758.25	725.21	771.21	738.67	0	695.01	728.34	708.51	0
4.4046e+13	741.4	716.71	722.51	734.03	757.15	706.93	726.27	763.24	740.15	0	729.56	704.81	690.95	746.4	733.89	719.33	770.53	742.43	739.83	750.72	761.59	740.24	755.74	717.16	0	752.07	752.08	0	767.68	698.35	706.19	710.62	721.64	0	715.1	693.52	737.6	722.66	730.22	744.67	756.32	725.39	771.27	738.53	0	694.85	728.15	708.18	0
4.4104e+13	741.23	716.43	722.38	733.86	756.09	705.95	726.16	759.62	739.99	0	727.39	704.5	690.78	743.16	733.78	719.14	769.22	742.28	736.74	750.6	761.63	740.09	755.61	716.92	0	751.95	751.96	0	765.85	697.67	701.62	710.42	721.42	0	714.91	0	737.43	718.86	730.01	744.52	754.13	725.14	770.44	738.39	0	694.7	727.96	707.85	0
4.4162e+13	741.06	716.17	722.25	733.68	754.75	704.72	726.06	756.58	739.83	0	725.32	704.19	690.62	740.39	733.66	718.95	767.65	742.14	734.08	750.48	761.56	739.94	755.5	716.67	0	751.84	751.84	0	763.92	696.24	696.9	710.22	721.21	0	714.71	0	737.27	715.75	729.81	744.36	751.99	724.57	769.23	738.25	0	694.55	727.77	707.54	0
4.422e+13	742.05	717.62	723.39	734.75	754.47	705.73	727.14	775.53	740.81	0	730.42	705.86	692.27	756.14	734.67	720.19	767.5	743.08	748.42	751.32	762.2	740.91	756.35	718.04	717.84	752.67	752.67	690.72	765.4	696.6	729.78	711.59	722.63	690.87	716.01	704.42	738.28	743.75	730.97	745.3	755.91	725.12	768.52	739.22	710.07	696.12	728.92	709.24	700.92
4.4278e+13	741.9	717.37	723.26	734.57	757.19	707.43	727.03	770.23	740.66	0	732.38	705.56	692.11	752.4	734.55	720	770.85	742.94	745.42	751.2	761.86	740.75	756.21	717.8	702.38	752.55	752.55	690.49	769.13	698.11	715.41	711.39	722.29	690.71	715.82	700.93	738.12	731.04	730.78	745.15	758.87	725.2	770.87	739.08	690.69	695.96	728.73	708.93	0
4.4336e+13	741.73	717.1	723.13	734.4	757.59	707.48	726.93	765.21	740.5	0	730.65	705.26	691.95	748.14	734.44	719.82	771.08	742.79	741.49	751.09	761.78	740.6	756.05	717.57	692.08	752.44	752.43	690.27	768.52	698.71	708.64	711.19	721.98	690.57	715.62	696.69	737.96	724.81	730.58	745.01	757.39	725.57	771.59	738.94	0	695.81	728.54	708.6	0
4.4395e+13	741.56	716.82	723	734.22	756.77	706.67	726.82	761.24	740.35	0	728.48	704.95	691.79	744.63	734.32	719.63	770.01	742.65	738.16	750.97	761.83	740.45	755.9	717.33	0	752.32	752.31	690.04	766.83	698.34	703.8	710.99	721.74	690.42	715.43	0	737.79	720.55	730.37	744.85	755.23	725.49	771.05	738.8	0	695.66	728.35	708.27	0
4.4453e+13	741.39	716.55	722.87	734.04	755.52	705.53	726.72	757.97	740.19	0	726.36	704.65	691.62	741.68	734.21	719.44	768.51	742.5	735.33	750.85	761.82	740.3	755.78	717.09	0	752.21	752.19	0	764.91	697.28	699.31	710.79	721.53	690.27	715.24	0	737.63	717.19	730.16	744.7	753.05	725.04	769.96	738.66	0	695.5	728.16	707.95	0
4.4511e+13	742.37	717.99	724	735.1	754.16	705.63	727.78	770.63	741.16	0	725.94	706.3	693.24	750.81	735.2	720.67	766.67	743.44	742.9	751.69	762.55	741.26	756.63	718.44	737.92	753.03	753.01	691.48	762.83	697.22	749.03	712.14	722.99	691.89	716.52	701.1	738.63	759.07	731.31	745.62	751.5	725.68	768.62	739.62	729.68	697.04	729.3	709.64	721.34
4.4569e+13	742.22	717.74	723.87	734.93	756.46	707.16	727.68	772.92	741	0	732.66	706	693.08	754.56	735.09	720.48	770.04	743.29	747.35	751.57	762.2	741.11	756.51	718.2	707.52	752.91	752.89	691.24	768.57	697.81	719.64	711.94	722.67	691.74	716.33	702.86	738.47	735.24	731.12	745.48	758.84	725.23	770.13	739.48	699.26	696.89	729.11	709.33	0
4.4627e+13	742.06	717.48	723.74	734.75	757.81	707.86	727.58	767.37	740.85	0	731.7	705.7	692.92	750.03	734.97	720.3	771.41	743.14	743.26	751.45	761.99	740.96	756.36	717.97	697.35	752.8	752.77	691.01	769.19	698.89	711.15	711.75	722.33	691.58	716.14	698.8	738.31	727.29	730.92	745.33	758.36	725.65	771.68	739.34	0	696.74	728.92	709.01	0
4.4685e+13	741.89	717.2	723.61	734.58	757.38	707.31	727.47	762.99	740.69	0	729.59	705.4	692.76	746.21	734.86	720.11	770.73	743	739.67	751.33	762.02	740.81	756.2	717.73	0	752.69	752.65	690.78	767.78	698.86	705.79	711.55	722.07	691.44	715.95	693.13	738.15	722.37	730.72	745.18	756.34	725.78	771.56	739.2	0	696.59	728.74	708.68	0
4.4743e+13	741.71	716.93	723.49	734.4	756.25	706.27	727.37	759.45	740.54	0	727.43	705.1	692.6	743.03	734.75	719.92	769.36	742.86	736.64	751.22	762.05	740.66	756.07	717.49	0	752.57	752.53	690.56	765.91	698.07	701.33	711.35	721.85	691.29	715.76	0	737.98	718.69	730.51	745.03	754.13	725.47	770.65	739.06	0	696.44	728.55	708.36	0
4.4801e+13	741.55	716.67	723.36	734.22	754.89	705	727.26	756.48	740.38	0	725.37	704.79	692.44	740.32	734.63	719.74	767.77	742.71	734.03	751.1	761.96	740.51	755.96	717.25	0	752.46	752.41	690.33	763.98	696.57	696.65	711.15	721.64	691.13	715.56	0	737.82	715.64	730.31	744.88	752.01	724.87	769.41	738.92	0	696.29	728.36	708.06	0
4.4859e+13	742.53	718.11	724.47	735.28	755.25	706.49	728.31	775.43	741.34	0	731.69	706.44	694.03	756.34	735.61	720.95	768.48	743.64	748.78	751.93	762.56	741.47	756.8	718.6	715.01	753.27	753.22	692.04	766.73	697.41	726.41	712.49	723.04	692.73	716.83	704.7	738.82	741.35	731.46	745.8	757.34	725.43	769.16	739.88	707.19	697.8	729.49	709.74	696.97
4.4918e+13	742.37	717.85	724.34	735.1	757.72	708.01	728.21	769.76	741.19	0	732.58	706.14	693.87	752.07	735.5	720.77	771.38	743.49	745.16	751.81	762.24	741.32	756.66	718.36	701.52	753.16	753.1	691.78	769.53	698.86	714.35	712.29	722.7	692.58	716.64	700.85	738.65	730.26	731.26	745.65	759.1	725.66	771.46	739.74	0	697.65	729.3	709.43	0
4.4976e+13	742.21	717.58	724.21	734.93	757.86	707.87	728.1	764.9	741.04	0	730.7	705.84	693.71	747.9	735.38	720.58	771.33	743.35	741.29	751.69	762.2	741.17	756.49	718.13	691.1	753.04	752.99	691.53	768.66	699.26	708.09	712.09	722.4	692.43	716.45	696.54	738.49	724.42	731.06	745.51	757.42	725.98	771.93	739.6	0	697.5	729.12	709.1	0
4.5034e+13	742.04	717.31	724.09	734.75	756.95	706.98	728	761.04	740.88	0	728.51	705.54	693.55	744.48	735.27	720.4	770.16	743.21	738.03	751.57	762.25	741.02	756.35	717.89	0	752.93	752.87	691.3	766.9	698.76	703.43	711.9	722.17	692.29	716.26	0	738.33	720.31	730.86	745.35	755.23	725.85	771.28	739.46	0	697.35	728.93	708.78	0
4.5092e+13	741.87	717.05	723.96	734.58	755.65	705.8	727.89	757.84	740.72	0	726.4	705.24	693.39	741.58	735.16	720.21	768.63	743.06	735.25	751.46	762.22	740.86	756.24	717.65	0	752.81	752.74	691.07	764.97	697.61	699.02	711.7	721.97	692.14	716.07	0	738.17	717.04	730.65	745.2	753.06	725.35	770.14	739.32	0	697.2	728.74	708.47	0
4.515e+13	742.84	718.47	725.06	735.62	754.44	706.03	728.93	774.61	741.68	0	728	706.87	694.95	754.72	736.13	721.41	767.07	743.98	746.73	752.28	762.91	741.81	757.08	718.99	729.34	753.62	753.55	692.76	763.77	697.61	740.22	713.02	723.39	693.7	717.33	704.21	739.16	752.65	731.79	746.11	753.28	725.92	768.84	740.27	721.39	698.69	729.86	710.13	712.64
4.5208e+13	742.68	718.22	724.93	735.45	757.16	707.86	728.83	772.4	741.52	0	733.08	706.57	694.8	754.23	736.01	721.23	770.79	743.84	747.11	752.16	762.55	741.66	756.95	718.75	706.26	753.51	753.43	692.54	769.26	698.65	718.47	712.82	723.07	693.56	717.14	702.83	739	734.07	731.6	745.97	759.34	725.65	770.83	740.13	697.69	698.54	729.68	709.83	0
4.5266e+13	742.52	717.96	724.8	735.27	758.17	708.33	728.72	766.99	741.37	0	731.77	706.28	694.64	749.74	735.9	721.04	771.74	743.69	743.02	752.04	762.39	741.51	756.79	718.52	696.66	753.39	753.32	692.31	769.39	699.53	710.67	712.63	722.74	693.41	716.95	698.75	738.84	726.77	731.4	745.82	758.43	726.09	772.1	739.99	0	698.39	729.49	709.51	0
4.5324e+13	742.35	717.69	724.67	735.1	757.58	707.67	728.62	762.74	741.22	0	729.62	705.98	694.48	746.02	735.79	720.86	770.91	743.55	739.51	751.92	762.43	741.36	756.64	718.28	0	753.28	753.2	692.09	767.86	699.35	705.55	712.43	722.49	693.26	716.76	692.79	738.67	722.09	731.2	745.67	756.34	726.16	771.82	739.85	0	698.24	729.3	709.19	0
4.5382e+13	742.18	717.42	724.55	734.92	756.4	706.58	728.51	759.29	741.06	0	727.45	705.68	694.32	742.91	735.67	720.68	769.48	743.4	736.54	751.81	762.45	741.21	756.51	718.05	0	753.17	753.08	691.83	765.96	698.48	701.17	712.24	722.28	693.11	716.57	0	738.51	718.53	730.99	745.52	754.13	725.79	770.84	739.71	0	698.09	729.12	708.87	0
4.544e+13	743.14	718.83	725.63	735.96	755.08	706.68	729.54	755.26	742.01	0	724.96	707.3	695.86	739.05	736.63	721.86	767.6	744.32	732.82	752.62	763.23	742.15	757.34	719.37	859.84	753.96	753.88	693.48	763.45	698.86	865.97	713.54	723.73	694.65	717.81	0	739.49	763.35	732.11	746.42	751.27	726.53	769.59	740.65	851.88	699.55	730.23	710.52	842.87
4.5499e+13	742.99	718.58	725.5	735.79	756.05	707.32	729.43	775.07	741.85	0	732.65	707	695.7	756.25	736.52	721.68	769.45	744.17	748.83	752.5	762.9	742	757.23	719.14	712.72	753.85	753.76	693.25	767.89	698.32	724.33	713.35	723.43	694.5	717.62	704.7	739.33	739.42	731.92	746.28	758.45	725.77	769.87	740.51	704.86	699.41	730.04	710.23	692.61
4.5557e+13	742.83	718.33	725.37	735.61	758.19	708.61	729.33	769.3	741.7	0	732.72	706.71	695.54	751.73	736.4	721.5	771.85	744.03	744.89	752.39	762.62	741.85	757.08	718.9	700.72	753.74	753.64	693.02	769.86	699.65	713.72	713.15	723.09	694.36	717.44	700.74	739.17	729.58	731.73	746.14	759.27	726.12	771.98	740.37	0	699.26	729.86	709.92	0
4.5615e+13	742.67	718.06	725.25	735.44	758.11	708.31	729.23	764.59	741.55	0	730.73	706.42	695.38	747.67	736.29	721.32	771.55	743.89	741.09	752.27	762.6	741.71	756.92	718.67	690.19	753.62	753.52	692.8	768.76	699.85	707.8	712.96	722.81	694.21	717.25	696.38	739.01	724.08	731.53	745.99	757.43	726.38	772.24	740.23	0	699.11	729.67	709.6	0
4.5673e+13	742.5	717.79	725.12	735.26	757.11	707.35	729.12	760.84	741.39	0	728.54	706.12	695.23	744.32	736.18	721.13	770.29	743.74	737.9	752.15	762.66	741.56	756.78	718.44	0	753.51	753.4	692.57	766.95	699.23	703.27	712.76	722.59	694.06	717.06	0	738.85	720.12	731.32	745.83	755.22	726.19	771.48	740.09	0	698.96	729.49	709.28	0
4.5731e+13	742.33	717.53	724.99	735.09	755.78	706.12	729.02	757.71	741.24	0	726.44	705.82	695.07	741.48	736.07	720.95	768.73	743.6	735.18	752.04	762.61	741.41	756.68	718.2	0	753.4	753.28	692.35	765.01	697.99	698.9	712.57	722.39	693.92	716.87	0	738.69	716.93	731.12	745.68	753.06	725.65	770.31	739.95	0	698.81	729.3	708.98	0
4.5789e+13	743.29	718.94	726.06	736.12	754.91	706.67	730.03	776.22	742.18	0	729.99	707.43	696.58	756.56	737.01	722.13	767.75	744.51	748.7	752.84	763.25	742.34	757.5	719.52	722.8	754.19	754.08	693.98	765.07	698.2	734.32	713.86	723.79	695.43	718.1	704.37	739.66	748.35	732.25	746.58	755.22	726.16	769.19	740.88	715.56	700.25	730.4	710.62	707.04
4.5847e+13	743.14	718.69	725.94	735.95	757.79	708.55	729.92	771.86	742.03	0	733.4	707.14	696.42	753.87	736.9	721.94	771.46	744.36	746.84	752.72	762.9	742.19	757.37	719.28	704.5	754.07	753.96	693.75	769.83	699.4	717.19	713.67	723.46	695.28	717.91	702.1	739.5	733.1	732.06	746.44	759.72	726.09	771.48	740.74	695.56	700.1	730.22	710.32	0
4.5905e+13	742.97	718.43	725.81	735.77	758.48	708.77	729.82	766.62	741.87	0	731.83	706.85	696.27	749.46	736.79	721.76	772.03	744.22	742.79	752.61	762.78	742.04	757.21	719.05	695.2	753.96	753.84	693.51	769.55	700.03	710.02	713.47	723.14	695.14	717.73	698.18	739.34	726.33	731.86	746.3	758.48	726.52	772.48	740.6	0	699.96	730.03	710	0
4.5963e+13	742.8	718.16	725.68	735.6	757.76	708	729.72	762.5	741.72	0	729.65	706.55	696.11	745.83	736.67	721.58	771.06	744.08	739.35	752.49	762.83	741.89	757.06	718.82	0	753.85	753.72	693.28	767.92	699.7	705.1	713.28	722.9	694.99	717.54	691.76	739.18	721.86	731.65	746.15	756.33	726.52	772.05	740.46	0	699.81	729.85	709.68	0
4.6022e+13	742.64	717.9	725.56	735.43	756.53	706.85	729.61	759.13	741.56	0	727.49	706.26	695.96	742.79	736.56	721.4	769.58	743.93	736.45	752.38	762.84	741.74	756.94	718.59	0	753.73	753.6	693.05	766	698.72	700.78	713.09	722.7	694.85	717.35	0	739.02	718.39	731.45	745.99	754.12	726.11	771.01	740.33	0	699.66	729.67	709.38	0
4.608e+13	743.58	719.29	726.62	736.45	755.13	706.82	730.61	763.37	742.5	0	725.45	707.85	697.44	744.78	737.5	722.56	767.64	744.83	737.61	753.17	763.58	742.67	757.76	719.89	758.72	754.52	754.39	694.67	763.48	698.88	771.79	714.36	724.13	696.33	718.57	695.24	739.99	771.39	732.56	746.88	751.44	726.76	769.68	741.25	750.79	701.08	730.76	711.01	743.28
4.6138e+13	743.43	719.05	726.49	736.27	756.84	708.04	730.51	774.58	742.35	0	733.38	707.56	697.29	756.01	737.38	722.38	770.35	744.69	748.72	753.06	763.23	742.52	757.65	719.66	709.96	754.41	754.27	694.45	768.87	698.97	722.4	714.17	723.82	696.19	718.38	703.79	739.83	737.81	732.37	746.74	759.3	726.14	770.59	741.11	702.36	700.93	730.57	710.72	0
4.6196e+13	743.27	718.79	726.36	736.1	758.6	709.06	730.4	768.86	742.19	0	732.84	707.27	697.13	751.41	737.27	722.2	772.24	744.55	744.62	752.94	762.98	742.37	757.49	719.43	699.27	754.29	754.15	694.23	770.12	700.13	712.89	713.98	723.48	696.04	718.2	700.02	739.67	728.96	732.18	746.6	759.39	726.57	772.46	740.97	0	700.78	730.39	710.41	0
4.6254e+13	743.11	718.53	726.24	735.93	758.32	708.6	730.3	764.3	742.04	0	730.76	706.98	696.98	747.44	737.16	722.02	771.73	744.4	740.9	752.83	763	742.22	757.33	719.2	0	754.18	754.04	694	768.84	700.15	707.26	713.79	723.21	695.9	718.01	695.51	739.51	723.75	731.98	746.45	757.43	726.78	772.51	740.83	0	700.64	730.21	710.09	0
4.6312e+13	742.94	718.26	726.11	735.76	757.25	707.57	730.2	760.64	741.89	0	728.57	706.69	696.82	744.17	737.05	721.84	770.41	744.26	737.78	752.71	763.04	742.08	757.2	718.97	0	754.07	753.92	693.77	766.98	699.44	702.83	713.6	723.01	695.75	717.83	0	739.35	719.93	731.78	746.3	755.2	726.52	771.67	740.69	0	700.49	730.02	709.78	0
4.637e+13	742.77	718.01	725.99	735.58	755.89	706.31	730.09	757.58	741.73	0	726.48	706.39	696.67	741.39	736.93	721.66	768.82	744.12	735.11	752.59	762.98	741.93	757.1	718.73	0	753.95	753.8	693.54	765.04	698.1	698.44	713.4	722.81	695.61	717.64	0	739.18	716.81	731.58	746.15	753.05	725.95	770.45	740.56	0	700.35	729.84	709.48	0
4.6428e+13	743.72	719.4	727.03	736.6	755.56	707.26	731.08	776.66	742.66	0	731.64	707.98	698.13	757.3	737.86	722.81	768.61	745.01	749.61	753.39	763.57	742.85	757.91	720.03	718.68	754.73	754.58	695.13	766.46	698.57	730.3	714.67	724.18	697.07	718.85	704.9	740.15	745.15	732.69	747.04	756.96	726.42	769.68	741.47	711.19	701.74	730.92	711.11	702.51
4.6486e+13	743.57	719.15	726.91	736.43	758.35	709.05	730.97	771.34	742.51	0	733.64	707.69	697.97	753.51	737.75	722.63	772.03	744.87	746.56	753.27	763.23	742.7	757.77	719.8	703.24	754.62	754.46	694.9	770.28	699.91	716.1	714.48	723.84	696.92	718.66	701.77	739.99	732.19	732.5	746.89	760	726.54	772.08	741.33	692.97	701.59	730.74	710.81	0
4.6545e+13	743.41	718.89	726.78	736.26	758.75	709.06	730.87	766.26	742.36	0	731.87	707.4	697.82	749.19	737.64	722.45	772.27	744.72	742.57	753.15	763.16	742.55	757.61	719.57	693.9	754.51	754.35	694.68	769.67	700.38	709.43	714.29	723.53	696.78	718.47	697.8	739.83	725.89	732.3	746.75	758.49	726.94	772.81	741.2	0	701.45	730.56	710.49	0
4.6603e+13	743.24	718.62	726.65	736.08	757.92	708.2	730.77	762.26	742.2	0	729.66	707.11	697.67	745.64	737.52	722.27	771.18	744.58	739.2	753.04	763.22	742.4	757.46	719.34	0	754.39	754.23	694.46	767.96	699.93	704.69	714.09	723.31	696.64	718.29	690.84	739.67	721.59	732.1	746.6	756.3	726.87	772.26	741.06	0	701.3	730.38	710.18	0
4.6661e+13	743.07	718.37	726.53	735.91	756.64	707.02	730.66	758.96	742.05	0	727.51	706.82	697.52	742.67	737.41	722.09	769.67	744.44	736.35	752.92	763.21	742.25	757.35	719.11	0	754.28	754.11	694.24	766.02	698.89	700.42	713.9	723.12	696.5	718.1	0	739.51	718.22	731.9	746.45	754.1	726.41	771.16	740.92	0	701.16	730.19	709.88	0
4.6719e+13	744.01	719.75	727.56	736.92	755.22	706.97	731.64	771.34	742.97	0	726.98	708.39	698.95	751.63	738.33	723.24	767.76	745.33	743.78	753.71	763.9	743.17	758.16	720.4	739.12	755.05	754.88	695.81	763.85	698.92	750.77	715.15	724.52	697.93	719.3	700.89	740.46	760.97	733	747.33	752.44	726.98	769.77	741.83	731.25	702.53	731.27	711.49	723.39
4.6777e+13	743.86	719.5	727.44	736.75	757.57	708.64	731.53	774.03	742.82	0	733.91	708.11	698.8	755.68	738.21	723.06	771.17	745.18	748.51	753.59	763.54	743.02	758.04	720.17	708.23	754.94	754.77	695.58	769.68	699.5	720.54	714.96	724.2	697.79	719.11	703.56	740.3	736.41	732.81	747.19	759.94	726.53	771.29	741.69	700.26	702.38	731.09	711.2	0
4.6835e+13	743.7	719.25	727.31	736.58	758.96	709.37	731.43	768.42	742.67	0	732.91	707.82	698.64	751.08	738.1	722.88	772.58	745.04	744.35	753.47	763.34	742.87	757.89	719.94	698.29	754.83	754.65	695.36	770.32	700.48	712.02	714.77	723.87	697.64	718.93	699.68	740.15	728.36	732.62	747.04	759.46	727	772.88	741.55	0	702.24	730.9	710.89	0
4.6893e+13	743.53	718.98	727.19	736.41	758.51	708.79	731.33	764	742.52	0	730.77	707.53	698.49	747.22	737.99	722.7	771.89	744.9	740.72	753.36	763.38	742.72	757.73	719.71	0	754.71	754.53	695.13	768.9	700.36	706.71	714.58	723.61	697.5	718.75	694.9	739.99	723.41	732.42	746.9	757.41	727.14	772.76	741.41	0	702.1	730.72	710.57	0
4.6951e+13	743.36	718.72	727.06	736.23	757.37	707.71	731.22	760.44	742.36	0	728.57	707.24	698.34	744.02	737.88	722.52	770.5	744.76	737.66	753.24	763.41	742.58	757.6	719.48	0	754.6	754.41	694.91	767	699.58	702.38	714.39	723.42	697.36	718.56	0	739.83	719.71	732.22	746.74	755.17	726.83	771.83	741.28	0	701.95	730.54	710.26	0
4.7009e+13	743.2	718.47	726.94	736.06	755.98	706.42	731.12	757.44	742.21	0	726.49	706.95	698.19	741.29	737.77	722.34	768.89	744.61	735.03	753.13	763.33	742.43	757.5	719.25	0	754.49	754.29	694.69	765.05	698.19	697.99	714.21	723.21	697.22	718.38	0	739.67	716.66	732.02	746.59	753.03	726.22	770.58	741.14	0	701.81	730.36	709.97	0
4.7068e+13	744.14	719.85	727.96	737.06	756.31	707.87	732.08	776.54	743.12	690.52	732.89	708.51	699.6	757.48	738.67	723.47	769.56	745.49	749.95	753.91	763.88	743.33	758.3	720.53	715.6	755.25	755.06	696.24	767.77	699.05	727.35	715.44	724.55	698.63	719.56	705.13	740.62	742.62	733.12	747.47	758.38	726.7	770.28	742.04	708.07	703.16	731.43	711.58	698.75
4.7126e+13	743.99	719.6	727.83	736.89	758.84	709.47	731.98	770.82	742.97	690.51	733.79	708.23	699.45	753.14	738.56	723.3	772.52	745.35	746.26	753.79	763.56	743.19	758.16	720.3	702.2	755.14	754.95	696.02	770.64	700.42	715.18	715.25	724.21	698.49	719.38	701.54	740.46	731.35	732.93	747.33	760.19	726.98	772.62	741.9	690.49	703.01	731.25	711.27	0
4.7184e+13	743.82	719.34	727.71	736.72	758.98	709.31	731.88	765.91	742.82	690.5	731.87	707.94	699.3	748.92	738.45	723.12	772.48	745.21	742.34	753.68	763.53	743.04	758	720.08	692.65	755.03	754.83	695.8	769.76	700.7	708.93	715.07	723.92	698.35	719.19	697.52	740.3	725.45	732.73	747.19	758.49	727.32	773.11	741.77	0	702.87	731.06	710.96	0
4.7242e+13	743.65	719.08	727.58	736.55	758.05	708.38	731.77	762.02	742.67	690.5	729.65	707.65	699.15	745.46	738.34	722.94	771.29	745.07	739.05	753.56	763.59	742.89	757.86	719.85	0	754.92	754.71	695.58	767.98	700.16	704.35	714.88	723.71	698.2	719.01	690.06	740.14	721.32	732.53	747.04	756.27	727.19	772.45	741.63	0	702.73	730.88	710.64	0
4.73e+13	743.49	718.82	727.46	736.38	756.74	707.16	731.67	758.8	742.52	690.49	727.51	707.36	699	742.55	738.23	722.76	769.74	744.93	736.25	753.45	763.56	742.75	757.75	719.62	0	754.81	754.59	695.36	766.03	699.08	700.11	714.69	723.51	698.06	718.83	0	739.98	718.03	732.33	746.89	754.07	726.68	771.3	741.49	0	702.59	730.7	710.35	0
[truncated: 451 more columns]
