# Supplementary material for: Determining the current size and state of subvolcanic magma reservoirs
Source: Nat Commun. 2020 Nov 5;11:5477. doi: 10.1038/s41467-020-19084-2 (PMC7644707; doi:10.1038/s41467-020-19084-2)
Supplement: Supplementary file 5 — Supplementary Data 2 [file 41467_2020_19084_MOESM5_ESM.zip › Supplementary data/Tt15_st_MU_rad10_0.0091.txt]

4.5566e+10	0	0	0	0	0	0	0	0	0	0	0	0	0	0	0	0	0	0	0	0	0	0	0	0	0	0	0	0	0	0	0	0	0	0	0	0	0	0	0	0	0	0	0	0	0	0	0	0	0
9.1132e+10	0	0	0	0	0	0	0	0	0	0	0	0	0	0	0	0	0	0	0	0	0	0	0	0	0	0	0	0	0	0	0	0	0	0	0	0	0	0	0	0	0	0	0	0	0	0	0	0	0
1.367e+11	0	0	0	0	0	0	0	0	0	0	0	0	0	0	0	0	0	0	0	0	0	0	0	0	0	0	0	0	0	0	0	0	0	0	0	0	0	0	0	0	0	0	0	0	0	0	0	0	0
1.8226e+11	0	0	0	0	0	0	0	0	0	0	0	0	0	0	0	0	0	0	0	0	0	0	0	0	0	0	0	0	0	0	0	0	0	0	0	0	0	0	0	0	0	0	0	0	0	0	0	0	0
2.2783e+11	0	0	0	0	0	0	0	0	0	0	0	0	0	0	0	0	0	0	0	0	0	0	0	0	0	0	0	0	0	0	0	0	0	0	0	0	0	0	0	0	0	0	0	0	0	0	0	0	0
2.734e+11	0	0	0	0	0	0	0	0	0	0	0	0	0	0	0	0	0	0	0	0	0	0	0	0	0	0	0	0	0	0	0	0	0	0	0	0	0	0	0	0	0	0	0	0	0	0	0	0	0
3.1896e+11	0	0	0	0	0	0	0	0	0	0	0	0	0	0	0	0	0	0	0	0	0	0	0	0	0	0	0	0	0	0	0	0	0	0	0	0	0	0	0	0	0	0	0	0	0	0	0	0	0
3.6453e+11	0	0	0	0	0	0	0	0	0	0	0	0	0	0	0	0	0	0	0	0	0	0	0	0	0	0	0	0	0	0	0	0	0	0	0	0	0	0	0	0	0	0	0	0	0	0	0	0	0
4.1009e+11	0	0	0	0	0	0	0	0	0	0	0	0	0	0	0	0	0	0	0	0	0	0	0	0	0	0	0	0	0	0	0	0	0	0	0	0	0	0	0	0	0	0	0	0	0	0	0	0	0
4.5566e+11	0	0	0	0	0	0	0	0	0	0	0	0	0	0	0	0	0	0	0	0	0	0	0	0	0	0	0	0	0	0	0	0	0	0	0	0	0	0	0	0	0	0	0	0	0	0	0	0	0
5.0123e+11	0	0	0	0	0	0	0	0	0	0	0	0	0	0	0	0	0	0	0	0	0	0	0	0	0	0	0	0	0	0	0	0	0	0	0	0	0	0	0	0	0	0	0	0	0	0	0	0	0
5.4679e+11	0	0	0	0	0	0	0	0	0	0	0	0	0	0	0	0	0	0	0	0	0	0	0	0	0	0	0	0	0	0	0	0	0	0	0	0	0	0	0	0	0	0	0	0	0	0	0	0	0
5.9236e+11	0	0	0	0	0	0	0	0	0	0	0	0	0	0	0	0	0	0	0	0	0	0	0	0	0	0	0	0	0	0	0	0	0	0	0	0	0	0	0	0	0	0	0	0	0	0	0	0	0
6.3792e+11	0	0	0	0	0	0	0	0	0	0	0	0	0	0	0	0	0	0	0	0	0	0	0	0	0	0	0	0	0	0	0	0	0	0	0	0	0	0	0	0	0	0	0	0	0	0	0	0	0
6.8349e+11	0	0	0	0	0	0	0	0	0	0	0	0	0	0	0	0	0	0	0	0	0	0	0	0	0	0	0	0	0	0	0	0	0	0	0	0	0	0	0	0	0	0	0	0	0	0	0	0	0
7.2905e+11	0	0	0	0	0	0	0	0	0	0	0	0	0	0	0	0	0	0	0	0	0	0	0	0	0	0	0	0	0	0	0	0	0	0	0	0	0	0	0	0	0	0	0	0	0	0	0	0	0
7.7462e+11	0	0	0	0	0	0	0	0	0	0	0	0	0	0	0	0	0	0	0	0	0	0	0	0	0	0	0	0	0	0	0	0	0	0	0	0	0	0	0	0	0	0	0	0	0	0	0	0	0
8.2019e+11	0	0	0	0	0	0	0	0	0	0	0	0	0	0	0	0	0	0	0	0	0	0	0	0	0	0	0	0	0	0	0	0	0	0	0	0	0	0	0	0	0	0	0	0	0	0	0	0	0
8.6575e+11	0	0	0	0	0	0	0	0	0	0	0	0	0	0	0	0	0	0	0	0	0	0	0	0	0	0	0	0	0	0	0	0	0	0	0	0	0	0	0	0	0	0	0	0	0	0	0	0	0
9.1132e+11	0	0	0	0	0	0	0	0	0	0	0	0	0	0	0	0	0	0	0	0	0	0	0	0	0	0	0	0	0	0	0	0	0	0	0	0	0	0	0	0	0	0	0	0	0	0	0	0	0
9.5688e+11	0	0	0	0	0	0	0	0	0	0	0	0	0	0	0	0	0	0	0	0	0	0	0	0	0	0	0	0	0	0	0	0	0	0	0	0	0	0	0	0	0	0	0	0	0	0	0	0	0
1.0025e+12	0	0	0	0	0	0	0	0	0	0	0	0	0	0	0	0	0	0	0	0	0	0	0	0	0	0	0	0	0	0	0	0	0	0	0	0	0	0	0	0	0	0	0	0	0	0	0	0	0
1.048e+12	0	0	0	0	0	0	0	0	0	0	0	0	0	0	0	0	0	0	0	0	0	0	0	0	0	0	0	0	0	0	0	0	0	0	0	0	0	0	0	0	0	0	0	0	0	0	0	0	0
1.0936e+12	0	0	0	0	0	0	0	0	0	0	0	0	0	0	0	0	0	0	0	0	0	0	0	0	0	0	0	0	0	0	0	0	0	0	0	0	0	0	0	0	0	0	0	0	0	0	0	0	0
1.1391e+12	0	0	0	0	0	0	0	0	0	0	0	0	0	0	0	0	0	0	0	0	0	0	0	0	0	0	0	0	0	0	0	0	0	0	0	0	0	0	0	0	0	0	0	0	0	0	0	0	0
1.1847e+12	0	0	0	0	0	0	0	0	0	0	0	0	0	0	0	0	0	0	0	0	0	0	0	0	0	0	0	0	0	0	0	0	0	0	0	0	0	0	0	0	0	0	0	0	0	0	0	0	0
1.2303e+12	0	0	0	0	0	0	0	0	0	0	0	0	0	0	0	0	0	0	0	0	0	0	0	0	0	0	0	0	0	0	0	0	0	0	0	0	0	0	0	0	0	0	0	0	0	0	0	0	0
1.2758e+12	0	0	0	0	0	0	0	0	0	0	0	0	0	0	0	0	0	0	0	0	0	0	0	0	0	0	0	0	0	0	0	0	0	0	0	0	0	0	0	0	0	0	0	0	0	0	0	0	0
1.3214e+12	0	0	0	0	0	0	0	0	0	0	0	0	0	0	0	0	0	0	0	0	0	0	0	0	0	0	0	0	0	0	0	0	0	0	0	0	0	0	0	0	0	0	0	0	0	0	0	0	0
1.367e+12	0	0	0	0	0	0	0	0	0	0	0	0	0	0	0	0	0	0	0	0	0	0	0	0	0	0	0	0	0	0	0	0	0	0	0	0	0	0	0	0	0	0	0	0	0	0	0	0	0
1.4125e+12	0	0	0	0	0	0	0	0	0	0	0	0	0	0	0	0	0	0	0	0	0	0	0	0	0	0	0	0	0	0	0	0	0	0	0	0	0	0	0	0	0	0	0	0	0	0	0	0	0
1.4581e+12	0	0	0	0	0	0	0	0	0	0	0	0	0	0	0	0	0	0	0	0	0	0	0	0	0	0	0	0	0	0	0	0	0	0	0	0	0	0	0	0	0	0	0	0	0	0	0	0	0
1.5037e+12	0	0	0	0	0	0	0	0	0	0	0	0	0	0	0	0	0	0	0	0	0	0	0	0	0	0	0	0	0	0	0	0	0	0	0	0	0	0	0	0	0	0	0	0	0	0	0	0	0
1.5492e+12	0	0	0	0	0	0	0	0	0	0	0	0	0	0	0	0	0	0	0	0	0	0	0	0	0	0	0	0	0	0	0	0	0	0	0	0	0	0	0	0	0	0	0	0	0	0	0	0	0
1.5948e+12	0	0	0	0	0	0	0	0	0	0	0	0	0	0	0	0	0	0	0	0	0	0	0	0	0	0	0	0	0	0	0	0	0	0	0	0	0	0	0	0	0	0	0	0	0	0	0	0	0
1.6404e+12	0	0	0	0	0	0	0	0	0	0	0	0	0	0	0	0	0	0	0	0	0	0	0	0	0	0	0	0	0	0	0	0	0	0	0	0	0	0	0	0	0	0	0	0	0	0	0	0	0
1.6859e+12	0	0	0	0	0	0	0	0	0	0	0	0	0	0	0	0	0	0	0	0	0	0	0	0	0	0	0	0	0	0	0	0	0	0	0	0	0	0	0	0	0	0	0	0	0	0	0	0	0
1.7315e+12	0	0	0	0	0	0	0	0	0	0	0	0	0	0	0	0	0	0	0	0	0	0	0	0	0	0	0	0	0	0	0	0	0	0	0	0	0	0	0	0	0	0	0	0	0	0	0	0	0
1.7771e+12	0	0	0	0	0	0	0	0	0	0	0	0	0	0	0	0	0	0	0	0	0	0	0	0	0	0	0	0	0	0	0	0	0	0	0	0	0	0	0	0	0	0	0	0	0	0	0	0	0
1.8226e+12	0	0	0	0	0	0	0	0	0	0	710.09	0	0	0	0	0	0	0	0	0	0	0	0	0	0	0	0	0	0	0	0	0	0	0	0	0	0	0	0	0	0	0	0	0	0	0	0	0	0
1.8682e+12	0	0	0	0	0	0	0	0	0	0	0	0	0	0	0	0	0	0	0	0	0	0	0	0	0	0	0	0	0	0	0	0	0	0	0	0	0	0	0	0	0	0	0	0	0	0	0	0	0
1.9138e+12	0	0	0	0	0	0	0	0	0	0	0	0	0	0	0	0	0	0	0	0	0	0	0	0	0	0	0	0	0	0	0	0	0	0	0	0	0	0	0	0	0	0	0	0	0	0	0	0	0
1.9593e+12	0	0	0	0	0	0	0	0	0	0	0	0	0	0	0	0	0	0	0	0	0	0	0	0	0	0	0	0	0	0	0	0	0	0	0	0	0	0	0	0	0	0	0	0	0	0	0	0	0
2.0049e+12	0	0	0	0	0	0	0	0	0	0	0	0	0	0	0	0	0	0	0	0	0	0	0	0	0	0	0	0	0	0	0	0	0	0	0	0	0	0	0	0	0	0	0	0	0	0	0	0	0
2.0505e+12	0	0	0	0	0	0	0	0	0	0	0	0	0	0	0	0	0	0	0	0	0	0	0	0	0	0	0	0	0	0	0	0	0	0	0	0	0	0	0	0	0	0	0	0	0	0	0	0	0
2.096e+12	0	0	0	0	0	0	0	0	0	0	0	0	0	0	0	0	0	0	0	0	0	0	0	0	0	0	0	0	0	0	0	0	0	0	0	0	0	0	0	0	0	0	0	0	0	0	0	0	0
2.1416e+12	0	0	0	0	0	0	0	0	0	0	0	0	0	0	0	0	0	0	0	0	0	0	0	0	0	0	0	0	0	0	0	0	0	0	0	0	0	0	0	0	0	0	0	0	0	0	0	0	0
2.1872e+12	0	0	0	0	0	0	0	0	0	0	0	0	0	0	0	0	0	0	0	0	0	0	0	0	0	0	0	0	0	0	0	0	0	0	0	0	0	0	0	0	0	0	0	0	0	0	0	0	0
2.2327e+12	0	0	0	0	0	0	0	0	0	0	0	0	0	0	0	0	0	0	0	0	0	0	0	0	0	0	0	0	0	0	0	0	0	0	0	0	0	0	0	0	0	0	0	0	0	0	0	0	0
2.2783e+12	0	0	0	0	0	0	0	0	0	0	0	0	0	0	0	0	0	0	0	0	0	0	0	0	0	0	0	0	0	0	0	0	0	0	0	0	0	0	0	0	0	0	0	0	0	0	0	0	0
2.3239e+12	0	0	0	0	0	0	0	0	0	0	0	0	0	0	0	0	0	0	0	0	0	0	0	0	0	0	0	0	0	0	0	0	0	0	0	0	0	0	0	0	0	0	0	0	0	0	0	0	0
2.3694e+12	0	0	0	0	0	0	0	0	0	0	0	0	0	0	0	0	0	0	0	0	0	0	0	0	0	0	0	0	0	0	0	0	0	0	0	0	0	0	0	0	0	0	0	0	0	0	0	0	0
2.415e+12	0	0	0	0	0	0	0	0	0	0	0	0	0	0	0	0	0	0	0	0	0	0	0	0	0	0	0	0	0	0	0	0	0	0	0	0	0	0	0	0	0	0	0	0	0	0	0	0	0
2.4606e+12	0	0	0	0	0	0	0	0	0	0	0	0	0	0	0	0	0	0	0	0	0	0	0	0	0	0	0	0	0	0	0	0	0	0	0	0	0	0	0	0	0	0	0	0	0	0	0	0	0
2.5061e+12	0	0	0	0	0	0	0	0	0	0	0	0	0	0	0	0	0	0	0	0	0	0	0	0	0	0	0	0	0	0	0	0	0	0	0	0	0	0	0	0	0	0	0	0	0	0	0	0	0
2.5517e+12	0	0	0	0	0	0	0	0	0	0	0	0	0	0	0	0	0	0	0	0	0	0	0	0	0	0	0	0	0	0	0	0	0	0	0	0	0	0	0	0	0	0	0	0	0	0	0	0	0
2.5973e+12	0	0	0	0	0	0	0	0	0	0	735.21	0	0	0	0	0	0	0	0	0	0	0	0	0	0	0	0	0	0	0	0	0	0	0	0	0	0	0	0	0	0	0	0	0	0	0	0	0	0
2.6428e+12	0	0	0	0	0	0	0	0	0	0	0	0	0	0	0	0	0	0	0	0	0	0	0	0	0	0	0	0	0	0	0	0	0	0	0	0	0	0	0	0	0	0	0	0	0	0	0	0	0
2.6884e+12	0	0	0	0	0	0	0	0	0	0	0	0	0	0	0	0	0	0	0	0	0	0	0	0	0	0	0	0	0	0	0	0	0	0	0	0	0	0	0	0	0	0	0	0	0	0	0	0	0
2.734e+12	0	0	0	0	0	0	0	0	0	0	0	0	0	0	0	0	0	0	0	0	0	0	0	0	0	0	0	0	0	0	0	0	0	0	0	0	0	0	0	0	0	0	0	0	0	0	0	0	0
2.7795e+12	0	0	0	0	0	0	0	0	0	0	0	0	0	0	0	0	0	0	0	0	0	0	0	0	0	0	0	0	0	0	0	0	0	0	0	0	0	0	0	0	0	0	0	0	0	0	0	0	0
2.8251e+12	0	0	0	0	0	0	0	0	0	0	0	0	0	0	0	0	0	0	0	0	0	0	0	0	0	0	0	0	0	0	0	0	0	0	0	0	0	0	0	0	0	0	0	0	0	0	0	0	0
2.8707e+12	0	0	0	0	0	0	0	0	0	0	691.3	0	0	0	0	0	0	0	0	0	0	0	0	0	0	0	0	0	0	0	0	0	0	0	0	0	0	0	0	0	0	0	0	0	0	0	0	0	0
2.9162e+12	0	0	0	0	0	0	0	0	0	0	0	0	0	0	0	0	0	0	0	0	0	0	0	0	0	0	0	0	0	0	0	0	0	0	0	0	0	0	0	0	0	0	0	0	0	0	0	0	0
2.9618e+12	0	0	0	0	0	0	0	0	0	0	0	0	0	0	0	0	0	0	0	0	0	0	0	0	0	0	0	0	0	0	0	0	0	0	0	0	0	0	0	0	0	0	0	0	0	0	0	0	0
3.0074e+12	0	0	0	0	0	0	0	0	0	0	0	0	0	0	0	0	0	0	0	0	0	0	0	0	0	0	0	0	0	0	0	0	0	0	0	0	0	0	0	0	0	0	0	0	0	0	0	0	0
3.0529e+12	0	0	0	0	0	0	0	0	0	0	0	0	0	0	0	0	0	0	0	0	0	0	0	0	0	0	0	0	0	0	0	0	0	0	0	0	0	0	0	0	0	0	0	0	0	0	0	0	0
3.0985e+12	0	0	0	0	0	0	0	0	0	0	0	0	0	0	0	0	0	0	0	0	0	0	0	0	0	0	0	0	0	0	0	0	0	0	0	0	0	0	0	0	0	0	0	0	0	0	0	0	0
3.144e+12	0	0	0	0	0	0	0	0	0	0	0	0	0	0	0	0	0	0	0	0	0	0	0	0	0	0	0	0	0	0	0	0	0	0	0	0	0	0	0	0	0	0	0	0	0	0	0	0	0
3.1896e+12	0	0	0	0	0	0	0	0	0	0	0	0	0	0	0	0	0	0	0	0	0	0	0	0	0	0	0	0	0	0	0	0	0	0	0	0	0	0	0	0	0	0	0	0	0	0	0	0	0
3.2352e+12	0	0	0	0	0	0	0	0	0	0	0	0	0	0	0	0	0	0	0	0	0	0	0	0	0	0	0	0	0	0	0	0	0	0	0	0	0	0	0	0	0	0	0	0	0	0	0	0	0
3.2807e+12	0	0	0	0	0	0	0	0	0	0	0	0	0	0	0	0	0	0	0	0	0	0	0	0	0	0	0	0	0	0	0	0	0	0	0	0	0	0	0	0	0	0	0	0	0	0	0	0	0
3.3263e+12	0	0	0	0	0	0	0	0	0	0	0	0	0	0	0	0	0	0	0	0	0	0	0	0	0	0	0	0	0	0	0	0	0	0	0	0	0	0	0	0	0	0	0	0	0	0	0	0	0
3.3719e+12	0	0	0	0	0	0	0	0	0	0	767.44	0	0	0	0	0	0	0	0	0	0	0	0	0	0	0	0	0	0	0	0	0	0	0	0	0	0	0	0	0	0	0	0	0	0	0	0	0	0
3.4174e+12	0	0	0	0	0	0	0	0	0	0	0	0	0	0	0	0	0	0	0	0	0	0	0	0	0	0	0	0	0	0	0	0	0	0	0	0	0	0	0	0	0	0	0	0	0	0	0	0	0
3.463e+12	0	0	0	0	0	0	0	0	0	0	0	0	0	0	0	0	0	0	0	0	0	0	0	0	0	0	0	0	0	0	0	0	0	0	0	0	0	0	0	0	0	0	0	0	0	0	0	0	0
3.5086e+12	0	0	0	0	0	0	0	0	0	0	0	0	0	0	0	0	0	0	0	0	0	0	0	0	0	0	0	0	0	0	0	0	0	0	0	0	0	0	0	0	0	0	0	0	0	0	0	0	0
3.5541e+12	0	0	0	0	0	0	0	0	0	0	0	0	0	0	0	0	0	0	0	0	0	0	0	0	0	0	0	0	0	0	0	0	0	0	0	0	0	0	0	0	0	0	0	0	0	0	0	0	0
3.5997e+12	0	0	0	0	0	0	0	0	0	0	0	0	0	0	0	0	0	0	0	0	0	0	0	0	0	0	0	0	0	0	0	0	0	0	0	0	0	0	0	0	0	0	0	0	0	0	0	0	0
3.6453e+12	0	0	0	0	0	0	0	0	0	0	708.63	0	0	0	0	0	0	0	0	0	0	0	0	0	0	0	0	0	0	0	0	0	0	0	0	0	0	0	0	0	0	0	0	0	0	0	0	0	0
3.6908e+12	0	0	0	0	0	0	0	0	0	0	0	0	0	0	0	0	0	0	0	0	0	0	0	0	0	0	0	0	0	0	0	0	0	0	0	0	0	0	0	0	0	0	0	0	0	0	0	0	0
3.7364e+12	0	0	0	0	0	0	0	0	0	0	0	0	0	0	0	0	0	0	0	0	0	0	0	0	0	0	0	0	0	0	0	0	0	0	0	0	0	0	0	0	0	0	0	0	0	0	0	0	0
3.782e+12	0	0	0	0	0	0	0	0	0	0	0	0	0	0	0	0	0	0	0	0	0	0	0	0	0	0	0	0	0	0	0	0	0	0	0	0	0	0	0	0	0	0	0	0	0	0	0	0	0
3.8275e+12	0	0	0	0	0	0	0	0	0	0	0	0	0	0	0	0	0	0	0	0	0	0	0	0	0	0	0	0	0	0	0	0	0	0	0	0	0	0	0	0	0	0	0	0	0	0	0	0	0
3.8731e+12	0	0	0	0	0	0	0	0	0	0	0	0	0	0	0	0	0	0	0	0	0	0	0	0	0	0	0	0	0	0	0	0	0	0	0	0	0	0	0	0	0	0	0	0	0	0	0	0	0
3.9187e+12	0	0	0	0	0	0	0	0	0	0	692.81	0	0	0	0	0	0	0	0	0	0	0	0	0	0	0	0	0	0	0	0	0	0	0	0	0	0	0	0	0	0	0	0	0	0	0	0	0	0
3.9642e+12	0	0	0	0	0	0	0	0	0	0	0	0	0	0	0	0	0	0	0	0	0	0	0	0	0	0	0	0	0	0	0	0	0	0	0	0	0	0	0	0	0	0	0	0	0	0	0	0	0
4.0098e+12	0	0	0	0	0	0	0	0	0	0	0	0	0	0	0	0	0	0	0	0	0	0	0	0	0	0	0	0	0	0	0	0	0	0	0	0	0	0	0	0	0	0	0	0	0	0	0	0	0
4.0554e+12	0	0	0	0	0	0	0	0	0	0	0	0	0	0	0	0	0	0	0	0	0	0	0	0	0	0	0	0	0	0	0	0	0	0	0	0	0	0	0	0	0	0	0	0	0	0	0	0	0
4.1009e+12	0	0	0	0	0	0	0	0	0	0	0	0	0	0	0	0	0	0	0	0	0	0	0	0	0	0	0	0	0	0	0	0	0	0	0	0	0	0	0	0	0	0	0	0	0	0	0	0	0
4.1465e+12	0	0	0	0	0	0	0	0	0	0	814.14	0	0	0	0	0	0	0	0	0	0	0	0	0	0	0	0	0	0	0	0	0	0	0	0	0	0	0	0	0	0	0	0	0	0	0	0	0	0
4.1921e+12	0	0	0	0	0	0	0	0	0	0	0	0	0	0	0	0	0	0	0	0	0	0	0	0	0	0	0	0	0	0	0	0	0	0	0	0	0	0	0	0	0	0	0	0	0	0	0	0	0
4.2376e+12	0	0	0	0	0	0	0	0	0	0	0	0	0	0	0	0	0	0	0	0	0	0	0	0	0	0	0	0	0	0	0	0	0	0	0	0	0	0	0	0	0	0	0	0	0	0	0	0	0
4.2832e+12	0	0	0	0	0	0	0	0	0	0	0	0	0	0	0	0	0	0	0	0	0	0	0	0	0	0	0	0	0	0	0	0	0	0	0	0	0	0	0	0	0	0	0	0	0	0	0	0	0
4.3288e+12	0	0	0	0	0	0	0	0	0	0	0	0	0	0	0	0	0	0	0	0	0	0	0	0	0	0	0	0	0	0	0	0	0	0	0	0	0	0	0	0	0	0	0	0	0	0	0	0	0
4.3743e+12	0	0	0	0	0	0	0	0	0	0	0	0	0	0	0	0	0	0	0	0	0	0	0	0	0	0	0	0	0	0	0	0	0	0	0	0	0	0	0	0	0	0	0	0	0	0	0	0	0
4.4199e+12	0	0	0	0	0	0	0	0	0	0	719.94	0	0	0	0	0	0	0	0	0	0	0	0	0	0	0	0	0	0	0	0	0	0	0	0	0	0	0	0	0	0	0	0	0	0	0	0	0	0
4.4655e+12	0	0	0	0	0	0	0	0	0	0	0	0	0	0	0	0	0	0	0	0	0	0	0	0	0	0	0	0	0	0	0	0	0	0	0	0	0	0	0	0	0	0	0	0	0	0	0	0	0
4.511e+12	0	0	0	0	0	0	0	0	0	0	0	0	0	0	0	0	0	0	0	0	0	0	0	0	0	0	0	0	0	0	0	0	0	0	0	0	0	0	0	0	0	0	0	0	0	0	0	0	0
4.5566e+12	0	0	0	0	0	0	0	0	0	0	0	0	0	0	0	0	0	0	0	0	0	0	0	0	0	0	0	0	0	0	0	0	0	0	0	0	0	0	0	0	0	0	0	0	0	0	0	0	0
4.6022e+12	0	0	0	0	0	0	0	0	0	0	0	0	0	0	0	0	0	0	0	0	0	0	0	0	0	0	0	0	0	0	0	0	0	0	0	0	0	0	0	0	0	0	0	0	0	0	0	0	0
4.6477e+12	0	0	0	0	0	0	0	0	0	0	0	0	0	0	0	0	0	0	0	0	0	0	0	0	0	0	0	0	0	0	0	0	0	0	0	0	0	0	0	0	0	0	0	0	0	0	0	0	0
4.6933e+12	0	0	0	0	0	0	0	0	0	0	706.48	0	0	0	0	0	0	0	0	0	0	0	0	0	0	0	0	0	0	0	0	0	0	0	0	0	0	0	0	0	0	0	0	0	0	0	0	0	0
4.7389e+12	0	0	0	0	0	0	0	0	0	0	0	0	0	0	0	0	0	0	0	0	0	0	0	0	0	0	0	0	0	0	0	0	0	0	0	0	0	0	0	0	0	0	0	0	0	0	0	0	0
4.7844e+12	0	0	0	0	0	0	0	0	0	0	0	0	0	0	0	0	0	0	0	0	0	0	0	0	0	0	0	0	0	0	0	0	0	0	0	0	0	0	0	0	0	0	0	0	0	0	0	0	0
4.83e+12	0	0	0	0	0	0	0	0	0	0	0	0	0	0	0	0	0	0	0	0	0	0	0	0	0	0	0	0	0	0	0	0	0	0	0	0	0	0	0	0	0	0	0	0	0	0	0	0	0
4.8756e+12	0	0	0	0	0	0	0	0	0	0	0	0	0	0	0	0	0	0	0	0	0	0	0	0	0	0	0	0	0	0	0	0	0	0	0	0	0	0	0	0	0	0	0	0	0	0	0	0	0
4.9211e+12	0	0	0	0	0	0	0	0	0	0	872.15	0	0	0	0	0	0	0	0	0	0	0	0	0	0	0	0	0	0	0	0	0	0	0	0	0	0	0	0	0	0	0	0	0	0	0	0	0	0
4.9667e+12	0	0	0	0	0	0	0	0	0	0	700.31	0	0	0	0	0	0	0	0	0	0	0	0	0	0	0	0	0	0	0	0	0	0	0	0	0	0	0	0	0	0	0	0	0	0	0	0	0	0
5.0123e+12	0	0	0	0	0	0	0	0	0	0	0	0	0	0	0	0	0	0	0	0	0	0	0	0	0	0	0	0	0	0	0	0	0	0	0	0	0	0	0	0	0	0	0	0	0	0	0	0	0
5.0578e+12	0	0	0	0	0	0	0	0	0	0	0	0	0	0	0	0	0	0	0	0	0	0	0	0	0	0	0	0	0	0	0	0	0	0	0	0	0	0	0	0	0	0	0	0	0	0	0	0	0
5.1034e+12	0	0	0	0	0	0	0	0	0	0	0	0	0	0	0	0	0	0	0	0	0	0	0	0	0	0	0	0	0	0	0	0	0	0	0	0	0	0	0	0	0	0	0	0	0	0	0	0	0
5.1489e+12	0	0	0	0	0	0	0	0	0	0	0	0	0	0	0	0	0	0	0	0	0	0	0	0	0	0	0	0	0	0	0	0	0	0	0	0	0	0	0	0	0	0	0	0	0	0	0	0	0
5.1945e+12	0	0	0	0	0	0	0	0	0	0	729.54	0	0	0	0	0	0	0	0	0	0	0	0	0	0	0	0	0	0	0	0	0	0	0	0	0	0	0	0	0	0	0	0	0	0	0	0	0	0
5.2401e+12	0	0	0	0	0	0	0	0	0	0	697.94	0	0	0	0	0	0	0	0	0	0	0	0	0	0	0	0	0	0	0	0	0	0	0	0	0	0	0	0	0	0	0	0	0	0	0	0	0	0
5.2856e+12	0	0	0	0	0	0	0	0	0	0	0	0	0	0	0	0	0	0	0	0	0	0	0	0	0	0	0	0	0	0	0	0	0	0	0	0	0	0	0	0	0	0	0	0	0	0	0	0	0
5.3312e+12	0	0	0	0	0	0	0	0	0	0	0	0	0	0	0	0	0	0	0	0	0	0	0	0	0	0	0	0	0	0	0	0	0	0	0	0	0	0	0	0	0	0	0	0	0	0	0	0	0
5.3768e+12	0	0	0	0	0	0	0	0	0	0	0	0	0	0	0	0	0	0	0	0	0	0	0	0	0	0	0	0	0	0	0	0	0	0	0	0	0	0	0	0	0	0	0	0	0	0	0	0	0
5.4223e+12	0	0	0	0	0	0	0	0	0	0	0	0	0	0	0	0	0	0	0	0	0	0	0	0	0	0	0	0	0	0	0	0	0	0	0	0	0	0	0	0	0	0	0	0	0	0	0	0	0
5.4679e+12	0	0	0	0	0	0	0	0	0	0	715.84	0	0	0	0	0	0	0	0	0	0	0	0	0	0	0	0	0	0	0	0	0	0	0	0	0	0	0	0	0	0	0	0	0	0	0	0	0	0
5.5135e+12	0	0	0	0	0	0	0	0	0	0	697.23	0	0	0	0	0	0	0	0	0	0	0	0	0	0	0	0	0	0	0	0	0	0	0	0	0	0	0	0	0	0	0	0	0	0	0	0	0	0
5.559e+12	0	0	0	0	0	0	0	0	0	0	0	0	0	0	0	0	0	0	0	0	0	0	0	0	0	0	0	0	0	0	0	0	0	0	0	0	0	0	0	0	0	0	0	0	0	0	0	0	0
5.6046e+12	0	0	0	0	0	0	0	0	0	0	0	0	0	0	0	0	0	0	0	0	0	0	0	0	0	0	0	0	0	0	0	0	0	0	0	0	0	0	0	0	0	0	0	0	0	0	0	0	0
5.6502e+12	0	0	0	0	0	0	0	0	0	0	0	0	0	0	0	0	0	0	0	0	0	0	0	0	0	0	0	0	0	0	0	0	0	0	0	0	0	0	0	0	0	0	0	0	0	0	0	0	0
5.6957e+12	0	0	0	0	0	0	0	0	0	0	923.06	0	0	0	0	0	0	0	0	0	0	0	0	0	0	0	0	0	0	0	0	0	0	0	0	0	0	0	0	0	0	0	0	0	0	0	0	0	0
5.7413e+12	0	0	0	0	0	0	0	0	0	0	710.7	0	0	0	0	0	0	0	0	0	0	0	0	0	0	0	0	0	0	0	0	0	0	0	0	0	0	0	0	0	0	0	0	0	0	0	0	0	0
5.7869e+12	0	0	0	0	0	0	0	0	0	0	697.15	0	0	0	0	0	0	0	0	0	0	0	0	0	0	0	0	0	0	0	0	0	0	0	0	0	0	0	0	0	0	0	0	0	0	0	0	0	0
5.8324e+12	0	0	0	0	0	0	0	0	0	0	0	0	0	0	0	0	0	0	0	0	0	0	0	0	0	0	0	0	0	0	0	0	0	0	0	0	0	0	0	0	0	0	0	0	0	0	0	0	0
5.878e+12	0	0	0	0	0	0	0	0	0	0	0	0	0	0	0	0	0	0	0	0	0	0	0	0	0	0	0	0	0	0	0	0	0	0	0	0	0	0	0	0	0	0	0	0	0	0	0	0	0
5.9236e+12	0	0	0	0	0	0	0	0	0	0	0	0	0	0	0	0	0	0	0	0	0	0	0	0	0	0	0	0	0	0	0	0	0	0	0	0	0	0	0	0	0	0	0	0	0	0	0	0	0
5.9691e+12	0	0	0	0	0	0	0	0	0	0	743.09	0	0	0	0	0	0	0	0	0	0	0	0	0	0	0	0	0	0	0	0	0	0	0	0	0	0	0	0	0	0	0	0	0	0	0	0	0	0
6.0147e+12	0	0	0	0	0	0	0	0	0	0	708.35	0	0	0	0	0	0	0	0	0	0	0	0	0	0	0	0	0	0	0	0	0	0	0	0	0	0	0	0	0	0	0	0	0	0	0	0	0	0
6.0603e+12	0	0	0	0	0	0	0	0	0	0	697.71	0	0	0	0	0	0	0	0	0	0	0	0	0	0	0	0	0	0	0	0	0	0	0	0	0	0	0	0	0	0	0	0	0	0	0	0	0	0
6.1058e+12	0	0	0	0	0	0	0	0	0	0	0	0	0	0	0	0	0	0	0	0	0	0	0	0	0	0	0	0	0	0	0	0	0	0	0	0	0	0	0	0	0	0	0	0	0	0	0	0	0
6.1514e+12	0	0	0	0	0	0	0	0	0	0	0	0	0	0	0	0	0	0	0	0	0	0	0	0	0	0	0	0	0	0	0	0	0	0	0	0	0	0	0	0	0	0	0	0	0	0	0	0	0
6.197e+12	0	0	0	0	0	0	0	0	0	0	0	0	0	0	0	0	0	0	0	0	0	0	0	0	0	0	0	0	0	0	0	0	0	0	0	0	0	0	0	0	0	0	0	0	0	0	0	0	0
6.2425e+12	0	0	0	0	0	0	0	0	0	0	726.6	0	0	0	0	0	0	0	0	0	0	0	0	0	0	0	0	0	0	0	0	0	0	0	0	0	0	0	0	0	0	0	0	0	0	0	0	0	0
6.2881e+12	0	0	0	0	0	0	0	0	0	0	707.29	0	0	0	0	0	0	0	0	0	0	0	0	0	0	0	0	0	0	0	0	0	0	0	0	0	0	0	0	0	0	0	0	0	0	0	0	0	0
6.3337e+12	0	0	0	0	0	0	0	0	0	0	698.52	0	0	0	0	0	0	0	0	0	0	0	0	0	0	0	0	0	0	0	0	0	0	0	0	0	0	0	0	0	0	0	0	0	0	0	0	0	0
6.3792e+12	0	0	0	0	0	0	0	0	0	0	691.25	0	0	0	0	0	0	0	0	0	0	0	0	0	0	0	0	0	0	0	0	0	0	0	0	0	0	0	0	0	0	0	0	0	0	0	0	0	0
6.4248e+12	0	0	0	0	0	0	0	0	0	0	0	0	0	0	0	0	0	0	0	0	0	0	0	0	0	0	0	0	0	0	0	0	0	0	0	0	0	0	0	0	0	0	0	0	0	0	0	0	0
6.4704e+12	0	0	0	0	0	0	0	0	0	0	979.46	0	0	0	0	0	0	0	0	0	0	0	0	0	0	0	0	0	0	0	0	0	0	0	0	0	0	0	0	0	0	0	0	0	0	0	0	0	0
6.5159e+12	0	0	0	0	0	0	0	0	0	0	720.53	0	0	0	0	0	0	0	0	0	0	0	0	0	0	0	0	0	0	0	0	0	0	0	0	0	0	0	0	0	0	0	0	0	0	0	0	0	0
6.5615e+12	0	0	0	0	0	0	0	0	0	0	707.18	0	0	0	0	0	0	0	0	0	0	0	0	0	0	0	0	0	0	0	0	0	0	0	0	0	0	0	0	0	0	0	0	0	0	0	0	0	0
6.6071e+12	0	0	0	0	0	0	0	0	0	0	699.95	0	0	0	0	0	0	0	0	0	0	0	0	0	0	0	0	0	0	0	0	0	0	0	0	0	0	0	0	0	0	0	0	0	0	0	0	0	0
6.6526e+12	0	0	0	0	0	0	0	0	0	0	694.04	0	0	0	0	0	0	0	0	0	0	0	0	0	0	0	0	0	0	0	0	0	0	0	0	0	0	0	0	0	0	0	0	0	0	0	0	0	0
6.6982e+12	0	0	0	0	0	0	0	0	0	0	0	0	0	0	0	0	0	0	0	0	0	0	0	0	0	0	0	0	0	0	0	0	0	0	0	0	0	0	0	0	0	0	0	0	0	0	0	0	0
6.7438e+12	0	0	0	0	0	0	0	0	0	0	755.73	0	0	0	0	0	0	0	0	0	0	0	0	0	0	0	0	0	0	0	0	0	0	0	0	0	0	0	0	0	0	0	0	0	0	0	0	0	0
6.7893e+12	0	0	0	0	0	0	0	0	0	0	716.27	0	0	0	0	0	0	0	0	0	0	0	0	0	0	0	0	0	0	0	0	0	0	0	0	0	0	0	0	0	0	0	0	0	0	692.04	0	0	0
6.8349e+12	0	0	0	0	0	0	0	0	0	0	706.5	0	0	0	0	0	0	0	0	0	0	0	0	0	0	0	0	0	0	0	0	0	0	0	0	0	0	0	0	0	0	0	0	0	0	692.58	0	0	0
6.8805e+12	0	0	0	0	0	0	0	0	0	0	700.5	0	0	0	0	0	0	0	0	0	0	0	0	0	0	0	0	0	0	0	0	0	0	0	0	0	0	0	0	0	0	0	0	0	0	691.12	0	0	0
6.926e+12	0	0	0	0	0	0	0	0	0	0	695.54	0	0	0	0	0	0	0	0	0	0	0	0	0	0	0	0	0	0	0	0	0	0	0	0	0	0	0	0	0	0	0	0	0	0	0	0	0	0
6.9716e+12	0	0	0	0	0	0	0	0	0	0	690.16	0	0	0	0	0	0	0	0	0	0	0	0	0	0	0	0	0	0	0	0	0	0	0	0	0	0	0	0	0	0	0	0	0	0	0	0	0	0
7.0172e+12	0	0	0	0	0	0	0	0	0	0	737.19	0	0	0	0	0	0	0	0	0	0	0	0	0	0	0	0	0	0	0	0	0	0	0	0	0	0	0	0	0	0	0	0	0	0	691.04	0	0	0
7.0627e+12	0	0	0	0	0	0	0	0	0	0	716.37	0	0	0	0	0	0	0	0	0	0	0	0	0	0	0	0	0	0	0	0	0	691.98	0	0	0	0	0	0	0	0	0	0	690.84	0	695.69	0	0	0
7.1083e+12	0	0	0	0	0	0	0	0	0	0	708.21	0	0	0	0	0	0	0	0	0	0	0	0	0	0	0	0	0	0	0	0	0	693.08	0	0	0	0	0	0	0	0	0	0	690.32	0	695.56	0	0	0
7.1539e+12	0	0	0	0	0	0	0	0	0	0	702.88	0	0	0	0	0	0	0	0	0	0	0	0	0	0	0	0	0	0	0	0	0	692.7	0	0	0	0	0	0	0	0	0	0	0	0	693.85	0	0	0
7.1994e+12	0	0	0	0	0	0	0	0	0	0	698.36	0	0	0	0	0	0	0	0	0	0	0	0	0	0	0	0	0	0	0	0	0	691.62	0	0	0	0	0	0	0	0	0	0	0	0	691.63	0	0	0
7.245e+12	0	0	0	0	0	0	0	0	0	0	694.03	0	0	0	0	0	0	0	0	0	0	0	0	0	0	0	0	0	0	0	0	0	690.18	0	0	0	0	0	0	0	0	0	0	0	0	0	0	0	0
7.2905e+12	0	0	0	0	0	0	0	0	0	0	728.96	0	0	0	0	0	0	0	0	0	0	0	0	0	0	0	0	0	0	0	0	0	694.01	0	0	0	0	0	0	0	0	0	0	691.9	0	697.56	0	0	0
7.3361e+12	0	0	0	0	0	0	0	0	0	0	715.63	0	0	0	0	0	0	0	0	0	0	0	0	0	0	0	0	0	0	0	0	0	696.38	0	0	0	0	0	0	0	0	0	0	694	0	699.52	0	0	0
7.3817e+12	0	0	0	0	0	0	0	0	0	0	708.9	0	0	0	0	0	0	0	0	0	0	0	0	0	0	0	0	0	0	0	0	0	696.59	0	0	0	0	0	0	0	0	0	0	692.95	0	698.36	0	0	0
7.4272e+12	0	0	0	0	0	0	0	0	0	0	704.12	0	0	0	0	0	0	0	0	0	0	0	0	0	0	0	0	0	0	0	0	0	695.89	0	0	0	0	0	0	0	0	0	0	690.88	0	696.59	0	0	0
7.4728e+12	0	0	0	0	0	0	0	0	0	0	700.16	0	0	0	0	0	0	0	0	0	0	0	0	0	0	0	0	0	0	0	0	0	694.8	0	0	0	0	0	0	0	0	0	0	0	0	694.6	0	0	0
7.5184e+12	0	0	0	0	0	0	0	0	0	0	769.07	0	0	0	0	0	0	0	0	0	0	0	0	0	0	0	0	0	0	0	0	0	696.45	0	0	0	0	0	0	0	0	0	0	0	0	695.31	0	0	0
7.5639e+12	0	0	0	0	0	0	0	0	0	0	723.6	0	0	0	0	0	0	0	0	0	0	0	0	0	0	0	0	0	0	0	0	0	699.12	0	0	0	0	0	0	0	0	0	0	695.42	0	702.87	0	0	0
7.6095e+12	0	0	0	0	0	0	0	0	0	0	714.06	0	0	0	0	0	0	0	0	0	0	0	0	0	0	0	0	0	0	0	0	0	700.45	0	0	0	0	0	0	0	0	0	0	696.43	0	702.89	0	0	0
7.6551e+12	0	0	0	0	0	0	0	0	0	0	708.42	0	0	0	0	0	0	0	0	0	0	0	0	0	0	0	0	0	0	0	0	0	700.1	0	0	0	0	0	0	0	0	0	0	695.02	0	701.22	0	0	0
7.7006e+12	0	0	0	0	0	0	0	0	0	0	704.19	0	0	0	0	0	0	0	0	0	0	0	0	0	0	0	0	0	0	0	0	0	699.09	0	0	0	0	0	0	0	0	0	0	692.94	0	699.27	0	0	0
7.7462e+12	0	0	0	0	0	0	0	0	0	0	700.61	0	0	0	0	0	0	0	0	0	0	0	0	0	0	0	0	0	0	0	0	0	697.78	0	0	0	0	0	0	0	0	0	0	690.38	0	697.23	0	0	0
7.7918e+12	0	0	0	0	0	0	0	0	0	0	742	0	0	0	0	0	0	0	0	0	0	0	0	0	0	0	0	0	0	0	0	0	700.15	0	0	0	0	0	0	0	0	0	0	694.53	0	702.37	0	691.41	0
7.8373e+12	0	0	0	0	0	0	0	0	0	0	721.39	0	0	0	0	0	0	0	0	0	0	0	0	0	0	0	0	0	0	0	0	0	703.2	0	0	0	0	0	0	0	0	0	0	699.65	0	706.6	0	691.92	0
7.8829e+12	0	0	0	0	0	0	0	0	0	0	713.73	0	0	0	0	0	0	0	0	0	0	0	0	0	0	0	0	0	0	0	0	0	703.53	0	0	0	0	0	0	0	0	0	0	699.04	0	705.4	0	692.83	0
7.9285e+12	0	0	0	0	0	0	0	0	0	0	708.73	0	0	0	0	0	0	0	0	0	0	0	0	0	0	0	0	0	0	0	0	0	702.65	0	0	0	0	0	0	0	0	0	0	697.38	0	703.43	0	692.96	0
7.974e+12	0	0	0	0	0	0	0	0	0	0	704.83	0	0	0	0	0	0	0	0	0	0	0	0	0	0	0	0	0	0	0	0	0	701.39	0	0	0	0	0	0	0	0	0	0	695.39	0	701.38	0	692.46	0
8.0196e+12	0	0	0	0	0	0	0	0	0	0	701.56	0	0	0	0	0	0	0	0	0	0	0	0	0	0	0	0	0	0	0	0	0	700	0	0	0	0	0	0	0	0	0	0	693.04	0	699.35	0	691.58	0
8.0652e+12	0	0	0	0	0	0	0	0	690.33	0	733.69	0	0	0	0	0	0	0	0	0	0	0	0	0	0	0	0	0	0	0	0	0	703.92	0	0	0	0	0	0	0	0	0	0	701.18	0	707.84	0	694.86	0
8.1107e+12	0	0	0	0	0	0	0	0	0	0	720.22	0	0	0	0	0	0	0	0	0	0	0	0	0	0	0	0	0	0	0	0	0	706.23	0	0	0	0	0	0	0	0	0	0	702.84	0	708.89	0	695.77	0
8.1563e+12	0	0	0	0	0	0	0	0	0	0	713.75	0	0	0	0	0	0	0	0	0	0	0	0	0	0	0	0	0	0	0	0	0	705.98	0	0	0	0	0	0	0	0	0	0	701.46	0	707.1	0	696.17	0
8.2019e+12	0	0	0	0	0	0	0	0	0	0	709.31	0	0	0	0	0	0	0	0	0	0	0	0	0	0	0	0	0	0	0	0	0	704.87	0	0	0	0	0	0	0	0	0	0	699.53	0	704.98	0	695.9	0
8.2474e+12	0	0	0	0	0	0	0	0	0	0	705.69	0	0	0	0	0	0	0	0	0	0	0	0	0	0	0	0	0	0	0	0	0	703.5	0	0	0	0	0	0	0	0	0	0	697.48	0	702.89	0	695.21	0
8.293e+12	0	0	0	0	0	0	0	0	693.89	0	787.22	0	0	0	0	0	0	0	0	0	0	0	0	0	0	0	0	0	0	0	0	0	704.18	0	0	0	0	0	0	0	0	0	0	697.79	0	703.08	0	697.81	0
8.3386e+12	0	0	0	0	0	0	0	0	693.44	0	729.66	0	0	0	0	0	0	0	0	0	0	0	0	0	0	0	0	0	0	0	0	0	707.7	0	0	0	0	0	0	0	0	0	0	705.52	0	711.28	0	697.88	0
8.3841e+12	0	0	0	0	0	0	0	0	693.15	0	719.58	0	0	0	0	0	0	0	0	0	0	0	0	0	0	0	0	0	0	0	0	0	708.94	0	0	0	0	0	0	0	0	0	0	705.32	0	710.65	0	698.83	0
8.4297e+12	0	0	0	0	0	0	0	0	693.11	0	713.98	0	0	0	0	0	0	0	0	0	0	0	0	0	0	0	0	0	0	0	0	0	708.23	0	0	0	0	0	0	0	0	0	0	703.48	0	708.6	0	698.92	0
8.4753e+12	0	0	0	0	0	0	0	0	693.11	0	709.98	0	0	0	0	0	0	0	0	0	0	0	0	0	0	0	0	0	0	0	0	0	706.94	0	0	0	0	0	0	0	0	0	0	701.41	0	706.43	0	698.41	0
8.5208e+12	0	0	0	0	0	0	0	0	693.03	0	706.64	0	0	0	0	0	0	0	0	0	0	0	0	0	0	0	0	0	0	0	0	0	705.49	0	0	0	0	0	0	0	0	0	0	699.33	0	704.34	0	697.57	0
8.5664e+12	0	0	0	0	0	0	0	0	696.88	0	750.61	0	0	0	0	0	0	0	0	0	0	0	0	0	0	0	0	0	0	0	0	0	707.19	0	0	0	0	0	0	0	0	0	0	703.94	0	709.39	0	699.87	0
8.612e+12	0	0	0	0	0	0	0	0	696.48	0	727.47	0	0	0	0	0	0	0	0	0	0	0	0	0	0	0	0	0	0	0	0	0	711.03	0	0	0	0	0	0	0	0	0	0	708.39	0	713.76	0	700.88	0
8.6575e+12	0	0	0	0	0	0	0	0	696.34	0	719.4	0	0	0	0	0	0	0	0	0	0	0	0	0	0	0	0	0	0	0	0	0	711.31	0	0	0	0	0	0	0	0	0	0	707.08	0	712.22	0	701.62	0
8.7031e+12	0	0	0	0	0	0	0	0	696.35	0	714.44	0	0	0	0	0	0	0	0	0	0	0	0	0	0	0	0	0	0	0	0	0	710.26	0	0	0	0	0	0	0	0	0	0	704.98	0	710.01	0	701.42	0
8.7487e+12	0	0	0	0	0	0	0	0	696.32	0	710.74	0	0	0	0	0	0	0	0	0	0	0	0	0	0	0	0	0	0	0	0	0	708.85	0	0	0	0	0	0	0	0	0	0	702.84	0	707.83	0	700.72	0
8.7942e+12	0	0	0	0	0	0	0	0	696.18	0	707.67	0	0	0	0	0	0	0	0	0	0	0	0	0	0	0	0	0	0	0	0	0	707.35	0	0	0	0	0	0	0	0	0	0	700.76	0	705.76	0	699.78	0
8.8398e+12	0	0	0	0	0	0	0	0	699.73	0	740.99	0	0	0	0	0	0	0	0	0	0	0	0	0	0	0	0	0	0	0	0	0	711.22	0	0	0	0	0	0	0	0	0	691.03	708.97	0	714.72	0	702.34	0
8.8854e+12	0	0	0	0	0	0	0	0	699.42	0	726.25	0	0	0	0	0	0	0	0	0	0	0	0	0	0	0	0	0	0	0	0	0	713.87	0	0	0	0	0	0	0	0	0	690.53	710.23	0	715.66	0	703.75	0
8.9309e+12	0	0	0	0	0	0	0	0	699.41	0	719.51	0	0	0	0	0	0	0	0	0	0	0	0	0	0	0	0	0	0	0	0	0	713.46	0	0	0	0	0	0	0	0	0	690.28	708.4	0	713.62	0	704.16	0
8.9765e+12	0	0	0	0	0	0	0	0	699.45	0	715.04	0	0	0	0	0	0	0	0	0	0	0	0	0	0	0	0	0	0	0	0	0	712.17	0	0	0	0	0	0	0	0	0	690.19	706.22	0	711.34	0	703.72	0
9.0221e+12	0	0	0	0	0	0	0	0	699.39	0	711.59	0	0	0	0	0	0	0	0	0	0	0	0	0	0	0	0	0	0	0	0	0	710.66	0	0	0	0	0	0	0	0	0	690.06	704.08	0	709.17	0	702.87	0
9.0676e+12	0	0	0	0	0	0	0	0	702.94	0	811.86	0	0	0	0	0	0	0	0	0	0	0	0	0	0	0	0	0	0	0	0	0	710.67	0	0	0	0	0	0	0	0	0	694.19	703.72	0	708.57	0	704.67	0
9.1132e+12	0	0	0	0	0	0	0	0	702.48	0	736.42	0	0	0	0	0	0	0	0	0	0	0	0	0	0	0	0	0	0	0	0	0	715.08	0	0	0	0	0	0	0	0	0	693.66	712.32	0	718.14	0	705.12	0
9.1588e+12	0	0	0	0	0	0	0	0	702.31	0	725.62	0	0	0	0	0	0	0	0	0	0	0	0	0	0	0	0	0	0	0	0	0	716.33	0	0	0	0	0	0	0	0	0	693.27	711.72	0	717.21	0	706.41	0
9.2043e+12	0	0	0	0	0	0	0	0	702.38	0	719.82	0	0	0	0	0	0	0	0	0	0	0	0	0	0	0	0	0	0	0	0	0	715.42	0	0	0	0	0	0	0	0	0	693.13	709.6	0	714.91	0	706.47	0
9.2499e+12	0	0	0	0	0	0	0	0	702.41	0	715.74	0	0	0	0	0	0	0	0	0	0	0	0	0	0	0	0	0	0	0	0	0	713.97	0	0	0	0	0	0	0	0	0	693.04	707.37	0	712.6	0	705.83	0
9.2954e+12	0	0	0	0	0	0	0	0	702.31	0	712.49	0	0	0	0	0	0	0	0	0	0	0	0	0	0	0	0	0	0	0	0	0	712.4	0	0	0	0	0	0	0	0	0	692.86	705.23	0	710.45	0	704.87	0
9.341e+12	0	0	0	0	0	0	0	0	705.57	0	759.88	0	0	0	0	0	0	0	0	0	0	0	0	0	0	0	0	0	0	0	0	0	713.71	0	0	0	0	0	0	0	0	0	696.73	709.68	0	715.57	0	706.48	0
9.3866e+12	0	0	0	0	0	0	0	0	705.16	0	733.84	0	0	0	0	0	0	0	0	0	0	0	0	0	0	0	0	0	0	0	0	0	718.32	0	0	0	0	0	0	0	0	0	696.24	714.52	0	720.4	0	707.96	0
9.4321e+12	0	0	0	0	0	0	0	0	705.14	0	725.37	0	0	0	0	0	0	0	0	0	0	0	0	0	0	0	0	0	0	0	0	0	718.47	0	0	0	0	0	0	0	0	0	695.99	712.96	0	718.53	0	708.87	0
9.4777e+12	0	0	0	0	0	0	0	0	705.25	0	720.28	0	0	0	0	0	0	0	0	0	0	0	0	0	0	0	0	0	0	0	0	0	717.22	0	0	0	0	0	0	0	0	0	695.9	710.7	0	716.11	0	708.6	0
9.5233e+12	0	0	0	0	0	0	0	0	705.24	0	716.51	0	0	0	0	0	0	0	0	0	0	0	0	0	0	0	0	0	0	0	0	0	715.65	0	0	0	0	0	0	0	0	0	695.78	708.46	0	713.8	0	707.79	0
9.5688e+12	0	0	0	0	0	0	0	0	705.08	0	713.42	0	0	0	0	0	0	0	0	0	0	0	0	0	0	0	0	0	0	0	0	0	714.03	0	0	0	0	0	0	0	0	0	695.55	706.34	0	711.67	0	706.74	0
9.6144e+12	0	0	0	0	0	0	0	0	708.07	0	748.28	0	0	0	0	0	0	0	0	0	0	0	0	0	0	0	0	0	0	0	0	0	718	0	0	0	0	0	0	0	0	0	699.13	714.94	0	721.28	0	708.84	0
9.66e+12	0	0	0	0	0	0	0	0	707.79	0	732.41	0	0	0	0	0	0	0	0	0	0	0	0	0	0	0	0	0	0	0	0	0	720.96	0	0	0	0	0	0	0	0	0	698.71	716.12	0	722.06	0	710.67	0
9.7055e+12	0	0	0	0	0	0	0	0	707.89	0	725.37	0	0	0	0	0	0	0	0	0	0	0	0	0	0	0	0	0	0	0	0	0	720.35	0	0	0	0	0	0	0	0	0	698.58	714.06	0	719.72	0	711.11	0
9.7511e+12	0	0	0	0	0	0	0	0	707.99	0	720.77	0	0	0	0	0	0	0	0	0	0	0	0	0	0	0	0	0	0	0	0	0	718.88	0	0	0	0	0	0	0	0	0	698.52	711.74	0	717.25	0	710.58	0
9.7967e+12	0	0	0	0	0	0	0	0	707.93	0	717.28	0	0	0	0	0	0	0	0	0	0	0	0	0	0	0	0	0	0	0	0	0	717.23	0	0	0	0	0	0	0	0	0	698.36	709.51	0	714.95	0	709.63	0
9.8422e+12	0	0	0	0	0	0	0	0	711	0	840.87	0	0	0	0	0	0	0	0	0	0	0	0	0	0	0	0	0	0	0	0	0	716.69	0	0	0	0	0	0	0	0	0	701.95	708.42	0	713.66	0	710.81	0
9.8878e+12	0	0	0	0	0	0	0	0	710.47	0	743.03	0	0	0	0	0	0	0	0	0	0	0	0	0	0	0	0	0	0	0	0	0	721.95	0	0	0	0	0	0	0	0	0	701.41	718.23	0	724.62	0	711.6	0
9.9334e+12	0	0	0	0	0	0	0	0	710.38	0	731.57	0	0	0	0	0	0	0	0	0	0	0	0	0	0	0	0	0	0	0	0	0	723.17	0	0	0	0	0	0	0	0	0	701.12	717.4	0	723.35	0	713.15	0
9.9789e+12	0	0	0	0	0	0	0	0	710.56	0	725.48	0	0	0	0	0	0	0	0	0	0	0	0	0	0	0	0	0	0	0	0	0	722.06	0	0	0	0	0	0	0	0	0	701.08	715.08	0	720.8	0	713.17	0
1.0025e+13	0	0	0	0	0	0	0	0	710.62	0	721.28	0	0	0	0	0	0	0	0	0	0	0	0	0	0	0	0	0	0	0	0	0	720.43	0	0	0	0	0	0	0	0	0	701.01	712.73	0	718.33	0	712.42	0
1.007e+13	0	0	0	0	0	0	0	0	710.49	0	718.01	0	0	0	0	0	0	0	0	0	0	0	0	0	0	0	0	0	0	0	0	0	718.74	0	0	0	0	0	0	0	0	0	700.82	710.53	0	716.07	0	711.36	0
1.0116e+13	0	0	0	0	0	0	0	0	713.29	0	769.42	0	0	0	0	0	0	0	0	0	0	0	0	0	0	0	0	0	0	0	0	0	719.7	0	0	0	0	0	0	0	0	0	704.14	714.86	0	721.23	0	712.43	0
1.0161e+13	0	0	0	0	0	0	0	0	712.86	0	740.12	0	0	0	0	0	0	0	0	0	0	0	0	0	0	0	0	0	0	0	0	0	725.08	0	0	0	0	0	0	0	0	0	703.63	720.31	0	726.64	0	714.39	0
1.0207e+13	0	0	0	0	0	0	0	0	712.96	0	731.09	0	0	0	0	0	0	0	0	0	0	0	0	0	0	0	0	0	0	0	0	0	725.07	0	0	0	0	0	0	0	0	0	703.49	718.48	0	724.44	0	715.4	0
1.0252e+13	0	0	0	0	0	0	0	0	713.15	0	725.72	0	0	0	0	0	0	0	0	0	0	0	0	0	0	0	0	0	0	0	0	0	723.62	0	0	0	0	0	0	0	0	0	703.49	716.03	0	721.81	0	715.06	0
1.0298e+13	0	0	0	0	0	0	0	0	713.15	0	721.86	0	0	0	0	0	0	0	0	0	0	0	0	0	0	0	0	0	0	0	0	0	721.89	0	0	0	0	0	0	0	0	0	703.4	713.68	0	719.36	0	714.14	0
1.0343e+13	0	0	0	0	0	0	0	0	712.94	0	718.78	0	0	0	0	0	0	0	0	0	0	0	0	0	0	0	0	0	0	0	0	0	720.15	0	0	0	0	0	0	0	0	0	703.16	711.51	0	717.14	0	712.99	0
1.0389e+13	0	0	0	0	0	0	0	0	715.49	0	755.52	0	0	0	0	0	0	0	0	0	0	0	0	0	0	0	0	0	0	0	0	0	724.29	0	0	0	0	0	0	0	0	0	706.23	720.61	0	727.41	0	714.74	0
1.0435e+13	0	0	0	0	0	0	0	0	715.25	0	738.3	0	0	0	0	0	0	0	0	0	0	0	0	0	0	0	0	0	0	0	0	0	727.54	0	0	0	0	0	0	0	0	0	705.83	721.73	0	728.03	0	716.99	0
1.048e+13	0	0	0	0	0	0	0	0	715.48	0	730.84	0	0	0	0	0	0	0	0	0	0	0	0	0	0	0	0	0	0	0	0	0	726.71	0	0	0	0	0	0	0	0	0	705.81	719.41	0	725.41	0	717.43	0
1.0526e+13	0	0	0	0	0	0	0	0	715.64	0	726.06	0	0	0	0	0	0	0	0	0	0	0	0	0	0	0	0	0	0	0	0	0	725.05	0	0	0	0	0	0	0	0	0	705.82	716.91	0	722.76	0	716.8	0
1.0571e+13	0	0	0	0	0	0	0	0	715.56	0	722.48	0	0	0	0	0	0	0	0	0	0	0	0	0	0	0	0	0	0	0	0	0	723.25	0	0	0	0	0	0	0	0	0	705.68	714.59	0	720.35	0	715.75	0
1.0617e+13	0	0	0	0	0	0	0	0	718.22	0	871.34	0	0	0	0	0	0	0	0	0	0	0	0	0	0	0	0	0	0	0	0	0	722.23	0	0	0	0	0	0	0	0	0	708.82	712.89	0	718.39	0	716.44	0
1.0662e+13	0	0	0	0	0	0	0	0	717.64	0	749.39	0	0	0	0	0	0	0	0	0	0	0	0	0	0	0	0	0	0	0	0	0	728.31	0	0	0	0	0	0	0	0	0	708.23	723.89	0	730.67	0	717.53	0
1.0708e+13	0	0	0	0	0	0	0	0	717.66	0	737.16	0	0	0	0	0	0	0	0	0	0	0	0	0	0	0	0	0	0	0	0	0	729.5	0	0	0	0	0	0	0	0	0	708.01	722.8	0	729.08	0	719.33	0
1.0754e+13	0	0	0	0	0	0	0	0	717.94	0	730.82	0	0	0	0	0	0	0	0	0	0	0	0	0	0	0	0	0	0	0	0	0	728.17	0	0	0	0	0	0	0	0	0	708.06	720.24	0	726.29	0	719.27	0
1.0799e+13	0	0	0	0	0	0	0	0	718.02	0	726.5	0	0	0	0	0	0	0	0	0	0	0	0	0	0	0	0	0	0	0	0	0	726.36	0	0	0	0	0	0	0	0	0	708.04	717.75	0	723.66	0	718.42	0
1.0845e+13	0	0	0	0	0	0	0	0	717.86	0	723.15	0	0	0	0	0	0	0	0	0	0	0	0	0	0	0	0	0	0	0	0	0	724.52	0	0	0	0	0	0	0	0	0	707.85	715.46	0	721.29	0	717.25	0
1.089e+13	0	0	0	0	0	0	0	0	720.25	0	779.29	0	0	0	0	0	0	0	0	0	0	0	0	0	0	0	0	0	0	0	0	0	725.1	0	0	0	0	0	0	0	0	0	710.74	719.61	0	726.37	0	717.87	0
1.0936e+13	0	0	0	0	0	0	0	0	719.81	0	745.99	0	0	0	0	0	0	0	0	0	0	0	0	0	0	0	0	0	0	0	0	0	731.32	0	0	0	0	0	0	0	0	0	710.21	725.78	0	732.46	0	720.31	0
1.0981e+13	0	0	0	0	0	0	0	0	720.05	0	736.51	0	0	0	0	0	0	0	0	0	0	0	0	0	0	0	0	0	0	0	0	0	731.13	0	0	0	0	0	0	0	0	0	710.16	723.66	0	729.95	0	721.4	0
1.1027e+13	0	0	0	0	0	0	0	0	720.32	0	730.98	0	0	0	0	0	0	0	0	0	0	0	0	0	0	0	0	0	0	0	0	0	729.48	0	0	0	0	0	0	0	0	0	710.24	721.01	0	727.1	0	720.95	0
1.1073e+13	0	0	0	0	0	0	0	0	720.31	0	727.02	0	0	0	0	0	0	0	0	0	0	0	0	0	0	0	0	0	0	0	0	0	727.59	0	0	0	0	0	0	0	0	0	710.17	718.54	0	724.5	0	719.91	0
1.1118e+13	0	0	0	0	0	0	0	0	720.05	0	723.86	0	0	0	0	0	0	0	0	0	0	0	0	0	0	0	0	0	0	0	0	0	725.73	0	0	0	0	0	0	0	0	0	709.91	716.29	0	722.18	0	718.67	0
1.1164e+13	0	0	0	0	0	0	691.25	0	722.22	0	762.6	0	0	0	0	0	0	0	0	0	0	0	0	0	0	0	0	0	0	0	0	0	730.02	0	0	0	0	0	0	0	0	0	712.56	725.88	0	733.1	0	720.13	0
1.1209e+13	0	0	0	0	0	0	690.75	0	722.05	0	743.93	0	0	0	0	0	0	0	0	0	0	0	0	0	0	0	0	0	0	0	0	0	733.57	0	0	0	0	0	0	0	0	0	712.19	726.96	0	733.6	0	722.81	0
1.1255e+13	0	0	0	0	0	0	691.01	0	722.42	0	736.16	0	0	0	0	0	0	0	0	0	0	0	0	0	0	0	0	0	0	0	0	0	732.54	0	0	0	0	0	0	0	0	0	712.28	724.39	0	730.69	0	723.23	0
1.13e+13	0	0	0	0	0	0	691.02	0	722.62	0	731.21	0	0	0	0	0	0	0	0	0	0	0	0	0	0	0	0	0	0	0	0	0	730.69	0	0	0	0	0	0	0	0	0	712.34	721.73	0	727.85	0	722.48	0
1.1346e+13	0	0	0	0	0	0	690.6	0	722.51	0	727.52	0	0	0	0	0	0	0	0	0	0	0	0	0	0	0	0	0	0	0	0	0	728.75	0	0	0	0	0	0	0	0	0	712.2	719.3	0	725.3	0	721.3	0
1.1391e+13	0	0	0	0	0	0	694.21	0	724.82	0	902.58	0	0	0	0	0	0	0	0	0	0	0	0	0	0	0	0	0	0	0	0	0	727.34	0	0	0	0	0	0	0	0	0	714.97	717.07	0	722.76	0	721.57	0
1.1437e+13	0	0	0	0	0	0	693	0	724.17	0	755.62	0	0	0	0	0	0	0	0	0	0	0	0	0	0	0	0	0	0	0	0	0	734.19	0	0	0	0	0	0	0	0	0	714.33	729.14	0	736.28	0	722.96	0
1.1483e+13	0	0	0	0	0	0	692.87	0	724.33	0	742.61	0	0	0	0	0	0	0	0	0	0	0	0	0	0	0	0	0	0	0	0	0	735.33	0	0	0	0	0	0	0	0	0	714.18	727.8	0	734.4	0	724.99	0
1.1528e+13	0	0	0	0	0	0	693.01	0	724.72	0	735.98	0	0	0	0	0	0	0	0	0	0	0	0	0	0	0	0	0	0	0	0	0	733.79	0	0	0	0	0	0	0	0	0	714.33	725.04	0	731.35	0	724.86	0
1.1574e+13	0	0	0	0	0	0	692.83	0	724.81	0	731.47	0	0	0	0	0	0	0	0	0	0	0	0	0	0	0	0	0	0	0	0	0	731.82	0	0	0	0	0	0	0	0	0	714.34	722.4	0	728.55	0	723.88	0
1.1619e+13	0	0	0	0	0	0	692.29	0	724.59	0	728.02	0	0	0	0	0	0	0	0	0	0	0	0	0	0	0	0	0	0	0	0	0	729.86	0	0	0	0	0	0	0	0	0	714.13	720.02	0	726.07	0	722.6	0
1.1665e+13	0	0	0	0	0	0	695.55	0	726.64	0	789.88	0	0	0	0	0	0	0	0	0	0	0	0	0	0	0	0	0	0	0	0	0	730.06	0	0	0	0	0	0	0	690.88	0	716.65	723.81	0	730.84	0	722.8	0
1.171e+13	0	0	0	0	0	0	694.78	0	726.2	0	751.71	0	0	0	0	0	0	0	0	0	0	0	0	0	0	0	0	0	0	0	0	0	737.14	0	0	0	0	0	0	0	690.13	0	716.11	730.83	0	737.84	0	725.72	0
1.1756e+13	0	0	0	0	0	0	694.84	0	726.59	0	741.7	0	0	0	0	0	0	0	0	0	0	0	0	0	0	0	0	0	0	0	0	0	736.77	0	0	0	0	0	0	0	0	0	716.16	728.46	0	735.03	0	726.88	0
1.1802e+13	0	0	0	0	0	0	694.81	0	726.92	0	735.9	0	0	0	0	0	0	0	0	0	0	0	0	0	0	0	0	0	0	0	0	0	734.93	0	0	0	0	0	0	0	0	0	716.32	725.63	0	731.97	0	726.32	0
1.1847e+13	0	0	0	0	0	0	694.46	0	726.89	0	731.78	0	0	0	0	0	0	0	0	0	0	0	0	0	0	0	0	0	0	0	0	0	732.88	0	0	0	0	0	0	0	0	0	716.25	723.04	0	729.23	0	725.17	0
1.1893e+13	0	0	0	0	0	0	693.81	0	726.57	0	728.54	0	0	0	0	0	0	0	0	0	0	0	0	0	0	0	0	0	0	0	0	0	730.91	0	0	0	0	0	0	0	0	0	715.96	720.7	0	726.82	0	723.82	0
1.1938e+13	0	0	0	0	0	0	696.83	0	728.38	0	769.52	0	0	0	0	0	0	0	0	0	0	0	0	0	0	0	0	0	0	0	0	0	735.34	0	0	0	0	0	0	0	692.59	0	718.25	730.71	0	738.3	0	725.03	0
1.1984e+13	0	0	0	0	0	0	696.53	0	728.3	0	749.25	0	0	0	0	0	0	0	0	0	0	0	0	0	0	0	0	0	0	0	0	0	739.23	0	0	0	0	0	0	0	691.88	0	717.92	731.81	0	738.74	0	728.14	0
1.2029e+13	0	0	0	0	0	0	696.62	0	728.8	0	741.09	0	0	0	0	0	0	0	0	0	0	0	0	0	0	0	0	0	0	0	0	0	737.99	0	0	0	0	0	0	0	691.4	0	718.11	729	0	735.57	0	728.52	0
1.2075e+13	0	0	0	0	0	0	696.46	0	729.02	0	735.94	0	0	0	0	0	0	0	0	0	0	0	0	0	0	0	0	0	0	0	0	0	735.95	0	0	0	0	0	0	0	691.14	0	718.22	726.18	0	732.55	0	727.65	0
1.2121e+13	0	0	0	0	0	0	695.99	0	728.86	0	732.13	0	0	0	0	0	0	0	0	0	0	0	0	0	0	0	0	0	0	0	0	0	733.87	0	0	0	0	0	0	0	690.86	0	718.07	723.64	0	729.89	0	726.37	0
1.2166e+13	0	0	0	0	0	0	699.13	0	730.84	691.6	936.94	0	0	0	0	0	0	0	0	0	0	0	0	0	0	0	0	0	0	0	0	0	732.11	0	0	0	0	0	0	0	694.87	0	720.52	721.01	0	726.94	0	726.27	0
1.2212e+13	0	0	0	0	0	0	698.18	0	730.14	691.43	761.48	0	0	0	0	0	0	0	0	0	0	0	0	0	0	0	0	0	0	0	0	0	739.65	0	0	0	0	0	0	0	694.21	0	719.83	734.01	0	741.5	0	727.93	0
1.2257e+13	0	0	0	0	0	0	698.22	0	730.44	691.27	747.63	0	0	0	0	0	0	0	0	0	0	0	0	0	0	0	0	0	0	0	0	0	740.77	0	0	0	0	0	0	0	693.56	0	719.77	732.45	0	739.33	0	730.19	0
1.2303e+13	0	0	0	0	0	0	698.28	0	730.92	691.1	740.73	0	0	0	0	0	0	0	0	0	0	0	0	0	0	0	0	0	0	0	0	0	739.02	0	0	0	0	0	0	0	693.2	0	720.01	729.47	0	736.06	0	729.98	0
1.2348e+13	0	0	0	0	0	0	697.99	0	731.01	690.94	736.08	0	0	0	0	0	0	0	0	0	0	0	0	0	0	0	0	0	0	0	0	0	736.88	0	0	0	0	0	0	0	692.95	0	720.04	726.69	0	733.12	0	728.88	0
1.2394e+13	0	0	0	0	0	0	697.41	0	730.74	690.78	732.55	0	0	0	0	0	0	0	0	0	0	0	0	0	0	0	0	0	0	0	0	0	734.79	0	0	0	0	0	0	0	692.64	0	719.8	724.21	0	730.53	0	727.5	0
1.2439e+13	0	0	0	0	0	0	700.22	0	732.46	694.2	801.26	0	0	0	0	0	0	0	0	0	0	0	0	0	0	0	0	0	691.95	0	0	0	734.52	0	0	0	0	0	0	0	696.42	0	722.01	727.47	0	734.78	0	727.33	0
1.2485e+13	0	0	0	0	0	0	699.67	0	732.02	694.03	757.09	0	0	0	0	0	0	0	0	0	0	0	0	0	0	0	0	0	691.83	0	0	0	742.49	0	0	0	0	0	0	0	695.74	0	721.45	735.54	0	742.89	0	730.72	0
1.2531e+13	0	0	0	0	0	0	699.89	0	732.58	693.87	746.55	0	0	0	0	0	0	0	0	0	0	0	0	0	0	0	0	0	691.7	0	0	0	741.98	0	0	0	0	0	0	0	695.24	0	721.62	732.91	0	739.77	0	731.93	0
1.2576e+13	0	0	0	0	0	0	699.85	0	732.96	693.7	740.55	0	0	0	0	0	0	0	0	0	0	0	0	0	0	0	0	0	691.58	0	0	0	739.94	0	0	0	0	0	0	0	694.96	0	721.84	729.9	0	736.52	0	731.27	0
1.2622e+13	0	0	0	0	0	0	699.43	0	732.91	693.53	736.31	0	0	0	0	0	0	0	0	0	0	0	0	0	0	0	0	0	691.46	0	0	0	737.75	0	0	0	0	0	0	0	694.69	0	721.78	727.18	0	733.65	0	730	0
1.2667e+13	0	0	0	0	0	0	698.76	0	732.52	693.36	733	0	0	0	0	0	0	0	0	0	0	0	0	0	0	0	0	0	691.34	0	0	0	735.66	0	0	0	0	0	0	0	694.34	0	721.45	724.76	0	731.14	0	728.56	0
1.2713e+13	0	0	0	0	0	0	701.33	0	734.02	696.69	776.49	0	0	0	0	0	0	0	0	0	0	0	0	0	0	0	0	0	694.64	0	0	0	740.12	0	0	0	0	0	0	0	697.88	0	723.43	735.13	0	743.11	0	729.53	0
1.2758e+13	0	0	0	0	0	0	701.24	0	734.04	696.53	754.35	0	0	0	0	0	0	0	0	0	0	0	0	0	0	0	0	0	694.51	0	0	0	744.4	0	0	0	0	0	0	0	697.25	0	723.14	736.32	0	743.56	0	733.07	0
1.2804e+13	0	0	0	0	0	0	701.5	0	734.67	696.37	745.82	0	0	0	0	0	0	0	0	0	0	0	0	0	0	0	0	0	694.39	0	0	0	742.97	0	0	0	0	0	0	0	696.89	0	723.44	733.28	0	740.13	0	733.42	0
1.285e+13	0	0	0	0	0	0	701.32	0	734.91	696.2	740.51	0	0	0	0	0	0	0	0	0	0	0	0	0	0	0	0	0	694.26	0	0	0	740.77	0	0	0	0	0	0	0	696.64	0	723.59	730.3	0	736.94	0	732.43	0
1.2895e+13	0	0	0	0	0	0	700.79	0	734.71	696.03	736.6	0	0	0	0	0	0	0	0	0	0	0	0	0	0	0	0	0	694.14	0	0	0	738.56	0	0	0	0	0	0	0	696.35	0	723.42	727.65	0	734.16	0	731.04	0
1.2941e+13	0	0	0	0	0	0	703.48	0	736.41	699.26	982.6	0	0	0	0	0	0	0	0	0	0	0	0	0	0	0	0	0	697.35	0	0	0	736.5	0	0	0	0	0	0	0	699.96	0	725.58	724.74	0	730.92	0	730.62	0
1.2986e+13	0	0	0	0	0	0	702.55	0	735.65	699.1	767.32	0	0	0	0	0	0	0	0	0	0	0	0	0	0	0	0	0	697.22	0	0	0	744.64	0	0	0	0	0	0	0	699.28	0	724.84	738.53	0	746.35	0	732.51	0
1.3032e+13	0	0	0	0	0	0	702.83	0	736.11	698.93	752.53	0	0	0	0	0	0	0	0	0	0	0	0	0	0	0	0	0	697.09	0	0	0	745.77	0	0	0	0	0	0	0	698.75	0	724.87	736.77	0	743.93	0	735.01	0
1.3077e+13	0	0	0	0	0	0	703	0	736.69	698.77	745.34	0	0	0	0	0	0	0	0	0	0	0	0	0	0	0	0	0	696.96	0	0	0	743.84	0	0	0	0	0	0	0	698.49	0	725.2	733.59	0	740.43	0	734.7	0
1.3123e+13	0	0	0	0	0	0	702.68	0	736.76	698.61	740.53	0	0	0	0	0	0	0	0	0	0	0	0	0	0	0	0	0	696.83	0	0	0	741.55	0	0	0	0	0	0	0	698.25	0	725.24	730.67	0	737.33	0	733.48	0
1.3169e+13	0	0	0	0	0	0	702.03	0	736.43	698.44	736.88	0	0	0	0	0	0	0	0	0	0	0	0	0	0	0	0	0	696.71	0	0	0	739.34	0	0	0	0	0	0	0	697.91	0	724.97	728.09	0	734.64	0	732	0
1.3214e+13	0	0	0	0	0	0	704.43	0	737.86	701.57	813.76	0	0	0	0	0	0	0	0	0	0	0	0	0	0	0	0	0	699.83	0	0	0	738.58	0	0	0	0	0	0	0	701.31	0	726.89	730.61	0	738.06	0	731.49	0
1.326e+13	0	0	0	0	0	0	703.96	0	737.44	701.41	762.32	0	0	0	0	0	0	0	0	0	0	0	0	0	0	0	0	0	699.7	0	0	0	747.48	0	0	0	0	0	0	0	700.64	0	726.32	739.92	0	747.55	0	735.31	0
1.3305e+13	0	0	0	0	0	0	704.4	0	738.16	701.25	751.22	0	0	0	0	0	0	0	0	0	0	0	0	0	0	0	0	0	699.57	0	0	0	746.82	0	0	0	0	0	0	0	700.25	0	726.6	737.05	0	744.16	0	736.59	0
1.3351e+13	0	0	0	0	0	0	704.41	0	738.59	701.08	744.98	0	0	0	0	0	0	0	0	0	0	0	0	0	0	0	0	0	699.44	0	0	0	744.6	0	0	0	0	0	0	0	700.05	0	726.88	733.86	0	740.71	0	735.82	0
1.3396e+13	0	0	0	0	0	0	703.96	0	738.5	700.92	740.59	0	0	0	0	0	0	0	0	0	0	0	0	0	0	0	0	0	699.31	0	0	0	742.28	0	0	0	0	0	0	0	699.79	0	726.81	731.03	0	737.71	0	734.44	0
1.3442e+13	0	0	0	0	0	0	703.23	0	738.05	700.75	737.16	0	0	0	0	0	0	0	0	0	0	0	0	0	0	0	0	0	699.18	0	0	0	740.09	0	0	0	0	0	0	0	699.42	0	726.44	728.52	0	735.1	0	732.89	0
1.3488e+13	0	0	0	0	0	0	705.41	0	739.26	703.79	783.38	0	0	0	0	0	0	0	0	0	0	0	0	0	0	0	0	0	702.22	0	0	0	744.51	0	0	0	0	0	0	0	702.61	0	728.14	739.15	0	747.41	0	733.61	0
1.3533e+13	0	0	0	0	0	0	705.48	0	739.37	703.63	759.18	0	0	0	0	0	0	0	0	0	0	0	0	0	0	0	0	0	702.09	0	0	0	749.28	0	0	0	0	0	0	0	702.01	0	727.89	740.52	0	748.01	0	737.6	0
1.3579e+13	0	0	0	0	0	0	705.89	0	740.14	703.47	750.26	0	0	0	0	0	0	0	0	0	0	0	0	0	0	0	0	0	701.96	0	0	0	747.67	0	0	0	0	0	0	0	701.74	0	728.3	737.25	0	744.34	0	737.91	0
1.3624e+13	0	0	0	0	0	0	705.74	0	740.38	703.31	744.74	0	0	0	0	0	0	0	0	0	0	0	0	0	0	0	0	0	701.83	0	0	0	745.3	0	0	0	0	0	0	0	701.56	0	728.48	734.12	0	740.98	0	736.82	0
1.367e+13	0	0	0	0	0	0	705.16	0	740.13	703.15	740.69	0	0	0	0	0	0	0	0	0	0	0	0	0	0	0	0	0	701.71	0	0	0	742.96	0	0	0	0	0	0	0	701.27	0	728.29	731.37	0	738.08	0	735.32	0
1.3715e+13	0	0	0	0	0	0	704.34	0	739.57	702.98	737.47	0	0	0	0	0	0	0	0	0	0	0	0	0	0	0	0	0	701.58	0	0	0	740.79	0	0	0	0	0	0	0	700.86	0	727.83	728.93	0	735.55	0	733.73	0
1.3761e+13	0	0	0	0	0	0	706.53	0	740.73	705.94	772.83	0	0	0	0	0	0	0	0	0	0	0	0	0	0	0	0	0	704.53	0	0	0	749.3	0	0	0	0	0	0	0	703.86	0	729.4	742.71	0	750.83	0	736.69	0
1.3806e+13	0	0	0	0	0	0	706.99	0	741.35	705.78	757.05	0	0	0	0	0	0	0	0	0	0	0	0	0	0	0	0	0	704.4	0	0	0	750.49	0	0	0	0	0	0	0	703.37	0	729.52	740.78	0	748.2	0	739.42	0
1.3852e+13	0	0	0	0	0	0	707.25	0	742.01	705.62	749.57	0	0	0	0	0	0	0	0	0	0	0	0	0	0	0	0	0	704.27	0	0	0	748.37	0	0	0	0	0	0	0	703.18	0	729.94	737.4	0	744.49	0	739.04	0
1.3898e+13	0	0	0	0	0	0	706.94	0	742.06	705.46	744.61	0	0	0	0	0	0	0	0	0	0	0	0	0	0	0	0	0	704.14	0	0	0	745.93	0	0	0	0	0	0	0	703	0	729.99	734.36	0	741.24	0	737.71	0
1.3943e+13	0	0	0	0	0	0	706.25	0	741.67	705.29	740.86	0	0	0	0	0	0	0	0	0	0	0	0	0	0	0	0	0	704.01	0	0	0	743.6	0	0	0	0	0	0	0	702.68	0	729.68	731.69	0	738.45	0	736.14	0
1.3989e+13	0	0	0	0	0	0	708.28	0	742.83	708.17	827.3	0	0	0	0	0	0	0	0	0	0	0	0	0	0	0	0	0	706.89	0	0	0	742.3	0	0	0	0	0	0	0	705.75	0	731.35	733.26	0	740.81	0	735.31	0
1.4034e+13	0	0	0	0	0	0	707.85	0	742.42	708.01	767.26	0	0	0	0	0	0	0	0	0	0	0	0	0	0	0	0	0	706.76	0	0	0	752.12	0	0	0	0	0	0	0	705.06	0	730.76	743.98	0	751.91	0	739.53	0
1.408e+13	0	0	0	0	0	0	708.45	0	743.31	707.85	755.55	0	0	0	0	0	0	0	0	0	0	0	0	0	0	0	0	0	706.63	0	0	0	751.35	0	0	0	0	0	0	0	704.72	0	731.16	740.89	0	748.26	0	740.89	0
1.4125e+13	0	0	0	0	0	0	708.53	0	743.78	707.69	749.09	0	0	0	0	0	0	0	0	0	0	0	0	0	0	0	0	0	706.5	0	0	0	748.96	0	0	0	0	0	0	0	704.59	0	731.5	737.54	0	744.63	0	740.02	0
1.4171e+13	0	0	0	0	0	0	708.07	0	743.65	707.53	744.58	0	0	0	0	0	0	0	0	0	0	0	0	0	0	0	0	0	706.37	0	0	0	746.5	0	0	0	0	0	0	0	704.38	0	731.41	734.58	0	741.51	0	738.53	0
1.4217e+13	0	0	0	0	0	0	707.29	0	743.13	707.36	741.07	0	0	0	0	0	0	0	0	0	0	0	0	0	0	0	0	0	706.24	0	0	0	744.2	0	0	0	0	0	0	0	704.02	0	731	732	0	738.81	0	736.9	0
1.4262e+13	0	0	0	0	0	0	709.13	0	744.08	710.17	790.32	0	0	0	0	0	0	0	0	0	0	0	0	0	0	0	0	0	709.04	0	0	0	748.44	0	0	0	0	0	0	0	706.89	0	732.45	742.75	0	751.31	0	737.35	0
1.4308e+13	0	0	0	0	0	0	709.31	0	744.29	710.01	763.8	0	0	0	0	0	0	0	0	0	0	0	0	0	0	0	0	0	708.91	0	0	0	753.77	0	0	0	0	0	0	0	706.28	0	732.25	744.41	0	752.21	0	741.8	0
1.4353e+13	0	0	0	0	0	0	709.84	0	745.19	709.85	754.47	0	0	0	0	0	0	0	0	0	0	0	0	0	0	0	0	0	708.78	0	0	0	752	0	0	0	0	0	0	0	706.07	0	732.77	740.93	0	748.29	0	742.08	0
1.4399e+13	0	0	0	0	0	0	709.72	0	745.44	709.69	748.77	0	0	0	0	0	0	0	0	0	0	0	0	0	0	0	0	0	708.66	0	0	0	749.48	0	0	0	0	0	0	0	705.96	0	732.97	737.66	0	744.77	0	740.88	0
1.4444e+13	0	0	0	0	0	0	709.12	0	745.14	709.52	744.61	0	0	0	0	0	0	0	0	0	0	0	0	0	0	0	0	0	708.53	0	0	0	747.03	0	0	0	0	0	0	0	705.71	0	732.76	734.8	0	741.76	0	739.28	0
1.449e+13	0	0	0	0	0	0	708.26	0	744.51	709.36	741.32	0	0	0	0	0	0	0	0	0	0	0	0	0	0	0	0	0	708.4	0	0	0	744.76	0	0	0	0	0	0	0	705.29	0	732.25	732.3	0	739.15	0	737.61	0
1.4536e+13	0	0	0	0	692.46	0	710.15	0	745.45	712.1	778.32	0	0	0	0	0	0	0	0	0	0	0	0	0	0	0	0	0	711.13	0	0	0	753.52	0	0	0	0	0	0	0	707.98	0	733.58	746.57	0	755.01	0	740.53	0
1.4581e+13	0	0	0	0	692.36	0	710.76	0	746.22	711.94	761.46	0	0	0	0	0	0	0	0	0	0	0	0	0	0	0	0	0	711	0	0	0	754.82	0	0	0	0	0	0	0	707.51	0	733.8	744.51	0	752.21	0	743.54	0
1.4627e+13	0	0	0	0	692.26	0	711.1	0	746.97	711.78	753.67	0	0	0	0	0	0	0	0	0	0	0	0	0	0	0	0	0	710.87	0	0	0	752.54	0	0	0	0	0	0	0	707.4	0	734.3	740.95	0	748.29	0	743.08	0
1.4672e+13	0	0	0	0	692.17	0	710.79	0	747	711.62	748.56	0	0	0	0	0	0	0	0	0	0	0	0	0	0	0	0	0	710.74	0	0	0	749.96	0	0	0	0	0	0	0	707.26	0	734.36	737.77	0	744.91	0	741.64	0
1.4718e+13	0	0	0	0	692.07	0	710.08	0	746.55	711.46	744.71	0	0	0	0	0	0	0	0	0	0	0	0	0	0	0	0	0	710.61	0	0	0	747.53	0	0	0	0	0	0	0	706.96	0	734.02	735.02	0	742.01	0	739.97	0
1.4763e+13	0	0	0	0	695.08	0	711.8	0	747.48	714.12	842.14	0	0	0	0	692.2	0	0	0	0	0	0	0	0	0	0	0	0	713.27	0	0	0	745.69	0	0	0	0	0	0	0	709.75	0	735.46	735.48	0	743.11	0	738.87	0
1.4809e+13	0	0	0	0	694.98	0	711.41	0	747.07	713.96	772.13	0	0	0	0	692.02	0	0	0	0	0	0	0	0	0	0	0	0	713.14	0	0	0	756.37	0	0	0	0	0	0	0	709.05	0	734.85	747.77	0	755.99	0	743.44	0
1.4854e+13	0	0	0	0	694.88	0	712.15	0	748.12	713.81	759.78	0	0	0	0	691.85	0	0	0	0	0	0	0	0	0	0	0	0	713.01	0	0	0	755.53	0	0	0	0	0	0	0	708.75	0	735.37	744.47	0	752.1	0	744.88	0
1.49e+13	0	0	0	0	694.78	0	712.27	0	748.63	713.65	753.08	0	0	0	0	691.68	0	0	0	0	0	0	0	0	0	0	0	0	712.89	0	0	0	752.99	0	0	0	0	0	0	0	708.69	0	735.75	740.95	0	748.29	0	743.92	0
1.4946e+13	0	0	0	0	694.68	0	711.79	0	748.46	713.49	748.43	0	0	0	0	691.5	0	0	0	0	0	0	0	0	0	0	0	0	712.76	0	0	0	750.4	0	0	0	0	0	0	0	708.51	0	735.65	737.89	0	745.04	0	742.33	0
1.4991e+13	0	0	0	0	694.58	0	710.98	0	747.88	713.32	744.82	0	0	0	0	691.33	0	0	0	0	0	0	0	0	0	0	0	0	712.62	0	0	0	748.01	0	0	0	0	0	0	0	708.15	0	735.2	735.22	0	742.25	0	740.61	0
1.5037e+13	0	0	0	0	697.52	0	712.51	0	748.6	715.93	797.36	0	0	0	0	694.47	0	0	0	0	0	0	0	0	0	0	0	0	715.22	0	0	0	751.95	0	0	0	0	0	0	0	710.75	0	736.43	745.93	0	754.75	0	740.78	0
1.5082e+13	0	0	0	0	697.42	0	712.8	0	748.9	715.77	768.27	0	0	0	0	694.3	0	0	0	0	0	0	0	0	0	0	0	0	715.09	0	0	0	757.96	0	0	0	0	0	0	0	710.14	0	736.26	748.05	0	756.11	0	745.68	0
1.5128e+13	0	0	0	0	697.31	0	713.43	0	749.92	715.62	758.5	0	0	0	0	694.12	0	0	0	0	0	0	0	0	0	0	0	0	714.97	0	0	0	756.06	0	0	0	0	0	0	0	710	0	736.88	744.37	0	751.96	0	745.95	0
1.5173e+13	0	0	0	0	697.21	0	713.33	0	750.18	715.45	752.61	0	0	0	0	693.95	0	0	0	0	0	0	0	0	0	0	0	0	714.84	0	0	0	753.39	0	0	0	0	0	0	0	709.93	0	737.11	740.96	0	748.3	0	744.64	0
1.5219e+13	0	0	0	0	697.11	0	712.71	0	749.83	715.29	748.32	0	0	0	0	693.77	0	0	0	0	0	0	0	0	0	0	0	0	714.71	0	0	0	750.82	0	0	0	0	0	0	0	709.7	0	736.87	738	0	745.18	0	742.95	0
1.5265e+13	0	0	0	0	697.01	0	711.81	0	749.13	715.13	744.93	0	0	0	0	693.6	0	0	0	0	0	0	0	0	0	0	0	0	714.57	0	0	0	748.47	0	0	0	0	0	0	0	709.28	0	736.31	735.42	0	742.49	0	741.2	0
1.531e+13	0	0	0	0	699.87	0	713.43	0	749.85	717.67	783.62	0	0	0	0	696.66	0	0	0	0	0	0	0	0	0	0	0	0	717.11	0	0	0	757.41	0	0	0	0	0	0	0	711.7	0	737.43	750.15	0	758.85	0	744.04	0
1.5356e+13	0	0	0	0	699.77	0	714.19	0	750.77	717.52	765.61	0	0	0	0	696.49	0	0	0	0	0	0	0	0	0	0	0	0	716.99	0	0	0	758.9	0	0	0	0	0	0	0	711.26	0	737.75	748	0	755.94	0	747.33	0
1.5401e+13	0	0	0	0	699.66	0	714.6	0	751.59	717.36	757.51	0	0	0	0	696.31	0	0	0	0	0	0	0	0	0	0	0	0	716.86	0	0	0	756.47	0	0	0	0	0	0	0	711.21	0	738.32	744.26	0	751.82	0	746.81	0
1.5447e+13	0	0	0	0	699.56	0	714.28	0	751.6	717.2	752.23	0	0	0	0	696.13	0	0	0	0	0	0	0	0	0	0	0	0	716.73	0	0	0	753.76	0	0	0	0	0	0	0	711.12	0	738.38	740.96	0	748.31	0	745.28	0
1.5492e+13	0	0	0	0	699.46	0	713.54	0	751.09	717.04	748.27	0	0	0	0	695.96	0	0	0	0	0	0	0	0	0	0	0	0	716.6	0	0	0	751.23	0	0	0	0	0	0	0	710.82	0	738	738.11	0	745.32	0	743.51	0
1.5538e+13	0	0	0	0	702.25	0	714.99	0	751.8	719.52	858.06	0	0	0	0	698.94	0	0	0	0	0	0	0	0	0	0	0	0	719.08	0	0	0	748.9	0	0	0	0	0	0	0	713.38	0	739.23	737.38	0	745	0	742.16	0
1.5584e+13	0	0	0	0	702.15	0	714.63	0	751.39	719.37	776.7	0	0	0	0	698.77	0	0	0	0	0	0	0	0	0	0	0	0	718.95	0	0	0	760.36	0	0	0	0	0	0	0	712.65	0	738.6	751.3	0	759.77	0	747.02	0
1.5629e+13	0	0	0	0	702.04	0	715.51	0	752.58	719.21	763.69	0	0	0	0	698.59	0	0	0	0	0	0	0	0	0	0	0	0	718.82	0	0	0	759.49	0	0	0	0	0	0	0	712.41	0	739.24	747.81	0	755.68	0	748.57	0
1.5675e+13	0	0	0	0	701.94	0	715.66	0	753.13	719.05	756.75	0	0	0	0	698.42	0	0	0	0	0	0	0	0	0	0	0	0	718.69	0	0	0	756.8	0	0	0	0	0	0	0	712.4	0	739.67	744.14	0	751.69	0	747.52	0
1.572e+13	0	0	0	0	701.83	0	715.17	0	752.93	718.89	751.96	0	0	0	0	698.24	0	0	0	0	0	0	0	0	0	0	0	0	718.56	0	0	0	754.09	0	0	0	0	0	0	0	712.25	0	739.56	740.97	0	748.33	0	745.84	0
1.5766e+13	0	0	0	0	701.73	0	714.33	0	752.28	718.73	748.26	0	0	0	0	698.07	0	0	0	0	0	0	0	0	0	0	0	0	718.43	0	0	0	751.6	0	0	0	0	0	0	0	711.89	0	739.06	738.22	0	745.45	0	744.04	0
1.5811e+13	0	0	0	0	704.46	0	715.59	0	752.78	721.16	804.38	0	0	0	0	700.97	0	0	0	0	691.94	0	0	0	0	0	0	0	720.85	0	0	0	755.1	0	0	0	0	0	0	0	714.25	0	740.08	748.71	0	757.71	0	743.89	0
1.5857e+13	0	0	0	0	704.35	0	715.98	0	753.15	721.01	772.45	0	0	0	0	700.8	0	0	0	0	691.7	0	0	0	0	0	0	0	720.72	0	0	0	761.89	0	0	0	0	0	0	0	713.64	0	739.94	751.46	0	759.75	0	749.25	0
1.5903e+13	0	0	0	0	704.24	0	716.71	0	754.29	720.85	762.25	0	0	0	0	700.62	0	0	0	0	691.47	0	0	0	0	0	0	0	720.6	0	0	0	759.87	0	0	0	0	0	0	0	713.55	0	740.68	747.58	0	755.4	0	749.52	0
1.5948e+13	0	0	0	0	704.14	0	716.61	0	754.55	720.69	756.16	0	0	0	0	700.45	0	0	0	0	691.22	0	0	0	0	0	0	0	720.47	0	0	0	757.07	0	0	0	0	0	0	0	713.53	0	740.92	744.03	0	751.59	0	748.13	0
1.5994e+13	0	0	0	0	704.03	0	715.97	0	754.16	720.53	751.77	0	0	0	0	700.28	0	0	0	0	690.99	0	0	0	0	0	0	0	720.34	0	0	0	754.4	0	0	0	0	0	0	0	713.32	0	740.65	740.98	0	748.37	0	746.35	0
1.6039e+13	0	0	0	0	703.93	0	715.04	0	753.4	720.37	748.3	0	0	0	0	700.1	0	0	0	0	690.76	0	0	0	0	0	0	0	720.2	0	0	0	751.96	0	0	0	0	0	0	0	712.89	0	740.06	738.33	0	745.6	0	744.52	0
1.6085e+13	0	0	0	0	706.59	0	716.42	0	753.91	722.75	788.78	0	0	0	0	702.93	0	0	0	0	693.91	0	0	0	0	0	0	0	722.58	0	0	0	760.95	0	0	0	0	0	0	0	715.09	0	740.98	753.44	0	762.38	0	747.24	0
1.613e+13	0	0	0	0	706.48	0	717.32	0	754.97	722.6	769.55	0	0	0	0	702.76	0	0	0	0	693.68	0	0	0	0	0	0	0	722.45	0	0	0	762.7	0	0	0	0	0	0	0	714.67	0	741.38	751.26	0	759.44	0	750.85	0
1.6176e+13	0	0	0	0	706.38	0	717.79	0	755.87	722.44	761.14	0	0	0	0	702.58	0	0	0	0	693.45	0	0	0	0	0	0	0	722.32	0	0	0	760.14	0	0	0	0	0	0	0	714.68	0	742.03	747.34	0	755.14	0	750.27	0
1.6221e+13	0	0	0	0	706.27	0	717.47	0	755.87	722.28	755.71	0	0	0	0	702.41	0	0	0	0	693.2	0	0	0	0	0	0	0	722.19	0	0	0	757.31	0	0	0	0	0	0	0	714.62	0	742.09	743.93	0	751.49	0	748.65	0
1.6267e+13	0	0	0	0	706.16	0	716.7	0	755.31	722.12	751.64	0	0	0	0	702.24	0	0	0	0	692.97	0	0	0	0	0	0	0	722.06	0	0	0	754.68	0	0	0	0	0	0	0	714.33	0	741.68	741	0	748.41	0	746.81	0
1.6313e+13	0	0	0	0	708.77	0	717.92	0	755.83	724.44	875.39	0	0	0	0	704.99	0	0	0	0	696.03	0	690.21	0	0	0	0	0	724.38	0	0	0	751.91	0	0	0	0	0	0	0	716.68	0	742.73	739.1	0	746.71	0	745.24	0
1.6358e+13	0	0	0	0	708.66	0	717.57	0	755.39	724.3	781.16	0	0	0	0	704.82	0	0	0	0	695.8	0	690.01	0	0	0	0	0	724.25	0	0	0	764.01	0	0	0	0	0	0	0	715.93	0	742.07	754.6	0	763.32	0	750.32	0
1.6404e+13	0	0	0	0	708.55	0	718.59	0	756.73	724.14	767.46	0	0	0	0	704.65	0	0	0	0	695.57	0	0	0	0	0	0	0	724.13	0	0	0	763.15	0	0	0	0	0	0	0	715.73	0	742.81	750.93	0	759.04	0	752	0
1.6449e+13	0	0	0	0	708.44	0	718.77	0	757.32	723.98	760.28	0	0	0	0	704.48	0	0	0	0	695.34	0	0	0	0	0	0	0	724	0	0	0	760.33	0	0	0	0	0	0	0	715.77	0	743.29	747.11	0	754.9	0	750.88	0
1.6495e+13	0	0	0	0	708.34	0	718.26	0	757.09	723.82	755.36	0	0	0	0	704.3	0	0	0	0	695.11	0	0	0	0	0	0	0	723.86	0	0	0	757.52	0	0	0	0	0	0	0	715.64	0	743.16	743.84	0	751.42	0	749.11	0
1.654e+13	0	0	0	0	708.23	0	717.39	0	756.39	723.66	751.57	0	0	0	0	704.13	0	0	0	0	694.88	0	0	0	0	0	0	0	723.73	0	0	0	754.94	0	0	0	0	0	0	0	715.28	0	742.63	741.02	0	748.46	0	747.23	0
1.6586e+13	0	0	0	0	710.77	0	718.42	0	756.7	725.94	811.61	0	0	0	0	706.82	0	0	0	0	697.86	0	692.24	0	0	0	0	0	726.01	0	0	0	757.85	0	690.76	0	0	0	0	0	717.45	0	743.47	751.06	0	760.24	0	746.76	0
1.6632e+13	0	0	0	0	710.66	0	718.89	0	757.12	725.8	776.53	0	0	0	0	706.65	0	0	0	0	697.63	0	692.03	0	0	0	0	0	725.88	0	0	0	765.5	0	690.68	0	0	0	0	0	716.83	0	743.35	754.63	0	763.19	0	752.57	0
1.6677e+13	0	0	0	0	710.56	0	719.73	0	758.38	725.64	765.88	0	0	0	0	706.48	0	0	0	0	697.4	0	691.82	0	0	0	0	0	725.75	0	0	0	763.41	0	690.6	0	0	0	0	0	716.8	0	744.19	750.58	0	758.64	0	752.86	0
1.6723e+13	0	0	0	0	710.45	0	719.64	0	758.66	725.48	759.61	0	0	0	0	706.3	0	0	0	0	697.17	0	691.61	0	0	0	0	0	725.62	0	0	0	760.48	0	690.52	0	0	0	0	0	716.83	0	744.46	746.9	0	754.68	0	751.38	0
1.6768e+13	0	0	0	0	710.34	0	718.97	0	758.22	725.31	755.1	0	0	0	0	706.13	0	0	0	0	696.94	0	691.4	0	0	0	0	0	725.49	0	0	0	757.71	0	690.45	0	0	0	0	0	716.62	0	744.16	743.76	0	751.36	0	749.52	0
1.6814e+13	0	0	0	0	710.23	0	718.02	0	757.41	725.16	751.55	0	0	0	0	705.96	0	0	0	0	696.71	0	691.18	0	0	0	0	0	725.35	0	0	0	755.19	0	690.37	0	0	0	0	0	716.19	0	743.52	741.04	0	748.52	0	747.62	0
1.6859e+13	0	0	0	0	712.72	0	719.17	0	757.74	727.4	793.92	0	0	0	0	708.59	0	0	0	0	699.62	0	694.21	0	0	0	0	0	727.59	0	0	0	764.13	0	693.16	0	0	0	0	0	718.18	0	744.26	756.45	0	765.63	0	750.17	0
1.6905e+13	0	0	0	0	712.61	0	720.22	0	758.91	727.25	773.39	0	0	0	0	708.41	0	0	0	0	699.39	0	694	0	0	0	0	0	727.46	0	0	0	766.23	0	693.08	0	0	0	0	0	717.79	0	744.74	754.31	0	762.74	0	754.12	0
1.6951e+13	0	0	0	0	712.5	0	720.75	0	759.89	727.09	764.66	0	0	0	0	708.24	0	0	0	0	699.16	0	693.79	0	0	0	0	0	727.33	0	0	0	763.56	0	693	0	0	0	0	0	717.86	0	745.47	750.23	0	758.25	0	753.51	0
1.6996e+13	0	0	0	0	712.39	0	720.42	0	759.88	726.93	759.06	0	0	0	0	708.07	0	0	0	0	698.93	0	693.58	0	0	0	0	0	727.2	0	0	0	760.61	0	692.92	0	0	0	0	0	717.83	0	745.53	746.7	0	754.48	0	751.8	0
1.7042e+13	0	0	0	0	712.28	0	719.62	0	759.27	726.76	754.89	0	0	0	0	707.9	0	0	0	0	698.7	0	693.37	0	0	0	0	0	727.06	0	0	0	757.89	0	692.84	0	0	0	0	0	717.54	0	745.08	743.69	0	751.31	0	749.88	0
1.7087e+13	0	0	0	0	714.72	0	720.63	0	759.62	728.96	894.6	0	0	0	0	710.46	0	0	0	0	701.53	0	696.32	0	0	0	0	0	729.25	0	0	0	754.78	691.65	695.58	0	0	0	0	0	719.71	0	745.97	740.78	0	748.38	0	748.13	0
1.7133e+13	0	0	0	0	714.61	0	720.29	0	759.15	728.81	785.51	0	0	0	0	710.29	0	0	0	0	701.31	0	696.1	0	0	0	0	0	729.12	0	0	0	767.37	691.37	695.5	0	0	0	0	0	718.94	0	745.27	757.67	0	766.63	0	753.36	0
1.7178e+13	0	0	0	0	714.49	0	721.44	0	760.63	728.66	771.08	0	0	0	0	710.12	0	0	0	0	701.08	0	695.89	0	0	0	0	0	728.99	0	0	0	766.58	691.08	695.42	0	0	0	0	0	718.78	0	746.12	753.86	0	762.2	0	755.19	0
1.7224e+13	0	0	0	0	714.38	0	721.65	0	761.26	728.5	763.66	0	0	0	0	709.95	0	0	0	0	700.86	0	695.68	0	0	0	0	0	728.86	0	0	0	763.64	690.8	695.33	0	0	0	0	0	718.88	0	746.65	749.89	0	757.9	0	754.01	0
1.7269e+13	0	0	0	0	714.27	0	721.12	0	761	728.33	758.6	0	0	0	0	709.78	0	0	0	0	700.64	0	695.47	0	0	0	0	0	728.73	0	0	0	760.73	690.52	695.25	0	0	0	0	0	718.77	0	746.51	746.52	0	754.31	0	752.16	0
1.7315e+13	0	0	0	0	714.16	0	720.21	0	760.25	728.17	754.71	0	0	0	0	709.61	0	0	0	0	700.41	0	695.26	0	0	0	0	0	728.59	0	0	0	758.07	690.24	695.17	0	0	0	0	0	718.4	0	745.93	743.63	0	751.27	0	750.2	0
1.7361e+13	0	0	0	0	716.55	0	721.03	0	760.38	730.33	819.02	0	0	0	0	712.12	0	0	0	0	703.16	0	698.14	0	0	0	0	0	730.74	0	0	0	760.27	693.32	697.85	0	0	0	0	0	720.38	0	746.61	752.97	0	762.27	0	749.39	0
1.7406e+13	0	0	0	0	716.44	0	721.58	0	760.83	730.18	780.42	0	0	0	0	711.95	0	0	0	0	702.94	0	697.93	0	0	0	0	0	730.61	0	0	0	768.87	693.02	697.77	0	0	0	0	0	719.76	0	746.51	757.61	0	766.4	0	755.63	0
1.7452e+13	0	0	0	0	716.32	0	722.52	0	762.2	730.03	769.3	0	0	0	0	711.78	0	0	0	0	702.72	0	697.72	0	0	0	0	0	730.48	0	0	0	766.73	692.74	697.68	0	0	0	0	0	719.79	0	747.44	753.39	0	761.67	0	755.96	0
1.7497e+13	0	0	0	0	716.21	0	722.43	0	762.49	729.86	762.83	0	0	0	0	711.61	0	0	0	0	702.5	0	697.52	0	0	0	0	0	730.35	0	0	0	763.7	692.46	697.6	0	0	0	0	0	719.85	0	747.73	749.58	0	757.57	0	754.41	0
1.7543e+13	0	0	0	0	716.1	0	721.74	0	762.02	729.7	758.2	0	0	0	0	711.44	0	0	0	0	702.28	0	697.31	0	0	0	0	0	730.22	0	0	0	760.83	692.19	697.51	0	0	0	0	0	719.65	0	747.41	746.35	0	754.16	0	752.46	0
1.7588e+13	0	0	0	0	715.99	0	720.75	0	761.15	729.54	754.56	0	0	0	0	711.27	0	0	0	0	702.05	0	697.1	0	0	0	0	0	730.08	0	0	0	758.24	691.9	697.43	0	0	0	0	0	719.21	0	746.73	743.57	0	751.24	0	750.5	0
1.7634e+13	0	0	0	0	718.33	0	721.7	0	761.3	731.66	798.86	0	0	0	0	713.71	0	0	0	0	704.74	0	699.9	0	0	0	0	0	732.19	0	0	0	767	694.91	700.06	0	0	0	0	0	721.02	0	747.3	759.2	0	768.57	0	752.82	0
1.768e+13	0	0	0	0	718.21	0	722.87	0	762.57	731.51	776.96	0	0	0	0	713.54	0	0	0	0	704.52	0	699.69	0	0	0	0	0	732.06	0	0	0	769.54	694.64	699.97	0	0	0	0	0	720.64	0	747.85	757.17	0	765.82	0	757.14	0
1.7725e+13	0	0	0	0	718.1	0	723.47	0	763.62	731.36	767.9	0	0	0	0	713.38	0	0	0	0	704.3	0	699.48	0	0	0	0	0	731.93	0	0	0	766.78	694.36	699.88	0	0	0	0	0	720.77	0	748.65	752.93	0	761.16	0	756.51	0
1.7771e+13	0	0	0	0	717.99	0	723.13	0	763.6	731.19	762.15	0	0	0	0	713.21	0	0	0	0	704.08	0	699.28	0	0	0	0	0	731.8	0	0	0	763.74	694.08	699.8	0	0	0	0	0	720.77	0	748.71	749.29	0	757.28	0	754.73	0
1.7816e+13	0	0	0	0	717.88	0	722.3	0	762.96	731.03	757.88	0	0	0	0	713.04	0	0	0	0	703.86	0	699.07	0	0	0	0	0	731.66	0	0	0	760.93	693.8	699.71	0	0	0	0	0	720.48	0	748.23	746.2	0	754.02	0	752.73	0
1.7862e+13	0	0	0	0	720.17	0	723.13	0	763.15	733.1	916.62	0	0	0	0	715.43	0	0	0	0	706.48	0	701.8	0	0	0	0	0	733.72	0	0	0	757.57	696.74	702.28	0	0	0	0	0	722.49	0	748.97	742.54	0	750.16	0	750.82	0
1.7907e+13	0	0	0	0	720.05	0	722.77	0	762.62	732.96	789.61	0	0	0	0	715.26	0	0	0	0	706.27	0	701.6	0	0	0	0	0	733.6	0	0	0	770.49	696.46	702.2	0	0	0	0	0	721.69	0	748.23	760.53	0	769.7	0	756.14	0
1.7953e+13	0	0	0	0	719.94	0	724.06	0	764.22	732.81	774.44	0	0	0	0	715.09	0	0	0	0	706.05	0	701.39	0	0	0	0	0	733.47	0	0	0	769.81	696.18	702.11	0	0	0	0	0	721.58	0	749.18	756.61	0	765.16	0	758.16	0
1.7999e+13	0	0	0	0	719.83	0	724.3	0	764.9	732.64	766.78	0	0	0	0	714.93	0	0	0	0	705.83	0	701.18	0	0	0	0	0	733.34	0	0	0	766.77	695.9	702.02	0	0	0	0	0	721.73	0	749.76	752.5	0	760.7	0	756.92	0
1.8044e+13	0	0	0	0	719.71	0	723.75	0	764.62	732.48	761.59	0	0	0	0	714.76	0	0	0	0	705.61	0	700.98	0	0	0	0	0	733.2	0	0	0	763.76	695.63	701.93	0	0	0	0	0	721.63	0	749.6	749.03	0	757.01	0	754.99	0
1.809e+13	0	0	0	0	719.6	0	722.81	0	763.83	732.32	757.62	0	0	0	0	714.59	0	0	0	0	705.39	0	700.77	0	0	0	0	0	733.07	0	0	0	761.02	695.36	701.84	0	0	0	0	0	721.26	0	749	746.06	0	753.9	0	752.97	0
1.8135e+13	0	690.25	0	0	721.84	0	723.45	0	763.8	734.36	826.64	0	0	0	0	716.93	0	0	0	0	707.95	0	703.44	0	0	0	0	0	735.09	0	0	0	762.42	698.22	704.36	0	0	0	0	0	723.08	0	749.52	754.45	0	763.83	0	751.81	0
1.8181e+13	0	0	0	0	721.73	0	724.06	0	764.25	734.22	784.1	0	0	0	0	716.76	0	0	0	0	707.74	0	703.24	0	0	0	0	0	734.97	0	0	0	772.02	697.94	704.27	0	0	0	0	0	722.44	0	749.42	760.41	0	769.4	0	758.45	0
1.8226e+13	0	0	0	0	721.62	0	725.1	0	765.73	734.06	772.52	0	0	0	0	716.6	0	0	0	0	707.52	0	703.03	0	0	0	0	0	734.84	0	0	0	769.86	697.67	704.18	0	0	0	0	0	722.53	0	750.44	756.03	0	764.51	0	758.84	0
1.8272e+13	0	0	0	0	721.5	0	725.02	0	766.04	733.9	765.86	0	0	0	0	716.43	0	0	0	0	707.3	0	702.83	0	0	0	0	0	734.71	0	0	0	766.73	697.4	704.09	0	0	0	0	0	722.63	0	750.76	752.1	0	760.28	0	757.23	0
1.8318e+13	0	0	0	0	721.39	0	724.3	0	765.55	733.73	761.12	0	0	0	0	716.26	0	0	0	0	707.08	0	702.62	0	0	0	0	0	734.57	0	0	0	763.77	697.13	704	0	0	0	0	0	722.44	0	750.42	748.78	0	756.78	0	755.21	0
1.8363e+13	0	0	0	0	721.28	0	723.28	0	764.64	733.58	757.41	0	0	0	0	716.09	0	0	0	0	706.87	0	702.42	0	0	0	0	0	734.44	0	0	0	761.1	696.85	703.91	0	0	0	0	0	721.99	0	749.7	745.94	0	753.79	0	753.18	0
1.8409e+13	0	691.39	0	0	723.47	690.35	724.04	0	764.61	735.59	803.73	0	0	0	0	718.39	0	0	0	0	709.38	0	705.02	0	0	0	0	0	736.43	0	0	0	769.57	699.65	706.38	0	0	0	0	0	723.65	0	750.12	761.68	0	771.22	0	755.23	0
1.8454e+13	0	691.01	0	0	723.36	690.13	725.33	0	765.95	735.44	780.39	0	0	0	0	718.22	0	0	0	0	709.16	0	704.82	0	0	0	0	0	736.31	0	0	0	772.64	699.38	706.29	0	0	0	0	0	723.28	0	750.72	759.86	0	768.71	0	759.95	0
1.85e+13	0	690.63	0	0	723.25	0	725.99	0	767.09	735.28	771.01	0	0	0	0	718.05	0	0	0	0	708.94	0	704.62	0	0	0	0	0	736.18	0	0	0	769.81	699.11	706.2	0	0	0	0	0	723.47	0	751.6	755.47	0	763.9	0	759.31	0
1.8545e+13	0	690.22	0	0	723.13	0	725.64	0	767.08	735.11	765.1	0	0	0	0	717.88	0	0	0	0	708.73	0	704.42	0	0	0	0	0	736.04	0	0	0	766.67	698.84	706.11	0	0	0	0	0	723.49	0	751.66	751.72	0	759.9	0	757.46	0
1.8591e+13	0	0	0	0	723.02	0	724.78	0	766.4	734.95	760.73	0	0	0	0	717.72	0	0	0	0	708.51	0	704.21	0	0	0	0	0	735.9	0	0	0	763.78	698.57	706.02	0	0	0	0	0	723.2	0	751.16	748.56	0	756.56	0	755.4	0
1.8636e+13	0	692.91	0	0	725.17	692.33	725.45	0	766.45	736.92	943.9	0	0	0	0	719.96	0	0	0	0	710.97	0	706.75	0	0	0	0	0	737.85	0	0	0	760.25	701.3	708.43	0	0	0	0	0	725.07	0	751.76	744.46	0	752.17	0	753.34	0
1.8682e+13	0	692.5	0	0	725.06	692.11	725.06	0	765.86	736.78	793.61	0	0	0	0	719.8	0	0	0	0	710.75	0	706.55	0	0	0	0	0	737.73	0	0	0	773.33	701.03	708.34	0	0	0	0	0	724.24	0	750.98	763.19	0	772.56	0	758.68	0
1.8728e+13	0	692.11	0	0	724.94	691.89	726.48	0	767.57	736.63	777.69	0	0	0	0	719.63	0	0	0	0	710.54	0	706.35	0	0	0	0	0	737.61	0	0	0	772.81	700.76	708.25	0	0	0	0	0	724.16	0	752.02	759.19	0	767.94	0	760.92	0
1.8773e+13	0	691.72	0	0	724.83	691.67	726.75	0	768.3	736.46	769.79	0	0	0	0	719.46	0	0	0	0	710.32	0	706.15	0	0	0	0	0	737.47	0	0	0	769.69	700.5	708.16	0	0	0	0	0	724.36	0	752.64	754.94	0	763.35	0	759.64	0
1.8819e+13	0	691.32	0	0	724.72	691.44	726.18	0	768.01	736.29	764.47	0	0	0	0	719.3	0	0	0	0	710.11	0	705.95	0	0	0	0	0	737.33	0	0	0	766.59	700.23	708.06	0	0	0	0	0	724.28	0	752.48	751.38	0	759.56	0	757.65	0
1.8864e+13	0	690.93	0	0	724.6	691.2	725.21	0	767.19	736.14	760.41	0	0	0	0	719.13	0	0	0	0	709.89	0	705.75	0	0	0	0	0	737.2	0	0	0	763.78	699.96	707.97	0	0	0	0	0	723.9	0	751.84	748.35	0	756.37	0	755.56	0
1.891e+13	0	694.02	0	0	726.71	694.05	725.68	0	767.03	738.08	834.74	0	0	0	0	721.33	0	0	0	0	712.3	0	708.23	0	690.96	0	0	0	739.12	0	0	0	764.3	702.63	710.34	0	0	0	0	0	725.58	0	752.23	755.5	0	764.93	0	754.07	0
1.8955e+13	0	693.64	0	0	726.6	693.83	726.33	0	767.45	737.94	787.69	0	0	0	0	721.16	0	0	0	0	712.08	0	708.03	0	690.77	0	0	0	739	0	0	0	774.92	702.37	710.24	0	0	0	0	0	724.92	0	752.12	763.03	0	772.22	0	761.06	0
1.9001e+13	0	693.24	0	0	726.48	693.61	727.48	0	769.04	737.78	775.63	0	0	0	0	721	0	0	0	0	711.87	0	707.83	0	690.58	0	0	0	738.87	0	0	0	772.77	702.1	710.15	0	0	0	0	0	725.06	0	753.24	758.51	0	767.19	0	761.54	0
1.9047e+13	0	692.82	0	0	726.37	693.39	727.41	0	769.38	737.61	768.78	0	0	0	0	720.83	0	0	0	0	711.66	0	707.63	0	690.4	0	0	0	738.73	0	0	0	769.55	701.84	710.06	0	0	0	0	0	725.2	0	753.58	754.46	0	762.84	0	759.87	0
1.9092e+13	0	692.4	0	0	726.26	693.16	726.66	0	768.86	737.45	763.93	0	0	0	0	720.67	0	0	0	0	711.44	0	707.43	0	690.21	0	0	0	738.59	0	0	0	766.51	701.57	709.96	0	0	0	0	0	725.01	0	753.22	751.06	0	759.24	0	757.79	0
1.9138e+13	0	692	0	0	726.14	692.93	725.6	0	767.92	737.29	760.14	0	0	0	0	720.5	0	0	0	0	711.23	0	707.23	0	690.03	0	0	0	738.46	0	0	0	763.78	701.31	709.87	0	0	0	0	0	724.55	0	752.47	748.15	0	756.19	0	755.7	0
1.9183e+13	0	695.04	0	0	728.21	695.71	726.18	0	767.74	739.21	808.59	0	0	0	0	722.66	0	0	0	0	713.58	0	709.66	0	692.82	0	0	0	740.35	0	0	690	771.82	703.92	712.19	0	0	0	0	0	726.06	0	752.75	763.89	0	773.57	0	757.42	0
1.9229e+13	0	694.67	0	0	728.1	695.49	727.6	0	769.13	739.06	783.71	0	0	0	0	722.49	0	0	0	0	713.37	0	709.46	0	692.62	0	0	0	740.23	0	0	0	775.5	703.66	712.1	0	0	0	0	0	725.7	0	753.39	762.38	0	771.44	0	762.56	0
1.9274e+13	0	694.3	0	0	727.98	695.26	728.32	0	770.35	738.9	774	0	0	0	0	722.33	0	0	0	0	713.16	0	709.27	0	692.43	0	0	0	740.1	0	0	0	772.63	703.39	712	0	0	0	0	0	725.94	0	754.34	757.85	0	766.49	0	761.93	0
1.932e+13	0	693.92	0	0	727.87	695.04	727.97	0	770.35	738.73	767.94	0	0	0	0	722.16	0	0	0	0	712.95	0	709.07	0	692.24	0	0	0	739.96	0	0	0	769.4	703.13	711.91	0	0	0	0	0	725.99	0	754.41	754	0	762.38	0	760.02	0
1.9366e+13	0	693.53	0	0	727.75	694.82	727.08	0	769.64	738.57	763.48	0	0	0	0	721.99	0	0	0	0	712.74	0	708.87	0	692.05	0	0	0	739.82	0	0	0	766.44	702.87	711.81	0	0	0	0	0	725.7	0	753.89	750.76	0	758.95	0	757.9	0
1.9411e+13	0	696.48	0	0	729.79	697.53	727.6	0	769.58	740.44	984.08	0	0	0	0	724.11	0	0	0	0	715.04	0	711.24	0	694.8	0	0	0	741.67	0	0	692.16	762.78	705.42	714.09	0	0	0	0	0	727.44	0	754.37	746.5	0	754.38	0	755.71	0
1.9457e+13	0	696.09	0	0	729.67	697.31	727.18	0	768.91	740.31	797.53	0	0	0	0	723.95	0	0	0	0	714.83	0	711.05	0	694.62	0	0	0	741.55	0	0	692.01	775.9	705.16	713.99	0	0	0	0	0	726.58	0	753.53	765.67	0	775.21	0	761	0
1.9502e+13	0	695.69	0	0	729.55	697.08	728.73	0	770.72	740.16	780.82	0	0	0	0	723.78	0	0	0	0	714.62	0	710.85	0	694.43	0	0	0	741.43	0	0	691.87	775.62	704.9	713.89	0	0	0	0	0	726.54	0	754.65	761.61	0	770.57	0	763.49	0
1.9548e+13	0	695.3	0	0	729.44	696.86	729.04	0	771.5	739.99	772.67	0	0	0	0	723.61	0	0	0	0	714.41	0	710.65	0	694.24	0	0	0	741.29	0	0	691.72	772.43	704.64	713.8	0	0	0	0	0	726.79	0	755.33	757.24	0	765.84	0	762.18	0
1.9593e+13	0	694.92	0	0	729.32	696.64	728.45	0	771.21	739.82	767.22	0	0	0	0	723.45	0	0	0	0	714.2	0	710.46	0	694.04	0	0	0	741.15	0	0	691.57	769.25	704.38	713.7	0	0	0	0	0	726.72	0	755.16	753.59	0	761.95	0	760.13	0
1.9639e+13	0	694.53	0	0	729.21	696.42	727.46	0	770.35	739.66	763.08	0	0	0	0	723.28	0	0	0	0	713.99	0	710.26	0	693.85	0	0	0	741.01	0	0	691.43	766.37	704.13	713.61	0	0	0	0	0	726.34	0	754.49	750.49	0	758.69	0	757.99	0
1.9684e+13	0	697.44	0	0	731.21	699.07	727.78	0	770.07	741.51	843.45	0	0	0	0	725.36	0	0	0	690.76	716.25	0	712.59	0	696.53	0	0	0	742.84	0	0	694.11	765.97	706.62	715.84	0	0	0	0	0	727.89	0	754.76	756.15	0	765.59	0	756.18	0
1.973e+13	0	697.08	0	0	731.09	698.85	728.45	0	770.45	741.38	791.13	0	0	0	0	725.2	0	0	0	690.45	716.04	0	712.39	0	696.34	0	0	0	742.72	0	0	693.97	777.6	706.37	715.74	0	0	0	0	0	727.21	0	754.62	765.49	0	774.87	0	763.47	0
1.9776e+13	0	696.72	0	0	730.97	698.63	729.7	0	772.14	741.22	778.59	0	0	0	0	725.03	0	0	0	690.14	715.83	0	712.19	0	696.16	0	0	0	742.59	0	0	693.82	775.5	706.11	715.64	0	0	0	0	0	727.4	0	755.83	760.84	0	769.71	0	764.05	0
1.9821e+13	0	696.34	0	0	730.86	698.41	729.64	0	772.51	741.05	771.55	0	0	0	0	724.87	0	0	0	0	715.62	0	712	0	695.97	0	0	0	742.45	0	0	693.67	772.21	705.85	715.55	0	0	0	0	0	727.58	0	756.2	756.67	0	765.24	0	762.34	0
1.9867e+13	0	695.93	0	0	730.74	698.19	728.87	0	771.98	740.88	766.59	0	0	0	0	724.7	0	0	0	0	715.41	0	711.8	0	695.79	0	0	0	742.31	0	0	693.53	769.1	705.6	715.45	0	0	0	0	0	727.4	0	755.82	753.2	0	761.56	0	760.2	0
1.9912e+13	0	695.53	0	0	730.62	697.97	727.78	0	771	740.73	762.72	0	0	0	0	724.54	0	0	0	0	715.21	0	711.61	0	695.59	0	0	0	742.18	0	0	693.38	766.3	705.34	715.35	0	0	0	0	0	726.93	0	755.04	750.23	0	758.44	0	758.05	0
1.9958e+13	0	698.38	0	0	732.59	700.56	728.19	0	770.68	742.56	813.38	0	0	0	0	726.58	0	0	0	692.05	717.42	0	713.89	0	698.2	0	0	0	743.98	0	0	696	773.79	707.79	717.54	0	0	0	0	0	728.31	0	755.19	765.83	0	775.62	0	759.39	0
2.0003e+13	0	698.01	0	0	732.47	700.34	729.7	0	772.08	742.41	786.85	0	0	0	0	726.41	0	0	0	691.74	717.21	0	713.69	0	698.01	0	0	0	743.86	0	0	695.86	778.18	707.53	717.44	0	0	0	0	0	727.95	0	755.86	764.76	0	774	0	764.98	0
2.0049e+13	0	697.64	0	0	732.35	700.12	730.5	0	773.38	742.25	776.81	0	0	0	0	726.25	0	0	0	691.43	717	0	713.49	0	697.83	0	0	0	743.73	0	0	695.71	775.28	707.28	717.34	0	0	0	0	0	728.24	0	756.89	760.1	0	768.91	0	764.38	0
2.0095e+13	0	697.27	0	0	732.24	699.9	730.13	0	773.39	742.08	770.59	0	0	0	0	726.08	0	0	0	691.13	716.8	0	713.3	0	697.64	0	0	0	743.58	0	0	695.57	771.98	707.02	717.25	0	0	0	0	0	728.31	0	756.97	756.15	0	764.7	0	762.42	0
2.014e+13	0	696.9	0	0	732.12	699.69	729.22	0	772.67	741.92	766.03	0	0	0	0	725.92	0	0	0	690.83	716.59	0	713.1	0	697.45	0	0	0	743.44	0	0	695.42	768.95	706.77	717.15	0	0	0	0	0	728.02	0	756.42	752.84	0	761.2	0	760.24	0
2.0186e+13	0	696.54	0	0	732	699.47	728.07	0	771.59	741.77	762.39	0	0	0	0	725.75	0	0	0	690.53	716.38	0	712.91	0	697.27	0	0	0	743.31	0	0	695.27	766.23	706.51	717.05	0	0	0	0	0	727.47	0	755.54	749.99	0	758.21	0	758.1	0
2.0231e+13	0	699.34	0	0	733.93	701.99	729.13	0	771.75	743.57	801.26	0	0	0	0	727.76	0	0	0	693.34	718.56	0	715.14	0	699.82	0	0	0	745.09	0	0	697.83	778.25	708.91	719.19	0	0	0	0	0	728.76	0	755.9	767.97	0	777.66	0	763.11	0
2.0277e+13	0	698.96	0	0	733.81	701.78	730.81	0	773.62	743.42	783.74	0	0	0	0	727.59	0	0	0	693.03	718.35	0	714.95	0	699.64	0	0	0	744.96	0	0	697.69	778.25	708.66	719.1	0	0	0	0	0	728.75	0	757.09	763.9	0	773.03	0	765.88	0
2.0322e+13	0	698.57	0	0	733.69	701.56	731.16	0	774.46	743.25	775.34	0	0	0	0	727.43	0	0	0	692.71	718.14	0	714.76	0	699.45	0	0	0	744.83	0	0	697.54	775.01	708.41	719	0	0	0	0	0	729.04	0	757.82	759.41	0	768.18	0	764.56	0
2.0368e+13	0	698.18	0	0	733.58	701.35	730.55	0	774.17	743.08	769.77	0	0	0	0	727.26	0	0	0	692.39	717.94	0	714.56	0	699.26	0	0	0	744.69	0	0	697.4	771.76	708.15	718.9	0	0	0	0	0	728.99	0	757.65	755.66	0	764.2	0	762.45	0
2.0414e+13	0	697.8	0	0	733.46	701.13	729.53	0	773.3	742.92	765.54	0	0	0	0	727.1	0	0	0	692.08	717.73	0	714.37	0	699.07	0	0	0	744.55	0	0	697.25	768.81	707.9	718.8	0	0	0	0	0	728.59	0	756.96	752.5	0	760.87	0	760.25	0
2.0459e+13	0	700.55	0	0	735.36	703.6	729.71	0	772.91	744.7	852.88	0	0	0	0	729.07	0	0	0	694.85	719.87	0	716.56	0	701.57	0	0	0	746.29	0	0	699.75	767.51	710.26	720.91	0	0	0	0	0	730.03	0	757.12	756.45	0	765.87	0	758.17	0
2.0505e+13	0	700.2	0	0	735.24	703.38	730.38	0	773.22	744.56	794.38	0	0	0	0	728.9	0	0	0	694.54	719.66	0	716.37	0	701.38	0	0	0	746.17	0	0	699.61	780.09	710	720.81	0	0	0	0	0	729.33	0	756.94	767.8	0	777.34	0	765.68	0
2.055e+13	0	699.84	0	0	735.12	703.17	731.75	0	774.99	744.4	781.35	0	0	0	0	728.74	0	0	0	694.24	719.45	0	716.17	0	701.2	0	0	0	746.04	0	0	699.46	778.08	709.75	720.71	0	0	0	0	0	729.57	0	758.24	763.04	0	772.09	0	766.39	0
2.0596e+13	0	699.48	0	0	735	702.95	731.7	0	775.4	744.22	774.12	0	0	0	0	728.57	0	0	0	693.94	719.25	0	715.98	0	701.01	0	0	0	745.9	0	0	699.31	774.72	709.5	720.61	0	0	0	0	0	729.78	0	758.64	758.76	0	767.5	0	764.64	0
2.0641e+13	0	699.11	0	0	734.89	702.74	730.9	0	774.87	744.06	769.05	0	0	0	0	728.41	0	0	0	693.65	719.04	0	715.79	0	700.83	0	0	0	745.76	0	0	699.17	771.54	709.25	720.51	0	0	0	0	0	729.6	0	758.25	755.21	0	763.74	0	762.45	0
2.0687e+13	0	698.72	0	0	734.77	702.53	729.79	0	773.87	743.91	765.11	0	0	0	0	728.25	0	0	0	693.35	718.84	0	715.59	0	700.64	0	0	0	745.62	0	0	699.02	768.68	709	720.41	0	0	0	0	0	729.12	0	757.44	752.18	0	760.56	0	760.25	0
2.0732e+13	0	701.41	0	0	736.63	704.94	730.04	0	773.41	745.66	818.13	0	0	0	0	730.18	0	0	0	696.05	720.93	0	717.74	0	703.08	0	0	0	747.35	0	0	701.47	775.51	711.31	722.47	0	0	0	0	0	730.38	0	757.47	767.49	0	777.37	0	761.17	0
2.0778e+13	0	701.05	0	0	736.51	704.73	731.64	0	774.81	745.52	789.82	0	0	0	0	730.02	0	0	0	695.74	720.73	0	717.55	0	702.89	0	0	0	747.22	0	0	701.32	780.69	711.06	722.37	0	0	0	0	0	730.02	0	758.15	767	0	776.41	0	767.22	0
2.0824e+13	0	700.68	0	0	736.39	704.52	732.51	0	776.19	745.35	779.44	0	0	0	0	729.85	0	0	0	695.44	720.52	0	717.36	0	702.71	0	0	0	747.09	0	0	701.18	777.79	710.81	722.27	0	0	0	0	0	730.37	0	759.25	762.21	0	771.2	0	766.67	0
2.0869e+13	0	700.32	0	0	736.28	704.3	732.14	0	776.22	745.17	773.08	0	0	0	0	729.69	0	0	0	695.13	720.32	0	717.16	0	702.52	0	0	0	746.95	0	0	701.03	774.42	710.56	722.17	0	0	0	0	0	730.46	0	759.35	758.17	0	766.89	0	764.66	0
2.0915e+13	0	699.96	0	0	736.16	704.09	731.2	0	775.49	745.01	768.43	0	0	0	0	729.53	0	0	0	694.82	720.12	0	716.97	0	702.34	0	0	0	746.81	0	0	700.89	771.32	710.31	722.07	0	0	0	0	0	730.17	0	758.78	754.78	0	763.31	0	762.42	0
2.096e+13	0	699.6	0	0	736.04	703.88	730.02	0	774.39	744.87	764.73	0	0	0	0	729.36	0	0	0	694.52	719.91	0	716.78	0	702.16	0	0	0	746.67	0	0	700.74	768.55	710.07	721.97	0	0	0	0	0	729.6	0	757.88	751.88	0	760.27	0	760.24	0
2.1006e+13	0	702.26	0	0	737.87	706.24	730.93	0	774.38	746.6	804.88	0	0	0	0	731.26	0	0	0	697.17	721.97	0	718.89	0	704.54	0	0	0	748.37	0	0	703.13	780.38	712.33	724	0	0	0	0	0	730.77	0	758.1	770.09	0	779.9	0	765.02	0
2.1051e+13	0	701.9	0	0	737.75	706.03	732.75	0	776.32	746.45	786.52	0	0	0	0	731.1	0	0	0	696.87	721.77	0	718.7	0	704.36	0	0	0	748.25	0	0	702.99	780.72	712.08	723.9	0	0	0	0	0	730.79	0	759.36	766.06	0	775.36	0	768.1	0
2.1097e+13	0	701.53	0	0	737.63	705.82	733.13	0	777.22	746.27	777.89	0	0	0	0	730.94	0	0	0	696.58	721.56	0	718.51	0	704.17	0	0	0	748.11	0	0	702.84	777.44	711.84	723.8	0	0	0	0	0	731.12	0	760.14	761.44	0	770.39	0	766.79	0
2.1143e+13	0	701.15	0	0	737.52	705.61	732.51	0	776.94	746.1	772.19	0	0	0	0	730.77	0	0	0	696.29	721.36	0	718.32	0	703.99	0	0	0	747.97	0	0	702.69	774.12	711.59	723.7	0	0	0	0	0	731.08	0	759.97	757.61	0	766.32	0	764.63	0
2.1188e+13	0	700.79	0	0	737.4	705.4	731.46	0	776.05	745.95	767.88	0	0	0	0	730.61	0	0	0	695.99	721.16	0	718.12	0	703.81	0	0	0	747.83	0	0	702.55	771.12	711.34	723.6	0	0	0	0	0	730.69	0	759.26	754.39	0	762.92	0	762.38	0
2.1234e+13	0	703.39	0	0	739.2	707.71	731.53	0	775.58	747.65	863.35	0	0	0	0	732.48	0	0	0	698.58	723.18	0	720.2	0	706.14	0	0	0	749.5	0	0	704.89	768.96	713.57	725.59	0	0	0	0	0	732.02	0	759.33	756.48	0	765.86	0	760.06	0
2.1279e+13	0	703.05	0	0	739.08	707.5	732.19	0	775.8	747.51	797.52	0	0	0	0	732.32	0	0	0	698.28	722.98	0	720.01	0	705.96	0	0	0	749.38	0	0	704.75	782.38	713.32	725.49	0	0	0	0	0	731.29	0	759.09	769.96	0	779.65	0	767.71	0
2.1325e+13	0	702.71	0	0	738.96	707.29	733.66	0	777.66	747.35	783.99	0	0	0	0	732.15	0	0	0	697.99	722.78	0	719.81	0	705.77	0	0	0	749.25	0	0	704.6	780.49	713.08	725.38	0	0	0	0	0	731.58	0	760.47	765.11	0	774.33	0	768.58	0
2.137e+13	0	702.35	0	0	738.84	707.08	733.63	0	778.11	747.17	776.58	0	0	0	0	731.99	0	0	0	697.68	722.57	0	719.62	0	705.59	0	0	0	749.11	0	0	704.45	777.07	712.83	725.28	0	0	0	0	0	731.82	0	760.91	760.73	0	769.64	0	766.81	0
2.1416e+13	0	701.99	0	0	738.72	706.87	732.82	0	777.58	747.01	771.41	0	0	0	0	731.83	0	0	0	697.39	722.37	0	719.43	0	705.41	0	0	0	748.96	0	0	704.31	773.83	712.59	725.18	0	0	0	0	0	731.65	0	760.52	757.1	0	765.79	0	764.57	0
2.1462e+13	0	701.62	0	0	738.61	706.66	731.68	0	776.56	746.86	767.4	0	0	0	0	731.67	0	0	0	697.09	722.17	0	719.24	0	705.22	0	0	0	748.82	0	0	704.16	770.92	712.34	725.08	0	0	0	0	0	731.16	0	759.68	754.02	0	762.55	0	762.32	0
2.1507e+13	0	704.18	0	0	740.38	708.93	731.77	0	775.99	748.54	822.93	0	0	0	0	733.51	0	0	0	699.63	724.16	0	721.28	0	707.51	0	0	0	750.47	0	0	706.45	776.97	714.53	727.04	0	0	0	0	0	732.32	0	759.61	768.85	0	778.8	0	762.79	0
2.1553e+13	0	703.83	0	0	740.26	708.72	733.45	0	777.36	748.4	792.68	0	0	0	0	733.34	0	0	0	699.34	723.96	0	721.09	0	707.33	0	0	0	750.35	0	0	706.31	783.01	714.28	726.93	0	0	0	0	0	731.95	0	760.28	769.12	0	778.68	0	769.3	0
2.1598e+13	0	703.48	0	0	740.14	708.51	734.39	0	778.82	748.23	781.98	0	0	0	0	733.18	0	0	0	699.05	723.75	0	720.9	0	707.15	0	0	0	750.22	0	0	706.16	780.13	714.04	726.83	0	0	0	0	0	732.34	0	761.45	764.21	0	773.36	0	768.81	0
2.1644e+13	0	703.12	0	0	740.02	708.31	734.02	0	778.88	748.05	775.47	0	0	0	0	733.02	0	0	0	698.76	723.55	0	720.71	0	706.96	0	0	0	750.07	0	0	706.02	776.7	713.8	726.73	0	0	0	0	0	732.46	0	761.57	760.07	0	768.95	0	766.76	0
2.1689e+13	0	702.77	0	0	739.9	708.1	733.06	0	778.15	747.89	770.73	0	0	0	0	732.85	0	0	0	698.48	723.35	0	720.52	0	706.78	0	0	0	749.93	0	0	705.87	773.55	713.55	726.63	0	0	0	0	0	732.17	0	760.99	756.62	0	765.31	0	764.48	0
2.1735e+13	0	702.42	0	0	739.78	707.89	731.85	0	777.03	747.75	766.97	0	0	0	0	732.69	0	0	0	698.19	723.15	0	720.33	0	706.6	0	0	0	749.8	0	0	705.73	770.73	713.31	726.52	0	0	0	0	0	731.59	0	760.06	753.67	0	762.21	0	762.25	0
2.1781e+13	0	704.95	0	0	741.52	710.11	732.6	0	776.87	749.41	808.44	0	0	0	0	734.5	0	0	0	700.67	725.11	0	722.33	0	708.84	0	0	0	751.43	0	0	707.97	782.28	715.46	728.44	0	0	0	0	0	732.65	0	760.16	772.04	0	781.96	0	766.75	0
2.1826e+13	0	704.6	0	0	741.4	709.91	734.54	0	778.84	749.26	789.2	0	0	0	0	734.34	0	0	0	700.38	724.91	0	722.14	0	708.66	0	0	0	751.3	0	0	707.82	783.02	715.22	728.34	0	0	0	0	0	732.68	0	761.46	768.09	0	777.55	0	770.18	0
2.1872e+13	0	704.24	0	0	741.29	709.7	734.97	0	779.81	749.08	780.33	0	0	0	0	734.18	0	0	0	700.08	724.71	0	721.95	0	708.48	0	0	0	751.16	0	0	707.68	779.72	714.97	728.24	0	0	0	0	0	733.06	0	762.3	763.37	0	772.47	0	768.87	0
2.1917e+13	0	703.88	0	0	741.17	709.49	734.34	0	779.55	748.91	774.51	0	0	0	0	734.02	0	0	0	699.79	724.51	0	721.76	0	708.29	0	0	0	751.02	0	0	707.53	776.34	714.73	728.13	0	0	0	0	0	733.04	0	762.14	759.45	0	768.32	0	766.67	0
2.1963e+13	0	703.52	0	0	741.05	709.28	733.26	0	778.65	748.75	770.13	0	0	0	0	733.85	0	0	0	699.5	724.31	0	721.57	0	708.11	0	0	0	750.88	0	0	707.39	773.28	714.49	728.03	0	0	0	0	0	732.63	0	761.41	756.17	0	764.86	0	764.38	0
2.2008e+13	0	706.01	0	0	742.76	711.46	733.22	0	778.1	750.39	875.15	0	0	0	0	735.64	0	0	0	701.94	726.23	0	723.54	0	710.31	0	0	0	752.47	0	0	709.59	770.38	716.6	729.92	0	0	0	0	0	733.87	0	761.39	756.37	0	765.66	0	761.87	690.75
2.2054e+13	0	705.67	0	0	742.64	711.26	733.85	0	778.22	750.25	800.57	0	0	0	0	735.47	0	0	0	701.66	726.03	0	723.35	0	710.13	0	0	0	752.36	0	0	709.44	784.48	716.36	729.82	0	0	0	0	0	733.12	0	761.1	772	0	781.81	0	769.57	690.38
2.2099e+13	0	705.33	0	0	742.52	711.05	735.43	0	780.16	750.09	786.54	0	0	0	0	735.31	0	0	0	701.37	725.83	0	723.16	0	709.95	0	0	0	752.23	0	0	709.3	782.74	716.12	729.71	0	0	0	0	0	733.44	0	762.55	767.07	0	776.44	0	770.63	0
2.2145e+13	0	704.98	0	0	742.4	710.85	735.42	0	780.66	749.91	778.94	0	0	0	0	735.15	0	0	0	701.09	725.63	0	722.97	0	709.76	0	0	0	752.08	0	0	709.15	779.28	715.88	729.61	0	0	0	0	0	733.72	0	763.03	762.58	0	771.65	0	768.84	0
2.2191e+13	0	704.62	0	0	742.28	710.64	734.59	0	780.14	749.74	773.68	0	0	0	0	734.99	0	0	0	700.81	725.43	0	722.78	0	709.58	0	0	0	751.94	0	0	709	775.98	715.64	729.51	0	0	0	0	0	733.56	0	762.63	758.88	0	767.73	0	766.55	0
2.2236e+13	0	704.27	0	0	742.16	710.43	733.42	0	779.11	749.6	769.59	0	0	0	0	734.82	0	0	0	700.53	725.23	0	722.59	0	709.4	0	0	0	751.8	0	0	708.86	773.02	715.4	729.4	0	0	0	0	0	733.05	0	761.78	755.74	0	764.43	0	764.26	0
2.2282e+13	0	706.72	0	0	743.85	712.57	733.38	0	778.44	751.22	827.85	0	0	0	0	736.58	0	0	0	702.92	727.13	0	724.53	0	711.56	0	0	0	753.38	0	0	711.01	778.19	717.48	731.26	0	0	0	0	0	734.12	0	761.61	769.91	0	779.91	0	764.26	691.55
2.2327e+13	0	706.38	0	0	743.73	712.37	735.11	0	779.74	751.07	795.45	0	0	0	0	736.42	0	0	0	702.63	726.93	0	724.34	0	711.38	0	0	0	753.26	0	0	710.87	785.16	717.24	731.15	0	0	0	0	0	733.73	0	762.25	771.11	0	780.81	0	771.22	691.18
2.2373e+13	0	706.04	0	0	743.61	712.16	736.14	0	781.29	750.9	784.41	0	0	0	0	736.25	0	0	0	702.34	726.73	0	724.15	0	711.2	0	0	0	753.13	0	0	710.72	782.33	717	731.05	0	0	0	0	0	734.18	0	763.5	766.09	0	775.4	0	770.81	690.81
2.2418e+13	0	705.68	0	0	743.49	711.96	735.77	0	781.38	750.72	777.76	0	0	0	0	736.09	0	0	0	702.05	726.53	0	723.96	0	711.02	0	0	0	752.98	0	0	710.58	778.85	716.76	730.94	0	0	0	0	0	734.32	0	763.64	761.86	0	770.9	0	768.74	690.44
2.2464e+13	0	705.34	0	0	743.37	711.75	734.79	0	780.65	750.56	772.93	0	0	0	0	735.93	0	0	0	701.77	726.33	0	723.77	0	710.84	0	0	0	752.83	0	0	710.43	775.64	716.52	730.84	0	0	0	0	0	734.03	0	763.05	758.34	0	767.19	0	766.41	690.05
2.251e+13	0	704.99	0	0	743.25	711.55	733.55	0	779.51	750.42	769.11	0	0	0	0	735.77	0	0	0	701.49	726.13	0	723.59	0	710.66	0	0	0	752.7	0	0	710.29	772.77	716.28	730.74	0	0	0	0	0	733.43	0	762.1	755.34	0	764.04	0	764.14	0
2.2555e+13	0	707.41	0	0	744.92	713.65	734.15	0	779.21	752.02	811.94	0	0	0	0	737.5	0	0	0	703.84	728	0	725.49	0	712.77	0	0	0	754.27	0	0	712.4	783.96	718.33	732.56	0	0	0	0	0	734.4	0	762.08	773.81	0	783.82	0	768.31	692.35
2.2601e+13	0	707.07	0	0	744.79	713.45	736.21	0	781.2	751.87	791.77	0	0	0	0	737.34	0	0	0	703.57	727.8	0	725.3	0	712.59	0	0	0	754.14	0	0	712.25	785.17	718.09	732.46	0	0	0	0	0	734.44	0	763.42	770.02	0	779.62	0	772.11	691.97
2.2646e+13	0	706.72	0	0	744.67	713.24	736.68	0	782.24	751.69	782.66	0	0	0	0	737.17	0	0	0	703.29	727.6	0	725.11	0	712.41	0	0	0	754	0	0	712.11	781.85	717.85	732.35	0	0	0	0	0	734.86	0	764.31	765.18	0	774.44	0	770.83	691.59
2.2692e+13	0	706.37	0	0	744.55	713.04	736.04	0	782	751.51	776.73	0	0	0	0	737.01	0	0	0	703.01	727.4	0	724.93	0	712.23	0	0	0	753.85	0	0	711.96	778.42	717.62	732.25	0	0	0	0	0	734.85	0	764.16	761.19	0	770.2	0	768.59	691.22
2.2737e+13	0	706.02	0	0	744.43	712.83	734.94	0	781.1	751.36	772.27	0	0	0	0	736.85	0	0	0	702.72	727.21	0	724.74	0	712.05	0	0	0	753.71	0	0	711.82	775.31	717.38	732.14	0	0	0	0	0	734.44	0	763.42	757.84	0	766.68	0	766.25	690.85
2.2783e+13	0	708.4	0	0	746.07	714.9	734.8	0	780.48	752.94	888.62	0	0	0	0	738.55	0	0	0	705.03	729.04	0	726.61	0	714.12	0	0	0	755.25	0	0	713.89	771.81	719.39	733.94	0	0	0	0	0	735.6	0	763.33	756.27	0	765.44	0	763.6	693.57
2.2829e+13	0	708.07	0	0	745.95	714.69	735.38	0	780.48	752.8	803.51	0	0	0	0	738.39	0	0	0	704.74	728.85	0	726.42	0	713.94	0	0	0	755.13	0	0	713.75	786.4	719.16	733.83	0	0	0	0	0	734.81	0	762.96	773.9	0	783.83	0	771.27	693.17
2.2874e+13	0	707.73	0	0	745.83	714.49	737.08	0	782.48	752.64	788.96	0	0	0	0	738.23	0	0	0	704.46	728.65	0	726.24	0	713.76	0	0	0	755	0	0	713.6	784.85	718.92	733.72	0	0	0	0	0	735.17	0	764.48	768.92	0	778.44	0	772.54	692.76
2.292e+13	0	707.38	0	0	745.71	714.29	737.09	0	783.04	752.46	781.18	0	0	0	0	738.07	0	0	0	704.18	728.45	0	726.05	0	713.58	0	0	0	754.85	0	0	713.45	781.36	718.68	733.62	0	0	0	0	0	735.49	0	765	764.34	0	773.55	0	770.74	692.37
2.2965e+13	0	707.03	0	0	745.59	714.09	736.25	0	782.53	752.29	775.81	0	0	0	0	737.91	0	0	0	703.91	728.25	0	725.86	0	713.4	0	0	0	754.7	0	0	713.31	778.01	718.45	733.51	0	0	0	0	0	735.33	0	764.61	760.56	0	769.56	0	768.42	691.99
2.3011e+13	0	706.69	0	0	745.47	713.88	735.06	0	781.49	752.15	771.66	0	0	0	0	737.74	0	0	0	703.63	728.06	0	725.68	0	713.23	0	0	0	754.57	0	0	713.16	775	718.21	733.41	0	0	0	0	0	734.82	0	763.73	757.37	0	766.21	0	766.09	691.61
2.3056e+13	0	709.04	0	0	747.08	715.91	734.88	0	780.73	753.71	832.91	0	0	0	0	739.42	0	0	0	705.9	729.87	0	727.52	0	715.26	0	0	0	756.09	0	0	715.2	779.2	720.19	735.17	0	0	0	0	0	735.79	0	763.48	770.65	0	780.7	0	765.6	694.31
2.3102e+13	0	708.71	0	0	746.96	715.71	736.65	0	781.96	753.56	798.08	0	0	0	0	739.26	0	0	0	705.63	729.67	0	727.33	0	715.08	0	0	0	755.97	0	0	715.05	787.17	719.96	735.07	0	0	0	0	0	735.39	0	764.08	772.99	0	782.82	0	773	693.94
2.3147e+13	0	708.37	0	0	746.84	715.51	737.76	0	783.58	753.39	786.7	0	0	0	0	739.1	0	0	0	705.35	729.47	0	727.15	0	714.9	0	0	0	755.83	0	0	714.91	784.39	719.72	734.96	0	0	0	0	0	735.88	0	765.41	767.87	0	777.32	0	772.69	693.57
2.3193e+13	0	708.03	0	0	746.72	715.3	737.4	0	783.71	753.21	779.9	0	0	0	0	738.94	0	0	0	705.07	729.28	0	726.96	0	714.72	0	0	0	755.68	0	0	714.76	780.87	719.49	734.86	0	0	0	0	0	736.05	0	765.57	763.55	0	772.74	0	770.59	693.17
2.3239e+13	0	707.68	0	0	746.6	715.1	736.4	0	782.98	753.05	774.99	0	0	0	0	738.78	0	0	0	704.79	729.08	0	726.78	0	714.55	0	0	0	755.54	0	0	714.62	777.62	719.26	734.75	0	0	0	0	0	735.75	0	764.98	759.97	0	768.96	0	768.23	692.77
2.3284e+13	0	707.35	0	0	746.48	714.9	735.14	0	781.84	752.91	771.1	0	0	0	0	738.61	0	0	0	704.51	728.88	0	726.59	0	714.37	0	0	0	755.4	0	0	714.47	774.7	719.02	734.64	0	0	0	0	0	735.15	0	764.01	756.93	0	765.76	0	765.92	692.38
2.333e+13	0	709.66	0	0	748.07	716.89	735.57	0	781.39	754.45	815.35	0	0	0	0	740.27	0	0	0	706.74	730.67	0	728.4	0	716.37	0	0	0	756.91	0	0	716.47	785.45	720.97	736.38	0	0	0	0	0	736.02	0	763.87	775.42	0	785.5	0	769.7	695.03
2.3375e+13	0	709.34	0	0	747.95	716.69	737.75	0	783.38	754.3	794.19	0	0	0	0	740.11	0	0	0	706.47	730.47	0	728.22	0	716.19	0	0	0	756.78	0	0	716.32	787.18	720.74	736.27	0	0	0	0	0	736.07	0	765.23	771.83	0	781.57	0	773.91	694.66
2.3421e+13	0	709	0	0	747.83	716.49	738.27	0	784.49	754.12	784.84	0	0	0	0	739.95	0	0	0	706.19	730.28	0	728.03	0	716.01	0	0	0	756.64	0	0	716.18	783.87	720.5	736.17	0	0	0	0	0	736.53	0	766.19	766.9	0	776.29	0	772.66	694.3
2.3466e+13	0	708.65	0	0	747.71	716.29	737.63	0	784.28	753.94	778.79	0	0	0	0	739.79	0	0	0	705.92	730.08	0	727.85	0	715.83	0	0	0	756.49	0	0	716.03	780.4	720.27	736.06	0	0	0	0	0	736.54	0	766.05	762.82	0	771.98	0	770.4	693.93
2.3512e+13	0	708.31	0	0	747.58	716.09	736.51	0	783.38	753.79	774.26	0	0	0	0	739.63	0	0	0	705.65	729.88	0	727.66	0	715.66	0	0	0	756.35	0	0	715.89	777.24	720.04	735.95	0	0	0	0	0	736.13	0	765.3	759.42	0	768.4	0	768.02	693.56
2.3558e+13	0	710.59	0	0	749.15	718.05	736.28	0	782.7	755.31	904.32	0	0	0	0	741.26	0	0	0	707.84	731.64	0	729.45	0	717.62	0	0	0	757.83	0	0	717.85	773.32	721.96	737.66	0	0	0	0	0	737.21	0	765.14	756.34	0	765.39	0	765.25	696.12
2.3603e+13	0	710.27	0	0	749.03	717.85	736.79	0	782.58	755.18	806.32	0	0	0	0	741.1	0	0	0	707.57	731.45	0	729.26	0	717.44	0	0	0	757.71	0	0	717.7	788.16	721.73	737.56	0	0	0	0	0	736.39	0	764.69	775.68	0	785.71	0	772.82	695.75
2.3649e+13	0	709.94	0	0	748.91	717.65	738.62	0	784.64	755.01	791.22	0	0	0	0	740.94	0	0	0	707.29	731.25	0	729.08	0	717.26	0	0	0	757.58	0	0	717.56	786.84	721.5	737.45	0	0	0	0	0	736.78	0	766.28	770.67	0	780.32	0	774.33	695.37
2.3694e+13	0	709.6	0	0	748.79	717.45	738.65	0	785.25	754.83	783.27	0	0	0	0	740.78	0	0	0	707.02	731.06	0	728.89	0	717.09	0	0	0	757.43	0	0	717.41	783.33	721.26	737.34	0	0	0	0	0	737.13	0	766.84	765.99	0	775.35	0	772.53	695.01
2.374e+13	0	709.26	0	0	748.67	717.25	737.79	0	784.76	754.66	777.8	0	0	0	0	740.62	0	0	0	706.75	730.86	0	728.71	0	716.91	0	0	0	757.28	0	0	717.26	779.93	721.03	737.23	0	0	0	0	0	736.98	0	766.45	762.15	0	771.28	0	770.17	694.64
2.3785e+13	0	708.92	0	0	748.54	717.05	736.58	0	783.72	754.52	773.59	0	0	0	0	740.45	0	0	0	706.47	730.66	0	728.52	0	716.73	0	0	0	757.15	0	0	717.12	776.88	720.8	737.13	0	0	0	0	0	736.46	0	765.57	758.91	0	767.88	0	767.81	694.27
2.3831e+13	0	711.18	0	0	750.09	718.97	736.28	0	782.88	756.03	838.16	0	0	0	0	742.06	0	0	0	708.63	732.4	0	730.29	0	718.66	0	0	0	758.61	0	690.06	719.04	780.03	722.69	738.81	0	0	0	0	0	737.36	0	765.24	771.06	0	781.15	0	766.84	696.82
2.3877e+13	0	710.86	0	0	749.97	718.77	738.07	0	784.01	755.88	800.57	0	0	0	0	741.9	0	0	0	708.36	732.21	0	730.1	0	718.48	0	0	0	758.49	0	0	718.9	789.03	722.46	738.7	0	0	0	0	0	736.93	0	765.79	774.76	0	784.71	0	774.64	696.45
2.3922e+13	0	710.53	0	0	749.84	718.58	739.27	0	785.7	755.71	788.85	0	0	0	0	741.74	0	0	0	708.09	732.01	0	729.92	0	718.31	0	0	0	758.35	0	0	718.75	786.34	722.23	738.59	0	0	0	0	0	737.46	0	767.18	769.56	0	779.14	0	774.45	696.08
2.3968e+13	0	710.19	0	0	749.72	718.38	738.92	0	785.88	755.52	781.92	0	0	0	0	741.58	0	0	0	707.82	731.82	0	729.73	0	718.13	0	0	0	758.2	0	0	718.61	782.79	722	738.49	0	0	0	0	0	737.65	0	767.38	765.15	0	774.47	0	772.33	695.7
2.4013e+13	0	709.85	0	0	749.6	718.18	737.9	0	785.16	755.36	776.93	0	0	0	0	741.42	0	0	0	707.55	731.62	0	729.55	0	717.95	0	0	0	758.06	0	0	718.46	779.49	721.77	738.38	0	0	0	0	0	737.36	0	766.78	761.51	0	770.63	0	769.93	695.33
2.4059e+13	0	709.52	0	0	749.48	717.98	736.62	0	784.01	755.23	772.98	0	0	0	0	741.26	0	0	0	707.28	731.42	0	729.36	0	717.78	0	0	0	757.92	0	0	718.32	776.53	721.54	738.27	0	0	0	0	0	736.75	0	765.79	758.42	0	767.38	0	767.59	694.96
2.4104e+13	0	711.75	0	0	751	719.87	736.89	0	783.43	756.72	818.7	0	0	0	0	742.85	0	0	0	709.41	733.14	0	731.1	0	719.67	0	0	0	759.38	0	691.21	720.21	786.75	723.41	739.93	0	0	0	0	0	737.53	0	765.55	776.84	0	786.98	0	770.94	697.49
2.415e+13	0	711.43	0	0	750.88	719.68	739.18	0	785.4	756.56	796.49	0	0	0	0	742.69	0	0	0	709.14	732.94	0	730.91	0	719.5	0	0	0	759.25	0	690.97	720.06	789.06	723.18	739.82	0	0	0	0	0	737.58	0	766.92	773.55	0	783.41	0	775.58	697.13
2.4196e+13	0	711.09	0	0	750.76	719.48	739.76	0	786.58	756.38	786.9	0	0	0	0	742.53	0	0	0	708.87	732.75	0	730.73	0	719.32	0	0	0	759.11	0	690.73	719.92	785.77	722.95	739.71	0	0	0	0	0	738.09	0	767.94	768.52	0	778.05	0	774.39	696.76
2.4241e+13	0	710.75	0	0	750.64	719.28	739.11	0	786.41	756.2	780.74	0	0	0	0	742.37	0	0	0	708.6	732.56	0	730.55	0	719.15	0	0	0	758.96	0	690.49	719.77	782.26	722.72	739.6	0	0	0	0	0	738.11	0	767.82	764.37	0	773.66	0	772.09	696.4
2.4287e+13	0	710.42	0	0	750.52	719.08	737.97	0	785.51	756.05	776.14	0	0	0	0	742.2	0	0	0	708.33	732.36	0	730.36	0	718.97	0	0	0	758.81	0	690.26	719.63	779.06	722.49	739.5	0	0	0	0	0	737.7	0	767.06	760.91	0	770.03	0	769.68	696.02
2.4332e+13	0	712.62	0	0	752.02	720.95	737.67	0	784.79	757.53	923.26	0	0	0	0	743.77	0	0	0	710.42	734.05	0	732.07	0	720.83	0	0	0	760.24	0	692.65	721.49	774.89	724.33	741.13	0	0	0	0	0	738.71	0	766.84	756.74	0	765.71	0	766.83	698.49
2.4378e+13	0	712.31	0	0	751.9	720.75	738.1	0	784.53	757.39	809.04	0	0	0	0	743.61	0	0	0	710.16	733.86	0	731.89	0	720.66	0	0	0	760.12	0	692.38	721.34	789.77	724.1	741.02	0	0	0	0	0	737.85	0	766.31	777.34	0	787.46	0	774.23	698.13
2.4423e+13	0	711.98	0	0	751.77	720.55	740.05	0	786.64	757.22	793.39	0	0	0	0	743.45	0	0	0	709.89	733.66	0	731.71	0	720.48	0	0	0	759.99	0	692.11	721.2	788.71	723.87	740.91	0	0	0	0	0	738.27	0	767.95	772.32	0	782.11	0	775.99	697.77
2.4469e+13	0	711.65	0	0	751.65	720.35	740.11	0	787.31	757.04	785.26	0	0	0	0	743.29	0	0	0	709.62	733.47	0	731.52	0	720.31	0	0	0	759.84	0	691.86	721.05	785.18	723.64	740.8	0	0	0	0	0	738.66	0	768.56	767.56	0	777.05	0	774.21	697.42
2.4514e+13	0	711.31	0	0	751.53	720.16	739.24	0	786.85	756.87	779.7	0	0	0	0	743.13	0	0	0	709.35	733.28	0	731.34	0	720.13	0	0	0	759.69	0	691.61	720.91	781.75	723.41	740.69	0	0	0	0	0	738.52	0	768.18	763.64	0	772.91	0	771.82	697.06
2.456e+13	0	710.99	0	0	751.41	719.96	738.01	0	785.81	756.73	775.42	0	0	0	0	742.97	0	0	0	709.09	733.08	0	731.16	0	719.96	0	0	0	759.55	0	691.36	720.76	778.65	723.18	740.58	0	0	0	0	0	737.99	0	767.28	760.35	0	769.46	0	769.42	696.69
2.4606e+13	0	713.16	0	0	752.89	721.8	737.61	0	784.91	758.19	843.77	0	0	0	0	744.52	0	0	0	711.15	734.75	0	732.84	0	721.79	0	0	0	760.97	0	693.72	722.59	780.69	725	742.19	0	0	0	0	0	738.82	0	766.89	771.14	0	781.26	0	768	699.13
2.4651e+13	0	712.85	0	0	752.77	721.6	739.4	0	785.92	758.04	802.98	0	0	0	0	744.35	0	0	0	710.88	734.55	0	732.66	0	721.62	0	0	0	760.85	0	693.48	722.45	790.76	724.78	742.08	0	0	0	0	0	738.36	0	767.37	776.43	0	786.48	0	776.15	698.76
2.4697e+13	0	712.52	0	0	752.64	721.4	740.69	0	787.68	757.87	790.91	0	0	0	0	744.19	0	0	0	710.62	734.36	0	732.48	0	721.44	0	0	0	760.71	0	693.25	722.3	788.17	724.55	741.97	0	0	0	0	0	738.94	0	768.84	771.15	0	780.87	0	776.09	698.41
2.4742e+13	0	712.18	0	0	752.52	721.2	740.35	0	787.91	757.68	783.84	0	0	0	0	744.03	0	0	0	710.35	734.17	0	732.29	0	721.27	0	0	0	760.56	0	693.01	722.16	784.59	724.32	741.86	0	0	0	0	0	739.16	0	769.07	766.66	0	776.12	0	773.97	698.05
2.4788e+13	0	711.85	0	0	752.4	721.01	739.32	0	787.21	757.52	778.77	0	0	0	0	743.87	0	0	0	710.09	733.97	0	732.11	0	721.09	0	0	0	760.41	0	692.78	722.01	781.25	724.09	741.76	0	0	0	0	0	738.87	0	768.47	762.96	0	772.22	0	771.54	697.69
2.4833e+13	0	711.53	0	0	752.28	720.81	738.02	0	786.06	757.39	774.77	0	0	0	0	743.71	0	0	0	709.82	733.78	0	731.93	0	720.92	0	0	0	760.28	0	692.54	721.87	778.26	723.86	741.65	0	0	0	0	0	738.25	0	767.47	759.82	0	768.92	0	769.16	697.33
2.4879e+13	0	713.68	0	0	753.74	722.62	738.13	0	785.35	758.83	822.04	0	0	0	0	745.24	0	0	0	711.85	735.43	0	733.59	0	722.72	0	0	0	761.68	0	694.83	723.66	787.87	725.66	743.23	0	0	0	0	0	738.95	0	767.12	778.09	0	788.27	0	772.05	699.74
2.4925e+13	0	713.37	0	0	753.62	722.43	740.52	0	787.29	758.68	798.71	0	0	0	0	745.08	0	0	0	711.59	735.23	0	733.41	0	722.55	0	0	0	761.55	0	694.57	723.52	790.82	725.43	743.12	0	0	0	0	0	738.99	0	768.49	775.18	0	785.16	0	777.13	699.38
2.497e+13	0	713.04	0	0	753.49	722.23	741.16	0	788.55	758.49	788.88	0	0	0	0	744.92	0	0	0	711.32	735.04	0	733.23	0	722.37	0	0	0	761.41	0	694.31	723.37	787.56	725.21	743.01	0	0	0	0	0	739.55	0	769.57	770.06	0	779.72	0	776	699.02
2.5016e+13	0	712.7	0	0	753.37	722.03	740.51	0	788.41	758.31	782.6	0	0	0	0	744.76	0	0	0	711.06	734.85	0	733.04	0	722.2	0	0	0	761.25	0	694.07	723.23	784.01	724.98	742.9	0	0	0	0	0	739.59	0	769.48	765.83	0	775.26	0	773.69	698.66
2.5061e+13	0	712.38	0	0	753.25	721.84	739.35	0	787.52	758.16	777.93	0	0	0	0	744.6	0	0	0	710.8	734.66	0	732.86	0	722.02	0	0	0	761.11	0	693.82	723.08	780.78	724.75	742.79	0	0	0	0	0	739.17	0	768.71	762.32	0	771.56	0	771.24	698.3
2.5107e+13	0	714.5	0	0	754.69	723.62	738.98	0	786.77	759.59	947.67	0	0	0	0	746.11	0	0	0	712.8	736.28	0	734.5	0	723.8	0	0	0	762.49	0	696.09	724.85	776.48	726.52	744.35	0	0	0	0	0	740.12	0	768.44	757.59	0	766.54	0	768.33	700.68
2.5152e+13	0	714.19	0	0	754.57	723.42	739.31	0	786.37	759.46	811.7	0	0	0	0	745.95	0	0	0	712.54	736.09	0	734.32	0	723.63	0	0	0	762.37	0	695.85	724.71	791.22	726.3	744.24	0	0	0	0	0	739.23	0	767.81	778.88	0	789.07	0	775.5	700.32
2.5198e+13	0	713.88	0	0	754.44	723.23	741.38	0	788.51	759.29	795.47	0	0	0	0	745.79	0	0	0	712.28	735.9	0	734.14	0	723.45	0	0	0	762.24	0	695.62	724.56	790.45	726.07	744.13	0	0	0	0	0	739.67	0	769.51	773.9	0	783.8	0	777.55	699.97
2.5244e+13	0	713.54	0	0	754.32	723.03	741.48	0	789.25	759.1	787.16	0	0	0	0	745.63	0	0	0	712.01	735.71	0	733.96	0	723.28	0	0	0	762.09	0	695.39	724.42	786.93	725.85	744.02	0	0	0	0	0	740.09	0	770.17	769.04	0	778.65	0	775.8	699.62
2.5289e+13	0	713.21	0	0	754.2	722.84	740.6	0	788.81	758.93	781.51	0	0	0	0	745.47	0	0	0	711.75	735.51	0	733.77	0	723.1	0	0	0	761.94	0	695.16	724.27	783.45	725.62	743.91	0	0	0	0	0	739.96	0	769.8	765.06	0	774.46	0	773.38	699.26
2.5335e+13	0	712.89	0	0	754.08	722.64	739.35	0	787.78	758.79	777.17	0	0	0	0	745.3	0	0	0	711.49	735.32	0	733.59	0	722.93	0	0	0	761.8	0	694.92	724.13	780.32	725.39	743.8	0	0	0	0	0	739.43	0	768.89	761.72	0	770.95	0	770.94	698.9
2.538e+13	0	714.99	0	0	755.5	724.4	738.85	0	786.84	760.21	849.88	0	0	0	0	746.8	0	0	0	713.46	736.93	0	735.21	0	724.68	0	0	0	763.17	0	697.12	725.87	781.23	727.14	745.34	0	0	0	0	0	740.2	0	768.44	770.88	0	781.03	0	769.09	701.24
2.5426e+13	0	714.68	0	0	755.38	724.21	740.62	0	787.71	760.06	805.31	0	0	0	0	746.63	0	0	0	713.2	736.73	0	735.03	0	724.51	0	0	0	763.05	0	696.87	725.72	792.35	726.92	745.23	0	0	0	0	0	739.7	0	768.84	778.01	0	788.15	0	777.54	700.89
2.5471e+13	0	714.36	0	0	755.25	724.01	742.01	0	789.54	759.88	792.89	0	0	0	0	746.48	0	0	0	712.94	736.54	0	734.85	0	724.33	0	0	0	762.91	0	696.62	725.58	789.89	726.69	745.12	0	0	0	0	0	740.31	0	770.38	772.66	0	782.5	0	777.64	700.54
2.5517e+13	0	714.03	0	0	755.13	723.82	741.69	0	789.82	759.7	785.68	0	0	0	0	746.32	0	0	0	712.68	736.35	0	734.67	0	724.16	0	0	0	762.75	0	696.38	725.43	786.29	726.47	745.01	0	0	0	0	0	740.56	0	770.65	768.1	0	777.67	0	775.52	700.19
2.5562e+13	0	713.7	0	0	755.01	723.62	740.64	0	789.14	759.54	780.53	0	0	0	0	746.15	0	0	0	712.42	736.16	0	734.49	0	723.99	0	0	0	762.6	0	696.14	725.29	782.91	726.24	744.9	0	0	0	0	0	740.28	0	770.06	764.34	0	773.71	0	773.05	699.84
2.5608e+13	0	713.39	0	0	754.88	723.43	739.32	0	787.99	759.4	776.47	0	0	0	0	745.99	0	0	0	712.16	735.96	0	734.3	0	723.81	0	0	0	762.47	0	695.91	725.14	779.88	726.02	744.79	0	0	0	0	0	739.64	0	769.04	761.15	0	770.37	0	770.64	699.48
2.5654e+13	0	715.47	0	0	756.29	725.16	739.27	0	787.18	760.81	825.41	0	0	0	0	747.47	0	0	0	714.11	737.55	0	735.91	0	725.54	0	0	0	763.83	0	698.09	726.85	788.8	727.74	746.3	0	0	0	0	691.38	740.28	0	768.6	779.15	0	789.36	0	773.03	701.79
2.5699e+13	0	715.16	0	0	756.17	724.97	741.75	0	789.06	760.65	800.84	0	0	0	0	747.31	0	0	0	713.85	737.36	0	735.72	0	725.36	0	0	0	763.7	0	697.86	726.71	792.45	727.52	746.19	0	0	0	0	691.26	740.31	0	769.94	776.72	0	786.8	0	778.58	701.44
2.5745e+13	0	714.83	0	0	756.04	724.77	742.45	0	790.38	760.46	790.77	0	0	0	0	747.15	0	0	0	713.59	737.17	0	735.54	0	725.19	0	0	0	763.56	0	697.63	726.56	789.24	727.3	746.08	0	0	0	0	691.15	740.9	0	771.1	771.51	0	781.29	0	777.52	701.09
2.579e+13	0	714.5	0	0	755.92	724.58	741.81	0	790.29	760.28	784.39	0	0	0	0	746.99	0	0	0	713.33	736.98	0	735.36	0	725.02	0	0	0	763.4	0	697.4	726.42	785.67	727.07	745.97	0	0	0	0	691.04	740.96	0	771.02	767.22	0	776.76	0	775.19	700.74
2.5836e+13	0	714.18	0	0	755.8	724.38	740.63	0	789.41	760.13	779.65	0	0	0	0	746.83	0	0	0	713.07	736.79	0	735.18	0	724.84	0	0	0	763.26	0	697.16	726.27	782.39	726.85	745.86	0	0	0	0	690.92	740.54	0	770.25	763.66	0	773.02	0	772.72	700.39
2.5881e+13	0	716.23	0	0	757.19	726.09	740.2	0	788.63	761.52	984.96	0	0	0	0	748.28	0	0	0	714.99	738.36	0	736.76	0	726.54	0	0	0	764.59	0	699.28	727.96	778.04	728.56	747.36	0	0	0	0	693.16	741.43	0	769.95	758.77	0	767.82	0	769.75	702.67
2.5927e+13	0	715.93	0	0	757.06	725.9	740.41	0	788.1	761.39	814.31	0	0	0	0	748.12	0	0	0	714.73	738.16	0	736.58	0	726.37	0	0	0	764.47	0	699.04	727.82	792.52	728.33	747.25	0	0	0	0	693.05	740.5	0	769.22	780.31	0	790.56	0	776.65	702.32
2.5973e+13	0	715.61	0	0	756.94	725.7	742.61	0	790.26	761.22	797.46	0	0	0	0	747.96	0	0	0	714.48	737.97	0	736.4	0	726.2	0	0	0	764.34	0	698.8	727.67	792.09	728.11	747.13	0	0	0	0	692.94	740.95	0	770.96	775.39	0	785.39	0	779.01	701.97
2.6018e+13	0	715.28	0	0	756.81	725.51	742.75	0	791.07	761.03	788.98	0	0	0	0	747.8	0	0	0	714.22	737.78	0	736.22	0	726.02	0	0	0	764.19	0	698.56	727.53	788.57	727.89	747.02	0	0	0	0	692.82	741.41	0	771.67	770.44	0	780.18	0	777.28	701.63
2.6064e+13	0	714.95	0	0	756.69	725.32	741.86	0	790.66	760.85	783.24	0	0	0	0	747.64	0	0	0	713.96	737.59	0	736.04	0	725.85	0	0	0	764.03	0	698.33	727.38	785.06	727.66	746.91	0	0	0	0	692.71	741.3	0	771.32	766.4	0	775.92	0	774.84	701.28
2.6109e+13	0	714.64	0	0	756.57	725.12	740.59	0	789.63	760.72	778.84	0	0	0	0	747.48	0	0	0	713.7	737.4	0	735.85	0	725.68	0	0	0	763.9	0	698.1	727.24	781.89	727.44	746.8	0	0	0	0	692.6	740.76	0	770.41	763.02	0	772.36	0	772.38	700.93
2.6155e+13	0	716.67	0	0	757.94	726.81	740.02	0	788.66	762.09	856.66	0	0	0	0	748.92	0	0	0	715.6	738.95	0	737.42	0	727.35	0	0	0	765.22	691.08	700.2	728.9	781.68	729.13	748.27	0	690.5	0	0	694.79	741.47	0	769.91	770.3	0	780.48	0	770.14	703.18
2.62e+13	0	716.37	0	0	757.81	726.62	741.73	0	789.39	761.95	807.58	0	0	0	0	748.76	0	0	0	715.34	738.76	0	737.23	0	727.18	0	0	0	765.1	691.01	699.97	728.75	793.81	728.9	748.16	0	690.26	0	0	694.68	740.94	0	770.21	779.5	0	789.72	0	778.82	702.83
2.6246e+13	0	716.05	0	0	757.69	726.42	743.23	0	791.28	761.77	794.78	0	0	0	0	748.6	0	0	0	715.09	738.57	0	737.05	0	727.01	0	0	0	764.96	690.94	699.74	728.61	791.5	728.68	748.05	0	690.02	0	0	694.56	741.58	0	771.82	774.1	0	784.04	0	779.09	702.49
2.6292e+13	0	715.72	0	0	757.57	726.23	742.93	0	791.62	761.58	787.44	0	0	0	0	748.44	0	0	0	714.83	738.38	0	736.87	0	726.83	0	0	0	764.8	690.86	699.5	728.46	787.89	728.46	747.94	0	0	0	0	694.45	741.86	0	772.12	769.45	0	779.15	0	776.97	702.14
2.6337e+13	0	715.4	0	0	757.44	726.04	741.87	0	790.96	761.42	782.21	0	0	0	0	748.28	0	0	0	714.57	738.19	0	736.69	0	726.66	0	0	0	764.65	690.79	699.27	728.32	784.48	728.23	747.83	0	0	0	0	694.34	741.58	0	771.54	765.64	0	775.13	0	774.48	701.8
2.6383e+13	0	715.09	0	0	757.32	725.84	740.53	0	789.81	761.29	778.1	0	0	0	0	748.12	0	0	0	714.32	737.99	0	736.51	0	726.49	0	0	0	764.52	690.72	699.03	728.17	781.42	728.01	747.72	0	0	0	0	694.22	740.94	0	770.52	762.41	0	771.75	0	772.04	701.45
2.6428e+13	0	717.11	0	0	758.67	727.51	740.33	0	788.9	762.65	828.82	0	0	0	0	749.54	0	0	0	716.19	739.53	0	738.05	0	728.14	0	0	0	765.84	692.88	701.09	729.81	789.56	729.68	749.17	0	691.45	0	0	696.37	741.51	0	769.99	780.01	0	790.25	0	773.89	703.67
2.6474e+13	0	716.8	0	0	758.55	727.32	742.88	0	790.71	762.49	802.9	0	0	0	0	749.38	0	0	0	715.93	739.34	0	737.87	0	727.97	0	0	0	765.71	692.8	700.85	729.66	793.98	729.46	749.06	0	691.21	0	0	696.26	741.52	0	771.3	778.19	0	788.36	0	779.92	703.33
2.6519e+13	0	716.48	0	0	758.42	727.12	743.66	0	792.11	762.3	792.58	0	0	0	0	749.22	0	0	0	715.68	739.15	0	737.69	0	727.8	0	0	0	765.56	692.73	700.62	729.52	790.83	729.24	748.95	0	690.98	0	0	696.15	742.15	0	772.52	772.9	0	782.79	0	778.95	702.99
2.6565e+13	0	716.15	0	0	758.3	726.93	743.02	0	792.05	762.12	786.09	0	0	0	0	749.06	0	0	0	715.42	738.96	0	737.51	0	727.62	0	0	0	765.41	692.66	700.39	729.37	787.23	729.01	748.83	0	690.75	0	0	696.03	742.23	0	772.47	768.53	0	778.19	0	776.61	702.65
2.6611e+13	0	715.83	0	0	758.18	726.74	741.83	0	791.2	761.97	781.28	0	0	0	0	748.9	0	0	0	715.17	738.77	0	737.33	0	727.45	0	0	0	765.26	692.58	700.16	729.23	783.92	728.79	748.72	0	690.52	0	0	695.92	741.81	0	771.71	764.92	0	774.39	0	774.11	702.3
2.6656e+13	0	715.53	0	0	758.05	726.55	740.44	0	789.96	761.85	777.42	0	0	0	0	748.74	0	0	0	714.91	738.57	0	737.15	0	727.28	0	0	0	765.13	692.51	699.93	729.09	780.96	728.57	748.61	0	690.28	0	0	695.8	741.09	0	770.59	761.83	0	771.16	0	771.7	701.95
2.6702e+13	0	717.53	0	691.13	759.39	728.19	741.42	0	789.73	763.19	816.88	0	0	0	0	750.15	0	0	0	716.76	740.09	0	738.68	0	728.91	0	0	0	766.44	694.63	701.96	730.7	793.68	730.22	750.05	0	692.46	0	0	697.91	741.69	0	770.54	781.63	0	791.93	0	777.67	704.15
2.6747e+13	0	717.22	0	691.02	759.26	728	743.75	0	791.9	763.02	799.38	0	0	0	0	749.99	0	0	0	716.51	739.9	0	738.49	0	728.73	0	0	0	766.3	694.56	701.73	730.55	793.62	730	749.93	0	692.19	0	0	697.8	742.15	0	772.3	776.8	0	786.91	0	780.37	703.82
2.6793e+13	0	716.89	0	690.9	759.14	727.8	743.93	0	792.77	762.82	790.72	0	0	0	0	749.83	0	0	0	716.25	739.72	0	738.31	0	728.56	0	0	0	766.15	694.48	701.49	730.41	790.12	729.78	749.82	0	691.94	0	0	697.69	742.65	0	773.07	771.78	0	781.62	0	778.68	703.48
2.6838e+13	0	716.56	0	690.79	759.02	727.61	743.04	0	792.4	762.65	784.89	0	0	0	0	749.67	0	0	0	716	739.53	0	738.14	0	728.39	0	0	0	766	694.41	701.26	730.26	786.58	729.56	749.71	0	691.69	0	0	697.57	742.54	0	772.74	767.67	0	777.3	0	776.23	703.13
2.6884e+13	0	716.25	0	690.68	758.89	727.42	741.76	0	791.39	762.51	780.43	0	0	0	0	749.51	0	0	0	715.74	739.33	0	737.96	0	728.22	0	0	0	765.86	694.33	701.03	730.12	783.38	729.33	749.59	0	691.45	0	0	697.46	742	0	771.82	764.24	0	773.7	0	773.73	702.79
2.6929e+13	0	718.23	0	692.86	760.21	729.04	741.11	0	790.39	763.85	864.28	0	0	0	0	750.9	0	0	0	717.57	740.83	0	739.46	0	729.82	0	0	0	767.14	696.42	703.02	731.71	782.09	730.96	751.01	0	693.63	0	0	699.53	742.66	0	771.28	769.46	0	779.65	0	771.17	704.96
2.6975e+13	0	717.93	0	692.75	760.09	728.85	742.76	0	790.96	763.71	809.77	0	0	0	0	750.74	0	0	0	717.32	740.64	0	739.28	0	729.65	0	0	0	767.02	696.34	702.79	731.56	795.16	730.74	750.9	0	693.39	0	0	699.41	742.09	0	771.48	780.9	0	791.19	0	779.98	704.62
2.7021e+13	0	717.62	0	692.64	759.96	728.66	744.37	0	792.91	763.53	796.6	0	0	0	0	750.58	0	0	0	717.06	740.45	0	739.1	0	729.48	0	0	0	766.88	696.27	702.56	731.42	793.02	730.52	750.79	0	693.16	0	0	699.3	742.76	0	773.15	775.46	0	785.51	0	780.44	704.29
2.7066e+13	0	717.29	0	692.52	759.84	728.47	744.09	0	793.3	763.34	789.11	0	0	0	0	750.42	0	0	0	716.81	740.27	0	738.92	0	729.31	0	0	0	766.72	696.19	702.34	731.27	789.4	730.3	750.67	0	692.92	0	0	699.18	743.07	0	773.5	770.74	0	780.54	0	778.34	703.95
2.7112e+13	0	716.97	0	692.41	759.72	728.28	743.02	0	792.67	763.18	783.81	0	0	0	0	750.26	0	0	0	716.56	740.07	0	738.74	0	729.14	0	0	0	766.57	696.12	702.11	731.13	785.96	730.08	750.56	0	692.69	0	0	699.07	742.8	0	772.93	766.86	0	776.47	0	775.83	703.61
2.7157e+13	0	716.67	0	692.3	759.59	728.08	741.67	0	791.53	763.05	779.65	0	0	0	0	750.1	0	0	0	716.3	739.88	0	738.56	0	728.97	0	0	0	766.44	696.04	701.88	730.98	782.87	729.86	750.45	0	692.43	0	0	698.95	742.16	0	771.9	763.6	0	773.04	0	773.36	703.27
2.7203e+13	0	718.63	0	694.44	760.9	729.68	741.32	0	790.54	764.37	832.3	0	0	0	0	751.48	0	0	0	718.11	741.37	0	740.05	0	730.55	0	0	0	767.71	698.09	703.84	732.55	790.15	731.47	751.85	0	694.54	0	0	700.98	742.67	0	771.31	780.67	0	790.92	0	774.65	705.42
2.7248e+13	0	718.33	0	694.33	760.77	729.49	743.93	0	792.26	764.22	804.88	0	0	0	0	751.32	0	0	0	717.86	741.18	0	739.87	0	730.38	0	0	0	767.59	698.02	703.61	732.4	795.4	731.25	751.73	0	694.3	0	0	700.87	742.65	0	772.55	779.57	0	789.82	0	781.16	705.08
2.7294e+13	0	718.01	0	694.21	760.65	729.3	744.79	0	793.72	764.02	794.31	0	0	0	0	751.16	0	0	0	717.6	740.99	0	739.69	0	730.21	0	0	0	767.44	697.94	703.38	732.26	792.32	731.03	751.62	0	694.05	0	0	700.75	743.32	0	773.84	774.21	0	784.2	0	780.29	704.75
2.734e+13	0	717.68	0	694.1	760.52	729.11	744.16	0	793.72	763.84	787.71	0	0	0	0	751	0	0	0	717.35	740.8	0	739.51	0	730.04	0	0	0	767.28	697.86	703.15	732.11	788.7	730.81	751.51	0	693.82	0	0	700.64	743.42	0	773.83	769.77	0	779.54	0	777.95	704.41
2.7385e+13	0	717.37	0	693.98	760.4	728.92	742.96	0	792.88	763.69	782.84	0	0	0	0	750.84	0	0	0	717.1	740.61	0	739.33	0	729.87	0	0	0	767.14	697.78	702.92	731.97	785.37	730.59	751.39	0	693.58	0	0	700.52	743.01	0	773.07	766.11	0	775.7	0	775.42	704.07
2.7431e+13	0	717.08	0	693.87	760.27	728.73	741.56	0	791.65	763.57	778.94	0	0	0	0	750.67	0	0	0	716.85	740.42	0	739.15	0	729.7	0	0	0	767.01	697.71	702.7	731.83	782.37	730.37	751.28	0	693.35	0	0	700.41	742.28	0	771.94	762.99	0	772.43	0	772.99	703.73
2.7476e+13	0	719.02	0	695.97	761.56	730.31	742.37	0	791.27	764.87	819.41	0	0	0	0	752.04	0	0	0	718.63	741.89	0	740.63	0	731.26	0	0	0	768.27	699.73	704.63	733.37	794.7	731.97	752.66	0	695.44	0	0	702.4	742.81	0	771.77	782.83	0	793.17	0	778.58	705.87
2.7522e+13	0	718.72	0	695.86	761.44	730.12	744.83	0	793.44	764.7	801.22	0	0	0	0	751.88	0	0	0	718.38	741.7	0	740.45	0	731.09	0	0	0	768.14	699.65	704.4	733.22	795.06	731.75	752.55	0	695.2	0	0	702.28	743.27	0	773.55	778.14	0	788.34	0	781.64	705.54
2.7567e+13	0	718.39	0	695.75	761.32	729.93	745.06	0	794.37	764.51	792.38	0	0	0	0	751.72	0	0	0	718.13	741.51	0	740.27	0	730.92	0	0	0	767.99	699.57	704.17	733.08	791.58	731.53	752.43	0	694.96	0	0	702.17	743.81	0	774.38	773.04	0	782.99	0	780	705.2
2.7613e+13	0	718.07	0	695.63	761.19	729.74	744.17	0	794.04	764.33	786.46	0	0	0	0	751.56	0	0	0	717.88	741.32	0	740.09	0	730.75	0	0	0	767.83	699.49	703.95	732.94	788.02	731.31	752.32	0	694.71	0	0	702.05	743.72	0	774.07	768.87	0	778.61	0	777.53	704.87
2.7659e+13	0	717.77	0	695.52	761.07	729.55	742.87	0	793.04	764.2	781.95	0	0	0	0	751.4	0	0	0	717.63	741.13	0	739.91	0	730.58	0	0	0	767.69	699.41	703.72	732.79	784.79	731.09	752.21	0	694.47	0	0	701.94	743.18	0	773.15	765.39	0	774.96	0	775.01	704.53
2.7704e+13	0	719.69	0	697.58	762.34	731.11	742.17	0	792.02	765.5	873	0	0	0	0	752.75	0	0	0	719.39	742.59	0	741.37	0	732.12	0	0	0	768.94	701.4	705.62	734.31	782.5	732.67	753.57	0	696.52	0	0	703.89	743.8	0	772.58	768.41	0	778.59	0	772.18	706.64
2.775e+13	0	719.4	0	697.47	762.22	730.92	743.73	0	792.43	765.36	811.91	0	0	0	0	752.59	0	0	0	719.14	742.4	0	741.19	0	731.95	0	0	0	768.82	701.32	705.39	734.17	796.4	732.45	753.45	0	696.28	0	0	703.78	743.17	0	772.67	782.21	0	792.57	0	781.04	706.31
2.7795e+13	0	719.09	0	697.35	762.09	730.73	745.46	0	794.43	765.18	798.34	0	0	0	0	752.43	0	0	0	718.89	742.21	0	741.01	0	731.78	0	0	0	768.68	701.24	705.17	734.02	794.46	732.23	753.34	0	696.05	0	0	703.66	743.88	0	774.4	776.75	0	786.9	0	781.71	705.98
2.7841e+13	0	718.77	0	697.24	761.97	730.54	745.21	0	794.89	764.98	790.72	0	0	0	0	752.27	0	0	0	718.64	742.02	0	740.83	0	731.61	0	0	0	768.52	701.16	704.94	733.88	790.84	732.02	753.23	0	695.82	0	0	703.55	744.22	0	774.8	771.96	0	781.87	0	779.63	705.65
2.7886e+13	0	718.46	0	697.12	761.84	730.35	744.13	0	794.28	764.82	785.34	0	0	0	0	752.11	0	0	0	718.39	741.83	0	740.65	0	731.44	0	0	0	768.37	701.08	704.72	733.74	787.37	731.8	753.11	0	695.58	0	0	703.43	743.96	0	774.24	768.03	0	777.74	0	777.1	705.32
2.7932e+13	0	718.16	0	697.01	761.72	730.16	742.76	0	793.16	764.69	781.13	0	0	0	0	751.95	0	0	0	718.15	741.64	0	740.47	0	731.27	0	0	0	768.24	701	704.49	733.59	784.24	731.58	753	0	695.35	0	0	703.32	743.31	0	773.2	764.72	0	774.27	0	774.61	704.98
2.7977e+13	0	720.07	0	699.03	762.98	731.7	742.28	0	792.1	765.98	835.89	0	0	0	0	753.28	0	0	0	719.89	743.08	0	741.91	0	732.79	0	0	0	769.47	702.96	706.36	735.09	790.6	733.14	754.34	0	697.36	0	0	705.24	743.78	0	772.54	781.1	0	791.37	0	775.32	707.07
2.8023e+13	0	719.78	0	698.92	762.85	731.51	744.94	0	793.71	765.83	806.79	0	0	0	0	753.12	0	0	0	719.64	742.89	0	741.73	0	732.62	0	0	0	769.35	702.88	706.14	734.95	796.73	732.92	754.23	0	697.12	0	0	705.12	743.72	0	773.72	780.88	0	791.21	0	782.3	706.74
2.8069e+13	0	719.46	0	698.8	762.73	731.32	745.88	0	795.24	765.63	795.97	0	0	0	0	752.97	0	0	0	719.39	742.71	0	741.55	0	732.45	0	0	0	769.2	702.8	705.91	734.8	793.74	732.71	754.12	0	696.88	0	0	705	744.43	0	775.08	775.45	0	785.54	0	781.55	706.41
2.8114e+13	0	719.14	0	698.69	762.61	731.13	745.26	0	795.28	765.45	789.26	0	0	0	0	752.81	0	0	0	719.14	742.52	0	741.37	0	732.28	0	0	0	769.04	702.72	705.69	734.66	790.1	732.49	754	0	696.65	0	0	704.89	744.56	0	775.1	770.95	0	780.82	0	779.21	706.08
2.816e+13	0	718.83	0	698.58	762.48	730.95	744.05	0	794.47	765.3	784.32	0	0	0	0	752.64	0	0	0	718.9	742.33	0	741.2	0	732.11	0	0	0	768.9	702.64	705.46	734.52	786.74	732.27	753.89	0	696.41	0	0	704.77	744.15	0	774.34	767.24	0	776.93	0	776.66	705.75
2.8205e+13	0	718.54	0	698.46	762.35	730.76	742.62	0	793.24	765.18	780.37	0	0	0	0	752.48	0	0	0	718.65	742.13	0	741.02	0	731.94	0	0	0	768.77	702.55	705.24	734.37	783.72	732.05	753.77	0	696.18	0	0	704.66	743.41	0	773.22	764.08	0	773.62	0	774.2	705.42
2.8251e+13	0	720.44	0	700.45	763.6	732.28	743.26	0	792.72	766.45	821.91	0	0	0	0	753.8	0	0	0	720.37	743.56	0	742.44	0	733.44	0	0	0	770	704.48	707.08	735.85	795.6	733.6	755.1	0	698.16	0	0	706.54	743.87	0	772.92	783.93	0	794.29	0	779.37	707.48
2.8296e+13	0	720.14	0	700.33	763.48	732.09	745.84	0	794.87	766.28	802.99	0	0	0	0	753.65	0	0	0	720.12	743.37	0	742.26	0	733.27	0	0	0	769.87	704.39	706.86	735.71	796.42	733.38	754.99	0	697.93	0	0	706.43	744.33	0	774.72	779.42	0	789.7	0	782.82	707.16
2.8342e+13	0	719.82	0	700.22	763.35	731.9	746.12	0	795.88	766.08	793.97	0	0	0	0	753.49	0	0	0	719.88	743.19	0	742.08	0	733.1	0	0	0	769.71	704.31	706.64	735.56	792.97	733.17	754.87	0	697.7	0	0	706.31	744.91	0	775.61	774.24	0	784.29	0	781.24	706.83
2.8388e+13	0	719.5	0	700.1	763.23	731.71	745.24	0	795.58	765.91	787.96	0	0	0	0	753.33	0	0	0	719.63	743	0	741.91	0	732.94	0	0	0	769.55	704.23	706.41	735.42	789.39	732.95	754.76	0	697.46	0	0	706.2	744.83	0	775.32	770.02	0	779.86	0	778.76	706.5
2.8433e+13	0	719.2	0	699.99	763.1	731.53	743.93	0	794.6	765.77	783.39	0	0	0	0	753.16	0	0	0	719.38	742.81	0	741.73	0	732.77	0	0	0	769.41	704.15	706.19	735.28	786.13	732.73	754.65	0	697.23	0	0	706.08	744.29	0	774.41	766.49	0	776.16	0	776.22	706.17
2.8479e+13	0	721.07	0	701.93	764.34	733.03	743.17	0	793.57	767.04	883.11	0	0	0	0	754.47	0	0	0	721.09	744.22	0	743.14	0	734.25	0	0	0	770.62	706.04	708.01	736.74	782.99	734.26	755.96	0	699.18	0	0	707.93	744.87	0	773.8	767.28	0	777.41	0	773.19	708.21
2.8524e+13	0	720.79	0	701.82	764.21	732.84	744.62	0	793.82	766.9	813.98	0	0	0	0	754.31	0	0	0	720.84	744.03	0	742.96	0	734.08	0	0	0	770.51	705.96	707.78	736.59	797.54	734.05	755.84	0	698.95	0	0	707.82	744.2	0	773.78	783.45	0	793.86	0	782	707.89
2.857e+13	0	720.48	0	701.71	764.09	732.66	746.47	0	795.86	766.72	800	0	0	0	0	754.16	0	0	0	720.6	743.85	0	742.78	0	733.91	0	0	0	770.37	705.88	707.56	736.45	795.81	733.83	755.73	0	698.71	0	0	707.7	744.93	0	775.56	777.99	0	788.22	0	782.91	707.56
2.8615e+13	0	720.16	0	701.59	763.96	732.47	746.25	0	796.37	766.52	792.24	0	0	0	0	754	0	0	0	720.35	743.66	0	742.6	0	733.74	0	0	0	770.21	705.79	707.34	736.3	792.19	733.62	755.61	0	698.48	0	0	707.58	745.3	0	776.01	773.12	0	783.12	0	780.84	707.23
2.8661e+13	0	719.85	0	701.48	763.84	732.28	745.17	0	795.8	766.36	786.79	0	0	0	0	753.84	0	0	0	720.11	743.47	0	742.43	0	733.57	0	0	0	770.05	705.71	707.12	736.16	788.7	733.4	755.5	0	698.25	0	0	707.47	745.05	0	775.46	769.14	0	778.95	0	778.3	706.9
2.8707e+13	0	719.55	0	701.36	763.71	732.09	743.78	0	794.69	766.23	782.53	0	0	0	0	753.67	0	0	0	719.86	743.28	0	742.25	0	733.4	0	0	0	769.92	705.63	706.9	736.02	785.55	733.18	755.38	0	698.02	0	0	707.35	744.4	0	774.43	765.79	0	775.44	0	775.78	706.57
2.8752e+13	0	721.42	0	703.27	764.93	733.58	743.18	0	793.57	767.49	839.65	0	0	0	0	754.97	0	0	0	721.55	744.68	0	743.64	0	734.87	0	0	0	771.12	707.49	708.69	737.46	790.9	734.7	756.68	0	699.94	0	0	709.17	744.81	0	773.71	781.3	0	791.59	0	775.91	708.6
2.8798e+13	0	721.12	0	703.16	764.8	733.39	745.85	0	795.06	767.34	808.64	0	0	0	0	754.81	0	0	0	721.3	744.49	0	743.46	0	734.7	0	0	0	771	707.4	708.47	737.32	797.96	734.48	756.57	0	699.71	0	0	709.05	744.71	0	774.81	782.13	0	792.53	0	783.36	708.27
2.8843e+13	0	720.81	0	703.04	764.68	733.2	746.88	0	796.66	767.14	797.55	0	0	0	0	754.65	0	0	0	721.06	744.31	0	743.29	0	734.53	0	0	0	770.85	707.32	708.25	737.17	795.07	734.27	756.45	0	699.48	0	0	708.94	745.47	0	776.24	776.64	0	786.82	0	782.73	707.95
2.8889e+13	0	720.49	0	702.93	764.56	733.02	746.28	0	796.75	766.96	790.73	0	0	0	0	754.49	0	0	0	720.81	744.12	0	743.11	0	734.36	0	0	0	770.69	707.24	708.03	737.03	791.43	734.05	756.34	0	699.25	0	0	708.82	745.62	0	776.29	772.08	0	782.04	0	780.4	707.62
2.8934e+13	0	720.19	0	702.81	764.43	732.83	745.06	0	795.96	766.81	785.73	0	0	0	0	754.33	0	0	0	720.57	743.93	0	742.93	0	734.19	0	0	0	770.54	707.16	707.8	736.88	788.04	733.83	756.22	0	699.01	0	0	708.7	745.21	0	775.55	768.31	0	778.1	0	777.83	707.29
2.898e+13	0	719.9	0	702.7	764.3	732.64	743.62	0	794.74	766.69	781.74	0	0	0	0	754.17	0	0	0	720.32	743.74	0	742.75	0	734.03	0	0	0	770.42	707.07	707.58	736.74	784.99	733.61	756.11	0	698.78	0	0	708.59	744.47	0	774.41	765.12	0	774.76	0	775.35	706.96
2.9025e+13	0	721.75	0	704.58	765.51	734.12	744.08	0	794.08	767.93	824.4	0	0	0	0	755.45	0	0	0	722	745.12	0	744.14	0	735.48	0	0	0	771.61	708.9	709.35	738.16	796.37	735.12	757.39	0	700.68	0	0	710.38	744.86	0	774.01	784.9	0	795.28	0	780.07	708.97
2.9071e+13	0	721.45	0	704.46	765.39	733.93	746.78	0	796.21	767.76	804.69	0	0	0	0	755.3	0	0	0	721.75	744.94	0	743.96	0	735.31	0	0	0	771.48	708.82	709.13	738.02	797.69	734.91	757.27	0	700.45	0	0	710.26	745.31	0	775.8	780.63	0	790.99	0	783.93	708.65
2.9117e+13	0	721.13	0	704.35	765.26	733.74	747.12	0	797.28	767.56	795.48	0	0	0	0	755.14	0	0	0	721.51	744.75	0	743.78	0	735.14	0	0	0	771.33	708.73	708.91	737.88	794.28	734.69	757.16	0	700.22	0	0	710.14	745.93	0	776.76	775.39	0	785.52	0	782.41	708.33
2.9162e+13	0	720.81	0	704.23	765.14	733.55	746.24	0	797.03	767.38	789.38	0	0	0	0	754.98	0	0	0	721.26	744.56	0	743.6	0	734.97	0	0	0	771.17	708.65	708.69	737.73	790.69	734.48	757.04	0	699.99	0	0	710.03	745.87	0	776.49	771.1	0	781.04	0	779.92	708
2.9208e+13	0	720.52	0	704.12	765.01	733.36	744.91	0	796.07	767.25	784.76	0	0	0	0	754.81	0	0	0	721.02	744.37	0	743.43	0	734.8	0	0	0	771.03	708.57	708.47	737.59	787.4	734.26	756.93	0	699.76	0	0	709.91	745.33	0	775.58	767.54	0	777.3	0	777.36	707.67
2.9253e+13	0	722.35	0	705.96	766.21	734.82	744.11	0	795.02	768.49	894.99	0	0	0	0	756.09	0	0	0	722.68	745.75	0	744.79	0	736.23	0	0	0	772.2	710.36	710.21	739	783.58	735.75	758.2	0	701.62	0	0	711.67	745.87	0	774.96	766.22	0	776.26	0	774.2	709.65
2.9299e+13	0	722.07	0	705.84	766.08	734.64	745.44	0	795.11	768.35	816.01	0	0	0	0	755.93	0	0	0	722.43	745.56	0	744.62	0	736.07	0	0	0	772.09	710.28	709.99	738.85	798.57	735.54	758.08	0	701.39	0	0	711.55	745.15	0	774.81	784.62	0	795.07	0	782.87	709.33
2.9344e+13	0	721.76	0	705.73	765.95	734.45	747.42	0	797.19	768.17	801.59	0	0	0	0	755.77	0	0	0	722.19	745.38	0	744.44	0	735.9	0	0	0	771.95	710.19	709.78	738.71	797.09	735.32	757.96	0	701.16	0	0	711.43	745.9	0	776.65	779.16	0	789.47	0	784.03	709.01
2.939e+13	0	721.44	0	705.61	765.83	734.26	747.22	0	797.76	767.97	793.7	0	0	0	0	755.61	0	0	0	721.94	745.19	0	744.26	0	735.73	0	0	0	771.79	710.11	709.56	738.56	793.48	735.11	757.85	0	700.94	0	0	711.32	746.3	0	777.14	774.23	0	784.32	0	781.99	708.69
2.9436e+13	0	721.13	0	705.5	765.7	734.07	746.14	0	797.23	767.81	788.17	0	0	0	0	755.45	0	0	0	721.7	745	0	744.09	0	735.56	0	0	0	771.63	710.03	709.34	738.42	789.97	734.89	757.73	0	700.71	0	0	711.2	746.06	0	776.62	770.19	0	780.1	0	779.43	708.36
2.9481e+13	0	720.84	0	705.38	765.58	733.89	744.74	0	796.13	767.68	783.87	0	0	0	0	755.29	0	0	0	721.46	744.81	0	743.91	0	735.39	0	0	0	771.5	709.94	709.12	738.27	786.79	734.67	757.62	0	700.48	0	0	711.08	745.41	0	775.58	766.8	0	776.55	0	776.9	708.04
2.9527e+13	0	722.66	0	707.2	766.76	735.33	744.02	0	794.97	768.91	843.62	0	0	0	0	756.55	0	0	0	723.1	746.17	0	745.26	0	736.81	0	0	0	772.67	711.71	710.84	739.66	791.08	736.15	758.87	0	702.32	0	0	712.81	745.79	0	774.82	781.25	0	791.56	0	776.45	710
2.9572e+13	0	722.37	0	707.08	766.63	735.14	746.7	0	796.32	768.76	810.43	0	0	0	0	756.39	0	0	0	722.85	745.99	0	745.08	0	736.64	0	0	0	772.55	711.62	710.62	739.52	799.12	735.94	758.76	0	702.09	0	0	712.69	745.64	0	775.82	783.32	0	793.77	0	784.34	709.68
2.9618e+13	0	722.06	0	706.96	766.51	734.96	747.82	0	797.98	768.56	799.06	0	0	0	0	756.23	0	0	0	722.61	745.8	0	744.91	0	736.47	0	0	0	772.4	711.54	710.4	739.38	796.34	735.73	758.64	0	701.86	0	0	712.58	746.43	0	777.32	777.77	0	788.04	0	783.85	709.36
2.9663e+13	0	721.74	0	706.85	766.38	734.77	747.23	0	798.13	768.37	792.13	0	0	0	0	756.07	0	0	0	722.37	745.61	0	744.73	0	736.3	0	0	0	772.24	711.45	710.19	739.23	792.69	735.51	758.52	0	701.64	0	0	712.46	746.61	0	777.42	773.15	0	783.2	0	781.52	709.04
2.9709e+13	0	721.44	0	706.73	766.26	734.58	746	0	797.37	768.22	787.07	0	0	0	0	755.91	0	0	0	722.13	745.43	0	744.55	0	736.13	0	0	0	772.09	711.37	709.97	739.09	789.28	735.29	758.41	0	701.41	0	0	712.34	746.2	0	776.68	769.34	0	779.22	0	778.94	708.71
2.9755e+13	0	721.15	0	706.62	766.13	734.4	744.55	0	796.16	768.1	783.04	0	0	0	0	755.75	0	0	0	721.88	745.23	0	744.38	0	735.97	0	0	0	771.96	711.28	709.75	738.94	786.2	735.08	758.29	0	701.18	0	0	712.23	745.46	0	775.54	766.1	0	775.84	0	776.44	708.39
2.98e+13	0	722.96	0	708.4	767.3	735.82	744.83	0	795.38	769.32	826.9	0	0	0	0	757	0	690.21	0	723.51	746.58	0	745.72	0	737.37	0	0	0	773.13	713.02	711.45	740.32	797.02	736.54	759.53	0	702.99	0	0	713.93	745.79	0	775.04	785.76	0	796.15	0	780.67	710.34
2.9846e+13	0	722.67	0	708.28	767.18	735.64	747.64	0	797.46	769.15	806.33	0	0	0	0	756.84	0	690.11	0	723.26	746.4	0	745.54	0	737.2	0	0	0	773	712.94	711.23	740.17	798.88	736.33	759.41	0	702.77	0	0	713.81	746.23	0	776.81	781.79	0	792.22	0	784.96	710.02
2.9891e+13	0	722.35	0	708.17	767.05	735.45	748.04	0	798.6	768.94	796.92	0	0	0	0	756.68	0	0	0	723.02	746.22	0	745.37	0	737.03	0	0	0	772.84	712.85	711.01	740.03	795.52	736.12	759.3	0	702.54	0	0	713.69	746.88	0	777.83	776.48	0	786.7	0	783.51	709.7
2.9937e+13	0	722.03	0	708.05	766.93	735.26	747.17	0	798.39	768.77	790.74	0	0	0	0	756.52	0	0	0	722.78	746.03	0	745.19	0	736.86	0	0	0	772.68	712.77	710.8	739.88	791.92	735.9	759.18	0	702.32	0	0	713.57	746.84	0	777.6	772.14	0	782.16	0	781.02	709.38
2.9982e+13	0	721.74	0	707.94	766.8	735.08	745.83	0	797.45	768.63	786.07	0	0	0	0	756.36	0	0	0	722.54	745.84	0	745.01	0	736.7	0	0	0	772.54	712.68	710.58	739.74	788.61	735.69	759.07	0	702.09	0	0	713.46	746.3	0	776.69	768.53	0	778.39	0	778.44	709.05
3.0028e+13	0	723.53	0	709.69	767.96	736.49	745	0	796.4	769.85	909.22	0	0	0	0	757.6	0	691.79	0	724.15	747.17	0	746.34	0	738.08	0	0	0	773.69	714.39	712.26	741.1	784.33	737.14	760.29	0	703.87	0	0	715.13	746.81	0	776.04	765.42	0	775.35	0	775.2	710.98
3.0074e+13	0	723.25	0	709.57	767.83	736.31	746.18	0	796.33	769.71	818	0	0	0	0	757.44	0	691.68	0	723.9	746.99	0	746.16	0	737.91	0	0	0	773.57	714.31	712.04	740.95	799.51	736.93	760.18	0	703.65	0	0	715.01	746.04	0	775.77	785.71	0	796.19	0	783.65	710.67
3.0119e+13	0	722.95	0	709.45	767.71	736.12	748.29	0	798.43	769.52	803.12	0	0	0	0	757.28	0	691.57	0	723.66	746.81	0	745.99	0	737.75	0	0	0	773.43	714.22	711.82	740.81	798.29	736.71	760.06	0	703.42	0	0	714.89	746.81	0	777.66	780.28	0	790.67	0	785.08	710.35
3.0165e+13	0	722.63	0	709.34	767.58	735.93	748.13	0	799.07	769.32	795.08	0	0	0	0	757.12	0	691.46	0	723.42	746.62	0	745.81	0	737.58	0	0	0	773.27	714.13	711.61	740.67	794.7	736.5	759.94	0	703.2	0	0	714.78	747.24	0	778.21	775.28	0	785.46	0	783.08	710.03
3.021e+13	0	722.32	0	709.22	767.45	735.75	747.05	0	798.57	769.16	789.49	0	0	0	0	756.96	0	691.35	0	723.18	746.43	0	745.64	0	737.41	0	0	0	773.11	714.05	711.39	740.52	791.17	736.29	759.83	0	702.98	0	0	714.66	747.01	0	777.7	771.19	0	781.19	0	780.51	709.71
3.0256e+13	0	722.03	0	709.11	767.33	735.56	745.64	0	797.49	769.03	785.14	0	0	0	0	756.8	0	691.24	0	722.94	746.24	0	745.46	0	737.24	0	0	0	772.98	713.96	711.18	740.38	787.97	736.07	759.71	0	702.75	0	0	714.54	746.36	0	776.67	767.77	0	777.6	0	777.95	709.38
3.0301e+13	0	723.81	0	710.83	768.47	736.96	744.82	0	796.3	770.24	847.88	0	0	0	0	758.02	0	693.25	0	724.53	747.57	0	746.78	0	738.61	0	0	0	774.12	715.65	712.83	741.72	791.14	737.51	760.92	0	704.51	0	0	716.19	746.7	0	775.87	780.93	0	791.27	0	776.95	711.3
3.0347e+13	0	723.53	0	710.71	768.35	736.78	747.47	0	797.5	770.09	812.16	0	0	0	0	757.87	0	693.13	0	724.29	747.38	0	746.6	0	738.45	0	0	0	774	715.56	712.62	741.58	800.18	737.3	760.81	0	704.29	0	0	716.07	746.5	0	776.77	784.44	0	794.95	0	785.24	710.98
3.0392e+13	0	723.22	0	710.6	768.22	736.59	748.69	0	799.22	769.89	800.5	0	0	0	0	757.71	0	693.01	0	724.05	747.2	0	746.42	0	738.28	0	0	0	773.85	715.47	712.4	741.43	797.53	737.09	760.69	0	704.06	0	0	715.95	747.32	0	778.33	778.85	0	789.2	0	784.9	710.67
3.0438e+13	0	722.9	0	710.48	768.1	736.4	748.13	0	799.42	769.7	793.47	0	0	0	0	757.55	0	692.9	0	723.81	747.01	0	746.25	0	738.11	0	0	0	773.69	715.39	712.19	741.29	793.88	736.87	760.57	0	703.84	0	0	715.83	747.53	0	778.47	774.16	0	784.31	0	782.59	710.35
3.0484e+13	0	722.6	0	710.36	767.97	736.22	746.89	0	798.69	769.55	788.35	0	0	0	0	757.39	0	692.78	0	723.57	746.83	0	746.07	0	737.94	0	0	0	773.54	715.3	711.97	741.14	790.45	736.66	760.46	0	703.62	0	0	715.72	747.13	0	777.74	770.31	0	780.28	0	779.99	710.02
3.0529e+13	0	722.32	0	710.25	767.84	736.03	745.43	0	797.49	769.43	784.27	0	0	0	0	757.23	0	692.67	0	723.33	746.64	0	745.89	0	737.78	0	0	0	773.41	715.21	711.76	741	787.35	736.44	760.34	0	703.4	0	0	715.6	746.38	0	776.61	767.04	0	776.86	0	777.47	709.7
3.0575e+13	0	724.09	0	711.94	768.98	737.42	745.52	0	796.6	770.62	829.41	0	0	0	0	758.44	0	694.64	0	724.91	747.95	0	747.2	0	739.13	0	0	0	774.55	716.87	713.39	742.33	797.55	737.87	761.54	0	705.13	0	0	717.22	746.67	0	776.01	786.5	0	796.89	0	781.18	711.6
3.062e+13	0	723.79	0	711.82	768.85	737.23	748.44	0	798.63	770.45	807.9	0	0	0	0	758.29	0	694.53	0	724.67	747.77	0	747.02	0	738.97	0	0	0	774.42	716.78	713.18	742.18	800	737.66	761.42	0	704.91	0	0	717.1	747.07	0	777.75	782.9	0	793.39	0	785.92	711.29
3.0666e+13	0	723.48	0	711.71	768.73	737.05	748.91	0	799.83	770.25	798.3	0	0	0	0	758.13	0	694.42	0	724.43	747.58	0	746.85	0	738.8	0	0	0	774.26	716.69	712.96	742.04	796.7	737.45	761.3	0	704.69	0	0	716.98	747.76	0	778.84	777.52	0	787.82	0	784.55	710.97
3.0711e+13	0	723.16	0	711.59	768.6	736.86	748.04	0	799.67	770.07	792.03	0	0	0	0	757.97	0	694.31	0	724.19	747.4	0	746.67	0	738.63	0	0	0	774.1	716.61	712.75	741.89	793.08	737.23	761.19	0	704.46	0	0	716.87	747.74	0	778.63	773.12	0	783.23	0	782.07	710.65
3.0757e+13	0	722.87	0	711.48	768.48	736.68	746.7	0	798.75	769.93	787.3	0	0	0	0	757.81	0	694.2	0	723.95	747.21	0	746.49	0	738.46	0	0	0	773.96	716.52	712.54	741.75	789.75	737.02	761.07	0	704.24	0	0	716.75	747.21	0	777.74	769.47	0	779.42	0	779.47	710.33
3.0803e+13	0	724.63	0	713.14	769.6	738.05	745.83	0	797.7	771.12	926.78	690.2	0	0	0	759.01	0	696.13	0	725.52	748.51	690.78	747.79	0	739.81	0	0	0	775.08	718.15	714.15	743.06	785.22	738.44	762.26	0	705.95	0	0	718.34	747.69	0	777.07	765.08	0	774.88	0	776.18	712.21
3.0848e+13	0	724.35	0	713.02	769.47	737.86	746.86	0	797.47	770.98	819.95	690.11	0	0	0	758.85	0	696.01	0	725.27	748.33	690.66	747.61	0	739.64	0	0	0	774.96	718.06	713.93	742.92	800.35	738.22	762.14	0	705.73	0	0	718.22	746.86	0	776.68	786.72	0	797.23	0	784.35	711.9
3.0894e+13	0	724.05	0	712.91	769.35	737.68	749.1	0	799.6	770.8	804.59	690.02	0	0	0	758.7	0	695.9	0	725.04	748.14	690.54	747.44	0	739.47	0	0	0	774.83	717.98	713.72	742.77	799.42	738.01	762.02	0	705.51	0	0	718.11	747.65	0	778.6	781.35	0	791.81	0	786.06	711.59
3.0939e+13	0	723.73	0	712.79	769.22	737.49	748.99	0	800.29	770.6	796.41	0	0	0	0	758.54	0	695.78	0	724.8	747.96	690.43	747.26	0	739.3	0	0	0	774.66	717.89	713.51	742.63	795.86	737.8	761.91	0	705.29	0	0	717.99	748.12	0	779.21	776.28	0	786.55	0	784.11	711.27
3.0985e+13	0	723.42	0	712.67	769.1	737.31	747.91	0	799.83	770.43	790.74	0	0	0	0	758.38	0	695.67	0	724.56	747.77	690.31	747.08	0	739.14	0	0	0	774.51	717.8	713.3	742.49	792.31	737.59	761.79	0	705.07	0	0	717.87	747.9	0	778.72	772.15	0	782.23	0	781.53	710.95
3.103e+13	0	723.14	0	712.56	768.97	737.12	746.49	0	798.77	770.31	786.34	0	0	0	0	758.21	0	695.56	0	724.32	747.58	690.2	746.91	0	738.97	0	0	0	774.37	717.71	713.08	742.34	789.09	737.37	761.67	0	704.85	0	0	717.75	747.25	0	777.69	768.68	0	778.61	0	778.96	710.63
3.1076e+13	0	724.89	0	714.2	770.09	738.48	745.58	0	797.56	771.49	852.53	691.73	0	0	0	759.41	0	697.45	0	725.87	748.87	692.18	748.19	0	740.3	0	0	0	775.49	719.32	714.68	743.64	791.1	738.78	762.84	0	706.54	0	0	719.32	747.56	0	776.86	780.33	0	790.72	0	777.43	712.5
3.1122e+13	0	724.6	0	714.08	769.96	738.3	748.18	0	798.6	771.33	813.84	691.64	0	0	0	759.25	0	697.34	0	725.63	748.69	692.06	748.01	0	740.13	0	0	0	775.37	719.23	714.46	743.49	801.17	738.57	762.73	0	706.32	0	0	719.2	747.3	0	777.65	785.51	0	796.06	0	786.06	712.19
3.1167e+13	0	724.29	0	713.96	769.83	738.11	749.51	0	800.38	771.14	801.89	691.55	0	0	0	759.1	0	697.23	0	725.39	748.51	691.93	747.84	0	739.97	0	0	0	775.22	719.14	714.25	743.35	798.66	738.36	762.61	0	706.1	0	0	719.09	748.16	0	779.27	779.89	0	790.3	0	785.89	711.88
3.1213e+13	0	723.98	0	713.85	769.71	737.93	748.97	0	800.63	770.94	794.74	691.46	0	0	0	758.94	0	697.12	0	725.15	748.32	691.81	747.66	0	739.8	0	0	0	775.06	719.05	714.04	743.21	795.01	738.14	762.49	0	705.88	0	0	718.97	748.39	0	779.46	775.13	0	785.36	0	783.6	711.56
3.1258e+13	0	723.68	0	713.73	769.58	737.74	747.73	0	799.93	770.79	789.56	691.36	0	0	0	758.78	0	697	0	724.92	748.13	691.7	747.49	0	739.63	0	0	0	774.91	718.96	713.83	743.06	791.56	737.93	762.38	0	705.66	0	0	718.85	748.01	0	778.75	771.23	0	781.29	0	780.99	711.24
3.1304e+13	0	723.4	0	713.61	769.45	737.56	746.26	0	798.75	770.67	785.45	691.27	0	0	0	758.61	0	696.89	0	724.68	747.95	691.58	747.31	0	739.47	0	0	0	774.78	718.87	713.62	742.92	788.44	737.71	762.26	0	705.44	0	0	718.73	747.25	0	777.61	767.93	0	777.84	0	778.45	710.93
3.1349e+13	0	725.14	0	715.23	770.56	738.91	746.17	0	797.76	771.84	831.95	693.23	0	0	0	759.8	0	698.75	0	726.21	749.23	693.53	748.58	0	740.78	0	690.89	0	775.89	720.46	715.19	744.2	797.95	739.11	763.42	0	707.11	0	0	720.28	747.49	0	776.92	787.1	0	797.5	0	781.61	712.78
3.1395e+13	0	724.85	0	715.11	770.43	738.72	749.19	0	799.72	771.67	809.42	693.14	0	0	0	759.64	0	698.64	0	725.98	749.05	693.41	748.41	0	740.61	0	690.74	0	775.76	720.37	714.98	744.06	801.05	738.9	763.3	0	706.89	0	0	720.16	747.87	0	778.63	783.95	0	794.5	0	786.81	712.48
3.144e+13	0	724.53	0	714.99	770.31	738.54	749.73	0	800.99	771.47	799.62	693.05	0	0	0	759.49	0	698.52	0	725.74	748.86	693.29	748.23	0	740.45	0	690.59	0	775.6	720.28	714.77	743.91	797.82	738.69	763.18	0	706.67	0	0	720.04	748.59	0	779.78	778.52	0	788.89	0	785.54	712.16
3.1486e+13	0	724.22	0	714.88	770.18	738.35	748.88	0	800.87	771.29	793.26	692.96	0	0	0	759.33	0	698.41	0	725.5	748.68	693.17	748.06	0	740.28	0	690.44	0	775.44	720.19	714.56	743.77	794.19	738.48	763.07	0	706.45	0	0	719.92	748.6	0	779.61	774.06	0	784.25	0	783.05	711.85
3.1532e+13	0	723.94	0	714.76	770.05	738.17	747.53	0	799.98	771.15	788.48	692.86	0	0	0	759.16	0	698.3	0	725.26	748.49	693.05	747.88	0	740.11	0	690.29	0	775.3	720.1	714.35	743.63	790.84	738.26	762.95	0	706.23	0	0	719.8	748.07	0	778.72	770.37	0	780.4	0	780.44	711.53
3.1577e+13	0	725.66	0	716.35	771.15	739.5	746.62	0	798.93	772.32	949.8	694.79	0	690.8	0	760.34	0	700.13	0	726.79	749.76	694.96	749.14	0	741.42	0	692.2	0	776.39	721.66	715.9	744.9	786.21	739.64	764.1	0	707.88	690.27	691.16	721.33	748.53	0	778.05	765.3	0	775.06	0	777.12	713.37
3.1623e+13	0	725.39	0	716.23	771.02	739.32	747.5	0	798.55	772.18	821.88	694.7	0	690.71	0	760.18	0	700.01	0	726.55	749.58	694.85	748.97	0	741.25	0	692.05	0	776.27	721.57	715.69	744.75	801.1	739.43	763.98	0	707.66	690.04	691.05	721.21	747.65	0	777.53	787.66	0	798.2	0	784.96	713.06
3.1668e+13	0	725.09	0	716.11	770.89	739.13	749.87	0	800.68	772	806	694.6	0	690.63	0	760.03	0	699.9	0	726.31	749.39	694.73	748.79	0	741.08	0	691.89	0	776.14	721.48	715.48	744.61	800.49	739.22	763.86	0	707.44	0	690.93	721.09	748.44	0	779.48	782.37	0	792.9	0	786.98	712.75
3.1714e+13	0	724.77	0	716	770.77	738.95	749.81	0	801.44	771.79	797.67	694.51	0	690.54	0	759.87	0	699.79	0	726.08	749.21	694.61	748.62	0	740.92	0	691.73	0	775.97	721.39	715.27	744.46	796.95	739.01	763.75	0	707.22	0	690.81	720.97	748.94	0	780.14	777.24	0	787.58	0	785.08	712.44
3.1759e+13	0	724.47	0	715.88	770.64	738.77	748.73	0	801.02	771.63	791.93	694.42	0	690.45	0	759.71	0	699.67	0	725.84	749.02	694.49	748.44	0	740.75	0	691.57	0	775.82	721.3	715.06	744.32	793.39	738.8	763.63	0	707	0	690.7	720.85	748.74	0	779.68	773.05	0	783.22	0	782.49	712.13
3.1805e+13	0	724.19	0	715.76	770.51	738.58	747.3	0	799.97	771.5	787.49	694.33	0	690.37	0	759.54	0	699.56	0	725.6	748.83	694.37	748.26	0	740.58	0	691.42	0	775.68	721.21	714.85	744.18	790.15	738.59	763.51	0	706.79	0	690.59	720.74	748.09	0	778.66	769.55	0	779.56	0	779.9	711.81
3.1851e+13	0	725.9	0	717.32	771.6	739.91	746.32	0	798.75	772.66	857.71	696.22	0	692.32	0	760.71	0	701.36	0	727.11	750.1	696.25	749.52	0	741.87	0	693.3	0	776.77	722.75	716.39	745.43	790.99	739.96	764.65	0	708.41	690.95	692.54	722.24	748.38	0	777.81	779.45	0	789.89	0	777.89	713.64
3.1896e+13	0	725.62	0	717.21	771.47	739.72	748.84	0	799.63	772.51	815.48	696.13	0	692.24	0	760.55	0	701.24	0	726.88	749.91	696.13	749.34	0	741.71	0	693.15	0	776.65	722.66	716.18	745.29	802.09	739.75	764.53	0	708.19	690.72	692.43	722.12	748.06	0	778.47	786.52	0	797.11	0	786.81	713.33
3.1942e+13	0	725.31	0	717.09	771.34	739.54	750.29	0	801.46	772.31	803.21	696.03	0	692.16	0	760.4	0	701.13	0	726.64	749.73	696.01	749.16	0	741.54	0	693	0	776.5	722.56	715.97	745.14	799.73	739.54	764.41	0	707.98	690.49	692.33	722	748.95	0	780.16	780.87	0	791.36	0	786.82	713.03
3.1987e+13	0	725	0	716.97	771.22	739.35	749.77	0	801.77	772.11	795.96	695.94	0	692.07	0	760.24	0	701.02	0	726.41	749.55	695.89	748.99	0	741.37	0	692.84	0	776.34	722.47	715.76	745	796.09	739.33	764.3	0	707.76	690.27	692.22	721.88	749.21	0	780.38	776.06	0	786.36	0	784.55	712.71
3.2033e+13	0	724.71	0	716.86	771.09	739.17	748.53	0	801.1	771.96	790.72	695.85	0	691.99	0	760.08	0	700.9	0	726.17	749.36	695.77	748.81	0	741.21	0	692.69	0	776.19	722.38	715.55	744.86	792.62	739.12	764.18	0	707.54	690.05	692.11	721.76	748.83	0	779.69	772.11	0	782.25	0	781.93	712.4
3.2078e+13	0	724.43	0	716.74	770.96	738.99	747.05	0	799.94	771.84	786.56	695.75	0	691.9	0	759.91	0	700.79	0	725.93	749.17	695.65	748.64	0	741.04	0	692.54	0	776.06	722.29	715.34	744.71	789.48	738.9	764.06	0	707.33	0	691.99	721.64	748.08	0	778.56	768.78	0	778.76	0	779.37	712.09
3.2124e+13	0	726.14	0	718.28	772.04	740.3	746.79	0	798.86	772.99	834.56	697.61	0	693.82	0	761.07	690.67	702.55	0	727.43	750.43	697.5	749.88	0	742.32	0	694.39	0	777.14	723.81	716.86	745.96	798.24	740.27	765.19	0	708.93	691.61	693.9	723.12	748.27	0	777.79	787.56	0	797.96	0	781.96	713.9
3.217e+13	0	725.85	0	718.16	771.91	740.11	749.88	0	800.73	772.82	810.89	697.52	0	693.73	0	760.92	690.57	702.44	0	727.2	750.25	697.38	749.7	0	742.15	0	694.24	0	777.01	723.72	716.65	745.81	802.04	740.06	765.07	0	708.72	691.39	693.79	723	748.61	0	779.44	784.96	0	795.56	0	787.64	713.6
3.2215e+13	0	725.53	0	718.04	771.79	739.93	750.5	0	802.06	772.62	800.88	697.43	0	693.65	0	760.76	690.47	702.33	0	726.96	750.06	697.26	749.53	0	741.99	0	694.09	0	776.86	723.62	716.44	745.67	798.88	739.85	764.95	0	708.5	691.17	693.68	722.88	749.38	0	780.66	779.47	0	789.92	0	786.47	713.29
3.2261e+13	0	725.23	0	717.93	771.66	739.75	749.66	0	801.99	772.43	794.43	697.33	0	693.57	0	760.6	690.37	702.21	0	726.73	749.88	697.14	749.35	0	741.82	0	693.93	0	776.7	723.53	716.23	745.52	795.24	739.64	764.83	0	708.28	690.94	693.57	722.77	749.4	0	780.53	774.95	0	785.22	0	783.99	712.98
3.2306e+13	0	724.94	0	717.81	771.53	739.56	748.31	0	801.13	772.3	789.6	697.24	0	693.48	0	760.44	690.27	702.1	0	726.49	749.69	697.02	749.18	0	741.66	0	693.78	0	776.55	723.44	716.02	745.38	791.87	739.42	764.71	0	708.07	690.71	693.46	722.65	748.88	0	779.65	771.22	0	781.33	0	781.36	712.66
3.2352e+13	0	726.63	0	719.32	772.6	740.86	747.38	0	800.09	773.44	985.5	699.07	0	695.37	0	761.58	692.2	703.83	0	727.98	750.93	698.83	750.41	0	742.92	690.52	695.59	0	777.62	724.93	717.53	746.61	787.21	740.78	765.83	0	709.66	692.5	695.34	724.1	749.32	0	778.97	766	0	775.81	0	778.02	714.46
3.2397e+13	0	726.36	0	719.21	772.47	740.68	748.08	0	799.55	773.31	823.79	698.97	0	695.29	0	761.43	692.1	703.72	0	727.74	750.75	698.71	750.23	0	742.75	690.37	695.44	0	777.51	724.84	717.32	746.47	801.76	740.57	765.71	0	709.44	692.27	695.23	723.99	748.39	0	778.32	788.53	0	799.08	0	785.49	714.16
3.2443e+13	0	726.06	0	719.09	772.34	740.5	750.58	0	801.69	773.12	807.35	698.88	0	695.2	0	761.27	692	703.61	0	727.51	750.57	698.59	750.06	0	742.59	690.21	695.29	0	777.37	724.75	717.11	746.32	801.5	740.36	765.59	0	709.23	692.05	695.12	723.87	749.17	0	780.3	783.35	0	793.93	0	787.85	713.85
3.2489e+13	0	725.75	0	718.97	772.22	740.31	750.57	0	802.51	772.92	798.87	698.78	0	695.11	0	761.11	691.89	703.49	0	727.27	750.38	698.47	749.88	0	742.42	690.05	695.13	0	777.2	724.66	716.9	746.18	797.99	740.15	765.47	0	709.01	691.82	695	723.75	749.72	0	781.02	778.16	0	788.57	0	786	713.54
3.2534e+13	0	725.45	0	718.86	772.09	740.13	749.5	0	802.13	772.75	793.06	698.69	0	695.03	0	760.95	691.79	703.38	0	727.04	750.2	698.36	749.71	0	742.26	0	694.98	0	777.05	724.57	716.7	746.03	794.42	739.94	765.36	0	708.8	691.59	694.89	723.63	749.53	0	780.59	773.92	0	784.16	0	783.41	713.23
3.258e+13	0	725.17	0	718.74	771.96	739.95	748.06	0	801.11	772.62	788.57	698.6	0	694.94	0	760.79	691.69	703.27	0	726.8	750.01	698.24	749.53	0	742.09	0	694.83	0	776.91	724.48	716.49	745.89	791.16	739.72	765.24	0	708.58	691.36	694.78	723.51	748.89	0	779.57	770.38	0	780.47	0	780.81	712.92
3.2625e+13	0	726.85	0	720.23	773.02	741.24	747.02	0	799.88	773.76	863.59	700.39	0	696.8	0	761.93	693.59	704.97	0	728.28	751.24	700.01	750.76	0	743.35	691.49	696.61	0	777.98	725.95	717.98	747.11	790.85	741.07	766.34	0	710.15	693.14	696.62	724.95	749.15	0	778.7	778.29	0	788.79	0	778.37	714.71
3.2671e+13	0	726.58	0	720.11	772.89	741.05	749.45	0	800.6	773.61	817.08	700.3	0	696.71	0	761.77	693.49	704.86	0	728.05	751.06	699.9	750.58	0	743.18	691.32	696.46	0	777.86	725.85	717.77	746.97	802.92	740.86	766.22	0	709.93	692.92	696.51	724.83	748.77	0	779.23	787.48	0	798.11	0	787.49	714.41
3.2716e+13	0	726.27	0	720	772.76	740.87	751.01	0	802.47	773.41	804.49	700.2	0	696.63	0	761.62	693.39	704.74	0	727.81	750.88	699.78	750.41	0	743.01	691.15	696.31	0	777.71	725.76	717.56	746.82	800.74	740.65	766.11	0	709.72	692.68	696.4	724.71	749.69	0	780.98	781.81	0	792.37	0	787.7	714.1
3.2762e+13	0	725.96	0	719.88	772.64	740.68	750.53	0	802.84	773.21	797.12	700.11	0	696.54	0	761.46	693.28	704.63	0	727.58	750.7	699.66	750.23	0	742.85	690.99	696.16	0	777.54	725.67	717.36	746.68	797.11	740.44	765.99	0	709.51	692.46	696.29	724.59	749.98	0	781.26	776.94	0	787.32	0	785.45	713.79
3.2807e+13	0	725.67	0	719.76	772.51	740.5	749.29	0	802.2	773.06	791.81	700.02	0	696.45	0	761.3	693.18	704.52	0	727.34	750.51	699.54	750.06	0	742.68	690.83	696.01	0	777.39	725.58	717.15	746.53	793.62	740.23	765.87	0	709.29	692.23	696.18	724.47	749.61	0	780.59	772.95	0	783.16	0	782.83	713.48
3.2853e+13	0	725.4	0	719.65	772.38	740.32	747.79	0	801.05	772.94	787.62	699.92	0	696.37	0	761.13	693.08	704.4	0	727.11	750.32	699.42	749.88	0	742.52	690.67	695.86	0	777.26	725.49	716.94	746.39	790.46	740.02	765.75	0	709.08	692.02	696.07	724.35	748.86	0	779.45	769.58	0	779.65	0	780.25	713.17
3.2899e+13	0	727.07	0	721.12	773.43	741.6	747.36	0	799.9	774.07	837.25	701.69	0	698.19	0	762.27	694.95	706.08	0	728.57	751.55	701.17	751.09	0	743.76	692.48	697.6	0	778.32	726.94	718.42	747.6	798.41	741.35	766.84	0	710.63	693.76	697.88	725.77	749.01	0	778.62	787.86	0	798.26	0	782.25	714.95
3.2944e+13	0	726.78	0	721	773.3	741.41	750.53	0	801.67	773.9	812.31	701.59	0	698.1	0	762.11	694.85	705.97	0	728.34	751.37	701.05	750.92	0	743.59	692.32	697.46	0	778.2	726.84	718.21	747.45	802.96	741.15	766.73	0	710.42	693.53	697.77	725.65	749.31	0	780.2	785.92	0	796.57	0	788.4	714.65
3.299e+13	0	726.47	0	720.88	773.18	741.23	751.23	0	803.07	773.69	802.09	701.5	0	698.02	0	761.95	694.74	705.85	0	728.11	751.19	700.93	750.74	0	743.43	692.16	697.31	0	778.04	726.75	718	747.31	799.88	740.94	766.61	0	710.2	693.31	697.66	725.53	750.11	0	781.49	780.37	0	790.89	0	787.35	714.34
3.3035e+13	0	726.17	0	720.77	773.05	741.05	750.41	0	803.05	773.51	795.55	701.4	0	697.93	0	761.79	694.64	705.74	0	727.87	751	700.81	750.57	0	743.26	692	697.15	0	777.88	726.66	717.79	747.16	796.24	740.73	766.49	0	709.99	693.09	697.54	725.41	750.16	0	781.39	775.81	0	786.15	0	784.88	714.03
3.3081e+13	0	725.88	0	720.65	772.92	740.87	749.05	0	802.21	773.37	790.67	701.31	0	697.85	0	761.63	694.53	705.62	0	727.64	750.81	700.69	750.4	0	743.1	691.8	697	0	777.73	726.56	717.59	747.02	792.85	740.52	766.37	0	709.78	692.87	697.43	725.29	749.64	0	780.53	772.04	0	782.22	0	782.24	713.72
3.3126e+13	0	725.62	0	720.53	772.79	740.68	747.51	0	800.96	773.26	786.72	701.21	0	697.76	0	761.47	694.43	705.51	0	727.41	750.63	700.58	750.22	0	742.93	691.62	696.85	0	777.61	726.47	717.38	746.88	789.8	740.3	766.25	0	709.56	692.63	697.32	725.18	748.81	0	779.31	768.82	0	778.87	0	779.71	713.42
3.3172e+13	0	727.28	690.86	721.98	773.83	741.95	748.61	0	800.5	774.36	825.69	702.95	690.35	699.55	0	762.6	696.27	707.16	0	728.86	751.85	702.29	751.42	690.5	744.16	693.4	698.57	0	778.66	727.9	718.84	748.07	802.33	741.63	767.34	0	711.1	694.35	699.1	726.57	749.09	0	779.07	789.32	0	799.88	0	785.95	715.18
3.3218e+13	0	726.98	690.69	721.86	773.71	741.77	751.26	0	802.63	774.18	808.66	702.86	690.11	699.47	0	762.44	696.17	707.04	0	728.63	751.67	702.17	751.25	690.41	744	693.23	698.42	0	778.53	727.81	718.63	747.93	802.45	741.42	767.22	0	710.89	694.13	698.99	726.45	749.87	0	781.06	784.29	0	794.92	0	788.66	714.89
3.3263e+13	0	726.67	690.51	721.75	773.58	741.59	751.3	0	803.52	773.97	800.03	702.76	0	699.38	0	762.28	696.06	706.93	0	728.4	751.48	702.05	751.07	690.32	743.83	693.07	698.26	0	778.36	727.71	718.43	747.78	798.98	741.22	767.1	0	710.67	693.91	698.88	726.33	750.45	0	781.85	779.04	0	789.52	0	786.87	714.58
3.3309e+13	0	726.37	690.34	721.63	773.45	741.4	750.23	0	803.18	773.81	794.14	702.67	0	699.29	0	762.12	695.96	706.82	0	728.16	751.3	701.93	750.9	690.24	743.67	692.91	698.11	0	778.2	727.62	718.22	747.64	795.39	741.01	766.98	0	710.46	693.69	698.77	726.22	750.28	0	781.44	774.75	0	785.06	0	784.28	714.27
3.3354e+13	0	726.1	690.16	721.51	773.32	741.22	748.78	0	802.18	773.68	789.61	702.57	0	699.2	0	761.96	695.86	706.7	0	727.93	751.11	701.82	750.73	690.15	743.5	692.74	697.97	0	778.07	727.53	718.02	747.5	792.11	740.79	766.86	0	710.25	693.46	698.66	726.1	749.64	0	780.43	771.17	0	781.33	0	781.66	713.96
3.34e+13	0	727.75	691.91	722.94	774.35	742.48	747.7	0	800.95	774.79	870.33	704.28	691.13	700.97	0	763.07	697.66	708.33	0	729.37	752.32	703.5	751.92	692.05	744.72	694.49	699.65	0	779.11	728.94	719.46	748.68	790.7	742.11	767.93	0	711.77	695.16	700.4	727.47	749.88	0	779.55	776.9	0	787.45	0	778.87	715.71
3.3445e+13	0	727.48	691.72	722.82	774.23	742.3	750.01	0	801.5	774.65	818.64	704.18	690.88	700.88	0	762.92	697.56	708.21	0	729.14	752.14	703.38	751.74	691.96	744.56	694.33	699.51	0	778.99	728.84	719.26	748.54	803.69	741.9	767.81	0	711.55	694.94	700.29	727.35	749.44	0	779.94	788.39	0	799.04	0	788.11	715.42
3.3491e+13	0	727.18	691.54	722.7	774.1	742.11	751.7	0	803.41	774.45	805.71	704.09	690.64	700.79	0	762.76	697.45	708.1	0	728.91	751.96	703.27	751.57	691.87	744.39	694.17	699.36	0	778.84	728.75	719.05	748.39	801.7	741.7	767.7	0	711.34	694.72	700.18	727.24	750.38	0	781.75	782.72	0	793.33	0	788.53	715.12
3.3537e+13	0	726.86	691.37	722.59	773.97	741.93	751.25	0	803.83	774.25	798.22	703.99	690.4	700.71	0	762.6	697.35	707.98	0	728.68	751.78	703.15	751.4	691.78	744.23	694.01	699.21	0	778.68	728.66	718.84	748.25	798.08	741.49	767.58	0	711.13	694.5	700.07	727.12	750.7	0	782.08	777.79	0	788.23	0	786.31	714.81
3.3582e+13	0	726.57	691.19	722.47	773.84	741.75	750.01	0	803.23	774.1	792.86	703.9	690.16	700.62	0	762.44	697.25	707.87	0	728.44	751.59	703.03	751.22	691.69	744.06	693.84	699.06	0	778.52	728.56	718.64	748.1	794.58	741.28	767.46	0	710.92	694.27	699.96	727	750.35	0	781.43	773.75	0	784.04	0	783.68	714.5
3.3628e+13	0	726.31	691.02	722.35	773.71	741.57	748.51	0	802.1	773.98	788.62	703.8	0	700.53	0	762.28	697.14	707.76	0	728.21	751.4	702.91	751.05	691.61	743.9	693.67	698.91	0	778.4	728.47	718.43	747.96	791.4	741.06	767.34	0	710.71	694.06	699.85	726.88	749.6	0	780.3	770.35	0	780.49	0	781.09	714.19
3.3673e+13	0	727.95	692.76	723.76	774.74	742.82	747.92	0	800.89	775.08	840.05	705.48	691.64	702.27	0	763.39	698.92	709.35	0	729.65	752.6	704.57	752.23	693.48	745.11	695.38	700.57	0	779.43	729.86	719.86	749.13	798.47	742.37	768.4	0	712.21	695.74	701.56	728.24	749.72	0	779.41	788.01	0	798.41	0	782.47	715.94
3.3719e+13	0	727.67	692.59	723.64	774.61	742.63	751.13	0	802.56	774.92	813.69	705.39	691.4	702.18	0	763.23	698.81	709.24	0	729.41	752.42	704.45	752.06	693.39	744.94	695.21	700.42	0	779.31	729.77	719.66	748.99	803.81	742.17	768.28	0	712	695.51	701.45	728.12	749.96	0	780.91	786.84	0	797.53	0	789.11	715.64
3.3764e+13	0	727.36	692.41	723.53	774.48	742.45	751.92	0	804.01	774.71	803.24	705.29	691.17	702.09	0	763.08	698.71	709.12	0	729.18	752.24	704.33	751.88	693.3	744.78	695.04	700.27	0	779.15	729.67	719.45	748.85	800.83	741.96	768.16	0	711.79	695.29	701.34	728	750.81	0	782.26	781.25	0	791.82	0	788.18	715.34
3.381e+13	0	727.06	692.24	723.41	774.36	742.27	751.12	0	804.04	774.52	796.62	705.19	690.92	702	0	762.92	698.61	709.01	0	728.95	752.06	704.21	751.71	693.21	744.61	694.88	700.12	0	778.99	729.58	719.25	748.7	797.19	741.75	768.04	0	711.58	695.07	701.23	727.88	750.88	0	782.2	776.63	0	787.04	0	785.72	715.03
3.3855e+13	0	726.78	692.05	723.29	774.23	742.09	749.76	0	803.23	774.39	791.68	705.1	690.68	701.92	0	762.75	698.51	708.9	0	728.72	751.87	704.1	751.54	693.12	744.45	694.72	699.97	0	778.84	729.48	719.04	748.56	793.79	741.54	767.93	0	711.37	694.85	701.12	727.76	750.37	0	781.36	772.82	0	783.07	0	783.07	714.73
3.3901e+13	0	726.51	691.88	723.17	774.1	741.91	748.21	0	802	774.27	787.7	705	690.45	701.83	0	762.59	698.4	708.78	0	728.49	751.68	703.98	751.36	693.03	744.28	694.56	699.82	0	778.72	729.39	718.84	748.41	790.71	741.33	767.81	0	711.16	694.63	701.01	727.64	749.54	0	780.14	769.57	0	779.69	0	780.53	714.42
3.3947e+13	0	728.15	693.58	724.56	775.11	743.14	749.11	0	801.4	775.36	827.59	706.66	692.16	703.53	0	763.69	700.14	710.35	0	729.91	752.88	705.61	752.54	694.87	745.48	696.25	701.46	0	779.75	730.76	720.26	749.58	802.8	742.63	768.86	0	712.64	696.28	702.7	728.98	749.75	0	779.78	790.04	0	800.6	0	786.33	716.16
3.3992e+13	0	727.86	693.4	724.44	774.99	742.96	751.89	0	803.51	775.17	809.92	706.56	691.93	703.45	0	763.54	700.04	710.24	0	729.68	752.7	705.49	752.36	694.78	745.32	696.08	701.31	0	779.61	730.67	720.05	749.43	803.35	742.42	768.74	0	712.43	696.06	702.58	728.86	750.52	0	781.77	785.19	0	795.87	0	789.42	715.86
3.4038e+13	0	727.54	693.23	724.33	774.86	742.78	751.99	0	804.46	774.97	801.13	706.46	691.67	703.36	0	763.38	699.93	710.12	0	729.45	752.52	705.37	752.19	694.69	745.15	695.92	701.16	0	779.45	730.57	719.85	749.29	799.91	742.22	768.62	0	712.22	695.85	702.47	728.75	751.14	0	782.62	779.88	0	790.42	0	787.69	715.56
3.4083e+13	0	727.25	693.05	724.21	774.73	742.6	750.93	0	804.16	774.8	795.17	706.37	691.44	703.27	0	763.22	699.83	710.01	0	729.22	752.33	705.25	752.02	694.6	744.99	695.76	701.01	0	779.29	730.48	719.64	749.14	796.32	742.01	768.5	0	712.01	695.63	702.36	728.63	751	0	782.25	775.54	0	785.92	0	785.11	715.25
3.4129e+13	0	726.97	692.88	724.09	774.6	742.42	749.48	0	803.18	774.67	790.59	706.27	691.2	703.18	0	763.06	699.73	709.9	0	728.99	752.14	705.13	751.84	694.52	744.82	695.59	700.87	0	779.15	730.38	719.44	749	793.02	741.8	768.38	0	711.8	695.41	702.25	728.51	750.36	0	781.25	771.93	0	782.16	0	782.47	714.95
3.4174e+13	0	728.61	694.56	725.46	775.61	743.65	748.37	0	801.96	775.77	878.18	707.9	692.9	704.86	0	764.15	701.44	711.44	0	730.4	753.33	706.74	753.01	696.32	746.01	697.24	702.47	0	780.17	731.74	720.85	750.15	790.6	743.09	769.43	0	713.27	697.04	703.91	729.83	750.58	690.99	780.36	775.34	0	785.91	0	779.4	716.66
3.422e+13	0	728.34	694.39	725.34	775.48	743.46	750.54	0	802.34	775.62	820.18	707.8	692.66	704.77	0	763.99	701.34	711.33	0	730.17	753.15	706.62	752.84	696.23	745.85	697.08	702.33	0	780.06	731.64	720.64	750.01	804.39	742.88	769.31	0	713.06	696.82	703.8	729.71	750.07	690.87	780.61	789.25	0	799.92	0	788.66	716.37
3.4266e+13	0	728.03	694.21	725.23	775.35	743.28	752.35	0	804.29	775.42	806.88	707.71	692.42	704.68	0	763.84	701.23	711.21	0	729.94	752.97	706.5	752.66	696.14	745.68	696.92	702.18	0	779.91	731.55	720.44	749.86	802.6	742.68	769.19	0	712.85	696.61	703.69	729.59	751.04	690.75	782.47	783.59	0	794.25	0	789.31	716.07
3.4311e+13	0	727.72	694.04	725.11	775.23	743.1	751.94	0	804.77	775.22	799.28	707.61	692.18	704.6	0	763.68	701.13	711.1	0	729.71	752.79	706.38	752.49	696.05	745.52	696.75	702.03	0	779.74	731.45	720.23	749.72	798.99	742.47	769.07	0	712.64	696.39	703.58	729.47	751.39	690.62	782.85	778.6	0	789.11	0	787.13	715.77
3.4357e+13	0	727.43	693.86	724.99	775.1	742.92	750.7	0	804.21	775.07	793.85	707.51	691.95	704.51	0	763.52	701.03	710.99	0	729.48	752.6	706.27	752.32	695.96	745.35	696.59	701.88	0	779.59	731.36	720.03	749.58	795.48	742.26	768.95	0	712.43	696.17	703.47	729.35	751.05	690.49	782.22	774.52	0	784.87	0	784.49	715.46
3.4402e+13	0	727.17	693.68	724.87	774.97	742.74	749.19	0	803.09	774.95	789.58	707.42	691.7	704.42	0	763.35	700.92	710.87	0	729.25	752.41	706.15	752.14	695.87	745.19	696.43	701.73	0	779.46	731.26	719.83	749.43	792.29	742.05	768.83	0	712.22	695.95	703.35	729.24	750.31	690.37	781.1	771.09	0	781.29	0	781.88	715.16
3.4448e+13	0	728.79	695.34	726.22	775.97	743.96	748.45	0	801.83	776.04	843	709.02	693.39	706.07	0	764.44	702.6	712.39	0	730.65	753.59	707.72	753.3	697.65	746.37	698.06	703.31	0	780.48	732.6	721.22	750.57	798.42	743.33	769.87	0	713.68	697.56	704.99	730.54	750.4	692.19	780.16	787.97	0	798.37	0	782.65	716.87
3.4493e+13	0	728.51	695.16	726.11	775.84	743.78	751.69	0	803.38	775.87	815.04	708.92	693.16	705.98	0	764.29	702.5	712.28	0	730.42	753.41	707.61	753.13	697.56	746.2	697.9	703.16	0	780.35	732.5	721.02	750.43	804.61	743.13	769.75	0	713.47	697.35	704.87	730.42	750.58	692.06	781.56	787.72	0	798.44	0	789.77	716.57
3.4539e+13	0	728.2	694.99	725.99	775.71	743.59	752.58	0	804.89	775.67	804.35	708.82	692.9	705.89	0	764.13	702.4	712.17	0	730.19	753.23	707.49	752.96	697.47	746.04	697.74	703.02	0	780.2	732.41	720.81	750.29	801.73	742.92	769.63	0	713.26	697.13	704.76	730.3	751.46	691.94	782.99	782.09	0	792.72	0	788.96	716.28
3.4585e+13	0	727.89	694.82	725.87	775.59	743.41	751.8	0	804.97	775.48	797.63	708.73	692.66	705.8	0	763.97	702.29	712.05	0	729.96	753.05	707.37	752.78	697.38	745.88	697.58	702.87	0	780.03	732.31	720.61	750.14	798.09	742.71	769.51	0	713.05	696.91	704.65	730.18	751.57	691.81	782.97	777.41	0	787.89	0	786.52	715.97
3.463e+13	0	727.62	694.65	725.75	775.46	743.23	750.43	0	804.19	775.34	792.65	708.63	692.43	705.71	0	763.81	702.19	711.94	0	729.73	752.86	707.25	752.61	697.29	745.71	697.41	702.72	0	779.89	732.21	720.41	750	794.67	742.5	769.39	0	712.85	696.7	704.54	730.06	751.06	691.68	782.14	773.56	0	783.88	0	783.86	715.66
3.4676e+13	0	727.35	694.47	725.64	775.33	743.05	748.88	0	802.97	775.22	788.63	708.53	692.19	705.63	0	763.64	702.09	711.82	0	729.5	752.68	707.13	752.43	697.2	745.55	697.25	702.58	0	779.76	732.12	720.2	749.85	791.58	742.29	769.27	0	712.64	696.48	704.43	729.95	750.22	691.56	780.93	770.29	0	780.47	0	781.3	715.36
3.4721e+13	0	728.97	696.1	726.97	776.32	744.26	749.56	0	802.25	776.29	829.5	710.11	693.86	707.25	0	764.73	703.74	713.32	0	730.9	753.85	708.69	753.59	698.95	746.72	698.85	704.13	0	780.77	733.44	721.58	750.99	803.19	743.57	770.3	0	714.08	698.07	706.03	731.23	750.38	693.35	780.45	790.68	0	801.23	0	786.65	717.06
3.4767e+13	0	728.67	695.93	726.85	776.19	744.08	752.48	0	804.33	776.11	811.14	710.01	693.62	707.16	0	764.57	703.64	713.21	0	730.67	753.67	708.57	753.41	698.86	746.55	698.69	703.99	0	780.64	733.34	721.38	750.84	804.19	743.37	770.18	0	713.87	697.86	705.92	731.12	751.14	693.22	782.43	786.05	0	796.78	0	790.13	716.77
3.4812e+13	0	728.36	695.75	726.73	776.06	743.9	752.64	0	805.34	775.9	802.18	709.91	693.39	707.07	0	764.42	703.53	713.09	0	730.44	753.49	708.45	753.24	698.77	746.39	698.53	703.84	0	780.48	733.24	721.18	750.7	800.8	743.16	770.06	0	713.66	697.64	705.81	731	751.79	693.1	783.35	780.69	0	791.29	0	788.47	716.47
3.4858e+13	0	728.06	695.58	726.62	775.94	743.72	751.59	0	805.08	775.73	796.15	709.82	693.15	706.98	0	764.25	703.43	712.98	0	730.21	753.31	708.33	753.07	698.68	746.22	698.37	703.69	0	780.31	733.15	720.97	750.55	797.2	742.95	769.94	0	713.46	697.42	705.7	730.88	751.67	692.97	783.01	776.3	0	786.74	0	785.89	716.16
3.4904e+13	0	727.79	695.41	726.5	775.81	743.54	750.14	0	804.13	775.61	791.53	709.72	692.9	706.89	0	764.09	703.33	712.87	0	729.98	753.12	708.21	752.89	698.59	746.06	698.21	703.55	0	780.18	733.05	720.77	750.41	793.89	742.74	769.82	0	713.25	697.21	705.59	730.76	751.03	692.85	782.02	772.65	0	782.95	0	783.25	715.86
3.4949e+13	0	729.4	697.01	727.81	776.79	744.74	748.99	0	802.92	776.68	887.44	711.27	694.55	708.49	0	765.16	704.95	714.34	0	731.37	754.28	709.74	754.04	700.3	747.22	699.79	705.08	0	781.18	734.35	722.14	751.53	790.59	744.01	770.83	0	714.68	698.78	707.17	732.03	751.24	694.6	781.13	773.7	0	784.28	0	779.97	717.54
3.4995e+13	0	729.13	696.84	727.7	776.66	744.56	751	0	803.12	776.54	821.7	711.17	694.32	708.4	0	765	704.85	714.23	0	731.14	754.1	709.62	753.86	700.21	747.06	699.63	704.93	0	781.06	734.26	721.94	751.39	805.02	743.8	770.71	0	714.47	698.57	707.06	731.91	750.66	694.48	781.23	790.06	0	800.75	0	789.15	717.25
3.504e+13	0	728.83	696.66	727.58	776.53	744.38	752.95	0	805.11	776.34	808.01	711.08	694.08	708.31	0	764.85	704.74	714.11	0	730.91	753.92	709.51	753.69	700.12	746.89	699.47	704.78	0	780.91	734.16	721.74	751.24	803.45	743.6	770.59	0	714.26	698.35	706.94	731.79	751.64	694.35	783.14	784.42	0	795.13	0	790.04	716.96
3.5086e+13	0	728.52	696.49	727.46	776.41	744.2	752.58	0	805.65	776.14	800.29	710.98	693.85	708.22	0	764.69	704.64	714	0	730.68	753.74	709.39	753.52	700.03	746.73	699.31	704.64	0	780.75	734.07	721.53	751.1	799.87	743.39	770.47	0	714.05	698.14	706.83	731.67	752.04	694.23	783.58	779.38	0	789.95	0	787.9	716.65
3.5131e+13	0	728.23	696.32	727.34	776.28	744.02	751.34	0	805.12	775.99	794.8	710.88	693.61	708.14	0	764.53	704.54	713.88	0	730.45	753.55	709.27	753.34	699.94	746.56	699.15	704.49	0	780.59	733.97	721.33	750.96	796.34	743.18	770.35	0	713.85	697.92	706.72	731.55	751.71	694.1	782.97	775.26	0	785.67	0	785.26	716.35
3.5177e+13	0	727.96	696.15	727.23	776.15	743.84	749.82	0	804.03	775.87	790.49	710.79	693.38	708.05	0	764.37	704.43	713.77	0	730.22	753.37	709.15	753.17	699.85	746.4	698.98	704.34	0	780.46	733.87	721.13	750.81	793.13	742.97	770.23	0	713.64	697.71	706.61	731.44	750.96	693.98	781.86	771.79	0	782.06	0	782.64	716.04
3.5222e+13	0	729.56	697.73	728.52	777.12	745.03	748.95	690	802.73	776.94	846.14	712.31	695.01	709.62	0	765.43	706.03	715.22	0	731.6	754.53	710.66	754.31	701.54	747.56	700.54	705.85	0	781.46	735.16	722.49	751.92	798.26	744.23	771.24	0	715.05	699.26	708.16	732.69	751.03	695.7	780.88	787.73	0	798.15	0	782.79	717.72
3.5268e+13	0	729.28	697.55	728.41	777	744.85	752.19	0	804.14	776.77	816.35	712.21	694.76	709.53	0	765.28	705.93	715.11	0	731.37	754.35	710.54	754.13	701.45	747.39	700.38	705.71	0	781.34	735.06	722.28	751.78	805.35	744.03	771.12	0	714.85	699.05	708.05	732.57	751.15	695.58	782.17	788.56	0	799.31	0	790.37	717.43
3.5314e+13	0	728.98	697.38	728.29	776.87	744.67	753.18	0	805.72	776.57	805.42	712.12	694.53	709.44	0	765.12	705.83	715	0	731.14	754.17	710.42	753.96	701.36	747.23	700.22	705.56	0	781.18	734.96	722.08	751.64	802.58	743.83	771	0	714.64	698.83	707.94	732.45	752.07	695.45	783.67	782.89	0	793.58	0	789.71	717.14
3.5359e+13	0	728.67	697.21	728.17	776.74	744.49	752.42	0	805.85	776.38	798.6	712.02	694.29	709.35	0	764.96	705.72	714.88	0	730.91	753.98	710.3	753.79	701.27	747.06	700.06	705.42	0	781.02	734.87	721.88	751.49	798.94	743.62	770.88	0	714.43	698.62	707.83	732.33	752.2	695.33	783.69	778.17	0	788.7	0	787.28	716.83
3.5405e+13	0	728.39	697.04	728.05	776.61	744.31	751.06	0	805.1	776.24	793.57	711.92	694.06	709.26	0	764.8	705.62	714.77	0	730.68	753.8	710.19	753.62	701.18	746.9	699.9	705.27	0	780.87	734.77	721.68	751.35	795.51	743.41	770.76	0	714.23	698.41	707.72	732.22	751.71	695.21	782.88	774.27	0	784.66	0	784.62	716.53
3.545e+13	0	728.13	696.87	727.94	776.48	744.13	749.49	0	803.89	776.12	789.52	711.83	693.83	709.17	0	764.64	705.52	714.65	0	730.45	753.61	710.07	753.44	701.09	746.73	699.74	705.13	0	780.74	734.68	721.48	751.21	792.41	743.2	770.64	0	714.02	698.19	707.61	732.1	750.87	695.08	781.67	770.97	0	781.22	0	782.04	716.23
3.5496e+13	0	729.72	698.42	729.22	777.45	745.31	749.97	690.37	803.05	777.18	831.44	713.33	695.44	710.72	0	765.7	707.09	716.08	0	731.82	754.76	711.55	754.57	702.75	747.88	701.27	706.61	0	781.74	735.94	722.82	752.31	803.49	744.45	771.64	0	715.42	699.73	709.14	733.34	750.97	696.77	781.09	791.24	0	801.78	0	786.89	717.9
3.5541e+13	0	729.43	698.25	729.1	777.32	745.13	753.01	690.11	805.09	776.99	812.32	713.23	695.2	710.63	0	765.54	706.98	715.97	0	731.6	754.59	711.43	754.4	702.65	747.71	701.11	706.46	0	781.6	735.84	722.62	752.16	804.98	744.25	771.52	0	715.22	699.52	709.03	733.22	751.7	696.65	783.05	786.88	0	797.64	0	790.79	717.61
3.5587e+13	0	729.12	698.08	728.98	777.2	744.95	753.24	0	806.16	776.79	803.2	713.13	694.97	710.54	0	765.39	706.88	715.86	0	731.37	754.41	711.31	754.23	702.56	747.55	700.95	706.32	0	781.44	735.75	722.42	752.02	801.65	744.05	771.4	0	715.01	699.3	708.91	733.1	752.4	696.53	784.03	781.46	0	792.11	0	789.22	717.31
3.5633e+13	0	728.82	697.91	728.86	777.07	744.77	752.21	0	805.95	776.61	797.09	713.04	694.73	710.45	0	765.23	706.78	715.74	0	731.14	754.22	711.19	754.05	702.47	747.39	700.79	706.17	0	781.28	735.65	722.22	751.88	798.04	743.84	771.28	0	714.81	699.09	708.8	732.98	752.29	696.4	783.72	777.03	0	787.53	0	786.64	717
3.5678e+13	0	728.55	697.74	728.75	776.94	744.59	750.75	0	805.02	776.48	792.42	712.94	694.5	710.36	0	765.06	706.67	715.63	0	730.91	754.03	711.08	753.88	702.38	747.22	700.63	706.03	0	781.14	735.55	722.02	751.73	794.71	743.63	771.16	0	714.6	698.88	708.69	732.86	751.66	696.28	782.75	773.35	0	783.7	0	783.99	716.7
3.5724e+13	0	730.14	699.27	730.01	777.9	745.77	749.59	690.98	803.82	777.55	898.51	714.42	696.09	711.89	0	766.11	708.22	717.04	0	732.27	755.18	712.53	755	704.02	748.36	702.14	707.49	0	782.12	736.8	723.35	752.83	790.73	744.87	772.16	0	715.99	700.4	710.2	734.09	751.86	697.94	781.85	772.16	0	782.69	0	780.58	718.36
3.5769e+13	0	729.87	699.1	729.89	777.77	745.59	751.42	690.72	803.86	777.4	823.2	714.32	695.85	711.8	0	765.96	708.12	716.93	0	732.04	755	712.42	754.83	703.92	748.2	701.98	707.35	0	782	736.71	723.15	752.68	805.58	744.67	772.04	0	715.78	700.19	710.09	733.97	751.21	697.82	781.81	790.82	0	801.52	0	789.58	718.07
3.5815e+13	0	729.57	698.93	729.78	777.64	745.41	753.5	690.46	805.87	777.21	809.11	714.22	695.62	711.7	0	765.8	708.01	716.81	0	731.81	754.82	712.3	754.66	703.83	748.03	701.83	707.2	0	781.86	736.61	722.95	752.54	804.26	744.47	771.91	0	715.58	699.97	709.97	733.85	752.21	697.69	783.77	785.23	0	795.98	0	790.74	717.77
3.586e+13	0	729.26	698.76	729.66	777.52	745.23	753.18	690.2	806.47	777	801.26	714.12	695.39	711.61	0	765.65	707.91	716.7	0	731.59	754.64	712.18	754.48	703.74	747.87	701.67	707.06	0	781.69	736.51	722.75	752.4	800.7	744.26	771.79	0	715.37	699.76	709.86	733.73	752.63	697.57	784.26	780.13	0	790.75	0	788.64	717.47
3.5906e+13	0	728.97	698.59	729.54	777.39	745.05	751.95	0	805.98	776.85	795.71	714.03	695.16	711.52	0	765.48	707.81	716.58	0	731.36	754.45	712.06	754.31	703.65	747.7	701.51	706.91	0	781.54	736.42	722.55	752.25	797.16	744.05	771.67	0	715.17	699.55	709.75	733.61	752.32	697.45	783.68	775.96	0	786.43	0	785.99	717.17
3.5952e+13	0	728.71	698.42	729.42	777.26	744.87	750.42	0	804.91	776.73	791.35	713.93	694.93	711.43	0	765.32	707.7	716.47	0	731.13	754.26	711.95	754.14	703.56	747.54	701.35	706.77	0	781.41	736.32	722.35	752.11	793.94	743.84	771.55	0	714.96	699.34	709.64	733.49	751.58	697.32	782.58	772.46	0	782.8	0	783.36	716.87
3.5997e+13	0	730.28	699.93	730.67	778.21	746.04	749.43	691.33	803.59	777.78	849.54	715.39	696.5	712.94	0	766.37	709.23	717.86	0	732.48	755.4	713.38	755.25	705.17	748.67	702.84	708.21	0	782.39	737.55	723.67	753.19	798.01	745.08	772.54	0	716.34	700.84	711.12	734.7	751.63	698.96	781.56	787.28	0	797.71	0	782.9	718.52
3.6043e+13	0	730.01	699.76	730.56	778.08	745.86	752.65	691.07	804.85	777.62	817.63	715.29	696.27	712.84	0	766.21	709.12	717.75	0	732.26	755.22	713.27	755.08	705.08	748.5	702.68	708.07	0	782.26	737.46	723.47	753.05	806.04	744.88	772.42	0	716.13	700.63	711.01	734.58	751.68	698.83	782.74	789.36	0	800.14	0	790.92	718.23
3.6088e+13	0	729.7	699.59	730.44	777.96	745.68	753.75	690.81	806.48	777.41	806.44	715.19	696.03	712.75	0	766.06	709.02	717.63	0	732.03	755.05	713.15	754.91	704.98	748.34	702.52	707.92	0	782.11	737.36	723.27	752.9	803.39	744.67	772.3	0	715.93	700.42	710.9	734.47	752.63	698.71	784.3	783.66	0	794.4	0	790.41	717.94
3.6134e+13	0	729.39	699.43	730.32	777.83	745.5	753.02	690.55	806.67	777.22	799.53	715.09	695.8	712.66	0	765.9	708.91	717.52	0	731.8	754.86	713.03	754.74	704.89	748.18	702.36	707.78	0	781.94	737.26	723.07	752.76	799.76	744.47	772.18	0	715.72	700.21	710.79	734.35	752.79	698.59	784.37	778.89	0	789.48	0	788.01	717.63
3.6179e+13	0	729.11	699.26	730.2	777.7	745.32	751.65	690.29	805.94	777.08	794.44	714.99	695.57	712.57	0	765.73	708.81	717.4	0	731.57	754.68	712.91	754.56	704.8	748.01	702.2	707.63	0	781.79	737.17	722.87	752.62	796.32	744.26	772.06	0	715.52	700	710.68	734.23	752.31	698.46	783.58	774.96	0	785.4	0	785.34	717.33
3.6225e+13	0	728.86	699.09	730.08	777.57	745.14	750.08	690.03	804.76	776.97	790.36	714.9	695.34	712.48	0	765.57	708.71	717.29	0	731.34	754.49	712.8	754.39	704.71	747.85	702.05	707.49	0	781.67	737.07	722.67	752.47	793.19	744.05	771.94	0	715.31	699.79	710.57	734.11	751.47	698.34	782.38	771.62	0	781.93	0	782.75	717.03
3.627e+13	0	730.43	700.58	731.32	778.52	746.3	750.35	691.69	803.81	778.01	833.41	716.33	696.9	713.96	0	766.61	710.21	718.66	0	732.69	755.62	714.21	755.5	706.29	748.97	703.51	708.91	0	782.64	738.29	723.98	753.55	803.69	745.28	772.91	0	716.68	701.27	712.02	735.31	751.53	699.95	781.69	791.7	0	802.22	0	787.08	718.68
3.6316e+13	0	730.14	700.41	731.2	778.39	746.12	753.51	691.41	805.79	777.83	813.46	716.23	696.67	713.87	0	766.46	710.1	718.55	0	732.46	755.45	714.09	755.33	706.2	748.8	703.35	708.77	0	782.51	738.19	723.78	753.41	805.72	745.08	772.79	0	716.47	701.06	711.91	735.19	752.22	699.82	783.63	787.67	0	798.47	0	791.4	718.39
3.6362e+13	0	729.82	700.24	731.08	778.26	745.94	753.81	691.14	806.93	777.62	804.17	716.14	696.44	713.78	0	766.3	710	718.43	0	732.24	755.27	713.98	755.15	706.11	748.64	703.2	708.62	0	782.35	738.09	723.58	753.26	802.45	744.88	772.67	0	716.27	700.85	711.8	735.07	752.96	699.7	784.67	782.2	0	792.91	0	789.92	718.09
3.6407e+13	0	729.53	700.07	730.96	778.14	745.76	752.79	690.88	806.76	777.44	797.98	716.04	696.2	713.69	0	766.14	709.89	718.32	0	732.01	755.08	713.86	754.98	706.02	748.48	703.04	708.48	0	782.19	738	723.38	753.12	798.84	744.67	772.55	0	716.06	700.64	711.69	734.95	752.88	699.58	784.4	777.73	0	788.28	0	787.35	717.79
3.6453e+13	0	729.26	699.9	730.85	778.01	745.58	751.33	690.62	805.86	777.31	793.27	715.94	695.97	713.6	0	765.98	709.79	718.2	0	731.78	754.89	713.74	754.81	705.92	748.31	702.88	708.33	0	782.05	737.9	723.18	752.98	795.49	744.46	772.43	0	715.86	700.43	711.58	734.83	752.25	699.46	783.44	774.01	0	784.42	0	784.69	717.49
3.6498e+13	0	730.82	701.37	732.07	778.95	746.74	750.15	692.29	804.67	778.36	911.96	717.35	697.51	715.05	0	767.01	711.27	719.56	0	733.12	756.02	715.14	755.91	707.48	749.43	704.33	709.74	0	783.01	739.1	724.48	754.04	791.04	745.68	773.4	0	717.21	701.9	713.02	736.01	752.45	701.03	782.54	770.89	0	781.33	0	781.21	719.12
3.6544e+13	0	730.56	701.2	731.95	778.82	746.56	751.8	692.03	804.55	778.22	824.7	717.26	697.28	714.96	0	766.85	711.16	719.44	0	732.89	755.84	715.02	755.74	707.39	749.26	704.17	709.59	0	782.89	739	724.28	753.9	806.07	745.48	773.28	0	717.01	701.69	712.91	735.89	751.73	700.91	782.36	791.54	0	802.24	0	789.95	718.83
3.6589e+13	0	730.26	701.04	731.83	778.69	746.37	754.02	691.76	806.58	778.02	810.16	717.16	697.05	714.87	0	766.7	711.06	719.33	0	732.66	755.66	714.9	755.57	707.3	749.1	704.01	709.45	0	782.75	738.91	724.08	753.76	805.02	745.28	773.16	0	716.8	701.48	712.79	735.77	752.73	700.79	784.35	786	0	796.79	0	791.38	718.54
3.6635e+13	0	729.95	700.87	731.71	778.56	746.19	753.74	691.48	807.24	777.82	802.18	717.06	696.82	714.78	0	766.54	710.96	719.21	0	732.44	755.48	714.78	755.39	707.21	748.93	703.85	709.3	0	782.58	738.81	723.88	753.61	801.49	745.07	773.04	0	716.6	701.27	712.68	735.65	753.2	700.67	784.9	780.84	0	791.52	0	789.33	718.24
3.6681e+13	0	729.66	700.7	731.59	778.43	746.02	752.52	691.21	806.79	777.66	796.57	716.96	696.6	714.69	0	766.38	710.85	719.1	0	732.21	755.29	714.67	755.22	707.11	748.77	703.7	709.16	0	782.43	738.71	723.69	753.47	797.94	744.86	772.92	0	716.4	701.06	712.57	735.53	752.9	700.54	784.35	776.63	0	787.16	0	786.69	717.94
3.6726e+13	0	729.4	700.53	731.48	778.3	745.84	750.99	690.95	805.73	777.54	792.18	716.86	696.36	714.6	0	766.22	710.75	718.99	0	731.98	755.11	714.55	755.05	707.02	748.61	703.54	709.02	0	782.29	738.61	723.49	753.32	794.7	744.65	772.8	0	716.19	700.85	712.46	735.41	752.16	700.42	783.25	773.1	0	783.49	0	784.05	717.64
3.6772e+13	0	730.96	701.98	732.68	779.24	746.98	749.9	692.6	804.4	778.58	853.25	718.26	697.89	716.03	0	767.24	712.2	720.32	0	733.31	756.23	715.92	756.14	708.55	749.71	704.97	710.4	0	783.26	739.8	724.78	754.38	797.67	745.88	773.76	0	717.53	702.31	713.88	736.59	752.2	701.97	782.22	786.59	0	797.06	0	783	719.27
3.6817e+13	0	730.68	701.81	732.56	779.11	746.8	753.07	692.35	805.52	778.42	818.88	718.16	697.66	715.94	0	767.09	712.1	720.2	0	733.08	756.05	715.81	755.97	708.46	749.55	704.81	710.26	0	783.13	739.7	724.58	754.24	806.67	745.67	773.64	0	717.33	702.1	713.77	736.47	752.18	701.85	783.27	790.13	0	800.92	0	791.41	718.98
3.6863e+13	0	730.38	701.65	732.45	778.98	746.62	754.28	692.09	807.2	778.21	807.43	718.06	697.43	715.85	0	766.93	711.99	720.09	0	732.86	755.87	715.69	755.8	708.37	749.39	704.65	710.11	0	782.98	739.61	724.38	754.1	804.16	745.47	773.51	0	717.13	701.89	713.65	736.35	753.16	701.73	784.89	784.4	0	795.18	0	791.07	718.69
3.6908e+13	0	730.07	701.48	732.33	778.85	746.44	753.58	691.83	807.43	778.02	800.42	717.96	697.2	715.76	0	766.78	711.89	719.98	0	732.63	755.69	715.57	755.63	708.28	749.22	704.5	709.97	0	782.81	739.51	724.18	753.95	800.53	745.26	773.39	0	716.92	701.68	713.54	736.23	753.35	701.61	785.01	779.58	0	790.22	0	788.69	718.39
3.6954e+13	0	729.8	701.31	732.21	778.73	746.27	752.21	691.55	806.74	777.88	795.28	717.86	696.97	715.67	0	766.61	711.78	719.86	0	732.4	755.5	715.45	755.45	708.18	749.06	704.34	709.83	0	782.66	739.41	723.98	753.81	797.08	745.05	773.27	0	716.72	701.47	713.43	736.11	752.88	701.49	784.24	775.61	0	786.11	0	786.02	718.09
3.7e+13	0	729.54	701.15	732.09	778.59	746.09	750.64	691.28	805.58	777.76	791.16	717.76	696.75	715.57	0	766.45	711.68	719.75	0	732.18	755.31	715.34	755.28	708.09	748.9	704.18	709.68	0	782.54	739.31	723.78	753.67	793.94	744.85	773.15	0	716.52	701.27	713.32	735.99	752.05	701.36	783.04	772.25	0	782.61	0	783.42	717.79
3.7045e+13	0	731.09	702.57	733.28	779.52	747.23	750.7	692.91	804.53	778.79	835.44	719.14	698.26	716.99	0	767.47	713.11	721.06	0	733.5	756.43	716.69	756.37	709.6	749.99	705.59	711.05	690.05	783.5	740.49	725.06	754.72	803.81	746.06	774.11	0	717.85	702.71	714.72	737.15	752.06	702.89	782.26	792.06	0	802.57	0	787.2	719.41
3.7091e+13	0	730.8	702.41	733.16	779.39	747.05	753.97	692.65	806.45	778.61	814.58	719.04	698.03	716.9	0	767.32	713.01	720.95	0	733.27	756.25	716.57	756.2	709.51	749.83	705.43	710.9	0	783.37	740.39	724.87	754.57	806.41	745.86	773.99	0	717.65	702.5	714.6	737.03	752.71	702.77	784.16	788.43	0	799.26	0	791.97	719.12
3.7136e+13	0	730.49	702.24	733.05	779.27	746.87	754.35	692.4	807.65	778.4	805.1	718.94	697.8	716.81	0	767.16	712.9	720.83	0	733.05	756.07	716.46	756.03	709.42	749.67	705.28	710.76	0	783.2	740.29	724.67	754.43	803.21	745.66	773.86	0	717.44	702.29	714.49	736.91	753.49	702.65	785.27	782.92	0	793.67	0	790.58	718.83
3.7182e+13	0	730.2	702.07	732.93	779.14	746.69	753.35	692.14	807.53	778.22	798.84	718.84	697.57	716.71	0	767	712.8	720.72	0	732.82	755.89	716.34	755.85	709.32	749.5	705.12	710.62	0	783.04	740.19	724.47	754.29	799.6	745.45	773.74	0	717.24	702.08	714.38	736.79	753.43	702.52	785.03	778.39	0	789	0	788.03	718.53
3.7227e+13	0	729.93	701.91	732.81	779.01	746.51	751.88	691.89	806.65	778.09	794.08	718.74	697.34	716.62	0	766.84	712.7	720.61	0	732.59	755.7	716.22	755.68	709.23	749.34	704.97	710.48	0	782.9	740.09	724.27	754.14	796.24	745.24	773.62	0	717.04	701.88	714.27	736.67	752.82	702.4	784.09	774.64	0	785.11	0	785.35	718.23
3.7273e+13	0	731.48	703.32	733.99	779.93	747.64	750.69	693.5	805.48	779.12	928.77	720.1	698.84	718.02	0	767.85	714.11	721.9	0	733.91	756.81	717.56	756.77	710.72	750.43	706.35	711.82	691.36	783.85	741.26	725.54	755.19	791.53	746.45	774.57	0	718.36	703.3	715.64	737.81	753.01	703.91	783.2	770.12	0	780.46	690.62	781.84	719.84
3.7318e+13	0	731.21	703.15	733.87	779.8	747.46	752.14	693.22	805.2	778.98	826.19	720	698.61	717.92	0	767.7	714	721.79	0	733.68	756.63	717.44	756.59	710.62	750.27	706.2	711.68	691.25	783.73	741.16	725.34	755.04	806.5	746.24	774.45	0	718.15	703.09	715.53	737.69	752.22	703.78	782.87	792.2	0	802.9	690.48	790.26	719.55
3.7364e+13	0	730.92	702.99	733.75	779.67	747.28	754.51	692.96	807.24	778.79	811.18	719.9	698.38	717.83	0	767.54	713.9	721.67	0	733.46	756.45	717.32	756.42	710.53	750.1	706.04	711.54	691.15	783.59	741.06	725.15	754.9	805.75	746.04	774.33	0	717.95	702.89	715.42	737.57	753.23	703.66	784.89	786.74	0	797.57	690.33	791.99	719.26
3.741e+13	0	730.61	702.82	733.63	779.55	747.1	754.28	692.7	807.96	778.58	803.07	719.8	698.16	717.74	0	767.39	713.79	721.56	0	733.23	756.27	717.21	756.25	710.44	749.94	705.89	711.39	691.04	783.42	740.96	724.95	754.75	802.24	745.84	774.21	0	717.75	702.68	715.31	737.45	753.73	703.54	785.5	781.53	0	792.26	690.19	789.99	718.97
3.7455e+13	0	730.32	702.66	733.52	779.42	746.92	753.07	692.44	807.54	778.42	797.4	719.7	697.93	717.65	0	767.22	713.69	721.45	0	733.01	756.09	717.09	756.08	710.35	749.77	705.73	711.25	690.93	783.26	740.86	724.75	754.61	798.69	745.63	774.08	0	717.55	702.47	715.2	737.34	753.45	703.42	784.98	777.28	0	787.86	690.04	787.35	718.67
3.7501e+13	0	730.06	702.49	733.4	779.29	746.75	751.54	692.19	806.52	778.3	792.97	719.6	697.7	717.56	0	767.06	713.59	721.33	0	732.78	755.9	716.97	755.9	710.25	749.61	705.58	711.11	690.82	783.13	740.76	724.55	754.47	795.43	745.42	773.96	0	717.35	702.26	715.09	737.22	752.72	703.3	783.89	773.72	0	784.16	0	784.7	718.37
3.7546e+13	0	731.6	703.88	734.56	780.2	747.87	750.36	693.8	805.17	779.33	857.39	720.94	699.19	718.93	0	768.07	714.98	722.61	0	734.09	757	718.29	756.98	711.72	750.7	706.95	712.44	692.55	784.08	741.91	725.81	755.5	797.26	746.62	774.9	690.39	718.65	703.68	716.44	738.35	752.74	704.78	782.85	785.65	0	796.17	691.47	783.1	719.98
3.7592e+13	0	731.33	703.72	734.44	780.07	747.69	753.46	693.54	806.14	779.17	820.12	720.84	698.96	718.84	0	767.92	714.87	722.5	0	733.86	756.82	718.17	756.81	711.62	750.53	706.79	712.29	692.44	783.96	741.81	725.62	755.36	807.25	746.42	774.78	690.19	718.45	703.47	716.33	738.23	752.64	704.65	783.76	790.86	0	801.67	691.31	791.86	719.69
3.7637e+13	0	731.02	703.55	734.32	779.95	747.51	754.79	693.26	807.87	778.96	808.38	720.74	698.73	718.75	0	767.76	714.77	722.38	0	733.64	756.65	718.06	756.64	711.53	750.37	706.64	712.15	692.33	783.8	741.71	725.42	755.22	804.88	746.22	774.66	0	718.25	703.26	716.22	738.11	753.66	704.53	785.45	785.12	0	795.94	691.17	791.7	719.4
3.7683e+13	0	730.72	703.39	734.21	779.82	747.33	754.12	693	808.15	778.77	801.27	720.64	698.5	718.65	0	767.6	714.66	722.27	0	733.41	756.46	717.94	756.46	711.44	750.2	706.48	712.01	692.23	783.63	741.61	725.22	755.07	801.27	746.01	774.54	0	718.05	703.06	716.11	737.99	753.88	704.41	785.62	780.24	0	790.93	691.02	789.35	719.1
3.7729e+13	0	730.44	703.22	734.09	779.69	747.16	752.75	692.74	807.5	778.63	796.08	720.54	698.28	718.56	0	767.44	714.56	722.16	0	733.19	756.28	717.82	756.29	711.35	750.04	706.33	711.87	692.12	783.48	741.52	725.02	754.93	797.8	745.8	774.42	0	717.85	702.85	716	737.87	753.42	704.29	784.87	776.23	0	786.79	690.87	786.67	718.8
3.7774e+13	0	730.19	703.06	733.97	779.56	746.98	751.17	692.48	806.35	778.51	791.92	720.44	698.05	718.47	0	767.28	714.45	722.04	0	732.96	756.09	717.71	756.12	711.25	749.88	706.17	711.73	692.01	783.36	741.42	724.83	754.78	794.65	745.59	774.3	0	717.64	702.64	715.89	737.75	752.59	704.17	783.67	772.84	0	783.26	690.73	784.06	718.51
3.782e+13	0	731.72	704.43	735.12	780.47	748.1	751.03	694.08	805.21	779.52	837.53	721.76	699.52	719.82	0	768.28	715.82	723.31	0	734.26	757.19	719	757.19	712.69	750.95	707.52	713.04	693.7	784.3	742.55	726.08	755.81	803.84	746.79	775.23	690.88	718.94	704.04	717.22	738.87	752.57	705.63	782.81	792.31	0	802.81	692.32	787.26	720.11
3.7865e+13	0	731.43	704.27	735	780.34	747.92	754.39	693.83	807.06	779.35	815.67	721.66	699.3	719.73	0	768.13	715.72	723.19	0	734.04	757.01	718.89	757.02	712.6	750.79	707.37	712.9	693.6	784.17	742.45	725.88	755.67	807.07	746.59	775.11	690.68	718.74	703.84	717.11	738.75	753.17	705.5	784.65	789.17	0	800.02	692.17	792.5	719.82
3.7911e+13	0	731.12	704.1	734.89	780.21	747.74	754.86	693.58	808.32	779.13	806	721.56	699.07	719.64	0	767.97	715.62	723.08	0	733.81	756.83	718.77	756.85	712.51	750.63	707.21	712.75	693.49	784.01	742.35	725.68	755.53	803.93	746.39	774.99	690.49	718.54	703.63	717	738.63	753.99	705.38	785.83	783.61	0	794.4	692.03	791.21	719.53
3.7956e+13	0	730.83	703.94	734.77	780.09	747.56	753.88	693.3	808.25	778.96	799.66	721.46	698.84	719.54	0	767.81	715.51	722.96	0	733.59	756.65	718.65	756.67	712.41	750.46	707.06	712.61	693.38	783.84	742.25	725.49	755.38	800.32	746.18	774.87	690.29	718.34	703.42	716.89	738.51	753.96	705.26	785.63	779.03	0	789.69	691.88	788.67	719.23
3.8002e+13	0	730.56	703.77	734.65	779.95	747.38	752.41	693.03	807.39	778.83	794.85	721.36	698.61	719.45	0	767.65	715.41	722.85	0	733.36	756.46	718.54	756.5	712.32	750.3	706.9	712.47	693.27	783.7	742.16	725.29	755.24	796.95	745.97	774.74	690.09	718.14	703.22	716.78	738.39	753.35	705.14	784.7	775.24	0	785.77	691.72	785.99	718.93
3.8048e+13	0	732.09	705.13	735.79	780.86	748.49	751.21	694.62	806.24	779.84	951.04	722.66	700.07	720.79	0	768.65	716.76	724.1	0	734.66	757.55	719.82	757.57	713.74	751.37	708.24	713.76	694.94	784.63	743.28	726.53	756.26	792.15	747.16	775.67	691.57	719.43	704.61	718.1	739.5	753.53	706.57	783.82	770	0	780.26	693.27	782.46	720.51
3.8093e+13	0	731.83	704.96	735.67	780.73	748.31	752.45	694.36	805.81	779.71	827.68	722.56	699.85	720.69	0	768.49	716.65	723.98	0	734.43	757.37	719.7	757.39	713.65	751.21	708.08	713.62	694.83	784.52	743.18	726.34	756.12	806.86	746.96	775.55	691.36	719.22	704.4	717.99	739.38	752.68	706.45	783.35	792.81	0	803.5	693.12	790.51	720.23
3.8139e+13	0	731.53	704.8	735.55	780.6	748.14	754.96	694.1	807.86	779.51	812.17	722.46	699.63	720.6	0	768.34	716.55	723.87	0	734.2	757.2	719.59	757.22	713.55	751.04	707.93	713.48	694.73	784.38	743.08	726.14	755.97	806.43	746.76	775.43	691.17	719.02	704.19	717.87	739.26	753.68	706.33	785.4	787.45	0	798.32	692.98	792.56	719.94
3.8184e+13	0	731.22	704.64	735.43	780.47	747.96	754.78	693.85	808.64	779.3	803.92	722.37	699.4	720.51	0	768.18	716.44	723.75	0	733.98	757.02	719.47	757.05	713.46	750.88	707.78	713.34	694.62	784.21	742.98	725.94	755.83	802.95	746.56	775.31	690.96	718.82	703.99	717.76	739.14	754.22	706.21	786.07	782.19	0	792.96	692.83	790.62	719.65
3.823e+13	0	730.93	704.47	735.31	780.34	747.78	753.58	693.6	808.26	779.14	798.19	722.27	699.17	720.42	0	768.02	716.34	723.64	0	733.76	756.83	719.35	756.88	713.37	750.72	707.62	713.2	694.51	784.05	742.88	725.74	755.68	799.39	746.35	775.18	690.77	718.62	703.78	717.65	739.02	753.97	706.09	785.58	777.9	0	788.53	692.68	787.98	719.35
3.8275e+13	0	730.67	704.31	735.2	780.21	747.6	752.04	693.33	807.25	779.02	793.72	722.17	698.95	720.32	0	767.85	716.24	723.53	0	733.53	756.64	719.23	756.71	713.27	750.55	707.47	713.06	694.4	783.92	742.78	725.55	755.54	796.12	746.14	775.06	690.57	718.42	703.58	717.54	738.9	753.24	705.97	784.5	774.31	0	784.8	692.54	785.32	719.05
3.8321e+13	0	732.2	705.65	736.32	781.11	748.71	750.8	694.89	805.91	780.03	862.06	723.45	700.39	721.64	0	768.85	717.57	724.76	0	734.82	757.73	720.5	757.77	714.67	751.62	708.79	714.33	696.04	784.85	743.89	726.78	756.56	796.81	747.32	775.98	692.04	719.7	704.95	718.84	740	753.25	707.38	783.45	784.45	0	795.04	694.07	783.22	720.63
3.8367e+13	0	731.93	705.49	736.2	780.98	748.53	753.8	694.63	806.71	779.88	821.34	723.35	700.17	721.55	0	768.69	717.46	724.64	0	734.59	757.55	720.38	757.59	714.58	751.45	708.63	714.19	695.93	784.73	743.79	726.59	756.41	807.78	747.12	775.86	691.84	719.5	704.75	718.73	739.88	753.07	707.26	784.22	791.56	0	802.38	693.93	792.26	720.35
3.8412e+13	0	731.62	705.32	736.09	780.85	748.35	755.24	694.37	808.49	779.67	809.3	723.25	699.94	721.45	0	768.54	717.36	724.53	0	734.37	757.38	720.27	757.42	714.48	751.29	708.48	714.05	695.83	784.58	743.69	726.39	756.27	805.57	746.92	775.74	691.65	719.3	704.54	718.62	739.76	754.12	707.14	785.96	785.81	0	796.66	693.78	792.29	720.06
3.8458e+13	0	731.31	705.16	735.97	780.73	748.17	754.61	694.12	808.83	779.48	802.09	723.15	699.72	721.36	0	768.38	717.25	724.41	0	734.15	757.19	720.15	757.25	714.39	751.13	708.33	713.91	695.72	784.41	743.59	726.19	756.12	801.97	746.72	775.62	691.44	719.1	704.34	718.51	739.64	754.37	707.02	786.18	780.88	0	791.62	693.63	789.97	719.76
3.8503e+13	0	731.04	705	735.85	780.6	747.99	753.25	693.87	808.2	779.33	796.84	723.05	699.5	721.27	0	768.22	717.15	724.3	0	733.92	757.01	720.03	757.08	714.3	750.97	708.17	713.77	695.61	784.26	743.49	726	755.98	798.5	746.51	775.5	691.24	718.9	704.13	718.4	739.52	753.93	706.9	785.45	776.83	0	787.43	693.48	787.29	719.46
3.8549e+13	0	730.79	704.83	735.73	780.47	747.81	751.66	693.62	807.07	779.22	792.65	722.95	699.27	721.17	0	768.05	717.04	724.19	0	733.69	756.82	719.92	756.9	714.21	750.8	708.02	713.63	695.5	784.13	743.39	725.8	755.84	795.33	746.3	775.38	691.04	718.7	703.93	718.29	739.4	753.1	706.78	784.27	773.41	0	783.89	693.34	784.66	719.17
3.8594e+13	0	732.3	706.16	736.84	781.36	748.91	751.32	695.17	805.87	780.21	839.7	724.21	700.7	722.47	0	769.04	718.36	725.4	0	734.98	757.9	721.16	757.96	715.58	751.86	709.32	714.89	697.11	785.06	744.49	727.03	756.84	803.77	747.48	776.29	692.49	719.97	705.29	719.57	740.49	753.04	708.17	783.33	792.45	0	802.93	694.84	787.28	720.74
3.864e+13	0	732.02	705.99	736.73	781.23	748.74	754.77	694.9	807.63	780.04	816.73	724.11	700.48	722.38	0	768.89	718.25	725.29	0	734.75	757.73	721.05	757.79	715.49	751.7	709.17	714.75	697.01	784.93	744.39	726.83	756.7	807.67	747.28	776.17	692.3	719.77	705.08	719.46	740.37	753.59	708.05	785.11	789.87	0	800.75	694.69	792.99	720.46
3.8685e+13	0	731.7	705.83	736.61	781.1	748.56	755.32	694.64	808.95	779.83	806.86	724.02	700.25	722.29	0	768.74	718.15	725.17	0	734.53	757.55	720.93	757.62	715.4	751.53	709.01	714.61	696.9	784.77	744.29	726.64	756.56	804.62	747.08	776.04	692.1	719.57	704.88	719.34	740.25	754.45	707.93	786.36	784.27	0	795.1	694.55	791.81	720.17
3.8731e+13	0	731.41	705.67	736.49	780.98	748.38	754.36	694.38	808.92	779.65	800.44	723.92	700.03	722.19	0	768.58	718.04	725.06	0	734.3	757.37	720.81	757.45	715.3	751.37	708.86	714.47	696.79	784.6	744.19	726.44	756.41	801.01	746.87	775.92	691.91	719.37	704.68	719.23	740.13	754.44	707.81	786.2	779.65	0	790.36	694.4	789.28	719.87
3.8777e+13	0	731.14	705.51	736.37	780.84	748.2	752.89	694.13	808.1	779.52	795.59	723.82	699.81	722.1	0	768.41	717.94	724.95	0	734.08	757.18	720.7	757.27	715.21	751.21	708.71	714.33	696.69	784.46	744.09	726.24	756.27	797.63	746.66	775.8	691.71	719.17	704.47	719.12	740.01	753.84	707.69	785.28	775.82	0	786.4	694.26	786.6	719.57
3.8822e+13	0	732.65	706.81	737.47	781.73	749.3	751.68	695.68	806.96	780.52	985.82	725.06	701.23	723.38	0	769.39	719.23	726.15	690.21	735.35	758.25	721.93	758.32	716.57	752.26	709.99	715.58	698.27	785.37	745.17	727.46	757.27	792.81	747.84	776.71	693.15	720.43	705.82	720.39	741.09	754.02	709.06	784.41	770.42	0	780.71	695.74	783.06	721.14
3.8868e+13	0	732.39	706.65	737.35	781.6	749.12	752.71	695.43	806.39	780.39	829.18	724.96	701.01	723.29	0	769.24	719.13	726.03	690.03	735.13	758.07	721.81	758.15	716.47	752.09	709.84	715.43	698.16	785.26	745.07	727.27	757.13	807.16	747.63	776.59	692.95	720.23	705.62	720.28	740.97	753.11	708.94	783.8	793.36	0	804.05	695.6	790.71	720.85
3.8913e+13	0	732.1	706.49	737.24	781.47	748.94	755.37	695.17	808.43	780.19	813.13	724.86	700.78	723.19	0	769.08	719.02	725.92	0	734.9	757.9	721.7	757.98	716.38	751.93	709.69	715.29	698.05	785.12	744.97	727.07	756.98	807.07	747.43	776.46	692.75	720.03	705.41	720.16	740.85	754.1	708.82	785.87	788.14	0	799.03	695.45	793.1	720.57
3.8959e+13	0	731.79	706.33	737.12	781.35	748.76	755.25	694.9	809.27	779.98	804.74	724.76	700.56	723.1	0	768.93	718.92	725.8	0	734.68	757.72	721.58	757.81	716.28	751.77	709.54	715.15	697.95	784.95	744.87	726.87	756.84	803.63	747.23	776.34	692.55	719.83	705.21	720.05	740.73	754.68	708.7	786.6	782.83	0	793.64	695.31	791.22	720.28
3.9004e+13	0	731.5	706.16	737	781.22	748.58	754.06	694.64	808.93	779.82	798.94	724.66	700.33	723.01	0	768.77	718.81	725.69	0	734.46	757.53	721.46	757.64	716.19	751.6	709.38	715.01	697.84	784.79	744.77	726.68	756.69	800.07	747.02	776.22	692.35	719.63	705.01	719.94	740.61	754.45	708.58	786.14	778.49	0	789.17	695.16	788.58	719.98
3.905e+13	0	731.24	706	736.88	781.09	748.4	752.52	694.39	807.94	779.7	794.43	724.56	700.11	722.91	0	768.6	718.71	725.58	0	734.23	757.35	721.35	757.46	716.1	751.44	709.23	714.87	697.73	784.66	744.67	726.48	756.55	796.78	746.81	776.1	692.16	719.43	704.8	719.83	740.49	753.72	708.46	785.08	774.87	0	785.41	695.01	785.91	719.68
3.9096e+13	0	732.75	707.3	737.97	781.97	749.49	751.23	695.92	806.61	780.7	867.44	725.8	701.52	724.18	0	769.58	719.99	726.76	690.77	735.5	758.42	722.56	758.51	717.44	752.49	710.5	716.11	699.29	785.58	745.75	727.69	757.55	796.34	747.98	777	693.58	720.68	706.14	721.08	741.55	753.73	709.81	784.02	783	0	793.66	696.47	783.37	721.24
3.9141e+13	0	732.48	707.13	737.85	781.84	749.31	754.1	695.67	807.25	780.55	822.55	725.7	701.3	724.08	0	769.43	719.88	726.65	690.59	735.28	758.24	722.45	758.33	717.34	752.32	710.35	715.96	699.18	785.46	745.65	727.5	757.4	808.26	747.78	776.88	693.39	720.48	705.94	720.97	741.43	753.47	709.69	784.64	792.22	0	803.05	696.33	792.62	720.96
3.9187e+13	0	732.18	706.97	737.74	781.71	749.13	755.67	695.42	809.07	780.34	810.19	725.6	701.08	723.99	0	769.27	719.78	726.53	690.41	735.05	758.06	722.33	758.16	717.25	752.16	710.2	715.82	699.07	785.3	745.55	727.3	757.26	806.23	747.58	776.76	693.2	720.28	705.73	720.86	741.31	754.54	709.57	786.44	786.47	0	797.36	696.18	792.84	720.67
3.9232e+13	0	731.87	706.81	737.62	781.58	748.96	755.08	695.17	809.46	780.14	802.87	725.5	700.85	723.9	0	769.11	719.67	726.42	690.24	734.83	757.88	722.21	757.99	717.15	752	710.05	715.68	698.97	785.14	745.45	727.11	757.11	802.64	747.38	776.63	693	720.08	705.53	720.75	741.19	754.83	709.45	786.72	781.49	0	792.27	696.04	790.56	720.38
3.9278e+13	0	731.6	706.65	737.5	781.45	748.78	753.72	694.9	808.87	779.99	797.57	725.4	700.63	723.8	0	768.95	719.57	726.31	690.07	734.61	757.69	722.1	757.82	717.06	751.83	709.89	715.54	698.86	784.98	745.35	726.91	756.97	799.15	747.17	776.51	692.8	719.88	705.33	720.64	741.07	754.4	709.33	786.01	777.41	0	788.06	695.9	787.87	720.08
3.9323e+13	0	731.35	706.49	737.38	781.32	748.6	752.13	694.64	807.76	779.88	793.35	725.3	700.41	723.71	0	768.79	719.46	726.19	0	734.38	757.51	721.98	757.65	716.97	751.67	709.74	715.4	698.75	784.86	745.25	726.72	756.83	795.97	746.96	776.39	692.6	719.68	705.13	720.52	740.95	753.58	709.21	784.83	773.96	0	784.48	695.75	785.24	719.79
3.9369e+13	0	732.84	707.76	738.46	782.2	749.68	751.6	696.16	806.49	780.87	841.99	726.51	701.8	724.96	0	769.76	720.72	727.36	691.31	735.64	758.58	723.18	758.69	718.29	752.71	711	716.62	700.28	785.77	746.31	727.92	757.81	803.62	748.13	777.28	694.01	720.92	706.45	721.76	742.01	753.49	710.54	783.84	792.45	0	802.93	697.19	787.24	721.35
3.9415e+13	0	732.56	707.6	738.34	782.07	749.5	755.12	695.91	808.16	780.69	817.77	726.41	701.58	724.86	0	769.61	720.62	727.25	691.14	735.42	758.4	723.07	758.51	718.19	752.55	710.84	716.48	700.18	785.64	746.21	727.72	757.67	808.24	747.93	777.16	693.81	720.73	706.25	721.64	741.89	753.98	710.42	785.53	790.55	0	801.44	697.05	793.43	721.06
3.946e+13	0	732.25	707.44	738.22	781.94	749.33	755.76	695.66	809.54	780.48	807.7	726.31	701.36	724.77	0	769.45	720.51	727.13	690.97	735.2	758.22	722.95	758.34	718.1	752.38	710.69	716.34	700.07	785.48	746.11	727.53	757.53	805.27	747.73	777.04	693.62	720.53	706.05	721.53	741.77	754.88	710.3	786.85	784.9	0	795.78	696.9	792.38	720.77
3.9506e+13	0	731.96	707.28	738.1	781.81	749.15	754.83	695.41	809.55	780.3	801.19	726.21	701.14	724.67	0	769.29	720.41	727.02	690.79	734.98	758.04	722.83	758.17	718	752.22	710.54	716.2	699.96	785.32	746.01	727.33	757.38	801.67	747.52	776.92	693.42	720.33	705.84	721.42	741.65	754.9	710.18	786.73	780.24	0	790.99	696.76	789.86	720.48
3.9551e+13	0	731.69	707.12	737.99	781.68	748.97	753.36	695.16	808.76	780.17	796.3	726.11	700.92	724.58	0	769.13	720.3	726.91	690.61	734.75	757.85	722.72	758	717.91	752.06	710.39	716.06	699.86	785.17	745.91	727.14	757.24	798.27	747.31	776.8	693.23	720.13	705.64	721.31	741.53	754.31	710.06	785.83	776.38	0	787	696.61	787.17	720.18
3.9597e+13	0	731.45	706.96	737.87	781.55	748.79	751.74	694.89	807.54	780.06	792.33	726.01	700.7	724.49	0	768.97	720.2	726.79	690.44	734.53	757.67	722.6	757.82	717.82	751.89	710.24	715.92	699.75	785.05	745.81	726.94	757.1	795.19	747.1	776.68	693.04	719.93	705.44	721.2	741.41	753.4	709.94	784.57	773.09	0	783.59	696.47	784.58	719.9
3.9642e+13	0	732.93	708.22	738.94	782.42	749.87	752.95	696.4	806.93	781.03	830.7	727.21	702.08	725.72	0	769.94	721.44	727.95	691.85	735.78	758.73	723.79	758.86	719.12	752.93	711.48	717.13	701.25	785.96	746.86	728.14	758.08	807.39	748.27	777.56	694.43	721.16	706.75	722.42	742.45	753.52	711.25	784.23	793.86	0	804.54	697.88	790.86	721.45
3.9688e+13	0	732.64	708.06	738.82	782.3	749.69	755.76	696.14	808.96	780.84	814.07	727.11	701.86	725.62	0	769.79	721.34	727.84	691.68	735.56	758.56	723.67	758.69	719.02	752.76	711.33	716.99	701.15	785.82	746.76	727.94	757.93	807.67	748.07	777.44	694.23	720.97	706.55	722.3	742.33	754.5	711.13	786.3	788.8	0	799.72	697.74	793.59	721.17
3.9733e+13	0	732.33	707.9	738.7	782.17	749.51	755.7	695.89	809.86	780.63	805.53	727.01	701.64	725.53	0	769.63	721.23	727.72	691.5	735.34	758.38	723.55	758.52	718.93	752.6	711.18	716.85	701.04	785.65	746.65	727.75	757.79	804.28	747.86	777.32	694.03	720.77	706.35	722.19	742.21	755.12	711.01	787.09	783.44	0	794.29	697.6	791.78	720.87
3.9779e+13	0	732.04	707.74	738.58	782.04	749.33	754.53	695.64	809.56	780.46	799.66	726.91	701.41	725.43	0	769.47	721.13	727.61	691.32	735.12	758.19	723.44	758.35	718.83	752.44	711.03	716.71	700.94	785.49	746.55	727.55	757.64	800.71	747.66	777.2	693.83	720.57	706.15	722.08	742.09	754.9	710.89	786.67	779.06	0	789.79	697.45	789.15	720.58
3.9825e+13	0	731.79	707.58	738.46	781.91	749.16	752.99	695.4	808.6	780.34	795.12	726.81	701.2	725.34	0	769.31	721.02	727.49	691.15	734.89	758.01	723.32	758.17	718.74	752.28	710.87	716.57	700.83	785.36	746.45	727.36	757.5	797.41	747.45	777.08	693.64	720.37	705.95	721.97	741.97	754.19	710.77	785.62	775.41	0	786	697.31	786.48	720.29
3.987e+13	0	733.28	708.83	739.52	782.77	750.23	751.66	696.89	807.28	781.32	873.71	727.99	702.57	726.55	0	770.27	722.25	728.64	692.56	736.14	759.06	724.49	759.2	720.02	753.3	712.1	717.76	702.31	786.26	747.49	728.55	758.48	795.88	748.6	777.96	695.02	721.6	707.25	723.17	743.01	754.2	712.07	784.56	781.33	0	792.06	698.71	783.56	721.83
3.9916e+13	0	733.01	708.67	739.4	782.64	750.05	754.38	696.63	807.75	781.17	823.75	727.89	702.35	726.46	0	770.12	722.14	728.52	692.37	735.92	758.88	724.38	759.03	719.93	753.14	711.95	717.62	702.2	786.14	747.39	728.35	758.33	808.7	748.4	777.84	694.83	721.4	707.05	723.06	742.88	753.85	711.95	785.03	792.85	0	803.68	698.56	792.92	721.55
3.9961e+13	0	732.71	708.51	739.28	782.52	749.87	756.09	696.37	809.6	780.97	811.05	727.79	702.13	726.37	0	769.96	722.04	728.41	692.2	735.7	758.71	724.26	758.86	719.83	752.97	711.8	717.48	702.1	785.99	747.29	728.16	758.19	806.85	748.2	777.71	694.64	721.2	706.85	722.95	742.76	754.94	711.83	786.89	787.11	0	798.03	698.42	793.37	721.26
4.0007e+13	0	732.41	708.35	739.16	782.39	749.69	755.53	696.12	810.05	780.77	803.63	727.69	701.91	726.27	0	769.8	721.93	728.3	692.03	735.48	758.53	724.14	758.69	719.74	752.81	711.65	717.34	701.99	785.82	747.19	727.96	758.04	803.28	748	777.59	694.44	721	706.65	722.84	742.64	755.27	711.71	787.22	782.08	0	792.9	698.28	791.12	720.97
4.0052e+13	0	732.13	708.19	739.05	782.26	749.52	754.19	695.87	809.5	780.62	798.27	727.59	701.69	726.18	0	769.64	721.83	728.18	691.85	735.25	758.34	724.03	758.52	719.64	752.65	711.5	717.2	701.88	785.67	747.09	727.77	757.9	799.78	747.79	777.47	694.25	720.8	706.44	722.73	742.52	754.86	711.59	786.54	777.96	0	788.65	698.13	788.44	720.68
4.0098e+13	0	731.88	708.03	738.93	782.13	749.34	752.6	695.62	808.4	780.51	794.01	727.49	701.47	726.08	0	769.48	721.73	728.07	691.68	735.03	758.15	723.91	758.34	719.55	752.49	711.35	717.06	701.78	785.54	746.99	727.57	757.76	796.59	747.58	777.35	694.05	720.61	706.24	722.62	742.4	754.04	711.47	785.37	774.48	0	785.05	697.99	785.79	720.39
4.0144e+13	0	733.37	709.26	739.97	782.99	750.41	751.89	697.12	807.09	781.48	844.41	728.66	702.83	727.28	0	770.44	722.94	729.2	693.07	736.27	759.21	725.07	759.37	720.81	753.51	712.56	718.24	703.23	786.44	748.02	728.75	758.73	803.37	748.73	778.22	695.41	721.82	707.54	723.8	743.43	753.94	712.75	784.32	792.31	0	802.78	699.37	787.17	721.93
4.0189e+13	0	733.09	709.1	739.86	782.86	750.23	755.45	696.86	808.65	781.31	818.8	728.56	702.61	727.19	0	770.29	722.83	729.08	692.89	736.05	759.03	724.95	759.2	720.72	753.34	712.41	718.1	703.13	786.31	747.92	728.56	758.58	808.77	748.53	778.1	695.22	721.62	707.34	723.69	743.31	754.36	712.63	785.92	791.19	0	802.11	699.22	793.84	721.65
4.0235e+13	0	732.78	708.94	739.74	782.73	750.05	756.2	696.6	810.08	781.1	808.5	728.46	702.4	727.09	0	770.13	722.73	728.97	692.72	735.83	758.85	724.84	759.02	720.63	753.18	712.26	717.96	703.02	786.16	747.81	728.36	758.44	805.9	748.33	777.98	695.02	721.43	707.14	723.58	743.19	755.29	712.51	787.3	785.52	0	796.43	699.08	792.91	721.36
4.028e+13	0	732.49	708.78	739.62	782.6	749.87	755.29	696.35	810.15	780.91	801.91	728.36	702.17	727	0	769.97	722.62	728.86	692.55	735.61	758.67	724.72	758.85	720.53	753.02	712.11	717.82	702.92	785.99	747.71	728.17	758.29	802.29	748.13	777.86	694.83	721.23	706.94	723.47	743.07	755.34	712.39	787.23	780.8	0	791.6	698.94	790.42	721.07
4.0326e+13	0	732.22	708.62	739.5	782.47	749.69	753.82	696.1	809.38	780.78	796.97	728.26	701.95	726.9	0	769.81	722.52	728.74	692.36	735.39	758.49	724.61	758.68	720.44	752.86	711.96	717.68	702.81	785.84	747.61	727.98	758.15	798.88	747.92	777.73	694.64	721.03	706.74	723.36	742.95	754.77	712.27	786.36	776.91	0	787.58	698.8	787.72	720.77
4.0371e+13	0	731.98	708.47	739.38	782.34	749.52	752.2	695.85	808.18	780.67	792.97	728.16	701.73	726.81	0	769.64	722.41	728.63	692.19	735.16	758.3	724.49	758.51	720.34	752.7	711.81	717.54	702.71	785.72	747.51	727.78	758.01	795.79	747.71	777.61	694.45	720.84	706.53	723.25	742.83	753.86	712.15	785.1	773.6	0	784.14	698.66	785.12	720.49
4.0417e+13	0	733.46	709.69	740.42	783.2	750.58	753.18	697.33	807.45	781.63	832.25	729.31	703.09	727.99	0	770.6	723.61	729.75	693.56	736.4	759.35	725.63	759.53	721.59	753.71	713.01	718.71	704.14	786.62	748.53	728.96	758.97	807.55	748.86	778.48	695.8	722.04	707.82	724.42	743.84	753.92	713.41	784.63	794.3	0	804.96	700.01	790.95	722.02
4.0463e+13	0	733.16	709.53	740.3	783.07	750.4	756.13	697.09	809.45	781.44	814.99	729.21	702.87	727.9	0	770.45	723.5	729.63	693.39	736.18	759.18	725.52	759.36	721.5	753.55	712.86	718.57	704.03	786.48	748.43	728.76	758.83	808.25	748.66	778.36	695.6	721.85	707.62	724.31	743.72	754.88	713.29	786.7	789.43	0	800.38	699.87	794.06	721.75
4.0508e+13	0	732.85	709.37	740.18	782.94	750.22	756.14	696.83	810.41	781.23	806.3	729.11	702.65	727.8	0	770.29	723.4	729.52	693.21	735.96	759	725.4	759.19	721.4	753.38	712.71	718.43	703.93	786.31	748.33	728.57	758.68	804.9	748.46	778.24	695.41	721.65	707.42	724.2	743.6	755.54	713.17	787.56	784.03	0	794.92	699.73	792.32	721.46
4.0554e+13	0	732.57	709.21	740.06	782.81	750.04	754.98	696.57	810.15	781.06	800.36	729.01	702.43	727.71	0	770.13	723.29	729.4	693.04	735.74	758.81	725.29	759.02	721.31	753.22	712.56	718.29	703.82	786.15	748.23	728.37	758.54	801.32	748.25	778.12	695.21	721.45	707.22	724.08	743.48	755.35	713.05	787.17	779.61	0	790.38	699.59	789.7	721.16
4.0599e+13	0	732.32	709.05	739.95	782.68	749.87	753.44	696.32	809.21	780.94	795.77	728.91	702.21	727.61	0	769.97	723.19	729.29	692.87	735.51	758.63	725.17	758.84	721.21	753.06	712.41	718.15	703.71	786.02	748.12	728.18	758.4	798.02	748.05	777.99	695.02	721.26	707.02	723.97	743.36	754.64	712.94	786.13	775.92	0	786.56	699.44	787.02	720.87
4.0645e+13	0	733.8	710.26	740.97	783.53	750.92	752.09	697.79	807.91	781.91	881.09	730.05	703.56	728.78	0	770.92	724.37	730.4	694.22	736.75	759.67	726.3	759.86	722.44	754.07	713.59	719.3	705.12	786.91	749.13	729.35	759.35	795.48	749.19	778.86	696.36	722.46	708.29	725.13	744.37	754.65	714.18	785.08	779.49	0	790.28	700.78	783.81	722.4
4.069e+13	0	733.53	710.1	740.85	783.4	750.74	754.64	697.54	808.22	781.77	824.94	729.95	703.33	728.69	0	770.76	724.26	730.28	694.05	736.53	759.49	726.18	759.69	722.35	753.91	713.44	719.16	705.02	786.79	749.03	729.15	759.21	809.08	748.99	778.74	696.17	722.26	708.09	725.02	744.25	754.22	714.06	785.39	793.44	0	804.27	700.64	793.19	722.12
4.0736e+13	0	733.23	709.94	740.73	783.28	750.57	756.49	697.29	810.11	781.56	811.89	729.85	703.12	728.59	0	770.61	724.16	730.17	693.87	736.31	759.32	726.07	759.51	722.25	753.74	713.29	719.02	704.91	786.64	748.93	728.96	759.06	807.43	748.79	778.61	695.98	722.06	707.89	724.91	744.13	755.33	713.94	787.31	787.72	0	798.68	700.5	793.86	721.84
4.0782e+13	0	732.93	709.78	740.62	783.15	750.39	755.98	697.05	810.61	781.36	804.35	729.75	702.9	728.5	0	770.45	724.05	730.05	693.7	736.09	759.13	725.95	759.34	722.16	753.58	713.14	718.89	704.81	786.47	748.83	728.77	758.92	803.89	748.58	778.49	695.79	721.87	707.69	724.8	744.01	755.69	713.82	787.69	782.65	0	793.51	700.36	791.66	721.55
4.0827e+13	0	732.65	709.62	740.5	783.02	750.21	754.64	696.79	810.09	781.21	798.94	729.65	702.68	728.4	0	770.29	723.95	729.94	693.53	735.86	758.95	725.84	759.17	722.06	753.42	713	718.75	704.7	786.32	748.73	728.57	758.78	800.38	748.38	778.37	695.59	721.67	707.49	724.69	743.89	755.3	713.7	787.03	778.49	0	789.22	700.21	788.97	721.25
4.0873e+13	0	732.41	709.47	740.38	782.88	750.03	753.05	696.54	809.01	781.1	794.64	729.55	702.47	728.31	0	770.13	723.84	729.83	693.35	735.64	758.76	725.72	759	721.97	753.26	712.85	718.61	704.6	786.19	748.63	728.38	758.63	797.17	748.17	778.25	695.4	721.47	707.29	724.58	743.77	754.49	713.58	785.88	774.98	0	785.59	700.07	786.32	720.97
4.0918e+13	0	733.88	710.66	741.4	783.73	751.09	752.18	698	807.66	782.06	847	730.68	703.8	729.46	0	771.07	725.01	730.92	694.69	736.87	759.8	726.84	760.01	723.18	754.26	714.02	719.75	705.98	787.08	749.62	729.54	759.58	803.04	749.31	779.11	696.72	722.67	708.55	725.72	744.77	754.37	714.81	784.79	792.01	0	802.48	701.39	787.06	722.49
4.0964e+13	0	733.6	710.5	741.28	783.6	750.91	755.77	697.75	809.1	781.89	819.81	730.58	703.58	729.37	0	770.92	724.9	730.8	694.52	736.65	759.63	726.72	759.84	723.09	754.1	713.87	719.61	705.88	786.95	749.52	729.34	759.44	809.26	749.11	778.99	696.53	722.47	708.35	725.61	744.65	754.71	714.69	786.28	791.82	0	802.74	701.25	794.21	722.21
4.1009e+13	0	733.3	710.35	741.16	783.48	750.73	756.61	697.5	810.59	781.68	809.28	730.48	703.36	729.27	0	770.77	724.8	730.69	694.35	736.43	759.45	726.61	759.67	722.99	753.93	713.72	719.47	705.77	786.79	749.42	729.15	759.3	806.49	748.91	778.86	696.34	722.27	708.16	725.5	744.53	755.69	714.57	787.73	786.11	0	797.05	701.11	793.42	721.93
4.1055e+13	0	733	710.19	741.04	783.35	750.55	755.73	697.25	810.7	781.49	802.61	730.38	703.14	729.18	0	770.61	724.69	730.58	694.18	736.21	759.27	726.49	759.5	722.9	753.77	713.57	719.33	705.67	786.62	749.32	728.96	759.15	802.89	748.7	778.74	696.15	722.08	707.96	725.38	744.41	755.77	714.45	787.7	781.35	0	792.19	700.97	790.95	721.64
4.11e+13	0	732.74	710.03	740.92	783.22	750.38	754.27	697.01	809.97	781.36	797.62	730.27	702.92	729.08	0	770.44	724.59	730.46	694	735.99	759.08	726.37	759.32	722.81	753.61	713.42	719.19	705.56	786.48	749.22	728.77	759.01	799.47	748.5	778.62	695.96	721.88	707.76	725.27	744.29	755.21	714.33	786.85	777.43	0	788.13	700.83	788.25	721.34
4.1146e+13	0	732.5	709.87	740.8	783.08	750.2	752.64	696.75	808.78	781.25	793.59	730.17	702.71	728.99	0	770.28	724.48	730.35	693.83	735.76	758.9	726.26	759.15	722.71	753.45	713.27	719.06	705.46	786.35	749.12	728.57	758.87	796.36	748.29	778.5	695.77	721.68	707.56	725.16	744.17	754.31	714.22	785.6	774.09	0	784.67	700.69	785.64	721.06
4.1192e+13	0	733.96	711.06	741.81	783.93	751.24	753.39	698.2	807.93	782.2	833.83	731.29	704.03	730.13	0	771.23	725.63	731.43	695.15	736.99	759.94	727.36	760.16	723.91	754.45	714.44	720.18	706.82	787.24	750.1	729.73	759.81	807.65	749.43	779.35	697.08	722.87	708.81	726.29	745.15	754.3	715.43	785.01	794.68	0	805.31	701.99	790.98	722.58
4.1237e+13	0	733.67	710.9	741.69	783.8	751.07	756.48	697.95	809.91	782.01	815.88	731.19	703.82	730.03	0	771.07	725.53	731.32	694.98	736.77	759.76	727.25	759.99	723.81	754.28	714.29	720.05	706.72	787.1	750	729.53	759.67	808.78	749.23	779.23	696.88	722.67	708.61	726.18	745.03	755.24	715.31	787.07	790.05	0	801.02	701.85	794.49	722.3
4.1283e+13	0	733.36	710.74	741.57	783.67	750.89	756.57	697.7	810.93	781.8	807.03	731.09	703.6	729.94	0	770.92	725.42	731.2	694.8	736.55	759.58	727.13	759.82	723.72	754.12	714.14	719.91	706.61	786.94	749.9	729.34	759.52	805.49	749.03	779.11	696.69	722.48	708.41	726.07	744.91	755.94	715.19	788	784.6	0	795.52	701.71	792.83	722.01
4.1328e+13	0	733.07	710.58	741.46	783.54	750.71	755.42	697.45	810.71	781.63	801.03	730.98	703.38	729.84	0	770.76	725.32	731.09	694.63	736.33	759.4	727.01	759.65	723.62	753.96	713.99	719.77	706.51	786.77	749.8	729.15	759.38	801.91	748.82	778.98	696.5	722.28	708.22	725.96	744.79	755.77	715.07	787.64	780.14	0	790.94	701.57	790.22	721.72
4.1374e+13	0	732.82	710.42	741.34	783.41	750.54	753.88	697.21	809.8	781.51	796.4	730.88	703.16	729.75	0	770.59	725.21	730.97	694.46	736.11	759.21	726.9	759.47	723.53	753.8	713.84	719.63	706.4	786.64	749.7	728.95	759.24	798.59	748.61	778.86	696.31	722.09	708.02	725.85	744.67	755.08	714.95	786.62	776.42	0	787.1	701.43	787.53	721.43
4.1419e+13	0	734.29	711.6	742.34	784.25	751.58	752.52	698.65	808.51	782.47	889.9	731.98	704.48	730.87	0	771.53	726.35	732.04	695.77	737.33	760.24	727.99	760.48	724.71	754.79	714.99	720.75	707.75	787.51	750.68	730.1	760.18	795.19	749.74	779.71	697.61	723.26	709.26	726.96	745.65	755.08	716.15	785.58	777.58	0	788.41	702.71	784.12	722.94
4.1465e+13	0	734.03	711.44	742.22	784.12	751.4	754.87	698.4	808.66	782.32	826.14	731.88	704.26	730.78	0	771.38	726.24	731.93	695.6	737.11	760.07	727.88	760.3	724.62	754.63	714.84	720.61	707.64	787.4	750.57	729.91	760.03	809.41	749.54	779.59	697.42	723.07	709.06	726.85	745.53	754.57	716.03	785.73	794	0	804.83	702.57	793.4	722.67
4.1511e+13	0	733.73	711.28	742.1	783.99	751.22	756.87	698.15	810.57	782.12	812.71	731.78	704.05	730.68	0	771.22	726.14	731.82	695.43	736.89	759.89	727.76	760.13	724.52	754.47	714.69	720.47	707.54	787.25	750.47	729.71	759.89	807.99	749.34	779.46	697.23	722.87	708.86	726.74	745.41	755.7	715.91	787.69	788.32	0	799.3	702.43	794.33	722.38
4.1556e+13	0	733.42	711.12	741.98	783.86	751.04	756.4	697.9	811.13	781.92	805.05	731.68	703.83	730.59	0	771.07	726.03	731.7	695.26	736.67	759.71	727.64	759.96	724.43	754.3	714.54	720.33	707.43	787.08	750.37	729.52	759.75	804.47	749.14	779.34	697.04	722.68	708.67	726.63	745.29	756.1	715.79	788.13	783.2	0	794.09	702.29	792.17	722.09
4.1602e+13	0	733.15	710.97	741.86	783.73	750.87	755.07	697.65	810.64	781.76	799.58	731.58	703.61	730.49	0	770.9	725.93	731.59	695.09	736.45	759.52	727.53	759.79	724.33	754.14	714.39	720.19	707.33	786.92	750.27	729.33	759.6	800.96	748.93	779.22	696.85	722.48	708.47	726.52	745.17	755.72	715.67	787.5	779	0	789.77	702.15	789.48	721.8
4.1647e+13	0	732.9	710.81	741.74	783.6	750.69	753.47	697.41	809.59	781.65	795.25	731.48	703.4	730.39	0	770.74	725.83	731.47	694.91	736.22	759.34	727.41	759.62	724.24	753.98	714.25	720.06	707.23	786.79	750.17	729.14	759.46	797.73	748.73	779.1	696.66	722.29	708.27	726.41	745.05	754.91	715.56	786.36	775.47	0	786.12	702.01	786.82	721.52
4.1693e+13	0	734.37	711.97	742.73	784.43	751.73	752.46	698.85	808.21	782.61	849.81	732.57	704.7	731.51	0	771.68	726.95	732.53	696.2	737.44	760.37	728.49	760.62	725.4	754.97	715.38	721.16	708.55	787.67	751.14	730.28	760.39	802.62	749.85	779.94	697.94	723.46	709.51	727.51	746.02	754.78	716.74	785.24	791.53	0	802.01	703.28	786.94	723.02
4.1738e+13	0	734.09	711.81	742.61	784.3	751.55	756.05	698.6	809.52	782.44	820.81	732.47	704.49	731.41	0	771.52	726.84	732.42	696.03	737.22	760.19	728.38	760.44	725.31	754.8	715.24	721.02	708.45	787.55	751.03	730.08	760.25	809.71	749.65	779.82	697.75	723.26	709.31	727.4	745.9	755.05	716.62	786.61	792.42	0	803.35	703.14	794.55	722.75
4.1784e+13	0	733.78	711.66	742.49	784.18	751.37	757	698.34	811.07	782.23	810.04	732.37	704.27	731.32	0	771.37	726.74	732.3	695.86	737	760.02	728.26	760.27	725.21	754.64	715.09	720.89	708.34	787.39	750.93	729.89	760.1	807.05	749.46	779.7	697.56	723.07	709.11	727.29	745.78	756.06	716.5	788.13	786.69	0	797.66	703	793.9	722.46
4.183e+13	0	733.49	711.5	742.38	784.05	751.2	756.15	698.09	811.23	782.04	803.28	732.26	704.06	731.22	0	771.21	726.63	732.19	695.69	736.78	759.83	728.14	760.1	725.12	754.48	714.94	720.75	708.24	787.22	750.83	729.7	759.96	803.46	749.25	779.57	697.38	722.87	708.91	727.18	745.66	756.17	716.38	788.15	781.89	0	792.75	702.86	791.45	722.17
4.1875e+13	0	733.22	711.34	742.26	783.92	751.02	754.7	697.85	810.52	781.9	798.24	732.16	703.84	731.12	0	771.04	726.53	732.08	695.52	736.56	759.65	728.03	759.93	725.02	754.32	714.79	720.61	708.13	787.07	750.73	729.51	759.82	800.03	749.04	779.45	697.19	722.68	708.72	727.07	745.54	755.62	716.26	787.32	777.92	0	788.67	702.72	788.75	721.88
4.1921e+13	0	732.98	711.19	742.14	783.78	750.84	753.06	697.6	809.35	781.79	794.18	732.06	703.63	731.03	0	770.88	726.42	731.96	695.36	736.34	759.46	727.91	759.76	724.93	754.16	714.64	720.47	708.03	786.95	750.62	729.32	759.67	796.91	748.84	779.33	697	722.48	708.52	726.96	745.42	754.73	716.15	786.07	774.56	0	785.18	702.58	786.13	721.6
4.1966e+13	0	734.43	712.34	743.12	784.62	751.87	753.58	699.03	808.4	782.73	835.46	733.14	704.92	732.13	0	771.82	727.53	733.01	696.63	737.55	760.49	728.98	760.75	726.08	755.14	715.77	721.57	709.33	787.82	751.58	730.45	760.6	807.67	749.96	780.17	698.27	723.65	709.75	728.05	746.39	754.68	717.31	785.38	794.99	0	805.6	703.83	790.98	723.1
4.2012e+13	0	734.15	712.18	743	784.49	751.7	756.81	698.78	810.34	782.55	816.76	733.04	704.7	732.03	0	771.66	727.43	732.89	696.46	737.33	760.31	728.87	760.58	725.99	754.98	715.62	721.43	709.23	787.69	751.48	730.26	760.46	809.29	749.76	780.04	698.08	723.45	709.55	727.94	746.26	755.57	717.19	787.42	790.65	0	801.63	703.69	794.89	722.83
4.2057e+13	0	733.84	712.02	742.88	784.36	751.52	756.97	698.54	811.41	782.33	807.75	732.94	704.49	731.94	0	771.51	727.32	732.78	696.29	737.11	760.14	728.75	760.41	725.89	754.82	715.47	721.29	709.12	787.52	751.38	730.07	760.32	806.05	749.56	779.92	697.89	723.26	709.35	727.83	746.14	756.32	717.07	788.41	785.16	0	796.11	703.55	793.32	722.54
4.2103e+13	0	733.55	711.87	742.76	784.23	751.34	755.84	698.29	811.23	782.16	801.67	732.83	704.27	731.84	0	771.35	727.22	732.67	696.12	736.89	759.95	728.63	760.24	725.8	754.65	715.33	721.15	709.02	787.36	751.28	729.87	760.17	802.47	749.36	779.8	697.7	723.06	709.15	727.72	746.02	756.18	716.96	788.09	780.65	0	791.49	703.41	790.72	722.25
4.2148e+13	0	733.3	711.71	742.65	784.1	751.17	754.3	698.04	810.34	782.04	797	732.73	704.06	731.75	0	771.18	727.11	732.55	695.95	736.67	759.77	728.52	760.07	725.7	754.49	715.18	721.02	708.91	787.22	751.17	729.68	760.03	799.14	749.15	779.68	697.51	722.87	708.96	727.6	745.9	755.49	716.84	787.08	776.91	0	787.62	703.27	788.02	721.96
4.2194e+13	0	734.76	712.85	743.62	784.92	752.2	752.93	699.45	809.07	782.99	900.52	733.8	705.35	732.83	0	772.11	728.21	733.59	697.21	737.88	760.78	729.58	761.06	726.84	755.47	716.29	722.1	710.2	788.09	752.13	730.81	760.95	795.06	750.27	780.51	698.78	724.03	710.17	728.68	746.86	755.5	717.99	786.05	775.77	0	786.57	704.51	784.48	723.45
4.224e+13	0	734.5	712.69	743.5	784.79	752.02	755.08	699.21	809.06	782.85	827.34	733.7	705.14	732.74	0	771.95	728.1	733.47	697.04	737.66	760.61	729.46	760.89	726.74	755.31	716.15	721.96	710.1	787.97	752.02	730.62	760.81	809.7	750.07	780.39	698.59	723.83	709.98	728.57	746.74	754.91	717.87	786.05	794.53	0	805.34	704.37	793.58	723.18
4.2285e+13	0	734.2	712.53	743.38	784.66	751.84	757.22	698.97	811	782.65	813.5	733.59	704.92	732.64	0	771.8	728	733.36	696.87	737.44	760.43	729.35	760.72	726.65	755.15	716	721.82	709.99	787.82	751.92	730.43	760.67	808.52	749.87	780.27	698.4	723.64	709.78	728.46	746.62	756.04	717.75	788.05	788.9	0	799.9	704.23	794.76	722.9
4.2331e+13	0	733.89	712.38	743.26	784.54	751.66	756.81	698.72	811.62	782.44	805.73	733.49	704.7	732.54	0	771.64	727.89	733.25	696.71	737.22	760.25	729.23	760.55	726.55	754.98	715.85	721.69	709.89	787.65	751.82	730.24	760.52	805.02	749.67	780.14	698.21	723.44	709.59	728.35	746.5	756.48	717.63	788.55	783.73	0	794.66	704.09	792.65	722.61
4.2376e+13	0	733.62	712.22	743.14	784.41	751.49	755.49	698.47	811.17	782.29	800.19	733.39	704.49	732.45	0	771.48	727.79	733.13	696.54	737	760.07	729.11	760.38	726.46	754.82	715.7	721.55	709.78	787.5	751.72	730.04	760.38	801.5	749.46	780.02	698.02	723.25	709.39	728.24	746.38	756.12	717.52	787.95	779.5	0	790.3	703.95	789.97	722.32
4.2422e+13	0	733.38	712.07	743.02	784.27	751.31	753.89	698.22	810.13	782.17	795.83	733.29	704.28	732.35	0	771.32	727.68	733.02	696.37	736.78	759.88	729	760.2	726.36	754.66	715.56	721.41	709.68	787.37	751.61	729.85	760.23	798.27	749.26	779.9	697.83	723.05	709.19	728.13	746.26	755.32	717.4	786.82	775.94	0	786.62	703.82	787.31	722.04
4.2467e+13	0	734.83	713.19	743.99	785.1	752.33	752.75	699.63	808.74	783.12	852.89	734.34	705.56	733.43	0	772.24	728.77	734.04	697.62	737.98	760.9	730.04	761.19	727.49	755.64	716.66	722.48	710.95	788.23	752.56	730.98	761.15	802.12	750.37	780.73	699.08	724.21	710.4	729.19	747.2	755.18	718.54	785.67	790.85	0	801.35	705.03	786.8	723.53
4.2513e+13	0	734.55	713.04	743.87	784.97	752.16	756.31	699.39	809.92	782.96	821.8	734.24	705.34	733.33	0	772.09	728.66	733.93	697.45	737.76	760.73	729.93	761.02	727.39	755.47	716.51	722.35	710.84	788.11	752.45	730.78	761.01	810.12	750.17	780.6	698.9	724.01	710.21	729.08	747.08	755.37	718.42	786.92	793.01	0	803.94	704.9	794.85	723.26
4.2559e+13	0	734.25	712.88	743.75	784.84	751.98	757.38	699.14	811.51	782.75	810.78	734.14	705.13	733.23	0	771.94	728.56	733.82	697.28	737.54	760.55	729.81	760.85	727.3	755.31	716.37	722.21	710.74	787.95	752.35	730.59	760.87	807.59	749.97	780.48	698.71	723.82	710.01	728.97	746.96	756.41	718.3	788.5	787.25	0	798.24	704.76	794.36	722.98
4.2604e+13	0	733.95	712.73	743.63	784.71	751.8	756.56	698.9	811.72	782.55	803.92	734.04	704.91	733.14	0	771.78	728.45	733.7	697.11	737.32	760.37	729.7	760.68	727.2	755.15	716.22	722.07	710.63	787.78	752.25	730.4	760.72	804.01	749.77	780.36	698.53	723.62	709.81	728.86	746.84	756.56	718.18	788.57	782.4	0	793.3	704.62	791.94	722.69
4.265e+13	0	733.69	712.57	743.51	784.58	751.63	755.11	698.66	811.04	782.42	798.84	733.94	704.7	733.04	0	771.61	728.35	733.59	696.94	737.1	760.18	729.58	760.51	727.1	754.99	716.07	721.94	710.53	787.63	752.15	730.21	760.58	800.57	749.56	780.24	698.34	723.43	709.62	728.75	746.72	756.03	718.07	787.76	778.4	0	789.18	704.48	789.23	722.4
4.2695e+13	0	733.45	712.41	743.39	784.45	751.45	753.47	698.41	809.89	782.31	794.74	733.84	704.49	732.95	0	771.45	728.24	733.47	696.78	736.88	760	729.47	760.33	727.01	754.83	715.92	721.8	710.42	787.51	752.04	730.02	760.44	797.43	749.36	780.11	698.15	723.24	709.42	728.64	746.6	755.13	717.95	786.52	775.02	0	785.67	704.34	786.6	722.11
4.2741e+13	0	734.89	713.53	744.35	785.26	752.47	753.75	699.8	808.84	783.24	837.14	734.88	705.76	734.01	0	772.37	729.31	734.49	698.01	738.08	761.01	730.5	761.32	728.12	755.8	717.02	722.86	711.68	788.37	752.98	731.14	761.35	807.63	750.47	780.94	699.39	724.38	710.62	729.69	747.54	755.04	719.07	785.73	795.22	0	805.81	705.55	790.92	723.61
4.2786e+13	0	734.6	713.38	744.23	785.13	752.29	757.11	699.56	810.73	783.05	817.62	734.77	705.55	733.91	0	772.22	729.21	734.38	697.84	737.86	760.84	730.39	761.14	728.02	755.63	716.87	722.72	711.57	788.24	752.87	730.94	761.21	809.77	750.27	780.81	699.2	724.19	710.43	729.58	747.42	755.89	718.95	787.73	791.23	0	802.22	705.41	795.27	723.33
4.2832e+13	0	734.29	713.22	744.11	785.01	752.12	757.35	699.31	811.86	782.84	808.44	734.67	705.33	733.82	0	772.06	729.1	734.26	697.67	737.64	760.66	730.27	760.98	727.93	755.47	716.73	722.59	711.47	788.07	752.77	730.75	761.06	806.58	750.07	780.69	699.01	723.99	710.23	729.47	747.3	756.68	718.84	788.79	785.7	0	796.67	705.27	793.79	723.05
4.2878e+13	0	734.01	713.07	743.99	784.88	751.94	756.24	699.07	811.73	782.67	802.28	734.57	705.12	733.72	0	771.9	729	734.15	697.51	737.42	760.48	730.15	760.81	727.83	755.31	716.58	722.45	711.36	787.91	752.67	730.56	760.92	803.01	749.87	780.57	698.83	723.8	710.04	729.36	747.18	756.56	718.72	788.51	781.15	0	792.02	705.13	791.2	722.76
4.2923e+13	0	733.76	712.91	743.87	784.75	751.76	754.7	698.83	810.86	782.54	797.57	734.47	704.91	733.62	0	771.74	728.89	734.03	697.34	737.2	760.29	730.04	760.63	727.74	755.15	716.43	722.31	711.26	787.77	752.57	730.37	760.78	799.66	749.66	780.45	698.64	723.61	709.84	729.25	747.06	755.89	718.6	787.52	777.37	0	788.12	705	788.49	722.47
4.2969e+13	0	735.21	714.02	744.82	785.56	752.78	753.33	700.22	809.61	783.49	913.54	735.5	706.17	734.67	0	772.65	729.95	735.04	698.56	738.4	761.3	731.06	761.61	728.83	756.11	717.52	723.36	712.49	788.62	753.49	731.48	761.68	795.12	750.76	781.27	699.87	724.75	711.04	730.29	747.99	755.9	719.71	786.5	774.25	0	784.98	706.19	784.89	723.95
4.3014e+13	0	734.95	713.86	744.7	785.43	752.6	755.27	699.97	809.45	783.35	828.56	735.4	705.96	734.58	0	772.5	729.85	734.92	698.39	738.18	761.12	730.95	761.44	728.74	755.95	717.37	723.23	712.39	788.51	753.39	731.29	761.54	809.94	750.57	781.14	699.69	724.55	710.84	730.18	747.87	755.22	719.59	786.35	795.03	0	805.82	706.05	793.71	723.68
4.306e+13	0	734.65	713.71	744.58	785.3	752.42	757.55	699.73	811.4	783.15	814.28	735.3	705.74	734.48	0	772.35	729.74	734.81	698.22	737.96	760.95	730.83	761.27	728.64	755.79	717.22	723.09	712.28	788.36	753.29	731.1	761.4	809.03	750.37	781.02	699.5	724.36	710.64	730.07	747.75	756.37	719.48	788.38	789.47	0	800.48	705.91	795.18	723.4
4.3105e+13	0	734.34	713.55	744.46	785.17	752.25	757.19	699.48	812.08	782.94	806.38	735.19	705.53	734.38	0	772.19	729.64	734.7	698.06	737.74	760.77	730.72	761.1	728.55	755.63	717.08	722.96	712.18	788.2	753.18	730.91	761.25	805.56	750.17	780.9	699.31	724.17	710.45	729.96	747.63	756.84	719.36	788.94	784.25	0	795.2	705.77	793.12	723.11
4.3151e+13	0	734.07	713.4	744.35	785.04	752.07	755.89	699.24	811.66	782.78	800.79	735.09	705.32	734.29	0	772.03	729.53	734.58	697.89	737.52	760.58	730.6	760.93	728.45	755.47	716.93	722.82	712.07	788.04	753.08	730.72	761.11	802.03	749.96	780.77	699.12	723.97	710.25	729.85	747.51	756.51	719.24	788.37	779.98	0	790.81	705.64	790.44	722.82
4.3197e+13	0	733.82	713.24	744.23	784.91	751.9	754.28	699	810.65	782.67	796.39	734.99	705.11	734.19	0	771.86	729.43	734.47	697.73	737.3	760.4	730.48	760.76	728.36	755.31	716.78	722.68	711.97	787.91	752.98	730.53	760.97	798.78	749.76	780.65	698.94	723.78	710.06	729.74	747.39	755.71	719.12	787.25	776.39	0	787.1	705.5	787.77	722.54
4.3242e+13	0	735.27	714.34	745.17	785.72	752.91	753.04	700.39	809.24	783.61	856.31	736.01	706.36	735.23	0	772.78	730.47	735.46	698.94	738.49	761.4	731.5	761.73	729.44	756.27	717.86	723.72	713.19	788.76	753.9	731.64	761.87	801.56	750.86	781.47	700.16	724.91	711.25	730.77	748.32	755.57	720.22	786.09	789.96	0	800.49	706.67	786.67	724.01
4.3288e+13	0	734.99	714.19	745.05	785.59	752.73	756.54	700.14	810.28	783.44	822.78	735.91	706.15	735.13	0	772.62	730.37	735.35	698.77	738.27	761.23	731.38	761.56	729.34	756.1	717.71	723.59	713.08	788.64	753.79	731.44	761.73	810.5	750.66	781.34	699.97	724.72	711.05	730.66	748.2	755.67	720.1	787.21	793.57	0	804.49	706.54	795.11	723.74
4.3333e+13	0	734.69	714.03	744.93	785.46	752.55	757.73	699.89	811.92	783.23	811.5	735.81	705.94	735.04	0	772.47	730.26	735.24	698.6	738.05	761.05	731.27	761.39	729.25	755.94	717.56	723.45	712.98	788.48	753.69	731.25	761.58	808.1	750.46	781.22	699.79	724.53	710.86	730.55	748.07	756.74	719.99	788.85	787.79	0	798.8	706.4	794.79	723.46
4.3379e+13	0	734.39	713.88	744.81	785.33	752.38	756.94	699.65	812.18	783.04	804.54	735.7	705.72	734.94	0	772.31	730.16	735.12	698.43	737.84	760.87	731.15	761.22	729.15	755.78	717.42	723.31	712.87	788.31	753.59	731.06	761.44	804.53	750.26	781.1	699.6	724.33	710.66	730.44	747.95	756.92	719.87	788.97	782.9	0	793.82	706.26	792.4	723.17
4.3424e+13	0	734.13	713.72	744.69	785.2	752.2	755.5	699.41	811.53	782.9	799.41	735.6	705.51	734.84	0	772.15	730.05	735.01	698.27	737.62	760.69	731.04	761.05	729.06	755.62	717.27	723.18	712.77	788.17	753.48	730.87	761.3	801.08	750.06	780.98	699.42	724.14	710.47	730.33	747.83	756.4	719.75	788.18	778.87	0	789.67	706.13	789.69	722.88
4.347e+13	0	733.89	713.57	744.57	785.07	752.03	753.85	699.17	810.4	782.79	795.28	735.5	705.3	734.75	0	771.99	729.95	734.89	698.1	737.4	760.5	730.92	760.88	728.96	755.46	717.12	723.04	712.67	788.04	753.38	730.68	761.15	797.93	749.85	780.85	699.23	723.95	710.27	730.22	747.71	755.51	719.64	786.95	775.46	0	786.14	705.99	787.06	722.6
4.3515e+13	0	735.32	714.65	745.5	785.87	753.03	753.91	700.55	809.26	783.72	838.89	736.51	706.55	735.77	0	772.9	730.98	735.88	699.3	738.58	761.51	731.93	761.85	730.03	756.41	718.19	724.07	713.87	788.89	754.29	731.78	762.05	807.51	750.95	781.66	700.44	725.07	711.45	731.24	748.63	755.38	720.72	786.07	795.38	0	805.94	707.15	790.82	724.08
4.3561e+13	0	735.03	714.5	745.39	785.75	752.86	757.38	700.3	811.09	783.53	818.47	736.41	706.34	735.68	0	772.75	730.88	735.77	699.13	738.36	761.33	731.81	761.68	729.94	756.25	718.04	723.94	713.76	788.76	754.19	731.59	761.91	810.21	750.75	781.54	700.25	724.88	711.26	731.13	748.51	756.19	720.6	788.03	791.8	0	802.79	707.01	795.61	723.8
4.3607e+13	0	734.72	714.34	745.27	785.62	752.68	757.71	700.06	812.28	783.32	809.11	736.3	706.12	735.58	0	772.59	730.77	735.65	698.97	738.15	761.16	731.69	761.51	729.84	756.09	717.9	723.8	713.66	788.6	754.08	731.4	761.77	807.1	750.56	781.42	700.07	724.69	711.06	731.02	748.39	757.01	720.49	789.15	786.22	0	797.22	706.88	794.23	723.52
4.3652e+13	0	734.44	714.19	745.15	785.49	752.5	756.62	699.81	812.19	783.15	802.88	736.2	705.91	735.48	0	772.43	730.67	735.54	698.8	737.93	760.97	731.58	761.34	729.74	755.93	717.75	723.67	713.55	788.43	753.98	731.21	761.62	803.52	750.35	781.29	699.89	724.5	710.87	730.91	748.27	756.92	720.37	788.91	781.63	0	792.53	706.74	791.65	723.23
4.3698e+13	0	734.19	714.04	745.03	785.36	752.33	755.08	699.57	811.35	783.02	798.13	736.1	705.7	735.39	0	772.27	730.56	735.42	698.64	737.71	760.79	731.46	761.17	729.65	755.77	717.61	723.53	713.45	788.29	753.88	731.02	761.48	800.16	750.14	781.17	699.7	724.3	710.68	730.79	748.15	756.26	720.25	787.94	777.82	0	788.6	706.6	788.95	722.94
4.3743e+13	0	735.62	715.12	745.95	786.16	753.33	753.7	700.94	810.12	783.96	929.92	737.1	706.94	736.4	0	773.17	731.59	736.4	699.82	738.89	761.79	732.46	762.13	730.71	756.72	718.66	724.55	714.63	789.13	754.78	732.12	762.38	795.37	751.24	781.98	700.9	725.43	711.85	731.8	749.06	756.27	721.32	786.93	773.24	0	783.87	707.75	785.32	724.4
4.3789e+13	0	735.36	714.96	745.83	786.03	753.15	755.42	700.7	809.81	783.82	829.78	736.99	706.73	736.31	0	773.02	731.48	736.29	699.65	738.67	761.61	732.34	761.96	730.61	756.56	718.51	724.42	714.53	789.02	754.67	731.93	762.23	810.13	751.04	781.86	700.71	725.23	711.65	731.69	748.94	755.52	721.21	786.63	795.49	0	806.27	707.61	793.8	724.13
4.3834e+13	0	735.07	714.81	745.72	785.9	752.98	757.85	700.46	811.77	783.62	815.04	736.89	706.52	736.21	0	772.86	731.38	736.17	699.49	738.45	761.44	732.23	761.79	730.51	756.4	718.37	724.28	714.43	788.88	754.57	731.74	762.09	809.5	750.84	781.73	700.53	725.04	711.46	731.58	748.82	756.66	721.09	788.69	790.02	0	801.04	707.48	795.56	723.86
4.388e+13	0	734.76	714.65	745.6	785.77	752.8	757.55	700.21	812.5	783.41	807.01	736.79	706.31	736.11	0	772.71	731.27	736.06	699.32	738.24	761.26	732.11	761.62	730.42	756.24	718.22	724.14	714.32	788.71	754.47	731.55	761.94	806.06	750.64	781.61	700.34	724.85	711.26	731.47	748.7	757.18	720.97	789.31	784.75	0	795.73	707.34	793.57	723.57
4.3926e+13	0	734.49	714.5	745.48	785.64	752.63	756.26	699.97	812.12	783.25	801.36	736.69	706.1	736.02	0	772.54	731.17	735.94	699.16	738.02	761.07	732	761.45	730.32	756.07	718.08	724.01	714.22	788.55	754.36	731.36	761.8	802.53	750.44	781.49	700.16	724.66	711.07	731.36	748.58	756.87	720.86	788.77	780.44	0	791.31	707.21	790.89	723.28
4.3971e+13	0	734.24	714.34	745.36	785.51	752.45	754.65	699.72	811.13	783.14	796.93	736.59	705.89	735.92	0	772.38	731.06	735.83	698.99	737.8	760.89	731.88	761.28	730.23	755.91	717.93	723.87	714.11	788.42	754.26	731.17	761.66	799.27	750.23	781.36	699.98	724.46	710.88	731.25	748.46	756.08	720.74	787.67	776.83	0	787.57	707.07	788.21	722.99
4.4017e+13	0	735.67	715.42	746.28	786.31	753.45	753.32	701.09	809.73	784.07	860.15	737.57	707.12	736.92	0	773.28	732.07	736.8	700.17	738.98	761.88	732.87	762.24	731.27	756.86	718.98	724.89	715.28	789.26	755.16	732.26	762.55	800.94	751.32	782.17	701.17	725.58	712.04	732.25	749.36	755.93	721.8	786.5	788.84	0	799.42	708.2	786.56	724.46
4.4062e+13	0	735.4	715.26	746.16	786.18	753.27	756.73	700.85	810.61	783.91	823.77	737.47	706.91	736.83	0	773.13	731.97	736.68	700	738.76	761.71	732.75	762.07	731.18	756.7	718.83	724.75	715.18	789.14	755.05	732.07	762.4	810.85	751.13	782.04	700.98	725.39	711.85	732.14	749.24	755.94	721.68	787.47	794.1	0	805.03	708.07	795.35	724.19
4.4108e+13	0	735.09	715.11	746.04	786.05	753.1	758.05	700.61	812.3	783.7	812.2	737.37	706.7	736.73	0	772.98	731.86	736.57	699.84	738.54	761.53	732.63	761.9	731.08	756.54	718.69	724.61	715.07	788.98	754.95	731.88	762.26	808.59	750.93	781.92	700.79	725.19	711.65	732.03	749.12	757.05	721.57	789.18	788.32	0	799.35	707.93	795.2	723.91
4.4153e+13	0	734.79	714.95	745.92	785.92	752.92	757.3	700.36	812.61	783.5	805.14	737.27	706.49	736.63	0	772.82	731.76	736.46	699.67	738.32	761.35	732.52	761.73	730.99	756.38	718.54	724.48	714.97	788.82	754.84	731.69	762.12	805.03	750.73	781.8	700.61	725	711.46	731.92	749	757.26	721.45	789.35	783.38	0	794.33	707.8	792.84	723.62
4.4199e+13	0	734.53	714.8	745.8	785.79	752.75	755.86	700.12	811.99	783.36	799.96	737.17	706.28	736.54	0	772.66	731.65	736.34	699.51	738.1	761.17	732.4	761.56	730.89	756.22	718.4	724.34	714.87	788.67	754.74	731.5	761.97	801.57	750.52	781.67	700.43	724.81	711.27	731.81	748.88	756.76	721.33	788.58	779.32	0	790.15	707.66	790.14	723.33
4.4245e+13	0	734.29	714.64	745.68	785.66	752.57	754.21	699.88	810.88	783.25	795.8	737.06	706.07	736.44	0	772.49	731.55	736.23	699.34	737.88	760.98	732.29	761.39	730.79	756.05	718.25	724.21	714.76	788.54	754.64	731.31	761.83	798.41	750.32	781.55	700.24	724.62	711.08	731.7	748.76	755.87	721.22	787.36	775.88	0	786.59	707.53	787.49	723.04
4.429e+13	0	735.71	715.71	746.59	786.45	753.57	754.05	701.23	809.67	784.17	840.72	738.04	707.29	737.43	0	773.39	732.55	737.19	700.5	739.06	761.98	733.26	762.35	731.83	757	719.29	725.21	715.92	789.38	755.52	732.4	762.72	807.32	751.41	782.35	701.42	725.73	712.23	732.69	749.66	755.7	722.26	786.4	795.44	0	805.97	708.65	790.67	724.51
4.4336e+13	0	735.43	715.55	746.47	786.32	753.39	757.62	700.99	811.43	783.99	819.31	737.94	707.08	737.34	0	773.24	732.45	737.07	700.34	738.84	761.8	733.15	762.18	731.73	756.84	719.14	725.08	715.81	789.25	755.42	732.2	762.57	810.63	751.21	782.23	701.24	725.54	712.04	732.58	749.53	756.45	722.15	788.3	792.34	0	803.34	708.51	795.93	724.23
4.4381e+13	0	735.12	715.4	746.35	786.2	753.21	758.03	700.75	812.67	783.77	809.76	737.84	706.87	737.24	0	773.09	732.34	736.96	700.18	738.62	761.63	733.03	762.01	731.64	756.68	719	724.94	715.71	789.09	755.32	732.01	762.43	807.59	751.01	782.1	701.06	725.34	711.84	732.47	749.41	757.32	722.03	789.49	786.73	0	797.75	708.38	794.65	723.95
4.4427e+13	0	734.83	715.25	746.24	786.07	753.04	756.97	700.51	812.63	783.6	803.45	737.73	706.66	737.14	0	772.93	732.24	736.84	700.01	738.4	761.44	732.92	761.84	731.54	756.51	718.85	724.81	715.6	788.92	755.21	731.83	762.29	804.01	750.81	781.98	700.87	725.15	711.65	732.35	749.29	757.26	721.91	789.29	782.1	0	793.02	708.24	792.09	723.66
4.4472e+13	0	734.58	715.09	746.12	785.93	752.86	755.44	700.27	811.81	783.47	798.66	737.63	706.45	737.04	0	772.76	732.13	736.73	699.85	738.18	761.26	732.8	761.67	731.44	756.35	718.71	724.67	715.5	788.78	755.11	731.64	762.14	800.64	750.6	781.86	700.69	724.96	711.46	732.24	749.17	756.61	721.8	788.34	778.25	0	789.06	708.11	789.38	723.37
4.4518e+13	0	736	716.15	747.02	786.72	753.85	754.06	701.61	810.6	784.4	951.76	738.6	707.67	738.03	0	773.66	733.12	737.68	701	739.35	762.25	733.77	762.63	732.47	757.29	719.74	725.67	716.64	789.61	755.99	732.72	763.03	795.77	751.68	782.65	701.86	726.07	712.61	733.22	750.06	756.62	722.84	787.34	772.91	0	783.46	709.21	785.74	724.82
4.4563e+13	0	735.75	715.99	746.9	786.59	753.68	755.53	701.37	810.15	784.26	831.03	738.5	707.46	737.93	0	773.5	733.02	737.57	700.83	739.14	762.07	733.65	762.46	732.37	757.13	719.59	725.53	716.53	789.5	755.89	732.53	762.88	810.27	751.49	782.53	701.68	725.88	712.42	733.11	749.94	755.8	722.72	786.9	795.91	0	806.66	709.08	793.85	724.55
4.4609e+13	0	735.45	715.84	746.78	786.47	753.5	758.13	701.13	812.12	784.06	815.79	738.39	707.25	737.83	0	773.35	732.91	737.45	700.67	738.92	761.9	733.54	762.29	732.27	756.97	719.44	725.4	716.43	789.36	755.78	732.34	762.74	809.96	751.29	782.4	701.49	725.68	712.22	733	749.82	756.93	722.6	788.98	790.55	0	801.59	708.94	795.93	724.27
4.4655e+13	0	735.14	715.68	746.66	786.34	753.33	757.88	700.89	812.9	783.85	807.62	738.29	707.04	737.74	0	773.19	732.81	737.34	700.51	738.7	761.72	733.42	762.12	732.18	756.81	719.3	725.26	716.33	789.19	755.68	732.15	762.6	806.55	751.09	782.28	701.31	725.49	712.03	732.89	749.7	757.49	722.49	789.66	785.24	0	796.24	708.81	793.99	723.99
4.47e+13	0	734.87	715.53	746.54	786.21	753.15	756.6	700.65	812.56	783.69	801.91	738.19	706.83	737.64	0	773.03	732.7	737.22	700.34	738.48	761.53	733.31	761.95	732.08	756.65	719.15	725.13	716.22	789.03	755.57	731.96	762.45	803.01	750.88	782.16	701.13	725.3	711.84	732.78	749.58	757.2	722.37	789.15	780.89	0	791.78	708.67	791.33	723.7
4.4746e+13	0	734.62	715.38	746.43	786.07	752.97	755	700.41	811.59	783.58	797.44	738.09	706.62	737.54	0	772.87	732.6	737.11	700.18	738.26	761.35	733.19	761.77	731.98	756.49	719.01	724.99	716.12	788.9	755.47	731.77	762.31	799.74	750.68	782.03	700.95	725.11	711.65	732.67	749.46	756.42	722.25	788.06	777.25	0	788.02	708.54	788.64	723.41
4.4791e+13	0	736.04	716.42	747.32	786.86	753.96	753.6	701.75	810.2	784.5	864.54	739.05	707.83	738.52	0	773.76	733.58	738.05	701.32	739.43	762.33	734.15	762.73	733	757.42	720.03	725.98	717.24	789.73	756.34	732.85	763.19	800.29	751.76	782.83	702.11	726.21	712.79	733.64	750.35	756.27	723.28	786.9	787.47	0	798.12	709.64	786.47	724.86
4.4837e+13	0	735.77	716.27	747.2	786.73	753.79	756.89	701.5	810.93	784.34	824.75	738.94	707.62	738.42	0	773.61	733.47	737.94	701.16	739.21	762.16	734.03	762.56	732.9	757.26	719.89	725.84	717.14	789.61	756.24	732.66	763.04	811.16	751.56	782.7	701.92	726.02	712.6	733.53	750.22	756.19	723.16	787.71	794.62	0	805.53	709.5	795.54	724.59
4.4882e+13	0	735.47	716.12	747.08	786.6	753.61	758.34	701.26	812.66	784.13	812.88	738.84	707.41	738.32	0	773.46	733.37	737.82	700.99	738.99	761.99	733.92	762.39	732.8	757.1	719.74	725.71	717.04	789.46	756.13	732.47	762.9	809.06	751.37	782.58	701.74	725.83	712.4	733.42	750.1	757.32	723.05	789.48	788.83	0	799.88	709.37	795.59	724.31
4.4928e+13	0	735.17	715.96	746.96	786.48	753.43	757.63	701.02	813.02	783.94	805.72	738.74	707.2	738.22	0	773.3	733.26	737.71	700.83	738.78	761.8	733.8	762.22	732.71	756.94	719.6	725.57	716.93	789.29	756.03	732.28	762.76	805.51	751.17	782.46	701.56	725.63	712.21	733.31	749.98	757.57	722.93	789.7	783.85	0	794.82	709.23	793.27	724.02
4.4974e+13	0	734.9	715.81	746.85	786.34	753.26	756.2	700.78	812.43	783.79	800.49	738.64	706.99	738.13	0	773.13	733.16	737.6	700.67	738.56	761.62	733.69	762.05	732.61	756.78	719.45	725.44	716.83	789.14	755.93	732.09	762.61	802.05	750.96	782.33	701.38	725.44	712.02	733.2	749.86	757.08	722.81	788.96	779.75	0	790.61	709.1	790.56	723.73
4.5019e+13	0	734.67	715.66	746.73	786.21	753.08	754.55	700.54	811.33	783.68	796.3	738.53	706.79	738.03	0	772.97	733.05	737.48	700.5	738.34	761.44	733.57	761.88	732.51	756.62	719.31	725.3	716.73	789.01	755.82	731.9	762.47	798.87	750.75	782.21	701.2	725.25	711.83	733.09	749.74	756.21	722.7	787.75	776.28	0	787.03	708.96	787.91	723.45
4.5065e+13	0	736.08	716.69	747.62	787	754.07	754.17	701.88	810.06	784.59	842.66	739.48	707.99	738.99	690.09	773.86	734.02	738.41	701.63	739.5	762.42	734.52	762.83	733.51	757.55	720.32	726.28	717.83	789.85	756.69	732.97	763.34	807.05	751.83	783	702.35	726.35	712.96	734.05	750.62	756.01	723.71	786.72	795.39	690.03	805.9	710.05	790.49	724.9
4.511e+13	0	735.79	716.54	747.5	786.87	753.89	757.83	701.63	811.73	784.42	820.15	739.38	707.78	738.89	690.01	773.71	733.92	738.3	701.47	739.28	762.25	734.41	762.66	733.42	757.39	720.17	726.15	717.73	789.72	756.58	732.78	763.2	811.02	751.64	782.87	702.17	726.15	712.77	733.94	750.5	756.69	723.6	788.55	792.87	0	803.88	709.91	796.21	724.63
4.5156e+13	0	735.48	716.39	747.38	786.74	753.72	758.34	701.39	813.04	784.2	810.39	739.28	707.57	738.8	0	773.56	733.81	738.19	701.31	739.07	762.07	734.29	762.49	733.32	757.23	720.03	726.01	717.63	789.55	756.48	732.59	763.06	808.06	751.44	782.75	701.98	725.96	712.58	733.83	750.38	757.6	723.48	789.81	787.22	0	798.26	709.78	795.05	724.34
4.5201e+13	0	735.19	716.24	747.26	786.61	753.54	757.3	701.15	813.04	784.02	804.01	739.17	707.36	738.7	0	773.4	733.71	738.07	701.15	738.85	761.89	734.17	762.32	733.22	757.07	719.88	725.88	717.52	789.39	756.37	732.4	762.91	804.48	751.24	782.63	701.8	725.77	712.39	733.72	750.26	757.57	723.36	789.65	782.55	0	793.49	709.64	792.51	724.05
4.5247e+13	0	734.94	716.08	747.14	786.48	753.37	755.77	700.91	812.25	783.9	799.17	739.07	707.15	738.6	0	773.23	733.6	737.96	700.98	738.63	761.7	734.06	762.15	733.13	756.91	719.74	725.74	717.42	789.25	756.27	732.21	762.77	801.11	751.03	782.5	701.62	725.58	712.2	733.61	750.14	756.93	723.25	788.72	778.67	0	789.51	709.51	789.8	723.77
4.5293e+13	0	736.36	717.11	748.02	787.26	754.35	754.39	702.24	811.06	784.81	986.01	740.01	708.36	739.56	691.31	774.12	734.56	738.88	702.1	739.79	762.68	735	763.09	734.12	757.84	720.74	726.71	718.52	790.07	757.13	733.28	763.64	796.22	752.1	783.29	702.76	726.67	713.33	734.56	751.01	756.96	724.25	787.73	773.17	690.41	783.72	710.58	786.16	725.21
4.5338e+13	0	736.1	716.96	747.9	787.13	754.17	755.63	702	810.47	784.68	832.31	739.91	708.14	739.46	691.23	773.96	734.46	738.77	701.94	739.57	762.5	734.88	762.92	734.02	757.67	720.6	726.58	718.41	789.96	757.03	733.09	763.5	810.36	751.9	783.16	702.58	726.48	713.13	734.45	750.89	756.06	724.14	787.15	796.29	690.13	807.02	710.45	793.86	724.94
4.5384e+13	0	735.81	716.81	747.78	787	753.99	758.37	701.76	812.44	784.48	816.53	739.81	707.94	739.36	691.15	773.81	734.35	738.65	701.78	739.35	762.33	734.77	762.75	733.92	757.51	720.45	726.44	718.31	789.81	756.92	732.9	763.35	810.38	751.71	783.04	702.4	726.29	712.94	734.34	750.77	757.18	724.02	789.24	791.07	0	802.11	710.32	796.27	724.66
4.5429e+13	0	735.5	716.65	747.67	786.87	753.82	758.19	701.52	813.28	784.27	808.22	739.7	707.73	739.26	691.08	773.66	734.25	738.54	701.62	739.14	762.15	734.65	762.58	733.83	757.35	720.31	726.31	718.21	789.65	756.82	732.71	763.21	807.02	751.51	782.91	702.22	726.1	712.75	734.23	750.65	757.78	723.9	789.98	785.71	0	796.73	710.18	794.4	724.38
4.5475e+13	0	735.22	716.5	747.55	786.74	753.64	756.93	701.27	812.97	784.11	802.44	739.6	707.52	739.17	691	773.49	734.14	738.43	701.45	738.92	761.97	734.54	762.41	733.73	757.19	720.17	726.17	718.1	789.49	756.71	732.53	763.07	803.48	751.31	782.79	702.04	725.91	712.56	734.11	750.53	757.51	723.79	789.51	781.32	0	792.24	710.05	791.74	724.09
4.552e+13	0	734.98	716.35	747.43	786.61	753.47	755.33	701.04	812.02	784	797.94	739.5	707.31	739.07	690.92	773.33	734.04	738.31	701.29	738.7	761.78	734.42	762.24	733.64	757.03	720.02	726.04	718	789.35	756.61	732.34	762.92	800.2	751.1	782.67	701.85	725.72	712.37	734	750.41	756.74	723.67	788.43	777.65	0	788.45	709.91	789.05	723.8
4.5566e+13	0	736.39	717.37	748.3	787.39	754.45	753.88	702.36	810.64	784.91	869.66	740.43	708.5	740.01	692.44	774.21	734.99	739.23	702.4	739.85	762.76	735.35	763.19	734.61	757.96	721.02	727	719.08	790.18	757.46	733.4	763.79	799.63	752.17	783.45	702.99	726.8	713.49	734.95	751.27	756.6	724.67	787.27	785.86	690.5	796.59	710.98	786.43	725.24
4.5611e+13	0	736.12	717.22	748.19	787.26	754.27	757.03	702.12	811.22	784.76	825.73	740.33	708.29	739.91	692.36	774.06	734.89	739.11	702.24	739.63	762.59	735.24	763.01	734.52	757.79	720.87	726.87	718.98	790.06	757.36	733.21	763.65	811.43	751.97	783.32	702.81	726.61	713.3	734.84	751.15	756.42	724.55	787.94	795.1	690.22	806.01	710.84	795.71	724.97
4.5657e+13	0	735.82	717.07	748.07	787.13	754.09	758.61	701.88	812.98	784.55	813.55	740.22	708.08	739.82	692.28	773.91	734.78	739	702.08	739.42	762.41	735.12	762.85	734.42	757.63	720.73	726.73	718.87	789.91	757.25	733.02	763.5	809.5	751.78	783.2	702.63	726.42	713.11	734.73	751.03	757.58	724.43	789.76	789.33	0	800.39	710.71	795.96	724.69
4.5703e+13	0	735.52	716.91	747.95	787	753.92	757.94	701.64	813.4	784.35	806.29	740.12	707.87	739.72	692.21	773.75	734.67	738.89	701.91	739.2	762.23	735.01	762.68	734.32	757.47	720.59	726.6	718.77	789.74	757.15	732.83	763.36	805.97	751.58	783.08	702.45	726.23	712.92	734.61	750.91	757.86	724.32	790.03	784.3	0	795.3	710.58	793.67	724.4
4.5748e+13	0	735.25	716.76	747.83	786.87	753.74	756.52	701.4	812.84	784.2	801	740.02	707.67	739.62	692.13	773.59	734.57	738.77	701.75	738.98	762.05	734.89	762.51	734.23	757.31	720.44	726.46	718.67	789.59	757.04	732.64	763.22	802.5	751.37	782.95	702.27	726.04	712.73	734.5	750.79	757.39	724.2	789.32	780.17	0	791.06	710.44	790.97	724.11
4.5794e+13	0	735.02	716.61	747.71	786.74	753.57	754.87	701.16	811.76	784.09	796.78	739.92	707.46	739.53	692.05	773.42	734.46	738.66	701.59	738.76	761.86	734.78	762.33	734.13	757.15	720.3	726.33	718.56	789.46	756.94	732.46	763.07	799.31	751.17	782.83	702.09	725.85	712.54	734.39	750.67	756.52	724.09	788.12	776.68	0	787.45	710.31	788.31	723.83
4.5839e+13	0	736.42	717.62	748.58	787.51	754.54	754.29	702.47	810.44	785	844.72	740.84	708.65	740.46	693.54	774.31	735.41	739.57	702.69	739.92	762.84	735.7	763.27	735.1	758.07	721.29	727.29	719.63	790.28	757.78	733.51	763.94	806.71	752.24	783.61	703.21	726.93	713.65	735.33	751.53	756.3	725.07	787.04	795.22	690.59	805.71	711.36	790.28	725.27
4.5885e+13	0	736.13	717.47	748.46	787.38	754.37	758.02	702.23	812.02	784.82	820.97	740.73	708.44	740.36	693.46	774.16	735.3	739.45	702.53	739.7	762.66	735.59	763.1	735	757.91	721.14	727.15	719.53	790.16	757.68	733.33	763.79	811.39	752.04	783.48	703.03	726.73	713.46	735.22	751.41	756.92	724.96	788.77	793.38	690.3	804.39	711.23	796.48	725
4.593e+13	0	735.82	717.32	748.34	787.25	754.19	758.62	701.99	813.38	784.61	811.01	740.63	708.23	740.26	693.38	774	735.2	739.34	702.37	739.48	762.49	735.47	762.94	734.91	757.75	721	727.02	719.43	789.99	757.57	733.14	763.65	808.51	751.84	783.36	702.85	726.54	713.27	735.11	751.29	757.86	724.84	790.1	787.7	690.02	798.75	711.09	795.43	724.72
4.5976e+13	0	735.53	717.17	748.22	787.12	754.02	757.62	701.75	813.42	784.43	804.55	740.53	708.02	740.17	693.3	773.84	735.09	739.23	702.21	739.26	762.31	735.36	762.77	734.81	757.59	720.85	726.88	719.32	789.83	757.47	732.95	763.51	804.94	751.64	783.24	702.67	726.35	713.08	735	751.17	757.86	724.72	789.98	782.98	0	793.95	710.96	792.91	724.43
4.6022e+13	0	735.28	717.02	748.1	786.99	753.84	756.09	701.51	812.66	784.3	799.66	740.43	707.81	740.07	693.23	773.68	734.99	739.11	702.05	739.05	762.12	735.24	762.59	734.71	757.43	720.71	726.75	719.22	789.68	757.37	732.76	763.36	801.55	751.43	783.11	702.49	726.16	712.89	734.89	751.05	757.24	724.61	789.07	779.07	0	789.94	710.83	790.2	724.14
4.6067e+13	0	735.05	716.86	747.99	786.86	753.67	754.41	701.27	811.47	784.19	795.69	740.33	707.6	739.97	693.15	773.52	734.88	739	701.89	738.83	761.94	735.13	762.42	734.62	757.27	720.57	726.61	719.12	789.56	757.26	732.57	763.22	798.46	751.23	782.99	702.31	725.97	712.7	734.78	750.93	756.28	724.49	787.79	775.75	0	786.49	710.69	787.58	723.86
4.6113e+13	0	736.44	717.87	748.85	787.63	754.64	755.7	702.58	810.77	785.07	833.61	741.24	708.78	740.9	694.61	774.4	735.81	739.9	702.98	739.98	762.91	736.04	763.36	735.57	758.19	721.55	727.56	720.17	790.39	758.1	733.62	764.08	810.4	752.3	783.76	703.43	727.05	713.81	735.7	751.78	756.3	725.47	787.38	796.62	690.67	807.32	711.73	793.82	725.3
4.6158e+13	0	736.14	717.72	748.73	787.5	754.46	758.6	702.34	812.73	784.88	817.25	741.13	708.58	740.8	694.54	774.25	735.71	739.79	702.82	739.76	762.74	735.93	763.19	735.48	758.02	721.4	727.43	720.07	790.25	758	733.44	763.94	810.79	752.1	783.64	703.25	726.86	713.62	735.59	751.66	757.41	725.35	789.49	791.57	690.39	802.62	711.6	796.58	725.02
4.6204e+13	0	735.83	717.57	748.61	787.38	754.28	758.48	702.1	813.63	784.67	808.8	741.03	708.37	740.7	694.46	774.09	735.6	739.67	702.66	739.54	762.56	735.81	763.02	735.38	757.86	721.26	727.29	719.97	790.08	757.89	733.25	763.79	807.47	751.9	783.51	703.07	726.67	713.43	735.48	751.54	758.04	725.23	790.29	786.17	690.1	797.21	711.47	794.78	724.74
4.6249e+13	0	735.56	717.41	748.49	787.25	754.11	757.24	701.87	813.36	784.51	802.96	740.93	708.16	740.6	694.38	773.93	735.5	739.56	702.5	739.32	762.38	735.7	762.85	735.28	757.7	721.12	727.16	719.86	789.92	757.79	733.06	763.65	803.92	751.7	783.39	702.89	726.48	713.24	735.37	751.42	757.8	725.12	789.85	781.74	0	792.68	711.33	792.14	724.45
4.6295e+13	0	735.31	717.26	748.37	787.11	753.93	755.64	701.63	812.43	784.39	798.41	740.83	707.95	740.51	694.3	773.77	735.39	739.44	702.33	739.11	762.19	735.58	762.68	735.19	757.54	720.97	727.03	719.76	789.78	757.68	732.87	763.51	800.63	751.49	783.27	702.71	726.29	713.05	735.26	751.3	757.04	725	788.79	778.04	0	788.87	711.2	789.44	724.17
4.6341e+13	0	736.71	718.26	749.23	787.88	754.9	754.16	702.93	811.07	785.3	875.66	741.73	709.13	741.42	695.74	774.64	736.32	740.34	703.42	740.25	763.16	736.49	763.62	736.14	758.46	721.95	727.97	720.8	790.6	758.52	733.92	764.36	799	752.55	784.04	703.82	727.36	714.15	736.17	752.15	756.9	725.97	787.64	784.03	691.03	794.84	712.23	786.45	725.59
4.6386e+13	0	736.45	718.11	749.11	787.75	754.73	757.14	702.69	811.48	785.14	826.73	741.63	708.92	741.32	695.66	774.49	736.21	740.22	703.25	740.03	762.99	736.37	763.45	736.04	758.3	721.8	727.83	720.7	790.48	758.41	733.73	764.22	811.67	752.36	783.91	703.64	727.17	713.96	736.06	752.03	756.63	725.85	788.14	795.57	690.75	806.47	712.1	795.84	725.32
4.6432e+13	0	736.14	717.96	748.99	787.62	754.55	758.86	702.45	813.29	784.94	814.2	741.52	708.71	741.23	695.59	774.34	736.11	740.11	703.09	739.82	762.81	736.26	763.28	735.94	758.13	721.66	727.7	720.6	790.33	758.31	733.54	764.07	809.93	752.16	783.79	703.46	726.97	713.77	735.95	751.9	757.81	725.74	790.02	789.81	690.47	800.89	711.97	796.31	725.05
4.6477e+13	0	735.84	717.81	748.87	787.49	754.37	758.24	702.21	813.76	784.74	806.84	741.42	708.5	741.13	695.51	774.18	736	740	702.93	739.6	762.63	736.14	763.11	735.85	757.97	721.52	727.57	720.49	790.16	758.2	733.35	763.93	806.41	751.96	783.66	703.28	726.78	713.58	735.84	751.78	758.13	725.62	790.35	784.74	690.18	795.76	711.83	794.06	724.76
4.6523e+13	0	735.58	717.66	748.75	787.36	754.2	756.83	701.97	813.23	784.59	801.49	741.32	708.3	741.03	695.43	774.01	735.9	739.88	702.77	739.38	762.45	736.03	762.94	735.75	757.81	721.37	727.43	720.39	790.01	758.1	733.17	763.79	802.93	751.76	783.54	703.1	726.59	713.39	735.73	751.66	757.68	725.51	789.66	780.57	0	791.49	711.7	791.36	724.47
4.6568e+13	0	735.34	717.5	748.64	787.23	754.02	755.18	701.73	812.17	784.48	797.24	741.22	708.09	740.93	695.35	773.85	735.79	739.77	702.61	739.16	762.26	735.91	762.76	735.65	757.65	721.23	727.3	720.29	789.88	757.99	732.98	763.64	799.74	751.55	783.42	702.92	726.4	713.2	735.62	751.54	756.82	725.39	788.47	777.05	0	787.85	711.57	788.69	724.19
4.6614e+13	0	736.73	718.5	749.49	788	754.99	754.41	703.03	810.8	785.38	846.93	742.11	709.26	741.84	696.77	774.73	736.71	740.65	703.69	740.3	763.23	736.81	763.7	736.59	758.56	722.2	728.23	721.32	790.7	758.82	734.02	764.5	806.29	752.61	784.18	704.03	727.47	714.3	736.53	752.39	756.58	726.35	787.34	794.92	691.1	805.4	712.59	790.03	725.62
4.666e+13	0	736.45	718.34	749.37	787.87	754.81	758.18	702.79	812.28	785.2	821.8	742.01	709.05	741.74	696.69	774.57	736.6	740.54	703.53	740.09	763.06	736.7	763.53	736.49	758.4	722.05	728.1	721.21	790.57	758.71	733.84	764.35	811.72	752.42	784.06	703.85	727.28	714.11	736.42	752.27	757.12	726.23	788.98	793.87	690.82	804.88	712.46	796.71	725.35
4.6705e+13	0	736.14	718.19	749.25	787.74	754.64	758.89	702.55	813.69	784.99	811.62	741.91	708.84	741.64	696.61	774.42	736.5	740.43	703.37	739.87	762.88	736.58	763.36	736.4	758.24	721.91	727.96	721.11	790.41	758.61	733.65	764.21	808.94	752.22	783.93	703.67	727.09	713.92	736.31	752.14	758.11	726.12	790.37	788.16	690.54	799.23	712.32	795.8	725.07
4.6751e+13	0	735.85	718.04	749.13	787.61	754.46	757.91	702.32	813.78	784.81	805.07	741.8	708.63	741.55	696.54	774.26	736.39	740.31	703.2	739.65	762.7	736.47	763.19	736.3	758.08	721.77	727.83	721.01	790.24	758.5	733.46	764.07	805.37	752.02	783.81	703.49	726.9	713.73	736.2	752.02	758.14	726	790.3	783.4	690.26	794.4	712.19	793.3	724.78
4.6796e+13	0	735.6	717.89	749.01	787.48	754.29	756.39	702.08	813.05	784.68	800.14	741.7	708.43	741.45	696.46	774.1	736.29	740.2	703.04	739.44	762.51	736.35	763.02	736.2	757.92	721.62	727.7	720.91	790.1	758.4	733.27	763.92	801.98	751.81	783.69	703.31	726.71	713.54	736.09	751.9	757.52	725.88	789.41	779.46	0	790.35	712.06	790.58	724.49
4.6842e+13	0	735.37	717.74	748.89	787.35	754.11	754.71	701.84	811.88	784.57	796.13	741.6	708.22	741.35	696.38	773.93	736.18	740.09	702.88	739.22	762.33	736.24	762.85	736.11	757.76	721.48	727.56	720.8	789.98	758.29	733.08	763.78	798.87	751.61	783.56	703.13	726.52	713.35	735.98	751.78	756.58	725.77	788.13	776.11	0	786.89	711.93	787.95	724.21
4.6887e+13	690.13	736.75	718.72	749.74	788.11	755.07	755.75	703.13	811.06	785.45	834.96	742.49	709.38	742.25	697.77	774.81	737.09	740.96	703.95	740.36	763.3	737.13	763.78	737.03	758.67	722.44	728.49	721.82	790.79	759.11	734.12	764.63	810.38	752.67	784.33	704.23	727.58	714.44	736.88	752.62	756.54	726.72	787.61	796.89	691.18	807.58	712.94	793.75	725.64
4.6933e+13	0	736.46	718.57	749.62	787.98	754.9	758.8	702.89	813	785.26	817.97	742.38	709.18	742.15	697.7	774.66	736.98	740.85	703.79	740.14	763.13	737.01	763.61	736.94	758.51	722.3	728.36	721.72	790.65	759.01	733.94	764.48	811.18	752.47	784.2	704.05	727.39	714.25	736.77	752.5	757.62	726.6	789.71	792.05	690.9	803.12	712.8	796.88	725.37
4.6978e+13	0	736.15	718.42	749.5	787.85	754.72	758.76	702.65	813.95	785.04	809.37	742.28	708.97	742.05	697.62	774.5	736.88	740.74	703.63	739.92	762.95	736.9	763.44	736.84	758.35	722.15	728.22	721.62	790.49	758.9	733.75	764.34	807.9	752.27	784.08	703.87	727.2	714.06	736.66	752.38	758.3	726.48	790.57	786.61	690.62	797.67	712.67	795.15	725.08
4.7024e+13	0	735.87	718.27	749.38	787.72	754.55	757.54	702.42	813.73	784.88	803.46	742.18	708.76	741.95	697.54	774.34	736.77	740.62	703.47	739.71	762.76	736.78	763.27	736.74	758.19	722.01	728.09	721.51	790.32	758.8	733.56	764.2	804.35	752.07	783.95	703.69	727.01	713.87	736.55	752.26	758.08	726.37	790.17	782.14	690.34	793.11	712.54	792.52	724.8
4.707e+13	0	735.63	718.12	749.26	787.59	754.37	755.94	702.18	812.82	784.76	798.87	742.08	708.55	741.86	697.46	774.18	736.67	740.51	703.31	739.49	762.58	736.67	763.1	736.65	758.02	721.87	727.95	721.41	790.19	758.69	733.37	764.05	801.05	751.86	783.83	703.51	726.82	713.68	736.44	752.14	757.33	726.25	789.13	778.41	690.06	789.27	712.41	789.81	724.51
4.7115e+13	690.59	737.02	719.1	750.1	788.35	755.33	754.45	703.46	811.48	785.66	882.78	742.96	709.71	742.75	698.83	775.04	737.57	741.38	704.37	740.62	763.54	737.55	764.02	737.57	758.93	722.82	728.87	722.42	791	759.51	734.41	764.9	798.43	752.92	784.59	704.6	727.88	714.77	737.33	752.97	757.2	727.19	787.99	782.04	691.54	792.93	713.41	786.53	725.93
4.7161e+13	690.43	736.76	718.95	749.98	788.22	755.16	757.24	703.23	811.73	785.51	827.73	742.85	709.51	742.65	698.75	774.89	737.46	741.27	704.21	740.41	763.36	737.44	763.85	737.47	758.77	722.68	728.74	722.32	790.88	759.4	734.22	764.76	811.88	752.72	784.47	704.42	727.69	714.58	737.22	752.85	756.83	727.08	788.33	796.01	691.25	806.89	713.28	795.93	725.66
4.7206e+13	690.27	736.46	718.8	749.87	788.09	754.98	759.1	702.99	813.57	785.3	814.85	742.75	709.3	742.55	698.68	774.74	737.36	741.15	704.05	740.19	763.19	737.32	763.68	737.37	758.61	722.53	728.61	722.21	790.73	759.3	734.03	764.61	810.33	752.53	784.34	704.24	727.5	714.39	737.11	752.73	758.03	726.96	790.26	790.28	690.97	801.37	713.15	796.63	725.39
4.7252e+13	690.11	736.16	718.65	749.75	787.96	754.8	758.52	702.75	814.09	785.1	807.37	742.65	709.09	742.45	698.6	774.58	737.25	741.04	703.89	739.97	763.01	737.21	763.51	737.28	758.45	722.39	728.47	722.11	790.56	759.19	733.84	764.47	806.84	752.33	784.22	704.06	727.31	714.2	737	752.61	758.39	726.85	790.64	785.16	690.7	796.21	713.01	794.43	725.1
4.7297e+13	0	735.89	718.5	749.63	787.83	754.63	757.13	702.51	813.6	784.95	801.97	742.54	708.88	742.35	698.52	774.42	737.15	740.93	703.73	739.76	762.83	737.09	763.34	737.18	758.29	722.25	728.34	722.01	790.41	759.09	733.66	764.32	803.35	752.12	784.09	703.89	727.12	714.01	736.89	752.49	757.96	726.73	789.98	780.96	690.42	791.9	712.88	791.73	724.81
[truncated: 451 more columns]
