# Supplementary material for: Determining the current size and state of subvolcanic magma reservoirs
Source: Nat Commun. 2020 Nov 5;11:5477. doi: 10.1038/s41467-020-19084-2 (PMC7644707; doi:10.1038/s41467-020-19084-2)
Supplement: Supplementary file 5 — Supplementary Data 2 [file 41467_2020_19084_MOESM5_ESM.zip › Supplementary data/Tt15_st_MU_rad5_0.0075.txt]

5.8108e+10	0	0	0	0	0	0	0	0	0	0	0	0	0	0	0	0	0	0	0	0	0	0	0	0	0	0	0	0	0	0	0	0	0	0	0	0	0	0	0	0	0	0	0	0	0	0	0	0	0
1.1622e+11	0	0	0	0	0	0	0	0	0	0	0	0	0	0	0	0	0	0	0	0	0	0	0	0	0	0	0	0	0	0	0	0	0	0	0	0	0	0	0	0	0	0	0	0	0	0	0	0	0
1.7432e+11	0	0	0	0	0	0	0	0	0	0	0	0	0	0	0	0	0	0	0	0	0	0	0	0	0	0	0	0	0	0	0	0	0	0	0	0	0	0	0	0	0	0	0	0	0	0	0	0	0
2.3243e+11	0	0	0	0	0	0	0	0	0	0	0	0	0	0	0	0	0	0	0	0	0	0	0	0	0	0	0	0	0	0	0	0	0	0	0	0	0	0	0	0	0	0	0	0	0	0	0	0	0
2.9054e+11	0	0	0	0	0	0	0	0	0	0	0	0	0	0	0	0	0	0	0	0	0	0	0	0	0	0	0	0	0	0	0	0	0	0	0	0	0	0	0	0	0	0	0	0	0	0	0	0	0
3.4865e+11	0	0	0	0	0	0	0	0	0	0	0	0	0	0	0	0	0	0	0	0	0	0	0	0	0	0	0	0	0	0	0	0	0	0	0	0	0	0	0	0	0	0	0	0	0	0	0	0	0
4.0676e+11	0	0	0	0	0	0	0	0	0	0	0	0	0	0	0	0	0	0	0	0	0	0	0	0	0	0	0	0	0	0	0	0	0	0	0	0	0	0	0	0	0	0	0	0	0	0	0	0	0
4.6486e+11	0	0	0	0	0	0	0	0	0	0	0	0	0	0	0	0	0	0	0	0	0	0	0	0	0	0	0	0	0	0	0	0	0	0	0	0	0	0	0	0	0	0	0	0	0	0	0	0	0
5.2297e+11	0	0	0	0	0	0	0	0	0	0	0	0	0	0	0	0	0	0	0	0	0	0	0	0	0	0	0	0	0	0	0	0	0	0	0	0	0	0	0	0	0	0	0	0	0	0	0	0	0
5.8108e+11	0	0	0	0	0	0	0	0	0	0	0	0	0	0	0	0	0	0	0	0	0	0	0	0	0	0	0	0	0	0	0	0	0	0	0	0	0	0	0	0	0	0	0	0	0	0	0	0	0
6.3919e+11	0	696.39	0	0	0	0	690.02	0	0	0	0	0	696.82	0	0	690.02	696.78	696.93	0	0	0	0	0	0	691.61	0	696.93	0	0	0	0	0	0	0	692.1	0	695.64	0	0	0	0	0	0	0	691.1	0	0	696.86	696.94
6.973e+11	0	0	0	0	0	0	0	0	0	0	0	0	0	0	0	0	0	0	0	0	0	0	0	0	0	0	0	0	0	0	0	0	0	0	0	0	0	0	0	0	0	0	0	0	0	0	0	0	0
7.554e+11	0	0	0	0	0	0	0	0	0	0	0	0	0	0	0	0	0	0	0	0	0	0	0	0	0	0	0	0	0	0	0	0	0	0	0	0	0	0	0	0	0	0	0	0	0	0	0	0	0
8.1351e+11	0	0	0	0	0	0	0	0	0	0	0	0	0	0	0	0	0	0	0	0	0	0	0	0	0	0	0	0	0	0	0	0	0	0	0	0	0	0	0	0	0	0	0	0	0	0	0	0	0
8.7162e+11	0	0	0	0	0	0	0	0	0	0	0	0	0	0	0	0	0	0	0	0	0	0	0	0	0	0	0	0	0	0	0	0	0	0	0	0	0	0	0	0	0	0	0	0	0	0	0	0	0
9.2973e+11	0	0	0	0	0	0	0	0	0	0	0	0	0	0	0	0	0	0	0	0	0	0	0	0	0	0	0	0	0	0	0	0	0	0	0	0	0	0	0	0	0	0	0	0	0	0	0	0	0
9.8784e+11	0	0	0	0	0	0	0	0	0	0	0	0	0	0	0	0	0	0	0	0	0	0	0	0	0	0	0	0	0	0	0	0	0	0	0	0	0	0	0	0	0	0	0	0	0	0	0	0	0
1.0459e+12	0	0	0	0	0	0	0	0	0	0	0	0	0	0	0	0	0	0	0	0	0	0	0	0	0	0	0	0	0	0	0	0	0	0	0	0	0	0	0	0	0	0	0	0	0	0	0	0	0
1.1041e+12	0	0	0	0	0	0	0	0	0	0	0	0	0	0	0	0	0	0	0	0	0	0	0	0	0	0	0	0	0	0	0	0	0	0	0	0	0	0	0	0	0	0	0	0	0	0	0	0	0
1.1622e+12	0	0	0	0	0	0	0	0	0	0	0	0	0	0	0	0	0	0	0	0	0	0	0	0	0	0	0	0	0	0	0	0	0	0	0	0	0	0	0	0	0	0	0	0	0	0	0	0	0
1.2203e+12	0	0	0	0	0	0	0	0	0	0	0	0	0	0	0	0	0	0	0	0	0	0	0	0	0	0	0	0	0	0	0	0	0	0	0	0	0	0	0	0	0	0	0	0	0	0	0	0	0
1.2784e+12	0	0	0	0	0	0	0	0	0	0	0	0	0	0	0	0	0	0	0	0	0	0	0	0	0	0	0	0	0	0	0	0	0	0	0	0	0	0	0	0	0	0	0	0	0	0	0	0	0
1.3365e+12	0	0	0	0	0	0	0	0	0	0	0	0	0	0	0	0	0	0	0	0	0	0	0	0	0	0	0	0	0	0	0	0	0	0	0	0	0	0	0	0	0	0	0	0	0	0	0	0	0
1.3946e+12	0	0	0	0	0	0	0	0	0	0	0	0	0	0	0	0	0	0	0	0	0	0	0	0	0	0	0	0	0	0	0	0	0	0	0	0	0	0	0	0	0	0	0	0	0	0	0	0	0
1.4527e+12	0	0	0	0	0	0	0	0	0	0	0	0	0	0	0	0	0	0	0	0	0	0	0	0	0	0	0	0	0	0	0	0	0	0	0	0	0	0	0	0	0	0	0	0	0	0	0	0	0
1.5108e+12	0	0	0	0	0	0	0	0	0	0	0	0	0	0	0	0	0	0	0	0	0	0	0	0	0	0	0	0	0	0	0	0	0	0	0	0	0	0	0	0	0	0	0	0	0	0	0	0	0
1.5689e+12	0	0	0	0	0	0	0	0	0	0	0	0	0	0	0	0	0	0	0	0	0	0	0	0	0	0	0	0	0	0	0	0	0	0	0	0	0	0	0	0	0	0	0	0	0	0	0	0	0
1.627e+12	0	0	0	0	0	0	0	0	0	0	0	0	0	0	0	0	0	0	0	0	0	0	0	0	0	0	0	0	0	0	0	0	0	0	0	0	0	0	0	0	0	0	0	0	0	0	0	0	0
1.6851e+12	0	0	0	0	0	0	0	0	0	0	0	0	0	0	0	0	0	0	0	0	0	0	0	0	0	0	0	0	0	0	0	0	0	0	0	0	0	0	0	0	0	0	0	0	0	0	0	0	0
1.7432e+12	0	0	0	0	0	0	0	0	0	0	0	0	0	0	0	0	0	0	0	0	0	0	0	0	0	0	0	0	0	0	0	0	0	0	0	0	0	0	0	0	0	0	0	0	0	0	0	0	0
1.8013e+12	0	0	0	0	0	0	0	0	0	0	0	0	0	0	0	0	0	0	0	0	0	0	0	0	0	0	0	0	0	0	0	0	0	0	0	0	0	0	0	0	0	0	0	0	0	0	0	0	0
1.8595e+12	0	0	0	0	0	0	0	0	0	0	0	0	0	0	0	0	0	0	0	0	0	0	0	0	0	0	0	0	0	0	0	0	0	0	0	0	0	0	0	0	0	0	0	0	0	0	0	0	0
1.9176e+12	0	0	0	0	0	0	0	0	0	0	0	0	0	0	0	0	0	0	0	0	0	0	0	0	0	0	0	0	0	0	0	0	0	0	0	0	0	0	0	0	0	0	0	0	0	0	0	0	0
1.9757e+12	0	0	0	0	0	0	0	0	0	0	0	0	0	0	0	0	0	0	0	0	0	0	0	0	0	0	0	0	0	0	0	0	0	0	0	0	0	0	0	0	0	0	0	0	0	0	0	0	0
2.0338e+12	0	0	0	0	0	0	0	0	0	0	0	0	0	0	0	0	0	0	0	0	0	0	0	0	0	0	0	0	0	0	0	0	0	0	0	0	0	0	0	0	0	0	0	0	0	0	0	0	0
2.0919e+12	0	0	0	0	0	0	0	0	0	0	0	0	0	0	0	0	0	0	0	0	0	0	0	0	0	0	0	0	0	0	0	0	0	0	0	0	0	0	0	0	0	0	0	0	0	0	0	0	0
2.15e+12	0	0	0	0	0	0	0	0	0	0	0	0	0	0	0	0	0	0	0	0	0	0	0	0	0	0	0	0	0	0	0	0	0	0	0	0	0	0	0	0	0	0	0	0	0	0	0	0	0
2.2081e+12	0	0	0	0	0	0	0	0	0	0	0	0	0	0	0	0	0	0	0	0	0	0	0	0	0	0	0	0	0	0	0	0	0	0	0	0	0	0	0	0	0	0	0	0	0	0	0	0	0
2.2662e+12	0	0	0	0	0	0	0	0	0	0	0	0	0	0	0	0	0	0	0	0	0	0	0	0	0	0	0	0	0	0	0	0	0	0	0	0	0	0	0	0	0	0	0	0	0	0	0	0	0
2.3243e+12	0	0	0	0	0	0	0	0	0	0	0	0	0	0	0	0	0	0	0	0	0	0	0	0	0	0	0	0	0	0	0	0	0	0	0	0	0	0	0	0	0	0	0	0	0	0	0	0	0
2.3824e+12	0	0	0	0	0	0	0	0	0	0	0	0	0	0	0	0	0	0	0	0	0	0	0	0	0	0	0	0	0	0	0	0	0	0	0	0	0	0	0	0	0	0	0	0	0	0	0	0	0
2.4405e+12	0	0	0	0	0	0	0	0	0	0	0	0	0	0	0	0	0	0	0	0	0	0	0	0	0	0	0	0	0	0	0	0	0	0	0	0	0	0	0	0	0	0	0	0	0	0	0	0	0
2.4986e+12	0	0	0	0	0	0	0	0	0	0	0	0	0	0	0	0	0	0	0	0	0	0	0	0	0	0	0	0	0	0	0	0	0	0	0	0	0	0	0	0	0	0	0	0	0	0	0	0	0
2.5568e+12	0	0	0	0	0	0	0	0	0	0	0	0	0	0	0	0	0	0	0	0	0	0	0	0	0	0	0	0	0	0	0	0	0	0	0	0	0	0	0	0	0	0	0	0	0	0	0	0	0
2.6149e+12	0	0	0	0	0	0	0	0	0	0	0	0	0	0	0	0	0	0	0	0	0	0	0	0	0	0	0	0	0	0	0	0	0	0	0	0	0	0	0	0	0	0	0	0	0	0	0	0	0
2.673e+12	0	0	0	0	0	0	0	0	0	0	0	0	0	0	0	0	0	0	0	0	0	0	0	0	0	0	0	0	0	0	0	0	0	0	0	0	0	0	0	0	0	0	0	0	0	0	0	0	0
2.7311e+12	0	0	0	0	0	0	0	0	0	0	0	0	0	0	0	0	0	0	0	0	0	0	0	0	0	0	0	0	0	0	0	0	0	0	0	0	0	0	0	0	0	0	0	0	0	0	0	0	0
2.7892e+12	0	0	0	0	0	0	0	0	0	0	0	0	0	0	0	0	0	0	0	0	0	0	0	0	0	0	0	0	0	0	0	0	0	0	0	0	0	0	0	0	0	0	0	0	0	0	0	0	0
2.8473e+12	0	727.87	0	0	0	0	709.33	0	0	0	0	0	731.73	0	0	709.33	731.13	734.71	0	0	0	0	0	0	712.87	0	734.44	0	0	0	0	0	0	0	714.01	0	724.24	0	0	0	0	0	0	0	711.71	0	0	732.27	735.16
2.9054e+12	0	0	0	0	0	0	0	0	0	0	0	0	0	0	0	0	0	0	0	0	0	0	0	0	0	0	0	0	0	0	0	0	0	0	0	0	0	0	0	0	0	0	0	0	0	0	0	0	0
2.9635e+12	0	0	0	0	0	0	0	0	0	0	0	0	0	0	0	0	0	0	0	0	0	0	0	0	0	0	0	0	0	0	0	0	0	0	0	0	0	0	0	0	0	0	0	0	0	0	0	0	0
3.0216e+12	0	0	0	0	0	0	0	0	0	0	0	0	0	0	0	0	0	0	0	0	0	0	0	0	0	0	0	0	0	0	0	0	0	0	0	0	0	0	0	0	0	0	0	0	0	0	0	0	0
3.0797e+12	0	0	0	0	0	0	0	0	0	0	0	0	0	0	0	0	0	0	0	0	0	0	0	0	0	0	0	0	0	0	0	0	0	0	0	0	0	0	0	0	0	0	0	0	0	0	0	0	0
3.1378e+12	0	0	0	0	0	0	0	0	0	0	0	0	0	0	0	0	0	0	0	0	0	0	0	0	0	0	0	0	0	0	0	0	0	0	0	0	0	0	0	0	0	0	0	0	0	0	0	0	0
3.1959e+12	0	0	0	0	0	0	0	0	0	0	0	0	0	0	0	0	0	0	0	0	0	0	0	0	0	0	0	0	0	0	0	0	0	0	0	0	0	0	0	0	0	0	0	0	0	0	0	0	0
3.2541e+12	0	0	0	0	0	0	0	0	0	0	0	0	0	0	0	0	0	0	0	0	0	0	0	0	0	0	0	0	0	0	0	0	0	0	0	0	0	0	0	0	0	0	0	0	0	0	0	0	0
3.3122e+12	0	0	0	0	0	0	0	0	0	0	0	0	0	0	0	0	0	0	0	0	0	0	0	0	0	0	0	0	0	0	0	0	0	0	0	0	0	0	0	0	0	0	0	0	0	0	0	0	0
3.3703e+12	0	0	0	0	0	0	0	0	0	0	0	0	0	0	0	0	0	0	0	0	0	0	0	0	0	0	0	0	0	0	0	0	0	0	0	0	0	0	0	0	0	0	0	0	0	0	0	0	0
3.4284e+12	0	0	0	0	0	0	0	0	0	0	0	0	0	0	0	0	0	0	0	0	0	0	0	0	0	0	0	0	0	0	0	0	0	0	0	0	0	0	0	0	0	0	0	0	0	0	0	0	0
3.4865e+12	0	692.64	0	0	0	0	0	0	0	0	0	0	696.94	0	0	0	696.25	700.45	0	0	0	0	0	0	0	0	700.12	0	0	0	0	0	0	0	0	0	688.72	0	0	0	0	0	0	0	0	0	0	697.55	701.02
3.5446e+12	0	0	0	0	0	0	0	0	0	0	0	0	0	0	0	0	0	0	0	0	0	0	0	0	0	0	0	0	0	0	0	0	0	0	0	0	0	0	0	0	0	0	0	0	0	0	0	0	0
3.6027e+12	0	0	0	0	0	0	0	0	0	0	0	0	0	0	0	0	0	0	0	0	0	0	0	0	0	0	0	0	0	0	0	0	0	0	0	0	0	0	0	0	0	0	0	0	0	0	0	0	0
3.6608e+12	0	0	0	0	0	0	0	0	0	0	0	0	0	0	0	0	0	0	0	0	0	0	0	0	0	0	0	0	0	0	0	0	0	0	0	0	0	0	0	0	0	0	0	0	0	0	0	0	0
3.7189e+12	0	0	0	0	0	0	0	0	0	0	0	0	0	0	0	0	0	0	0	0	0	0	0	0	0	0	0	0	0	0	0	0	0	0	0	0	0	0	0	0	0	0	0	0	0	0	0	0	0
3.777e+12	0	0	0	0	0	0	0	0	0	0	0	0	0	0	0	0	0	0	0	0	0	0	0	0	0	0	0	0	0	0	0	0	0	0	0	0	0	0	0	0	0	0	0	0	0	0	0	0	0
3.8351e+12	0	0	0	0	0	0	0	0	0	0	0	0	0	0	0	0	0	0	0	0	0	0	0	0	0	0	0	0	0	0	0	0	0	0	0	0	0	0	0	0	0	0	0	0	0	0	0	0	0
3.8932e+12	0	0	0	0	0	0	0	0	0	0	0	0	0	0	0	0	0	0	0	0	0	0	0	0	0	0	0	0	0	0	0	0	0	0	0	0	0	0	0	0	0	0	0	0	0	0	0	0	0
3.9513e+12	0	0	0	0	0	0	0	0	0	0	0	0	0	0	0	0	0	0	0	0	0	0	0	0	0	0	0	0	0	0	0	0	0	0	0	0	0	0	0	0	0	0	0	0	0	0	0	0	0
4.0095e+12	0	0	0	0	0	0	0	0	0	0	0	0	0	0	0	0	0	0	0	0	0	0	0	0	0	0	0	0	0	0	0	0	0	0	0	0	0	0	0	0	0	0	0	0	0	0	0	0	0
4.0676e+12	0	0	0	0	0	0	0	0	0	0	0	0	0	0	0	0	0	0	0	0	0	0	0	0	0	0	0	0	0	0	0	0	0	0	0	0	0	0	0	0	0	0	0	0	0	0	0	0	0
4.1257e+12	0	0	0	0	0	0	0	0	0	0	0	0	0	0	0	0	0	0	0	0	0	0	0	0	0	0	0	0	0	0	0	0	0	0	0	0	0	0	0	0	0	0	0	0	0	0	0	0	0
4.1838e+12	0	0	0	0	0	0	0	0	0	0	0	0	0	0	0	0	0	0	0	0	0	0	0	0	0	0	0	0	0	0	0	0	0	0	0	0	0	0	0	0	0	0	0	0	0	0	0	0	0
4.2419e+12	0	0	0	0	0	0	0	0	0	0	0	0	0	0	0	0	0	0	0	0	0	0	0	0	0	0	0	0	0	0	0	0	0	0	0	0	0	0	0	0	0	0	0	0	0	0	0	0	0
4.3e+12	0	0	0	0	0	0	0	0	0	0	0	0	0	0	0	0	0	0	0	0	0	0	0	0	0	0	0	0	0	0	0	0	0	0	0	0	0	0	0	0	0	0	0	0	0	0	0	0	0
4.3581e+12	0	0	0	0	0	0	0	0	0	0	0	0	0	0	0	0	0	0	0	0	0	0	0	0	0	0	0	0	0	0	0	0	0	0	0	0	0	0	0	0	0	0	0	0	0	0	0	0	0
4.4162e+12	0	0	0	0	0	0	0	0	0	0	0	0	0	0	0	0	0	0	0	0	0	0	0	0	0	0	0	0	0	0	0	0	0	0	0	0	0	0	0	0	0	0	0	0	0	0	0	0	0
4.4743e+12	0	0	0	0	0	0	0	0	0	0	0	0	0	0	0	0	0	0	0	0	0	0	0	0	0	0	0	0	0	0	0	0	0	0	0	0	0	0	0	0	0	0	0	0	0	0	0	0	0
4.5324e+12	0	0	0	0	0	0	0	0	0	0	0	0	0	0	0	0	0	0	0	0	0	0	0	0	0	0	0	0	0	0	0	0	0	0	0	0	0	0	0	0	0	0	0	0	0	0	0	0	0
4.5905e+12	0	0	0	0	0	0	0	0	0	0	0	0	0	0	0	0	0	0	0	0	0	0	0	0	0	0	0	0	0	0	0	0	0	0	0	0	0	0	0	0	0	0	0	0	0	0	0	0	0
4.6486e+12	0	0	0	0	0	0	0	0	0	0	0	0	0	0	0	0	0	0	0	0	0	0	0	0	0	0	0	0	0	0	0	0	0	0	0	0	0	0	0	0	0	0	0	0	0	0	0	0	0
4.7068e+12	0	0	0	0	0	0	0	0	0	0	0	0	0	0	0	0	0	0	0	0	0	0	0	0	0	0	0	0	0	0	0	0	0	0	0	0	0	0	0	0	0	0	0	0	0	0	0	0	0
4.7649e+12	0	0	0	0	0	0	0	0	0	0	0	0	0	0	0	0	0	0	0	0	0	0	0	0	0	0	0	0	0	0	0	0	0	0	0	0	0	0	0	0	0	0	0	0	0	0	0	0	0
4.823e+12	0	0	0	0	0	0	0	0	0	0	0	0	0	0	0	0	0	0	0	0	0	0	0	0	0	0	0	0	0	0	0	0	0	0	0	0	0	0	0	0	0	0	0	0	0	0	0	0	0
4.8811e+12	0	0	0	0	0	0	0	0	0	0	0	0	0	0	0	0	0	0	0	0	0	0	0	0	0	0	0	0	0	0	0	0	0	0	0	0	0	0	0	0	0	0	0	0	0	0	0	0	0
4.9392e+12	0	0	0	0	0	0	0	0	0	0	0	0	0	0	0	0	0	0	0	0	0	0	0	0	0	0	0	0	0	0	0	0	0	0	0	0	0	0	0	0	0	0	0	0	0	0	0	0	0
4.9973e+12	0	0	0	0	0	0	0	0	0	0	0	0	0	0	0	0	0	0	0	0	0	0	0	0	0	0	0	0	0	0	0	0	0	0	0	0	0	0	0	0	0	0	0	0	0	0	0	0	0
5.0554e+12	0	750.67	0	0	0	0	723.45	0	0	0	0	0	757.97	0	0	723.45	756.74	764.9	0	0	0	0	0	0	728.22	0	764.2	0	0	0	0	0	0	0	729.78	0	744.67	0	0	0	0	0	0	0	726.64	0	0	759.1	766.15
5.1135e+12	0	0	0	0	0	0	0	0	0	0	0	0	0	0	0	0	0	0	0	0	0	0	0	0	0	0	0	0	0	0	0	0	0	0	0	0	0	0	0	0	0	0	0	0	0	0	0	0	0
5.1716e+12	0	0	0	0	0	0	0	0	0	0	0	0	0	0	0	0	0	0	0	0	0	0	0	0	0	0	0	0	0	0	0	0	0	0	0	0	0	0	0	0	0	0	0	0	0	0	0	0	0
5.2297e+12	0	0	0	0	0	0	0	0	0	0	0	0	0	0	0	0	0	0	0	0	0	0	0	0	0	0	0	0	0	0	0	0	0	0	0	0	0	0	0	0	0	0	0	0	0	0	0	0	0
5.2878e+12	0	0	0	0	0	0	0	0	0	0	0	0	0	0	0	0	0	0	0	0	0	0	0	0	0	0	0	0	0	0	0	0	0	0	0	0	0	0	0	0	0	0	0	0	0	0	0	0	0
5.3459e+12	0	0	0	0	0	0	0	0	0	0	0	0	0	0	0	0	0	0	0	0	0	0	0	0	0	0	0	0	0	0	0	0	0	0	0	0	0	0	0	0	0	0	0	0	0	0	0	0	0
5.404e+12	0	0	0	0	0	0	0	0	0	0	0	0	0	0	0	0	0	0	0	0	0	0	0	0	0	0	0	0	0	0	0	0	0	0	0	0	0	0	0	0	0	0	0	0	0	0	0	0	0
5.4622e+12	0	0	0	0	0	0	0	0	0	0	0	0	0	0	0	0	0	0	0	0	0	0	0	0	0	0	0	0	0	0	0	0	0	0	0	0	0	0	0	0	0	0	0	0	0	0	0	0	0
5.5203e+12	0	0	0	0	0	0	0	0	0	0	0	0	0	0	0	0	0	0	0	0	0	0	0	0	0	0	0	0	0	0	0	0	0	0	0	0	0	0	0	0	0	0	0	0	0	0	0	0	0
5.5784e+12	0	0	0	0	0	0	0	0	0	0	0	0	0	0	0	0	0	0	0	0	0	0	0	0	0	0	0	0	0	0	0	0	0	0	0	0	0	0	0	0	0	0	0	0	0	0	0	0	0
5.6365e+12	0	0	0	0	0	0	0	0	0	0	0	0	0	0	0	0	0	0	0	0	0	0	0	0	0	0	0	0	0	0	0	0	0	0	0	0	0	0	0	0	0	0	0	0	0	0	0	0	0
5.6946e+12	0	707.49	0	0	0	0	0	0	0	0	0	0	714.09	0	0	0	712.98	720.54	0	0	0	0	0	0	0	0	720.29	0	0	0	0	0	0	0	688.37	0	702.03	0	0	0	0	0	0	0	0	0	0	715.11	722.27
5.7527e+12	0	0	0	0	0	0	0	0	0	0	0	0	0	0	0	0	0	0	0	0	0	0	0	0	0	0	0	0	0	0	0	0	0	0	0	0	0	0	0	0	0	0	0	0	0	0	0	0	0
5.8108e+12	0	0	0	0	0	0	0	0	0	0	0	0	0	0	0	0	0	0	0	0	0	0	0	0	0	0	0	0	0	0	0	0	0	0	0	0	0	0	0	0	0	0	0	0	0	0	0	0	0
5.8689e+12	0	0	0	0	0	0	0	0	0	0	0	0	0	0	0	0	0	0	0	0	0	0	0	0	0	0	0	0	0	0	0	0	0	0	0	0	0	0	0	0	0	0	0	0	0	0	0	0	0
5.927e+12	0	0	0	0	0	0	0	0	0	0	0	0	0	0	0	0	0	0	0	0	0	0	0	0	0	0	0	0	0	0	0	0	0	0	0	0	0	0	0	0	0	0	0	0	0	0	0	0	0
5.9851e+12	0	0	0	0	0	0	0	0	0	0	0	0	0	0	0	0	0	0	0	0	0	0	0	0	0	0	0	0	0	0	0	0	0	0	0	0	0	0	0	0	0	0	0	0	0	0	0	0	0
6.0432e+12	0	0	0	0	0	0	0	0	0	0	0	0	0	0	0	0	0	0	0	0	0	0	0	0	0	0	0	0	0	0	0	0	0	0	0	0	0	0	0	0	0	0	0	0	0	0	0	0	0
6.1013e+12	0	0	0	0	0	0	0	0	0	0	0	0	0	0	0	0	0	0	0	0	0	0	0	0	0	0	0	0	0	0	0	0	0	0	0	0	0	0	0	0	0	0	0	0	0	0	0	0	0
6.1595e+12	0	0	0	0	0	0	0	0	0	0	0	0	0	0	0	0	0	0	0	0	0	0	0	0	0	0	0	0	0	0	0	0	0	0	0	0	0	0	0	0	0	0	0	0	0	0	0	0	0
6.2176e+12	0	0	0	0	0	0	0	0	0	0	0	0	0	0	0	0	0	0	0	0	0	0	0	0	0	0	0	0	0	0	0	0	0	0	0	0	0	0	0	0	0	0	0	0	0	0	0	0	0
6.2757e+12	0	0	0	0	0	0	0	0	0	0	0	0	0	0	0	0	0	0	0	0	0	0	0	0	0	0	0	0	0	0	0	0	0	0	0	0	0	0	0	0	0	0	0	0	0	0	0	0	0
6.3338e+12	0	691.4	0	0	690.29	0	0	0	0	0	0	0	698.6	0	0	0	697.34	707.95	0	0	0	0	0	0	0	0	706.74	0	0	0	0	0	0	0	0	0	0	0	0	0	0	0	0	0	0	0	0	699.9	707.9
6.3919e+12	0	0	0	0	0	0	0	0	0	0	0	0	0	0	0	0	0	0	0	0	0	0	0	0	0	0	0	0	0	0	0	0	0	0	0	0	0	0	0	0	0	0	0	0	0	0	0	0	0
6.45e+12	0	0	0	0	0	0	0	0	0	0	0	0	0	0	0	0	0	0	0	0	0	0	0	0	0	0	0	0	0	0	0	0	0	0	0	0	0	0	0	0	0	0	0	0	0	0	0	0	0
6.5081e+12	0	0	0	0	0	0	0	0	0	0	0	0	0	0	0	0	0	0	0	0	0	0	0	0	0	0	0	0	0	0	0	0	0	0	0	0	0	0	0	0	0	0	0	0	0	0	0	0	0
6.5662e+12	0	0	0	0	0	0	0	0	0	0	0	0	0	0	0	0	0	0	0	0	0	0	0	0	0	0	0	0	0	0	0	0	0	0	0	0	0	0	0	0	0	0	0	0	0	0	0	0	0
6.6243e+12	0	0	0	0	0	0	0	0	0	0	0	0	0	0	0	0	0	0	0	0	0	0	0	0	0	0	0	0	0	0	0	0	0	0	0	0	0	0	0	0	0	0	0	0	0	0	0	0	0
6.6824e+12	0	0	0	0	0	0	0	0	0	0	0	0	0	0	0	0	0	0	0	0	0	0	0	0	0	0	0	0	0	0	0	0	0	0	0	0	0	0	0	0	0	0	0	0	0	0	0	0	0
6.7405e+12	0	0	0	0	0	0	0	0	0	0	0	0	0	0	0	0	0	0	0	0	0	0	0	0	0	0	0	0	0	0	0	0	0	0	0	0	0	0	0	0	0	0	0	0	0	0	0	0	0
6.7986e+12	0	0	0	0	0	0	0	0	0	0	0	0	0	0	0	0	0	0	0	0	0	0	0	0	0	0	0	0	0	0	0	0	0	0	0	0	0	0	0	0	0	0	0	0	0	0	0	0	0
6.8567e+12	0	0	0	0	0	0	0	0	0	0	0	0	0	0	0	0	0	0	0	0	0	0	0	0	0	0	0	0	0	0	0	0	0	0	0	0	0	0	0	0	0	0	0	0	0	0	0	0	0
6.9149e+12	0	0	0	0	0	0	0	0	0	0	0	0	0	0	0	0	0	0	0	0	0	0	0	0	0	0	0	0	0	0	0	0	0	0	0	0	0	0	0	0	0	0	0	0	0	0	0	0	0
6.973e+12	0	0	0	0	690.27	0	0	0	0	0	0	0	690.79	0	0	0	0	700.66	0	0	0	0	0	0	0	0	700.21	0	0	0	0	0	0	0	0	0	0	0	0	0	0	0	0	0	0	0	0	692.25	701.64
7.0311e+12	0	0	0	0	0	0	0	0	0	0	0	0	0	0	0	0	0	0	0	0	0	0	0	0	0	0	0	0	0	0	0	0	0	0	0	0	0	0	0	0	0	0	0	0	0	0	0	0	0
7.0892e+12	0	0	0	0	0	0	0	0	0	0	0	0	0	0	0	0	0	0	0	0	0	0	0	0	0	0	0	0	0	0	0	0	0	0	0	0	0	0	0	0	0	0	0	0	0	0	0	0	0
7.1473e+12	0	0	0	0	0	0	0	0	0	0	0	0	0	0	0	0	0	0	0	0	0	0	0	0	0	0	0	0	0	0	0	0	0	0	0	0	0	0	0	0	0	0	0	0	0	0	0	0	0
7.2054e+12	0	0	0	0	0	0	0	0	0	0	0	0	0	0	0	0	0	0	0	0	0	0	0	0	0	0	0	0	0	0	0	0	0	0	0	0	0	0	0	0	0	0	0	0	0	0	0	0	0
7.2635e+12	0	771.49	0	0	698.77	0	736.07	0	0	0	0	0	781.96	0	0	736.07	780.43	790.4	0	700.14	0	0	0	0	741.86	0	789.15	0	0	0	0	0	0	0	743.78	0	763.06	0	0	0	0	0	0	0	739.93	0	0	783.58	792.53
7.3216e+12	0	0	0	0	0	0	0	0	0	0	0	0	0	0	0	0	0	0	0	0	0	0	0	0	0	0	0	0	0	0	0	0	0	0	0	0	0	0	0	0	0	0	0	0	0	0	0	0	0
7.3797e+12	0	0	0	0	0	0	0	0	0	0	0	0	0	0	0	0	0	0	0	0	0	0	0	0	0	0	0	0	0	0	0	0	0	0	0	0	0	0	0	0	0	0	0	0	0	0	0	0	0
7.4378e+12	0	0	0	0	0	0	0	0	0	0	0	0	0	0	0	0	0	0	0	0	0	0	0	0	0	0	0	0	0	0	0	0	0	0	0	0	0	0	0	0	0	0	0	0	0	0	0	0	0
7.4959e+12	0	0	0	0	0	0	0	0	0	0	0	0	0	0	0	0	0	0	0	0	0	0	0	0	0	0	0	0	0	0	0	0	0	0	0	0	0	0	0	0	0	0	0	0	0	0	0	0	0
7.554e+12	0	0	0	0	0	0	0	0	0	0	0	0	0	0	0	0	0	0	0	0	0	0	0	0	0	0	0	0	0	0	0	0	0	0	0	0	0	0	0	0	0	0	0	0	0	0	0	0	0
7.6122e+12	0	0	0	0	689.89	0	0	0	0	0	0	0	0	0	0	0	0	696.64	0	0	0	0	0	0	0	0	696.25	0	0	0	0	0	0	0	0	0	0	0	0	0	0	0	0	0	0	0	0	0	699.04
7.6703e+12	0	0	0	0	0	0	0	0	0	0	0	0	0	0	0	0	0	0	0	0	0	0	0	0	0	0	0	0	0	0	0	0	0	0	0	0	0	0	0	0	0	0	0	0	0	0	0	0	0
7.7284e+12	0	0	0	0	0	0	0	0	0	0	0	0	0	0	0	0	0	0	0	0	0	0	0	0	0	0	0	0	0	0	0	0	0	0	0	0	0	0	0	0	0	0	0	0	0	0	0	0	0
7.7865e+12	0	0	0	0	0	0	0	0	0	0	0	0	0	0	0	0	0	0	0	0	0	0	0	0	0	0	0	0	0	0	0	0	0	0	0	0	0	0	0	0	0	0	0	0	0	0	0	0	0
7.8446e+12	0	0	0	0	0	0	0	0	0	0	0	0	0	0	0	0	0	0	0	0	0	0	0	0	0	0	0	0	0	0	0	0	0	0	0	0	0	0	0	0	0	0	0	0	0	0	0	0	0
7.9027e+12	0	719.09	0	0	703.25	0	689.5	0	0	0	0	0	726.61	0	0	689.5	726.19	732.32	0	700.46	0	0	0	0	694.63	0	731.37	0	0	0	0	0	0	0	696.27	0	712.27	0	0	0	0	0	0	0	692.97	0	0	727.8	732.56
7.9608e+12	0	0	0	0	0	0	0	0	0	0	0	0	0	0	0	0	0	0	0	0	0	0	0	0	0	0	0	0	0	0	0	0	0	0	0	0	0	0	0	0	0	0	0	0	0	0	0	0	0
8.0189e+12	0	0	0	0	0	0	0	0	0	0	0	0	0	0	0	0	0	0	0	0	0	0	0	0	0	0	0	0	0	0	0	0	0	0	0	0	0	0	0	0	0	0	0	0	0	0	0	0	0
8.077e+12	0	0	0	0	0	0	0	0	0	0	0	0	0	0	0	0	0	0	0	0	0	0	0	0	0	0	0	0	0	0	0	0	0	0	0	0	0	0	0	0	0	0	0	0	0	0	0	0	0
8.1351e+12	0	0	0	0	0	0	0	0	0	0	0	0	0	0	0	0	0	0	0	0	0	0	0	0	0	0	0	0	0	0	0	0	0	0	0	0	0	0	0	0	0	0	0	0	0	0	0	0	0
8.1932e+12	0	0	0	0	0	0	0	0	0	0	0	0	0	0	0	0	0	0	0	0	0	0	0	0	0	0	0	0	0	0	0	0	0	0	0	0	0	0	0	0	0	0	0	0	0	0	0	0	0
8.2513e+12	0	0	0	0	0	0	0	0	0	0	0	0	0	0	0	0	0	694.85	0	0	0	0	0	0	0	0	693.42	0	0	0	0	0	0	0	0	0	0	0	0	0	0	0	0	0	0	0	0	0	695.72
8.3094e+12	0	0	0	0	0	0	0	0	0	0	0	0	0	0	0	0	0	0	0	0	0	0	0	0	0	0	0	0	0	0	0	0	0	0	0	0	0	0	0	0	0	0	0	0	0	0	0	0	0
8.3676e+12	0	0	0	0	0	0	0	0	0	0	0	0	0	0	0	0	0	0	0	0	0	0	0	0	0	0	0	0	0	0	0	0	0	0	0	0	0	0	0	0	0	0	0	0	0	0	0	0	0
8.4257e+12	0	0	0	0	0	0	0	0	0	0	0	0	0	0	0	0	0	0	0	0	0	0	0	0	0	0	0	0	0	0	0	0	0	0	0	0	0	0	0	0	0	0	0	0	0	0	0	0	0
8.4838e+12	0	0	0	0	0	0	0	0	0	0	0	0	0	0	0	0	0	0	0	0	0	0	0	0	0	0	0	0	0	0	0	0	0	0	0	0	0	0	0	0	0	0	0	0	0	0	0	0	0
8.5419e+12	0	701.93	0	0	701.35	0	0	0	0	0	0	0	711.73	0	0	0	710.46	716.76	0	698.25	0	0	0	0	0	0	716.71	0	0	0	0	0	0	0	0	0	694.37	0	0	0	0	0	0	0	0	0	0	712.32	718.33
8.6e+12	0	0	0	0	0	0	0	0	0	0	0	0	0	0	0	0	0	0	0	0	0	0	0	0	0	0	0	0	0	0	0	0	0	0	0	0	0	0	0	0	0	0	0	0	0	0	0	0	0
8.6581e+12	0	0	0	0	0	0	0	0	0	0	0	0	0	0	0	0	0	0	0	0	0	0	0	0	0	0	0	0	0	0	0	0	0	0	0	0	0	0	0	0	0	0	0	0	0	0	0	0	0
8.7162e+12	0	0	0	0	0	0	0	0	0	0	0	0	0	0	0	0	0	0	0	0	0	0	0	0	0	0	0	0	0	0	0	0	0	0	0	0	0	0	0	0	0	0	0	0	0	0	0	0	0
8.7743e+12	0	0	0	0	0	0	0	0	0	0	0	0	0	0	0	0	0	0	0	0	0	0	0	0	0	0	0	0	0	0	0	0	0	0	0	0	0	0	0	0	0	0	0	0	0	0	0	0	0
8.8324e+12	0	0	0	0	0	0	0	0	0	0	0	0	0	0	0	0	0	0	0	0	0	0	0	0	0	0	0	0	0	0	0	0	0	0	0	0	0	0	0	0	0	0	0	0	0	0	0	0	0
8.8905e+12	0	0	0	0	690.98	0	0	0	0	0	0	0	0	0	0	0	0	693.77	0	0	0	0	0	0	0	0	692.24	0	0	0	0	0	0	0	0	0	0	0	0	0	0	0	0	0	0	0	0	0	696.86
8.9486e+12	0	0	0	0	0	0	0	0	0	0	0	0	0	0	0	0	0	0	0	0	0	0	0	0	0	0	0	0	0	0	0	0	0	0	0	0	0	0	0	0	0	0	0	0	0	0	0	0	0
9.0067e+12	0	0	0	0	0	0	0	0	0	0	0	0	0	0	0	0	0	0	0	0	0	0	0	0	0	0	0	0	0	0	0	0	0	0	0	0	0	0	0	0	0	0	0	0	0	0	0	0	0
9.0649e+12	0	0	0	0	0	0	0	0	0	0	0	0	0	0	0	0	0	0	0	0	0	0	0	0	0	0	0	0	0	0	0	0	0	0	0	0	0	0	0	0	0	0	0	0	0	0	0	0	0
9.123e+12	0	0	0	0	0	0	0	0	0	0	0	0	0	0	0	0	0	0	0	0	0	0	0	0	0	0	0	0	0	0	0	0	0	0	0	0	0	0	0	0	0	0	0	0	0	0	0	0	0
9.1811e+12	0	692.39	0	0	701.3	0	0	0	0	0	0	0	703.65	0	0	0	701.86	711.09	0	698.61	0	0	0	0	0	0	710.06	0	0	0	0	0	0	0	0	0	0	0	0	0	0	0	0	0	0	0	0	704.92	711.68
9.2392e+12	0	0	0	0	0	0	0	0	0	0	0	0	0	0	0	0	0	0	0	0	0	0	0	0	0	0	0	0	0	0	0	0	0	0	0	0	0	0	0	0	0	0	0	0	0	0	0	0	0
9.2973e+12	0	0	0	0	0	0	0	0	0	0	0	0	0	0	0	0	0	0	0	0	0	0	0	0	0	0	0	0	0	0	0	0	0	0	0	0	0	0	0	0	0	0	0	0	0	0	0	0	0
9.3554e+12	0	0	0	0	0	0	0	0	0	0	0	0	0	0	0	0	0	0	0	0	0	0	0	0	0	0	0	0	0	0	0	0	0	0	0	0	0	0	0	0	0	0	0	0	0	0	0	0	0
9.4135e+12	0	0	0	0	0	0	0	0	0	0	0	0	0	0	0	0	0	0	0	0	0	0	0	0	0	0	0	0	0	0	0	0	0	0	0	0	0	0	0	0	0	0	0	0	0	0	0	0	0
9.4716e+12	0	792.97	0	0	705.4	0	749.03	0	0	0	0	0	804.11	691.68	0	749.03	802.49	813.89	0	708.76	0	0	0	0	755.9	0	812.53	0	0	0	0	0	0	0	758.22	0	782.31	0	0	0	0	0	0	0	753.6	0	0	806.22	814.55
9.5297e+12	0	0	0	0	690.85	0	0	0	0	0	0	0	0	0	0	0	0	693.27	0	0	0	0	0	0	0	0	692.23	0	0	0	0	0	0	0	0	0	0	0	0	0	0	0	0	0	0	0	0	0	694.19
9.5878e+12	0	0	0	0	0	0	0	0	0	0	0	0	0	0	0	0	0	0	0	0	0	0	0	0	0	0	0	0	0	0	0	0	0	0	0	0	0	0	0	0	0	0	0	0	0	0	0	0	0
9.6459e+12	0	0	0	0	0	0	0	0	0	0	0	0	0	0	0	0	0	0	0	0	0	0	0	0	0	0	0	0	0	0	0	0	0	0	0	0	0	0	0	0	0	0	0	0	0	0	0	0	0
9.704e+12	0	0	0	0	0	0	0	0	0	0	0	0	0	0	0	0	0	0	0	0	0	0	0	0	0	0	0	0	0	0	0	0	0	0	0	0	0	0	0	0	0	0	0	0	0	0	0	0	0
9.7622e+12	0	0	0	0	0	0	0	0	0	0	0	0	0	0	0	0	0	0	0	0	0	0	0	0	0	0	0	0	0	0	0	0	0	0	0	0	0	0	0	0	0	0	0	0	0	0	0	0	0
9.8203e+12	0	0	0	0	699.65	0	0	0	0	0	0	0	698.7	0	0	0	696.99	706.44	0	697.49	0	0	0	0	0	0	705.77	0	0	0	0	0	0	0	0	0	0	0	0	0	0	0	0	0	0	0	0	700.16	707.67
9.8784e+12	0	0	0	0	0	0	0	0	0	0	0	0	0	0	0	0	0	0	0	0	0	0	0	0	0	0	0	0	0	0	0	0	0	0	0	0	0	0	0	0	0	0	0	0	0	0	0	0	0
9.9365e+12	0	0	0	0	0	0	0	0	0	0	0	0	0	0	0	0	0	0	0	0	0	0	0	0	0	0	0	0	0	0	0	0	0	0	0	0	0	0	0	0	0	0	0	0	0	0	0	0	0
9.9946e+12	0	0	0	0	0	0	0	0	0	0	0	0	0	0	0	0	0	0	0	0	0	0	0	0	0	0	0	0	0	0	0	0	0	0	0	0	0	0	0	0	0	0	0	0	0	0	0	0	0
1.0053e+13	0	0	0	0	0	0	0	0	0	0	0	0	0	0	0	0	0	0	0	0	0	0	0	0	0	0	0	0	0	0	0	0	0	0	0	0	0	0	0	0	0	0	0	0	0	0	0	0	0
1.0111e+13	0	728.54	0	0	712.66	0	695.58	0	0	0	0	0	733.61	691.33	0	695.58	732.9	739.27	0	708.06	0	0	0	0	701.16	0	738.54	0	0	0	0	0	0	0	702.96	0	721.08	0	0	0	0	0	0	0	699.34	0	0	734.96	741.84
1.0169e+13	0	0	0	0	691.39	0	0	0	0	0	0	0	0	0	0	0	0	692.36	0	0	0	0	0	0	0	0	691.37	0	0	0	0	0	0	0	0	0	0	0	0	0	0	0	0	0	0	0	0	0	695.61
1.0227e+13	0	0	0	0	0	0	0	0	0	0	0	0	0	0	0	0	0	0	0	0	0	0	0	0	0	0	0	0	0	0	0	0	0	0	0	0	0	0	0	0	0	0	0	0	0	0	0	0	0
1.0285e+13	0	0	0	0	0	0	0	0	0	0	0	0	0	0	0	0	0	0	0	0	0	0	0	0	0	0	0	0	0	0	0	0	0	0	0	0	0	0	0	0	0	0	0	0	0	0	0	0	0
1.0343e+13	0	0	0	0	0	0	0	0	0	0	0	0	0	0	0	0	0	0	0	0	0	0	0	0	0	0	0	0	0	0	0	0	0	0	0	0	0	0	0	0	0	0	0	0	0	0	0	0	0
1.0401e+13	0	0	0	0	0	0	0	0	0	0	0	0	0	0	0	0	0	0	0	0	0	0	0	0	0	0	0	0	0	0	0	0	0	0	0	0	0	0	0	0	0	0	0	0	0	0	0	0	0
1.0459e+13	0	0	0	0	700.37	0	0	0	0	0	0	0	695.05	0	0	0	693.05	704.39	0	696.77	0	0	0	0	0	0	702.97	0	0	0	0	0	0	0	0	0	0	0	0	0	0	0	0	0	0	0	0	696.65	707.11
1.0518e+13	0	0	0	0	0	0	0	0	0	0	0	0	0	0	0	0	0	0	0	0	0	0	0	0	0	0	0	0	0	0	0	0	0	0	0	0	0	0	0	0	0	0	0	0	0	0	0	0	0
1.0576e+13	0	0	0	0	0	0	0	0	0	0	0	0	0	0	0	0	0	0	0	0	0	0	0	0	0	0	0	0	0	0	0	0	0	0	0	0	0	0	0	0	0	0	0	0	0	0	0	0	0
1.0634e+13	0	0	0	0	0	0	0	0	0	0	0	0	0	0	0	0	0	0	0	0	0	0	0	0	0	0	0	0	0	0	0	0	0	0	0	0	0	0	0	0	0	0	0	0	0	0	0	0	0
1.0692e+13	0	0	0	0	0	0	0	0	0	0	0	0	0	0	0	0	0	0	0	0	0	0	0	0	0	0	0	0	0	0	0	0	0	0	0	0	0	0	0	0	0	0	0	0	0	0	0	0	0
1.075e+13	0	711.15	0	0	713.41	0	0	0	0	0	0	0	717.52	0	0	0	716.39	725.57	0	708.38	0	0	0	0	0	0	723.97	0	0	0	0	0	0	0	0	0	701.86	0	0	0	0	0	0	0	0	0	0	718.49	725.55
1.0808e+13	0	0	0	0	693.25	0	0	0	0	0	0	0	0	0	0	0	0	693.99	0	0	0	0	0	0	0	0	692.04	0	0	0	0	0	0	0	0	0	0	0	0	0	0	0	0	0	0	0	0	0	695.47
1.0866e+13	0	0	0	0	0	0	0	0	0	0	0	0	0	0	0	0	0	0	0	0	0	0	0	0	0	0	0	0	0	0	0	0	0	0	0	0	0	0	0	0	0	0	0	0	0	0	0	0	0
1.0924e+13	0	0	0	0	0	0	0	0	0	0	0	0	0	0	0	0	0	0	0	0	0	0	0	0	0	0	0	0	0	0	0	0	0	0	0	0	0	0	0	0	0	0	0	0	0	0	0	0	0
1.0982e+13	0	0	0	0	0	0	0	0	0	0	0	0	0	0	0	0	0	0	0	0	0	0	0	0	0	0	0	0	0	0	0	0	0	0	0	0	0	0	0	0	0	0	0	0	0	0	0	0	0
1.1041e+13	0	0	0	0	0	0	0	0	0	0	0	0	0	0	0	0	0	0	0	0	0	0	0	0	0	0	0	0	0	0	0	0	0	0	0	0	0	0	0	0	0	0	0	0	0	0	0	0	0
1.1099e+13	0	0	0	0	699.54	0	0	0	0	0	0	0	692.86	0	0	0	690.42	703.19	0	697.46	0	0	0	0	0	0	702.71	0	0	0	0	0	0	0	0	0	0	0	0	0	0	0	0	0	0	0	0	694.73	705.15
1.1157e+13	0	0	0	0	0	0	0	0	0	0	0	0	0	0	0	0	0	0	0	0	0	0	0	0	0	0	0	0	0	0	0	0	0	0	0	0	0	0	0	0	0	0	0	0	0	0	0	0	0
1.1215e+13	0	0	0	0	0	0	0	0	0	0	0	0	0	0	0	0	0	0	0	0	0	0	0	0	0	0	0	0	0	0	0	0	0	0	0	0	0	0	0	0	0	0	0	0	0	0	0	0	0
1.1273e+13	0	0	0	0	0	0	0	0	0	0	0	0	0	0	0	0	0	0	0	0	0	0	0	0	0	0	0	0	0	0	0	0	0	0	0	0	0	0	0	0	0	0	0	0	0	0	0	0	0
1.1331e+13	0	0	0	0	0	0	0	0	0	0	0	0	0	0	0	0	0	0	0	0	0	0	0	0	0	0	0	0	0	0	0	0	0	0	0	0	0	0	0	0	0	0	0	0	0	0	0	0	0
1.1389e+13	0	701.55	0	0	708.74	0	0	0	0	0	0	0	709.83	0	0	0	708.54	717.4	0	708.2	0	0	0	0	0	0	716.77	0	0	0	0	0	0	0	0	0	691.2	0	0	0	0	0	0	0	0	0	0	711.1	717.78
1.1447e+13	0	0	0	0	692.88	0	0	0	0	0	0	0	0	0	0	0	0	693.43	0	690.42	0	0	0	0	0	0	692.34	0	0	0	0	0	0	0	0	0	0	0	0	0	0	0	0	0	0	0	0	0	694.73
1.1505e+13	0	0	0	0	0	0	0	0	0	0	0	0	0	0	0	0	0	0	0	0	0	0	0	0	0	0	0	0	0	0	0	0	0	0	0	0	0	0	0	0	0	0	0	0	0	0	0	0	0
1.1563e+13	0	0	0	0	0	0	0	0	0	0	0	0	0	0	0	0	0	0	0	0	0	0	0	0	0	0	0	0	0	0	0	0	0	0	0	0	0	0	0	0	0	0	0	0	0	0	0	0	0
1.1622e+13	0	0	0	0	0	0	0	0	0	0	0	0	0	0	0	0	0	0	0	0	0	0	0	0	0	0	0	0	0	0	0	0	0	0	0	0	0	0	0	0	0	0	0	0	0	0	0	0	0
1.168e+13	0	815.09	0	0	711.86	0	763.62	0	0	0	692.32	0	826.8	695.57	0	763.62	824.13	836	0	715.29	0	0	0	0	771.74	0	834.61	0	0	0	0	0	0	0	774.5	0	803.57	692.32	0	0	0	0	0	0	769	0	0	827.52	836.66
1.1738e+13	0	0	0	0	699.09	0	0	0	0	0	0	0	691.3	0	0	0	0	701.59	0	697.32	0	0	0	0	0	0	701	0	0	0	0	0	0	0	0	0	0	0	0	0	0	0	0	0	0	0	0	693.23	702.93
1.1796e+13	0	0	0	0	0	0	0	0	0	0	0	0	0	0	0	0	0	0	0	0	0	0	0	0	0	0	0	0	0	0	0	0	0	0	0	0	0	0	0	0	0	0	0	0	0	0	0	0	0
1.1854e+13	0	0	0	0	0	0	0	0	0	0	0	0	0	0	0	0	0	0	0	0	0	0	0	0	0	0	0	0	0	0	0	0	0	0	0	0	0	0	0	0	0	0	0	0	0	0	0	0	0
1.1912e+13	0	0	0	0	0	0	0	0	0	0	0	0	0	0	0	0	0	0	0	0	0	0	0	0	0	0	0	0	0	0	0	0	0	0	0	0	0	0	0	0	0	0	0	0	0	0	0	0	0
1.197e+13	0	0	0	0	0	0	0	0	0	0	0	0	0	0	0	0	0	0	0	0	0	0	0	0	0	0	0	0	0	0	0	0	0	0	0	0	0	0	0	0	0	0	0	0	0	0	0	0	0
1.2028e+13	0	695.19	0	0	707.42	0	0	0	0	0	0	0	705.41	0	0	0	703.9	712.28	0	705.11	0	0	0	0	0	0	712.08	0	0	0	0	0	0	0	0	0	0	0	0	0	0	0	0	0	0	0	0	706.43	714.91
1.2086e+13	0	0	0	0	693.03	0	0	0	0	0	0	0	0	0	0	0	0	692.71	0	690.54	0	0	0	0	0	0	691.76	0	0	0	0	0	0	0	0	0	0	0	0	0	0	0	0	0	0	0	0	0	695.87
1.2145e+13	0	0	0	0	0	0	0	0	0	0	0	0	0	0	0	0	0	0	0	0	0	0	0	0	0	0	0	0	0	0	0	0	0	0	0	0	0	0	0	0	0	0	0	0	0	0	0	0	0
1.2203e+13	0	0	0	0	0	0	0	0	0	0	0	0	0	0	0	0	0	0	0	0	0	0	0	0	0	0	0	0	0	0	0	0	0	0	0	0	0	0	0	0	0	0	0	0	0	0	0	0	0
1.2261e+13	0	0	0	0	0	0	0	0	0	0	0	0	0	0	0	0	0	0	0	0	0	0	0	0	0	0	0	0	0	0	0	0	0	0	0	0	0	0	0	0	0	0	0	0	0	0	0	0	0
1.2319e+13	0	733.61	0	0	721.28	0	701.07	0	0	0	691.59	0	740.33	697.34	0	701.07	739.67	746.7	0	715.7	0	0	0	0	707.02	0	745.14	0	0	0	0	0	0	0	708.96	0	728.71	691.59	0	0	0	0	0	0	705.07	0	0	740.4	750.08
1.2377e+13	0	0	0	0	699.45	0	0	0	0	0	0	0	0	0	0	0	0	700.63	0	696.56	0	0	0	0	0	0	699.6	0	0	0	0	0	0	0	0	0	0	0	0	0	0	0	0	0	0	0	0	691.52	703.22
1.2435e+13	0	0	0	0	0	0	0	0	0	0	0	0	0	0	0	0	0	0	0	0	0	0	0	0	0	0	0	0	0	0	0	0	0	0	0	0	0	0	0	0	0	0	0	0	0	0	0	0	690.08
1.2493e+13	0	0	0	0	0	0	0	0	0	0	0	0	0	0	0	0	0	0	0	0	0	0	0	0	0	0	0	0	0	0	0	0	0	0	0	0	0	0	0	0	0	0	0	0	0	0	0	0	0
1.2551e+13	0	0	0	0	0	0	0	0	0	0	0	0	0	0	0	0	0	0	0	0	0	0	0	0	0	0	0	0	0	0	0	0	0	0	0	0	0	0	0	0	0	0	0	0	0	0	0	0	0
1.2609e+13	0	0	0	0	0	0	0	0	0	0	0	0	0	0	0	0	0	0	0	0	0	0	0	0	0	0	0	0	0	0	0	0	0	0	0	0	0	0	0	0	0	0	0	0	0	0	0	0	0
1.2668e+13	0	690.3	0	0	707.16	0	0	0	0	0	0	0	701.98	0	0	0	700.64	710.73	0	703.86	0	0	0	0	0	0	709.17	0	0	0	0	0	0	0	0	0	0	0	0	0	0	0	0	0	0	0	0	703.21	713.76
1.2726e+13	0	0	0	0	694.86	0	0	0	0	0	0	0	0	0	0	0	0	693.84	0	690.6	0	0	0	0	0	0	691.91	0	0	0	0	0	0	0	0	0	0	0	0	0	0	0	0	0	0	0	0	0	697.27
1.2784e+13	0	0	0	0	0	0	0	0	0	0	0	0	0	0	0	0	0	0	0	0	0	0	0	0	0	0	0	0	0	0	0	0	0	0	0	0	0	0	0	0	0	0	0	0	0	0	0	0	0
1.2842e+13	0	0	0	0	0	0	0	0	0	0	0	0	0	0	0	0	0	0	0	0	0	0	0	0	0	0	0	0	0	0	0	0	0	0	0	0	0	0	0	0	0	0	0	0	0	0	0	0	0
1.29e+13	0	0	0	0	0	0	0	0	0	0	0	0	0	0	0	0	0	0	0	0	0	0	0	0	0	0	0	0	0	0	0	0	0	0	0	0	0	0	0	0	0	0	0	0	0	0	0	0	0
1.2958e+13	0	715.46	0	0	720.8	0	0	0	0	0	0	0	722.62	694.14	0	0	721.44	731.85	0	715.25	0	0	0	0	0	0	729.85	0	0	0	0	0	0	0	0	0	708.95	0	0	0	0	0	0	0	0	0	0	723.69	732.47
1.3016e+13	0	0	0	0	700.54	0	0	0	0	0	0	0	0	0	0	0	0	701.16	0	696.59	0	0	0	0	0	0	699.6	0	0	0	0	0	0	0	0	0	0	0	0	0	0	0	0	0	0	0	0	690.95	702.91
1.3074e+13	0	0	0	0	690.73	0	0	0	0	0	0	0	0	0	0	0	0	0	0	0	0	0	0	0	0	0	0	0	0	0	0	0	0	0	0	0	0	0	0	0	0	0	0	0	0	0	0	0	691.48
1.3132e+13	0	0	0	0	0	0	0	0	0	0	0	0	0	0	0	0	0	0	0	0	0	0	0	0	0	0	0	0	0	0	0	0	0	0	0	0	0	0	0	0	0	0	0	0	0	0	0	0	0
1.3191e+13	0	0	0	0	0	0	0	0	0	0	0	0	0	0	0	0	0	0	0	0	0	0	0	0	0	0	0	0	0	0	0	0	0	0	0	0	0	0	0	0	0	0	0	0	0	0	0	0	0
1.3249e+13	0	0	0	0	0	0	0	0	0	0	0	0	0	0	0	0	0	0	0	0	0	0	0	0	0	0	0	0	0	0	0	0	0	0	0	0	0	0	0	0	0	0	0	0	0	0	0	0	0
1.3307e+13	691.09	0	0	0	707.31	0	0	0	0	0	0	691.76	699.55	0	0	0	697.77	710.14	0	703.5	0	691.76	0	0	0	0	708.5	0	0	0	0	0	0	0	0	0	0	0	0	0	0	0	0	0	0	0	0	701.29	711.11
1.3365e+13	0	0	0	0	696.29	0	0	0	0	0	0	0	0	0	0	0	0	695.4	0	691.71	0	0	0	0	0	0	693.39	0	0	0	0	0	0	0	0	0	0	0	0	0	0	0	0	0	0	0	0	0	697.03
1.3423e+13	0	0	0	0	0	0	0	0	0	0	0	0	0	0	0	0	0	0	0	0	0	0	0	0	0	0	0	0	0	0	0	0	0	0	0	0	0	0	0	0	0	0	0	0	0	0	0	0	0
1.3481e+13	0	0	0	0	0	0	0	0	0	0	0	0	0	0	0	0	0	0	0	0	0	0	0	0	0	0	0	0	0	0	0	0	0	0	0	0	0	0	0	0	0	0	0	0	0	0	0	0	0
1.3539e+13	0	0	0	0	0	0	0	0	0	0	0	0	0	0	0	0	0	0	0	0	0	0	0	0	0	0	0	0	0	0	0	0	0	0	0	0	0	0	0	0	0	0	0	0	0	0	0	0	0
1.3597e+13	691.75	706.56	0	0	716.07	0	0	690.07	0	0	0	692.38	714.29	691.9	0	0	713.02	724.82	0	714.11	0	692.38	0	0	0	0	723.97	0	0	0	0	0	0	0	0	0	697.9	0	0	0	0	0	0	0	0	0	0	716.15	723.69
1.3655e+13	690.09	0	0	0	700.51	0	0	0	0	0	0	690.98	0	0	0	0	0	701.13	0	697.66	0	690.98	0	0	0	0	700.11	0	0	0	0	0	0	0	0	0	0	0	0	0	0	0	0	0	0	0	0	690	701.78
1.3713e+13	0	0	0	0	692.14	0	0	0	0	0	0	0	0	0	0	0	0	0	0	0	0	0	0	0	0	0	0	0	0	0	0	0	0	0	0	0	0	0	0	0	0	0	0	0	0	0	0	0	691.45
1.3772e+13	0	0	0	0	0	0	0	0	0	0	0	0	0	0	0	0	0	0	0	0	0	0	0	0	0	0	0	0	0	0	0	0	0	0	0	0	0	0	0	0	0	0	0	0	0	0	0	0	0
1.383e+13	0	0	0	0	0	0	0	0	0	0	0	0	0	0	0	0	0	0	0	0	0	0	0	0	0	0	0	0	0	0	0	0	0	0	0	0	0	0	0	0	0	0	0	0	0	0	0	0	0
1.3888e+13	0	836.22	0	0	713.41	0	780.61	0	0	0	692.68	0	846.28	698.06	0	780.61	843.75	854.8	0	719.05	0	0	0	0	790.09	0	856.12	0	0	0	0	0	0	0	793.33	0	825.19	692.68	0	0	0	0	0	690.92	786.88	0	0	848.47	855.03
1.3946e+13	693.05	0	0	0	705.57	0	0	690.47	0	0	0	693.81	697.76	0	0	0	695.46	708.13	0	703.67	0	693.81	0	0	0	0	707.6	0	0	0	0	0	0	0	0	0	0	0	0	0	0	0	0	0	0	0	0	699.5	708.26
1.4004e+13	0	0	0	0	696.23	0	0	0	0	0	0	0	0	0	0	0	0	695.37	0	693.14	0	0	0	0	0	0	694.13	0	0	0	0	0	0	0	0	0	0	0	0	0	0	0	0	0	0	0	0	0	696.3
1.4062e+13	0	0	0	0	0	0	0	0	0	0	0	0	0	0	0	0	0	0	0	0	0	0	0	0	0	0	0	0	0	0	0	0	0	0	0	0	0	0	0	0	0	0	0	0	0	0	0	0	0
1.412e+13	0	0	0	0	0	0	0	0	0	0	0	0	0	0	0	0	0	0	0	0	0	0	0	0	0	0	0	0	0	0	0	0	0	0	0	0	0	0	0	0	0	0	0	0	0	0	0	0	0
1.4178e+13	0	0	0	0	0	0	0	0	0	0	0	0	0	0	0	0	0	0	0	0	0	0	0	0	0	0	0	0	0	0	0	0	0	0	0	0	0	0	0	0	0	0	0	0	0	0	0	0	0
1.4236e+13	694.44	700.63	0	0	712.77	0	0	691.93	0	0	0	695.04	710.03	689.84	0	0	708.11	718.95	0	712.33	0	695.04	0	0	0	0	718.71	0	0	0	0	0	0	0	0	0	690.41	0	690.38	0	0	0	0	0	0	0	0	711.58	719.71
1.4295e+13	691.61	0	0	0	699.88	0	0	0	0	0	0	692.26	0	0	0	0	0	700.05	0	698.07	0	692.26	0	0	0	0	699.5	0	0	0	0	0	0	0	0	0	0	0	0	0	0	0	0	0	0	0	0	0	701.37
1.4353e+13	0	0	0	0	692.25	0	0	0	0	0	0	0	0	0	0	0	0	0	0	0	0	0	0	0	0	0	0	0	0	0	0	0	0	0	0	0	0	0	0	0	0	0	0	0	0	0	0	0	691.63
1.4411e+13	0	0	0	0	0	0	0	0	0	0	0	0	0	0	0	0	0	0	0	0	0	0	0	0	0	0	0	0	0	0	0	0	0	0	0	0	0	0	0	0	0	0	0	0	0	0	0	0	0
1.4469e+13	0	0	0	0	0	0	0	0	0	0	0	0	0	0	0	0	0	0	0	0	0	0	0	0	0	0	0	0	0	0	0	0	0	0	0	0	0	0	0	0	0	0	0	0	0	0	0	0	0
1.4527e+13	0	738.89	0	0	726.18	0	705.96	0	0	0	696.09	0	746.96	702.13	0	705.96	744.45	752.94	0	726.79	0	0	689.81	0	712.2	0	753.64	0	0	0	0	0	0	0	714.26	0	733.54	696.09	0	0	0	0	0	693.21	710.15	0	0	747.53	755.88
1.4585e+13	694.07	0	0	0	704.35	0	0	692.02	0	0	0	694.48	696.6	0	0	0	694.06	705.84	0	702.86	0	694.48	0	0	0	0	705.44	0	0	0	0	0	0	0	0	0	0	0	690.17	0	0	0	0	0	0	0	0	698.42	707.88
1.4643e+13	0	0	0	0	695.89	0	0	0	0	0	0	0	0	0	0	0	0	694.49	0	693.54	0	0	0	0	0	0	693.47	0	0	0	0	0	0	0	0	0	0	0	0	0	0	0	0	0	0	0	0	0	696.87
1.4701e+13	0	0	0	0	0	0	0	0	0	0	0	0	0	0	0	0	0	0	0	0	0	0	0	0	0	0	0	0	0	0	0	0	0	0	0	0	0	0	0	0	0	0	0	0	0	0	0	0	0
1.4759e+13	0	0	0	0	0	0	0	0	0	0	0	0	0	0	0	0	0	0	0	0	0	0	0	0	0	0	0	0	0	0	0	0	0	0	0	0	0	0	0	0	0	0	0	0	0	0	0	0	0
1.4818e+13	0	0	0	0	0	0	0	0	0	0	0	0	0	0	0	0	0	0	0	0	0	0	0	0	0	0	0	0	0	0	0	0	0	0	0	0	0	0	0	0	0	0	0	0	0	0	0	0	0
1.4876e+13	695.5	696.08	0	0	710.96	0	0	693.89	0	0	0	695.62	706.66	0	0	0	704.78	714.87	0	709.46	0	695.62	0	0	0	0	714.75	0	0	0	0	0	0	0	0	0	0	0	692.11	0	0	0	0	0	0	0	0	707.94	717.4
1.4934e+13	692.2	0	0	0	699.82	0	0	690.08	0	0	0	692.66	0	0	0	0	0	699.36	0	697.74	0	692.66	0	0	0	0	698.66	0	0	0	0	0	0	0	0	0	0	0	0	0	0	0	0	0	0	0	0	0	701.83
1.4992e+13	0	0	0	0	692.61	0	0	0	0	0	0	0	0	0	0	0	0	0	0	0	0	0	0	0	0	0	0	0	0	0	0	0	0	0	0	0	0	0	0	0	0	0	0	0	0	0	0	0	692.86
1.505e+13	0	0	0	0	0	0	0	0	0	0	0	0	0	0	0	0	0	0	0	0	0	0	0	0	0	0	0	0	0	0	0	0	0	0	0	0	0	0	0	0	0	0	0	0	0	0	0	0	0
1.5108e+13	0	0	0	0	0	0	0	0	0	0	0	0	0	0	0	0	0	0	0	0	0	0	0	0	0	0	0	0	0	0	0	0	0	0	0	0	0	0	0	0	0	0	0	0	0	0	0	0	0
1.5166e+13	692.77	719.27	0	0	723.94	0	0	692.26	0	0	693.51	692.76	726.95	699.02	0	0	725.85	734.93	0	720.38	0	692.76	0	0	690.01	0	734.02	0	0	0	0	0	0	0	692.06	0	714.03	693.51	690.87	0	0	0	0	689.76	0	0	0	727.95	739.17
1.5224e+13	694.73	0	0	0	704.56	0	0	693.05	0	0	0	695.13	694.9	0	0	0	692.55	705.02	0	702.2	0	695.13	0	0	0	0	704.12	0	0	0	0	0	0	0	0	0	0	0	691.31	0	0	0	0	0	0	0	0	696.9	707.99
1.5282e+13	0	0	0	0	696.56	0	0	0	0	0	0	690.52	0	0	0	0	0	694.79	0	693.74	0	690.52	0	0	0	0	693.37	0	0	0	0	0	0	0	0	0	0	0	0	0	0	0	0	0	0	0	0	0	697.9
1.5341e+13	0	0	0	0	0	0	0	0	0	0	0	0	0	0	0	0	0	0	0	0	0	0	0	0	0	0	0	0	0	0	0	0	0	0	0	0	0	0	0	0	0	0	0	0	0	0	0	0	0
1.5399e+13	0	0	0	0	0	0	0	0	0	0	0	0	0	0	0	0	0	0	0	0	0	0	0	0	0	0	0	0	0	0	0	0	0	0	0	0	0	0	0	0	0	0	0	0	0	0	0	0	0
1.5457e+13	0	0	0	0	0	0	0	0	0	0	0	0	0	0	0	0	0	0	0	0	0	0	0	0	0	0	0	0	0	0	0	0	0	0	0	0	0	0	0	0	0	0	0	0	0	0	0	0	0
1.5515e+13	696.22	692.41	0	0	710.81	0	0	695.12	0	0	0	696.61	703.96	0	0	0	702.42	713.18	0	707.79	0	696.61	0	0	0	0	711.93	0	0	0	0	0	0	0	0	0	0	0	693.55	0	0	0	0	0	0	0	0	705.12	716.49
1.5573e+13	692.73	0	0	0	700.58	0	0	690.95	0	0	0	693.22	0	0	0	0	0	699.62	0	697.59	0	693.22	0	0	0	0	698.33	0	0	0	0	0	0	0	0	0	0	0	0	0	0	0	0	0	0	0	0	0	702.92
1.5631e+13	0	0	0	0	693.73	0	0	0	0	0	0	0	0	0	0	0	0	690.6	0	0	0	0	0	0	0	0	0	0	0	0	0	0	0	0	0	0	0	0	0	0	0	0	0	0	0	0	0	0	694.86
1.5689e+13	0	0	0	0	0	0	0	0	0	0	0	0	0	0	0	0	0	0	0	0	0	0	0	0	0	0	0	0	0	0	0	0	0	0	0	0	0	0	0	0	0	0	0	0	0	0	0	0	0
1.5747e+13	0	0	0	0	0	0	0	0	0	0	0	0	0	0	0	0	0	0	0	0	0	0	0	0	0	0	0	0	0	0	0	0	0	0	0	0	0	0	0	0	0	0	0	0	0	0	0	0	0
1.5805e+13	694.92	709.88	0	0	721.48	0	0	694.44	0	0	690.32	695.54	718.48	695.64	0	0	717.25	728.46	0	716.68	0	695.54	0	0	0	0	726.18	0	0	0	0	0	0	0	0	0	703.07	690.32	693.54	0	0	0	0	0	0	0	0	719.67	732.83
1.5863e+13	695.08	0	0	0	705.24	0	0	693.57	0	0	0	695.6	693.77	0	0	0	691.35	705.27	0	701.52	0	695.6	0	0	0	0	703.51	0	0	0	0	0	0	0	0	0	0	0	692.16	0	0	0	0	0	0	0	0	696	708.64
1.5922e+13	690.41	0	0	0	697.69	0	0	0	0	0	0	691.03	0	0	0	0	0	695.84	0	693.76	0	691.03	0	0	0	0	693.71	0	0	0	0	0	0	0	0	0	0	0	0	0	0	0	0	0	0	0	0	0	699.45
1.598e+13	0	0	0	0	690.56	0	0	0	0	0	0	0	0	0	0	0	0	0	0	0	0	0	0	0	0	0	0	0	0	0	0	0	0	0	0	0	0	0	0	0	0	0	0	0	0	0	0	0	691.9
1.6038e+13	0	0	0	0	0	0	0	0	0	0	0	0	0	0	0	0	0	0	0	0	0	0	0	0	0	0	0	0	0	0	0	0	0	0	0	0	0	0	0	0	0	0	0	0	0	0	0	0	0
1.6096e+13	0	854.91	0	0	725.58	0	801.22	0	0	0	697.9	0	864.07	697.01	0	801.22	863.5	872.61	0	715.59	0	0	0	0	811.89	0	870.74	0	0	0	0	0	0	0	815.37	0	845.91	697.9	0	0	0	0	0	691.82	808.35	0	0	864.69	873.27
1.6154e+13	697.08	0	0	0	711.26	0	0	695.54	0	0	0	697.76	701.94	0	0	0	700.45	712.66	0	706.68	0	697.76	0	0	0	0	710.75	0	0	0	0	0	0	0	0	0	0	0	694.41	0	0	0	0	0	0	0	0	703.41	714.45
1.6212e+13	693.21	0	0	0	701.69	0	0	691.36	0	0	0	693.83	0	0	0	0	0	700.51	0	697.56	0	693.83	0	0	0	0	698.63	0	0	0	0	0	0	0	0	0	0	0	0	0	0	0	0	0	0	0	0	0	703.09
1.627e+13	0	0	0	0	695.34	0	0	0	0	0	0	0	0	0	0	0	0	692.14	0	0	0	0	0	0	0	0	0	0	0	0	0	0	0	0	0	0	0	0	0	0	0	0	0	0	0	0	0	0	695.91
1.6328e+13	0	0	0	0	0	0	0	0	0	0	0	0	0	0	0	0	0	0	0	0	0	0	0	0	0	0	0	0	0	0	0	0	0	0	0	0	0	0	0	0	0	0	0	0	0	0	0	0	0
1.6386e+13	0	0	0	0	0	0	0	0	0	0	0	0	0	0	0	0	0	0	0	0	0	0	0	0	0	0	0	0	0	0	0	0	0	0	0	0	0	0	0	0	0	0	0	0	0	0	0	0	0
1.6445e+13	697.63	704.24	0	0	720.19	0	0	695.58	0	0	0	698.58	712.8	693.67	0	0	711.69	724.89	0	714.73	0	698.58	0	0	0	0	722.7	0	0	0	0	0	0	0	0	0	695.27	0	694.86	0	0	0	0	0	0	0	0	714.68	726.21
1.6503e+13	695.96	0	0	0	705.94	0	0	693.93	0	0	0	696.71	692.44	0	0	0	0	705.82	0	701.74	0	696.71	0	0	0	0	703.94	0	0	0	0	0	0	0	0	0	0	0	692.58	0	0	0	0	0	0	0	0	694.97	707.62
1.6561e+13	691.26	0	0	0	698.85	0	0	0	0	0	0	692.01	0	0	0	0	0	696.97	0	694.38	0	692.01	0	0	0	0	694.9	0	0	0	0	0	0	0	0	0	0	0	0	0	0	0	0	0	0	0	0	0	699.52
1.6619e+13	0	0	0	0	692.81	0	0	0	0	0	0	0	0	0	0	0	0	0	0	0	0	0	0	0	0	0	0	0	0	0	0	0	0	0	0	0	0	0	0	0	0	0	0	0	0	0	0	0	692.65
1.6677e+13	0	0	0	0	0	0	0	0	0	0	0	0	0	0	0	0	0	0	0	0	0	0	0	0	0	0	0	0	0	0	0	0	0	0	0	0	0	0	0	0	0	0	0	0	0	0	0	0	0
1.6735e+13	691.98	743.71	0	0	740.27	0	710.38	0	0	0	698.18	691.99	750.46	703.81	0	710.38	750.2	766.03	0	731.05	0	691.99	692.43	0	716.92	0	762.51	0	0	0	0	690.67	0	0	719.09	0	737.69	698.18	0	0	0	0	0	695.89	714.76	0	0	752.76	762.27
1.6793e+13	698.41	0	0	0	710.97	0	0	696	0	0	0	699.28	700.29	0	0	0	698.7	712.13	0	706.68	0	699.28	0	0	0	0	710.43	0	0	0	0	0	0	0	0	0	0	0	694.72	0	0	0	0	0	0	0	0	702	712.58
1.6851e+13	694.05	0	0	0	702.26	0	0	691.78	0	0	0	694.86	0	0	0	0	0	701.21	0	698.09	0	694.86	0	0	0	0	699.37	0	0	0	0	0	0	0	0	0	0	0	690.05	0	0	0	0	0	0	0	0	0	702.69
1.6909e+13	0	0	0	0	696.33	0	0	0	0	0	0	0	0	0	0	0	0	693.42	0	690.38	0	0	0	0	0	0	691.04	0	0	0	0	0	0	0	0	0	0	0	0	0	0	0	0	0	0	0	0	0	696.07
1.6968e+13	0	0	0	0	0	0	0	0	0	0	0	0	0	0	0	0	0	0	0	0	0	0	0	0	0	0	0	0	0	0	0	0	0	0	0	0	0	0	0	0	0	0	0	0	0	0	0	0	0
1.7026e+13	0	0	0	0	0	0	0	0	0	0	0	0	0	0	0	0	0	0	0	0	0	0	0	0	0	0	0	0	0	0	0	0	0	0	0	0	0	0	0	0	0	0	0	0	0	0	0	0	0
1.7084e+13	699.94	700.14	0	0	717.31	690.76	0	697.15	0	0	0	701	709.48	691.39	0	0	707.86	721.42	0	713.67	0	701	0	0	0	0	720.23	0	0	0	0	0	0	0	0	0	0	0	696.08	0	0	0	0	0	0	0	0	711.66	721.13
1.7142e+13	696.85	0	0	0	705.61	0	0	694.51	0	0	0	697.66	691.68	0	0	0	0	705.55	0	702.08	0	697.66	0	0	0	0	704.21	690.6	0	0	0	0	0	0	0	0	0	0	693.07	0	0	0	0	0	0	0	0	694.41	706.28
1.72e+13	692.17	0	0	0	699.18	0	0	0	0	0	0	693.05	0	0	0	0	0	697.4	0	695.1	0	693.05	0	0	0	0	695.78	0	0	0	0	0	0	0	0	0	0	0	0	0	0	0	0	0	0	0	0	0	698.94
1.7258e+13	0	0	0	0	693.63	0	0	0	0	0	0	0	0	0	0	0	0	0	0	0	0	0	0	0	0	0	0	0	0	0	0	0	0	0	0	0	0	0	0	0	0	0	0	0	0	0	0	0	692.5
1.7316e+13	0	0	0	0	0	0	0	0	0	0	0	0	0	0	0	0	0	0	0	0	0	0	0	0	0	0	0	0	0	0	0	0	0	0	0	0	0	0	0	0	0	0	0	0	0	0	0	0	0
1.7374e+13	696.82	722.4	0	0	729.21	0	0	694.31	0	0	696.23	697.71	730.31	701.85	0	0	728.97	743.28	0	727.56	0	697.71	0	0	693.39	0	743.08	0	0	0	0	0	0	0	695.52	0	716.55	696.23	692.85	0	0	0	0	692.99	691.25	0	0	733.08	742.95
1.7432e+13	699.57	0	0	0	709.69	0	0	697.07	0	0	0	700.35	699.04	0	0	0	697.13	710.73	0	706.81	0	700.35	0	0	0	0	709.8	691.4	0	0	0	0	0	0	0	0	0	0	695.48	0	0	0	0	0	0	0	0	700.92	711.47
1.7491e+13	695.1	0	0	0	702.07	0	0	692.56	0	0	0	695.94	0	0	0	0	0	701.05	0	698.73	0	695.94	0	0	0	0	699.72	690.53	0	0	0	0	0	0	0	0	0	0	690.82	0	0	0	0	0	0	0	0	0	702.42
1.7549e+13	0	0	0	0	696.55	0	0	0	0	0	0	691.01	0	0	0	0	0	693.79	0	691.95	0	691.01	0	0	0	0	691.84	0	0	0	0	0	0	0	0	0	0	0	0	0	0	0	0	0	0	0	0	0	696.06
1.7607e+13	0	0	0	0	690.07	0	0	0	0	0	0	0	0	0	0	0	0	0	0	0	0	0	0	0	0	0	0	0	0	0	0	0	0	0	0	0	0	0	0	0	0	0	0	0	0	0	0	0	0
1.7665e+13	0	0	0	0	0	0	0	0	0	0	0	0	0	0	0	0	0	0	0	0	0	0	0	0	0	0	0	0	0	0	0	0	0	0	0	0	0	0	0	0	0	0	0	0	0	0	0	0	0
1.7723e+13	701.82	696.78	0	0	714.78	691.71	0	698.72	0	0	0	702.69	707.04	0	0	0	705.02	717.69	0	712.99	0	702.69	0	0	0	0	717.42	691.02	0	0	0	0	0	0	0	0	0	0	696.86	0	0	0	0	0	0	0	0	709.07	719.5
1.7781e+13	697.69	0	0	0	704.85	0	0	695.15	0	0	0	698.42	690.85	0	0	0	0	704.56	0	702.34	0	698.42	0	0	0	0	703.79	691.96	0	0	0	0	0	0	0	0	0	0	693.43	0	0	0	0	0	0	0	0	693.68	706.44
1.7839e+13	693.1	0	0	0	698.98	0	0	689.94	0	0	0	694.01	0	0	0	0	0	697.11	0	695.72	0	694.01	0	0	0	0	695.93	0	0	0	0	0	0	0	0	0	0	0	0	0	0	0	0	0	0	0	0	0	699.41
1.7897e+13	0	0	0	0	693.74	0	0	0	0	0	0	0	0	0	0	0	0	0	0	0	0	0	0	0	0	0	0	0	0	0	0	0	0	0	0	0	0	0	0	0	0	0	0	0	0	0	0	0	693.2
1.7955e+13	0	0	0	0	0	0	0	0	0	0	0	0	0	0	0	0	0	0	0	0	0	0	0	0	0	0	0	0	0	0	0	0	0	0	0	0	0	0	0	0	0	0	0	0	0	0	0	0	0
1.8013e+13	701.49	712.4	0	0	724.38	691.68	0	697.65	0	0	692.93	702.58	722.02	698.89	0	0	719.73	732.45	0	723.96	0	702.58	0	0	0	0	733.26	0	0	0	0	0	0	0	0	0	706.21	692.93	695.61	0	0	0	0	0	0	0	0	724.45	735.51
1.8072e+13	700.34	0	0	0	708.67	690.07	0	697.71	0	0	0	701.09	698.01	0	0	0	695.65	709.17	0	706.71	0	701.09	0	0	0	0	708.77	692.92	0	0	0	0	0	0	0	0	0	0	695.89	0	0	0	0	0	0	0	0	699.85	711.56
1.813e+13	695.89	0	0	0	701.84	0	0	693.08	0	0	0	696.64	0	0	0	0	0	700.59	0	699.06	0	696.64	0	0	0	0	699.62	691.7	0	0	0	0	0	0	0	0	0	0	691.21	0	0	0	0	0	0	0	0	0	703.04
1.8188e+13	690.73	0	0	0	696.66	0	0	0	0	0	0	691.96	0	0	0	0	0	693.82	0	692.71	0	691.96	0	0	0	0	692.14	0	0	0	0	0	0	0	0	0	0	0	0	0	0	0	0	0	0	0	0	0	696.87
1.8246e+13	0	0	0	0	690.76	0	0	0	0	0	0	0	0	0	0	0	0	0	0	0	0	0	0	0	0	0	0	0	0	0	0	0	0	0	0	0	0	0	0	0	0	0	0	0	0	0	0	0	690.63
1.8304e+13	0	872.37	0	0	721.27	0	826.19	0	0	0	695.89	0	880.6	700.65	0	826.19	878.64	886.22	0	725.14	0	0	0	0	836.12	0	886.63	0	0	0	0	0	0	0	839.2	0	864.69	695.89	0	0	0	0	0	0	832.91	0	0	882.34	890.06
1.8362e+13	702.7	693.49	0	0	713.75	692.49	0	700.03	0	0	0	703.28	705.24	0	0	0	703.38	715.37	0	711.91	0	703.28	0	0	0	0	714.88	692.54	0	0	0	0	0	0	0	0	0	0	697.89	0	0	0	0	0	0	0	0	706.94	718.95
1.842e+13	698.21	0	0	0	704.83	0	0	695.74	0	0	0	698.84	690.34	0	0	0	0	704.08	0	702.28	0	698.84	0	0	0	0	703.22	692.95	0	0	0	0	0	0	0	0	0	0	693.9	0	0	0	0	0	0	0	0	693.15	707.17
1.8478e+13	693.85	0	0	0	699.26	0	0	690.71	0	0	0	694.64	0	0	0	0	0	697.17	0	696.03	0	694.64	0	0	0	0	695.93	690.68	0	0	0	0	0	0	0	0	0	0	0	0	0	0	0	0	0	0	0	0	700.48
1.8536e+13	0	0	0	0	694.27	0	0	0	0	0	0	0	0	0	0	0	0	690.43	0	0	0	0	0	0	0	0	0	0	0	0	0	0	0	0	0	0	0	0	0	0	0	0	0	0	0	0	0	0	694.72
1.8595e+13	0	0	0	0	0	0	0	0	0	0	0	0	0	0	0	0	0	0	0	0	0	0	0	0	0	0	0	0	0	0	0	0	0	0	0	0	0	0	0	0	0	0	0	0	0	0	0	0	0
1.8653e+13	703.92	707	0	0	722.11	693.34	0	700.39	0	0	690.18	704.6	717.02	696.54	0	0	714.5	726.57	0	720.6	0	704.6	0	0	0	0	726.48	690.82	0	0	0	0	0	0	0	0	698.77	690.18	697.9	0	0	0	0	0	0	0	0	718.86	731.68
1.8711e+13	700.67	0	0	0	708.6	690.48	0	698.24	0	0	0	701.3	697.11	0	0	0	694.37	708.38	0	706.2	0	701.3	0	0	0	0	707.62	693.95	0	0	0	0	0	0	0	0	0	0	696.4	0	0	0	0	0	0	690.29	0	698.9	712.25
1.8769e+13	696.35	0	0	0	702.15	0	0	693.66	0	0	0	697.03	0	0	0	0	0	700.58	0	699.14	0	697.03	0	0	0	0	699.39	692.48	0	0	0	0	0	0	0	0	0	0	691.66	0	0	0	0	0	0	690.54	0	0	704.17
1.8827e+13	691.6	0	0	0	697.22	0	0	0	0	0	0	692.65	0	0	0	0	0	694.28	0	693.19	0	692.65	0	0	0	0	692.38	0	0	0	0	0	0	0	0	0	0	0	0	0	0	0	0	0	0	0	0	0	698.29
1.8885e+13	0	0	0	0	691.8	0	0	0	0	0	0	0	0	0	0	0	0	0	0	0	0	0	0	0	0	0	0	0	0	0	0	0	0	0	0	0	0	0	0	0	0	0	0	0	0	0	0	0	692.42
1.8943e+13	694.88	747.97	0	0	742.1	0	714.71	693.45	0	0	702.18	695.42	757.84	708.87	0	714.71	754.58	768.46	0	738.97	691.51	695.42	695.98	0	721.52	0	767.91	0	0	0	0	693.31	0	0	723.79	0	742.13	702.18	691.16	0	0	0	0	699.32	719.26	0	0	758.52	778.06
1.9001e+13	703.01	690.53	0	0	713.82	692.87	0	700.69	0	0	0	703.52	703.46	0	0	0	701.5	714.37	0	710.9	0	703.52	0	0	0	0	713.29	693.91	0	0	0	0	0	0	0	0	0	0	698.68	0	0	0	0	0	0	690.2	0	705.08	718.92
1.9059e+13	698.63	0	0	0	705.46	0	0	696.26	0	0	0	699.25	0	0	0	0	0	704.29	690.88	702.26	0	699.25	0	0	0	0	703.05	693.87	0	0	0	0	0	0	0	0	0	0	694.29	0	0	0	0	0	0	691.47	0	692.49	708.27
1.9118e+13	694.47	0	0	0	700.09	0	0	691.39	0	0	0	695.2	0	0	0	0	0	697.78	690.18	696.37	0	695.2	0	0	0	0	696.23	691.56	0	0	0	0	0	0	0	0	0	0	0	0	0	0	0	0	0	690.86	0	0	701.91
1.9176e+13	0	0	0	0	695.35	0	0	0	0	0	0	0	0	0	0	0	0	691.44	0	0	0	0	0	0	0	0	0	0	0	0	0	0	0	0	0	0	0	0	0	0	0	0	0	0	0	0	0	0	696.47
1.9234e+13	0	0	0	0	0	0	0	0	0	0	0	0	0	0	0	0	0	0	0	0	0	0	0	0	0	0	0	0	0	0	0	0	0	0	0	0	0	0	0	0	0	0	0	0	0	0	0	0	690.61
1.9292e+13	704.73	702.51	0	0	721.5	694.35	0	702.59	0	0	0	704.98	713.28	693.93	0	0	711.21	723.88	0	717.56	0	704.98	0	0	0	0	722.18	692.24	0	0	0	0	0	690.88	0	0	692.93	0	699.95	0	0	0	0	0	0	0	0	714.6	729.54
1.935e+13	700.89	0	0	0	709.28	690.77	0	698.73	0	0	0	701.43	696.23	0	0	0	693.55	708.47	691.3	705.68	0	701.43	0	0	0	0	706.95	694.86	0	0	0	0	0	0	0	0	0	0	696.86	0	0	0	0	0	0	691.99	0	697.99	713.25
1.9408e+13	696.74	0	0	0	703.03	0	0	694.26	0	0	0	697.39	0	0	0	0	0	701.17	691.43	699.21	0	697.39	0	0	0	0	699.46	693.21	0	0	0	0	0	0	0	0	0	0	692.11	0	0	690.04	0	0	0	692.12	0	0	705.56
1.9466e+13	692.33	0	0	0	698.23	0	0	0	0	0	0	693.32	0	0	0	0	0	695.29	690.08	693.62	0	693.32	0	0	0	0	692.91	690.3	0	0	0	0	0	0	0	0	0	0	0	0	0	0	0	0	0	690.86	0	0	699.98
1.9524e+13	0	0	0	0	693.39	0	0	0	0	0	0	0	0	0	0	0	0	0	0	0	0	0	0	0	0	0	0	0	0	0	0	0	0	0	0	0	0	0	0	0	0	0	0	0	0	0	0	0	694.73
1.9582e+13	699.6	724.95	0	0	737.71	692.13	689.1	698.66	0	0	698.43	700.01	735.73	704.9	0	689.1	732.62	747.79	0	729.51	0	700.01	691.44	0	696.35	0	744.05	0	0	0	0	689.72	0	0	698.56	0	718.93	698.43	696.39	0	0	0	0	694.63	694.14	0	0	736.75	750.02
1.9641e+13	702.95	0	0	0	714.29	693.46	0	701.08	0	0	0	703.46	702.23	0	0	0	700.1	714.07	691.32	709.69	0	703.46	0	0	0	0	712.03	695.02	0	0	0	0	0	0	0	0	0	0	699.34	0	0	690.13	0	0	0	692.09	0	703.89	717.47
1.9699e+13	698.84	0	0	0	706.32	0	0	696.68	0	0	0	699.46	0	0	0	0	0	704.75	692.48	702.06	0	699.46	0	0	0	0	702.92	694.58	0	0	0	0	0	0	0	0	0	0	694.8	0	0	691.05	0	0	0	693.28	0	692.2	708.33
1.9757e+13	694.87	0	0	0	701.06	0	0	692	0	0	0	695.58	0	0	0	0	0	698.52	691.68	696.53	0	695.58	0	0	0	0	696.51	692.25	0	0	0	0	0	0	0	0	0	0	0	0	0	690.8	0	0	0	692.43	0	0	702.46
1.9815e+13	0	0	0	0	696.48	0	0	0	0	0	0	690.25	0	0	0	0	0	692.52	0	0	0	690.25	0	0	0	0	0	0	0	0	0	0	0	0	0	0	0	0	0	0	0	0	0	0	0	690.67	0	0	697.38
1.9873e+13	0	0	0	0	690.89	0	0	0	0	0	0	0	0	0	0	0	0	0	0	0	0	0	0	0	0	0	0	0	0	0	0	0	0	0	0	0	0	0	0	0	0	0	0	0	0	0	0	0	691.97
1.9931e+13	705.17	699.67	0	0	721.27	694.89	0	703.41	0	0	0	705.58	710.15	692.27	0	0	708.26	722.41	690.69	715.65	0	705.58	0	0	0	0	719.79	694.12	0	0	0	0	0	691.42	0	0	0	0	701.29	690.06	0	690.28	0	0	0	691.47	690.06	711.37	724.63
1.9989e+13	701.18	0	0	0	710.07	690.82	0	699.07	0	0	0	701.78	695.11	0	0	0	692.33	708.87	693.25	705.39	0	701.78	0	0	0	0	706.78	695.87	0	0	0	0	0	0	0	0	0	0	697.23	0	0	691.59	0	0	0	694.15	0	697.17	711.81
2.0047e+13	697.16	0	0	0	703.94	0	0	694.76	0	0	0	697.84	0	0	0	0	0	701.88	693.05	699.36	0	697.84	0	0	0	0	699.77	694.02	0	0	0	0	0	0	0	0	0	0	692.53	0	0	691.82	0	0	0	693.85	0	0	705.05
2.0105e+13	693.04	0	0	0	699.2	0	0	0	0	0	0	693.94	0	0	0	0	0	696.19	691.63	694.05	0	693.94	0	0	0	0	693.6	691.26	0	0	0	0	0	0	0	0	0	0	0	0	0	691.07	0	0	0	692.38	0	0	699.93
2.0163e+13	0	0	0	0	694.6	0	0	0	0	0	0	0	0	0	0	0	0	0	0	0	0	0	0	0	0	0	0	0	0	0	0	0	0	0	0	0	0	0	0	0	0	0	0	0	0	690.21	0	0	695.11
2.0222e+13	703.45	714.74	0	0	733.64	694.24	0	702.52	0	0	695.54	704.25	725.79	701.88	0	0	723.64	739.24	0	724.94	0	704.25	0	0	0	0	735.54	690.86	0	0	0	0	0	691.19	0	0	708.56	695.54	700.16	690.25	0	691.24	0	692	0	690.52	690.25	726.51	740.16
2.028e+13	703.12	0	0	0	714.65	693.58	0	701.29	0	0	0	703.76	700.87	0	0	0	698.96	714.02	693.53	708.97	0	703.76	0	0	0	0	711.51	696.31	0	0	0	0	0	0	0	0	0	0	699.64	0	0	691.92	0	0	0	694.55	0	702.48	716.43
2.0338e+13	699.15	0	0	0	707.02	0	0	696.98	0	0	0	699.82	0	0	0	0	0	705.24	694.2	702.03	0	699.82	0	0	0	0	703.09	695.36	0	0	0	0	0	0	0	0	0	0	695.18	0	0	692.68	0	0	0	695.06	0	691.62	708.09
2.0396e+13	695.3	0	0	0	701.84	0	0	692.47	0	0	0	696.07	0	0	0	0	0	699.21	693.1	696.79	0	696.07	0	0	0	0	696.96	693.03	0	0	0	0	0	0	0	0	0	0	0	0	0	692.26	0	0	0	693.9	0	0	702.54
2.0454e+13	0	0	0	0	697.36	0	0	0	0	0	0	691.42	0	0	0	0	0	693.46	691.26	690.31	0	691.42	0	0	0	0	690.56	0	0	0	0	0	0	0	0	0	0	0	0	0	0	691.14	0	0	0	692.06	0	0	697.7
2.0512e+13	0	888.73	0	0	734.73	0	851.34	0	0	0	0	0	895.46	702.99	0	851.34	895.01	903.99	691.02	717.18	0	0	0	0	859.25	0	902.05	0	0	0	0	0	0	0	861.68	0	881.99	0	0	0	0	693.01	0	0	856.72	692.23	0	895.85	903.57
2.057e+13	705.16	696.59	0	0	720.27	695.09	0	703.44	0	0	0	705.94	707.49	690.24	0	0	705.83	720.94	693.02	714.21	0	705.94	0	0	0	0	718.43	695.86	0	0	0	0	0	691.88	0	0	0	0	701.91	690.51	0	692.09	0	0	0	694.14	690.51	708.93	722.85
2.0628e+13	701.31	0	0	0	710.22	690.82	0	699.16	0	0	0	702.03	694.07	0	0	0	691.2	708.91	695.03	705.16	0	702.03	0	0	0	0	706.8	696.61	0	0	0	0	0	0	0	0	0	0	697.47	0	0	693.16	0	0	0	695.89	0	696.45	711.53
2.0686e+13	697.45	0	0	0	704.35	0	0	695.02	0	0	0	698.22	0	0	0	0	0	702.23	694.38	699.5	0	698.22	0	0	0	0	700.11	694.73	0	0	0	0	0	0	0	0	0	0	692.86	0	0	693.16	0	0	0	695.17	0	0	705.11
2.0745e+13	693.52	0	0	0	699.73	0	0	0	0	0	0	694.45	0	0	0	0	0	696.69	692.79	694.41	0	694.45	0	0	0	0	694.19	692.01	0	0	0	0	0	0	0	0	0	0	0	0	0	692.27	0	0	0	693.57	0	0	700.19
2.0803e+13	0	0	0	0	695.29	0	0	0	0	0	0	0	0	0	0	0	0	690.73	690.58	0	0	0	0	0	0	0	0	0	0	0	0	0	0	0	0	0	0	0	0	0	0	690.89	0	0	0	691.46	0	0	695.58
2.0861e+13	705.79	708.82	0	0	729.07	695.29	0	704.28	690.05	0	692.78	706.78	719.32	698.4	0	0	717.77	733.2	692.01	722.21	0	706.78	0	0	0	0	730.67	693.19	0	0	0	0	690.05	692.46	0	0	701.56	692.78	702.54	691.2	0	692.62	0	0	0	693.22	691.2	720.34	734.54
2.0919e+13	703.42	0	0	0	714.04	693.47	0	701.34	0	0	0	704.21	699.49	0	0	0	697.6	713.37	695.43	708.67	0	704.21	0	0	0	0	711.25	697.41	0	0	0	0	0	0	0	0	0	0	699.74	0	0	693.44	0	0	0	696.32	0	701.22	715.8
2.0977e+13	699.48	0	0	0	707.04	0	0	697.17	0	0	0	700.25	0	0	0	0	0	705.24	695.46	702.16	0	700.25	0	0	0	0	703.29	696.14	0	0	0	0	0	0	0	0	0	0	695.36	0	0	693.92	0	0	0	696.24	0	690.8	708.02
2.1035e+13	695.73	0	0	0	702.1	0	0	692.84	0	0	0	696.58	0	0	0	0	0	699.47	694.16	697.12	0	696.58	0	0	0	0	697.33	693.8	0	0	0	0	0	0	0	0	0	0	0	0	0	693.33	0	0	0	694.95	0	0	702.66
2.1093e+13	690.2	0	0	0	697.78	0	0	0	0	0	0	692.33	0	0	0	0	0	693.97	692.27	691.09	0	692.33	0	0	0	0	691.2	690.35	0	0	0	0	0	0	0	0	0	0	0	0	0	692.12	0	0	0	693.05	0	0	697.95
2.1151e+13	696.13	752.4	0	0	751.71	0	718.86	695.46	0	0	705.13	697.7	762.71	707.96	0	718.86	761.81	783.18	692.36	740.68	693	697.7	697.19	0	725.91	0	778.63	0	0	0	0	695.9	0	0	728.27	0	746.9	705.13	694.41	0	0	693.96	0	700.15	723.57	693.34	0	762.79	782.05
2.1209e+13	705.79	693.79	0	0	719.28	695.67	0	703.77	0	0	0	706.7	705.88	0	0	0	704.09	719.54	695.35	713.55	0	706.7	0	0	0	0	717.39	697.68	0	0	0	0	0	692.18	0	0	0	0	702.2	690.67	0	693.66	0	0	0	696.33	690.67	707.45	721.52
2.1268e+13	701.74	0	0	0	710.28	691.04	0	699.49	0	0	0	702.52	693.49	0	0	0	690.2	708.82	696.44	705.25	0	702.52	0	0	0	0	706.84	697.52	0	0	0	0	0	0	0	0	0	0	697.76	0	0	694.6	0	0	0	697.25	0	696.08	711.37
2.1326e+13	697.95	0	0	0	704.67	0	0	695.42	0	0	0	698.76	0	0	0	0	0	702.46	695.54	699.82	0	698.76	0	0	0	0	700.44	695.57	0	0	0	0	0	0	0	0	0	0	693.3	0	0	694.38	0	0	0	696.3	0	0	705.25
2.1384e+13	694.13	0	0	0	700.2	0	0	0	0	0	0	695.08	0	0	0	0	0	697.11	693.88	694.91	0	695.08	0	0	0	0	694.76	692.87	0	0	0	0	0	0	0	0	0	0	0	0	0	693.38	0	0	0	694.68	0	0	700.5
2.1442e+13	0	0	0	0	695.91	0	0	0	0	0	0	0	0	0	0	0	0	691.42	691.72	0	0	0	0	0	0	0	0	0	0	0	0	0	0	0	0	0	0	0	0	0	0	691.94	0	0	0	692.53	0	0	696
2.15e+13	707.42	704.94	0	0	726.38	696.64	0	705.03	690.85	0	0	708.66	715.26	696.37	0	0	713.93	729.12	694.61	720.62	0	708.66	0	0	0	0	727.32	696.05	0	0	0	0	690.85	693.61	0	0	695.85	0	703.8	692.22	0	694.11	0	0	0	695.56	692.22	716.49	730.94
2.1558e+13	703.89	0	0	0	713.87	693.7	0	701.51	0	0	0	704.8	698.63	0	0	0	696.73	712.96	697.11	708.65	0	704.8	0	0	0	0	711.05	698.56	0	0	0	0	0	0	0	0	0	0	699.91	0	0	695.1	0	0	0	697.93	0	700.45	715.44
2.1616e+13	699.95	0	0	0	707.33	0	0	697.46	0	0	0	700.8	0	0	0	0	0	705.39	696.73	702.43	0	700.8	0	0	0	0	703.52	697.02	0	0	0	0	0	0	0	0	0	0	695.66	0	0	695.3	0	0	0	697.49	0	690.42	708.16
2.1674e+13	696.28	0	0	0	702.57	0	0	693.33	0	0	0	697.18	0	0	0	0	0	699.88	695.34	697.55	0	697.18	0	0	0	0	697.77	694.68	0	0	0	0	0	0	0	0	0	0	0	0	0	694.59	0	0	0	696.08	0	0	702.98
2.1732e+13	691.49	0	0	0	698.37	0	0	0	0	0	0	693.17	0	0	0	0	0	694.65	693.39	691.97	0	693.17	0	0	0	0	691.88	691.48	0	0	0	0	0	0	0	0	0	0	0	0	0	693.3	0	0	0	694.22	0	0	698.44
2.1791e+13	703.69	727.36	0	0	739.47	692.57	691.91	700.45	0	0	700.04	705.5	736.88	706.66	0	691.91	736.25	752.83	693.94	735.67	0	705.5	693.22	0	699	0	752.66	691.42	0	0	0	691.15	0	691.3	701.27	0	721.16	700.04	700.38	690.34	0	694.99	0	696.9	696.73	694.68	690.34	738.3	754.21
2.1849e+13	706.3	691.22	0	0	718.12	695.75	0	703.86	0	0	0	707.35	704.06	0	0	0	702.27	718.07	697.19	713.13	0	707.35	0	0	0	0	716.51	699.16	0	0	0	0	0	692.25	0	0	0	0	702.38	690.81	0	695.42	0	0	0	698	690.81	705.94	720.2
2.1907e+13	702.13	0	0	0	710.18	690.96	0	699.7	0	0	0	703.01	692.62	0	0	0	0	708.59	697.67	705.37	0	703.01	0	0	0	0	706.85	698.43	0	0	0	0	0	0	0	0	0	0	697.98	0	0	696.05	0	0	0	698.44	0	695.42	711.15
2.1965e+13	698.41	0	0	0	704.9	0	0	695.74	0	0	0	699.28	0	0	0	0	0	702.6	696.58	700.13	0	699.28	0	0	0	0	700.71	696.34	0	0	0	0	0	0	0	0	0	0	693.67	0	0	695.64	0	0	0	697.32	0	0	705.37
2.2023e+13	694.68	0	0	0	700.6	0	0	0	0	0	0	695.67	0	0	0	0	0	697.45	694.91	695.36	0	695.67	0	0	0	0	695.27	693.72	0	0	0	0	0	0	0	0	0	0	0	0	0	694.6	0	0	0	695.64	0	0	700.81
2.2081e+13	0	0	0	0	696.46	0	0	0	0	0	0	0	0	0	0	0	0	692	692.74	0	0	0	0	0	0	0	0	0	0	0	0	0	0	0	0	0	0	0	0	0	0	693.07	0	0	0	693.6	0	0	696.42
2.2139e+13	708.54	701.56	0	0	723.89	697.15	0	705.37	691.34	0	0	709.91	712.16	694.37	0	0	710.6	725.51	696.5	719.43	0	709.91	0	0	0	0	724.48	698.61	0	0	0	0	691.34	693.99	0	0	690.86	0	704.11	692.71	0	695.55	0	0	0	697.27	692.71	713.85	725.76
2.2197e+13	704.31	0	0	0	713.36	693.66	0	701.64	0	0	0	705.31	697.77	0	0	0	695.51	712.23	698.33	708.62	0	705.31	0	0	0	0	710.63	699.63	0	0	0	0	0	0	0	0	0	0	699.98	0	0	696.56	0	0	0	699.11	0	699.78	713.6
2.2255e+13	700.36	0	0	0	707.3	0	0	697.68	0	0	0	701.26	0	0	0	0	0	705.24	697.69	702.64	0	701.26	0	0	0	0	703.54	697.8	0	0	0	0	0	0	0	0	0	0	695.84	0	0	696.48	0	0	0	698.43	0	689.91	707.19
2.2313e+13	696.74	0	0	0	702.74	0	0	693.67	0	0	0	697.66	0	0	0	0	0	699.98	696.2	697.86	0	697.66	0	0	0	0	697.98	695.38	0	0	0	0	0	0	0	0	0	0	690.12	0	0	695.63	0	0	0	696.92	0	0	702.44
2.2372e+13	692.33	0	0	0	698.66	0	0	0	0	0	0	693.78	0	0	0	0	0	694.96	694.31	692.52	0	693.78	0	0	0	0	692.27	692.3	0	0	0	0	0	0	0	0	0	0	0	0	0	694.34	0	0	0	695.05	0	0	698.12
2.243e+13	708.33	717.03	0	0	733.96	695.73	0	704.25	690.84	0	697.15	710.14	727.64	703.83	0	0	726.5	740.81	695.26	730.9	0	710.14	689.74	0	0	0	740.6	694.84	0	0	0	0	690.84	693.22	0	0	710.08	697.15	703.16	692.15	0	695.88	0	693.86	0	696.03	692.15	729.19	740.15
2.2488e+13	706.67	0	0	0	717.09	696.13	0	703.84	0	0	0	707.76	703.03	0	0	0	701.11	716.59	698.42	712.63	0	707.76	0	0	0	0	715.19	700.4	0	0	0	0	0	692.43	0	0	0	0	702.24	690.89	0	696.71	0	0	0	699.23	690.89	704.97	717.63
2.2546e+13	702.4	0	0	0	709.86	691.12	0	699.78	0	0	0	703.31	692.19	0	0	0	0	708.08	698.53	705.32	0	703.31	0	0	0	0	706.46	699.13	0	0	0	0	0	0	0	0	0	0	698.03	0	0	697.11	0	0	0	699.29	0	695.05	709.82
2.2604e+13	698.7	0	0	0	704.83	0	0	695.93	0	0	0	699.58	0	0	0	0	0	702.42	697.3	700.23	0	699.58	0	0	0	0	700.61	696.89	0	0	0	0	0	0	0	0	0	0	693.86	0	0	696.51	0	0	0	698.02	0	0	704.55
2.2662e+13	695.04	0	0	0	700.65	0	0	690.25	0	0	0	696.02	0	0	0	0	0	697.43	695.58	695.55	0	696.02	0	0	0	0	695.35	694.28	0	0	0	0	0	0	0	0	0	0	0	0	0	695.39	0	0	0	696.29	0	0	700.24
2.272e+13	0	904.43	0	0	717.07	0	874.5	0	0	0	0	691.32	909.99	695.54	0	874.5	909.34	916.12	695.84	725.08	0	691.32	0	0	880.51	0	917.14	690.54	0	0	0	0	0	0	882.38	0	898.39	0	0	0	0	697.01	0	0	878.57	696.53	0	911.4	915.4
2.2778e+13	709.07	698.77	0	0	722.3	697.47	0	705.47	691.44	0	0	710.43	709.4	692.16	0	0	707.69	723.04	697.98	718.18	0	710.43	0	0	0	0	722.02	700.38	0	0	0	0	691.44	693.97	0	0	0	0	703.91	692.77	0	696.62	0	0	0	698.75	692.77	711.46	723.04
2.2836e+13	704.49	0	0	0	712.9	693.47	0	701.6	0	0	0	705.53	696.8	0	0	0	694.18	711.54	699.28	708.37	0	705.53	0	0	0	0	710.03	700.37	0	0	0	0	0	0	0	0	0	0	699.87	0	0	697.54	0	0	0	700.05	0	698.93	712.56
2.2895e+13	700.57	0	0	0	707.16	0	0	697.74	0	0	0	701.5	0	0	0	0	0	704.98	698.41	702.63	0	701.5	0	0	0	0	703.36	698.31	0	0	0	0	0	0	0	0	0	0	695.84	0	0	697.28	0	0	0	699.14	0	0	706.6
2.2953e+13	696.98	0	0	0	702.75	0	0	693.8	0	0	0	697.92	0	0	0	0	0	699.9	696.83	697.96	0	697.92	0	0	0	0	697.97	695.84	0	0	0	0	0	0	0	0	0	0	690.05	0	0	696.33	0	0	0	697.53	0	0	702.09
2.3011e+13	692.68	0	0	0	698.75	0	0	0	0	0	0	694.11	0	0	0	0	0	695.01	694.92	692.73	0	694.11	0	0	0	0	692.38	692.85	0	0	0	0	0	0	0	0	0	0	0	0	0	695.01	0	0	0	695.63	0	0	697.89
2.3069e+13	710.56	710.95	0	0	730.52	697.18	0	706.06	691.94	0	694.26	712.24	720.87	700.39	0	0	719.52	734.46	696.66	727.27	0	712.24	0	0	0	0	733.56	698.01	0	0	0	0	691.94	694.19	0	0	703.34	694.26	704.47	693.16	0	696.65	0	690.55	0	697.44	693.16	723.11	733.53
2.3127e+13	706.79	0	0	0	716.34	695.81	0	703.7	0	0	0	707.88	701.46	0	0	0	699.48	715.52	699.52	712.03	0	707.88	0	0	0	0	714.13	701.27	0	0	0	0	0	692.08	0	0	0	0	701.98	690.58	0	697.7	0	0	0	700.32	690.58	703.58	715.99
2.3185e+13	702.51	0	0	0	709.56	690.62	0	699.71	0	0	0	703.45	690.98	0	0	0	0	707.65	699.27	705.16	0	703.45	0	0	0	0	706.1	699.61	0	0	0	0	0	0	0	0	0	0	697.88	0	0	697.89	0	0	0	700.01	0	694.11	708.86
2.3243e+13	698.84	0	0	0	704.72	0	0	695.93	0	0	0	699.74	0	0	0	0	0	702.22	697.89	700.2	0	699.74	0	0	0	0	700.48	697.27	0	0	0	0	0	0	0	0	0	0	693.76	0	0	697.15	0	0	0	698.6	0	0	703.91
2.3301e+13	695.2	0	0	0	700.63	0	0	690.11	0	0	0	696.2	0	0	0	0	0	697.35	696.1	695.59	0	696.2	0	0	0	0	695.32	694.64	0	0	0	0	0	0	0	0	0	0	0	0	0	695.94	0	0	0	696.8	0	0	699.72
2.3359e+13	700.41	757.88	0	0	747.34	0	722.9	695.54	0	0	704.63	701.92	766.42	710.25	0	722.9	765.97	784.78	696.26	750.17	695.13	701.92	698.74	0	730.17	0	783.9	692.57	0	0	0	696.15	0	0	732.61	0	750.88	704.63	694.51	0	0	697.38	0	702.16	727.74	696.93	0	770.07	780.98
2.3418e+13	709.33	696.25	0	0	720.88	697.81	0	705.83	691.59	0	0	710.57	707.59	690.23	0	0	705.79	721.06	699.21	716.99	0	710.57	0	0	0	0	719.89	701.66	0	0	0	0	691.59	694.22	0	0	0	0	704.11	692.97	0	697.52	0	0	0	699.99	692.97	709.64	720.82
2.3476e+13	704.64	0	0	0	712.3	693.43	0	701.76	0	0	0	705.63	696.11	0	0	0	693.27	710.78	700	708.09	0	705.63	0	0	0	0	709.37	700.91	0	0	0	0	0	0	0	0	0	0	699.97	0	0	698.25	0	0	0	700.74	0	698.32	711.45
2.3534e+13	700.75	0	0	0	706.84	0	0	697.93	0	0	0	701.65	0	0	0	0	0	704.57	698.93	702.59	0	701.65	0	0	0	0	703.08	698.7	0	0	0	0	0	0	0	0	0	0	695.97	0	0	697.82	0	0	0	699.62	0	0	705.84
2.3592e+13	697.2	0	0	0	702.56	0	0	694.02	0	0	0	698.12	0	0	0	0	0	699.63	697.26	698.02	0	698.12	0	0	0	0	697.84	696.21	0	0	0	0	0	0	0	0	0	0	690.23	0	0	696.77	0	0	0	697.94	0	0	701.52
2.365e+13	693.02	0	0	0	698.64	0	0	0	0	0	0	694.38	0	0	0	0	0	694.82	695.33	692.91	0	694.38	0	0	0	0	692.36	693.3	0	0	0	0	0	0	0	0	0	0	0	0	0	695.4	0	0	0	696.01	0	0	697.39
2.3708e+13	711.73	706.7	0	0	727.8	698.66	0	707.29	692.76	0	691.82	713.29	717.16	698.21	0	0	715.6	730.18	698.04	724.77	0	713.29	0	0	0	0	729.41	700.6	690.02	0	0	0	692.76	695.26	0	0	698.07	691.82	705.63	694.09	0	697.27	0	0	0	698.76	694.09	719.24	729.15
2.3766e+13	707.02	0	0	0	715.61	695.93	0	703.85	0	0	0	708.12	700.66	0	0	0	698.57	714.6	700.48	711.66	0	708.12	0	0	0	0	713.38	702.14	0	0	0	0	0	692.12	0	0	0	0	702.08	690.53	0	698.4	0	0	0	701.2	690.53	702.79	714.78
2.3824e+13	702.76	0	0	0	709.23	690.6	0	699.88	0	0	0	703.7	690.35	0	0	0	0	707.24	699.92	705.13	0	703.7	0	0	0	0	705.85	700.16	0	0	0	0	0	0	0	0	0	0	698.01	0	0	698.42	0	0	0	700.6	0	693.72	708.14
2.3882e+13	699.1	0	0	0	704.57	0	0	696.16	0	0	0	700.01	0	0	0	0	0	702.02	698.42	700.3	0	700.01	0	0	0	0	700.4	697.73	0	0	0	0	0	0	0	0	0	0	693.96	0	0	697.58	0	0	0	699.08	0	0	703.4
2.3941e+13	695.5	0	0	0	700.57	0	0	690.59	0	0	0	696.49	0	0	0	0	0	697.25	696.58	695.76	0	696.49	0	0	0	0	695.35	695.09	0	0	0	0	0	0	0	0	0	0	0	0	0	696.33	0	0	0	697.25	0	0	699.3
2.3999e+13	708.55	730.28	0	690.29	742.11	694.26	694.16	702.92	690.71	0	701.76	710.35	739.05	708.43	0	694.16	738.13	754.87	696.93	741.07	691.37	710.35	695.52	0	701.35	0	753.3	695.91	0	0	0	693.46	690.71	692.19	703.66	0	723.17	701.76	699.76	691.45	0	697.65	0	698.48	699.04	697.57	691.45	742.69	752.1
2.4057e+13	709.48	693.66	0	0	719.65	697.99	0	705.86	691.66	0	0	710.62	705.9	0	0	0	703.99	719.42	700.34	715.98	0	710.62	0	0	0	0	718.26	702.75	0	690.1	0	0	691.66	694.36	0	0	0	0	703.87	693.07	0	698.3	0	0	0	701.09	693.07	708.01	719.22
2.4115e+13	704.75	0	0	0	711.78	693.34	0	701.73	0	0	0	705.72	695.21	0	0	0	692.24	710.12	700.66	707.81	0	705.72	0	0	0	0	708.82	701.41	0	0	0	0	0	0	0	0	0	0	699.84	0	0	698.86	0	0	0	701.36	0	697.62	710.73
2.4173e+13	700.88	0	0	0	706.57	0	0	697.97	0	0	0	701.79	0	0	0	0	0	704.22	699.42	702.52	0	701.79	0	0	0	0	702.83	699.08	0	0	0	0	0	0	0	0	0	0	695.94	0	0	698.31	0	0	0	700.08	0	0	705.38
2.4231e+13	697.35	0	0	0	702.41	0	0	694.09	0	0	0	698.28	0	0	0	0	0	699.41	697.69	698.03	0	698.28	0	0	0	0	697.72	696.55	0	0	0	0	0	0	0	0	0	0	690.08	0	0	697.19	0	0	0	698.35	0	0	701.18
2.4289e+13	693.22	0	0	0	698.58	0	0	0	0	0	0	694.56	0	0	0	0	0	694.67	695.73	692.97	0	694.56	0	0	0	0	692.31	693.65	0	0	0	0	0	0	0	0	0	0	0	0	0	695.79	0	0	0	696.4	0	0	697.13
2.4347e+13	712.14	702.85	0	0	725.56	699.45	0	707.8	693.24	0	0	713.4	713.79	695.76	0	0	712.12	726.89	699.36	722.44	0	713.4	0	0	0	0	725.84	702.37	690.05	0	0	0	693.24	695.89	0	0	693.06	0	705.63	694.67	0	697.97	0	0	0	700.06	694.67	715.92	726.11
2.4405e+13	707.02	0	0	0	714.84	695.73	0	703.81	0	0	0	708.04	699.58	0	0	0	697.46	713.61	701.18	711.08	0	708.04	0	0	0	0	712.4	702.63	0	690.14	0	0	0	691.93	0	0	0	0	701.89	690.28	0	699.09	0	0	0	701.88	690.28	701.72	713.89
2.4463e+13	702.8	0	0	0	708.83	690.18	0	699.89	0	0	0	703.71	0	0	0	0	0	706.72	700.37	704.91	0	703.71	0	0	0	0	705.4	700.47	0	0	0	0	0	0	0	0	0	0	697.92	0	0	698.94	0	0	0	701.03	0	692.96	707.63
2.4522e+13	699.18	0	0	0	704.34	0	0	696.21	0	0	0	700.08	0	0	0	0	0	701.7	698.79	700.21	0	700.08	0	0	0	0	700.14	698	0	0	0	0	0	0	0	0	0	0	693.91	0	0	698.01	0	0	0	699.43	0	0	703.06
2.458e+13	695.6	0	0	0	700.42	0	0	690.59	0	0	0	696.59	0	0	0	0	0	697.03	696.92	695.73	0	696.59	0	0	0	0	695.15	695.35	0	0	0	0	0	0	0	0	0	0	0	0	0	696.71	0	0	0	697.57	0	0	699.02
2.4638e+13	712.72	718.75	0	690.83	736.2	697.22	0	706.97	692.15	0	698.64	714.3	728.98	705.18	0	0	727.11	743.03	697.83	734.73	0	714.3	691.97	0	0	0	742.11	699.11	0	0	0	0	692.15	693.74	0	0	711.76	698.64	704.07	693.07	0	698.01	0	695.18	0	698.47	693.07	732.11	741.19
2.4696e+13	709.62	690.84	0	0	718.48	697.8	0	706.01	691.13	0	0	710.72	704.44	0	0	0	702.3	717.95	701.29	715.25	0	710.72	0	0	0	0	717.04	703.66	0	690.58	0	0	691.13	693.93	0	0	0	0	703.97	692.61	0	699.03	0	0	0	701.97	692.61	706.69	717.95
2.4754e+13	704.9	0	0	690.21	711.25	693.08	0	701.85	0	0	0	705.85	694.29	0	0	0	690.88	709.47	701.22	707.64	0	705.85	0	0	0	0	708.36	701.89	0	0	0	0	0	0	0	0	0	0	699.9	0	0	699.41	0	0	0	701.86	0	697.05	710.15
2.4812e+13	701.07	0	0	690.03	706.28	0	0	698.14	0	0	0	701.96	0	0	0	0	0	703.87	699.84	702.51	0	701.96	0	0	0	0	702.62	699.46	0	0	0	0	0	0	0	0	0	0	696.04	0	0	698.74	0	0	0	700.46	0	0	705.01
2.487e+13	697.55	0	0	0	702.25	0	0	694.27	0	0	0	698.47	0	0	0	0	0	699.18	698.07	698.09	0	698.47	0	0	0	0	697.61	696.9	0	0	0	0	0	0	0	0	0	0	690.11	0	0	697.57	0	0	0	698.69	0	0	700.91
2.4928e+13	692.77	919.55	0	692.04	715.38	0	896.48	0	0	0	0	694.36	925.11	0	0	896.48	924.31	930.02	698.14	725.35	0	694.36	0	0	900.97	0	929.47	694.8	0	0	0	0	0	0	902.37	0	914.75	0	0	0	0	698.9	0	0	899.51	698.71	0	926.27	929.17
2.4986e+13	712.22	700.22	0	690.45	723.26	699.64	0	708.18	693.07	0	0	713.24	711.29	693.93	0	0	709.26	723.94	700.55	720.56	0	713.24	0	0	0	0	723.19	703.63	690.06	690.28	0	0	693.07	695.6	0	0	0	0	705.86	694.37	0	698.67	0	0	0	701.22	694.37	713.47	723.8
2.5045e+13	707.01	0	0	690.48	713.85	695.43	0	703.84	0	0	0	707.96	698.63	0	0	0	696.32	712.46	701.76	710.56	0	707.96	0	0	0	0	711.52	703.06	0	690.39	0	0	0	691.41	0	0	0	0	701.86	0	0	699.67	0	0	0	702.4	0	700.86	713.1
2.5103e+13	702.85	0	0	690.51	708.24	0	0	699.95	0	0	0	703.74	0	0	0	0	0	706.04	700.72	704.71	0	703.74	0	0	0	0	704.93	700.75	0	0	0	0	0	0	0	0	0	0	697.92	0	0	699.35	0	0	0	701.34	0	692.29	707.13
2.5161e+13	699.26	0	0	0	703.95	0	0	696.28	0	0	0	700.14	0	0	0	0	0	701.22	699.07	700.11	0	700.14	0	0	0	0	699.81	698.25	0	0	0	0	0	0	0	0	0	0	693.9	0	0	698.35	0	0	0	699.67	0	0	702.69
2.5219e+13	695.7	0	0	0	700.13	0	0	690.62	0	0	0	696.67	0	0	0	0	0	696.68	697.18	695.68	0	696.67	0	0	0	0	694.87	695.58	0	0	0	0	0	0	0	0	0	0	0	0	0	697	0	0	0	697.79	0	0	698.67
2.5277e+13	714.05	712.49	0	691.3	731.57	699.48	0	708.91	693.41	0	695.58	714.99	723.06	702.33	0	0	721.2	735.62	698.89	729.59	0	714.99	0	0	0	0	734.9	701.39	690.73	0	0	0	693.41	695.5	0	0	704.55	695.58	705.83	694.56	0	698.4	0	692.18	0	699.51	694.56	725.34	734.7
2.5335e+13	709.33	0	0	690.67	717.19	697.67	0	705.81	691.01	0	0	710.33	703.25	0	0	0	701.13	716.37	701.92	714.17	0	710.33	0	0	0	0	715.55	704.03	0	691.02	0	0	691.01	693.91	0	0	0	0	703.6	692.56	0	699.61	0	0	0	702.56	692.56	705.3	716.71
2.5393e+13	704.71	0	0	690.86	710.53	692.89	0	701.66	0	0	0	705.63	693.5	0	0	0	689.86	708.61	701.51	707.13	0	705.63	0	0	0	0	707.59	702.02	0	0	0	0	0	0	0	0	0	0	699.62	0	0	699.81	0	0	0	702.13	0	696.3	709.5
2.5451e+13	700.94	0	0	690.54	705.81	0	0	697.99	0	0	0	701.82	0	0	0	0	0	703.3	700.03	702.18	0	701.82	0	0	0	0	702.12	699.54	0	0	0	0	0	0	0	0	0	0	695.83	0	0	699.04	0	0	0	700.63	0	0	704.56
2.5509e+13	697.45	0	0	0	701.88	0	0	694.09	0	0	0	698.37	0	0	0	0	0	698.71	698.23	697.82	0	698.37	0	0	0	0	697.2	696.96	0	0	0	0	0	0	0	0	0	0	0	0	0	697.83	0	0	0	698.82	0	0	700.52
2.5568e+13	703.37	763.25	0	692.33	749.36	690.93	726.98	698.09	0	0	705.84	704.36	773.12	712.68	0	726.98	771.34	791.27	698.19	751.89	696.77	704.36	697.65	0	734.47	0	789.04	695.76	0	0	0	697.55	0	0	737	0	754.86	705.84	694.52	0	0	698.99	0	703.52	731.97	698.74	0	777.84	786.57
2.5626e+13	711.99	697.93	0	691	721.71	699.68	0	708.02	693.27	0	0	712.99	709.28	691.92	0	0	707.31	721.86	701.43	719.04	0	712.99	0	0	0	0	721.13	704.48	690.12	690.87	0	0	693.27	695.87	0	0	0	0	705.53	694.61	0	699.28	0	0	0	702.07	694.61	711.19	721.75
2.5684e+13	706.81	0	0	691.09	713.21	695.19	0	703.6	0	0	0	707.76	697.81	0	0	0	695.37	711.66	702.16	709.98	0	707.76	0	0	0	0	710.73	703.28	0	690.53	0	0	0	691.2	0	0	0	0	701.52	0	0	700.11	0	0	0	702.77	0	699.92	712.27
2.5742e+13	702.73	0	0	691.04	707.87	0	0	699.77	0	0	0	703.62	0	0	0	0	0	705.58	700.97	704.39	0	703.62	0	0	0	0	704.47	700.87	0	0	0	0	0	0	0	0	0	0	697.69	0	0	699.68	0	0	0	701.57	0	691.52	706.64
2.58e+13	699.18	0	0	690.4	703.71	0	0	696.14	0	0	0	700.06	0	0	0	0	0	700.89	699.26	699.89	0	700.06	0	0	0	0	699.48	698.33	0	0	0	0	0	0	0	0	0	0	693.66	0	0	698.62	0	0	0	699.85	0	0	702.35
2.5858e+13	695.61	0	0	0	699.95	0	0	690.18	0	0	0	696.61	0	0	0	0	0	696.43	697.36	695.48	0	696.61	0	0	0	0	694.55	695.65	0	0	0	0	0	0	0	0	0	0	0	0	0	697.26	0	0	0	697.96	0	0	698.38
2.5916e+13	714.61	707.79	0	691.68	728.16	700.54	0	709.66	694.19	0	692.62	715.56	718.51	699.43	0	0	716.37	730.49	700.02	726.67	0	715.56	0	0	0	0	730.4	703.37	691.26	0	0	0	694.19	696.42	0	0	699.09	692.62	706.84	695.4	0	698.91	0	0	0	700.62	695.4	720.93	730.28
2.5974e+13	709.21	0	0	691.31	716.14	697.41	0	705.73	690.58	0	0	710.18	701.98	0	0	0	699.73	715.06	702.47	713.48	0	710.18	0	0	0	0	714.49	704.47	0	691.45	0	0	690.58	693.59	0	0	0	0	703.57	692.21	0	700.17	0	0	0	703.07	692.21	704.2	715.63
2.6032e+13	704.68	0	0	691.43	709.96	692.6	0	701.65	0	0	0	705.57	692.56	0	0	0	0	707.93	701.8	706.84	0	705.57	0	0	0	0	707.05	702.24	0	0	0	0	0	0	0	0	0	0	699.6	0	0	700.19	0	0	0	702.38	0	695.63	708.92
2.6091e+13	700.95	0	0	691.06	705.45	0	0	698.01	0	0	0	701.81	0	0	0	0	0	702.86	700.24	702.02	0	701.81	0	0	0	0	701.77	699.71	0	0	0	0	0	0	0	0	0	0	695.82	0	0	699.33	0	0	0	700.81	0	0	704.17
2.6149e+13	697.48	0	0	690.12	701.62	0	0	694.09	0	0	0	698.39	0	0	0	0	0	698.37	698.41	697.71	0	698.39	0	0	0	0	696.95	697.12	0	0	0	0	0	0	0	0	0	0	0	0	0	698.08	0	0	0	698.98	0	0	700.19
2.6207e+13	710.63	732.15	0	692.65	742.53	696.01	696.18	705.75	691.46	0	703.25	710.35	742.32	710.33	0	696.18	739.36	755.7	698.58	740.7	691.66	710.35	695.53	0	703.45	0	755.58	697.81	0	0	0	693.93	691.46	692.67	705.8	0	724.68	703.25	702.01	692.01	0	699.14	0	700.17	701.1	699.12	692.01	746.1	754.19
2.6265e+13	711.55	695.13	0	691.58	720.08	699.54	0	708.03	693.01	0	0	712.44	707.39	0	0	0	705.21	719.76	702.21	717.52	0	712.44	0	0	0	0	719.21	704.94	0	691.56	0	0	693.01	695.71	0	0	0	0	705.68	694.4	0	699.9	0	0	0	702.81	694.4	709.51	720.08
2.6323e+13	706.6	0	0	691.69	712.42	694.94	0	703.58	0	0	0	707.48	696.91	0	0	0	694.03	710.68	702.46	709.38	0	707.48	0	0	0	0	709.85	703.39	0	690.74	0	0	0	690.59	0	0	0	0	701.52	0	0	700.53	0	0	0	703.05	0	699.19	711.53
2.6381e+13	702.63	0	0	691.53	707.36	0	0	699.78	0	0	0	703.47	0	0	0	0	0	704.96	701.14	704.07	0	703.47	0	0	0	0	703.93	700.94	0	0	0	0	0	0	0	0	0	0	697.71	0	0	699.96	0	0	0	701.71	0	690.71	706.15
2.6439e+13	699.13	0	0	690.84	703.34	0	0	696.16	0	0	0	699.98	0	0	0	0	0	700.4	699.39	699.68	0	699.98	0	0	0	0	699.05	698.41	0	0	0	0	0	0	0	0	0	0	693.61	0	0	698.85	0	0	0	699.96	0	0	701.99
2.6497e+13	695.57	0	0	0	699.66	0	0	690.08	0	0	0	696.55	0	0	0	0	0	696.06	697.47	695.3	0	696.55	0	0	0	0	694.16	695.74	0	0	0	0	0	0	0	0	0	0	0	0	0	697.47	0	0	0	698.06	0	0	698.05
2.6555e+13	714.14	704.32	0	692.05	725.86	700.99	0	710.18	694.53	0	689.84	714.89	715.23	697.15	0	0	713.18	727.15	701.05	723.66	0	714.89	0	0	0	0	726.78	704.36	691.54	690.54	0	0	694.53	696.96	0	0	694.53	689.84	707.22	695.81	0	699.44	0	0	0	701.64	695.81	717.35	727.08
2.6613e+13	708.81	0	0	691.87	715.35	697.11	0	705.57	690.18	0	0	709.7	700.89	0	0	0	698.67	714.06	702.89	712.52	0	709.7	0	0	0	0	713.34	704.55	0	691.67	0	0	690.18	693.3	0	0	0	0	703.36	691.9	0	700.65	0	0	0	703.48	691.9	703.04	714.68
2.6672e+13	704.44	0	0	691.92	709.51	692.25	0	701.5	0	0	0	705.3	691.63	0	0	0	0	707.35	702	706.33	0	705.3	0	0	0	0	706.4	702.24	0	0	0	0	0	0	0	0	0	0	699.42	0	0	700.51	0	0	0	702.57	0	694.75	708.39
2.673e+13	700.78	0	0	691.44	705.14	0	0	697.88	0	0	0	701.63	0	0	0	0	0	702.47	700.37	701.68	0	701.63	0	0	0	0	701.32	699.71	0	0	0	0	0	0	0	0	0	0	695.66	0	0	699.57	0	0	0	700.94	0	0	703.81
2.6788e+13	697.34	0	0	690.46	701.38	0	0	693.88	0	0	0	698.24	0	0	0	0	0	698.03	698.52	697.42	0	698.24	0	0	0	0	696.6	697.12	0	0	0	0	0	0	0	0	0	0	0	0	0	698.3	0	0	0	699.09	0	0	699.9
2.6846e+13	714.33	720.65	0	692.89	736.64	698.91	0	709.51	692.85	0	699.82	714.46	731.26	706.84	0	0	728.42	743.55	699.3	734.87	0	714.46	692.38	0	0	0	743.38	700.47	690.7	0	0	690.17	692.85	694.33	690.1	0	712.82	699.82	705.79	693.44	0	699.38	0	696.54	0	699.84	693.44	734.25	742.6
2.6904e+13	711.27	692.84	0	692.09	719.05	699.15	0	707.75	692.47	0	0	712.16	705.77	0	0	0	703.45	718.42	702.88	716.44	0	712.16	0	0	0	0	717.83	705.42	0	691.99	0	0	692.47	695.18	0	0	0	0	705.37	693.84	0	700.5	0	0	0	703.47	693.84	707.88	718.75
2.6962e+13	706.39	0	0	692.22	711.95	694.55	0	703.34	0	0	0	707.28	695.96	0	0	0	692.78	710.1	702.77	708.89	0	707.28	0	0	0	0	709.23	703.53	0	690.74	0	0	0	0	0	0	0	0	701.24	0	0	700.93	0	0	0	703.35	0	698.32	710.94
2.702e+13	702.49	0	0	691.98	707.08	0	0	699.59	0	0	0	703.34	0	0	0	0	0	704.61	701.35	703.77	0	703.34	0	0	0	0	703.56	701.01	0	0	0	0	0	0	0	0	0	0	697.48	0	0	700.26	0	0	0	701.91	0	0	705.8
2.7078e+13	699.02	0	0	691.22	703.16	0	0	695.97	0	0	0	699.88	0	0	0	0	0	700.14	699.56	699.45	0	699.88	0	0	0	0	698.76	698.46	0	0	0	0	0	0	0	0	0	0	693.23	0	0	699.1	0	0	0	700.12	0	0	701.75
2.7136e+13	694.66	935.4	0	693.93	711.87	0	918.26	0	0	691.08	0	695.3	940.3	0	0	918.26	939.39	943.35	699.48	706.25	0	695.3	0	0	921.5	0	943.9	696.45	0	0	0	0	0	0	922.53	0	931.74	0	0	0	0	700.23	0	0	920.44	699.98	0	941.19	943.69
2.7195e+13	713.98	701.53	0	692.48	723.72	700.86	0	710.05	694.13	0	0	714.77	712.41	695.2	0	0	710.26	724.14	702.04	721.88	0	714.77	0	0	0	0	724.1	705.46	691.39	691.17	0	0	694.13	696.66	0	0	689.59	0	707.1	695.39	0	700.09	0	0	0	702.61	695.39	714.28	724.74
2.7253e+13	708.58	0	0	692.44	714.49	696.57	0	705.31	0	0	0	709.47	699.68	0	0	0	697.41	712.98	703.27	711.88	0	709.47	0	0	0	0	712.39	704.77	0	691.63	0	0	0	692.66	0	0	0	0	703	691.15	0	701.16	0	0	0	703.84	691.15	701.83	713.93
2.7311e+13	704.29	0	0	692.4	709	691.51	0	701.31	0	0	0	705.14	690.23	0	0	0	0	706.72	702.2	705.98	0	705.14	0	0	0	0	705.85	702.33	0	0	0	0	0	0	0	0	0	0	699.14	0	0	700.85	0	0	0	702.76	0	693.75	707.98
2.7369e+13	700.67	0	0	691.85	704.8	0	0	697.7	0	0	0	701.52	0	0	0	0	0	702.05	700.51	701.42	0	701.52	0	0	0	0	700.91	699.76	0	0	0	0	0	0	0	0	0	0	695.38	0	0	699.83	0	0	0	701.07	0	0	703.53
2.7427e+13	697.23	0	0	690.84	701.11	0	0	693.57	0	0	0	698.14	0	0	0	0	0	697.68	698.64	697.18	0	698.14	0	0	0	0	696.28	697.15	0	0	0	0	0	0	0	0	0	0	0	0	0	698.52	0	0	0	699.2	0	0	699.66
2.7485e+13	715.79	713.87	0	693.16	731.94	700.72	0	711.34	694.13	690.1	696.67	716.2	724.46	703.44	0	0	722.09	735.58	700.26	730.79	0	716.2	0	0	0	0	736.08	702.9	691.71	0	0	0	694.13	696.14	0	0	705.71	696.67	707.67	695.1	0	699.75	0	693.2	0	700.8	695.1	726.53	735.99
2.7543e+13	711.02	689.94	0	692.61	717.76	698.67	0	707.53	692.18	0	0	711.88	704.24	0	0	0	702.02	716.78	703.39	715.53	0	711.88	0	0	0	0	716.41	705.8	0	692.12	0	0	692.18	694.92	0	0	0	0	705.01	693.58	0	701.07	0	0	0	703.95	693.58	706.26	717.61
2.7601e+13	706.23	0	0	692.71	711.24	694.08	0	703.15	0	0	0	707.09	694.85	0	0	0	691.59	709.23	702.96	708.45	0	707.09	0	0	0	0	708.49	703.64	0	690.56	0	0	0	0	0	0	0	0	700.94	0	0	701.29	0	0	0	703.52	0	697.42	710.39
2.7659e+13	702.38	0	0	692.36	706.61	0	0	699.44	0	0	0	703.21	0	0	0	0	0	704.04	701.45	703.48	0	703.21	0	0	0	0	703.08	701.06	0	0	0	0	0	0	0	0	0	0	697.23	0	0	700.5	0	0	0	702	0	0	705.44
2.7718e+13	698.92	0	0	691.54	702.8	0	0	695.8	0	0	0	699.77	0	0	0	0	0	699.66	699.63	699.21	0	699.77	0	0	0	0	698.36	698.48	0	0	0	0	0	0	0	0	0	0	692.8	0	0	699.29	0	0	0	700.19	0	0	701.47
2.7776e+13	702.01	767.38	0	694.12	749.47	692.14	731.17	699.05	0	691.29	707.37	702.62	780.21	714.14	690.2	731.17	775.86	792.74	699.46	744.35	695.44	702.62	698.88	690.07	738.86	0	796.21	696.97	0	0	0	698.39	0	0	741.47	0	760.32	707.37	695.44	0	0	700.29	0	704.99	736.28	699.96	0	784.15	793.16
2.7834e+13	713.13	698.57	0	692.89	722.17	700.77	0	709.6	694.01	0	0	713.97	710.3	692.77	0	0	708.12	722.09	702.84	719.84	0	713.97	0	0	0	0	721.84	705.81	690.96	691.89	0	0	694.01	696.72	0	0	0	0	706.88	695.36	0	700.67	0	0	0	703.4	695.36	712.14	722.78
2.7892e+13	708.05	0	0	692.92	713.82	696.3	0	704.92	0	0	0	708.93	698.79	0	0	0	696.44	712.15	703.55	711	0	708.93	0	0	0	0	711.45	704.66	0	691.78	0	0	0	692.26	0	0	0	0	702.71	690.57	0	701.56	0	0	0	704.11	690.57	700.96	713.18
2.795e+13	703.94	0	0	692.77	708.58	690.91	0	701.03	0	0	0	704.78	0	0	0	0	0	706.2	702.32	705.44	0	704.78	0	0	0	0	705.26	702.19	0	0	0	0	0	0	0	0	0	0	698.91	0	0	701.11	0	0	0	702.88	0	693.03	707.53
2.8008e+13	700.41	0	0	692.13	704.5	0	0	697.47	0	0	0	701.25	0	0	0	0	0	701.66	700.58	701.02	0	701.25	0	0	0	0	700.44	699.64	0	0	0	0	0	0	0	0	0	0	695.15	0	0	700.03	0	0	0	701.14	0	0	703.22
2.8066e+13	696.99	0	0	691.07	700.85	0	0	693.2	0	0	0	697.9	0	0	0	0	0	697.34	698.68	696.82	0	697.9	0	0	0	0	695.89	697.04	0	0	0	0	0	0	0	0	0	0	0	0	0	698.68	0	0	0	699.25	0	0	699.39
2.8124e+13	715.11	708.51	0	693.37	728.59	701.69	0	711.54	694.72	690.28	693.79	715.75	719.86	700.17	0	0	717.64	730.3	701.23	726.79	0	715.75	0	0	0	0	730.73	704.14	691.98	690.39	0	0	694.72	697.08	0	0	700.45	693.79	708.23	695.87	0	700.19	0	689.77	0	701.79	695.87	721.88	731.47
2.8182e+13	710.24	0	0	693.02	716.62	698.36	0	707.02	691.66	0	0	711.09	703.02	0	0	0	700.75	715.29	703.71	714.21	0	711.09	0	0	0	0	714.85	705.62	0	692.45	0	0	691.66	694.53	0	0	0	0	704.68	693.15	0	701.57	0	0	0	704.28	693.15	705.11	716.52
2.8241e+13	705.71	0	0	693.04	710.54	693.75	0	702.79	0	690.08	0	706.54	693.93	0	0	0	690.2	708.35	703	707.67	0	706.54	0	0	0	0	707.56	703.38	0	690.54	0	0	0	0	0	0	0	0	700.67	0	0	701.58	0	0	0	703.57	0	696.75	709.82
2.8299e+13	701.98	0	0	692.59	706.1	0	0	699.14	0	0	0	702.8	0	0	0	0	0	703.41	701.41	702.92	0	702.8	0	0	0	0	702.41	700.83	0	0	0	0	0	0	0	0	0	0	696.99	0	0	700.7	0	0	0	701.98	0	0	705.05
2.8357e+13	698.58	0	0	691.7	702.37	0	0	695.49	0	0	0	699.42	0	0	0	0	0	699.1	699.57	698.73	0	699.42	0	0	0	0	697.76	698.27	0	0	0	0	0	0	0	0	0	0	692.25	0	0	699.43	0	0	0	700.14	0	0	701.16
2.8415e+13	710.18	733.28	0	694.15	743.13	696.6	698.06	707.48	691.59	691.29	704.72	710.44	745.14	711.41	0	698.06	741.82	754.8	699.6	740.95	692.84	710.44	696.7	690.06	705.37	0	757.22	698.73	0	0	0	695.07	691.59	692.57	707.74	0	726.71	704.72	703.35	692.04	0	700.33	0	701.49	703	700.12	692.04	748.08	756.51
2.8473e+13	712.68	696.07	0	693.15	720.42	700.46	0	709.39	693.85	0	0	713.47	708.48	690.65	0	0	706.25	719.78	703.31	718.39	0	713.47	0	0	0	0	719.62	706.17	690.64	692.48	0	0	693.85	696.58	0	0	0	0	706.82	695.23	0	701.19	0	0	0	703.88	695.23	710.4	721.04
2.8531e+13	707.69	0	0	693.2	712.88	696	0	704.72	0	690.21	0	708.51	697.95	0	0	0	695.34	710.99	703.57	710.27	0	708.51	0	0	0	0	710.35	704.58	0	691.88	0	0	0	691.82	0	0	0	0	702.55	689.97	0	701.85	0	0	0	704.14	689.97	700.19	712.4
2.8589e+13	703.67	0	0	692.98	707.92	690.2	0	700.86	0	690.11	0	704.46	0	0	0	0	0	705.42	702.23	704.95	0	704.46	0	0	0	0	704.53	702.07	0	0	0	0	0	0	0	0	0	0	698.77	0	0	701.26	0	0	0	702.8	0	692.33	707.02
2.8647e+13	700.18	0	0	692.27	703.99	0	0	697.31	0	0	0	700.98	0	0	0	0	0	701.03	700.48	700.62	0	700.98	0	0	0	0	699.82	699.52	0	0	0	0	0	0	0	0	0	0	694.98	0	0	700.12	0	0	0	701.03	0	0	702.83
2.8705e+13	696.76	0	0	691.18	700.4	0	0	692.9	0	0	0	697.65	0	0	0	0	0	696.8	698.58	696.43	0	697.65	0	0	0	0	695.27	696.92	0	0	0	0	0	0	0	0	0	0	0	0	0	698.73	0	0	0	699.14	0	0	699.01
2.8763e+13	715.11	704.99	0	693.51	726.08	702.1	0	711.77	695.1	690.45	691.13	715.75	716.45	697.82	0	0	714.32	726.88	702.04	724.44	0	715.75	0	0	0	0	727.18	705.43	692.24	691.25	0	0	695.1	697.71	0	0	695.75	691.13	708.61	696.39	0	700.6	0	0	0	702.6	696.39	718.34	728.09
2.8822e+13	709.91	0	0	693.34	715.69	698.06	0	706.82	691.22	690.3	0	710.71	701.94	0	0	0	699.65	714.21	703.92	713.39	0	710.71	0	0	0	0	713.77	705.73	0	692.67	0	0	691.22	694.22	0	0	0	0	704.49	692.81	0	701.89	0	0	0	704.48	692.81	704.06	715.47
2.888e+13	705.48	0	0	693.31	709.97	693.44	0	702.63	0	690.43	0	706.28	693.08	0	0	0	0	707.7	703.03	707.21	0	706.28	0	0	0	0	706.93	703.36	0	690.5	0	0	0	0	0	0	0	0	700.52	0	0	701.74	0	0	0	703.58	0	696.1	709.19
2.8938e+13	701.81	0	0	692.81	705.68	0	0	699.01	0	0	0	702.6	0	0	0	0	0	702.94	701.39	702.59	0	702.6	0	0	0	0	701.96	700.79	0	0	0	0	0	0	0	0	0	0	696.85	0	0	700.77	0	0	0	701.94	0	0	704.59
2.8996e+13	698.43	0	0	691.87	702.03	0	0	695.34	0	0	0	699.26	0	0	0	0	0	698.68	699.55	698.46	0	699.26	0	0	0	0	697.37	698.22	0	0	0	0	0	0	0	0	0	0	691.81	0	0	699.47	0	0	0	700.1	0	0	700.75
2.9054e+13	714.52	721.39	0	694.24	736.85	700.2	0	711.4	693.59	691.41	701.08	714.79	733.08	707.62	0	0	729.71	742.73	700.19	735.42	0	714.79	693.35	690.18	0	0	744.18	701.28	691.31	0	0	691.34	693.59	695.16	691.49	0	714.18	701.08	707.09	694.26	690.14	700.41	0	697.63	0	700.71	694.26	735.24	744.02
2.9112e+13	712.35	693.76	0	693.49	719.26	700.06	0	709.04	693.49	690.42	0	713.12	706.68	0	0	0	704.36	718.37	703.84	717.28	0	713.12	0	0	0	0	718.18	706.57	690.25	692.89	0	0	693.49	696.22	0	0	0	0	706.41	694.87	0	701.63	0	0	0	704.38	694.87	708.59	719.53
2.917e+13	707.43	0	0	693.57	712.3	695.57	0	704.43	0	690.65	0	708.24	696.93	0	0	0	694	710.32	703.74	709.73	0	708.24	0	0	0	0	709.68	704.63	0	691.81	0	0	0	691.15	0	0	0	0	702.21	0	0	702.08	0	0	0	704.28	0	699.18	711.67
2.9228e+13	703.48	0	0	693.28	707.54	0	0	700.63	0	690.45	0	704.27	0	0	0	0	0	704.98	702.3	704.61	0	704.27	0	0	0	0	704.09	702.06	0	0	0	0	0	0	0	0	0	0	698.48	0	0	701.39	0	0	0	702.85	0	691.24	706.52
2.9286e+13	700.01	0	0	692.51	703.7	0	0	697.08	0	0	0	700.82	0	0	0	0	0	700.67	700.52	700.34	0	700.82	0	0	0	0	699.45	699.49	0	0	0	0	0	0	0	0	0	0	694.63	0	0	700.2	0	0	0	701.06	0	0	702.46
2.9345e+13	695.26	952.79	0	695.11	707.54	0	941.11	690.42	0	692.41	0	696.23	956.25	0	0	941.11	955.61	959.12	700.32	702.29	0	696.23	0	691.33	943.28	0	959.39	697.49	0	0	0	0	0	0	943.97	0	950.25	0	0	0	690.82	701.18	0	0	942.57	700.81	0	956.89	959.37
2.9403e+13	714.88	702.13	0	693.82	724.25	702	0	711.45	695.12	690.76	0	715.56	713.47	695.79	0	0	711.17	724.44	702.95	722.57	0	715.56	0	0	0	0	724.57	706.43	692.24	692.1	0	0	695.12	697.76	0	0	691.34	0	708.36	696.42	0	701.09	0	0	0	703.49	696.42	715.28	725.52
2.9461e+13	709.56	0	0	693.76	715.01	697.61	0	706.43	690.55	690.77	0	710.37	700.64	0	0	0	698.31	713.39	704.24	712.67	0	710.37	0	0	0	0	712.89	705.83	0	692.74	0	0	690.55	693.67	0	0	0	0	704.07	692.25	0	702.24	0	0	0	704.78	692.25	702.8	714.58
2.9519e+13	705.23	0	0	693.67	709.57	692.88	0	702.34	0	690.81	0	706.04	691.86	0	0	0	0	707.22	703.17	706.77	0	706.04	0	0	0	0	706.42	703.34	0	690.28	0	0	0	0	0	0	0	0	700.18	0	0	701.94	0	0	0	703.71	0	695.03	708.66
2.9577e+13	701.61	0	0	693.08	705.41	0	0	698.75	0	690.27	0	702.42	0	0	0	0	0	702.61	701.47	702.27	0	702.42	0	0	0	0	701.59	700.75	0	0	0	0	0	0	0	0	0	0	696.52	0	0	700.91	0	0	0	702.02	0	0	704.21
2.9635e+13	698.23	0	0	692.1	701.8	0	0	695.01	0	0	0	699.09	0	0	0	0	0	698.38	699.6	698.16	0	699.09	0	0	0	0	697.06	698.17	0	0	0	0	0	0	0	0	0	0	690.88	0	0	699.57	0	0	0	700.15	0	0	700.43
2.9693e+13	716.21	714.57	0	694.41	732.45	701.81	0	712.97	695.03	691.55	697.49	716.58	725.89	704.28	0	0	723.09	735.35	701.11	731.23	0	716.58	0	690.31	0	0	736.02	703.61	692.34	690.11	0	0	695.03	697.04	0	0	706.71	697.49	709.01	695.99	690.39	700.69	0	693.43	0	701.64	695.99	727.91	737.04
2.9751e+13	711.91	691.36	0	693.9	718.09	699.63	0	708.71	693.13	690.86	0	712.66	705.18	0	0	0	702.88	716.82	704.27	716.15	0	712.66	0	0	0	0	716.51	706.77	0	693.18	0	0	693.13	695.87	0	0	0	0	706.14	694.52	0	702.11	0	0	0	704.82	694.52	707.15	718.28
2.9809e+13	707.1	0	0	693.94	711.62	695.18	0	704.18	0	691.06	0	707.88	696.03	0	0	0	692.86	709.45	703.84	709.1	0	707.88	0	0	0	0	708.78	704.58	0	691.75	0	0	0	690.46	0	0	0	0	701.96	0	0	702.36	0	0	0	704.38	0	698.37	711.04
2.9868e+13	703.22	0	0	693.55	707.06	0	0	700.42	0	690.74	0	703.99	0	0	0	0	0	704.38	702.32	704.17	0	703.99	0	0	0	0	703.48	701.97	0	0	0	0	0	0	0	0	0	0	698.26	0	0	701.55	0	0	0	702.86	0	690.22	706.1
2.9926e+13	699.78	0	0	692.71	703.31	0	0	696.86	0	0	0	700.58	0	0	0	0	0	700.15	700.5	699.96	0	700.58	0	0	0	0	698.92	699.39	0	0	0	0	0	0	0	0	0	0	694.32	0	0	700.31	0	0	0	701.05	0	0	702.13
2.9984e+13	701.87	774.01	0	695.19	750.01	691.47	735.66	700.16	0	692.5	708.4	702.94	788.05	715.44	691.17	735.66	782.32	796.92	700.21	744.71	696.35	702.94	699.74	691.42	743.59	0	801.01	697.8	0	0	0	699.41	0	0	746.29	0	766.28	708.4	696.88	0	691.04	701.18	0	701.68	740.92	700.7	0	792.09	800.17
3.0042e+13	713.92	699.68	0	694.09	722.36	701.68	0	710.86	695.01	691.05	0	714.68	711.2	693.88	0	0	708.92	721.87	703.58	720.41	0	714.68	0	0	0	0	721.77	706.71	692.09	692.82	0	0	695.01	697.67	0	0	0	0	708.21	696.33	0	701.6	0	0	0	704.13	696.33	713.09	723.46
3.01e+13	708.88	0	0	694.07	714.06	697.25	0	705.97	689.94	691.11	0	709.67	699.68	0	0	0	697.3	712.19	704.32	711.59	0	709.67	0	0	0	0	711.59	705.56	0	692.83	0	0	689.94	693.23	0	0	0	0	703.77	691.77	0	702.55	0	0	0	704.87	691.77	701.9	713.76
3.0158e+13	704.74	0	0	693.88	708.9	692.43	0	701.99	0	691.03	0	705.51	690.77	0	0	0	0	706.4	703.09	706.05	0	705.51	0	0	0	0	705.54	703.05	0	690.14	0	0	0	0	0	0	0	0	699.91	0	0	702.09	0	0	0	703.64	0	694.27	708.13
3.0216e+13	701.21	0	0	693.21	704.88	0	0	698.44	0	690.39	0	701.99	0	0	0	0	0	701.98	701.36	701.68	0	701.99	0	0	0	0	700.87	700.48	0	0	0	0	0	0	0	0	0	0	696.25	0	0	700.99	0	0	0	701.91	0	0	703.81
3.0274e+13	697.86	0	0	692.17	701.32	0	0	694.63	0	0	0	698.7	0	0	0	0	0	697.78	699.47	697.61	0	698.7	0	0	0	0	696.43	697.92	0	0	0	0	0	0	0	0	0	0	690.06	0	0	699.62	0	0	0	700.03	0	0	700.06
3.0332e+13	715.6	709.36	0	694.45	729.33	702.35	0	712.79	695.65	691.56	694.61	716.35	720.68	701.34	0	0	718.44	731.13	701.94	727.39	0	716.35	0	690.32	0	0	731.65	704.88	692.83	690.65	0	0	695.65	697.94	0	0	701.55	694.61	709.52	696.76	690.55	701.01	0	690.34	0	702.47	696.76	722.3	732.33
3.0391e+13	711.04	0	0	694.15	717.23	698.98	0	707.98	692.61	691.11	0	711.85	703.66	0	0	0	701.46	715.9	704.55	714.87	0	711.85	0	0	0	0	715.49	706.52	0	693.11	0	0	692.61	695.37	0	0	0	0	705.56	694.04	0	702.46	0	0	0	705.1	694.04	705.63	717.1
3.0449e+13	706.51	0	0	694.15	711.15	694.61	0	703.63	0	691.23	0	707.32	694.84	0	0	0	691.52	708.95	703.88	708.36	0	707.32	0	690.11	0	0	708.18	704.27	0	691.44	0	0	0	0	0	0	0	0	701.46	0	0	702.51	0	0	0	704.42	0	697.42	710.38
3.0507e+13	702.78	0	0	693.69	706.72	0	0	699.96	0	690.84	0	703.57	0	0	0	0	0	704.01	702.28	703.64	0	703.57	0	0	0	0	703.04	701.7	0	0	0	0	0	0	0	0	0	0	697.81	0	0	701.63	0	0	0	702.83	0	0	705.62
3.0565e+13	699.4	0	0	692.8	703.03	0	0	696.42	0	0	0	700.22	0	0	0	0	0	699.8	700.44	699.51	0	700.22	0	0	0	0	698.5	699.14	0	0	0	0	0	0	0	0	0	0	693.69	0	0	700.35	0	0	0	701	0	0	701.76
3.0623e+13	709.89	734.84	0	695.18	744.49	696.67	699.89	708.32	691.92	692.44	705.79	710.87	747.17	712.9	0	699.89	743.4	756.29	700.38	741.82	693.87	710.87	697.6	691.33	707.25	0	758.3	699.47	690.17	0	0	696.13	691.92	692.72	709.66	0	728.62	705.79	704.39	692.22	691.17	701.16	0	700.57	704.86	700.88	692.22	748.63	758.6
3.0681e+13	713.36	696.99	0	694.3	721.02	700.86	0	710.23	694.63	691.24	0	714.14	708.9	691.84	0	0	706.81	720.22	704.16	718.95	0	714.14	0	0	0	0	720.01	707	691.56	692.86	0	0	694.63	697.3	0	0	0	0	707.55	695.98	690.04	702.07	0	0	0	704.72	695.98	710.64	721.71
3.0739e+13	708.4	0	0	694.33	713.44	696.53	0	705.44	0	691.34	0	709.2	698.43	0	0	0	696.07	711.46	704.44	710.87	0	709.2	0	690.18	0	0	710.8	705.41	0	692.44	0	0	0	692.57	0	0	0	0	703.17	690.92	0	702.8	0	0	0	705	690.92	700.61	712.99
3.0797e+13	704.36	0	0	694.07	708.49	691.35	0	701.55	0	691.2	0	705.15	0	0	0	0	0	705.92	703.09	705.56	0	705.15	0	690.09	0	0	705.02	702.86	0	0	0	0	0	0	0	0	0	0	699.4	0	0	702.21	0	0	0	703.65	0	693.05	707.64
3.0855e+13	700.88	0	0	693.34	704.57	0	0	698.02	0	690.48	0	701.68	0	0	0	0	0	701.6	701.32	701.27	0	701.68	0	0	0	0	700.42	700.29	0	0	0	0	0	0	0	0	0	0	695.72	0	0	701.06	0	0	0	701.87	0	0	703.45
3.0913e+13	697.53	0	0	692.25	701.04	0	0	694.03	0	0	0	698.4	0	0	0	0	0	697.44	699.42	697.19	0	698.4	0	0	0	0	696.04	697.72	0	0	0	0	0	0	0	0	0	0	0	0	0	699.66	0	0	0	699.98	0	0	699.72
3.0972e+13	715.47	705.64	0	694.56	726.72	702.44	0	712.5	695.86	691.61	691.94	716.22	716.9	698.77	0	0	714.78	727.28	702.8	724.86	0	716.22	0	690.35	0	0	727.45	706.05	692.96	691.51	0	0	695.86	698.33	0	0	696.79	691.94	709.39	697.08	690.69	701.44	0	0	0	703.36	697.08	718.55	728.97
3.103e+13	710.48	0	0	694.42	716.2	698.48	0	707.45	692.01	691.36	0	711.27	702.34	0	0	0	700.11	714.59	704.73	713.86	0	711.27	0	690.16	0	0	714.09	706.43	0	693.14	0	0	692.01	694.81	0	0	0	0	705.06	693.47	0	702.81	0	0	0	705.29	693.47	704.39	716.12
3.1088e+13	706.07	0	0	694.34	710.48	694.05	0	703.22	0	691.42	0	706.86	693.71	0	0	0	689.92	708.12	703.83	707.7	0	706.86	0	690.29	0	0	707.32	704.04	0	691.15	0	0	0	0	0	0	0	0	701.06	0	0	702.67	0	0	0	704.38	0	696.56	709.83
3.1146e+13	702.4	0	0	693.8	706.21	0	0	699.6	0	690.95	0	703.19	0	0	0	0	0	703.4	702.17	703.12	0	703.19	0	0	0	0	702.41	701.46	0	0	0	0	0	0	0	0	0	0	697.43	0	0	701.7	0	0	0	702.73	0	0	705.22
3.1204e+13	699.05	0	0	692.85	702.59	0	0	696.03	0	0	0	699.87	0	0	0	0	0	699.24	700.32	699.04	0	699.87	0	0	0	0	697.92	698.9	0	0	0	0	0	0	0	0	0	0	693.03	0	0	700.38	0	0	0	700.88	0	0	701.43
3.1262e+13	714.13	722.19	0	695.14	737.74	700.23	0	712.06	693.09	692.37	701.85	714.95	734.13	708.77	0	0	731.04	743.34	700.84	735.81	689.89	714.95	694.02	691.23	690.24	0	744.53	701.73	691.55	0	0	692.27	693.09	695.52	692.76	0	715.32	701.85	707.85	694.07	691.28	701.21	0	697.38	0	701.37	694.07	735.69	745.43
3.132e+13	712.78	694.46	0	694.48	719.71	700.4	0	709.66	693.82	691.42	0	713.55	707.16	0	0	0	704.9	718.63	704.54	717.63	0	713.55	0	690.18	0	0	718.37	707.13	690.71	693.22	0	0	693.82	696.64	0	0	0	0	707.02	695.23	690.16	702.48	0	0	0	705.1	695.23	708.96	720.22
3.1378e+13	707.94	0	0	694.53	712.73	696.02	0	705	0	691.55	0	708.73	697.43	0	0	0	694.63	710.63	704.45	710.15	0	708.73	0	690.4	0	0	709.96	705.22	0	692.29	0	0	0	691.77	0	0	0	0	702.75	0	0	702.97	0	0	0	705.01	0	699.67	712.28
3.1436e+13	703.99	0	0	694.18	707.99	690.17	0	701.19	0	691.33	0	704.78	0	0	0	0	0	705.35	703.01	705.05	0	704.78	0	690.21	0	0	704.44	702.65	0	0	0	0	0	0	0	0	0	0	699.03	0	0	702.27	0	0	0	703.56	0	692.07	707.14
3.1495e+13	700.55	0	0	693.41	704.17	0	0	697.68	0	690.54	0	701.35	0	0	0	0	0	701.12	701.21	700.84	0	701.35	0	0	0	0	699.9	700.09	0	0	0	0	0	0	0	0	0	0	695.32	0	0	701.07	0	0	0	701.76	0	0	703.06
3.1553e+13	695.83	973.19	0	695.9	702.84	0	966.88	691.35	0	693.23	0	696.75	975.09	0	0	966.88	974.74	977.19	700.93	698.08	0	696.75	0	692.16	968.03	0	977.08	698.08	0	0	0	0	0	0	968.4	0	971.8	0	0	0	691.82	701.94	0	0	967.66	701.42	0	975.45	977.33
3.1611e+13	715.12	702.57	0	694.67	724.67	702.23	0	712.06	695.22	691.7	0	715.86	713.93	696.51	0	0	711.74	724.62	703.55	722.84	0	715.86	0	690.43	0	0	724.7	706.85	692.51	692.27	0	0	695.22	698.05	0	0	692.42	0	709.03	696.58	690.76	701.86	0	0	0	704.1	696.58	715.63	726.32
3.1669e+13	710	0	0	694.64	715.37	697.95	0	706.98	690.98	691.61	0	710.79	701.09	0	0	0	698.75	713.62	704.87	713.02	0	710.79	0	690.42	0	0	713.1	706.34	0	693.11	0	0	690.98	694.04	0	0	0	0	704.61	692.62	0	703.06	0	0	0	705.42	692.62	703.24	715.18
3.1727e+13	705.7	0	0	694.51	709.95	693.4	0	702.86	0	691.61	0	706.49	692.52	0	0	0	0	707.52	703.8	707.16	0	706.49	0	690.48	0	0	706.7	703.87	0	690.8	0	0	0	0	0	0	0	0	700.69	0	0	702.76	0	0	0	704.35	0	695.68	709.25
3.1785e+13	702.1	0	0	693.89	705.81	0	0	699.28	0	691.08	0	702.88	0	0	0	0	0	702.95	702.1	702.7	0	702.88	0	0	0	0	701.94	701.28	0	0	0	0	0	0	0	0	0	0	697.07	0	0	701.72	0	0	0	702.65	0	0	704.79
3.1843e+13	698.76	0	0	692.9	702.25	0	0	695.66	0	690.02	0	699.59	0	0	0	0	0	698.82	700.23	698.67	0	699.59	0	0	0	0	697.49	698.72	0	0	0	0	0	0	0	0	0	0	692.21	0	0	700.37	0	0	0	700.78	0	0	701.06
3.1901e+13	715.94	715.03	690.03	695.14	733.23	702.15	0	713.49	694.53	692.35	698.32	716.68	726.61	705.12	0	0	723.94	736.22	701.63	731.51	0	716.68	690.38	691.19	0	0	736.98	703.89	692.42	690.12	0	0	694.53	697.05	0	0	707.66	698.32	709.67	695.62	691.35	701.38	0	694.23	0	702.17	695.62	728.22	738.06
3.1959e+13	712.29	692.03	0	694.72	718.64	699.92	0	709.21	693.31	691.67	0	713.06	705.59	0	0	0	703.28	717.36	704.91	716.55	0	713.06	0	690.44	0	0	717.05	707.24	690.06	693.47	0	0	693.31	696.13	0	0	0	0	706.64	694.73	690.28	702.85	0	0	0	705.46	694.73	707.48	718.88
3.2018e+13	707.57	0	0	694.75	712.15	695.55	0	704.66	0	691.8	0	708.35	696.46	0	0	0	693.36	709.97	704.5	709.55	0	708.35	0	690.66	0	0	709.27	705.1	0	692.13	0	0	0	690.92	0	0	0	0	702.42	0	0	703.13	0	0	0	705.05	0	698.79	711.59
3.2076e+13	703.71	0	0	694.33	707.58	0	0	700.9	0	691.5	0	704.48	0	0	0	0	0	704.88	702.97	704.64	0	704.48	0	690.38	0	0	703.97	702.51	0	0	0	0	0	0	0	0	0	0	698.73	0	0	702.33	0	0	0	703.52	0	690.99	706.66
3.2134e+13	700.3	0	0	693.5	703.85	0	0	697.4	0	690.64	0	701.1	0	0	0	0	0	700.72	701.15	700.48	0	701.1	0	0	0	0	699.48	699.94	0	0	0	0	0	0	0	0	0	0	694.95	0	0	701.08	0	0	0	701.7	0	0	702.69
3.2192e+13	701.94	780.53	0	695.9	750.46	691.76	740.56	700.5	0	693.23	709.03	702.98	795.7	716.06	691.83	740.56	790.01	804.62	700.81	745.06	696.91	702.98	700.29	692.16	748.76	0	804.84	698.3	0	0	0	700.09	0	0	751.57	0	772.97	709.03	696.58	0	691.92	701.87	0	702.18	745.99	701.3	0	796.75	808.01
3.225e+13	714.65	700	0	694.86	722.91	701.93	0	711.68	695.09	691.87	0	715.32	711.59	694.48	0	0	709.38	722.27	704.2	720.99	0	715.32	0	690.62	0	0	721.95	707.38	692.25	692.98	0	0	695.09	697.93	0	0	0	0	708.81	696.48	690.86	702.32	0	0	0	704.77	696.48	713.34	724.11
3.2308e+13	709.5	0	0	694.88	714.52	697.55	0	706.61	690.27	691.89	0	710.24	700.04	0	0	0	697.66	712.55	704.95	712.1	0	710.24	0	690.73	0	0	711.88	706.2	0	693.14	0	0	690.27	693.54	0	0	0	0	704.29	692.06	0	703.3	0	0	0	705.51	692.06	702.25	714.29
3.2366e+13	705.3	0	0	694.67	709.35	692.89	0	702.55	0	691.8	0	706.05	691.42	0	0	0	0	706.79	703.72	706.54	0	706.05	0	690.69	0	0	705.9	703.66	0	690.58	0	0	0	0	0	0	0	0	700.4	0	0	702.85	0	0	0	704.27	0	694.78	708.68
3.2424e+13	701.75	0	0	693.98	705.34	0	0	698.99	0	691.19	0	702.52	0	0	0	0	0	702.38	701.98	702.19	0	702.52	0	690.07	0	0	701.3	701.07	0	0	0	0	0	0	0	0	0	0	696.78	0	0	701.74	0	0	0	702.53	0	0	704.36
3.2482e+13	698.43	0	0	692.94	701.82	0	0	695.31	0	690.06	0	699.25	0	0	0	0	0	698.27	700.09	698.19	0	699.25	0	0	0	0	696.92	698.51	0	0	0	0	0	0	0	0	0	0	691.4	0	0	700.36	0	0	0	700.66	0	0	700.67
3.2541e+13	716.4	710.15	690.19	695.16	729.86	703.06	0	713.86	695.45	692.35	695.32	717.07	721.54	702.09	0	0	719.11	731.37	702.46	728.19	0	717.07	0	691.18	0	0	731.82	705.52	693	691.07	0	0	695.45	698.16	0	0	702.35	695.32	710.45	696.71	691.42	701.66	0	691.21	0	703.01	696.71	723.28	733.15
3.2599e+13	711.73	0	0	694.93	717.59	699.53	0	708.77	692.88	691.91	0	712.48	704.25	0	0	0	701.91	716.11	705.13	715.43	0	712.48	0	690.72	0	0	715.73	707.21	0	693.72	0	0	692.88	695.71	0	0	0	0	706.31	694.32	690.4	703.16	0	0	0	705.67	694.32	706.27	717.66
3.2657e+13	707.14	0	0	694.91	711.51	695.17	0	704.32	0	692.01	0	707.9	695.54	0	0	0	692.21	709.23	704.46	708.88	0	707.9	0	690.89	0	0	708.49	704.91	0	692.05	0	0	0	690.13	0	0	0	0	702.14	0	0	703.23	0	0	0	705.01	0	698.06	710.91
3.2715e+13	703.36	0	0	694.45	707.1	0	0	700.61	0	691.62	0	704.13	0	0	0	0	0	704.33	702.87	704.14	0	704.13	0	690.52	0	0	703.39	702.31	0	0	0	0	0	0	0	0	0	0	698.47	0	0	702.34	0	0	0	703.41	0	690.01	706.15
3.2773e+13	699.99	0	0	693.55	703.45	0	0	697.1	0	690.71	0	700.78	0	0	0	0	0	700.21	701.03	700.05	0	700.78	0	0	0	0	698.95	699.74	0	0	0	0	0	0	0	0	0	0	694.59	0	0	701.05	0	0	0	701.58	0	0	702.28
3.2831e+13	710.39	736.77	0	695.86	745.61	697.52	701.68	709.4	691.48	693.2	705.39	711.27	749.52	713.86	0	701.68	745.47	757.97	700.88	743.13	694.61	711.27	698.39	692.11	709.08	0	758.44	699.97	690.14	0	0	696.92	691.48	692.91	711.5	0	729.55	705.39	705.13	692.11	691.98	701.77	0	701.23	706.67	701.38	692.11	751.12	760.62
3.2889e+13	714.13	697.7	0	695.03	721.44	701.55	0	711.24	694.86	692.06	0	714.79	709.65	692.36	0	0	707.4	720.48	704.7	719.52	0	714.79	0	690.84	0	0	720.12	707.71	691.91	693.58	0	0	694.86	697.69	0	0	0	0	708.52	696.27	690.92	702.72	0	0	0	705.26	696.27	711.5	722.25
3.2947e+13	709.08	0	0	695.08	713.79	697.18	0	706.26	0	692.15	0	709.8	699.12	0	0	0	696.66	711.72	705	711.39	0	709.8	0	691.01	0	0	711.04	706.09	0	693.15	0	0	0	693.05	0	0	0	0	704	691.47	690.12	703.47	0	0	0	705.56	691.47	701.41	713.45
3.3005e+13	704.99	0	0	694.81	708.85	692.36	0	702.29	0	691.98	0	705.72	690.29	0	0	0	0	706.23	703.66	706.07	0	705.72	0	690.88	0	0	705.34	703.5	0	690.36	0	0	0	0	0	0	0	0	700.17	0	0	702.88	0	0	0	704.21	0	694.03	708.11
3.3063e+13	701.49	0	0	694.07	704.95	0	0	698.76	0	691.3	0	702.25	0	0	0	0	0	701.95	701.89	701.81	0	702.25	0	690.19	0	0	700.83	700.92	0	0	0	0	0	0	0	0	0	0	696.54	0	0	701.72	0	0	0	702.44	0	0	703.91
3.3122e+13	698.18	0	0	692.99	701.47	0	0	695.01	0	690.12	0	699	0	0	0	0	0	697.86	700	697.83	0	699	0	0	0	0	696.52	698.36	0	0	0	0	0	0	0	0	0	0	690.67	0	0	700.32	0	0	0	700.55	0	0	700.25
3.318e+13	716.36	706.33	690.11	695.25	727.22	703.22	0	713.71	695.78	692.45	691.88	716.95	717.84	699.24	0	0	715.51	727.62	703.3	725.57	0	716.95	0	691.29	0	0	727.5	706.77	693.14	692.08	0	0	695.78	698.63	0	0	696.75	691.88	710.47	697.12	691.47	702.02	0	0	0	703.86	697.12	719.61	729.57
3.3238e+13	711.24	0	0	695.16	716.56	699.13	0	708.38	692.34	692.21	0	711.92	703.07	0	0	0	700.68	714.83	705.27	714.42	0	711.92	0	691.04	0	0	714.3	707.16	0	693.85	0	0	692.34	695.23	0	0	0	0	705.95	693.82	690.52	703.43	0	0	0	705.83	693.82	705.18	716.56
3.3296e+13	706.75	0	0	695.08	710.83	694.77	0	704.02	0	692.24	0	707.47	694.58	0	0	0	690.87	708.41	704.38	708.24	0	707.47	0	691.14	0	0	707.62	704.73	0	691.91	0	0	0	0	0	0	0	0	701.86	0	0	703.31	0	0	0	704.93	0	697.36	710.26
3.3354e+13	703.05	0	0	694.55	706.58	0	0	700.36	0	691.76	0	703.78	0	0	0	0	0	703.72	702.74	703.66	0	703.78	0	690.66	0	0	702.76	702.11	0	0	0	0	0	0	0	0	0	0	698.22	0	0	702.34	0	0	0	703.28	0	0	705.66
3.3412e+13	699.7	0	0	693.59	703	0	0	696.84	0	690.79	0	700.48	0	0	0	0	0	699.65	700.89	699.63	0	700.48	0	0	0	0	698.38	699.55	0	0	0	0	0	0	0	0	0	0	694.21	0	0	701.01	0	0	0	701.44	0	0	701.88
3.347e+13	714.99	723.32	0	695.81	738.57	700.65	0	713.49	693.49	693.17	701.42	715.66	735.66	709.44	0	0	732.48	744.16	701.32	736.91	690.6	715.66	694.6	692.09	691.41	0	744.53	702.33	691.81	0	0	692.87	693.49	695.92	693.88	0	715.46	701.42	709.08	694.48	692.03	701.77	0	697.76	0	701.84	694.48	737.34	746.53
3.3528e+13	713.6	695.14	0	695.21	720.09	701.03	0	710.73	694.44	692.28	0	714.24	707.87	689.83	0	0	705.63	718.87	705.08	718.22	0	714.24	0	691.1	0	0	718.51	707.89	691.37	693.87	0	0	694.44	697.28	0	0	0	0	708.03	695.87	690.99	703.07	0	0	0	705.63	695.87	709.72	720.68
3.3586e+13	708.65	0	0	695.27	713.07	696.7	0	705.87	0	692.39	0	709.36	698.14	0	0	0	695.5	710.9	705	710.69	0	709.36	0	691.27	0	0	710.22	705.94	0	692.99	0	0	0	692.45	0	0	0	0	703.6	690.64	690.25	703.59	0	0	0	705.55	690.64	700.44	712.68
3.3645e+13	704.66	0	0	694.93	708.34	691.45	0	701.97	0	692.14	0	705.38	0	0	0	0	0	705.65	703.57	705.59	0	705.38	0	691.06	0	0	704.77	703.33	0	689.97	0	0	0	0	0	0	0	0	699.82	0	0	702.89	0	0	0	704.11	0	693.08	707.57
3.3703e+13	701.2	0	0	694.15	704.55	0	0	698.45	0	691.38	0	701.95	0	0	0	0	0	701.48	701.77	701.4	0	701.95	0	690.27	0	0	700.33	700.74	0	0	0	0	0	0	0	0	0	0	696.17	0	0	701.68	0	0	0	702.32	0	0	703.48
3.3761e+13	697.89	0	0	693.02	701.1	0	0	694.58	0	690.15	0	698.71	0	0	0	0	0	697.42	699.88	697.41	0	698.71	0	0	0	0	696.08	698.17	0	0	0	0	0	0	0	0	0	0	0	0	0	700.26	0	0	0	700.43	0	0	699.83
3.3819e+13	715.53	703.19	0	695.36	725.11	702.88	0	712.69	695.88	692.55	0	716.3	714.79	696.89	0	0	712.57	724.9	704.05	723.19	0	716.3	0	691.38	0	0	724.72	707.4	693.07	692.83	0	0	695.88	698.76	0	0	692.33	0	709.95	697.28	691.52	702.41	0	0	0	704.6	697.28	716.55	726.8
3.3877e+13	710.47	0	0	695.38	715.7	698.62	0	707.61	691.76	692.43	0	711.22	701.85	0	0	0	699.46	713.84	705.4	713.34	0	711.22	0	691.26	0	0	713.24	706.89	0	693.81	0	0	691.76	694.71	0	0	0	0	705.33	693.28	690.64	703.65	0	0	0	705.95	693.28	704	715.56
3.3935e+13	706.18	0	0	695.22	710.27	694.25	0	703.45	0	692.37	0	706.93	693.5	0	0	0	0	707.77	704.33	707.52	0	706.93	0	691.26	0	0	706.92	704.4	0	691.64	0	0	0	0	0	0	0	0	701.35	0	690.07	703.36	0	0	0	704.87	0	696.5	709.64
3.3993e+13	702.58	0	0	694.61	706.15	0	0	699.87	0	691.8	0	703.34	0	0	0	0	0	703.23	702.62	703.1	0	703.34	0	690.69	0	0	702.22	701.81	0	0	0	0	0	0	0	0	0	0	697.75	0	0	702.32	0	0	0	703.17	0	0	705.19
3.4051e+13	699.28	0	0	693.6	702.61	0	0	696.35	0	690.76	0	700.07	0	0	0	0	0	699.17	700.75	699.12	0	700.07	0	0	0	0	697.85	699.26	0	0	0	0	0	0	0	0	0	0	693.5	0	0	700.97	0	0	0	701.31	0	0	701.48
3.4109e+13	716.65	715.91	690.26	695.76	733.82	702.7	0	714.65	695.03	693.06	697.96	717.24	727.62	705.65	0	0	725.08	736.66	702.05	732.22	0	717.24	690.92	691.95	0	0	736.83	704.38	692.85	690.33	0	0	695.03	697.61	0	0	707.56	697.96	710.7	696.17	692.07	701.9	0	694.43	0	702.59	696.17	728.87	738.84
3.4168e+13	712.92	692.69	0	695.38	718.93	700.47	0	710.05	693.93	692.42	0	713.58	706.17	0	0	0	703.96	717.5	705.36	716.96	0	713.58	0	691.24	0	0	717.09	707.84	690.7	694.03	0	0	693.93	696.76	0	0	0	0	707.41	695.37	691.05	703.4	690.04	0	0	705.92	695.37	707.96	719.28
3.4226e+13	708.12	0	0	695.41	712.41	696.14	0	705.34	0	692.53	0	708.84	697.07	0	0	0	694.17	710.14	704.97	709.95	0	708.84	0	691.4	0	690.01	709.42	705.68	0	692.74	690.01	0	0	691.75	0	0	0	0	703.07	0	690.37	703.69	0	0	0	705.52	0	699.35	711.95
3.4284e+13	704.23	0	0	694.99	707.85	690.22	0	701.52	0	692.2	0	704.96	0	0	0	0	0	705.1	703.45	705.04	0	704.96	0	691.12	0	0	704.19	703.05	0	0	0	0	0	0	0	0	0	0	699.35	0	0	702.89	0	0	0	703.99	0	691.95	707.03
3.4342e+13	700.81	0	0	694.16	704.15	0	0	698.02	0	691.37	0	701.58	0	0	0	0	0	700.99	701.63	700.92	0	701.58	0	690.26	0	0	699.79	700.47	0	0	0	0	0	0	0	0	0	0	695.66	0	0	701.64	0	0	0	702.18	0	0	703.05
3.44e+13	701.83	788.86	0	696.48	750.16	691.13	746	700.14	0	693.94	708.09	702.87	805.07	716.23	692.1	746	799.14	813.03	701.22	744.81	697.02	702.87	700.35	692.86	754.52	0	813.29	698.73	0	0	0	700.3	0	0	757.44	690.36	779.79	708.09	696.6	0	692.59	702.36	0	702.12	751.63	701.71	0	804.83	816.51
3.4458e+13	714.96	700.52	0	695.46	723.35	702.37	0	712.06	695.61	692.6	0	715.71	712.11	694.79	0	0	710.03	722.71	704.65	721.38	0	715.71	0	691.42	0	0	722.46	707.83	692.74	693.4	0	0	695.61	698.48	0	0	0	0	709.34	697.03	691.54	702.81	0	0	0	705.21	697.03	713.73	724.58
3.4516e+13	709.91	0	0	695.53	714.9	698.01	0	707.03	690.92	692.58	0	710.66	700.53	0	0	0	698.2	712.92	705.45	712.48	0	710.66	0	691.41	0	0	712.29	706.69	0	693.62	0	0	690.92	694.07	0	0	0	0	704.73	692.62	690.72	703.83	0	0	0	706	692.62	702.68	714.66
3.4574e+13	705.73	0	0	695.31	709.73	693.52	0	702.98	0	692.45	0	706.48	692.19	0	0	0	0	707.15	704.23	706.93	0	706.48	0	691.34	0	0	706.28	704.14	0	691.18	0	0	0	0	0	0	0	0	700.84	0	690.17	703.38	0	0	0	704.78	0	695.39	709.05
3.4632e+13	702.19	0	0	694.63	705.72	0	0	699.43	0	691.81	0	702.95	0	0	0	0	0	702.75	702.49	702.6	0	702.95	0	690.7	0	0	701.71	701.54	0	0	0	0	0	0	0	0	0	0	697.25	0	0	702.28	0	0	0	703.04	0	0	704.73
3.469e+13	698.89	0	0	693.58	702.23	0	0	695.85	0	690.71	0	699.71	0	0	0	0	0	698.7	700.6	698.65	0	699.71	0	0	0	0	697.36	698.99	0	0	0	0	0	0	0	0	0	0	692.53	0	0	700.9	0	0	0	701.16	0	0	701.08
3.4749e+13	716.46	710.8	690.48	695.74	730.39	703.42	0	713.82	695.84	692.99	694.97	717.32	722.19	702.45	0	0	719.9	731.73	702.89	728.46	0	717.32	0	691.85	0	0	731.75	705.85	693.38	691.23	0	0	695.84	698.58	0	0	702.14	694.97	710.77	697.1	692.07	702.14	0	691.36	0	703.44	697.1	723.56	733.79
3.4807e+13	711.96	0	0	695.53	717.9	699.89	0	709.02	693.35	692.54	0	712.72	704.66	0	0	0	702.41	716.3	705.57	715.61	0	712.72	0	691.35	0	0	715.79	707.55	689.98	694.06	0	0	693.35	696.18	0	0	0	0	706.59	694.79	691.1	703.68	690.01	0	0	706.13	694.79	706.53	718.05
3.4865e+13	707.4	0	0	695.51	711.79	695.57	0	704.59	0	692.58	0	708.16	696.03	0	0	0	692.82	709.43	704.9	709.08	0	708.16	0	691.44	0	0	708.62	705.25	0	692.44	0	0	0	690.78	0	0	0	0	702.42	0	690.47	703.76	0	0	0	705.46	0	698.38	711.26
3.4923e+13	703.64	0	0	695.01	707.38	0	0	700.9	0	692.16	0	704.4	0	0	0	0	0	704.56	703.3	704.37	0	704.4	0	691.06	0	0	703.57	702.64	0	0	0	0	0	0	0	0	0	0	698.77	0	0	702.87	0	0	0	703.85	0	690.63	706.52
3.4981e+13	700.29	0	0	694.12	703.74	0	0	697.43	0	691.27	0	701.08	0	0	0	0	0	700.49	701.45	700.32	0	701.08	0	690.14	0	0	699.2	700.08	0	0	0	0	0	0	0	0	0	0	695	0	0	701.57	0	0	0	702.01	0	0	702.64
3.5039e+13	709.96	738.54	0	696.34	746.58	697.1	703.41	708.36	691.36	693.73	705.89	711.14	751.47	714.51	0	703.41	747.49	759.76	701.22	743.79	694.97	711.14	698.78	692.62	710.81	0	760.31	700.14	690.14	0	0	697.33	691.36	692.81	713.25	690.03	731.21	705.89	704.85	691.95	692.59	702.23	0	701.62	708.39	701.73	691.95	752.07	762.65
3.5097e+13	714.19	698.15	0	695.53	721.82	701.81	0	711.25	695.24	692.58	0	714.95	709.96	692.77	0	0	707.87	720.85	705.09	719.69	0	714.95	0	691.38	0	0	720.49	707.92	692.28	693.78	0	0	695.24	698.09	0	0	0	0	708.63	696.67	691.54	703.18	690.07	0	0	705.66	696.67	711.61	722.7
3.5155e+13	709.24	0	0	695.6	714.13	697.45	0	706.38	690.03	692.62	0	710.01	699.4	0	0	0	697.05	712.03	705.42	711.57	0	710.01	0	691.45	0	0	711.33	706.34	0	693.41	0	0	690.03	693.43	0	0	0	0	704.12	691.92	690.77	703.96	0	0	0	705.98	691.92	701.57	713.8
3.5213e+13	705.19	0	0	695.32	709.18	692.76	0	702.44	0	692.43	0	705.95	690.81	0	0	0	0	706.53	704.07	706.26	0	705.95	0	691.32	0	0	705.6	703.77	0	690.7	0	0	0	0	0	0	0	0	700.32	0	690.24	703.38	0	0	0	704.63	0	694.3	708.46
3.5272e+13	701.71	0	0	694.58	705.27	0	0	698.94	0	691.73	0	702.49	0	0	0	0	0	702.25	702.29	702.03	0	702.49	0	690.6	0	0	701.11	701.19	0	0	0	0	0	0	0	0	0	0	696.73	0	0	702.21	0	0	0	702.85	0	0	704.26
3.533e+13	698.43	0	0	693.48	701.81	0	0	695.28	0	690.57	0	699.26	0	0	0	0	0	698.2	700.39	698.09	0	699.26	0	0	0	0	696.81	698.64	0	0	0	0	0	0	0	0	0	0	691.26	0	0	700.8	0	0	0	700.96	0	0	700.64
3.5388e+13	716.2	706.86	690.42	695.68	727.7	703.43	0	713.43	696.17	692.87	692.29	717.01	718.2	699.71	0	0	716.04	728.11	703.64	725.7	0	717.01	0	691.7	0	0	727.99	706.86	693.47	692.17	0	0	696.17	699.01	0	0	697.33	692.29	710.54	697.52	692.04	702.45	0	0	0	704.21	697.52	719.65	730.14
3.5446e+13	711.28	0	0	695.62	716.91	699.35	0	708.37	692.73	692.61	0	712.04	703.3	0	0	0	701.03	715.16	705.66	714.53	0	712.04	0	691.41	0	0	714.59	707.32	0	694.05	0	0	692.73	695.59	0	0	0	0	706	694.19	691.11	703.89	0	0	0	706.23	694.19	705.26	716.93
3.5504e+13	706.86	0	0	695.53	711.16	695.02	0	704.08	0	692.61	0	707.62	694.88	0	0	0	691.41	708.72	704.77	708.37	0	707.62	0	691.47	0	0	707.87	704.91	0	692.14	0	0	0	0	0	0	0	0	701.93	0	690.51	703.78	0	0	0	705.33	0	697.5	710.61
3.5562e+13	703.19	0	0	694.98	706.89	0	0	700.45	0	692.12	0	703.95	0	0	0	0	0	704.01	703.11	703.82	0	703.95	0	691	0	0	702.99	702.31	0	0	0	0	0	0	0	0	0	0	698.32	0	690	702.8	0	0	0	703.67	0	0	706.01
3.562e+13	699.87	0	0	694.03	703.32	0	0	696.97	0	691.18	0	700.66	0	0	0	0	0	699.97	701.25	699.81	0	700.66	0	690.03	0	0	698.63	699.77	0	0	0	0	0	0	0	0	0	0	694.41	0	0	701.47	0	0	0	701.81	0	0	702.22
3.5678e+13	714.43	724.31	0	696.19	739.35	700.97	0	712.43	693.77	693.53	701.94	715.52	736.58	710.06	0	0	733.51	745.18	701.6	737.22	691.11	715.52	695.03	692.42	692.43	0	745.52	702.34	691.88	0	0	693.29	693.77	695.99	694.9	0	716.38	701.94	709.14	694.71	692.55	702.17	0	698.22	689.9	702.13	694.71	737.56	747.65
3.5736e+13	713.52	695.67	0	695.6	720.47	701.3	0	710.59	694.79	692.63	0	714.27	708.12	690.43	0	0	706	719.24	705.41	718.27	0	714.27	0	691.42	0	0	718.82	707.95	691.75	694.11	0	0	694.79	697.63	0	0	0	0	708.07	696.23	691.51	703.5	690.21	0	0	705.98	696.23	709.81	721.08
3.5795e+13	708.69	0	0	695.66	713.4	696.94	0	705.86	0	692.7	0	709.45	698.36	0	0	0	695.87	711.2	705.35	710.77	0	709.45	0	691.53	0	690.03	710.46	706.06	0	693.23	690.03	0	0	692.8	0	0	0	0	703.64	691.1	690.8	704.03	0	0	0	705.91	691.1	700.56	713.01
3.5853e+13	704.74	0	0	695.31	708.65	691.93	0	702.01	0	692.44	0	705.5	0	0	0	0	0	705.93	703.9	705.69	0	705.5	0	691.33	0	0	704.98	703.46	0	690.27	0	0	0	0	0	0	0	0	699.89	0	690.28	703.33	0	0	0	704.46	0	693.3	707.9
3.5911e+13	701.31	0	0	694.53	704.84	0	0	698.53	0	691.67	0	702.09	0	0	0	0	0	701.76	702.1	701.53	0	702.09	0	690.54	0	0	700.55	700.9	0	0	0	0	0	0	0	0	0	0	696.28	0	0	702.11	0	0	0	702.66	0	0	703.81
3.5969e+13	698.03	0	0	693.39	701.4	0	0	694.74	0	690.46	0	698.87	0	0	0	0	0	697.72	700.19	697.58	0	698.87	0	0	0	0	696.31	698.35	0	0	0	0	0	0	0	0	0	0	690.05	0	0	700.68	0	0	0	700.76	0	0	700.2
3.6027e+13	715.75	703.66	690.13	695.69	725.54	703.17	0	712.94	696.21	692.84	0	716.53	715.06	697.31	0	0	713	725.34	704.32	723.51	0	716.53	0	691.65	0	0	725.13	707.57	693.36	693.01	0	0	696.21	699.1	0	0	693	0	710.16	697.62	691.98	702.79	0	0	0	704.89	697.62	716.56	727.31
3.6085e+13	710.7	0	0	695.72	716.02	698.84	0	707.81	692.1	692.72	0	711.46	702.02	0	0	0	699.75	714.15	705.71	713.59	0	711.46	0	691.53	0	0	713.53	707.12	0	694.01	0	0	692.1	695.02	0	0	0	0	705.49	693.61	691.11	704.05	0	0	0	706.28	693.61	704.06	715.92
3.6143e+13	706.4	0	0	695.57	710.57	694.48	0	703.63	0	692.66	0	707.16	693.73	0	0	0	0	708.06	704.64	707.75	0	707.16	0	691.54	0	690.02	707.18	704.64	0	691.85	690.02	0	0	0	0	0	0	0	701.5	0	690.55	703.77	0	0	0	705.2	0	696.62	709.97
3.6201e+13	702.8	0	0	694.96	706.43	0	0	700.05	0	692.11	0	703.56	0	0	0	0	0	703.5	702.94	703.32	0	703.56	0	691	0	0	702.47	702.04	0	0	0	0	0	0	0	0	0	0	697.9	0	690.02	702.72	0	0	0	703.5	0	0	705.52
3.6259e+13	699.5	0	0	693.97	702.91	0	0	696.55	0	691.11	0	700.3	0	0	0	0	0	699.47	701.06	699.35	0	700.3	0	0	0	0	698.12	699.5	0	0	0	0	0	0	0	0	0	0	693.77	0	0	701.36	0	0	0	701.63	0	0	701.81
3.6318e+13	716.28	716.61	690.4	696.09	734.43	703.07	0	713.97	695.38	693.39	698.4	717.23	728.37	706.18	0	0	725.81	737.39	702.29	732.46	0	717.23	691.41	692.28	0	0	737.56	704.42	693.06	690.44	0	0	695.38	697.97	0	0	708.2	698.4	710.87	696.53	692.5	702.24	0	694.84	0	702.84	696.53	729.56	739.63
3.6376e+13	712.91	693.18	0	695.72	719.29	700.79	0	710	694.29	692.73	0	713.65	706.51	0	0	0	704.34	717.86	705.67	717.06	0	713.65	0	691.53	0	0	717.4	707.94	691.09	694.32	0	0	694.29	697.11	0	0	0	0	707.53	695.73	691.49	703.77	690.32	0	0	706.24	695.73	708.25	719.66
3.6434e+13	708.2	0	0	695.75	712.72	696.44	0	705.39	0	692.8	0	708.95	697.38	0	0	0	694.58	710.45	705.28	710.07	0	708.95	0	691.65	0	690.15	709.67	705.81	0	693.03	690.15	0	0	692.14	0	0	0	0	703.2	690.16	690.83	704.07	0	0	0	705.85	690.16	699.62	712.26
3.6492e+13	704.34	0	0	695.33	708.15	690.85	0	701.61	0	692.47	0	705.09	0	0	0	0	0	705.38	703.75	705.17	0	705.09	0	691.37	0	0	704.41	703.2	0	0	0	0	0	0	0	0	0	0	699.49	0	690.31	703.27	0	0	0	704.31	0	692.31	707.35
3.655e+13	700.95	0	0	694.5	704.43	0	0	698.15	0	691.64	0	701.73	0	0	0	0	0	701.28	701.93	701.07	0	701.73	0	690.51	0	0	700.03	700.64	0	0	0	0	0	0	0	0	0	0	695.85	0	0	702.01	0	0	0	702.49	0	0	703.36
3.6608e+13	701.35	798.54	0	696.78	749.43	691.24	752.23	699.68	0	694.19	708.06	702.39	815.07	716.06	692.21	752.23	809.15	822.46	701.49	743.7	696.96	702.39	700.22	693.11	761.17	0	822.56	698.84	0	0	0	700.36	0	0	764.26	690.61	788.85	708.06	696.52	0	693	702.7	0	701.89	758.14	701.99	0	814.79	825.85
3.6666e+13	715.22	700.94	0	695.76	723.72	702.77	0	712.39	695.97	692.88	0	715.98	712.57	695.16	0	0	710.51	723.06	704.91	721.71	0	715.98	0	691.68	0	0	722.83	708.03	693.05	693.71	0	0	695.97	698.9	0	0	0	0	709.73	697.42	691.94	703.14	690.1	0	0	705.48	697.42	714.15	725.01
3.6724e+13	710.17	0	0	695.84	715.18	698.37	0	707.33	691.35	692.86	0	710.92	700.91	0	0	0	698.58	713.19	705.74	712.75	0	710.92	0	691.69	0	690.09	712.56	706.94	0	693.95	690.09	0	691.35	694.44	0	0	0	0	705.05	692.99	691.13	704.18	0	0	0	706.3	692.99	703.03	714.97
3.6782e+13	705.98	0	0	695.63	709.99	693.96	0	703.25	0	692.74	0	706.73	692.67	0	0	0	0	707.41	704.52	707.18	0	706.73	0	691.63	0	690.09	706.53	704.39	0	691.59	690.09	0	0	0	0	0	0	0	701.13	0	690.6	703.74	0	0	0	705.08	0	695.81	709.35
3.684e+13	702.44	0	0	694.96	705.98	0	0	699.71	0	692.12	0	703.2	0	0	0	0	0	703	702.77	702.86	0	703.2	0	691.02	0	0	701.96	701.8	0	0	0	0	0	0	0	0	0	0	697.55	0	690.05	702.63	0	0	0	703.33	0	0	705.02
3.6899e+13	699.16	0	0	693.92	702.5	0	0	696.17	0	691.06	0	699.97	0	0	0	0	0	698.98	700.89	698.92	0	699.97	0	0	0	0	697.63	699.25	0	0	0	0	0	0	0	0	0	0	693.14	0	0	701.24	0	0	0	701.45	0	0	701.38
3.6957e+13	716.83	711.36	690.69	696.04	730.86	703.95	0	714.31	695.99	693.32	695.35	717.68	722.87	702.91	0	0	720.25	732.25	703.12	729.02	0	717.68	0	692.19	0	0	732.35	706.09	693.6	691.51	0	0	695.99	698.89	0	0	702.64	695.35	711.29	697.29	692.45	702.44	0	691.73	0	703.67	697.29	724.3	734.41
3.7015e+13	712.34	690.33	0	695.86	718.2	700.27	0	709.45	693.56	692.89	0	713.08	705	0	0	0	702.63	716.59	705.87	715.99	0	713.08	0	691.69	0	0	716.13	707.89	690.26	694.47	0	0	693.56	696.41	0	0	0	0	707.04	695	691.48	704.01	690.29	0	0	706.43	695	706.93	718.39
3.7073e+13	707.75	0	0	695.84	712.06	695.92	0	704.97	0	692.93	0	708.5	696.36	0	0	0	693.13	709.7	705.21	709.42	0	708.5	0	691.79	0	690.29	708.93	705.59	0	692.81	690.29	0	0	691.13	0	0	0	0	702.81	0	690.87	704.09	0	0	0	705.76	0	698.74	711.55
3.7131e+13	703.98	0	0	695.36	707.65	0	0	701.26	0	692.52	0	704.73	0	0	0	0	0	704.83	703.61	704.69	0	704.73	0	691.42	0	0	703.86	702.97	0	0	0	0	0	0	0	0	0	0	699.14	0	690.35	703.2	0	0	0	704.16	0	691.18	706.8
3.7189e+13	700.62	0	0	694.47	704.01	0	0	697.8	0	691.63	0	701.4	0	0	0	0	0	700.79	701.76	700.65	0	701.4	0	690.5	0	0	699.52	700.41	0	0	0	0	0	0	0	0	0	0	695.43	0	0	701.9	0	0	0	702.32	0	0	702.91
3.7247e+13	709.97	740.33	0	696.68	747.55	697.39	705.17	708.59	690.98	694.09	706.35	711.1	753.59	715.07	0	705.17	749.46	761.67	701.49	744.57	695.3	711.1	699.13	693	712.6	0	760.78	700.34	0	0	0	697.71	690.98	693	715.05	690.46	732.94	706.35	704.93	691.61	692.97	702.54	0	701.98	710.17	701.99	691.61	754.26	764.71
3.7305e+13	714.54	698.51	0	695.86	722.1	702.25	0	711.78	695.53	692.97	0	715.22	710.43	693.1	0	0	708.32	721.03	705.35	719.91	0	715.22	0	691.78	0	0	720.42	708.21	692.56	694.19	0	0	695.53	698.43	0	0	0	0	709.18	696.98	691.91	703.48	690.3	0	0	705.93	696.98	712.1	723.09
3.7363e+13	709.55	0	0	695.94	714.32	697.84	0	706.81	690.41	692.99	0	710.26	699.81	0	0	0	697.43	712.16	705.68	711.77	0	710.26	0	691.84	0	690.26	711.36	706.64	0	693.8	690.26	0	690.41	693.78	0	0	0	0	704.57	692.27	691.16	704.28	0	0	0	706.25	692.27	702	714.11
3.7422e+13	705.47	0	0	695.65	709.36	693.27	0	702.82	0	692.79	0	706.2	691.43	0	0	0	0	706.66	704.33	706.48	0	706.2	0	691.68	0	690.13	705.7	704.06	0	691.18	690.13	0	0	0	0	0	0	0	700.72	0	690.65	703.7	0	0	0	704.89	0	694.8	708.75
3.748e+13	702	0	0	694.92	705.45	0	0	699.3	0	692.09	0	702.74	0	0	0	0	0	702.39	702.55	702.27	0	702.74	0	690.99	0	0	701.26	701.47	0	0	0	0	0	0	0	0	0	0	697.13	0	690.07	702.53	0	0	0	703.11	0	0	704.54
3.7538e+13	698.73	0	0	693.83	702.01	0	0	695.7	0	690.96	0	699.53	0	0	0	0	0	698.38	700.65	698.36	0	699.53	0	0	0	0	697	698.93	0	0	0	0	0	0	0	0	0	0	692.21	0	0	701.11	0	0	0	701.22	0	0	700.93
3.7596e+13	716.61	707.32	690.63	695.99	728.06	703.95	0	714.02	696.26	693.23	692.61	717.38	718.79	700.08	0	0	716.33	728.51	703.83	726.19	0	717.38	0	692.09	0	0	728.45	707.14	693.68	692.54	0	0	696.26	699.24	0	0	697.83	692.61	711.15	697.62	692.39	702.71	0	0	0	704.4	697.62	720.31	730.64
3.7654e+13	711.69	0	0	695.94	717.16	699.72	0	708.85	692.91	692.98	0	712.41	703.65	0	0	0	701.24	715.41	705.92	714.9	0	712.41	0	691.8	0	690.04	714.89	707.68	0	694.45	690.04	0	692.91	695.8	0	0	0	0	706.49	694.37	691.47	704.18	690.21	0	0	706.48	694.37	705.67	717.23
3.7712e+13	707.23	0	0	695.86	711.39	695.37	0	704.5	0	692.97	0	707.97	695.27	0	0	0	691.79	708.95	705.05	708.72	0	707.97	0	691.85	0	690.36	708.15	705.27	0	692.52	690.36	0	0	690.06	0	0	0	0	702.35	0	690.89	704.07	0	0	0	705.61	0	697.88	710.86
3.777e+13	703.54	0	0	695.32	707.13	0	0	700.85	0	692.49	0	704.28	0	0	0	0	0	704.25	703.4	704.14	0	704.28	0	691.4	0	0	703.26	702.66	0	0	0	0	0	0	0	0	0	0	698.72	0	690.36	703.1	0	0	0	703.95	0	689.98	706.27
3.7828e+13	700.22	0	0	694.39	703.56	0	0	697.38	0	691.55	0	701	0	0	0	0	0	700.24	701.54	700.15	0	701	0	690.41	0	0	698.95	700.11	0	0	0	0	0	0	0	0	0	0	694.91	0	0	701.77	0	0	0	702.09	0	0	702.47
3.7886e+13	714.71	725.2	0	696.52	740.05	701.42	0	712.97	693.49	693.92	702.31	715.69	737.75	710.54	0	0	734.2	746.07	701.83	737.77	691.43	715.69	695.34	692.82	693.42	0	745.46	702.55	692.05	0	0	693.59	693.49	696.06	695.89	690.23	717.23	702.31	709.63	694.41	692.9	702.44	0	698.54	690.96	702.35	694.41	738.82	748.7
3.7945e+13	713.88	696.02	0	695.93	720.71	701.65	0	711.14	694.88	693.03	0	714.55	708.48	690.77	0	0	706.15	719.38	705.66	718.49	0	714.55	0	691.83	0	0	718.76	708.26	691.92	694.47	0	0	694.88	697.76	0	0	0	0	708.6	696.31	691.86	703.77	690.39	0	0	706.24	696.31	710.28	721.42
3.8003e+13	709.01	0	0	696	713.56	697.24	0	706.29	0	693.07	0	709.71	698.65	0	0	0	696.08	711.31	705.6	710.99	0	709.71	0	691.93	0	690.4	710.5	706.36	0	693.56	690.4	0	0	692.98	0	0	0	0	704.09	691.29	691.15	704.32	0	0	0	706.17	691.29	700.96	713.28
3.8061e+13	705.03	0	0	695.64	708.81	692.36	0	702.39	0	692.79	0	705.75	0	0	0	0	0	706.05	704.15	705.91	0	705.75	0	691.7	0	690.11	705.08	703.76	0	690.64	690.11	0	0	0	0	0	0	0	700.29	0	690.66	703.62	0	0	0	704.71	0	693.74	708.16
3.8119e+13	701.6	0	0	694.85	705	0	0	698.9	0	692.03	0	702.35	0	0	0	0	0	701.89	702.34	701.77	0	702.35	0	690.93	0	0	700.71	701.19	0	0	0	0	0	0	0	0	0	0	696.69	0	690.06	702.4	0	0	0	702.9	0	0	704.05
3.8177e+13	698.34	0	0	693.72	701.58	0	0	695.19	0	690.84	0	699.15	0	0	0	0	0	697.89	700.44	697.86	0	699.15	0	0	0	0	696.5	698.64	0	0	0	0	0	0	0	0	0	0	690.94	0	0	700.97	0	0	0	701.01	0	0	700.46
3.8235e+13	716.16	703.97	690.29	695.98	725.83	703.52	0	713.48	696.22	693.19	0	716.9	715.51	697.56	0	0	713.15	725.63	704.51	723.97	0	716.9	0	692.03	0	0	725.51	707.87	693.48	693.29	0	0	696.22	699.21	0	0	693.37	0	710.7	697.64	692.32	703.03	0	0	0	705.08	697.64	717.13	727.73
3.8293e+13	711.09	0	0	696.03	716.23	699.12	0	708.26	692.18	693.08	0	711.81	702.31	0	0	0	699.88	714.35	705.96	713.95	0	711.81	0	691.91	0	690.18	713.8	707.48	0	694.31	690.18	0	692.18	695.14	0	0	0	0	705.93	693.69	691.44	704.31	690.02	0	0	706.52	693.69	704.45	716.18
3.8351e+13	706.75	0	0	695.89	710.78	694.75	0	704.03	0	693.01	0	707.49	694.05	0	0	0	690.07	708.26	704.91	708.08	0	707.49	0	691.9	0	690.39	707.44	704.98	0	692.16	690.39	0	0	0	0	0	0	0	701.89	0	690.89	704.04	0	0	0	705.46	0	696.97	710.2
3.8409e+13	703.13	0	0	695.28	706.64	0	0	700.42	0	692.46	0	703.88	0	0	0	0	0	703.71	703.2	703.63	0	703.88	0	691.37	0	0	702.72	702.37	0	0	0	0	0	0	0	0	0	0	698.28	0	690.36	702.99	0	0	0	703.76	0	0	705.74
3.8468e+13	699.83	0	0	694.31	703.13	0	0	696.94	0	691.46	0	700.62	0	0	0	0	0	699.72	701.33	699.67	0	700.62	0	690.32	0	0	698.41	699.82	0	0	0	0	0	0	0	0	0	0	694.28	0	0	701.63	0	0	0	701.89	0	0	702.03
3.8526e+13	716.61	717.12	690.42	696.4	734.93	703.43	0	714.52	695.18	693.78	698.64	717.45	729.12	706.48	0	0	726.13	737.91	702.5	732.8	0	717.45	691.6	692.66	0	0	737.38	704.64	693.1	690.54	0	0	695.18	698	0	690	708.68	698.64	711.37	696.4	692.82	702.48	0	695.04	0	703.04	696.4	730.43	740.32
3.8584e+13	713.21	693.4	0	696.02	719.48	701.04	0	710.47	694.3	693.1	0	713.87	706.79	0	0	0	704.42	717.95	705.89	717.21	0	713.87	0	691.91	0	0	717.3	708.21	691.16	694.59	0	0	694.3	697.17	0	0	0	0	707.99	695.74	691.81	704.02	690.44	0	0	706.47	695.74	708.66	719.95
3.8642e+13	708.46	0	0	696.05	712.86	696.66	0	705.77	0	693.14	0	709.17	697.61	0	0	0	694.7	710.52	705.51	710.23	0	709.17	0	692.01	0	690.49	709.67	706.07	0	693.28	690.49	0	0	692.23	0	0	0	0	703.58	690.25	691.15	704.34	0	0	0	706.07	690.25	699.95	712.5
3.87e+13	704.59	0	0	695.62	708.28	691.17	0	701.95	0	692.78	0	705.31	0	0	0	0	0	705.46	703.97	705.35	0	705.31	0	691.69	0	690.05	704.47	703.45	0	690.09	690.05	0	0	0	0	0	0	0	699.84	0	690.66	703.53	0	0	0	704.53	0	692.68	707.58
3.8758e+13	701.2	0	0	694.79	704.56	0	0	698.47	0	691.96	0	701.95	0	0	0	0	0	701.39	702.14	701.27	0	701.95	0	690.85	0	0	700.14	700.89	0	0	0	0	0	0	0	0	0	0	696.21	0	690.04	702.27	0	0	0	702.7	0	0	703.58
3.8816e+13	700.97	809.59	0	697.04	747.99	0	759.51	699.41	0	694.49	707.54	701.95	825.99	715.32	692.01	759.51	820.15	832.6	701.67	742.2	696.52	701.95	699.67	693.43	768.98	0	831.06	699.01	0	0	0	700.04	0	0	772.26	690.99	799.45	707.54	695.66	0	693.32	702.93	0	701.19	765.76	702.17	0	825.81	835.83
3.8874e+13	715.44	701.12	0	696.01	723.91	702.98	0	712.81	695.92	693.17	0	716.09	712.86	695.3	0	0	710.55	723.16	705.04	721.78	0	716.09	0	692	0	0	722.57	708.19	693.07	693.87	0	0	695.92	698.9	0	0	0	0	710.12	697.37	692.24	703.36	690.13	0	0	705.62	697.37	714.56	725.36
3.8932e+13	710.36	0	0	696.08	715.28	698.53	0	707.65	691.35	693.14	0	711.05	701.07	0	0	0	698.62	713.21	705.89	712.82	0	711.05	0	691.98	0	690.33	712.45	707.11	0	694.14	690.33	0	691.35	694.47	0	0	0	0	705.37	692.99	691.42	704.41	0	0	0	706.46	692.99	703.3	715.21
3.899e+13	706.15	0	0	695.86	710.08	694.11	0	703.51	0	692.99	0	706.86	692.85	0	0	0	0	707.44	704.67	707.27	0	706.86	0	691.89	0	690.37	706.5	704.57	0	691.77	690.37	0	0	0	0	0	0	0	701.41	0	690.89	703.98	0	0	0	705.24	0	696.06	709.56
3.9049e+13	702.61	0	0	695.19	706.06	0	0	699.95	0	692.36	0	703.34	0	0	0	0	0	703.04	702.93	702.97	0	703.34	0	691.28	0	0	701.98	701.97	0	0	0	0	0	0	0	0	0	0	697.81	0	690.34	702.86	0	0	0	703.49	0	0	705.22
3.9107e+13	699.34	0	0	694.16	702.59	0	0	696.42	0	691.3	0	700.11	0	0	0	0	0	699.06	701.05	699.06	0	700.11	0	690.16	0	0	697.7	699.43	0	0	0	0	0	0	0	0	0	0	693.51	0	0	701.47	0	0	0	701.61	0	0	701.58
3.9165e+13	716.94	711.65	690.64	696.23	731.13	704.09	0	714.66	695.98	693.56	695.46	717.67	723.34	703.07	0	0	720.66	732.48	703.17	729.06	0	717.67	0	692.44	0	0	731.94	706.1	693.56	691.55	0	0	695.98	698.93	0	0	702.91	695.46	711.66	697.3	692.71	702.62	0	691.84	0	703.74	697.3	724.8	734.87
3.9223e+13	712.45	690.51	0	696.03	718.27	700.42	0	709.73	693.63	693.1	0	713.11	705.23	0	0	0	702.82	716.57	705.94	715.97	0	713.11	0	691.91	0	690.02	715.89	707.97	690.3	694.59	690.02	0	693.63	696.51	0	0	0	0	707.32	695.09	691.73	704.19	690.37	0	0	706.53	695.09	707.18	718.6
3.9281e+13	707.85	0	0	696.01	712.1	696.06	0	705.18	0	693.11	0	708.55	696.55	0	0	0	693.32	709.66	705.3	709.43	0	708.55	0	691.98	0	690.5	708.8	705.68	0	692.95	690.5	0	0	691.27	0	0	0	0	703.03	0	691.11	704.29	0	0	0	705.87	0	698.96	711.73
3.9339e+13	704.07	0	0	695.52	707.68	0	0	701.44	0	692.68	0	704.79	0	0	0	0	0	704.81	703.7	704.72	0	704.79	0	691.6	0	0	703.8	703.07	0	0	0	0	0	0	0	0	0	0	699.34	0	690.61	703.39	0	0	0	704.26	0	691.48	706.97
3.9397e+13	700.72	0	0	694.63	704.05	0	0	697.98	0	691.8	0	701.47	0	0	0	0	0	700.78	701.86	700.7	0	701.47	0	690.68	0	0	699.5	700.51	0	0	0	0	0	0	0	0	0	0	695.64	0	0	702.09	0	0	0	702.42	0	0	703.07
3.9455e+13	709.58	742	0	696.81	748.18	697.23	706.94	708.38	690.8	694.24	706.48	710.71	755.53	715.29	0	706.94	750.93	763.48	701.53	745.38	695.34	710.71	699.19	693.16	714.37	0	764.12	700.26	0	0	0	697.81	690.8	692.8	716.82	690.66	734.59	706.48	704.85	691.87	693.19	702.69	0	702	711.93	702.04	691.87	756.21	766.71
3.9513e+13	714.8	698.61	0	695.99	722.31	702.35	0	712.04	695.45	693.12	0	715.51	710.59	693.17	0	0	708.27	721.32	705.43	720.32	0	715.51	0	691.93	0	0	721.01	708.4	692.52	694.25	0	0	695.45	698.39	0	0	0	0	709.43	696.9	692.11	703.62	690.28	0	0	706	696.9	712.35	723.33
3.9572e+13	709.81	0	0	696.09	714.51	697.91	0	707.03	690.33	693.16	0	710.53	699.87	0	0	0	697.39	712.4	705.83	712.08	0	710.53	0	692	0	690.41	711.74	706.86	0	693.88	690.41	0	690.33	693.74	0	0	0	0	704.77	692.21	691.35	704.43	0	0	0	706.39	692.21	702.15	714.26
3.963e+13	705.71	0	0	695.81	709.54	693.32	0	703.02	0	692.96	0	706.44	691.48	0	0	0	0	706.88	704.5	706.74	0	706.44	0	691.85	0	690.28	705.99	704.27	0	691.26	690.28	0	0	0	0	0	0	0	700.9	0	690.84	703.86	0	0	0	705.05	0	694.95	708.89
3.9688e+13	702.21	0	0	695.1	705.63	0	0	699.5	0	692.27	0	702.97	0	0	0	0	0	702.6	702.73	702.51	0	702.97	0	691.19	0	0	701.53	701.68	0	0	0	0	0	0	0	0	0	0	697.31	0	690.26	702.69	0	0	0	703.28	0	0	704.68
3.9746e+13	698.95	0	0	694.03	702.2	0	0	695.91	0	691.16	0	699.75	0	0	0	0	0	698.61	700.83	698.61	0	699.75	0	690.01	0	0	697.26	699.13	0	0	0	0	0	0	0	0	0	0	692.5	0	0	701.28	0	0	0	701.39	0	0	701.08
3.9804e+13	716.78	707.47	690.54	696.16	728.36	704	0	714.3	696.34	693.44	692.63	717.47	719.13	700.13	0	0	716.87	728.74	703.96	726.27	0	717.47	0	692.3	0	0	728.19	707.24	693.64	692.49	0	0	696.34	699.35	0	0	697.95	692.63	711.39	697.74	692.58	702.84	0	0	0	704.53	697.74	720.64	730.96
3.9862e+13	711.81	0	0	696.11	717.28	699.83	0	709.06	693.04	693.16	0	712.48	703.87	0	0	0	701.53	715.45	706.05	714.92	0	712.48	0	691.98	0	690.12	714.75	707.79	0	694.51	690.12	0	693.04	695.96	0	0	0	0	706.69	694.53	691.65	704.33	690.28	0	0	706.62	694.53	705.85	717.39
3.992e+13	707.33	0	0	696.02	711.47	695.5	0	704.66	0	693.13	0	708.04	695.52	0	0	0	692.1	708.97	705.17	708.75	0	708.04	0	692.01	0	690.49	708.08	705.37	0	692.61	690.49	0	0	690.27	0	0	0	0	702.51	0	691.07	704.24	0	0	0	705.73	0	698.05	711
3.9978e+13	703.63	0	0	695.47	707.19	0	0	700.98	0	692.63	0	704.36	0	0	0	0	0	704.27	703.51	704.19	0	704.36	0	691.54	0	0	703.25	702.75	0	0	0	0	0	0	0	0	0	0	698.86	0	690.56	703.26	0	0	0	704.07	0	690.25	706.4
4.0036e+13	700.31	0	0	694.53	703.62	0	0	697.51	0	691.68	0	701.07	0	0	0	0	0	700.27	701.64	700.2	0	701.07	0	690.55	0	0	698.95	700.2	0	0	0	0	0	0	0	0	0	0	695.07	0	0	701.92	0	0	0	702.2	0	0	702.59
4.0095e+13	714.57	725.87	0	696.64	740.53	701.16	0	712.94	693.32	694.04	702.39	715.54	738.6	710.71	0	0	734.98	746.86	701.86	738.24	691.47	715.54	695.38	692.94	694.32	0	746.22	702.45	691.88	0	0	693.64	693.32	695.87	696.78	690.37	717.87	702.39	709.49	694.25	693.07	702.56	0	698.57	691.87	702.39	694.25	739.74	749.58
4.0153e+13	714.01	696.09	0	696.04	720.84	701.7	0	711.29	694.88	693.13	0	714.66	708.62	690.79	0	0	706.28	719.51	705.71	718.64	0	714.66	0	691.94	0	0	718.89	708.34	691.9	694.48	0	0	694.88	697.77	0	0	0	0	708.73	696.33	692.02	703.88	690.36	0	0	706.3	696.33	710.46	721.59
4.0211e+13	709.12	0	0	696.1	713.66	697.29	0	706.42	0	693.17	0	709.82	698.75	0	0	0	696.17	711.4	705.69	711.1	0	709.82	0	692.03	0	690.48	710.59	706.46	0	693.6	690.48	0	0	693.01	0	0	0	0	704.2	691.31	691.31	704.44	0	0	0	706.26	691.31	701.08	713.4
4.0269e+13	705.14	0	0	695.74	708.9	692.43	0	702.5	0	692.89	0	705.85	689.97	0	0	0	0	706.13	704.24	706.01	0	705.85	0	691.79	0	690.19	705.16	703.86	0	690.7	690.19	0	0	0	0	0	0	0	700.4	0	690.8	703.75	0	0	0	704.81	0	693.87	708.27
4.0327e+13	701.7	0	0	694.96	705.09	0	0	699.01	0	692.13	0	702.45	0	0	0	0	0	701.98	702.44	701.87	0	702.45	0	691.04	0	0	700.8	701.28	0	0	0	0	0	0	0	0	0	0	696.79	0	690.2	702.52	0	0	0	703	0	0	704.16
4.0385e+13	698.44	0	0	693.84	701.67	0	0	695.32	0	690.95	0	699.25	0	0	0	0	0	697.98	700.54	697.97	0	699.25	0	0	0	0	696.59	698.74	0	0	0	0	0	0	0	0	0	0	691.18	0	0	701.09	0	0	0	701.1	0	0	700.58
4.0443e+13	716.18	704.07	690.18	696.07	725.98	703.58	0	713.63	696.26	693.28	0	716.84	715.81	697.57	0	0	713.63	725.71	704.52	723.89	0	716.84	0	692.13	0	0	725.14	707.83	693.42	693.25	0	0	696.26	699.29	0	0	693.43	0	710.84	697.72	692.44	703.11	0	0	0	705.11	697.72	717.39	727.95
4.0501e+13	711.09	0	0	696.1	716.27	699.21	0	708.36	692.28	693.14	0	711.76	702.52	0	0	0	700.15	714.3	705.98	713.86	0	711.76	0	691.97	0	690.23	713.58	707.46	0	694.35	690.23	0	692.28	695.27	0	0	0	0	706.04	693.82	691.56	704.41	690.06	0	0	706.56	693.82	704.6	716.3
4.0559e+13	706.75	0	0	695.95	710.77	694.86	0	704.09	0	693.06	0	707.46	694.27	0	0	0	690.37	708.2	704.93	708.01	0	707.46	0	691.95	0	690.44	707.29	704.97	0	692.22	690.44	0	0	0	0	0	0	0	701.97	0	691.01	704.14	0	0	0	705.5	0	697.12	710.3
4.0618e+13	703.13	0	0	695.33	706.63	0	0	700.48	0	692.5	0	703.85	0	0	0	0	0	703.66	703.22	703.59	0	703.85	0	691.41	0	0	702.62	702.37	0	0	0	0	0	0	0	0	0	0	698.36	0	690.47	703.09	0	0	0	703.79	0	0	705.83
4.0676e+13	699.83	0	0	694.35	703.12	0	0	696.99	0	691.49	0	700.6	0	0	0	0	0	699.67	701.35	699.64	0	700.6	0	690.36	0	0	698.33	699.82	0	0	0	0	0	0	0	0	0	0	694.38	0	0	701.72	0	0	0	701.92	0	0	702.11
4.0734e+13	716.49	717.47	690.3	696.42	735.18	703.37	0	714.47	695.03	693.8	698.66	717.31	729.65	706.58	0	0	726.6	738.3	702.42	733.05	0	717.31	691.6	692.68	0	0	737.74	704.45	692.94	690.4	0	0	695.03	697.88	0	690.04	708.99	698.66	711.23	696.27	692.91	702.53	0	695.04	0	702.97	696.27	730.96	740.82
4.0792e+13	713.24	693.45	0	696.03	719.53	701.09	0	710.51	694.28	693.1	0	713.89	706.92	0	0	0	704.54	718	705.86	717.28	0	713.89	0	691.91	0	0	717.35	708.19	691.1	694.58	0	0	694.28	697.19	0	0	0	0	708.02	695.75	691.88	704.06	690.41	0	0	706.44	695.75	708.79	720.07
4.085e+13	708.49	0	0	696.06	712.89	696.7	0	705.8	0	693.14	0	709.19	697.69	0	0	0	694.79	710.53	705.5	710.27	0	709.19	0	692	0	690.48	709.7	706.08	0	693.29	690.48	0	0	692.25	0	0	0	0	703.62	690.25	691.22	704.39	0	0	0	706.08	690.25	700.04	712.57
4.0908e+13	704.61	0	0	695.63	708.3	691.22	0	701.98	0	692.78	0	705.33	0	0	0	0	0	705.48	703.98	705.37	0	705.33	0	691.69	0	690.05	704.49	703.47	0	690.1	690.05	0	0	0	0	0	0	0	699.87	0	690.71	703.59	0	0	0	704.55	0	692.76	707.64
4.0966e+13	701.22	0	0	694.8	704.58	0	0	698.5	0	691.96	0	701.97	0	0	0	0	0	701.41	702.15	701.29	0	701.97	0	690.85	0	0	700.16	700.9	0	0	0	0	0	0	0	0	0	0	696.24	0	690.09	702.32	0	0	0	702.72	0	0	703.64
4.1024e+13	700.34	821.96	0	697.05	745.87	0	768.24	698.68	0	694.5	706.58	701.3	837.42	714.06	691.52	768.24	832.16	843.34	701.68	739.93	695.73	701.3	698.72	693.43	778.37	0	841.94	698.97	0	0	0	699.35	0	0	781.89	690.99	811.75	706.58	694.9	0	693.37	702.98	0	700.06	774.92	702.19	0	837.27	846.24
4.1082e+13	715.48	701.17	0	696	724.03	703	0	712.85	696.05	693.16	0	716.13	713.08	695.27	0	0	710.95	723.3	705	721.9	0	716.13	0	691.99	0	0	722.71	708.16	693.04	693.79	0	0	696.05	699.04	0	0	0	0	710.15	697.53	692.28	703.36	690.12	0	0	705.59	697.53	714.71	725.5
4.114e+13	710.39	0	0	696.08	715.34	698.58	0	707.68	691.46	693.12	0	711.08	701.23	0	0	0	698.85	713.27	705.89	712.88	0	711.08	0	691.96	0	690.3	712.51	707.12	0	694.13	690.3	0	691.46	694.59	0	0	0	0	705.39	693.11	691.45	704.44	0	0	0	706.47	693.11	703.39	715.27
4.1199e+13	706.18	0	0	695.86	710.12	694.18	0	703.53	0	692.98	0	706.89	693.01	0	0	0	0	707.48	704.69	707.31	0	706.89	0	691.87	0	690.34	706.54	704.58	0	691.79	690.34	0	0	0	0	0	0	0	701.42	0	690.92	704.01	0	0	0	705.25	0	696.15	709.61
4.1257e+13	702.63	0	0	695.19	706.1	0	0	699.97	0	692.35	0	703.36	0	0	0	0	0	703.08	702.94	703	0	703.36	0	691.27	0	0	702.01	701.98	0	0	0	0	0	0	0	0	0	0	697.83	0	690.36	702.89	0	0	0	703.51	0	0	705.26
4.1315e+13	699.35	0	0	694.17	702.62	0	0	696.44	0	691.29	0	700.13	0	0	0	0	0	699.09	701.06	699.08	0	700.13	0	690.15	0	0	697.73	699.44	0	0	0	0	0	0	0	0	0	0	693.56	0	0	701.5	0	0	0	701.63	0	0	701.62
4.1373e+13	717	711.85	690.51	696.23	731.4	704.06	0	714.66	696.04	693.55	695.6	717.82	723.74	703.1	0	0	721.31	732.93	703.12	729.57	0	717.82	0	692.43	0	0	732.99	706.05	693.46	691.47	0	0	696.04	698.94	0	0	703.4	695.6	711.66	697.33	692.73	702.62	0	691.96	0	703.69	697.33	725.14	735.2
4.1431e+13	712.6	690.55	0	696.03	718.43	700.49	0	709.78	693.75	693.08	0	713.31	705.42	0	0	0	703.12	716.81	705.99	716.25	0	713.31	0	691.89	0	0	716.34	708.07	690.32	694.58	0	0	693.75	696.66	0	0	0	0	707.36	695.23	691.74	704.2	690.39	0	0	706.55	695.23	707.29	718.7
4.1489e+13	707.98	0	0	696.02	712.24	696.14	0	705.24	0	693.11	0	708.71	696.72	0	0	0	693.59	709.87	705.37	709.64	0	708.71	0	691.98	0	690.47	709.09	705.79	0	692.97	690.47	0	0	691.43	0	0	0	0	703.07	0	691.12	704.31	0	0	0	705.93	0	699.06	711.78
4.1547e+13	704.18	0	0	695.55	707.81	689.96	0	701.5	0	692.7	0	704.92	0	0	0	0	0	704.98	703.78	704.88	0	704.92	0	691.61	0	0	704.02	703.16	0	0	0	0	0	0	0	0	0	0	699.38	0	690.61	703.42	0	0	0	704.33	0	691.65	707.02
4.1605e+13	700.82	0	0	694.67	704.18	0	0	698.04	0	691.82	0	701.59	0	0	0	0	0	700.95	701.93	700.84	0	701.59	0	690.69	0	0	699.7	700.6	0	0	0	0	0	0	0	0	0	0	695.69	0	0	702.12	0	0	0	702.49	0	0	703.12
4.1663e+13	709.18	743.76	0	696.86	748.94	696.85	708.75	707.97	691.13	694.28	706.58	710.3	757.52	715.39	0	708.75	753.13	765.55	701.6	745.8	695.26	710.3	699.11	693.2	716.19	0	764.6	700.21	0	0	0	697.78	691.13	692.53	718.65	690.68	736.68	706.58	704.23	691.17	693.2	702.73	0	701.98	713.74	702.1	691.17	758.18	768.73
4.1722e+13	714.82	698.7	0	696.02	722.44	702.44	0	712.11	695.6	693.14	0	715.47	710.83	693.19	0	0	708.69	721.39	705.45	720.26	0	715.47	0	691.96	0	0	720.78	708.37	692.55	694.23	0	0	695.6	698.56	0	0	0	0	709.45	697.08	692.13	703.63	690.31	0	0	706.03	697.08	712.52	723.46
4.178e+13	709.8	0	0	696.11	714.55	698	0	707.07	690.49	693.16	0	710.49	700.07	0	0	0	697.65	712.39	705.84	712.03	0	710.49	0	692	0	690.38	711.6	706.84	0	693.91	690.38	0	690.49	693.9	0	0	0	0	704.81	692.37	691.37	704.46	0	0	0	706.42	692.37	702.28	714.33
4.1838e+13	705.69	0	0	695.82	709.55	693.45	0	703.04	0	692.95	0	706.41	691.76	0	0	0	0	706.86	704.5	706.7	0	706.41	0	691.84	0	690.27	705.9	704.25	0	691.32	690.27	0	0	0	0	0	0	0	700.93	0	690.85	703.89	0	0	0	705.07	0	695.12	708.95
4.1896e+13	702.2	0	0	695.09	705.63	0	0	699.51	0	692.25	0	702.94	0	0	0	0	0	702.57	702.72	702.47	0	702.94	0	691.17	0	0	701.47	701.66	0	0	0	0	0	0	0	0	0	0	697.34	0	690.27	702.72	0	0	0	703.29	0	0	704.73
4.1954e+13	698.93	0	0	694.02	702.19	0	0	695.93	0	691.14	0	699.73	0	0	0	0	0	698.58	700.83	698.58	0	699.73	0	0	0	0	697.21	699.11	0	0	0	0	0	0	0	0	0	0	692.61	0	0	701.3	0	0	0	701.39	0	0	701.13
4.2012e+13	716.75	707.65	690.46	696.14	728.49	704.03	0	714.31	696.28	693.4	692.82	717.44	719.42	700.2	0	0	717.15	728.92	703.86	726.41	0	717.44	0	692.26	0	0	728.37	707.11	693.56	692.42	0	0	696.28	699.33	0	0	698.55	692.82	711.37	697.7	692.58	702.83	0	0	0	704.44	697.7	720.9	731.22
4.207e+13	711.82	0	0	696.07	717.32	699.86	0	709.08	693.04	693.11	0	712.49	703.97	0	0	0	701.63	715.49	706	714.97	0	712.49	0	691.92	0	690.09	714.79	707.76	0	694.49	690.09	0	693.04	695.98	0	0	0	0	706.7	694.54	691.64	704.32	690.26	0	0	706.58	694.54	705.94	717.49
4.2128e+13	707.34	0	0	695.98	711.49	695.52	0	704.67	0	693.08	0	708.04	695.61	0	0	0	692.19	708.99	705.14	708.77	0	708.04	0	691.96	0	690.45	708.1	705.36	0	692.61	690.45	0	0	690.29	0	0	0	0	702.52	0	691.05	704.24	0	0	0	705.71	0	698.11	711.06
4.2186e+13	703.63	0	0	695.43	707.21	0	0	700.99	0	692.58	0	704.36	0	0	0	0	0	704.28	703.49	704.2	0	704.36	0	691.49	0	0	703.26	702.74	0	0	0	0	0	0	0	0	0	0	698.87	0	690.53	703.26	0	0	0	704.05	0	690.31	706.45
4.2245e+13	700.31	0	0	694.49	703.63	0	0	697.52	0	691.64	0	701.07	0	0	0	0	0	700.28	701.63	700.21	0	701.07	0	690.5	0	0	698.96	700.19	0	0	0	0	0	0	0	0	0	0	695.08	0	0	701.92	0	0	0	702.19	0	0	702.63
4.2303e+13	714.28	726.53	0	696.61	740.97	701.03	0	712.68	693.46	694.01	702.58	715.27	739.46	710.84	0	0	736.12	747.64	701.79	738.63	691.45	715.27	695.39	692.9	695.21	0	746.98	702.25	691.64	0	0	693.65	693.46	695.76	697.66	690.33	718.93	702.58	709.38	694.21	693.05	702.56	0	698.71	692.77	702.32	694.21	740.5	750.42
4.2361e+13	714.02	696.14	0	695.99	720.91	701.79	0	711.32	695.04	693.07	0	714.67	708.85	690.83	0	0	706.67	719.6	705.66	718.7	0	714.67	0	691.88	0	0	718.97	708.3	691.93	694.46	0	0	695.04	697.97	0	0	0	0	708.78	696.52	691.98	703.85	690.41	0	0	706.25	696.52	710.6	721.71
4.2419e+13	709.13	0	0	696.05	713.69	697.38	0	706.43	0	693.11	0	709.82	698.92	0	0	0	696.43	711.43	705.66	711.13	0	709.82	0	691.96	0	690.43	710.62	706.44	0	693.62	690.43	0	0	693.17	0	0	0	0	704.23	691.49	691.27	704.42	0	0	0	706.23	691.49	701.19	713.45
4.2477e+13	705.14	0	0	695.69	708.91	692.57	0	702.51	0	692.83	0	705.85	690.2	0	0	0	0	706.15	704.22	706.02	0	705.85	0	691.73	0	690.14	705.18	703.84	0	690.75	690.14	0	0	0	0	0	0	0	700.41	0	690.75	703.73	0	0	0	704.79	0	694	708.31
4.2535e+13	701.7	0	0	694.91	705.1	0	0	699.01	0	692.08	0	702.44	0	0	0	0	0	701.99	702.42	701.88	0	702.44	0	690.97	0	0	700.81	701.26	0	0	0	0	0	0	0	0	0	0	696.81	0	690.15	702.51	0	0	0	702.98	0	0	704.19
4.2593e+13	698.43	0	0	693.79	701.68	0	0	695.32	0	690.89	0	699.24	0	0	0	0	0	697.99	700.51	697.97	0	699.24	0	0	0	0	696.6	698.72	0	0	0	0	0	0	0	0	0	0	691.24	0	0	701.07	0	0	0	701.08	0	0	700.61
4.2651e+13	716.28	704.2	690.13	696.02	726.16	703.61	0	713.64	696.35	693.22	0	717.01	716.01	697.61	0	0	713.84	726.02	704.46	724.27	0	717.01	0	692.07	0	0	725.86	707.83	693.42	693.18	0	0	696.35	699.36	0	0	693.89	0	710.85	697.81	692.4	703.06	0	0	0	705.04	697.81	717.59	728.13
4.2709e+13	711.2	0	0	696.05	716.39	699.24	0	708.4	692.32	693.09	0	711.92	702.6	0	0	0	700.24	714.51	706	714.09	0	711.92	0	691.91	0	690.17	713.94	707.54	0	694.34	690.17	0	692.32	695.32	0	0	0	0	706.06	693.86	691.51	704.37	690.06	0	0	706.56	693.86	704.67	716.36
4.2768e+13	706.84	0	0	695.92	710.89	694.88	0	704.13	0	693.03	0	707.58	694.34	0	0	0	690.46	708.37	704.96	708.18	0	707.58	0	691.91	0	690.39	707.53	705.05	0	692.21	690.39	0	0	0	0	0	0	0	701.99	0	690.95	704.11	0	0	0	705.52	0	697.17	710.34
4.2826e+13	703.21	0	0	695.32	706.73	0	0	700.51	0	692.47	0	703.95	0	0	0	0	0	703.8	703.26	703.72	0	703.95	0	691.38	0	0	702.8	702.43	0	0	0	0	0	0	0	0	0	0	698.37	0	690.41	703.07	0	0	0	703.82	0	0	705.86
4.2884e+13	699.91	0	0	694.34	703.22	0	0	697.03	0	691.47	0	700.69	0	0	0	0	0	699.81	701.39	699.76	0	700.69	0	690.33	0	0	698.5	699.88	0	0	0	0	0	0	0	0	0	0	694.41	0	0	701.7	0	0	0	701.95	0	0	702.13
4.2942e+13	716.48	717.81	690.23	696.43	735.58	703.16	0	714.44	695.13	693.8	699.63	717.33	730.14	706.8	0	0	727.39	738.87	702.41	733.43	0	717.33	691.59	692.68	0	0	738.32	704.38	692.78	690.34	0	0	695.13	697.82	0	690.02	710.14	699.63	711.27	696.32	692.87	702.51	0	695.29	0	702.96	696.32	731.41	741.3
4.3e+13	713.32	693.55	0	696.02	719.67	701.13	0	710.58	694.41	693.09	0	713.98	707.09	0	0	0	704.85	718.16	705.89	717.4	0	713.98	0	691.89	0	0	717.51	708.24	691.14	694.54	0	0	694.41	697.33	0	0	0	0	708.09	695.9	691.84	704.03	690.42	0	0	706.47	695.9	708.89	720.16
4.3058e+13	708.55	0	0	696.05	712.98	696.75	0	705.85	0	693.12	0	709.26	697.83	0	0	0	695.04	710.64	705.54	710.35	0	709.26	0	691.98	0	690.45	709.8	706.12	0	693.29	690.45	0	0	692.37	0	0	0	0	703.66	690.39	691.17	704.38	0	0	0	706.11	690.39	700.12	712.62
4.3116e+13	704.66	0	0	695.63	708.37	691.36	0	702.01	0	692.77	0	705.38	0	0	0	0	0	705.56	704.01	705.44	0	705.38	0	691.67	0	690.02	704.57	703.5	0	690.13	690.02	0	0	0	0	0	0	0	699.9	0	690.67	703.58	0	0	0	704.58	0	692.88	707.68
4.3174e+13	701.26	0	0	694.79	704.64	0	0	698.53	0	691.94	0	702.01	0	0	0	0	0	701.48	702.18	701.35	0	702.01	0	690.82	0	0	700.24	700.93	0	0	0	0	0	0	0	0	0	0	696.27	0	690.05	702.32	0	0	0	702.74	0	0	703.67
4.3232e+13	699.77	835.45	0	697.06	743.34	0	778.83	697.97	0	694.49	706.19	700.72	849.44	712.66	0	778.83	844.82	854.63	701.72	737.3	694.8	700.72	697.63	693.42	789.81	0	853.4	698.96	0	0	0	698.54	0	0	793.59	690.97	825.97	706.19	694.18	0	693.33	702.99	0	698.8	786.07	702.22	0	849.32	857.1
4.329e+13	715.53	701.32	0	695.99	724.17	703.02	0	712.89	696.02	693.14	0	716.18	713.24	695.49	0	0	711.1	723.47	704.97	722.04	0	716.18	0	691.96	0	0	722.89	708.14	693.02	693.74	0	0	696.02	699.02	0	0	0	0	710.19	697.5	692.24	703.33	690.09	0	0	705.56	697.5	714.87	725.66
4.3349e+13	710.44	0	0	696.05	715.41	698.6	0	707.71	691.46	693.09	0	711.13	701.3	0	0	0	698.91	713.35	705.9	712.95	0	711.13	0	691.92	0	690.26	712.59	707.14	0	694.11	690.26	0	691.46	694.59	0	0	0	0	705.42	693.11	691.41	704.42	0	0	0	706.47	693.11	703.46	715.34
4.3407e+13	706.21	0	0	695.83	710.17	694.18	0	703.56	0	692.95	0	706.92	693.06	0	0	0	0	707.54	704.69	707.36	0	706.92	0	691.83	0	690.3	706.6	704.59	0	691.77	690.3	0	0	0	0	0	0	0	701.44	0	690.87	704	0	0	0	705.26	0	696.19	709.66
4.3465e+13	702.65	0	0	695.16	706.14	0	0	699.98	0	692.32	0	703.39	0	0	0	0	0	703.12	702.95	703.03	0	703.39	0	691.23	0	0	702.06	701.99	0	0	0	0	0	0	0	0	0	0	697.84	0	690.31	702.88	0	0	0	703.52	0	0	705.3
4.3523e+13	699.37	0	0	694.14	702.66	0	0	696.46	0	691.26	0	700.15	0	0	0	0	0	699.13	701.06	699.12	0	700.15	0	690.11	0	0	697.77	699.44	0	0	0	0	0	0	0	0	0	0	693.57	0	0	701.49	0	0	0	701.63	0	0	701.65
4.3581e+13	716.98	712.11	690.44	696.21	731.63	703.94	0	714.61	695.96	693.52	696.28	717.8	724.02	703.36	0	0	721.59	733.25	703.06	729.79	0	717.8	0	692.39	0	0	733.32	705.93	693.34	691.31	0	0	695.96	698.84	0	0	704.03	696.28	711.57	697.29	692.69	702.59	0	692.12	0	703.62	697.29	725.41	735.54
4.3639e+13	712.62	690.72	0	695.99	718.5	700.46	0	709.78	693.72	693.03	0	713.34	705.46	0	0	0	703.17	716.9	705.96	716.32	0	713.34	0	691.83	0	0	716.42	708.06	690.29	694.5	0	0	693.72	696.64	0	0	0	0	707.34	695.21	691.69	704.16	690.33	0	0	706.53	695.21	707.33	718.78
4.3697e+13	707.99	0	0	695.98	712.28	696.11	0	705.23	0	693.06	0	708.72	696.72	0	0	0	693.6	709.92	705.36	709.67	0	708.72	0	691.92	0	690.39	709.14	705.78	0	692.91	690.39	0	0	691.4	0	0	0	0	703.05	0	691.06	704.29	0	0	0	705.92	0	699.07	711.83
4.3755e+13	704.18	0	0	695.5	707.84	0	0	701.48	0	692.64	0	704.92	0	0	0	0	0	705.02	703.77	704.9	0	704.92	0	691.55	0	0	704.05	703.15	0	0	0	0	0	0	0	0	0	0	699.35	0	690.54	703.4	0	0	0	704.32	0	691.64	707.06
4.3813e+13	700.82	0	0	694.62	704.2	0	0	698.02	0	691.76	0	701.59	0	0	0	0	0	700.98	701.92	700.85	0	701.59	0	690.63	0	0	699.72	700.59	0	0	0	0	0	0	0	0	0	0	695.66	0	0	702.1	0	0	0	702.48	0	0	703.15
4.3872e+13	708.59	745.65	0	696.83	749.52	696.23	710.61	707.33	690.84	694.24	707.84	709.71	759.5	715.49	0	710.61	755	767.67	701.57	746.22	695.15	709.71	699.02	693.14	718.05	0	766.67	700.03	0	0	0	697.74	690.84	692.08	720.53	690.61	739.05	707.84	703.66	691.35	693.15	702.72	0	701.87	715.59	702.07	691.35	760.11	770.92
4.393e+13	714.81	698.76	0	695.96	722.53	702.36	0	712.08	695.51	693.07	0	715.47	710.87	693.33	0	0	708.73	721.5	705.39	720.32	0	715.47	0	691.87	0	0	720.88	708.31	692.45	694.11	0	0	695.51	698.47	0	0	0	0	709.45	696.99	692.07	703.57	690.2	0	0	705.97	696.99	712.58	723.58
4.3988e+13	709.78	0	0	696.04	714.58	697.94	0	707.04	690.41	693.07	0	710.48	700.04	0	0	0	697.62	712.43	705.81	712.04	0	710.48	0	691.91	0	690.29	711.63	706.8	0	693.82	690.29	0	690.41	693.82	0	0	0	0	704.79	692.29	691.3	704.42	0	0	0	706.38	692.29	702.27	714.38
4.4046e+13	705.67	0	0	695.75	709.57	693.35	0	703.01	0	692.87	0	706.39	691.68	0	0	0	0	706.88	704.47	706.69	0	706.39	0	691.75	0	690.17	705.91	704.22	0	691.21	690.17	0	0	0	0	0	0	0	700.89	0	690.77	703.86	0	0	0	705.04	0	695.06	708.98
4.4104e+13	702.17	0	0	695.02	705.64	0	0	699.47	0	692.17	0	702.91	0	0	0	0	0	702.58	702.69	702.46	0	702.91	0	691.07	0	0	701.47	701.62	0	0	0	0	0	0	0	0	0	0	697.29	0	690.19	702.69	0	0	0	703.26	0	0	704.75
4.4162e+13	698.89	0	0	693.94	702.19	0	0	695.87	0	691.05	0	699.69	0	0	0	0	0	698.58	700.79	698.55	0	699.69	0	0	0	0	697.2	699.07	0	0	0	0	0	0	0	0	0	0	692.47	0	0	701.27	0	0	0	701.36	0	0	701.14
4.422e+13	716.78	707.76	690.33	696.07	728.68	703.86	0	714.18	696.2	693.31	693.29	717.56	719.52	700.35	0	0	717.24	729.26	703.77	726.83	0	717.56	0	692.16	0	0	729.21	707.04	693.45	692.24	0	0	696.2	699.16	0	0	699.04	693.29	711.26	697.59	692.51	702.77	0	0	0	704.34	697.59	721.04	731.47
4.4278e+13	711.89	0	0	695.99	717.44	699.77	0	709.03	692.95	693.01	0	712.62	703.92	0	0	0	701.59	715.69	706	715.19	0	712.62	0	691.81	0	690.01	715.17	707.8	0	694.37	690.01	0	692.95	695.89	0	0	0	0	706.63	694.45	691.56	704.27	690.12	0	0	706.56	694.45	705.91	717.57
4.4336e+13	707.39	0	0	695.92	711.59	695.42	0	704.63	0	693	0	708.14	695.51	0	0	0	692.07	709.16	705.16	708.91	0	708.14	0	691.86	0	690.32	708.35	705.39	0	692.49	690.32	0	0	690.14	0	0	0	0	702.46	0	690.96	704.19	0	0	0	705.72	0	698.04	711.1
4.4395e+13	703.67	0	0	695.38	707.3	0	0	700.95	0	692.51	0	704.42	0	0	0	0	0	704.42	703.5	704.3	0	704.42	0	691.41	0	0	703.43	702.77	0	0	0	0	0	0	0	0	0	0	698.8	0	690.43	703.22	0	0	0	704.06	0	690.17	706.47
4.4453e+13	700.34	0	0	694.44	703.72	0	0	697.48	0	691.57	0	701.12	0	0	0	0	0	700.41	701.64	700.29	0	701.12	0	690.42	0	0	699.11	700.2	0	0	0	0	0	0	0	0	0	0	694.99	0	0	701.89	0	0	0	702.2	0	0	702.65
4.4511e+13	714.03	727.13	0	696.59	741.51	700.43	0	712.29	693.07	693.96	703.6	715.06	740.06	710.97	0	0	736.67	748.56	701.78	739.12	691.31	715.06	695.32	692.85	696.06	0	747.91	702.1	691.43	0	0	693.58	693.07	695.29	698.5	690.23	720.07	703.6	708.81	694.01	692.97	702.53	0	698.71	693.63	702.3	694.01	741.1	751.27
4.4569e+13	714.03	696.12	0	695.94	721.05	701.63	0	711.23	694.86	693	0	714.71	708.78	690.95	0	0	706.6	719.76	705.65	718.8	0	714.71	0	691.79	0	0	719.14	708.28	691.75	694.24	0	0	694.86	697.8	0	0	0	0	708.65	696.34	691.91	703.79	690.22	0	0	706.24	696.34	710.53	721.8
4.4627e+13	709.12	0	0	696	713.77	697.22	0	706.36	0	693.03	0	709.84	698.8	0	0	0	696.31	711.53	705.66	711.16	0	709.84	0	691.87	0	690.27	710.71	706.43	0	693.44	690.27	0	0	692.99	0	0	0	0	704.11	691.28	691.18	704.38	0	0	0	706.24	691.28	701.06	713.49
4.4685e+13	705.11	0	0	695.64	708.97	692.33	0	702.43	0	692.75	0	705.84	689.96	0	0	0	0	706.22	704.22	706.03	0	705.84	0	691.64	0	0	705.23	703.81	0	690.54	0	0	0	0	0	0	0	0	700.3	0	690.67	703.7	0	0	0	704.79	0	693.83	708.33
4.4743e+13	701.66	0	0	694.85	705.14	0	0	698.92	0	691.98	0	702.42	0	0	0	0	0	702.04	702.41	701.87	0	702.42	0	690.86	0	0	700.84	701.23	0	0	0	0	0	0	0	0	0	0	696.68	0	690.06	702.48	0	0	0	702.98	0	0	704.21
4.4801e+13	698.38	0	0	693.71	701.71	0	0	695.2	0	690.78	0	699.21	0	0	0	0	0	698.03	700.5	697.95	0	699.21	0	0	0	0	696.62	698.67	0	0	0	0	0	0	0	0	0	0	690.9	0	0	701.04	0	0	0	701.07	0	0	700.62
4.4859e+13	716.21	704.2	0	695.95	726.3	703.32	0	713.48	695.99	693.12	690.08	716.97	715.94	697.68	0	0	713.76	726.21	704.39	724.37	0	716.97	0	691.94	0	0	726.09	707.7	693.15	692.88	0	0	695.99	698.98	0	0	694.24	690.08	710.66	697.43	692.32	703	0	0	0	704.96	697.43	717.51	728.33
4.4918e+13	711.14	0	0	695.96	716.45	699.01	0	708.26	692.06	692.96	0	711.89	702.4	0	0	0	700.05	714.58	705.96	714.1	0	711.89	0	691.76	0	690.02	714.01	707.46	0	694.08	690.02	0	692.06	695.06	0	0	0	0	705.89	693.61	691.42	704.32	0	0	0	706.52	693.61	704.5	716.43
4.4976e+13	706.78	0	0	695.82	710.92	694.62	0	704	0	692.89	0	707.53	694.06	0	0	0	690.09	708.41	704.92	708.15	0	707.53	0	691.76	0	690.18	707.57	704.97	0	691.95	690.18	0	0	0	0	0	0	0	701.83	0	690.85	704.07	0	0	0	705.49	0	696.95	710.38
4.5034e+13	703.13	0	0	695.22	706.75	0	0	700.38	0	692.34	0	703.89	0	0	0	0	0	703.82	703.22	703.68	0	703.89	0	691.24	0	0	702.81	702.35	0	0	0	0	0	0	0	0	0	0	698.2	0	690.3	703.02	0	0	0	703.78	0	0	705.88
4.5092e+13	699.82	0	0	694.24	703.22	0	0	696.87	0	691.34	0	700.62	0	0	0	0	0	699.82	701.34	699.7	0	700.62	0	690.18	0	0	698.48	699.79	0	0	0	0	0	0	0	0	0	0	694.15	0	0	701.66	0	0	0	701.91	0	0	702.15
4.515e+13	716.19	717.99	690.03	696.34	735.86	702.42	0	714.01	694.57	693.66	699.54	717.09	730.25	706.71	0	0	727.48	739.32	702.3	733.62	0	717.09	691.48	692.53	0	0	738.74	704.1	692.46	690.07	0	0	694.57	697.12	0	0	710.38	699.54	710.8	695.66	692.77	702.46	0	695.17	0	702.85	695.66	731.49	741.82
4.5208e+13	713.2	693.35	0	695.9	719.72	700.8	0	710.36	694.08	692.9	0	713.89	706.86	0	0	0	704.61	718.22	705.79	717.37	0	713.89	0	691.69	0	0	717.55	708.09	690.8	694.16	0	0	694.08	696.99	0	0	0	0	707.83	695.55	691.73	703.96	690.07	0	0	706.38	695.55	708.66	720.27
4.5266e+13	708.42	0	0	695.92	712.98	696.44	0	705.65	0	692.93	0	709.15	697.54	0	0	0	694.69	710.65	705.46	710.27	0	709.15	0	691.77	0	690.17	709.78	705.99	0	692.96	690.17	0	0	692.02	0	0	0	0	703.42	689.99	691.05	704.31	0	0	0	706.04	689.99	699.84	712.67
4.5324e+13	704.52	0	0	695.49	708.36	690.76	0	701.82	0	692.58	0	705.26	0	0	0	0	0	705.55	703.93	705.34	0	705.26	0	691.47	0	0	704.53	703.37	0	0	0	0	0	0	0	0	0	0	699.67	0	690.52	703.52	0	0	0	704.5	0	692.49	707.71
4.5382e+13	701.11	0	0	694.64	704.62	0	0	698.32	0	691.75	0	701.89	0	0	0	0	0	701.45	702.09	701.23	0	701.89	0	690.6	0	0	700.17	700.79	0	0	0	0	0	0	0	0	0	0	696	0	0	702.26	0	0	0	702.67	0	0	703.68
4.544e+13	698.99	849.26	0	696.93	740.16	0	792.54	696.81	0	694.31	704.44	699.95	861.41	710.57	0	792.54	857.5	866.25	701.64	733.87	693.49	699.95	696.11	693.21	804.31	0	865.9	698.77	0	0	0	697.33	0	0	808.24	690.69	840.49	704.44	693.6	0	693.2	702.94	0	697.04	800.35	702.15	0	861.3	868.36
4.5499e+13	715.41	701.14	0	695.83	724.28	702.55	0	712.52	695.54	692.92	0	716.18	712.97	695.25	0	0	710.84	723.71	704.85	722.23	0	716.18	0	691.71	0	0	723.47	707.97	692.61	693.22	0	0	695.54	698.51	0	0	0	0	709.75	697	692.11	703.23	0	0	0	705.43	697	714.61	725.81
4.5557e+13	710.34	0	0	695.89	715.49	698.19	0	707.42	690.96	692.85	0	711.1	700.95	0	0	0	698.57	713.5	705.83	713	0	711.1	0	691.65	0	0	712.86	707.03	0	693.67	0	0	690.96	694.17	0	0	0	0	705.07	692.69	691.26	704.33	0	0	0	706.4	692.69	703.11	715.39
4.5615e+13	706.1	0	0	695.68	710.23	693.7	0	703.3	0	692.73	0	706.87	692.57	0	0	0	0	707.65	704.64	707.35	0	706.87	0	691.59	0	0	706.75	704.48	0	691.28	0	0	0	0	0	0	0	0	701.12	0	690.71	703.91	0	0	0	705.21	0	695.8	709.67
4.5673e+13	702.53	0	0	695	706.18	0	0	699.73	0	692.1	0	703.31	0	0	0	0	0	703.19	702.89	702.99	0	703.31	0	690.96	0	0	702.13	701.87	0	0	0	0	0	0	0	0	0	0	697.52	0	690.14	702.8	0	0	0	703.46	0	0	705.3
4.5731e+13	699.23	0	0	693.96	702.69	0	0	696.17	0	691.02	0	700.05	0	0	0	0	0	699.18	701	699.04	0	700.05	0	0	0	0	697.8	699.31	0	0	0	0	0	0	0	0	0	0	693.01	0	0	701.41	0	0	0	701.57	0	0	701.64
4.5789e+13	716.69	711.98	690.07	696.07	731.85	703.1	0	714.04	695.34	693.28	696.02	717.6	723.96	703.06	0	0	721.38	733.59	702.93	729.87	0	717.6	0	692.13	0	0	733.67	705.63	692.88	690.86	0	0	695.34	698.08	0	0	704	696.02	710.91	696.57	692.54	702.5	0	691.85	0	703.5	696.57	725.74	735.87
4.5847e+13	712.41	690.12	0	695.82	718.56	700.02	0	709.42	693.23	692.76	0	713.19	705.19	0	0	0	702.81	716.97	705.86	716.23	0	713.19	0	691.53	0	0	716.48	707.85	0	694	0	0	693.23	696.15	0	0	0	0	706.97	694.71	691.53	704.06	0	0	0	706.44	694.71	707.2	718.86
4.5905e+13	707.79	0	0	695.79	712.29	695.68	0	704.93	0	692.79	0	708.56	696.38	0	0	0	693.09	709.94	705.26	709.54	0	708.56	0	691.61	0	0	709.13	705.58	0	692.46	0	0	0	690.75	0	0	0	0	702.73	0	690.89	704.2	0	0	0	705.83	0	698.82	711.86
4.5963e+13	703.98	0	0	695.31	707.83	0	0	701.21	0	692.38	0	704.76	0	0	0	0	0	705.01	703.66	704.76	0	704.76	0	691.25	0	0	704	702.95	0	0	0	0	0	0	0	0	0	0	699.05	0	690.35	703.31	0	0	0	704.23	0	691.1	707.07
4.6022e+13	700.61	0	0	694.42	704.17	0	0	697.73	0	691.48	0	701.41	0	0	0	0	0	700.95	701.8	700.69	0	701.41	0	690.32	0	0	699.64	700.38	0	0	0	0	0	0	0	0	0	0	695.3	0	0	702.01	0	0	0	702.38	0	0	703.14
4.608e+13	707.67	747.35	0	696.65	749.99	694.77	712.62	706.12	0	693.97	707.43	708.87	761.16	715	0	712.62	756.51	769.96	701.44	746.51	694.79	708.87	698.62	692.85	720.07	0	770.59	699.66	0	0	0	697.44	0	691.52	722.55	690.22	740.86	707.43	702.48	690.95	692.97	702.64	0	701.36	717.6	701.96	690.95	762.85	773.32
4.6138e+13	714.65	698.42	0	695.75	722.62	701.84	0	711.65	694.97	692.76	0	715.43	710.63	692.93	0	0	708.37	721.71	705.24	720.47	0	715.43	0	691.52	0	0	721.39	708.1	691.94	693.49	0	0	694.97	697.9	0	0	0	0	708.99	696.43	691.89	703.45	0	0	0	705.82	696.43	712.5	723.7
4.6196e+13	709.63	0	0	695.82	714.64	697.48	0	706.71	0	692.76	0	710.41	699.71	0	0	0	697.22	712.57	705.71	712.06	0	710.41	0	691.56	0	0	711.87	706.64	0	693.32	0	0	0	693.31	0	0	0	0	704.42	691.74	691.09	704.3	0	0	0	706.28	691.74	702.02	714.42
4.6254e+13	705.52	0	0	695.54	709.61	692.75	0	702.72	0	692.57	0	706.29	691.03	0	0	0	0	706.97	704.38	706.66	0	706.29	0	691.42	0	0	706.04	704.05	0	690.63	0	0	0	0	0	0	0	0	700.56	0	690.54	703.74	0	0	0	704.95	0	694.66	708.99
4.6312e+13	702.01	0	0	694.8	705.66	0	0	699.2	0	691.87	0	702.8	0	0	0	0	0	702.64	702.59	702.39	0	702.8	0	690.72	0	0	701.52	701.45	0	0	0	0	0	0	0	0	0	0	696.95	0	0	702.57	0	0	0	703.16	0	0	704.74
4.637e+13	698.72	0	0	693.7	702.2	0	0	695.54	0	690.72	0	699.56	0	0	0	0	0	698.62	700.68	698.45	0	699.56	0	0	0	0	697.21	698.89	0	0	0	0	0	0	0	0	0	0	691.66	0	0	701.15	0	0	0	701.26	0	0	701.13
4.6428e+13	716.5	707.45	0	695.87	728.84	703.22	0	713.65	695.56	693.01	693.19	717.35	719.39	699.93	0	0	716.95	729.49	703.61	726.81	0	717.35	0	691.82	0	0	729.43	706.72	692.85	691.66	0	0	695.56	698.4	0	0	698.97	693.19	710.64	696.9	692.31	702.64	0	0	0	704.19	696.9	721.16	731.68
4.6486e+13	711.64	0	0	695.76	717.46	699.31	0	708.64	692.37	692.67	0	712.43	703.62	0	0	0	701.19	715.74	705.86	715.05	0	712.43	0	691.44	0	0	715.18	707.54	0	693.82	0	0	692.37	695.34	0	0	0	0	706.22	693.89	691.35	704.13	0	0	0	706.44	693.89	705.72	717.61
4.6545e+13	707.15	0	0	695.68	711.58	694.93	0	704.29	0	692.66	0	707.93	695.03	0	0	0	691.35	709.15	705.02	708.75	0	707.93	0	691.49	0	0	708.3	705.14	0	691.97	0	0	0	0	0	0	0	0	702.09	0	690.73	704.07	0	0	0	705.59	0	697.74	711.11
4.6603e+13	703.43	0	0	695.12	707.26	0	0	700.63	0	692.18	0	704.21	0	0	0	0	0	704.38	703.35	704.12	0	704.21	0	691.03	0	0	703.35	702.52	0	0	0	0	0	0	0	0	0	0	698.45	0	690.18	703.09	0	0	0	703.93	0	0	706.46
4.6661e+13	700.08	0	0	694.18	703.65	0	0	697.13	0	691.23	0	700.89	0	0	0	0	0	700.34	701.48	700.09	0	700.89	0	690.05	0	0	698.99	699.95	0	0	0	0	0	0	0	0	0	0	694.52	0	0	701.76	0	0	0	702.06	0	0	702.63
4.6719e+13	713.33	727.35	0	696.35	741.86	699.77	689.01	711.26	692.39	693.62	703.52	714.5	740.41	710.53	0	689.01	736.75	749.37	701.58	739.51	691.03	714.5	695.24	692.48	696.93	0	749.81	701.63	690.97	0	0	693.35	692.39	694.58	699.35	0	720.63	703.52	707.62	693.29	692.74	702.41	0	699.95	694.5	702.11	693.29	742.2	752.12
4.6777e+13	713.8	695.61	0	695.66	721.1	701.24	0	710.73	694.29	692.61	0	714.59	708.6	690.35	0	0	706.24	719.92	705.46	718.84	0	714.59	0	691.35	0	0	719.52	708.01	691.1	693.74	0	0	694.29	697.25	0	0	0	0	708.14	695.77	691.67	703.63	0	0	0	706.05	695.77	710.51	721.89
4.6835e+13	708.9	0	0	695.71	713.79	696.83	0	705.97	0	692.64	0	709.69	698.51	0	0	0	695.85	711.62	705.51	711.1	0	709.69	0	691.44	0	0	710.86	706.19	0	692.99	0	0	0	692.45	0	0	0	0	703.72	690.59	690.91	704.23	0	0	0	706.09	690.59	700.86	713.51
4.6893e+13	704.89	0	0	695.36	708.97	691.59	0	702.09	0	692.38	0	705.68	0	0	0	0	0	706.26	704.07	705.93	0	705.68	0	691.24	0	0	705.29	703.58	0	689.98	0	0	0	0	0	0	0	0	699.94	0	690.37	703.54	0	0	0	704.65	0	693.44	708.32
4.6951e+13	701.44	0	0	694.57	705.12	0	0	698.6	0	691.61	0	702.24	0	0	0	0	0	702.04	702.25	701.73	0	702.24	0	690.45	0	0	700.84	700.99	0	0	0	0	0	0	0	0	0	0	696.31	0	0	702.32	0	0	0	702.83	0	0	704.18
4.7009e+13	698.14	0	0	693.42	701.67	0	0	694.78	0	690.39	0	699.01	0	0	0	0	0	698	700.33	697.77	0	699.01	0	0	0	0	696.56	698.42	0	0	0	0	0	0	0	0	0	0	689.93	0	0	700.88	0	0	0	700.92	0	0	700.57
4.7068e+13	715.87	703.85	0	695.68	726.37	702.92	0	712.87	695.38	692.74	689.93	716.69	715.86	697.25	0	0	713.47	726.34	704.16	724.24	0	716.69	0	691.51	0	0	726.14	707.31	692.57	692.41	0	0	695.38	698.34	0	0	694.12	689.93	709.99	696.79	692.06	702.82	0	0	0	704.76	696.79	717.71	728.46
4.7126e+13	710.82	0	0	695.66	716.42	698.63	0	707.81	691.44	692.54	0	711.61	702.17	0	0	0	699.69	714.57	705.75	713.88	0	711.61	0	691.32	0	0	713.93	707.12	0	693.62	0	0	691.44	694.55	0	0	0	0	705.46	693.07	691.14	704.15	0	0	0	706.34	693.07	704.4	716.44
4.7184e+13	706.46	0	0	695.51	710.85	694.18	0	703.62	0	692.49	0	707.25	693.66	0	0	0	0	708.35	704.72	707.92	0	707.25	0	691.32	0	0	707.44	704.64	0	691.48	0	0	0	0	0	0	0	0	701.46	0	690.54	703.89	0	0	0	705.3	0	696.72	710.35
4.7242e+13	702.83	0	0	694.89	706.66	0	0	700.02	0	691.92	0	703.62	0	0	0	0	0	703.73	703.01	703.43	0	703.62	0	690.76	0	0	702.66	702.03	0	0	0	0	0	0	0	0	0	0	697.84	0	0	702.85	0	0	0	703.59	0	0	705.84
4.73e+13	699.51	0	0	693.88	703.11	0	0	696.49	0	690.89	0	700.33	0	0	0	0	0	699.69	701.12	699.43	0	700.33	0	0	0	0	698.29	699.47	0	0	0	0	0	0	0	0	0	0	693.59	0	0	701.48	0	0	0	701.7	0	0	702.09
[truncated: 451 more columns]
