# Supplementary material for: Determining the current size and state of subvolcanic magma reservoirs
Source: Nat Commun. 2020 Nov 5;11:5477. doi: 10.1038/s41467-020-19084-2 (PMC7644707; doi:10.1038/s41467-020-19084-2)
Supplement: Supplementary file 5 — Supplementary Data 2 [file 41467_2020_19084_MOESM5_ESM.zip › Supplementary data/Tt15_st_MU_rad5_0.0084.txt]

5.8108e+10	0	0	0	0	0	0	0	0	0	0	0	0	0	0	0	0	0	0	0	0	0	0	0	0	0	0	0	0	0	0	0	0	0	0	0	0	0	0	0	0	0	0	0	0	0	0	0	0	0
1.1622e+11	0	0	0	0	0	0	0	0	0	0	0	0	0	0	0	0	0	0	0	0	0	0	0	0	0	0	0	0	0	0	0	0	0	0	0	0	0	0	0	0	0	0	0	0	0	0	0	0	0
1.7432e+11	0	0	0	0	0	0	0	0	0	0	0	0	0	0	0	0	0	0	0	0	0	0	0	0	0	0	0	0	0	0	0	0	0	0	0	0	0	0	0	0	0	0	0	0	0	0	0	0	0
2.3243e+11	0	0	0	0	0	0	0	0	0	0	0	0	0	0	0	0	0	0	0	0	0	0	0	0	0	0	0	0	0	0	0	0	0	0	0	0	0	0	0	0	0	0	0	0	0	0	0	0	0
2.9054e+11	0	705.03	0	0	0	0	0	0	0	0	699.5	0	0	0	0	699.5	0	703.03	0	705.02	0	0	704.32	0	0	0	0	0	0	0	0	703.03	0	705.03	700.81	0	0	699.5	704.99	0	0	0	0	0	0	0	0	705	0
3.4865e+11	0	0	0	0	0	0	0	0	0	0	0	0	0	0	0	0	0	0	0	0	0	0	0	0	0	0	0	0	0	0	0	0	0	0	0	0	0	0	0	0	0	0	0	0	0	0	0	0	0
4.0676e+11	0	0	0	0	0	0	0	0	0	0	0	0	0	0	0	0	0	0	0	0	0	0	0	0	0	0	0	0	0	0	0	0	0	0	0	0	0	0	0	0	0	0	0	0	0	0	0	0	0
4.6486e+11	0	0	0	0	0	0	0	0	0	0	0	0	0	0	0	0	0	0	0	0	0	0	0	0	0	0	0	0	0	0	0	0	0	0	0	0	0	0	0	0	0	0	0	0	0	0	0	0	0
5.2297e+11	0	0	0	0	0	0	0	0	0	0	0	0	0	0	0	0	0	0	0	0	0	0	0	0	0	0	0	0	0	0	0	0	0	0	0	0	0	0	0	0	0	0	0	0	0	0	0	0	0
5.8108e+11	0	0	0	0	0	0	0	0	0	0	0	0	0	0	0	0	0	0	0	0	0	0	0	0	0	0	0	0	0	0	0	0	0	0	0	0	0	0	0	0	0	0	0	0	0	0	0	0	0
6.3919e+11	0	0	0	0	0	0	0	0	0	0	0	0	0	0	0	0	0	0	0	0	0	0	0	0	0	0	0	0	0	0	0	0	0	0	0	0	0	0	0	0	0	0	0	0	0	0	0	0	0
6.973e+11	0	0	0	0	0	0	0	0	0	0	0	0	0	0	0	0	0	0	0	0	0	0	0	0	0	0	0	0	0	0	0	0	0	0	0	0	0	0	0	0	0	0	0	0	0	0	0	0	0
7.554e+11	0	0	0	0	0	0	0	0	0	0	0	0	0	0	0	0	0	0	0	0	0	0	0	0	0	0	0	0	0	0	0	0	0	0	0	0	0	0	0	0	0	0	0	0	0	0	0	0	0
8.1351e+11	0	0	0	0	0	0	0	0	0	0	0	0	0	0	0	0	0	0	0	0	0	0	0	0	0	0	0	0	0	0	0	0	0	0	0	0	0	0	0	0	0	0	0	0	0	0	0	0	0
8.7162e+11	0	0	0	0	0	0	0	0	0	0	0	0	0	0	0	0	0	0	0	0	0	0	0	0	0	0	0	0	0	0	0	0	0	0	0	0	0	0	0	0	0	0	0	0	0	0	0	0	0
9.2973e+11	0	0	0	0	0	0	0	0	0	0	0	0	0	0	0	0	0	0	0	0	0	0	0	0	0	0	0	0	0	0	0	0	0	0	0	0	0	0	0	0	0	0	0	0	0	0	0	0	0
9.8784e+11	0	0	0	0	0	0	0	0	0	0	0	0	0	0	0	0	0	0	0	0	0	0	0	0	0	0	0	0	0	0	0	0	0	0	0	0	0	0	0	0	0	0	0	0	0	0	0	0	0
1.0459e+12	0	0	0	0	0	0	0	0	0	0	0	0	0	0	0	0	0	0	0	0	0	0	0	0	0	0	0	0	0	0	0	0	0	0	0	0	0	0	0	0	0	0	0	0	0	0	0	0	0
1.1041e+12	0	0	0	0	0	0	0	0	0	0	0	0	0	0	0	0	0	0	0	0	0	0	0	0	0	0	0	0	0	0	0	0	0	0	0	0	0	0	0	0	0	0	0	0	0	0	0	0	0
1.1622e+12	0	0	0	0	0	0	0	0	0	0	0	0	0	0	0	0	0	0	0	0	0	0	0	0	0	0	0	0	0	0	0	0	0	0	0	0	0	0	0	0	0	0	0	0	0	0	0	0	0
1.2203e+12	0	0	0	0	0	0	0	0	0	0	0	0	0	0	0	0	0	0	0	0	0	0	0	0	0	0	0	0	0	0	0	0	0	0	0	0	0	0	0	0	0	0	0	0	0	0	0	0	0
1.2784e+12	0	0	0	0	0	0	0	0	0	0	0	0	0	0	0	0	0	0	0	0	0	0	0	0	0	0	0	0	0	0	0	0	0	0	0	0	0	0	0	0	0	0	0	0	0	0	0	0	0
1.3365e+12	0	0	0	0	0	0	0	0	0	0	0	0	0	0	0	0	0	0	0	0	0	0	0	0	0	0	0	0	0	0	0	0	0	0	0	0	0	0	0	0	0	0	0	0	0	0	0	0	0
1.3946e+12	0	0	0	0	0	0	0	0	0	0	0	0	0	0	0	0	0	0	0	0	0	0	0	0	0	0	0	0	0	0	0	0	0	0	0	0	0	0	0	0	0	0	0	0	0	0	0	0	0
1.4527e+12	0	0	0	0	0	0	0	0	0	0	0	0	0	0	0	0	0	0	0	0	0	0	0	0	0	0	0	0	0	0	0	0	0	0	0	0	0	0	0	0	0	0	0	0	0	0	0	0	0
1.5108e+12	0	0	0	0	0	0	0	0	0	0	0	0	0	0	0	0	0	0	0	0	0	0	0	0	0	0	0	0	0	0	0	0	0	0	0	0	0	0	0	0	0	0	0	0	0	0	0	0	0
1.5689e+12	0	0	0	0	0	0	0	0	0	0	0	0	0	0	0	0	0	0	0	0	0	0	0	0	0	0	0	0	0	0	0	0	0	0	0	0	0	0	0	0	0	0	0	0	0	0	0	0	0
1.627e+12	0	0	0	0	0	0	0	0	0	0	0	0	0	0	0	0	0	0	0	0	0	0	0	0	0	0	0	0	0	0	0	0	0	0	0	0	0	0	0	0	0	0	0	0	0	0	0	0	0
1.6851e+12	0	0	0	0	0	0	0	0	0	0	0	0	0	0	0	0	0	0	0	0	0	0	0	0	0	0	0	0	0	0	0	0	0	0	0	0	0	0	0	0	0	0	0	0	0	0	0	0	0
1.7432e+12	0	0	0	0	0	0	0	0	0	0	0	0	0	0	0	0	0	0	0	0	0	0	0	0	0	0	0	0	0	0	0	0	0	0	0	0	0	0	0	0	0	0	0	0	0	0	0	0	0
1.8013e+12	0	0	0	0	0	0	0	0	0	0	0	0	0	0	0	0	0	0	0	0	0	0	0	0	0	0	0	0	0	0	0	0	0	0	0	0	0	0	0	0	0	0	0	0	0	0	0	0	0
1.8595e+12	0	0	0	0	0	0	0	0	0	0	0	0	0	0	0	0	0	0	0	0	0	0	0	0	0	0	0	0	0	0	0	0	0	0	0	0	0	0	0	0	0	0	0	0	0	0	0	0	0
1.9176e+12	0	0	0	0	0	0	0	0	0	0	0	0	0	0	0	0	0	0	0	0	0	0	0	0	0	0	0	0	0	0	0	0	0	0	0	0	0	0	0	0	0	0	0	0	0	0	0	0	0
1.9757e+12	0	0	0	0	0	0	0	0	0	0	0	0	0	0	0	0	0	0	0	0	0	0	0	0	0	0	0	0	0	0	0	0	0	0	0	0	0	0	0	0	0	0	0	0	0	0	0	0	0
2.0338e+12	0	0	0	0	0	0	0	0	0	0	0	0	0	0	0	0	0	0	0	0	0	0	0	0	0	0	0	0	0	0	0	0	0	0	0	0	0	0	0	0	0	0	0	0	0	0	0	0	0
2.0919e+12	0	0	0	0	0	0	0	0	0	0	0	0	0	0	0	0	0	0	0	0	0	0	0	0	0	0	0	0	0	0	0	0	0	0	0	0	0	0	0	0	0	0	0	0	0	0	0	0	0
2.15e+12	0	0	0	0	0	0	0	0	0	0	0	0	0	0	0	0	0	0	0	0	0	0	0	0	0	0	0	0	0	0	0	0	0	0	0	0	0	0	0	0	0	0	0	0	0	0	0	0	0
2.2081e+12	0	0	0	0	0	0	0	0	0	0	0	0	0	0	0	0	0	0	0	0	0	0	0	0	0	0	0	0	0	0	0	0	0	0	0	0	0	0	0	0	0	0	0	0	0	0	0	0	0
2.2662e+12	0	0	0	0	0	0	0	0	0	0	0	0	0	0	0	0	0	0	0	0	0	0	0	0	0	0	0	0	0	0	0	0	0	0	0	0	0	0	0	0	0	0	0	0	0	0	0	0	0
2.3243e+12	0	0	0	0	0	0	0	0	0	0	0	0	0	0	0	0	0	0	0	0	0	0	0	0	0	0	0	0	0	0	0	0	0	0	0	0	0	0	0	0	0	0	0	0	0	0	0	0	0
2.3824e+12	0	0	0	0	0	0	0	0	0	0	0	0	0	0	0	0	0	0	0	0	0	0	0	0	0	0	0	0	0	0	0	0	0	0	0	0	0	0	0	0	0	0	0	0	0	0	0	0	0
2.4405e+12	0	0	0	0	0	0	0	0	0	0	0	0	0	0	0	0	0	0	0	0	0	0	0	0	0	0	0	0	0	0	0	0	0	0	0	0	0	0	0	0	0	0	0	0	0	0	0	0	0
2.4986e+12	0	0	0	0	0	0	0	0	0	0	0	0	0	0	0	0	0	0	0	0	0	0	0	0	0	0	0	0	0	0	0	0	0	0	0	0	0	0	0	0	0	0	0	0	0	0	0	0	0
2.5568e+12	0	0	0	0	0	0	0	0	0	0	0	0	0	0	0	0	0	0	0	0	0	0	0	0	0	0	0	0	0	0	0	0	0	0	0	0	0	0	0	0	0	0	0	0	0	0	0	0	0
2.6149e+12	0	0	0	0	0	0	0	0	0	0	0	0	0	0	0	0	0	0	0	0	0	0	0	0	0	0	0	0	0	0	0	0	0	0	0	0	0	0	0	0	0	0	0	0	0	0	0	0	0
2.673e+12	0	0	0	0	0	0	0	0	0	0	0	0	0	0	0	0	0	0	0	0	0	0	0	0	0	0	0	0	0	0	0	0	0	0	0	0	0	0	0	0	0	0	0	0	0	0	0	0	0
2.7311e+12	0	0	0	0	0	0	0	0	0	0	0	0	0	0	0	0	0	0	0	0	0	0	0	0	0	0	0	0	0	0	0	0	0	0	0	0	0	0	0	0	0	0	0	0	0	0	0	0	0
2.7892e+12	0	0	0	0	0	0	0	0	0	0	0	0	0	0	0	0	0	0	0	0	0	0	0	0	0	0	0	0	0	0	0	0	0	0	0	0	0	0	0	0	0	0	0	0	0	0	0	0	0
2.8473e+12	0	763.48	0	0	0	0	0	0	0	0	726.14	0	0	0	0	726.14	0	738.4	0	759.26	0	0	746.46	0	0	0	0	0	0	0	0	738.4	0	763.24	728.92	0	0	726.14	756.38	0	0	0	0	0	0	0	0	757.02	0
2.9054e+12	0	0	0	0	0	0	0	0	0	0	0	0	0	0	0	0	0	0	0	0	0	0	0	0	0	0	0	0	0	0	0	0	0	0	0	0	0	0	0	0	0	0	0	0	0	0	0	0	0
2.9635e+12	0	0	0	0	0	0	0	0	0	0	0	0	0	0	0	0	0	0	0	0	0	0	0	0	0	0	0	0	0	0	0	0	0	0	0	0	0	0	0	0	0	0	0	0	0	0	0	0	0
3.0216e+12	0	0	0	0	0	0	0	0	0	0	0	0	0	0	0	0	0	0	0	0	0	0	0	0	0	0	0	0	0	0	0	0	0	0	0	0	0	0	0	0	0	0	0	0	0	0	0	0	0
3.0797e+12	0	0	0	0	0	0	0	0	0	0	0	0	0	0	0	0	0	0	0	0	0	0	0	0	0	0	0	0	0	0	0	0	0	0	0	0	0	0	0	0	0	0	0	0	0	0	0	0	0
3.1378e+12	0	716.01	0	0	0	0	0	0	0	0	0	0	0	0	0	0	0	694.49	0	712.36	0	0	701.44	0	0	0	0	0	0	0	0	694.49	0	715.8	0	0	0	0	709.9	0	0	0	0	0	0	0	0	710.45	0
3.1959e+12	0	0	0	0	0	0	0	0	0	0	0	0	0	0	0	0	0	0	0	0	0	0	0	0	0	0	0	0	0	0	0	0	0	0	0	0	0	0	0	0	0	0	0	0	0	0	0	0	0
3.2541e+12	0	0	0	0	0	0	0	0	0	0	0	0	0	0	0	0	0	0	0	0	0	0	0	0	0	0	0	0	0	0	0	0	0	0	0	0	0	0	0	0	0	0	0	0	0	0	0	0	0
3.3122e+12	0	0	0	0	0	0	0	0	0	0	0	0	0	0	0	0	0	0	0	0	0	0	0	0	0	0	0	0	0	0	0	0	0	0	0	0	0	0	0	0	0	0	0	0	0	0	0	0	0
3.3703e+12	0	0	0	0	0	0	0	0	0	0	0	0	0	0	0	0	0	0	0	0	0	0	0	0	0	0	0	0	0	0	0	0	0	0	0	0	0	0	0	0	0	0	0	0	0	0	0	0	0
3.4284e+12	0	698.91	0	0	0	0	0	0	0	0	0	0	0	0	0	0	0	0	0	694.93	0	0	0	0	0	0	0	0	0	0	0	0	0	698.68	0	0	0	0	692.31	0	0	0	0	0	0	0	0	692.89	0
3.4865e+12	0	0	0	0	0	0	0	0	0	0	0	0	0	0	0	0	0	0	0	0	0	0	0	0	0	0	0	0	0	0	0	0	0	0	0	0	0	0	0	0	0	0	0	0	0	0	0	0	0
3.5446e+12	0	0	0	0	0	0	0	0	0	0	0	0	0	0	0	0	0	0	0	0	0	0	0	0	0	0	0	0	0	0	0	0	0	0	0	0	0	0	0	0	0	0	0	0	0	0	0	0	0
3.6027e+12	0	0	0	0	0	0	0	0	0	0	0	0	0	0	0	0	0	0	0	0	0	0	0	0	0	0	0	0	0	0	0	0	0	0	0	0	0	0	0	0	0	0	0	0	0	0	0	0	0
3.6608e+12	0	0	0	0	0	0	0	0	0	0	0	0	0	0	0	0	0	0	0	0	0	0	0	0	0	0	0	0	0	0	0	0	0	0	0	0	0	0	0	0	0	0	0	0	0	0	0	0	0
3.7189e+12	0	689.41	0	0	0	0	0	0	0	0	0	0	0	0	0	0	0	0	0	0	0	0	0	0	0	0	0	0	0	0	0	0	0	689.15	0	0	0	0	0	0	0	0	0	0	0	0	0	0	0
3.777e+12	0	0	0	0	0	0	0	0	0	0	0	0	0	0	0	0	0	0	0	0	0	0	0	0	0	0	0	0	0	0	0	0	0	0	0	0	0	0	0	0	0	0	0	0	0	0	0	0	0
3.8351e+12	0	0	0	0	0	0	0	0	0	0	0	0	0	0	0	0	0	0	0	0	0	0	0	0	0	0	0	0	0	0	0	0	0	0	0	0	0	0	0	0	0	0	0	0	0	0	0	0	0
3.8932e+12	0	0	0	0	0	0	0	0	0	0	0	0	0	0	0	0	0	0	0	0	0	0	0	0	0	0	0	0	0	0	0	0	0	0	0	0	0	0	0	0	0	0	0	0	0	0	0	0	0
3.9513e+12	0	0	0	0	0	0	0	0	0	0	0	0	0	0	0	0	0	0	0	0	0	0	0	0	0	0	0	0	0	0	0	0	0	0	0	0	0	0	0	0	0	0	0	0	0	0	0	0	0
4.0095e+12	0	0	0	0	0	0	0	0	0	0	0	0	0	0	0	0	0	0	0	0	0	0	0	0	0	0	0	0	0	0	0	0	0	0	0	0	0	0	0	0	0	0	0	0	0	0	0	0	0
4.0676e+12	0	0	0	0	0	0	0	0	0	0	0	0	0	0	0	0	0	0	0	0	0	0	0	0	0	0	0	0	0	0	0	0	0	0	0	0	0	0	0	0	0	0	0	0	0	0	0	0	0
4.1257e+12	0	0	0	0	0	0	0	0	0	0	0	0	0	0	0	0	0	0	0	0	0	0	0	0	0	0	0	0	0	0	0	0	0	0	0	0	0	0	0	0	0	0	0	0	0	0	0	0	0
4.1838e+12	0	0	0	0	0	0	0	0	0	0	0	0	0	0	0	0	0	0	0	0	0	0	0	0	0	0	0	0	0	0	0	0	0	0	0	0	0	0	0	0	0	0	0	0	0	0	0	0	0
4.2419e+12	0	0	0	0	0	0	0	0	0	0	0	0	0	0	0	0	0	0	0	0	0	0	0	0	0	0	0	0	0	0	0	0	0	0	0	0	0	0	0	0	0	0	0	0	0	0	0	0	0
4.3e+12	0	0	0	0	0	0	0	0	0	0	0	0	0	0	0	0	0	0	0	0	0	0	0	0	0	0	0	0	0	0	0	0	0	0	0	0	0	0	0	0	0	0	0	0	0	0	0	0	0
4.3581e+12	0	0	0	0	0	0	0	0	0	0	0	0	0	0	0	0	0	0	0	0	0	0	0	0	0	0	0	0	0	0	0	0	0	0	0	0	0	0	0	0	0	0	0	0	0	0	0	0	0
4.4162e+12	0	0	0	0	0	0	0	0	0	0	0	0	0	0	0	0	0	0	0	0	0	0	0	0	0	0	0	0	0	0	0	0	0	0	0	0	0	0	0	0	0	0	0	0	0	0	0	0	0
4.4743e+12	0	0	0	0	0	0	0	0	0	0	0	0	0	0	0	0	0	0	0	0	0	0	0	0	0	0	0	0	0	0	0	0	0	0	0	0	0	0	0	0	0	0	0	0	0	0	0	0	0
4.5324e+12	0	0	0	0	0	0	0	0	0	0	0	0	0	0	0	0	0	0	0	0	0	0	0	0	0	0	0	0	0	0	0	0	0	0	0	0	0	0	0	0	0	0	0	0	0	0	0	0	0
4.5905e+12	0	0	0	0	0	0	0	0	0	0	0	0	0	0	0	0	0	0	0	0	0	0	0	0	0	0	0	0	0	0	0	0	0	0	0	0	0	0	0	0	0	0	0	0	0	0	0	0	0
4.6486e+12	0	0	0	0	0	0	0	0	0	0	0	0	0	0	0	0	0	0	0	0	0	0	0	0	0	0	0	0	0	0	0	0	0	0	0	0	0	0	0	0	0	0	0	0	0	0	0	0	0
4.7068e+12	0	0	0	0	0	0	0	0	0	0	0	0	0	0	0	0	0	0	0	0	0	0	0	0	0	0	0	0	0	0	0	0	0	0	0	0	0	0	0	0	0	0	0	0	0	0	0	0	0
4.7649e+12	0	0	0	0	0	0	0	0	0	0	0	0	0	0	0	0	0	0	0	0	0	0	0	0	0	0	0	0	0	0	0	0	0	0	0	0	0	0	0	0	0	0	0	0	0	0	0	0	0
4.823e+12	0	0	0	0	0	0	0	0	0	0	0	0	0	0	0	0	0	0	0	0	0	0	0	0	0	0	0	0	0	0	0	0	0	0	0	0	0	0	0	0	0	0	0	0	0	0	0	0	0
4.8811e+12	0	0	0	0	0	0	0	0	0	0	0	0	0	0	0	0	0	0	0	0	0	0	0	0	0	0	0	0	0	0	0	0	0	0	0	0	0	0	0	0	0	0	0	0	0	0	0	0	0
4.9392e+12	0	0	0	0	0	0	0	0	0	0	0	0	0	0	0	0	0	0	0	0	0	0	0	0	0	0	0	0	0	0	0	0	0	0	0	0	0	0	0	0	0	0	0	0	0	0	0	0	0
4.9973e+12	0	0	0	0	0	0	0	0	0	0	0	0	0	0	0	0	0	0	0	0	0	0	0	0	0	0	0	0	0	0	0	0	0	0	0	0	0	0	0	0	0	0	0	0	0	0	0	0	0
5.0554e+12	0	0	0	0	0	0	0	0	0	0	0	0	0	0	0	0	0	0	0	0	0	0	0	0	0	0	0	0	0	0	0	0	0	0	0	0	0	0	0	0	0	0	0	0	0	0	0	0	0
5.1135e+12	0	0	0	0	0	0	0	0	0	0	0	0	0	0	0	0	0	0	0	0	0	0	0	0	0	0	0	0	0	0	0	0	0	0	0	0	0	0	0	0	0	0	0	0	0	0	0	0	0
5.1716e+12	0	0	0	0	0	0	0	0	0	0	0	0	0	0	0	0	0	0	0	0	0	0	0	0	0	0	0	0	0	0	0	0	0	0	0	0	0	0	0	0	0	0	0	0	0	0	0	0	0
5.2297e+12	0	0	0	0	0	0	0	0	0	0	0	0	0	0	0	0	0	0	0	0	0	0	0	0	0	0	0	0	0	0	0	0	0	0	0	0	0	0	0	0	0	0	0	0	0	0	0	0	0
5.2878e+12	0	0	0	0	0	0	0	0	0	0	0	0	0	0	0	0	0	0	0	0	0	0	0	0	0	0	0	0	0	0	0	0	0	0	0	0	0	0	0	0	0	0	0	0	0	0	0	0	0
5.3459e+12	0	0	0	0	0	0	0	0	0	0	0	0	0	0	0	0	0	0	0	0	0	0	0	0	0	0	0	0	0	0	0	0	0	0	0	0	0	0	0	0	0	0	0	0	0	0	0	0	0
5.404e+12	0	812.39	0	0	0	0	0	0	0	0	746.33	0	0	0	0	746.33	0	764.28	0	802.64	0	0	777.53	0	0	0	0	0	0	697.71	0	764.28	697.43	811.72	750.06	0	0	746.33	796.34	0	0	0	0	691.52	0	0	0	797.7	0
5.4622e+12	0	0	0	0	0	0	0	0	0	0	0	0	0	0	0	0	0	0	0	0	0	0	0	0	0	0	0	0	0	0	0	0	0	0	0	0	0	0	0	0	0	0	0	0	0	0	0	0	0
5.5203e+12	0	0	0	0	0	0	0	0	0	0	0	0	0	0	0	0	0	0	0	0	0	0	0	0	0	0	0	0	0	0	0	0	0	0	0	0	0	0	0	0	0	0	0	0	0	0	0	0	0
5.5784e+12	0	0	0	0	0	0	0	0	0	0	0	0	0	0	0	0	0	0	0	0	0	0	0	0	0	0	0	0	0	0	0	0	0	0	0	0	0	0	0	0	0	0	0	0	0	0	0	0	0
5.6365e+12	0	0	0	0	0	0	0	0	0	0	0	0	0	0	0	0	0	0	0	0	0	0	0	0	0	0	0	0	0	0	0	0	0	0	0	0	0	0	0	0	0	0	0	0	0	0	0	0	0
5.6946e+12	0	740.01	0	0	0	0	0	0	0	0	693.76	0	0	0	0	693.76	0	709.11	0	735.96	0	0	718.69	0	0	0	0	0	0	703.92	0	709.11	698.06	740.23	697.97	0	0	693.76	732.09	0	0	0	0	692.52	0	0	0	733.03	0
5.7527e+12	0	0	0	0	0	0	0	0	0	0	0	0	0	0	0	0	0	0	0	0	0	0	0	0	0	0	0	0	0	0	0	0	0	0	0	0	0	0	0	0	0	0	0	0	0	0	0	0	0
5.8108e+12	0	0	0	0	0	0	0	0	0	0	0	0	0	0	0	0	0	0	0	0	0	0	0	0	0	0	0	0	0	0	0	0	0	0	0	0	0	0	0	0	0	0	0	0	0	0	0	0	0
5.8689e+12	0	0	0	0	0	0	0	0	0	0	0	0	0	0	0	0	0	0	0	0	0	0	0	0	0	0	0	0	0	0	0	0	0	0	0	0	0	0	0	0	0	0	0	0	0	0	0	0	0
5.927e+12	0	0	0	0	0	0	0	0	0	0	0	0	0	0	0	0	0	0	0	0	0	0	0	0	0	0	0	0	0	0	0	0	0	0	0	0	0	0	0	0	0	0	0	0	0	0	0	0	0
5.9851e+12	0	721.89	0	0	0	0	0	0	0	0	0	0	0	0	0	0	0	688.95	0	717.14	0	0	698.51	0	0	0	0	0	0	700.91	0	688.95	699.26	721.62	0	0	0	0	712.13	0	0	0	0	691.85	0	0	0	713.49	0
6.0432e+12	0	0	0	0	0	0	0	0	0	0	0	0	0	0	0	0	0	0	0	0	0	0	0	0	0	0	0	0	0	0	0	0	0	0	0	0	0	0	0	0	0	0	0	0	0	0	0	0	0
6.1013e+12	0	0	0	0	0	0	0	0	0	0	0	0	0	0	0	0	0	0	0	0	0	0	0	0	0	0	0	0	0	0	0	0	0	0	0	0	0	0	0	0	0	0	0	0	0	0	0	0	0
6.1595e+12	0	0	0	0	0	0	0	0	0	0	0	0	0	0	0	0	0	0	0	0	0	0	0	0	0	0	0	0	0	0	0	0	0	0	0	0	0	0	0	0	0	0	0	0	0	0	0	0	0
6.2176e+12	0	0	0	0	0	0	0	0	0	0	0	0	0	0	0	0	0	0	0	0	0	0	0	0	0	0	0	0	0	0	0	0	0	0	0	0	0	0	0	0	0	0	0	0	0	0	0	0	0
6.2757e+12	0	712.65	0	0	0	0	0	0	0	0	0	0	0	0	0	0	0	0	0	706.93	0	0	0	0	0	0	0	0	0	701.44	0	0	697.1	712.45	0	0	0	0	701.64	0	0	0	0	690.07	0	0	0	702.98	0
6.3338e+12	0	0	0	0	0	0	0	0	0	0	0	0	0	0	0	0	0	0	0	0	0	0	0	0	0	0	0	0	0	0	0	0	0	0	0	0	0	0	0	0	0	0	0	0	0	0	0	0	0
6.3919e+12	0	0	0	0	0	0	0	0	0	0	0	0	0	0	0	0	0	0	0	0	0	0	0	0	0	0	0	0	0	0	0	0	0	0	0	0	0	0	0	0	0	0	0	0	0	0	0	0	0
6.45e+12	0	0	0	0	0	0	0	0	0	0	0	0	0	0	0	0	0	0	0	0	0	0	0	0	0	0	0	0	0	0	0	0	0	0	0	0	0	0	0	0	0	0	0	0	0	0	0	0	0
6.5081e+12	0	0	0	0	0	0	0	0	0	0	0	0	0	0	0	0	0	0	0	0	0	0	0	0	0	0	0	0	0	0	0	0	0	0	0	0	0	0	0	0	0	0	0	0	0	0	0	0	0
6.5662e+12	0	707.32	0	0	0	0	0	0	0	0	0	0	0	0	0	0	0	0	0	700.49	0	0	0	0	0	0	0	0	0	701.48	0	0	696.64	706.78	0	0	0	0	694.4	0	0	0	0	0	0	0	0	695.73	0
6.6243e+12	0	0	0	0	0	0	0	0	0	0	0	0	0	0	0	0	0	0	0	0	0	0	0	0	0	0	0	0	0	0	0	0	0	0	0	0	0	0	0	0	0	0	0	0	0	0	0	0	0
6.6824e+12	0	0	0	0	0	0	0	0	0	0	0	0	0	0	0	0	0	0	0	0	0	0	0	0	0	0	0	0	0	0	0	0	0	0	0	0	0	0	0	0	0	0	0	0	0	0	0	0	0
6.7405e+12	0	0	0	0	0	0	0	0	0	0	0	0	0	0	0	0	0	0	0	0	0	0	0	0	0	0	0	0	0	0	0	0	0	0	0	0	0	0	0	0	0	0	0	0	0	0	0	0	0
6.7986e+12	0	0	0	0	0	0	0	0	0	0	0	0	0	0	0	0	0	0	0	0	0	0	0	0	0	0	0	0	0	0	0	0	0	0	0	0	0	0	0	0	0	0	0	0	0	0	0	0	0
6.8567e+12	0	703.77	0	0	0	0	0	0	0	0	0	0	0	0	0	0	0	0	0	695.71	0	0	0	0	0	0	0	0	0	699.43	0	0	696.63	703.41	0	0	0	0	0	0	0	0	0	0	0	0	0	690.76	0
6.9149e+12	0	0	0	0	0	0	0	0	0	0	0	0	0	0	0	0	0	0	0	0	0	0	0	0	0	0	0	0	0	0	0	0	0	0	0	0	0	0	0	0	0	0	0	0	0	0	0	0	0
6.973e+12	0	0	0	0	0	0	0	0	0	0	0	0	0	0	0	0	0	0	0	0	0	0	0	0	0	0	0	0	0	0	0	0	0	0	0	0	0	0	0	0	0	0	0	0	0	0	0	0	0
7.0311e+12	0	0	0	0	0	0	0	0	0	0	0	0	0	0	0	0	0	0	0	0	0	0	0	0	0	0	0	0	0	0	0	0	0	0	0	0	0	0	0	0	0	0	0	0	0	0	0	0	0
7.0892e+12	0	0	0	0	0	0	0	0	0	0	0	0	0	0	0	0	0	0	0	0	0	0	0	0	0	0	0	0	0	0	0	0	0	0	0	0	0	0	0	0	0	0	0	0	0	0	0	0	0
7.1473e+12	0	701.91	0	0	0	0	0	0	0	0	0	0	0	0	0	0	0	0	0	692.29	0	0	0	0	0	0	0	0	0	699.33	0	0	696.06	701.43	0	0	0	0	0	0	0	0	0	0	0	0	0	0	0
7.2054e+12	0	0	0	0	0	0	0	0	0	0	0	0	0	0	0	0	0	0	0	0	0	0	0	0	0	0	0	0	0	0	0	0	0	0	0	0	0	0	0	0	0	0	0	0	0	0	0	0	0
7.2635e+12	0	0	0	0	0	0	0	0	0	0	0	0	0	0	0	0	0	0	0	0	0	0	0	0	0	0	0	0	0	0	0	0	0	0	0	0	0	0	0	0	0	0	0	0	0	0	0	0	0
7.3216e+12	0	0	0	0	0	0	0	0	0	0	0	0	0	0	0	0	0	0	0	0	0	0	0	0	0	0	0	0	0	0	0	0	0	0	0	0	0	0	0	0	0	0	0	0	0	0	0	0	0
7.3797e+12	0	0	0	0	0	0	0	0	0	0	0	0	0	0	0	0	0	0	0	0	0	0	0	0	0	0	0	0	0	0	0	0	0	0	0	0	0	0	0	0	0	0	0	0	0	0	0	0	0
7.4378e+12	0	699.7	0	0	0	0	0	0	0	0	0	0	0	0	0	0	0	0	0	689.65	0	0	0	0	0	0	0	0	0	700.24	0	0	694.99	699.19	0	0	0	0	0	0	0	0	0	0	0	0	0	0	0
7.4959e+12	0	0	0	0	0	0	0	0	0	0	0	0	0	0	0	0	0	0	0	0	0	0	0	0	0	0	0	0	0	0	0	0	0	0	0	0	0	0	0	0	0	0	0	0	0	0	0	0	0
7.554e+12	0	0	0	0	0	0	0	0	0	0	0	0	0	0	0	0	0	0	0	0	0	0	0	0	0	0	0	0	0	0	0	0	0	0	0	0	0	0	0	0	0	0	0	0	0	0	0	0	0
7.6122e+12	0	0	0	0	0	0	0	0	0	0	0	0	0	0	0	0	0	0	0	0	0	0	0	0	0	0	0	0	0	0	0	0	0	0	0	0	0	0	0	0	0	0	0	0	0	0	0	0	0
7.6703e+12	0	0	0	0	0	0	0	0	0	0	0	0	0	0	0	0	0	0	0	0	0	0	0	0	0	0	0	0	0	0	0	0	0	0	0	0	0	0	0	0	0	0	0	0	0	0	0	0	0
7.7284e+12	0	698.28	0	0	0	0	0	0	0	0	0	0	0	0	0	0	0	0	0	0	0	0	0	0	0	0	0	0	0	698.93	0	0	695.07	697.82	0	0	0	0	0	0	0	0	0	0	0	0	0	0	0
7.7865e+12	0	0	0	0	0	0	0	0	0	0	0	0	0	0	0	0	0	0	0	0	0	0	0	0	0	0	0	0	0	0	0	0	0	0	0	0	0	0	0	0	0	0	0	0	0	0	0	0	0
7.8446e+12	0	0	0	0	0	0	0	0	0	0	0	0	0	0	0	0	0	0	0	0	0	0	0	0	0	0	0	0	0	0	0	0	0	0	0	0	0	0	0	0	0	0	0	0	0	0	0	0	0
7.9027e+12	0	0	0	0	0	0	0	0	0	0	0	0	0	0	0	0	0	0	0	0	0	0	0	0	0	0	0	0	0	0	0	0	0	0	0	0	0	0	0	0	0	0	0	0	0	0	0	0	0
7.9608e+12	0	846.37	0	0	0	0	0	0	0	695.72	767.8	0	0	0	0	767.8	0	791.15	0	837.95	0	0	809.21	0	0	0	0	0	0	710.11	0	791.15	711.22	845.56	772.34	0	0	767.8	832.13	0	0	0	0	700.13	0	0	0	833.22	0
8.0189e+12	0	697.64	0	0	0	0	0	0	0	0	0	0	0	0	0	0	0	0	0	0	0	0	0	0	0	0	0	0	0	698.91	0	0	695.55	696.78	0	0	0	0	0	0	0	0	0	0	0	0	0	0	0
8.077e+12	0	0	0	0	0	0	0	0	0	0	0	0	0	0	0	0	0	0	0	0	0	0	0	0	0	0	0	0	0	0	0	0	0	0	0	0	0	0	0	0	0	0	0	0	0	0	0	0	0
8.1351e+12	0	0	0	0	0	0	0	0	0	0	0	0	0	0	0	0	0	0	0	0	0	0	0	0	0	0	0	0	0	0	0	0	0	0	0	0	0	0	0	0	0	0	0	0	0	0	0	0	0
8.1932e+12	0	0	0	0	0	0	0	0	0	0	0	0	0	0	0	0	0	0	0	0	0	0	0	0	0	0	0	0	0	0	0	0	0	0	0	0	0	0	0	0	0	0	0	0	0	0	0	0	0
8.2513e+12	0	755.85	0	0	0	0	0	0	0	698.82	703.68	0	0	0	0	703.68	0	720.75	0	748.15	0	0	732.59	0	0	0	0	0	0	721.13	0	720.75	718.33	755.1	707.85	0	0	703.68	744.73	0	0	0	0	706.86	0	0	0	745.57	0
8.3094e+12	0	697.32	0	0	0	0	0	0	0	0	0	0	0	0	0	0	0	0	0	0	0	0	0	0	0	0	0	0	0	699.24	0	0	695.43	696.56	0	0	0	0	0	0	0	0	0	0	0	0	0	0	0
8.3676e+12	0	0	0	0	0	0	0	0	0	0	0	0	0	0	0	0	0	0	0	0	0	0	0	0	0	0	0	0	0	0	0	0	0	0	0	0	0	0	0	0	0	0	0	0	0	0	0	0	0
8.4257e+12	0	0	0	0	0	0	0	0	0	0	0	0	0	0	0	0	0	0	0	0	0	0	0	0	0	0	0	0	0	0	0	0	0	0	0	0	0	0	0	0	0	0	0	0	0	0	0	0	0
8.4838e+12	0	0	0	0	0	0	0	0	0	0	0	0	0	0	0	0	0	0	0	0	0	0	0	0	0	0	0	0	0	0	0	0	0	0	0	0	0	0	0	0	0	0	0	0	0	0	0	0	0
8.5419e+12	0	733.32	0	0	0	0	0	0	0	695.97	0	0	0	0	0	0	0	698.77	0	727.49	0	0	710.3	0	0	0	0	0	0	722.04	0	698.77	713.57	733.12	0	0	0	0	723.73	0	0	0	0	706.35	0	0	0	724.32	0
8.6e+12	0	696.45	0	0	0	0	0	0	0	0	0	0	0	0	0	0	0	0	0	0	0	0	0	0	0	0	0	0	0	700.01	0	0	695.03	695.83	0	0	0	0	0	0	0	0	0	0	0	0	0	0	0
8.6581e+12	0	0	0	0	0	0	0	0	0	0	0	0	0	0	0	0	0	0	0	0	0	0	0	0	0	0	0	0	0	0	0	0	0	0	0	0	0	0	0	0	0	0	0	0	0	0	0	0	0
8.7162e+12	0	0	0	0	0	0	0	0	0	0	0	0	0	0	0	0	0	0	0	0	0	0	0	0	0	0	0	0	0	0	0	0	0	0	0	0	0	0	0	0	0	0	0	0	0	0	0	0	0
8.7743e+12	0	0	0	0	0	0	0	0	0	0	0	0	0	0	0	0	0	0	0	0	0	0	0	0	0	0	0	0	0	0	0	0	0	0	0	0	0	0	0	0	0	0	0	0	0	0	0	0	0
8.8324e+12	0	724.17	0	0	0	0	0	0	0	694.29	0	0	0	0	0	0	0	0	0	717.84	0	0	697.97	0	0	0	0	0	0	720.67	0	0	713.01	723.91	0	0	0	0	713.5	0	0	0	0	704.16	0	0	0	714.24	0
8.8905e+12	0	695.76	0	0	0	0	0	0	0	0	0	0	0	0	0	0	0	0	0	0	0	0	0	0	0	0	0	0	0	700.84	0	0	695.04	695.14	0	0	0	0	0	0	0	0	0	0	0	0	0	0	0
8.9486e+12	0	0	0	0	0	0	0	0	0	0	0	0	0	0	0	0	0	0	0	0	0	0	0	0	0	0	0	0	0	691.05	0	0	0	0	0	0	0	0	0	0	0	0	0	0	0	0	0	0	0
9.0067e+12	0	0	0	0	0	0	0	0	0	0	0	0	0	0	0	0	0	0	0	0	0	0	0	0	0	0	0	0	0	0	0	0	0	0	0	0	0	0	0	0	0	0	0	0	0	0	0	0	0
9.0649e+12	0	0	0	0	0	0	0	0	0	0	0	0	0	0	0	0	0	0	0	0	0	0	0	0	0	0	0	0	0	0	0	0	0	0	0	0	0	0	0	0	0	0	0	0	0	0	0	0	0
9.123e+12	0	718.81	0	0	0	0	0	0	0	693.01	0	0	0	0	0	0	0	0	0	711.42	0	0	689.37	0	0	0	0	0	0	715.25	0	0	712.21	718.37	0	0	0	0	707.35	0	0	0	0	701.16	0	0	0	708.16	0
9.1811e+12	0	695.67	0	0	0	0	0	0	0	0	0	0	0	0	0	0	0	0	0	0	0	0	0	0	0	0	0	0	0	700.27	0	0	695.73	694.88	0	0	0	0	0	0	0	0	0	0	0	0	0	0	0
9.2392e+12	0	0	0	0	0	0	0	0	0	0	0	0	0	0	0	0	0	0	0	0	0	0	0	0	0	0	0	0	0	691.73	0	0	0	0	0	0	0	0	0	0	0	0	0	0	0	0	0	0	0
9.2973e+12	0	0	0	0	0	0	0	0	0	0	0	0	0	0	0	0	0	0	0	0	0	0	0	0	0	0	0	0	0	0	0	0	0	0	0	0	0	0	0	0	0	0	0	0	0	0	0	0	0
9.3554e+12	0	0	0	0	0	0	0	0	0	0	0	0	0	0	0	0	0	0	0	0	0	0	0	0	0	0	0	0	0	0	0	0	0	0	0	0	0	0	0	0	0	0	0	0	0	0	0	0	0
9.4135e+12	0	716.12	0	0	0	0	0	0	0	691.05	0	0	0	0	0	0	0	0	0	707.71	0	0	0	0	0	0	0	0	0	713.4	0	0	711.34	715.25	0	0	0	0	703.16	0	0	0	0	700.22	0	0	0	704.17	0
9.4716e+12	0	696.06	0	0	0	0	0	0	0	0	0	0	0	0	0	0	0	0	0	0	0	0	0	0	0	0	0	0	0	700.1	0	0	696.66	695.1	0	0	0	0	0	0	0	0	0	0	0	0	0	0	0
9.5297e+12	0	0	0	0	0	0	0	0	0	0	0	0	0	0	0	0	0	0	0	0	0	0	0	0	0	0	0	0	0	692.18	0	0	0	0	0	0	0	0	0	0	0	0	0	0	0	0	0	0	0
9.5878e+12	0	0	0	0	0	0	0	0	0	0	0	0	0	0	0	0	0	0	0	0	0	0	0	0	0	0	0	0	0	0	0	0	0	0	0	0	0	0	0	0	0	0	0	0	0	0	0	0	0
9.6459e+12	0	0	0	0	0	0	0	0	0	0	0	0	0	0	0	0	0	0	0	0	0	0	0	0	0	0	0	0	0	0	0	0	0	0	0	0	0	0	0	0	0	0	0	0	0	0	0	0	0
9.704e+12	0	714.27	0	0	0	0	0	0	0	689.73	0	0	0	0	0	0	0	0	0	705.06	0	0	0	0	0	0	0	0	0	712.81	0	0	710.14	713.46	0	0	0	0	700.35	0	0	0	0	699.4	0	0	0	701.4	0
9.7622e+12	0	696.31	0	0	0	0	0	0	0	0	0	0	0	0	0	0	0	0	690.61	0	0	0	0	0	0	0	0	0	0	700.66	0	0	696.97	695.4	0	0	0	0	0	0	0	0	0	0	0	0	0	0	0
9.8203e+12	0	0	0	0	0	0	0	0	0	0	0	0	0	0	0	0	0	0	0	0	0	0	0	0	0	0	0	0	0	693.05	0	0	0	0	0	0	0	0	0	0	0	0	0	0	0	0	0	0	0
9.8784e+12	0	0	0	0	0	0	0	0	0	0	0	0	0	0	0	0	0	0	0	0	0	0	0	0	0	0	0	0	0	0	0	0	0	0	0	0	0	0	0	0	0	0	0	0	0	0	0	0	0
9.9365e+12	0	0	0	0	0	0	0	0	0	0	0	0	0	0	0	0	0	0	0	0	0	0	0	0	0	0	0	0	0	0	0	0	0	0	0	0	0	0	0	0	0	0	0	0	0	0	0	0	0
9.9946e+12	0	712.24	0	0	0	0	0	0	0	0	0	0	0	0	0	0	0	0	691.24	703.12	0	0	0	0	0	0	0	0	0	712.97	0	0	708.53	711.75	0	0	0	0	697.47	0	0	0	0	698.68	0	0	0	698.82	0
1.0053e+13	0	696.24	0	0	0	0	0	0	0	0	0	0	0	0	0	0	0	0	692.53	0	0	0	0	0	0	0	0	0	0	701.7	0	0	697.02	695.47	0	0	0	0	0	0	0	0	0	0	0	0	0	0	0
1.0111e+13	0	0	0	0	0	0	0	0	0	0	0	0	0	0	0	0	0	0	690.48	0	0	0	0	0	0	0	0	0	0	694.48	0	0	0	0	0	0	0	0	0	0	0	0	0	0	0	0	0	0	0
1.0169e+13	0	0	0	0	0	0	0	0	0	0	0	0	0	0	0	0	0	0	0	0	0	0	0	0	0	0	0	0	0	0	0	0	0	0	0	0	0	0	0	0	0	0	0	0	0	0	0	0	0
1.0227e+13	0	0	0	0	0	0	0	0	0	0	0	0	0	0	0	0	0	0	0	0	0	0	0	0	0	0	0	0	0	0	0	0	0	0	0	0	0	0	0	0	0	0	0	0	0	0	0	0	0
1.0285e+13	0	710.01	0	0	0	0	0	0	0	0	0	0	0	0	0	0	0	0	692.57	701.55	0	0	0	0	0	0	0	690.24	0	713.6	0	0	707.15	709.75	0	0	0	0	695.48	0	0	0	0	697.97	0	0	0	696.95	0
1.0343e+13	0	695.87	0	0	0	0	0	0	0	0	0	0	0	0	0	0	0	0	693.81	0	0	0	0	0	0	0	0	690.45	0	702.93	0	0	696.94	695.21	0	0	0	0	0	0	0	0	0	0	0	0	0	0	0
1.0401e+13	0	0	0	0	0	0	0	0	0	0	0	0	0	0	0	0	0	0	691.82	0	0	0	0	0	0	0	0	0	0	696.21	0	0	0	0	0	0	0	0	0	0	0	0	0	0	0	0	0	0	0
1.0459e+13	0	0	0	0	0	0	0	0	0	0	0	0	0	0	0	0	0	0	0	0	0	0	0	0	0	0	0	0	0	0	0	0	0	0	0	0	0	0	0	0	0	0	0	0	0	0	0	0	0
1.0518e+13	0	868.28	0	0	0	0	0	0	0	700.74	792.6	0	0	0	0	792.6	0	820.76	0	863.63	0	0	839.2	0	0	0	0	0	0	718.29	0	820.76	716.04	869.32	798.02	0	0	792.6	857.96	0	0	0	0	712.23	0	0	0	859.34	0
1.0576e+13	0	708.36	0	0	0	0	0	0	691.07	0	0	0	0	0	0	0	0	0	694.69	700.18	0	0	0	0	0	0	0	692.2	0	712.7	0	0	706.67	707.95	0	0	0	0	693.46	0	0	0	0	697.25	0	0	0	695.01	0
1.0634e+13	0	695.75	0	0	0	0	0	0	690.99	0	0	0	0	0	0	0	0	0	695.11	0	0	0	0	0	0	0	0	692.27	0	703.25	0	0	697.25	694.99	0	0	0	0	0	0	0	0	0	0	0	0	0	0	0
1.0692e+13	0	0	0	0	0	0	0	0	0	0	0	0	0	0	0	0	0	0	692.88	0	0	0	0	0	0	0	0	0	0	697.03	0	0	0	0	0	0	0	0	0	0	0	0	0	0	0	0	0	0	0
1.075e+13	0	0	0	0	0	0	0	0	0	0	0	0	0	0	0	0	0	0	0	0	0	0	0	0	0	0	0	0	0	689.99	0	0	0	0	0	0	0	0	0	0	0	0	0	0	0	0	0	0	0
1.0808e+13	0	767.11	0	0	0	0	0	0	0	708.02	712.04	0	0	0	0	712.04	0	731.11	0	759.77	0	0	743.6	690.78	0	0	0	0	0	736.13	0	731.11	731.95	766.48	716.4	0	0	712.04	755.01	0	0	0	0	716.16	0	0	0	755.58	0
1.0866e+13	0	707.92	0	0	0	691.55	0	0	692.68	0	0	0	0	0	0	0	0	0	697.21	698.93	0	0	0	0	0	0	0	693.38	0	711.39	0	0	707.05	707.3	0	0	0	0	691.75	0	0	0	0	696.54	0	0	0	693.38	0
1.0924e+13	0	696.36	0	0	0	691.04	0	0	692.32	0	0	0	0	0	0	0	0	0	696.74	0	0	0	0	0	0	0	0	693.28	0	702.98	0	0	698.04	695.49	0	0	0	0	0	0	0	0	0	0	0	0	0	0	0
1.0982e+13	0	0	0	0	0	0	0	0	0	0	0	0	0	0	0	0	0	0	694.38	0	0	0	0	0	0	0	0	690.83	0	697.2	0	0	0	0	0	0	0	0	0	0	0	0	0	0	0	0	0	0	0
1.1041e+13	0	0	0	0	0	0	0	0	0	0	0	0	0	0	0	0	0	0	691.24	0	0	0	0	0	0	0	0	0	0	690.92	0	0	0	0	0	0	0	0	0	0	0	0	0	0	0	0	0	0	0
1.1099e+13	0	745.09	0	0	0	0	0	0	0	705.72	0	0	0	0	0	0	0	707.01	691.32	735.69	0	0	720.29	0	0	0	0	0	0	734.75	0	707.01	730.96	743.64	692.05	0	0	0	730.91	0	0	0	0	715.55	0	0	0	732.23	0
1.1157e+13	0	707.6	0	0	0	693.12	0	0	694.03	0	0	0	0	0	0	0	0	0	699.44	697.87	0	0	0	0	0	0	0	694.78	0	711.3	0	0	707.36	706.72	0	0	0	0	0	0	0	0	0	695.98	0	0	0	691.93	0
1.1215e+13	0	696.76	0	0	0	692.32	0	0	693.43	0	0	0	0	0	0	0	0	0	698.35	0	0	0	0	0	0	0	0	694.33	0	703.41	0	0	698.69	695.81	0	0	0	0	0	0	0	0	0	0	0	0	0	0	0
1.1273e+13	0	0	0	0	0	0	0	0	690.82	0	0	0	0	0	0	0	0	0	696.01	0	0	0	0	0	0	0	0	691.84	0	697.86	0	0	690.89	0	0	0	0	0	0	0	0	0	0	0	0	0	0	0	0
1.1331e+13	0	0	0	0	0	0	0	0	0	0	0	0	0	0	0	0	0	0	693.17	0	0	0	0	0	0	0	0	0	0	692.15	0	0	0	0	0	0	0	0	0	0	0	0	0	0	0	0	0	0	0
1.1389e+13	0	736.46	0	0	0	0	0	0	0	703.95	0	0	0	0	0	0	0	693.57	696.23	725.28	0	0	708.29	0	0	0	0	690.7	0	732.64	0	693.57	727.48	735.11	0	0	0	0	721.2	0	0	0	0	713.8	0	0	0	722.33	0
1.1447e+13	0	707.46	0	0	0	694.3	0	0	695.39	0	0	0	0	0	0	0	0	0	702.07	696.84	0	0	0	0	0	0	0	696.61	0	712.21	0	0	707.38	706.59	0	0	0	0	0	0	0	0	0	695.48	0	0	0	690.81	0
1.1505e+13	0	697.2	0	0	0	693.33	0	0	694.5	0	0	0	0	0	0	0	0	0	700.47	0	0	0	0	0	0	0	0	695.59	0	704.5	0	0	699.19	696.32	0	0	0	0	0	0	0	0	0	0	0	0	0	0	0
1.1563e+13	0	0	0	0	0	690.55	0	0	691.9	0	0	0	0	0	0	0	0	0	697.93	0	0	0	0	0	0	0	0	693.05	0	699.09	0	0	692.22	0	0	0	0	0	0	0	0	0	0	0	0	0	0	0	0
1.1622e+13	0	0	0	0	0	0	0	0	0	0	0	0	0	0	0	0	0	0	695.15	0	0	0	0	0	0	0	0	0	0	693.99	0	0	0	0	0	0	0	0	0	0	0	0	0	0	0	0	0	0	0
1.168e+13	0	730.97	0	0	0	690.76	0	0	691.89	701.07	0	0	0	0	0	0	0	0	699.55	719.65	0	0	700.06	0	0	0	0	693.36	0	731.54	0	0	723.8	730.08	0	0	690.67	0	714.89	0	0	0	0	711.97	0	0	0	715.98	0
1.1738e+13	0	707.19	0	0	0	695.53	0	0	696.99	0	0	0	0	0	0	0	0	0	703.8	695.99	0	0	0	0	0	0	0	698.46	0	713.49	0	0	707.16	706.47	0	0	0	0	0	0	0	0	0	695.18	0	0	0	0	0
1.1796e+13	0	697.54	0	0	0	694.34	0	0	695.69	0	0	0	0	0	0	0	0	0	701.95	0	0	0	0	0	0	0	0	697.04	0	705.88	0	0	699.55	696.74	0	0	0	0	0	0	0	0	0	0	0	0	0	0	0
1.1854e+13	0	0	0	0	0	691.66	0	0	693.11	0	0	0	0	0	0	0	0	0	699.41	0	0	0	0	0	0	0	0	694.62	0	700.55	0	0	693.22	0	0	0	0	0	0	0	0	0	0	0	0	0	0	0	0
1.1912e+13	0	0	0	0	0	0	0	0	0	0	0	0	0	0	0	0	0	0	696.71	0	0	0	0	0	0	0	0	691.44	0	695.68	0	0	0	0	0	0	0	0	0	0	0	0	0	0	0	0	0	0	0
1.197e+13	0	726.08	0	0	0	693.1	0	0	695.09	699.61	0	0	0	0	0	0	0	0	702.82	716.25	0	0	693.22	0	0	0	0	697.48	0	729.27	0	0	720.5	725.72	0	0	692.02	0	711.03	0	0	0	0	710.25	0	0	0	712.32	0
1.2028e+13	0	706.57	0	0	0	697.09	0	0	698.78	0	0	0	0	690.27	0	0	0	0	705.24	695.58	0	0	0	0	0	0	0	700.56	0	713.91	0	0	706.76	705.97	0	0	0	0	0	0	0	0	0	695.19	0	0	0	0	0
1.2086e+13	0	697.63	0	0	0	695.53	0	0	697.14	0	0	0	0	690.72	0	0	0	0	703.07	0	0	0	0	0	0	0	0	698.72	0	706.7	0	0	699.77	696.85	0	0	0	0	0	0	0	0	0	0	0	0	0	0	0
1.2145e+13	0	0	0	0	0	692.85	0	0	694.63	0	0	0	0	690.02	0	0	0	0	700.48	0	0	0	0	0	0	0	0	696.17	0	701.53	0	0	693.85	0	0	0	0	0	0	0	0	0	0	0	0	0	0	0	0
1.2203e+13	0	0	0	0	0	0	0	0	691.31	0	0	0	0	0	0	0	0	0	697.88	0	0	0	0	0	0	0	0	693.17	0	696.88	0	0	0	0	0	0	0	0	0	0	0	0	0	0	0	0	0	0	0
1.2261e+13	0	722.54	0	0	0	696.2	0	0	698.84	697.86	0	0	0	691.05	0	0	0	0	705.69	713.54	0	0	0	0	0	0	0	701.13	0	726.26	0	0	718.82	722.32	0	0	693.33	0	707.85	0	0	0	0	708.79	0	0	0	708.95	0
1.2319e+13	0	706.12	0	0	0	698.63	0	0	700.58	0	0	0	0	692.02	0	0	0	0	706.84	695.14	0	0	0	0	0	0	0	702.34	0	713.74	0	0	706.71	705.56	0	0	0	0	0	0	0	0	0	695.23	0	0	0	0	0
1.2377e+13	0	697.84	0	0	0	696.82	0	0	698.56	0	0	0	0	692.36	0	0	0	0	704.42	0	0	0	0	0	0	0	0	700.1	0	707.1	0	0	700.16	697.06	0	0	0	0	0	0	0	0	0	0	0	0	0	0	0
1.2435e+13	0	689.92	0	0	0	694.2	0	0	695.95	0	0	0	0	691.63	0	0	0	0	701.73	0	0	0	0	0	0	0	0	697.42	0	702.19	0	0	694.56	0	0	0	0	0	0	0	0	0	0	0	0	0	0	0	0
1.2493e+13	0	0	0	0	0	690.48	0	0	692.83	0	0	0	0	690.2	0	0	0	0	699.07	0	0	0	0	0	0	0	0	694.56	0	697.78	0	0	0	0	0	0	0	0	0	0	0	0	0	0	0	0	0	0	0
1.2551e+13	0	720.46	0	0	0	699.27	0	0	701.74	696.47	0	0	0	692.93	0	0	0	0	707.75	711.25	0	0	0	0	0	0	0	703.25	0	725.33	0	0	718.2	720	0	0	694.22	0	705.02	0	0	0	0	707.4	0	0	0	706.19	0
1.2609e+13	0	706.13	0	0	0	700.19	0	0	702.11	0	0	0	690.21	693.98	0	0	0	0	707.8	694.55	0	690.21	0	0	0	0	0	703.61	0	713.95	0	0	707.1	705.48	0	0	0	0	0	0	0	0	0	695.1	0	0	0	0	0
1.2668e+13	0	698.35	0	0	0	698.1	0	0	699.79	0	0	0	0	694.05	0	0	0	0	705.24	0	0	0	0	0	0	0	0	701.21	0	707.59	0	0	700.81	697.51	0	0	0	0	0	0	0	0	0	0	0	0	0	0	0
1.2726e+13	0	690.99	0	0	0	695.47	0	0	697.12	0	0	0	0	693.14	0	0	0	0	702.54	0	0	0	0	0	0	0	0	698.55	0	702.83	0	0	695.44	0	0	0	0	0	0	0	0	0	0	0	0	0	0	0	0
1.2784e+13	0	0	0	0	0	692.18	0	0	694.22	0	0	0	0	691.71	0	0	0	0	699.91	0	0	0	0	0	0	0	0	695.73	0	698.56	0	0	0	0	0	0	0	0	0	0	0	0	0	0	0	0	0	0	0
1.2842e+13	0	719.12	0	0	0	701.78	0	0	703.64	695.36	0	0	690.8	694.83	0	0	0	0	709.15	709.24	0	690.8	0	0	0	0	0	705.02	0	724.27	0	0	717.97	718.37	0	0	694.81	0	703.5	0	0	0	0	706.13	0	0	0	704.7	0
1.29e+13	0	706.27	0	0	0	701.59	0	0	703.31	0	0	0	691.23	695.69	0	0	0	0	708.33	694.11	0	691.23	0	0	0	0	0	704.7	0	713.8	0	0	707.56	705.5	0	0	690.08	0	0	0	0	0	0	695	0	0	0	0	0
1.2958e+13	0	698.87	0	0	0	699.25	0	0	700.85	0	0	0	0	695.47	0	0	0	0	705.68	0	0	0	0	0	0	0	0	702.2	0	707.72	0	0	701.45	697.96	0	0	0	0	0	0	0	0	0	0	0	0	0	0	0
1.3016e+13	0	691.9	0	0	0	696.56	0	0	698.17	0	0	0	0	694.43	0	0	0	0	702.99	0	0	0	0	0	0	0	0	699.51	0	703.11	0	0	696.27	690.45	0	0	0	0	0	0	0	0	0	0	0	0	0	0	0
1.3074e+13	0	889.45	0	0	0	695.01	691.3	0	696.67	705.07	822.19	0	0	696.64	0	822.19	0	847.9	701.24	881.94	0	0	863.11	0	0	691.32	0	698.01	0	729.61	0	847.9	733.86	888.21	827.25	0	0	822.19	878.28	0	0	0	0	707.21	0	0	0	878.6	0
1.3132e+13	0	718.16	0	0	0	703.41	690.2	0	705.13	694.11	0	0	692.02	696.24	0	0	0	0	710.18	707.36	0	692.02	0	0	0	0	0	706.68	0	722.85	0	0	717.71	717.28	0	0	695.12	0	701.48	0	0	0	0	704.91	0	0	0	702.77	0
1.3191e+13	0	706.37	0	0	0	702.62	691.34	0	704.25	0	0	0	692.12	697	0	0	0	0	708.86	693.46	0	692.12	0	0	0	0	0	705.63	0	713.45	0	0	707.88	705.57	0	0	690.23	0	0	0	0	0	0	694.67	0	0	0	0	0
1.3249e+13	0	699.28	0	0	0	700.16	691.25	0	701.7	0	0	0	0	696.61	0	0	0	0	706.17	0	0	0	0	0	0	0	0	703	0	707.71	0	0	701.95	698.35	0	0	0	0	0	0	0	0	0	0	0	0	0	0	0
1.3307e+13	0	692.59	0	0	0	697.46	690.14	0	699.01	0	0	0	0	695.55	0	0	0	0	703.48	0	0	0	0	0	0	0	0	700.28	0	703.28	0	0	696.92	691.26	0	0	0	0	0	0	0	0	0	0	0	0	0	0	0
1.3365e+13	0	787.23	0	0	0	696.52	692.46	0	698.12	715.77	719.4	0	0	697.5	0	719.4	0	740.25	702.43	770.31	0	0	751.07	696.36	0	692.43	0	699.41	0	749.69	0	740.25	751.74	784.4	724	0	0	719.4	764.91	0	0	0	0	725.7	0	0	0	765.63	0
1.3423e+13	0	717.33	0	0	0	704.93	691.91	0	706.57	693.43	0	0	693.13	697.52	0	0	0	0	711.11	706.09	0	693.13	0	0	0	691.24	0	707.94	0	721.55	0	0	717.36	716.38	0	0	695.85	0	700.4	0	0	0	0	704.33	0	0	0	701.69	690.91
1.3481e+13	0	706.44	0	0	0	703.59	692.83	0	705.13	0	0	0	692.89	698.15	0	0	0	0	709.42	693.21	0	692.89	0	0	0	691.31	0	706.36	0	713.03	0	0	708.15	705.58	0	0	690.74	0	0	0	0	0	0	694.71	0	0	0	0	690.23
1.3539e+13	0	699.61	0	0	0	701.01	692.54	0	702.46	0	0	0	689.97	697.62	0	0	0	0	706.69	0	0	689.97	0	0	0	691.15	0	703.64	0	707.62	0	0	702.39	698.65	0	0	0	0	0	0	0	0	0	0	0	0	0	0	0
1.3597e+13	0	693.17	0	0	0	698.29	691.39	0	699.74	0	0	0	0	696.48	0	0	0	0	704.01	0	0	0	0	0	0	690.41	0	700.91	0	703.36	0	0	697.48	691.87	0	0	0	0	0	0	0	0	0	0	0	0	0	0	0
1.3655e+13	0	758.72	0	0	0	698.87	693.56	0	700.45	713.09	691.06	0	0	698.25	0	691.06	0	713.87	704.74	743.6	0	0	725.53	694.99	0	693.47	0	701.66	0	745.04	0	713.87	743.88	757.16	697.85	0	692.15	691.06	737.51	0	0	0	0	724.7	0	0	0	739.14	0
1.3713e+13	0	716.6	0	0	0	706.14	693.48	0	707.64	692.22	0	0	694.32	698.75	0	0	0	0	711.95	705.07	0	694.32	0	0	0	692.47	0	708.77	0	720.64	0	0	716.96	715.68	0	0	696.24	0	698.94	0	0	0	0	703.75	0	0	0	700.32	691.97
1.3772e+13	0	706.48	0	0	0	704.39	694.15	0	705.78	0	0	0	693.67	699.22	0	0	0	0	709.93	692.92	0	693.67	0	0	0	692.55	0	706.87	0	712.73	0	0	708.35	705.62	0	0	691	0	0	0	0	0	0	694.63	0	0	0	0	691.05
1.383e+13	0	699.89	0	0	0	701.7	693.66	0	703.05	0	0	0	690.76	698.56	0	0	0	0	707.18	0	0	690.76	0	0	0	692.29	0	704.13	0	707.56	0	0	702.75	698.94	0	0	0	0	0	0	0	0	0	0	0	0	0	0	0
1.3888e+13	0	693.67	0	0	0	698.97	692.43	0	700.33	0	0	0	0	697.34	0	0	0	0	704.51	0	0	0	0	0	0	691.51	0	701.42	0	703.43	0	0	697.96	692.39	0	0	0	0	0	0	0	0	0	0	0	0	0	0	0
1.3946e+13	0	746.44	0	0	0	701.56	694.56	0	703.07	710.9	0	0	0	698.97	0	0	0	699.68	707.46	732.62	0	0	713.78	692.11	0	694.45	0	704.18	0	739.92	0	699.68	737.1	745.74	0	0	694.91	0	727.43	0	0	0	0	721.7	0	0	0	729.01	0
1.4004e+13	0	715.81	0	0	0	707.1	694.88	0	708.46	691.37	0	0	695.15	699.87	0	0	0	0	712.7	704.09	0	695.15	0	0	0	693.65	0	709.49	0	720.02	0	0	716.46	714.95	0	0	696.64	0	698.11	0	0	0	0	703.26	0	0	0	699.51	692.73
1.4062e+13	0	706.4	0	0	0	705.03	695.32	0	706.33	0	0	0	694.19	700.22	0	0	0	0	710.43	692.62	0	694.19	0	0	0	693.71	0	707.35	0	712.61	0	0	708.41	705.56	0	0	691.32	0	0	0	0	0	0	694.55	0	0	0	0	691.61
1.412e+13	0	700.04	0	0	0	702.29	694.67	0	703.57	0	0	0	691.37	699.45	0	0	0	0	707.66	0	0	691.37	0	0	0	693.35	0	704.6	0	707.62	0	0	702.98	699.09	0	0	0	0	0	0	0	0	0	0	0	0	0	0	0
1.4178e+13	0	694.01	0	0	0	699.55	693.38	0	700.85	0	0	0	0	698.18	0	0	0	0	704.98	0	0	0	0	0	0	692.51	0	701.91	0	703.6	0	0	698.29	692.73	0	0	0	0	0	0	0	0	0	0	0	0	0	0	0
1.4236e+13	0	738.81	0	0	0	704.13	695.46	0	705.52	708.82	0	0	691.26	699.78	0	0	0	690.07	710.03	726.84	0	691.26	705.98	0	0	695.31	0	706.61	0	736.28	0	690.07	732.82	738.36	0	0	697.37	0	721.04	0	0	0	0	718.81	0	0	0	722.6	0
1.4295e+13	0	715	0	0	0	707.84	696.14	0	709.12	690.41	0	0	696.31	700.95	0	0	0	0	713.39	703.39	0	696.31	0	0	0	694.83	0	710.12	0	719.56	0	0	715.89	714.21	0	0	696.96	0	697.01	0	0	0	0	702.9	0	0	0	698.48	693.8
1.4353e+13	0	706.23	0	0	0	705.53	696.36	0	706.79	0	0	0	694.92	701.16	0	0	0	0	710.94	692.41	0	694.92	0	0	0	694.83	0	707.79	0	712.55	0	0	708.36	705.44	0	0	691.6	0	0	0	0	0	0	694.51	0	0	0	0	692.36
1.4411e+13	0	700.11	0	0	0	702.76	695.59	0	704.01	0	0	0	692.09	700.3	0	0	0	0	708.15	0	0	692.09	0	0	0	694.38	0	705.02	0	707.71	0	0	703.11	699.2	0	0	0	0	0	0	0	0	0	0	0	0	0	0	0
1.4469e+13	0	694.27	0	0	0	700.03	694.25	0	701.31	0	0	0	0	699	0	0	0	0	705.48	0	0	0	0	0	0	693.47	0	702.35	0	703.78	0	0	698.55	693.04	0	0	0	0	0	0	0	0	0	0	0	0	0	0	0
1.4527e+13	0	733.77	0	0	0	706.27	696.35	0	707.59	705.98	0	0	692.93	700.68	0	0	0	0	712.28	722.45	0	692.93	700.25	0	0	696.14	0	708.7	0	733.63	0	0	729.98	733.25	0	0	699.22	0	717.03	0	0	0	690.57	716.49	0	0	0	718.48	691.03
1.4585e+13	0	714.25	0	0	0	708.43	697.25	0	709.66	0	0	0	697.1	702.01	0	0	0	0	714.01	702.63	0	697.1	0	0	0	695.89	0	710.67	0	719.19	0	0	715.38	713.53	0	0	697.14	0	696.02	0	0	0	690	702.47	0	0	0	697.7	694.54
1.4643e+13	0	706.05	0	0	0	705.96	697.29	0	707.19	0	0	0	695.48	702.06	0	0	0	0	711.41	692.11	0	695.48	0	0	0	695.88	0	708.19	0	712.54	0	0	708.28	705.3	0	0	691.79	0	0	0	0	0	690.11	694.4	0	0	0	0	692.88
1.4701e+13	0	700.14	0	0	0	703.18	696.43	0	704.41	0	0	0	692.66	701.11	0	0	0	0	708.62	0	0	692.66	0	0	0	695.38	0	705.42	0	707.83	0	0	703.21	699.27	0	0	0	0	0	0	0	0	0	0	0	0	0	0	0
1.4759e+13	0	694.49	0	0	0	700.47	695.08	0	701.72	0	0	0	0	699.76	0	0	0	0	705.97	0	0	0	0	0	0	694.44	0	702.76	0	703.98	0	0	698.76	693.29	0	0	0	0	0	0	0	0	0	0	0	0	0	0	0
1.4818e+13	0	730.71	0	0	0	708	697.27	0	709.3	704.18	0	0	694.94	701.64	0	0	0	0	714.13	719.33	0	694.94	695.95	0	0	696.98	0	710.45	0	731.64	0	0	728.15	730.32	0	0	700.5	0	713.48	0	0	0	691.52	714.65	0	0	0	714.86	692.14
1.4876e+13	0	713.87	0	0	0	708.95	698.28	0	710.13	0	0	0	697.78	703.04	0	0	0	0	714.58	701.89	0	697.78	0	0	0	696.91	0	711.17	0	718.88	0	0	715.13	713.24	0	0	697.12	0	694.81	0	0	0	691.13	701.96	0	0	0	696.7	695.06
1.4934e+13	0	706.05	0	0	0	706.39	698.18	0	707.57	0	0	0	696.01	702.93	0	0	0	0	711.86	691.57	0	696.01	0	0	0	696.86	0	708.58	0	712.54	0	0	708.36	705.35	0	0	691.75	0	0	0	0	0	691.18	694.11	0	0	0	0	693.25
1.4992e+13	0	700.3	0	0	0	703.61	697.23	0	704.8	0	0	0	693.17	701.9	0	0	0	0	709.07	0	0	693.17	0	0	0	696.29	0	705.81	0	707.96	0	0	703.41	699.46	0	0	0	0	0	0	0	0	690.66	0	0	0	0	0	0
1.505e+13	0	694.8	0	0	0	700.92	695.85	0	702.14	0	0	0	0	700.5	0	0	0	0	706.43	0	0	0	0	0	0	695.34	0	703.17	0	704.19	0	0	699.04	693.61	0	0	0	0	0	0	0	0	0	0	0	0	0	0	0
1.5108e+13	0	727.74	0	0	0	709.44	698.27	0	710.73	702.81	0	0	696.91	702.64	0	0	0	0	715.63	716.74	0	696.91	691.72	0	0	697.84	0	711.88	0	730.05	0	0	726.26	727.31	0	0	701.47	0	710.94	0	0	0	692.47	713.24	0	0	0	712.14	693.84
1.5166e+13	0	713.16	0	0	0	709.41	699.28	0	710.6	0	0	0	698.58	704.01	0	0	0	0	715.11	701.32	0	698.58	0	0	0	697.92	0	711.65	0	718.61	0	0	714.64	712.57	0	0	697.31	0	693.95	0	0	0	692.23	701.65	0	0	0	695.82	695.91
1.5224e+13	0	705.81	0	0	0	706.76	699.03	0	707.94	0	0	0	696.64	703.76	0	0	0	0	712.3	691.29	0	696.64	0	0	0	697.82	0	708.97	0	712.56	0	0	708.23	705.15	0	0	691.97	0	0	0	0	0	692.18	694.04	0	0	0	0	693.88
1.5282e+13	0	700.27	0	0	0	703.99	697.99	0	705.18	0	0	0	693.79	702.65	0	0	0	0	709.5	0	0	693.79	0	0	0	697.18	0	706.2	0	708.1	0	0	703.45	699.46	0	0	0	0	0	0	0	0	691.6	0	0	0	0	0	690.21
1.5341e+13	0	694.93	0	0	0	701.31	696.57	0	702.53	0	0	0	0	701.21	0	0	0	0	706.88	0	0	0	0	0	0	696.18	0	703.57	0	704.4	0	0	699.19	693.78	0	0	0	0	0	0	0	0	690.49	0	0	0	0	0	0
1.5399e+13	0	725.26	0	0	0	710.56	699.24	0	711.88	701.09	0	0	698.63	703.67	0	0	0	0	716.82	714.54	0	698.63	0	0	0	698.7	0	713.05	0	728.78	0	0	724.57	724.85	0	0	701.63	0	708.65	0	0	0	693.36	711.74	0	0	0	709.84	695.22
1.5457e+13	0	712.42	0	0	0	709.78	700.2	0	711	0	0	0	699.15	704.93	0	0	0	0	715.58	700.65	0	699.15	0	0	0	698.91	0	712.09	0	718.37	0	0	714.12	711.86	0	0	697.2	0	692.99	0	0	0	693.24	701.15	0	0	0	694.94	696.36
1.5515e+13	0	705.49	0	0	0	707.07	699.81	0	708.28	0	0	0	697.03	704.54	0	0	0	0	712.7	690.76	0	697.03	0	0	0	698.74	0	709.33	0	712.57	0	0	708.04	704.86	0	0	691.87	0	0	0	0	0	693.1	693.71	0	0	0	0	694.19
1.5573e+13	0	700.13	0	0	0	704.3	698.68	0	705.51	0	0	0	694.2	703.37	0	0	0	0	709.91	0	0	694.2	0	0	0	698.03	0	706.56	0	708.23	0	0	703.42	699.33	0	0	0	0	0	0	0	0	692.44	0	0	0	0	0	690.52
1.5631e+13	0	904.21	0	0	0	702.33	700.31	0	703.44	703.48	850.69	0	689.97	704.45	0	850.69	0	870.53	707.46	899.38	0	689.97	882.72	0	0	700.51	0	704.4	0	733.54	0	870.53	725.61	903.97	854.29	0	0	850.69	895.98	0	0	0	695.5	719.71	0	0	0	895.93	0
1.5689e+13	0	723.2	0	0	0	711.42	700.18	0	712.78	699.7	0	0	699.96	704.71	0	0	0	0	717.77	712.87	0	699.96	0	0	0	699.55	0	713.98	0	727.72	0	0	723.1	722.98	0	0	701.97	0	706.56	0	0	0	694.24	710.78	0	0	0	707.76	696.65
1.5747e+13	0	711.8	0	0	0	710.09	701.03	0	711.35	0	0	0	699.81	705.8	0	0	0	0	715.99	700.18	0	699.81	0	0	0	699.84	0	712.46	0	718.16	0	0	713.66	711.33	0	0	697.34	0	691.77	0	0	0	694.17	700.89	0	0	0	693.94	696.99
1.5805e+13	0	705.25	0	0	0	707.34	700.51	0	708.57	0	0	0	697.56	705.27	0	0	0	0	713.07	690.39	0	697.56	0	0	0	699.61	0	709.65	0	712.59	0	0	707.89	704.66	0	0	691.96	0	0	0	0	0	693.95	693.54	0	0	0	0	694.72
1.5863e+13	0	700.06	0	0	0	704.59	699.33	0	705.81	0	0	0	694.71	704.04	0	0	0	0	710.29	0	0	694.71	0	0	0	698.84	0	706.89	0	708.36	0	0	703.41	699.3	0	0	0	0	0	0	0	0	693.22	0	0	0	0	0	691.06
1.5922e+13	0	795.72	0	0	0	703.29	700.77	0	704.46	718.92	726.24	0	692.02	704.96	0	726.24	0	748.31	708.74	783.89	0	692.02	758.3	700.22	0	701.14	0	705.48	0	758.57	0	748.31	750.2	796.16	731.08	0	692.78	726.24	775.87	0	0	0	696.12	739.44	0	0	0	775.68	0
1.598e+13	0	721.83	0	0	0	712.19	701.1	0	713.53	698.77	0	0	701.05	705.72	0	0	0	0	718.55	711.49	0	701.05	0	0	0	700.39	0	714.73	0	726.8	0	0	722.2	721.5	0	0	702.17	0	705.23	0	0	0	695.08	709.94	0	0	0	706.48	697.84
1.6038e+13	0	711.39	0	0	0	710.45	701.83	0	711.7	0	0	0	700.28	706.61	0	0	0	0	716.37	699.78	0	700.28	0	0	0	700.71	0	712.81	0	717.95	0	0	713.42	710.88	0	0	697.5	0	690.99	0	0	0	695.09	700.69	0	0	0	693.42	697.47
1.6096e+13	0	705.11	0	0	0	707.67	701.2	0	708.89	0	0	0	697.92	705.95	0	0	0	0	713.42	690.17	0	697.92	0	0	0	700.42	0	709.97	0	712.6	0	0	707.86	704.5	0	0	692.13	0	0	0	0	0	694.79	693.48	0	0	0	0	695.14
1.6154e+13	0	700.04	0	0	0	704.92	699.96	0	706.15	0	0	0	695.08	704.67	0	0	0	0	710.65	0	0	695.08	0	0	0	699.6	0	707.22	0	708.47	0	0	703.48	699.27	0	0	0	0	0	0	0	0	693.99	0	0	0	0	0	691.51
1.6212e+13	0	760.5	0	0	0	705.45	701.28	0	706.7	718.94	696.57	0	694.61	705.47	0	696.57	0	719.91	711.35	751.53	0	694.61	729.4	699	0	701.75	0	707.8	0	753.07	0	719.91	745.9	761.41	702.65	0	697.25	696.57	743.81	0	0	690.48	696.74	733.39	0	0	0	744.85	690.34
1.627e+13	0	720.38	0	0	0	712.84	702.04	0	714.19	697.82	0	0	702.11	706.69	0	0	0	0	719.19	710.11	0	702.11	0	0	0	701.24	0	715.39	0	726.03	0	0	721.18	720.1	0	0	701.95	0	703.72	0	0	0	695.92	708.88	0	0	0	705.02	698.68
1.6328e+13	0	710.91	0	0	0	710.77	702.6	0	712.03	0	0	0	700.82	707.38	0	0	0	0	716.72	699.3	0	700.82	0	0	0	701.56	0	713.15	0	717.78	0	0	713.1	710.43	0	0	697.42	0	689.95	0	0	0	695.97	700.33	0	0	0	692.66	697.9
1.6386e+13	0	704.93	0	0	0	707.96	701.86	0	709.2	0	0	0	698.34	706.61	0	0	0	0	713.75	0	0	698.34	0	0	0	701.2	0	710.29	0	712.63	0	0	707.77	704.35	0	0	692.05	0	0	0	0	0	695.59	693.22	0	0	0	0	695.49
1.6445e+13	0	700.01	0	0	0	705.23	700.57	0	706.46	0	0	0	695.48	705.27	0	0	0	0	710.99	0	0	695.48	0	0	0	700.33	0	707.54	0	708.6	0	0	703.52	699.26	0	0	0	0	0	0	0	0	694.77	0	0	0	0	0	691.92
1.6503e+13	0	747.39	0	0	0	708.01	701.82	690.04	709.35	716.23	0	0	697.13	706.05	690.04	0	0	705.27	714.36	739.47	0	697.13	717.38	696.71	0	702.34	0	710.54	0	747.03	0	705.27	740.41	747.54	0	0	701.12	0	731.96	0	0	691.33	697.34	728.55	0	0	0	732.72	692.51
1.6561e+13	0	718.97	0	0	0	713.37	702.95	0	714.73	696.83	0	0	702.73	707.64	0	0	0	0	719.73	708.91	0	702.73	0	0	0	702.09	0	715.93	0	725.36	0	0	720.25	718.6	0	0	702	0	702.42	0	0	690.22	696.75	708.12	0	0	0	703.73	699.41
1.6619e+13	0	710.29	0	0	0	711.04	703.33	0	712.33	0	0	0	701.1	708.11	0	0	0	0	717.04	698.8	0	701.1	0	0	0	702.38	0	713.45	0	717.63	0	0	712.7	709.77	0	0	697.44	0	0	0	0	0	696.8	700.02	0	0	0	691.75	698.23
1.6677e+13	0	704.59	0	0	0	708.2	702.48	0	709.47	0	0	0	698.55	707.23	0	0	0	0	714.06	0	0	698.55	0	0	0	701.94	0	710.57	0	712.66	0	0	707.58	703.99	0	0	691.96	0	0	0	0	0	696.35	692.79	0	0	0	0	695.75
1.6735e+13	0	699.8	0	0	0	705.48	701.13	0	706.74	0	0	0	695.69	705.85	0	0	0	0	711.32	0	0	695.69	0	0	0	701.03	0	707.84	0	708.72	0	0	703.43	699.03	0	0	0	0	0	0	0	0	695.47	0	0	0	0	0	692.16
1.6793e+13	0	740.5	0	0	0	710.35	702.4	690.57	711.79	713.27	0	0	699.53	706.71	691.01	0	0	695.81	717.09	731.61	0	699.53	710.06	693.8	0	702.92	0	713.05	0	742.77	0	695.81	736.44	740.55	0	0	702.51	0	725.59	0	0	692.11	697.9	723.5	0	0	0	726.54	694.89
1.6851e+13	0	718.13	0	0	690.02	713.79	703.78	0	715.16	695.96	0	0	703.42	708.53	0	0	0	0	720.19	707.73	0	703.42	0	0	0	702.92	0	716.36	0	724.77	0	0	719.62	717.76	0	0	701.7	0	701.39	0	0	691.07	697.52	707.18	0	0	0	702.71	700.05
1.6909e+13	0	710	0	0	690.54	711.29	703.98	0	712.58	0	0	0	701.47	708.79	0	0	0	0	717.33	698.3	0	701.47	0	0	0	703.15	0	713.71	0	717.49	0	0	712.5	709.48	0	0	697.3	0	0	0	0	690.37	697.55	699.64	0	0	0	690.84	698.56
1.6968e+13	0	704.49	0	0	0	708.45	703.05	0	709.71	0	0	0	698.86	707.81	0	0	0	0	714.36	0	0	698.86	0	0	0	702.65	0	710.83	0	712.68	0	0	707.55	703.89	0	0	691.73	0	0	0	0	0	697.04	692.27	0	0	0	0	696.02
1.7026e+13	0	699.8	0	0	0	705.74	701.66	0	707	0	0	0	695.98	706.39	0	0	0	0	711.64	0	0	695.98	0	0	0	701.69	0	708.11	0	708.83	0	0	703.48	699.03	0	0	0	0	0	0	0	0	696.11	0	0	0	0	0	692.44
1.7084e+13	690.21	735.46	0	0	0	712.38	703.07	691.2	713.85	710.38	0	0	701.18	707.47	691.69	0	0	0	719.28	727.13	0	701.18	704.57	690.62	0	703.51	0	715.13	0	739.69	0	0	733.47	735.11	0	0	704.48	0	720.64	0	0	692.83	698.46	721.18	0	0	0	721.95	697.13
1.7142e+13	0	717.11	0	0	690.64	714.18	704.58	690.49	715.55	694.99	0	0	703.75	709.37	0	0	0	0	720.58	707.03	0	703.75	0	0	0	703.71	0	716.75	0	724.25	0	0	718.94	716.62	0	0	701.81	0	700.31	0	0	691.84	698.3	706.74	0	0	0	701.73	700.56
1.72e+13	0	709.51	0	0	691.16	711.53	704.61	690.57	712.83	0	0	0	701.64	709.43	0	0	0	0	717.6	698.02	0	701.64	0	0	0	703.89	0	713.97	0	717.37	0	0	712.2	708.93	0	0	697.38	0	0	0	0	691.23	698.29	699.5	0	0	0	689.93	698.82
1.7258e+13	0	704.22	0	0	690.42	708.67	703.59	690.12	709.96	0	0	0	699.01	708.37	0	0	0	0	714.63	0	0	699.01	0	0	0	703.32	0	711.08	0	712.71	0	0	707.4	703.58	0	0	691.71	0	0	0	0	690.7	697.71	692	0	0	0	0	696.24
1.7316e+13	0	699.62	0	0	0	705.97	702.16	0	707.26	0	0	0	696.15	706.91	0	0	0	0	711.93	0	0	696.15	0	0	0	702.32	0	708.39	0	708.94	0	0	703.42	698.83	0	0	0	0	0	0	0	690.07	696.73	0	0	0	0	0	692.68
1.7374e+13	690.71	732.06	0	0	690.37	713.96	703.8	691.76	715.46	708.34	0	0	702.97	708.3	692.39	0	0	0	720.97	723.18	0	702.97	699.88	0	0	704.12	0	716.77	0	737.35	0	0	731.19	731.72	0	0	705.22	0	717.4	0	0	693.54	699.02	718.85	0	0	0	718.7	699
1.7432e+13	0	716.44	0	0	691.51	714.48	705.33	691.25	715.86	694.34	0	0	704.25	710.17	0	0	0	0	720.91	706.1	0	704.25	0	0	0	704.5	0	717.07	0	723.8	0	0	718.42	715.97	0	0	701.71	0	699.55	0	0	692.6	699.03	706.1	0	0	0	700.96	701.06
1.7491e+13	0	709.25	0	0	691.82	711.73	705.19	691.28	713.04	0	0	0	701.95	710.04	0	0	0	0	717.86	697.57	0	701.95	0	0	0	704.59	0	714.19	0	717.26	0	0	712.02	708.68	0	0	697.33	0	0	0	0	692.02	698.97	699.2	0	0	0	0	699.11
1.7549e+13	0	704.12	0	0	690.95	708.88	704.1	690.75	710.18	0	0	0	699.27	708.89	0	0	0	0	714.9	0	0	699.27	0	0	0	703.95	0	711.31	0	712.74	0	0	707.36	703.48	0	0	691.57	0	0	0	0	691.5	698.33	691.62	0	0	0	0	696.47
1.7607e+13	0	699.61	0	0	0	706.2	702.64	0	707.5	0	0	0	696.41	707.4	0	0	0	0	712.21	0	0	696.41	0	0	0	702.91	0	708.63	0	709.05	0	0	703.46	698.82	0	0	0	0	0	0	0	690.83	697.32	0	0	0	0	0	692.94
1.7665e+13	690.79	729.29	0	0	691.24	715.22	704.59	692.37	716.72	706.39	0	0	704.54	709.19	692.69	0	0	0	722.24	720.66	0	704.54	696.28	0	0	704.75	0	718.03	0	735.5	0	0	729.36	728.77	0	0	705.9	0	714.25	0	0	694.25	699.6	717.39	0	0	0	715.63	700.74
1.7723e+13	0	715.68	0	0	692.37	714.76	706.04	692.04	716.14	693.35	0	0	704.74	710.92	0	0	0	0	721.2	705.54	0	704.74	0	0	0	705.25	0	717.35	0	723.38	0	0	717.9	715.15	0	0	701.81	0	698.57	0	0	693.34	699.76	705.77	0	0	0	700.04	701.65
1.7781e+13	0	708.89	0	0	692.49	711.92	705.75	692	713.25	0	0	0	702.26	710.6	0	0	0	0	718.09	697.32	0	702.26	0	0	0	705.26	0	714.41	0	717.15	0	0	711.79	708.29	0	0	697.42	0	0	0	0	692.79	699.64	699.08	0	0	0	0	699.48
1.7839e+13	0	703.94	0	0	691.57	709.08	704.58	691.4	710.39	0	0	0	699.56	709.39	0	0	0	0	715.14	0	0	699.56	0	0	0	704.56	0	711.53	0	712.76	0	0	707.27	703.29	0	0	691.52	0	0	0	0	692.27	698.94	691.34	0	0	0	0	696.79
1.7897e+13	0	699.52	0	0	0	706.42	703.09	690.27	707.72	0	0	0	696.69	707.86	0	0	0	0	712.47	0	0	696.69	0	0	0	703.48	0	708.87	0	709.14	0	0	703.45	698.72	0	0	0	0	0	0	0	691.59	697.88	0	0	0	0	0	693.29
1.7955e+13	691.07	727.24	0	0	692.13	716.17	705.4	693	717.67	704.94	0	0	705.41	710.09	693.02	0	0	0	723.19	718.13	0	705.41	692.94	0	0	705.41	0	718.98	690.22	733.97	0	0	727.87	726.72	0	0	705.73	0	712.09	0	0	694.91	700.21	715.55	0	0	0	713.39	701.84
1.8013e+13	0	715.12	0	0	693.09	714.99	706.71	692.79	716.37	692.52	0	0	704.96	711.61	0	0	0	0	721.45	704.75	0	704.96	0	0	0	705.97	0	717.58	0	723	0	0	717.49	714.58	0	0	701.59	0	697.82	0	0	694.08	700.46	705.15	0	0	0	699.27	701.91
1.8072e+13	0	708.64	0	0	693.03	712.1	706.27	692.65	713.43	0	0	0	702.42	711.14	0	0	0	0	718.3	696.85	0	702.42	0	0	0	705.89	0	714.59	0	717.06	0	0	711.63	708.03	0	0	697.28	0	0	0	0	693.55	700.28	698.74	0	0	0	0	699.63
1.813e+13	0	703.82	0	0	692.01	709.28	705.04	691.99	710.59	0	0	0	699.7	709.86	0	0	0	0	715.37	0	0	699.7	0	0	0	705.13	0	711.73	0	712.78	0	0	707.23	703.16	0	0	691.2	0	0	0	0	693	699.52	690.8	0	0	0	0	696.92
1.8188e+13	0	916.46	0	0	694.16	706.82	705.92	695.02	708.03	708.88	875.4	0	697.85	710.27	0	875.4	690.8	890.36	712.49	912.91	0	697.85	900.04	0	0	706.87	0	709.09	691.74	735.15	0	890.36	727.01	916.19	877.9	0	0	875.4	910.48	0	0	696.55	701.81	712.41	690.19	0	0	911.5	694.62
1.8246e+13	691.11	725.61	0	0	692.91	716.91	706.22	693.6	718.4	703.6	0	0	706.36	710.99	693.2	0	690.08	0	723.91	715.95	0	706.36	0	0	0	706.07	0	719.71	691.08	732.69	0	0	726.65	725.11	0	0	705.72	0	710.3	0	0	695.55	700.83	714.12	0	0	0	711.59	702.83
1.8304e+13	0	714.67	0	0	693.81	715.2	707.34	693.5	716.58	691.28	0	0	705.28	712.26	0	0	0	0	721.66	703.99	0	705.28	0	0	0	706.67	0	717.79	690.31	722.66	0	0	717.14	714.13	0	0	701.44	0	697.1	0	0	694.8	701.13	704.63	0	0	0	698.6	702.24
1.8362e+13	0	708.46	0	0	693.59	712.28	706.77	693.3	713.61	0	0	0	702.65	711.64	0	0	0	0	718.49	696.38	0	702.65	0	0	0	706.5	0	714.77	0	716.96	0	0	711.52	707.85	0	0	697.19	0	0	0	0	694.28	700.88	698.45	0	0	0	0	699.84
1.842e+13	0	703.76	0	0	692.47	709.47	705.49	692.56	710.78	0	0	0	699.9	710.3	0	0	0	0	715.58	0	0	699.9	0	0	0	705.68	0	711.93	0	712.8	0	0	707.22	703.09	0	0	690.94	0	0	0	0	693.72	700.08	690.34	0	0	0	0	697.1
1.8478e+13	0	801.75	0	0	694.49	707.77	706.24	695.48	709.02	725.18	732.77	0	698.5	710.6	0	732.77	691.61	755.34	713.68	789.89	0	698.5	766.03	704.88	0	707.29	0	710.12	692.54	765.64	0	755.34	756.28	800.5	737.83	692.66	694.08	732.77	782.78	0	0	697.16	702.23	738.45	690.62	0	0	785.5	695.46
1.8536e+13	690.9	724.11	0	0	693.74	717.52	707.04	694.27	718.99	702.16	0	0	707.11	711.86	692.93	0	690.91	0	724.46	714.6	0	707.11	0	0	0	706.76	0	720.29	691.86	731.59	0	0	725.58	723.5	0	0	705.93	0	708.53	0	0	696.17	701.47	713.27	0	0	0	709.95	703.77
1.8595e+13	0	714.11	0	0	694.5	715.4	707.95	694.19	716.77	0	0	0	705.53	712.87	0	0	690.12	0	721.85	703.57	0	705.53	0	0	0	707.33	0	717.98	691.13	722.35	0	0	716.76	713.5	0	0	701.5	0	696.27	0	0	695.5	701.8	704.37	0	0	0	697.93	702.58
1.8653e+13	0	708.17	0	0	694.12	712.45	707.25	693.9	713.78	0	0	0	702.82	712.11	0	0	0	0	718.67	696.13	0	702.82	0	0	0	707.08	0	714.95	690.4	716.88	0	0	711.34	707.51	0	0	697.24	0	0	0	0	695	701.47	698.32	0	0	0	0	700.07
1.8711e+13	0	703.6	0	0	692.96	709.65	705.91	693.13	710.97	0	0	0	700.07	710.72	0	0	0	0	715.78	0	0	700.07	0	0	0	706.2	0	712.12	0	712.82	0	0	707.14	702.9	0	0	690.85	0	0	0	0	694.44	700.62	690.09	0	0	0	0	697.31
1.8769e+13	0	764.69	0	0	694.82	710.03	706.57	695.88	711.39	723.85	701.15	0	700.12	710.94	690.59	701.15	692.38	724.31	716.49	754.97	0	700.12	733.01	702.96	0	707.69	690.35	712.6	693.34	759.85	0	724.31	751.63	763.71	706.76	690.05	699.78	701.15	747.57	0	0	697.75	702.63	736.18	691.05	0	0	749.99	696.91
1.8827e+13	690.82	722.86	0	0	694.5	717.96	707.82	694.88	719.43	701.05	0	0	707.49	712.7	692.86	0	691.68	0	724.87	713.04	0	707.49	0	0	0	707.44	0	720.73	692.62	730.65	0	0	724.61	722.27	0	0	705.59	0	706.7	0	0	696.78	702.11	712.05	0	0	0	708.12	704.15
1.8885e+13	0	713.66	0	0	695.06	715.55	708.5	694.85	716.93	0	0	0	705.62	713.43	0	0	690.93	0	722.01	702.84	0	705.62	0	0	0	707.97	0	718.14	691.89	722.06	0	0	716.41	713.05	0	0	701.2	0	695.12	0	0	696.16	702.42	703.79	0	0	0	697.01	702.66
1.8943e+13	0	707.95	0	0	694.54	712.59	707.69	694.46	713.92	0	0	0	702.9	712.55	0	0	690.17	0	718.83	695.48	0	702.9	0	0	0	707.63	0	715.1	691.2	716.8	0	0	711.19	707.29	0	0	697	0	0	0	0	695.69	702.02	697.91	0	0	0	0	700.12
1.9001e+13	0	703.49	0	0	693.3	709.8	706.31	693.6	711.13	0	0	0	700.15	711.12	0	0	0	0	715.96	0	0	700.15	0	0	0	706.7	0	712.29	690.55	712.83	0	0	707.09	702.77	0	0	690.24	0	0	0	0	695.09	701.12	0	0	0	0	0	697.35
1.9059e+13	690.89	751.54	0	0	695.08	712.75	706.95	696.24	714.22	720.09	0	0	702.21	711.36	692.23	0	693.14	709.76	719.73	742.54	0	702.21	719.96	698.25	0	708.09	691.09	715.53	694.15	752.96	0	709.76	745.46	750.71	689.27	0	704.36	0	735.52	0	0	698.32	703.01	731.51	691.38	0	0	737.52	698.97
1.9118e+13	690.7	721.86	0	0	695.2	718.31	708.57	695.46	719.78	700.18	0	0	707.96	713.48	692.8	0	692.42	0	725.19	711.89	0	707.96	0	0	0	708.12	690.23	721.07	693.39	729.81	0	0	723.82	721.26	0	0	705.56	0	705.47	0	0	697.37	702.74	711.26	690.15	0	0	706.88	704.7
1.9176e+13	0	713.3	0	0	695.62	715.69	709.02	695.43	717.07	0	0	0	705.82	713.96	0	0	691.68	0	722.14	702.35	0	705.82	0	0	0	708.58	0	718.28	692.63	721.79	0	0	716.14	712.69	0	0	701.12	0	694.36	0	0	696.81	703.01	703.46	690.32	0	690.16	696.39	702.9
1.9234e+13	0	707.79	0	0	695.01	712.73	708.11	695.01	714.06	0	0	0	703.06	712.97	0	0	690.98	0	718.98	695.09	0	703.06	0	0	0	708.15	0	715.24	691.95	716.72	0	0	711.1	707.12	0	0	696.96	0	0	0	0	696.34	702.55	697.69	690.05	0	0	0	700.29
1.9292e+13	0	703.43	0	0	693.68	709.96	706.68	694.09	711.29	0	0	0	700.31	711.49	0	0	690.29	0	716.13	0	0	700.31	0	0	0	707.18	0	712.45	691.31	712.84	0	0	707.08	702.7	0	0	690	0	0	0	0	695.73	701.59	0	0	0	0	0	697.51
1.935e+13	692.13	743.99	0	0	695.49	715.26	707.43	696.63	716.8	716.59	0	0	704.36	711.91	693.78	0	693.9	699.73	722.53	734.64	0	704.36	712	695.77	0	708.49	691.75	718.16	694.91	748.16	0	699.73	741.02	743.18	0	0	706.8	0	728.71	0	0	698.86	703.41	727.37	691.81	0	0	730.32	701.24
1.9408e+13	690.38	720.82	0	0	695.91	718.6	709.28	696.08	720.06	699.34	0	0	708.29	714.22	692.63	0	693.15	0	725.43	710.7	0	708.29	0	0	0	708.79	690.91	721.34	694.18	729.07	0	0	723.05	720.18	0	0	705.41	0	704.37	0	0	697.96	703.37	710.42	690.81	0	690.06	705.73	705.17
1.9466e+13	0	712.84	0	0	696.16	715.81	709.51	696.02	717.19	0	0	0	705.94	714.45	0	0	692.4	0	722.26	701.76	0	705.94	0	0	0	709.16	690.08	718.4	693.39	721.54	0	0	715.8	712.18	0	0	701	0	693.56	0	0	697.43	703.58	703.06	690.93	0	690.7	695.64	703.06
1.9524e+13	0	707.52	0	0	695.42	712.85	708.5	695.51	714.19	0	0	0	703.15	713.36	0	0	691.71	0	719.11	694.59	0	703.15	0	0	0	708.64	0	715.37	692.69	716.64	0	0	710.92	706.82	0	0	696.86	0	0	0	0	696.96	703.05	697.39	690.56	0	690.1	0	700.41
1.9582e+13	0	703.26	0	0	694.05	710.09	707.03	694.58	711.43	0	0	0	700.4	711.85	0	0	691.06	0	716.29	0	0	700.4	0	0	0	707.63	0	712.6	692.05	712.85	0	0	706.99	702.51	0	0	0	0	0	0	0	696.34	702.05	0	0	0	0	0	697.6
1.9641e+13	693.06	739	0	0	695.9	717.25	708.01	697	718.83	713.65	0	0	706.21	712.57	694.79	0	694.64	692.15	724.66	729.85	0	706.21	706.83	693.52	0	708.92	692.4	720.22	695.6	744.7	0	692.15	737.73	738.22	0	0	708.27	0	723.96	0	0	699.38	703.8	724.56	692.2	0	0	725.4	703.17
1.9699e+13	690.15	719.99	0	0	696.57	718.8	709.93	696.64	720.26	698.58	0	0	708.6	714.9	692.44	0	693.88	0	725.61	709.85	0	708.6	0	0	0	709.43	691.57	721.55	694.9	728.4	0	0	722.38	719.35	0	0	705.34	0	703.38	0	0	698.52	703.97	709.83	691.43	0	690.66	704.78	705.56
1.9757e+13	0	712.5	0	0	696.67	715.9	709.96	696.57	717.29	0	0	0	706.09	714.9	0	0	693.11	0	722.35	701.37	0	706.09	0	0	0	709.7	690.74	718.5	694.16	721.3	0	0	715.53	711.83	0	0	700.96	0	692.84	0	0	698.04	704.11	702.8	691.51	0	691.24	695.01	703.25
1.9815e+13	0	707.35	0	0	695.83	712.95	708.86	696	714.3	0	0	0	703.28	713.73	0	0	692.42	0	719.23	694.26	0	703.28	0	0	0	709.11	690.05	715.48	693.43	716.56	0	0	710.8	706.64	0	0	696.83	0	0	0	0	697.56	703.51	697.2	691.05	0	690.51	0	700.55
1.9873e+13	0	703.17	0	0	694.45	710.22	707.36	695.01	711.56	0	0	0	700.53	712.18	0	0	691.78	0	716.43	0	0	700.53	0	0	0	708.05	0	712.73	692.77	712.84	0	0	706.94	702.41	0	0	0	0	0	0	0	696.92	702.47	0	690.03	0	0	0	697.74
1.9931e+13	693.13	735.37	0	0	696.41	718.77	708.66	697.41	720.36	710.55	0	0	707.69	713.32	694.87	0	695.32	0	726.2	726.21	0	707.69	702.99	691.29	0	709.38	693.03	721.76	696.26	742.04	0	0	735.22	734.61	0	0	709.03	0	720.31	0	0	699.87	704.23	722.27	692.6	0	690.07	721.79	704.38
1.9989e+13	0	719.22	0	0	697.19	718.97	710.54	697.22	720.42	697.5	0	0	708.75	715.53	691.84	0	694.59	0	725.75	709.04	0	708.75	0	0	0	710.06	692.2	721.7	695.56	727.8	0	0	721.77	718.57	0	0	705.19	0	702.4	0	0	699.07	704.56	709.22	692.04	0	691.28	703.89	705.67
2.0047e+13	0	712.16	0	0	697.11	715.99	710.38	697.09	717.37	0	0	0	706.14	715.32	0	0	693.82	0	722.44	700.94	0	706.14	0	0	0	710.22	691.41	718.58	694.86	721.07	0	0	715.27	711.48	0	0	700.86	0	691.77	0	0	698.63	704.62	702.49	692.03	0	691.67	694.3	703.3
2.0105e+13	0	707.17	0	0	696.18	713.05	709.2	696.46	714.39	0	0	0	703.34	714.07	0	0	693.12	0	719.34	693.87	0	703.34	0	0	0	709.55	690.7	715.58	694.18	716.48	0	0	710.68	706.45	0	0	696.73	0	0	0	0	698.14	703.95	696.96	691.5	0	690.83	0	700.6
2.0163e+13	0	703.07	0	0	694.74	710.33	707.68	695.43	711.68	0	0	0	700.6	712.49	0	0	692.47	0	716.56	0	0	700.6	0	0	0	708.45	690.05	712.85	693.49	712.84	0	0	706.89	702.28	0	0	0	0	0	0	0	697.47	702.88	0	690.41	0	0	0	697.79
2.0222e+13	693.54	732.6	0	0	696.93	719.89	709.38	697.82	721.47	708.73	0	0	708.75	714.12	695.37	0	695.97	0	727.27	723.24	0	708.75	699.6	0	0	709.87	693.63	722.86	696.91	739.91	0	0	733.21	731.82	0	0	709.34	0	717.13	0	0	700.34	704.68	720.31	692.98	0	690.69	718.38	705.62
2.028e+13	0	718.51	0	0	697.73	719.1	711.1	697.76	720.55	696.76	0	0	708.83	716.11	691.49	0	695.25	0	725.84	708.18	0	708.83	0	0	690.01	710.65	692.79	721.82	696.2	727.24	0	0	721.2	717.82	0	0	704.95	0	701.35	0	0	699.6	705.13	708.55	692.6	0	691.94	702.82	705.86
2.0338e+13	0	711.79	0	0	697.5	716.06	710.77	697.57	717.44	0	0	0	706.15	715.71	0	0	694.52	0	722.5	700.4	0	706.15	0	0	690.16	710.71	692.03	718.66	695.51	720.86	0	0	715	711.08	0	0	700.66	0	690.66	0	0	699.19	705.11	702.09	692.52	0	692.1	693.45	703.35
2.0396e+13	0	706.94	0	0	696.49	713.13	709.53	696.87	714.48	0	0	0	703.35	714.39	0	0	693.82	0	719.43	693.31	0	703.35	0	0	0	709.97	691.36	715.67	694.87	716.4	0	0	710.53	706.19	0	0	696.53	0	0	0	0	698.69	704.37	696.58	691.93	0	691.12	0	700.63
2.0454e+13	0	702.91	0	0	695	710.43	707.97	695.81	711.79	0	0	0	700.62	712.79	0	0	693.15	0	716.68	0	0	700.62	0	0	0	708.84	690.67	712.97	694.22	712.82	0	0	706.81	702.1	0	0	0	0	0	0	0	698.01	703.26	0	690.76	0	0	0	697.8
2.0512e+13	693.67	730.36	0	0	697.45	720.69	710.11	698.21	722.27	706.87	0	0	709.61	714.94	695.44	0	696.59	0	728.02	720.86	0	709.61	696.46	0	0	710.4	694.23	723.66	697.55	738.16	0	0	731.51	729.6	0	0	709.31	0	714.4	0	0	700.79	705.15	718.65	693.35	0	691.27	715.79	706.54
2.057e+13	0	717.86	0	0	698.22	719.18	711.62	698.25	720.63	695.82	0	0	708.95	716.63	690.96	0	695.86	0	725.91	707.44	0	708.95	0	0	690.4	711.22	693.38	721.9	696.82	726.74	0	0	720.67	717.17	0	0	704.73	0	700.28	0	0	700.13	705.67	707.98	693.11	0	692.44	701.81	706.01
2.0628e+13	0	711.49	0	0	697.87	716.1	711.12	698.01	717.49	0	0	0	706.21	716.06	0	0	695.17	0	722.56	699.94	0	706.21	0	0	690.51	711.16	692.63	718.71	696.13	720.65	0	0	714.76	710.77	0	0	700.49	0	0	0	0	699.73	705.55	701.74	692.98	0	692.46	692.48	703.42
2.0686e+13	0	706.77	0	0	696.79	713.19	709.82	697.26	714.55	0	0	0	703.41	714.69	0	0	694.5	0	719.52	692.8	0	703.41	0	0	0	710.36	691.96	715.74	695.51	716.31	0	0	710.4	706.01	0	0	696.34	0	0	0	0	699.22	704.76	696.23	692.31	0	691.41	0	700.68
2.0745e+13	0	930.63	0	691.56	698.55	710.4	710.21	699.75	711.67	698.55	897.83	0	701.37	714.64	0	897.83	697.87	909.04	716.28	928.56	0	701.37	916.58	0	691.02	711.61	695.56	712.78	698.83	734.52	0	909.04	726.38	930.41	899.61	0	0	897.83	926.01	0	0	702.23	706.51	717.96	695.26	0	693.41	926.82	698.74
2.0803e+13	693.81	728.52	0	0	698.03	721.27	710.83	698.64	722.83	705.63	0	0	710.34	715.74	695.68	0	697.19	0	728.54	719.02	0	710.34	693.52	0	0	710.95	694.78	724.21	698.16	736.67	0	0	730.09	727.76	0	0	709.37	0	712.48	0	0	701.23	705.64	717.4	693.78	0	691.94	713.86	707.34
2.0861e+13	0	717.28	0	0	698.72	719.24	712.09	698.75	720.68	695.15	0	0	709.09	717.12	690.63	0	696.46	0	725.95	706.86	0	709.09	0	0	690.95	711.76	693.94	721.95	697.43	726.27	0	0	720.19	716.59	0	0	704.64	0	699.59	0	0	700.63	706.18	707.56	693.63	0	693	701.14	706.21
2.0919e+13	0	711.2	0	0	698.26	716.14	711.45	698.45	717.53	0	0	0	706.29	716.39	0	0	695.77	0	722.6	699.6	0	706.29	0	0	690.91	711.59	693.21	718.75	696.74	720.45	0	0	714.53	710.47	0	0	700.43	0	0	0	0	700.24	705.97	701.51	693.44	0	692.87	691.75	703.53
2.0977e+13	0	706.6	0	0	697.11	713.25	710.09	697.65	714.61	0	0	0	703.49	714.96	0	0	695.14	0	719.59	692.45	0	703.49	0	0	0	710.73	692.55	715.81	696.12	716.23	0	0	710.28	705.84	0	0	696.26	0	0	0	0	699.72	705.13	696.02	692.71	0	691.75	0	700.78
2.1035e+13	0	813.42	0	691.89	698.74	711.21	710.38	700.02	712.53	724	739.26	0	701.91	714.82	0	739.26	698.46	762.06	717.34	803.11	0	701.91	773.64	704.52	691.19	711.87	696.09	713.68	699.41	770.76	0	762.06	761.02	812.17	744.51	693.72	697.05	739.26	794.45	0	0	702.64	706.76	746.71	695.56	0	693.62	796.96	699.22
2.1093e+13	693.87	727	0	690.1	698.64	721.68	711.54	699.11	723.24	704.55	0	0	710.85	716.5	695.78	0	697.77	0	728.89	716.89	0	710.85	0	0	690.22	711.51	695.32	724.6	698.74	735.38	0	0	728.89	726.24	0	0	708.93	0	710.75	0	0	701.66	706.15	715.81	694.29	0	692.58	712.02	707.74
2.1151e+13	0	716.76	0	690.16	699.19	719.28	712.53	699.25	720.72	694.45	0	0	709.14	717.56	690.26	0	697.03	0	725.97	705.96	0	709.14	0	0	691.41	712.26	694.5	721.98	698.02	725.83	0	0	719.76	716.06	0	0	704.26	0	698.82	0	0	701.12	706.67	706.84	694.15	0	693.45	700.32	706.2
2.1209e+13	0	710.93	0	690.05	698.59	716.18	711.76	698.88	717.57	0	0	0	706.29	716.7	0	0	696.36	0	722.64	698.98	0	706.29	0	0	691.2	711.99	693.77	718.78	697.34	720.26	0	0	714.32	710.2	0	0	700.15	0	0	0	0	700.74	706.38	701.04	693.86	0	693.17	690.81	703.5
2.1268e+13	0	706.44	0	0	697.37	713.31	710.35	698.02	714.67	0	0	0	703.5	715.22	0	0	695.73	0	719.65	691.68	0	703.5	0	0	0	711.07	693.12	715.87	696.72	716.14	0	0	710.17	705.67	0	0	695.97	0	0	0	0	700.2	705.48	695.53	693.07	0	691.99	0	700.75
2.1326e+13	690.87	770.53	0	692.1	698.88	713.56	710.57	700.27	714.99	725.89	704.66	0	703.47	715.02	691.24	704.66	699.02	726.9	720.26	760.66	0	703.47	735.56	704.12	691.19	712.11	696.6	716.26	699.96	765.31	0	726.9	756.66	769.44	710.3	691.77	704.25	704.66	753.46	0	0	703.04	707.01	742.19	695.79	0	693.7	755.26	700.58
2.1384e+13	693.82	725.66	0	690.5	699.14	721.98	712.21	699.57	723.52	703.57	0	0	711.07	717.21	695.76	0	698.33	0	729.11	715.41	0	711.07	0	0	690.79	712.07	695.82	724.87	699.28	734.26	0	0	727.82	724.9	0	0	708.75	0	709.29	0	0	702.08	706.66	714.75	694.68	0	693.11	710.57	708.01
2.1442e+13	0	716.24	0	690.62	699.55	719.3	712.94	699.69	720.74	693.65	0	0	709.05	717.96	0	0	697.6	0	725.97	705.3	0	709.05	0	0	691.85	712.74	695.03	722	698.58	725.42	0	0	719.34	715.52	0	0	704.06	0	698.16	0	0	701.6	707.14	706.35	694.58	0	693.86	699.68	706.15
2.15e+13	0	710.63	0	690.41	698.84	716.2	712.05	699.25	717.59	0	0	0	706.21	716.98	0	0	696.93	0	722.66	698.51	0	706.21	0	0	691.48	712.37	694.34	718.81	697.93	720.07	0	0	714.09	709.87	0	0	699.98	0	0	0	0	701.22	706.76	700.69	694.21	0	693.44	690.02	703.43
2.1558e+13	0	706.24	0	0	697.57	713.35	710.6	698.33	714.72	0	0	0	703.44	715.46	0	0	696.3	0	719.71	691.09	0	703.44	0	0	690.14	711.4	693.66	715.91	697.3	716.05	0	0	710.03	705.44	0	0	695.75	0	0	0	0	700.66	705.81	695.13	693.37	0	692.19	0	700.69
2.1616e+13	692.74	755.72	0	692.26	699	716.43	710.83	700.47	717.99	722.51	0	0	705.5	715.33	693.88	0	699.55	712.18	723.69	746.44	0	705.5	721.93	701.57	691.27	712.36	697.1	719.35	700.49	757.7	0	712.18	749.72	754.72	692.62	0	708.49	0	739.88	0	0	703.41	707.24	735.88	695.97	0	693.79	741.42	702.48
2.1674e+13	693.7	724.44	0	690.92	699.62	722.17	712.84	699.98	723.7	702.66	0	0	711.3	717.87	695.64	0	698.86	0	729.25	714.27	0	711.3	0	0	691.41	712.62	696.31	725.04	699.8	733.27	0	0	726.83	723.67	0	0	708.61	0	708.04	0	0	702.5	707.17	713.92	695.06	0	693.66	709.35	708.3
2.1732e+13	0	715.73	0	691.06	699.9	719.3	713.3	700.09	720.74	692.57	0	0	709.05	718.32	0	0	698.14	0	725.96	704.84	0	709.05	0	0	692.27	713.19	695.54	721.99	699.11	725.04	0	0	718.91	715	0	0	703.95	0	697.57	0	0	702.06	707.57	706.01	695	0	694.28	699.14	706.19
2.1791e+13	0	710.34	0	690.78	699.1	716.2	712.31	699.58	717.59	0	0	0	706.21	717.24	0	0	697.48	0	722.67	698.2	0	706.21	0	0	691.8	712.73	694.86	718.82	698.48	719.89	0	0	713.85	709.57	0	0	699.9	0	0	0	0	701.68	707.11	700.48	694.57	0	693.75	0	703.46
2.1849e+13	0	706.04	0	0	697.79	713.37	710.81	698.63	714.75	0	0	0	703.45	715.68	0	0	696.86	0	719.75	690.69	0	703.45	0	0	690.37	711.71	694.2	715.95	697.87	715.96	0	0	709.88	705.24	0	0	695.63	0	0	0	0	701.09	706.11	694.87	693.67	0	692.45	0	700.73
2.1907e+13	694.27	747.56	0	692.47	699.25	718.98	711.2	700.68	720.61	718.94	0	0	707.61	715.78	695.79	0	700.06	702.51	726.56	738.51	0	707.61	714.19	698.93	691.55	712.62	697.57	722.04	701	752.38	0	702.51	744.77	746.62	0	0	711.17	0	731.51	0	0	703.76	707.48	731.49	696.19	0	694.03	732.71	704.57
2.1965e+13	693.4	723.39	0	691.43	700.16	722.28	713.4	700.42	723.81	701.73	0	0	711.56	718.47	695.37	0	699.36	0	729.33	713.2	0	711.56	0	0	692.12	713.16	696.77	725.14	700.31	732.39	0	0	725.96	722.63	0	0	708.45	0	706.66	0	0	702.9	707.65	713.13	695.5	0	694.31	707.98	708.65
2.2023e+13	0	715.29	0	691.55	700.29	719.27	713.63	700.49	720.71	691.12	0	0	709.13	718.66	0	0	698.66	0	725.94	704.34	0	709.13	0	0	692.73	713.61	696.02	721.97	699.62	724.68	0	0	718.53	714.56	0	0	703.8	0	696.78	0	0	702.51	707.97	705.63	695.45	0	694.75	698.43	706.32
2.2081e+13	0	710.09	0	691.18	699.41	716.19	712.54	699.93	717.59	0	0	0	706.27	717.48	0	0	698.02	0	722.68	697.84	0	706.27	0	0	692.15	713.06	695.36	718.81	699.01	719.71	0	0	713.64	709.32	0	0	699.79	0	0	0	0	702.11	707.43	700.23	694.97	0	694.09	0	703.54
2.2139e+13	0	705.89	0	690.22	698.05	713.39	711.01	698.94	714.77	0	0	0	703.52	715.89	0	0	697.4	0	719.79	690.21	0	703.52	0	0	690.6	711.99	694.71	715.98	698.41	715.87	0	0	709.76	705.09	0	0	695.43	0	0	0	0	701.5	706.4	694.51	694.01	0	692.71	0	700.8
2.2197e+13	694.48	742.24	0	692.73	699.63	720.97	711.7	700.95	722.63	715.06	0	690.01	709.47	716.37	696.29	0	700.55	694.95	728.66	733.17	0	709.47	708.88	695.87	691.92	712.91	698.02	724.08	701.5	748.54	0	694.95	741.21	741.34	0	0	712.36	0	726.3	0	0	704.1	707.74	728.19	696.46	0	694.37	727.52	706.45
2.2255e+13	692.66	722.48	0	691.96	700.71	722.35	713.93	700.88	723.86	700.5	0	0	711.79	719.02	694.71	0	699.85	0	729.36	712.29	0	711.79	0	0	692.72	713.68	697.21	725.19	700.8	731.59	0	0	725.2	721.73	0	0	708.29	0	705.49	0	0	703.29	708.13	712.45	695.99	0	694.94	706.92	708.93
2.2313e+13	0	714.89	0	692.02	700.69	719.25	713.93	700.91	720.68	0	0	0	709.2	718.96	0	0	699.16	0	725.9	703.9	0	709.2	0	0	693.17	714	696.48	721.94	700.11	724.34	0	0	718.19	714.16	0	0	703.68	0	695.95	0	0	702.94	708.36	705.31	695.9	0	695.18	697.79	706.42
2.2372e+13	0	709.87	0	691.56	699.72	716.19	712.76	700.29	717.58	0	0	0	706.33	717.7	0	0	698.54	0	722.68	697.51	0	706.33	0	0	692.46	713.37	695.84	718.81	699.51	719.53	0	0	713.46	709.09	0	0	699.69	0	0	0	0	702.53	707.75	700	695.36	0	694.4	0	703.62
2.243e+13	0	705.75	0	690.54	698.32	713.42	711.21	699.26	714.79	0	0	0	703.58	716.08	0	0	697.92	0	719.81	0	0	703.58	0	0	690.82	712.26	695.19	716	698.92	715.77	0	0	709.65	704.95	0	0	695.21	0	0	0	0	701.9	706.68	694.13	694.38	0	692.95	0	700.86
2.2488e+13	695.23	738.4	0	693.02	700.09	722.42	712.29	701.26	724.07	712.74	0	690.62	710.97	717.05	697.16	0	701.02	0	730.09	729.28	0	710.97	704.65	693.24	692.37	713.26	698.45	725.52	701.97	745.6	0	0	738.49	737.53	0	0	713	0	722.42	0	0	704.42	708.06	725.72	696.76	0	694.78	723.7	708.01
2.2546e+13	692.3	721.66	0	692.49	701.24	722.39	714.42	701.36	723.89	699.69	0	0	711.97	719.51	694.38	0	700.31	0	729.34	711.48	0	711.97	0	0	693.32	714.17	697.65	725.2	701.27	730.86	0	0	724.51	720.91	0	0	708.16	0	704.51	0	0	703.69	708.61	711.86	696.48	0	695.51	706	709.16
2.2604e+13	0	714.52	0	692.48	701.06	719.23	714.22	701.32	720.65	0	0	0	709.27	719.23	0	0	699.63	0	725.86	703.5	0	709.27	0	0	693.59	714.37	696.94	721.9	700.59	724.02	0	0	717.87	713.79	0	0	703.59	0	695.19	0	0	703.36	708.74	705.03	696.34	0	695.6	697.23	706.52
2.2662e+13	0	709.65	0	691.97	700.01	716.19	712.97	700.63	717.58	0	0	0	706.39	717.9	0	0	699.02	0	722.66	697.2	0	706.39	0	0	692.78	713.66	696.31	718.8	700	719.36	0	0	713.28	708.88	0	0	699.62	0	0	0	0	702.94	708.06	699.8	695.73	0	694.75	0	703.7
2.272e+13	0	705.61	0	690.86	698.57	713.44	711.39	699.57	714.81	0	0	0	703.65	716.25	0	0	698.42	0	719.83	0	0	703.65	0	0	691.06	712.52	695.66	716.01	699.41	715.67	0	0	709.55	704.81	0	0	695.03	0	0	0	0	702.29	706.95	693.77	694.71	0	693.2	0	700.94
2.2778e+13	695.54	735.47	0	693.35	700.6	723.44	712.95	701.6	725.07	710.46	0	691.17	712.03	717.79	697.5	0	701.47	0	731.03	725.35	0	712.03	701.32	690.68	692.85	713.66	698.87	726.5	702.42	743.25	0	0	736.31	734.62	0	0	712.42	0	718.9	0	0	704.75	708.42	722.79	697.1	0	695.23	720.11	708.95
2.2836e+13	691.69	720.92	0	692.92	701.68	722.4	714.87	701.82	723.88	698.69	0	690.46	711.93	719.95	693.87	0	700.76	0	729.3	710.12	0	711.93	0	0	693.73	714.65	698.08	725.18	701.72	730.2	0	0	723.88	720.16	0	0	707.52	0	703.19	0	0	704.08	709.08	710.74	696.93	0	695.92	704.69	709.03
2.2895e+13	0	714.16	0	692.84	701.33	719.2	714.49	701.69	720.62	0	0	0	709.14	719.48	0	0	700.09	0	725.81	702.58	0	709.14	0	0	693.81	714.72	697.38	721.86	701.06	723.71	0	0	717.56	713.41	0	0	703.11	0	693.95	0	0	703.78	709.1	704.3	696.72	0	695.83	696.21	706.33
2.2953e+13	0	709.41	0	692.22	700.19	716.18	713.18	700.94	717.57	0	0	0	706.27	718.08	0	0	699.49	0	722.65	696.37	0	706.27	0	0	692.88	713.93	696.76	718.78	700.47	719.19	0	0	713.1	708.62	0	0	699.19	0	0	0	0	703.33	708.35	699.17	696.02	0	694.87	0	703.52
2.3011e+13	0	705.43	0	691.03	698.7	713.45	711.57	699.83	714.83	0	0	0	703.54	716.42	0	0	698.89	0	719.84	0	0	703.54	0	0	691.06	712.76	696.12	716.03	699.88	715.57	0	0	709.42	704.61	0	0	694.35	0	0	0	0	702.66	707.21	692.64	694.93	0	693.25	0	700.77
2.3069e+13	695.59	733.07	0	693.51	701	724.13	713.63	701.92	725.75	708.71	0	691.7	712.66	718.54	697.58	0	701.91	0	731.63	722.62	0	712.66	698.19	0	693.08	714.09	699.28	727.16	702.84	741.31	0	0	734.47	732.22	0	0	712.04	0	716.2	0	0	705.06	708.81	720.8	697.34	0	695.47	717.42	709.56
2.3127e+13	691.06	720.19	0	693.2	701.97	722.37	715.28	702.19	723.85	697.83	0	691	711.83	720.35	693.37	0	701.2	0	729.24	709.15	0	711.83	0	0	694	715.1	698.49	725.15	702.15	729.59	0	0	723.26	719.42	0	0	707.04	0	702.15	0	0	704.48	709.51	709.93	697.24	0	696.17	703.66	708.9
2.3185e+13	0	713.77	0	693.07	701.5	719.15	714.73	701.99	720.57	0	0	690.24	708.99	719.71	0	0	700.54	0	725.74	701.91	0	708.99	0	0	693.94	715.04	697.82	721.81	701.51	723.42	0	0	717.23	713	0	0	702.73	0	692.93	0	0	704.18	709.43	703.75	696.97	0	695.97	695.26	706.16
2.3243e+13	0	709.15	0	692.4	700.3	716.16	713.36	701.17	717.55	0	0	0	706.14	718.26	0	0	699.95	0	722.62	695.68	0	706.14	0	0	692.93	714.19	697.2	718.76	700.93	719.02	0	0	712.89	708.34	0	0	698.84	0	0	0	0	703.71	708.61	698.69	696.22	0	694.94	0	703.37
2.3301e+13	0	944.99	0	695.27	701.64	713.13	713.41	703.23	714.42	699	919.56	692.91	703.85	717.89	0	919.56	702.98	927.72	719.14	943.67	0	703.85	933.37	0	694.85	715.11	700.42	715.54	703.9	731.86	0	927.72	724.03	944.85	920.81	0	692.52	919.56	941.25	0	0	706.37	709.99	718.85	698.78	0	696.78	941.45	701.27
2.3359e+13	695.6	731.06	0	693.68	701.4	724.58	714.29	702.21	726.19	707.25	0	692.21	713.12	719.27	697.57	0	702.33	0	732	720.5	0	713.12	695.25	0	693.39	714.56	699.66	727.59	703.26	739.67	0	0	732.88	730.21	0	0	711.72	0	714.03	0	0	705.37	709.21	719.22	697.56	0	695.78	715.27	710.04
2.3418e+13	690.49	719.5	0	693.48	702.23	722.31	715.64	702.52	723.79	697.06	0	691.51	711.74	720.71	692.92	0	701.62	0	729.16	708.36	0	711.74	0	0	694.29	715.52	698.89	725.08	702.57	729.03	0	0	722.67	718.72	0	0	706.69	0	701.25	0	0	704.85	709.91	709.28	697.52	0	696.45	702.79	708.82
2.3476e+13	0	713.38	0	693.29	701.65	719.08	714.93	702.24	720.5	0	0	690.78	708.87	719.92	0	0	700.98	0	725.68	701.37	0	708.87	0	0	694.1	715.34	698.23	721.75	701.94	723.13	0	0	716.9	712.61	0	0	702.46	0	691.87	0	0	704.55	709.72	703.33	697.2	0	696.12	694.47	706.04
2.3534e+13	0	708.88	0	692.58	700.41	716.11	713.51	701.37	717.51	0	0	690	706.03	718.41	0	0	700.39	0	722.59	695.1	0	706.03	0	0	693.01	714.43	697.62	718.73	701.37	718.85	0	0	712.67	708.06	0	0	698.58	0	0	0	0	704.06	708.85	698.29	696.41	0	695.03	0	703.26
2.3592e+13	0	824.46	0	695.34	701.64	713.78	713.46	703.33	715.13	725.49	746	693.44	704.18	717.96	0	746	703.39	770.21	720.04	814.82	0	704.18	783.02	706.37	694.79	715.25	700.79	716.3	704.31	774.05	0	770.21	764.15	823.25	751.45	696.23	699.57	746	805.45	690.26	0	706.64	710.12	749	698.85	0	696.75	804.92	701.52
2.365e+13	695.53	729.36	0	693.91	701.82	724.85	714.9	702.52	726.44	706.04	0	692.71	713.47	719.95	697.51	0	702.73	0	732.21	718.75	0	713.47	692.28	0	693.79	715.03	700.02	727.83	703.66	738.25	0	0	731.5	728.52	0	0	711.43	0	712.27	0	0	705.66	709.61	717.92	697.82	0	696.15	713.52	710.42
2.3708e+13	689.93	718.87	0	693.79	702.5	722.22	715.95	702.83	723.7	696.34	0	692	711.67	721.03	692.53	0	702.03	0	729.06	707.68	0	711.67	0	0	694.62	715.91	699.26	724.99	702.97	728.5	0	0	722.11	718.09	0	0	706.43	0	700.49	0	0	705.21	710.27	708.74	697.81	0	696.75	702.04	708.77
2.3766e+13	0	713.03	0	693.54	701.81	718.99	715.11	702.47	720.42	0	0	691.28	708.78	720.1	0	0	701.4	0	725.6	700.91	0	708.78	0	0	694.3	715.62	698.62	721.67	702.36	722.85	0	0	716.59	712.25	0	0	702.25	0	690.89	0	0	704.9	709.98	702.97	697.44	0	696.31	693.76	705.96
2.3824e+13	0	708.63	0	692.77	700.52	716.05	713.64	701.56	717.46	0	0	690.55	705.96	718.55	0	0	700.82	0	722.55	694.61	0	705.96	0	0	693.13	714.65	698.01	718.68	701.8	718.68	0	0	712.46	707.8	0	0	698.38	0	0	0	0	704.38	709.05	697.96	696.61	0	695.16	0	703.19
2.3882e+13	690.96	775.62	0	695.44	701.67	716.14	713.54	703.43	717.61	727.49	707.83	693.96	705.75	718.06	691.92	707.83	703.78	729.91	723.03	765.36	0	705.75	739.24	705.8	694.8	715.38	701.13	718.9	704.7	769.58	0	729.91	760.63	774.43	713.46	694.23	707	707.83	757.26	690.61	0	706.89	710.23	745.35	698.96	0	696.78	757.87	702.92
2.3941e+13	695.41	727.9	0	694.22	702.27	724.99	715.47	702.85	726.58	704.96	0	693.21	713.74	720.57	697.37	0	703.11	0	732.31	717.37	0	713.74	0	0	694.28	715.5	700.36	727.96	704.04	737.01	0	0	730.3	727.06	0	0	711.23	0	710.75	0	0	705.94	710.02	716.9	698.12	0	696.6	712.06	710.75
2.3999e+13	0	718.29	0	694.14	702.78	722.11	716.22	703.14	723.59	695.64	0	692.48	711.63	721.31	692.06	0	702.41	0	728.95	707.14	0	711.63	0	0	694.99	716.26	699.61	724.88	703.36	728	0	0	721.6	717.51	0	0	706.25	0	699.82	0	0	705.54	710.6	708.32	698.13	0	697.1	701.4	708.77
2.4057e+13	0	712.7	0	693.82	702	718.9	715.26	702.71	720.33	0	0	691.75	708.73	720.26	0	0	701.8	0	725.52	700.56	0	708.73	0	0	694.54	715.87	698.99	721.59	702.76	722.57	0	0	716.29	711.91	0	0	702.12	0	690.06	0	0	705.23	710.22	702.71	697.7	0	696.54	693.14	705.94
2.4115e+13	0	708.4	0	692.99	700.67	715.99	713.75	701.76	717.4	0	0	691.03	705.92	718.67	0	0	701.22	0	722.5	694.24	0	705.92	0	0	693.3	714.85	698.38	718.63	702.21	718.5	0	0	712.26	707.57	0	0	698.25	0	0	0	0	704.69	709.24	697.71	696.82	0	695.33	0	703.17
2.4173e+13	693.17	759.38	0	695.59	701.79	719.13	713.7	703.54	720.73	723.91	0	694.46	707.98	718.27	694.79	0	704.15	714.76	726.61	749.72	0	707.98	724.57	703.07	694.89	715.51	701.46	722.12	705.07	761.39	0	714.76	753.16	758.33	695.22	690.89	711.64	0	742.41	690.96	0	707.12	710.34	738.93	699.09	0	696.89	743.34	705
2.4231e+13	695.25	726.64	0	694.58	702.74	725.06	716	703.21	726.63	704.03	0	693.71	713.97	721.13	697.21	0	703.47	0	732.32	716.11	0	713.97	0	0	694.85	715.95	700.67	728	704.4	735.9	0	0	729.23	725.82	0	0	711.04	0	709.46	690.16	0	706.21	710.42	715.99	698.46	0	697.12	710.79	711.04
2.4289e+13	0	717.77	0	694.52	703.09	722.01	716.46	703.46	723.48	694.94	0	692.95	711.61	721.56	691.57	0	702.78	0	728.83	706.6	0	711.61	0	0	695.38	716.59	699.95	724.77	703.73	727.52	0	0	721.13	716.99	0	0	706.09	0	699.2	0	0	705.87	710.92	707.91	698.48	0	697.47	700.81	708.79
2.4347e+13	0	712.39	0	694.13	702.21	718.82	715.41	702.96	720.24	0	0	692.2	708.7	720.4	0	0	702.18	0	725.43	700.18	0	708.7	0	0	694.82	716.1	699.34	721.5	703.14	722.3	0	0	716.02	711.61	0	0	702	0	0	0	0	705.54	710.45	702.44	697.98	0	696.81	692.45	705.93
2.4405e+13	0	708.19	0	693.24	700.83	715.94	713.86	701.97	717.34	0	0	691.48	705.9	718.78	0	0	701.61	0	722.45	693.85	0	705.9	0	0	693.5	715.03	698.73	718.57	702.59	718.33	0	0	712.08	707.35	0	0	698.12	0	0	0	0	704.97	709.42	697.45	697.06	0	695.52	0	703.16
2.4463e+13	695.2	750.63	0	695.76	702.01	721.77	714	703.69	723.43	720.29	0	694.91	710.15	718.65	696.97	0	704.5	705.09	729.57	740.91	0	710.15	716.43	700.31	695.07	715.66	701.77	724.89	705.42	755.63	0	705.09	747.85	749.65	0	0	714.08	0	734.29	691.32	0	707.33	710.48	734.05	699.26	0	697.09	735.39	707.04
2.4522e+13	695.1	725.52	0	694.95	703.2	725.07	716.48	703.59	726.62	703.23	0	694.2	714.05	721.63	697.07	0	703.81	0	732.27	714.88	690.22	714.05	0	0	695.37	716.4	700.98	727.98	704.75	734.91	0	0	728.29	724.71	0	0	710.76	0	708.42	690.49	0	706.49	710.83	715.07	698.82	0	697.59	709.76	711.13
2.458e+13	0	717.27	0	694.9	703.36	721.9	716.69	703.77	723.36	694.27	0	693.41	711.52	721.78	691.14	0	703.14	0	728.7	706.01	0	711.52	0	0	695.72	716.89	700.28	724.65	704.08	727.07	0	0	720.69	716.49	0	0	705.87	0	698.69	0	0	706.19	711.22	707.46	698.81	0	697.79	700.32	708.7
2.4638e+13	0	712.08	0	694.42	702.38	718.73	715.54	703.2	720.15	0	0	692.64	708.6	720.53	0	0	702.55	0	725.34	699.76	0	708.6	0	0	695.07	716.31	699.68	721.4	703.51	722.03	0	0	715.75	711.29	0	0	701.84	0	0	0	0	705.85	710.66	702.13	698.25	0	697.03	691.83	705.85
2.4696e+13	0	707.96	0	693.47	700.96	715.88	713.96	702.17	717.28	0	0	691.91	705.83	718.88	0	0	701.98	0	722.39	693.41	0	705.83	0	0	693.67	715.2	699.08	718.51	702.96	718.16	0	0	711.89	707.11	0	0	697.96	0	0	0	0	705.25	709.6	697.16	697.27	0	695.69	0	703.09
2.4754e+13	696.57	744.92	0	695.92	702.27	723.76	714.44	703.85	725.45	717.23	0	695.32	711.89	719.18	698.48	0	704.83	697.21	731.65	735.28	0	711.89	710.57	697.11	695.31	715.87	702.07	726.92	705.76	751.49	0	697.21	743.99	743.97	0	0	715.32	0	728.02	691.69	0	707.55	710.66	730.62	699.41	0	697.32	729.33	708.77
2.4812e+13	694.8	724.49	0	695.31	703.61	725.02	716.92	703.95	726.57	702.3	0	694.63	714.1	722.07	696.69	0	704.14	0	732.17	713.9	690.31	714.1	0	0	695.86	716.82	701.28	727.91	705.08	734.01	0	0	727.41	723.68	0	0	710.53	0	707.11	690.83	0	706.78	711.22	714.33	699.17	0	698.05	708.52	711.25
2.487e+13	0	716.78	0	695.24	703.6	721.78	716.89	704.06	723.24	693.21	0	693.86	711.44	721.96	690.43	0	703.48	0	728.56	705.51	0	711.44	0	0	696.07	717.17	700.6	724.52	704.43	726.65	0	0	720.26	715.99	0	0	705.69	0	697.95	0	0	706.5	711.5	707.07	699.12	0	698.11	699.62	708.67
2.4928e+13	0	711.77	0	694.73	702.56	718.63	715.65	703.42	720.06	0	0	693.08	708.54	720.64	0	0	702.9	0	725.24	699.38	0	708.54	0	0	695.3	716.5	700.02	721.31	703.86	721.78	0	0	715.48	710.97	0	0	701.69	0	0	0	0	706.14	710.87	701.85	698.51	0	697.25	690.93	705.81
2.4986e+13	0	707.73	0	693.71	701.11	715.81	714.05	702.36	717.22	0	0	692.34	705.78	718.96	0	0	702.33	0	722.32	692.96	0	705.78	0	0	693.85	715.36	699.41	718.45	703.31	717.98	0	0	711.7	706.88	0	0	697.78	0	0	0	0	705.52	709.76	696.85	697.49	0	695.86	0	703.07
2.5045e+13	697.4	740.82	0	696.11	702.64	725.14	714.98	704.05	726.83	714.74	0	695.72	713.28	719.82	699.26	0	705.15	690.45	733	730.23	0	713.28	706	694.82	695.59	716.13	702.36	728.3	706.08	748.33	0	690.45	741.03	739.89	0	0	714.62	0	724.02	692.02	0	707.75	710.89	726.83	699.61	0	697.64	725.26	710.14
2.5103e+13	694.46	723.57	0	695.66	704	724.94	717.3	704.31	726.47	701.49	0	695.04	714.11	722.46	696.36	0	704.45	0	732.05	712.59	690.46	714.11	0	0	696.21	717.22	701.58	727.81	705.39	733.2	0	0	726.61	722.76	0	0	709.84	0	706.06	691.17	0	707.06	711.6	713.19	699.52	0	698.41	707.44	711.22
2.5161e+13	0	716.33	0	695.52	703.81	721.65	717.06	704.34	723.11	691.95	0	694.31	711.34	722.13	0	0	703.81	0	728.42	704.78	0	711.34	0	0	696.25	717.43	700.91	724.39	704.76	726.24	0	0	719.85	715.54	0	0	705.24	0	697.25	690.32	0	706.81	711.76	706.43	699.4	0	698.3	698.93	708.53
2.5219e+13	0	711.48	0	694.93	702.69	718.54	715.76	703.63	719.96	0	0	693.51	708.43	720.73	0	0	703.24	0	725.13	698.8	0	708.43	0	0	695.39	716.68	700.34	721.21	704.2	721.52	0	0	715.22	710.67	0	0	701.34	0	0	0	0	706.42	711.06	701.37	698.73	0	697.36	689.99	705.68
2.5277e+13	0	707.51	0	693.87	701.2	715.74	714.13	702.53	717.15	0	0	692.75	705.69	719.03	0	0	702.67	0	722.25	692.26	0	705.69	0	0	693.9	715.5	699.73	718.38	703.65	717.81	0	0	711.51	706.65	0	0	697.42	0	0	0	0	705.78	709.92	696.34	697.66	0	695.93	0	702.94
2.5335e+13	697.2	737.67	0	696.25	703.02	726.06	715.58	704.28	727.73	712.24	0	696.11	714.24	720.51	699.3	0	705.45	0	733.84	726.93	0	714.24	702.49	692.63	695.81	716.44	702.64	729.19	706.38	745.81	0	0	738.66	736.77	0	0	714.6	0	720.26	692.34	0	707.95	711.16	724.58	699.79	0	697.9	721.46	711.1
2.5393e+13	693.64	722.74	0	695.94	704.31	724.84	717.65	704.64	726.36	700.33	0	695.42	714.06	722.81	695.64	0	704.76	0	731.9	711.57	690.28	714.06	0	0	696.53	717.6	701.86	727.69	705.69	732.44	0	0	725.87	721.93	0	0	709.42	0	704.73	691.5	0	707.34	711.96	712.37	699.82	0	698.71	706.17	711.17
2.5451e+13	0	715.9	0	695.76	703.97	721.52	717.22	704.58	722.97	0	0	694.71	711.22	722.27	0	0	704.13	0	728.27	704.13	0	711.22	0	0	696.44	717.67	701.22	724.25	705.08	725.84	0	0	719.46	715.11	0	0	704.9	0	696.21	690.64	0	707.1	712.01	705.91	699.64	0	698.48	698.02	708.41
2.5509e+13	0	711.19	0	695.11	702.79	718.44	715.85	703.82	719.86	0	0	693.94	708.32	720.81	0	0	703.57	0	725.02	698.23	0	708.32	0	0	695.48	716.85	700.65	721.1	704.53	721.28	0	0	714.97	710.38	0	0	701.03	0	0	0	0	706.69	711.23	700.93	698.91	0	697.46	0	705.56
2.5568e+13	0	707.28	0	694.01	701.28	715.67	714.2	702.68	717.07	0	0	693.16	705.59	719.09	0	0	703	0	722.18	691.39	0	705.59	0	0	693.94	715.63	700.04	718.3	703.98	717.64	0	0	711.33	706.43	0	0	697.01	0	0	0	0	706.02	710.06	695.74	697.81	0	695.99	0	702.83
2.5626e+13	697.19	735.14	0	696.4	703.43	726.65	716.2	704.52	728.3	710.34	0	696.48	714.92	721.21	699.26	0	705.75	0	734.33	724.23	0	714.92	699.55	690.02	696.06	716.81	702.91	729.74	706.67	743.72	0	0	736.69	734.25	0	0	714.25	0	717.51	692.66	0	708.15	711.46	722.62	699.99	0	698.2	718.74	711.8
2.5684e+13	693.02	721.96	0	696.2	704.59	724.71	717.95	704.95	726.22	699.39	0	695.79	713.98	723.11	695.07	0	705.05	0	731.73	710.65	690.13	713.98	0	0	696.78	717.95	702.14	727.54	705.99	731.75	0	0	725.19	721.15	0	0	708.97	0	703.65	691.82	0	707.62	712.3	711.6	700.1	0	698.96	705.15	711.08
2.5742e+13	0	715.48	0	695.95	704.11	721.38	717.35	704.79	722.83	0	0	695.08	711.08	722.4	0	0	704.43	0	728.11	703.53	0	711.08	0	0	696.56	717.89	701.52	724.11	705.38	725.47	0	0	719.08	714.68	0	0	704.55	0	695.18	690.95	0	707.39	712.23	705.41	699.84	0	698.61	697.24	708.26
2.58e+13	0	710.91	0	695.24	702.86	718.33	715.93	703.98	719.75	0	0	694.35	708.19	720.88	0	0	703.88	0	724.91	697.7	0	708.19	0	0	695.53	717	700.95	721	704.85	721.03	0	0	714.72	710.09	0	0	700.72	0	0	690.19	0	706.95	711.39	700.5	699.06	0	697.51	0	705.42
2.5858e+13	0	960.35	0	697.9	703.92	715.12	715.74	705.75	716.43	0	942.13	697.54	705.74	720.29	0	942.13	706.67	947.63	721.26	958.87	0	705.74	951.53	0	697.33	717.68	703.91	717.59	707.58	727.8	0	947.63	720.38	960.25	942.96	0	695.23	942.13	957.11	693.71	0	709.36	712.52	700.84	701.32	0	699.15	957.58	703.17
2.5916e+13	697.09	733.04	0	696.56	703.84	727	716.8	704.78	728.63	708.77	0	696.85	715.37	721.87	699.15	0	706.03	0	734.59	722.06	690.13	715.37	696.55	0	696.33	717.2	703.16	730.05	706.95	741.95	0	0	735	732.17	0	0	713.88	0	715.31	692.94	0	708.35	711.8	721.01	700.2	0	698.51	716.57	712.28
2.5974e+13	692.45	721.25	0	696.43	704.83	724.56	718.22	705.23	726.07	698.56	0	696.15	713.87	723.37	694.57	0	705.34	0	731.55	709.85	690.02	713.87	0	0	697.02	718.27	702.41	727.38	706.27	731.1	0	0	724.55	720.43	0	0	708.59	0	702.73	692.1	0	707.9	712.61	710.93	700.35	0	699.19	704.27	710.98
2.6032e+13	0	715.08	0	696.13	704.22	721.24	717.47	704.99	722.69	0	0	695.44	710.94	722.51	0	0	704.73	0	727.96	703	0	710.94	0	0	696.68	718.09	701.8	723.96	705.68	725.1	0	0	718.71	714.28	0	0	704.26	0	694.28	691.25	0	707.65	712.43	704.97	700.03	0	698.72	696.54	708.12
2.6091e+13	0	710.63	0	695.37	702.92	718.22	716	704.11	719.64	0	0	694.73	708.07	720.94	0	0	704.19	0	724.79	697.22	0	708.07	0	0	695.58	717.14	701.24	720.89	705.15	720.8	0	0	714.47	709.8	0	0	700.46	0	0	690.48	0	707.19	711.53	700.13	699.19	0	697.57	0	705.29
2.6149e+13	0	835.18	0	697.92	703.89	715.63	715.72	705.79	716.99	728.33	753.32	697.9	706	720.27	0	753.32	706.95	778.76	721.98	823.44	0	706	791.79	707.31	697.26	717.73	704.16	718.18	707.86	775.92	0	778.76	765.96	834.03	759	694.43	700.13	753.32	813.69	694	0	709.53	712.57	742.9	701.36	0	699.1	813.43	703.37
2.6207e+13	696.95	731.26	0	696.74	704.25	727.18	717.36	705.05	728.8	707.43	0	697.21	715.67	722.48	698.96	0	706.29	0	734.69	720.28	690.39	715.67	693.82	0	696.66	717.6	703.4	730.21	707.22	740.43	0	0	733.54	730.4	0	0	713.52	0	713.43	693.21	0	708.55	712.15	719.66	700.43	0	698.86	714.73	712.62
2.6265e+13	691.8	720.58	0	696.67	705.05	724.4	718.45	705.49	725.9	697.81	0	696.5	713.76	723.59	694.11	0	705.61	0	731.36	709.14	0	713.76	0	0	697.27	718.57	702.67	727.21	706.54	730.49	0	0	723.95	719.77	0	0	708.26	0	701.89	692.37	0	708.16	712.9	710.34	700.6	0	699.43	703.47	710.89
2.6323e+13	0	714.69	0	696.32	704.33	721.09	717.57	705.16	722.54	0	0	695.78	710.81	722.6	0	0	705.02	0	727.8	702.52	0	710.81	0	0	696.81	718.27	702.08	723.81	705.97	724.75	0	0	718.36	713.89	0	0	704	0	693.44	691.54	0	707.91	712.61	704.58	700.2	0	698.85	695.85	708
2.6381e+13	0	710.35	0	695.5	702.98	718.11	716.05	704.24	719.53	0	0	695.08	707.96	720.99	0	0	704.48	0	724.68	696.77	0	707.96	0	0	695.64	717.27	701.51	720.77	705.44	720.56	0	0	714.22	709.52	0	0	700.22	0	0	690.76	0	707.41	711.66	699.79	699.31	0	697.64	0	705.18
2.6439e+13	691.04	780.43	0	697.96	703.87	717.98	715.73	705.83	719.46	730.33	710.81	698.24	707.56	720.29	692.84	710.81	707.21	732.16	724.96	768.41	0	707.56	741	706.79	697.22	717.77	704.4	720.77	708.13	773.02	0	732.16	763.95	779.18	716.42	693.79	707.71	710.81	759.21	694.28	0	709.68	712.61	745.78	701.4	0	699.07	759.9	704.75
2.6497e+13	696.74	729.72	0	696.96	704.66	727.25	717.88	705.34	728.85	706.26	0	697.55	715.87	723.04	698.72	0	706.55	0	734.68	718.68	690.74	715.87	690.57	0	697.02	718.01	703.63	730.24	707.47	739.09	0	0	732.25	728.86	0	0	713.1	0	711.86	693.46	0	708.74	712.5	718.43	700.68	0	699.22	713.16	712.85
2.6555e+13	691.14	719.95	0	696.92	705.26	724.23	718.65	705.74	725.73	697.1	0	696.83	713.64	723.78	693.67	0	705.88	0	731.17	708.44	0	713.64	0	0	697.52	718.85	702.91	727.03	706.81	729.92	0	0	723.38	719.14	0	0	707.92	0	701.14	692.62	0	708.42	713.17	709.76	700.83	0	699.66	702.72	710.78
2.6613e+13	0	714.31	0	696.5	704.44	720.94	717.65	705.33	722.39	0	0	696.12	710.68	722.67	0	0	705.3	0	727.64	702.02	0	710.68	0	0	696.95	718.43	702.34	723.65	706.25	724.41	0	0	718.02	713.51	0	0	703.74	0	692.54	691.81	0	708.15	712.78	704.19	700.38	0	698.97	695.09	707.87
2.6672e+13	0	710.07	0	695.62	703.04	717.99	716.09	704.36	719.41	0	0	695.41	707.84	721.03	0	0	704.76	0	724.56	696.3	0	707.84	0	0	695.7	717.38	701.77	720.65	705.72	720.33	0	0	713.98	709.23	0	0	699.98	0	0	691.03	0	707.62	711.77	699.43	699.44	0	697.7	0	705.06
2.673e+13	693.73	762.53	0	697.99	703.91	721.08	715.83	705.87	722.69	725.58	688.71	698.56	709.81	720.43	695.93	688.71	707.46	716	728.67	751.56	0	709.81	725.27	703.93	697.21	717.82	704.62	724.11	708.38	764.36	0	716	755.99	761.44	697.39	691.04	712.78	688.71	743.51	694.52	0	709.83	712.65	740.13	701.44	0	699.07	744.54	706.81
2.6788e+13	696.28	728.37	0	697.19	705.05	727.23	718.35	705.64	728.81	704.95	0	697.88	715.97	723.53	698.28	0	706.79	0	734.59	717.32	691.02	715.97	0	0	697.39	718.4	703.84	730.2	707.72	737.9	0	0	731.1	727.52	0	0	712.75	0	710.4	693.7	0	708.94	712.85	717.39	700.94	0	699.58	711.79	712.99
2.6846e+13	690.17	719.37	0	697.16	705.45	724.05	718.82	705.97	725.54	696.12	0	697.16	713.51	723.94	693.03	0	706.13	0	730.96	707.8	0	713.51	0	0	697.75	719.09	703.15	726.84	707.06	729.37	0	0	722.85	718.55	0	0	707.65	0	700.31	692.86	0	708.66	713.41	709.26	701.06	0	699.88	701.97	710.67
2.6904e+13	0	713.95	0	696.69	704.53	720.79	717.71	705.48	722.23	0	0	696.44	710.54	722.73	0	0	705.57	0	727.47	701.55	0	710.54	0	0	697.09	718.58	702.59	723.5	706.51	724.08	0	0	717.68	713.14	0	0	703.52	0	691.34	692.06	0	708.37	712.92	703.83	700.55	0	699.11	694.25	707.76
2.6962e+13	0	709.8	0	695.76	703.1	717.86	716.12	704.47	719.29	0	0	695.73	707.73	721.06	0	0	705.03	0	724.43	695.77	0	707.73	0	0	695.79	717.48	702.02	720.53	705.99	720.1	0	0	713.74	708.96	0	0	699.76	0	0	691.29	0	707.82	711.88	699.08	699.57	0	697.78	0	704.96
2.702e+13	695.43	753.15	0	698.05	704.03	723.79	716.08	705.93	725.48	721.18	0	698.86	711.99	720.76	697.68	0	707.7	705.86	731.72	741.95	0	711.99	716.71	700.98	697.27	717.9	704.83	726.96	708.62	758.22	0	705.86	750.3	752.13	0	0	715.24	0	734.94	694.76	0	709.96	712.72	735.03	701.5	0	699.16	736.12	708.84
2.7078e+13	695.8	727.17	0	697.44	705.41	727.15	718.76	705.94	728.72	703.84	0	698.19	715.96	723.96	697.8	0	707.03	0	734.45	715.84	691.16	715.96	0	0	697.72	718.78	704.05	730.09	707.95	736.83	0	0	730.06	726.32	0	0	712.21	0	709.09	693.94	0	709.14	713.19	716.22	701.21	0	699.9	710.49	712.96
2.7136e+13	0	718.81	0	697.36	705.6	723.87	718.96	706.19	725.35	695.21	0	697.48	713.32	724.08	692.31	0	706.37	0	730.75	707.02	0	713.32	0	0	697.91	719.32	703.38	726.65	707.31	728.85	0	0	722.35	717.99	0	0	707.22	0	699.53	693.1	0	708.9	713.63	708.6	701.27	0	700.03	701.2	710.46
2.7195e+13	0	713.59	0	696.84	704.58	720.63	717.76	705.62	722.08	0	0	696.75	710.35	722.77	0	0	705.82	0	727.31	700.93	0	710.35	0	0	697.16	718.7	702.82	723.34	706.77	723.76	0	0	717.36	712.78	0	0	703.17	0	690.21	692.31	0	708.59	713.06	703.33	700.68	0	699.17	693.39	707.55
2.7253e+13	0	709.53	0	695.86	703.12	717.74	716.15	704.56	719.16	0	0	696.04	707.56	721.07	0	0	705.29	0	724.3	695.06	0	707.56	0	0	695.8	717.56	702.25	720.4	706.25	719.87	0	0	713.5	708.67	0	0	699.42	0	0	691.55	0	708	711.97	698.6	699.66	0	697.8	0	704.77
2.7311e+13	696.73	747.09	0	698.07	704.21	725.8	716.48	706	727.51	717.81	0	699.15	713.7	721.25	698.95	0	707.93	698.26	733.82	735.9	0	713.7	711.04	698.31	697.33	718.04	705.03	729.01	708.85	753.82	0	698.26	746.19	746.11	0	0	716.22	0	729.2	694.98	0	710.08	712.83	731.31	701.54	0	699.26	730.45	710.46
2.7369e+13	695.36	726.06	0	697.63	705.7	727.02	719.13	706.21	728.58	702.85	0	698.49	715.87	724.33	697.35	0	707.25	0	734.28	714.66	691.24	715.87	0	0	697.97	719.14	704.25	729.95	708.17	735.86	0	0	729.1	725.22	0	0	711.73	0	707.9	694.19	0	709.34	713.52	715.26	701.44	0	700.16	709.33	712.9
2.7427e+13	0	718.26	0	697.52	705.7	723.67	719.08	706.37	725.15	694.24	0	697.78	713.12	724.19	691.51	0	706.61	0	730.54	706.37	0	713.12	0	0	698.04	719.52	703.6	726.45	707.55	728.36	0	0	721.84	717.44	0	0	706.86	0	698.8	693.33	0	709.12	713.82	708.06	701.43	0	700.14	700.49	710.26
2.7485e+13	0	713.22	0	696.94	704.61	720.47	717.8	705.72	721.91	0	0	697.05	710.17	722.8	0	0	706.07	0	727.14	700.41	0	710.17	0	0	697.2	718.82	703.05	723.17	707.02	723.44	0	0	717.02	712.4	0	0	702.87	0	0	692.55	0	708.79	713.17	702.91	700.78	0	699.2	692.47	707.36
2.7543e+13	0	709.23	0	695.93	703.12	717.6	716.16	704.63	719.03	0	0	696.34	707.39	721.08	0	0	705.53	0	724.17	694.46	0	707.39	0	0	695.8	717.64	702.48	720.27	706.49	719.64	0	0	713.24	708.36	0	0	699.11	0	0	691.8	0	708.17	712.04	698.16	699.73	0	697.8	0	704.6
2.7601e+13	697.6	742.74	0	698.12	704.46	727.14	716.97	706.1	728.85	715.23	0	699.43	714.98	721.86	699.82	0	708.14	691.61	735.14	731.5	0	714.98	706.85	695.95	697.47	718.24	705.21	730.35	709.06	750.48	0	691.61	743.02	741.79	0	0	716.46	0	724.95	695.19	0	710.2	712.98	728.41	701.61	0	699.43	726.26	711.73
2.7659e+13	694.94	725.06	0	697.83	705.96	726.85	719.44	706.46	728.41	701.95	0	698.76	715.77	724.65	696.94	0	707.46	0	734.07	713.59	691.3	715.77	0	0	698.23	719.47	704.44	729.76	708.38	734.97	0	0	728.22	724.22	0	0	711.27	0	706.8	694.39	0	709.54	713.82	714.38	701.66	0	700.4	708.26	712.81
2.7718e+13	0	717.74	0	697.67	705.79	723.46	719.17	706.52	724.95	693.03	0	698.06	712.93	724.28	690.68	0	706.84	0	730.32	705.76	0	712.93	0	0	698.16	719.69	703.81	726.24	707.77	727.89	0	0	721.36	716.91	0	0	706.52	0	698.08	693.54	0	709.34	714	707.54	701.58	0	700.25	699.81	710.08
2.7776e+13	0	712.86	0	697.04	704.63	720.29	717.82	705.81	721.74	0	0	697.34	709.99	722.82	0	0	706.3	0	726.97	699.91	0	709.99	0	0	697.24	718.92	703.27	723	707.25	723.13	0	0	716.7	712.04	0	0	702.58	0	0	692.76	0	708.97	713.27	702.51	700.87	0	699.24	691.49	707.18
2.7834e+13	0	708.95	0	695.99	703.11	717.46	716.15	704.69	718.89	0	0	696.62	707.23	721.08	0	0	705.76	0	724.04	693.89	0	707.23	0	0	695.8	717.7	702.69	720.13	706.73	719.41	0	0	712.99	708.07	0	0	698.8	0	0	692.01	0	708.33	712.1	697.73	699.79	0	697.8	0	704.44
2.7892e+13	698.04	739.41	0	698.19	704.78	728	717.52	706.23	729.69	713.15	0	699.7	715.89	722.52	700.28	0	708.35	0	735.91	728.14	690.11	715.89	703.51	693.79	697.68	718.5	705.39	731.18	709.26	747.8	0	0	740.49	738.48	0	0	716.35	0	721.6	695.39	0	710.31	713.17	726.08	701.71	0	699.68	722.9	712.67
2.795e+13	694.51	724.15	0	698.03	706.2	726.66	719.7	706.7	728.21	701.11	0	699.03	715.64	724.92	696.53	0	707.66	0	733.84	712.62	691.34	715.64	0	0	698.47	719.78	704.62	729.56	708.59	734.14	0	0	727.4	723.3	0	0	710.83	0	705.77	694.57	0	709.73	714.09	713.58	701.87	0	700.64	707.25	712.71
2.8008e+13	0	717.24	0	697.82	705.87	723.25	719.24	706.67	724.73	691.64	0	698.33	712.74	724.34	0	0	707.05	0	730.1	705.18	0	712.74	0	0	698.28	719.85	704.01	726.03	707.99	727.43	0	0	720.91	716.41	0	0	706.19	0	697.35	693.73	0	709.54	714.15	707.05	701.72	0	700.35	699.13	709.9
2.8066e+13	0	712.52	0	697.13	704.65	720.12	717.83	705.89	721.57	0	0	697.61	709.81	722.83	0	0	706.53	0	726.79	699.42	0	709.81	0	0	697.28	719	703.47	722.83	707.48	722.83	0	0	716.38	711.69	0	0	702.3	0	0	692.96	0	709.14	713.35	702.11	700.96	0	699.27	690.53	707.02
2.8124e+13	0	708.67	0	696.06	703.11	717.32	716.14	704.74	718.75	0	0	696.9	707.08	721.07	0	0	705.98	0	723.9	693.3	0	707.08	0	0	695.79	717.75	702.88	719.99	706.95	719.19	0	0	712.74	707.78	0	0	698.49	0	0	692.22	0	708.47	712.15	697.3	699.85	0	697.8	0	704.28
2.8182e+13	698.27	736.73	0	698.3	705.14	728.5	718.09	706.4	730.18	711.42	0	699.95	716.52	723.17	700.46	0	708.54	0	736.33	725.48	690.52	716.52	700.7	691.59	697.94	718.81	705.55	731.65	709.46	745.59	0	0	738.38	735.82	0	0	716.04	0	718.91	695.58	0	710.41	713.41	724.15	701.85	0	699.97	720.24	713.34
2.8241e+13	694.08	723.31	0	698.23	706.42	726.45	719.92	706.93	727.99	700.34	0	699.28	715.5	725.14	696.13	0	707.86	0	733.6	711.76	691.33	715.5	0	0	698.7	720.05	704.79	729.33	708.78	733.37	0	0	726.64	722.46	0	0	710.42	0	704.84	694.75	0	709.92	714.35	712.86	702.08	0	700.86	706.36	712.59
2.8299e+13	0	716.76	0	697.97	705.94	723.04	719.29	706.8	724.52	690.09	0	698.59	712.55	724.39	0	0	707.26	0	729.88	704.65	0	712.55	0	0	698.39	719.99	704.2	725.81	708.2	726.99	0	0	720.47	715.94	0	0	705.88	0	696.65	693.93	0	709.73	714.28	706.6	701.85	0	700.45	698.51	709.73
2.8357e+13	0	712.18	0	697.22	704.66	719.94	717.83	705.97	721.39	0	0	697.88	709.65	722.82	0	0	706.74	0	726.61	698.97	0	709.65	0	0	697.32	719.07	703.67	722.65	707.69	722.53	0	0	716.07	711.35	0	0	702.04	0	0	693.16	0	709.3	713.42	701.75	701.04	0	699.31	0	706.86
2.8415e+13	0	977.87	0	699.68	705.52	716.59	717.46	707.54	717.93	0	967.46	700.85	707.06	722.06	0	967.46	709.35	970.42	722.83	976.88	0	707.06	972.54	0	698.97	719.57	706.44	719.11	710.27	722.64	0	970.42	715.68	977.81	967.9	0	696.88	967.46	975.65	696.51	0	711.54	714.36	697.91	703.1	0	700.76	975.91	704.49
2.8473e+13	698.36	734.53	0	698.44	705.53	728.77	718.64	706.6	730.43	709.98	0	700.2	716.93	723.78	700.47	0	708.72	0	736.5	723.36	691.11	716.93	698.01	0	698.25	719.14	705.69	731.88	709.64	743.72	0	0	736.58	733.63	0	0	715.7	0	716.77	695.76	0	710.52	713.68	722.57	702.02	0	700.3	718.14	713.81
2.8531e+13	693.67	722.54	0	698.44	706.62	726.22	720.11	707.14	727.76	699.66	0	699.52	715.36	725.33	695.77	0	708.04	0	733.34	711.02	691.36	715.36	0	0	698.94	720.3	704.96	729.1	708.97	732.65	0	0	725.94	721.69	0	0	710.09	0	704.05	694.92	0	710.11	714.58	712.25	702.29	0	701.08	705.61	712.48
2.8589e+13	0	716.31	0	698.12	706.01	722.83	719.32	706.92	724.31	0	0	698.83	712.39	724.42	0	0	707.46	0	729.66	704.2	0	712.39	0	0	698.52	720.1	704.38	725.59	708.4	726.57	0	0	720.05	715.49	0	0	705.64	0	696.01	694.13	0	709.9	714.4	706.23	701.99	0	700.56	697.99	709.58
2.8647e+13	0	711.86	0	697.33	704.69	719.77	717.81	706.04	721.21	0	0	698.13	709.5	722.81	0	0	706.94	0	726.44	698.6	0	709.5	0	0	697.39	719.13	703.85	722.47	707.9	722.23	0	0	715.77	711.03	0	0	701.84	0	0	693.35	0	709.45	713.48	701.45	701.13	0	699.36	0	706.73
2.8705e+13	0	845.53	0	699.7	705.46	716.95	717.37	707.53	718.32	729.96	761.59	701.08	707.24	721.97	0	761.59	709.53	789.42	723.36	833.97	0	707.24	804.01	708.37	698.93	719.54	706.59	719.53	710.45	776.57	0	789.42	766.45	844.47	767.55	695.34	701.07	761.59	827.15	696.68	0	711.62	714.34	740.8	703.1	0	700.71	827	704.63
2.8763e+13	698.28	732.66	0	698.63	705.93	728.88	719.15	706.84	730.52	708.7	0	700.43	717.2	724.35	700.34	0	708.89	0	736.52	721.12	691.68	717.2	695.35	0	698.57	719.48	705.84	731.95	709.8	742.1	0	0	735.03	731.78	0	0	714.83	0	714.93	695.92	0	710.63	713.97	720.7	702.23	0	700.65	716.22	714.11
2.8822e+13	693.26	721.83	0	698.65	706.81	725.99	720.27	707.35	727.52	699.01	0	699.75	715.2	725.47	695.42	0	708.22	0	733.07	710.09	691.36	715.2	0	0	699.12	720.53	705.12	728.85	709.14	731.97	0	0	725.29	720.99	0	0	709.53	0	703.23	695.09	0	710.29	714.8	711.42	702.5	0	701.26	704.78	712.3
2.888e+13	0	715.89	0	698.26	706.07	722.62	719.35	707.04	724.09	0	0	699.05	712.2	724.43	0	0	707.65	0	729.43	703.59	0	712.2	0	0	698.58	720.21	704.56	725.38	708.59	726.16	0	0	719.65	715.06	0	0	705.24	0	695.2	694.31	0	710.07	714.51	705.7	702.12	0	700.62	697.34	709.38
2.8938e+13	0	711.55	0	697.41	704.7	719.59	717.8	706.11	721.04	0	0	698.36	709.33	722.78	0	0	707.13	0	726.25	698.07	0	709.33	0	0	697.39	719.17	704.02	722.3	708.09	721.94	0	0	715.48	710.71	0	0	701.51	0	0	693.53	0	709.59	713.54	701.02	701.21	0	699.37	0	706.54
2.8996e+13	691.45	784.83	0	699.67	705.39	719.22	717.31	707.52	720.72	732.15	713.7	701.3	708.72	721.92	692.98	713.7	709.7	735.13	726.26	770.84	0	708.72	744.37	708.55	698.82	719.51	706.74	722.04	710.62	775.8	0	735.13	766.54	783.51	719.28	695.14	708.29	713.7	762.71	696.85	0	711.7	714.31	745.96	703.09	0	700.62	764.35	705.92
2.9054e+13	697.71	731.05	0	698.8	706.3	728.87	719.61	707.08	730.49	707.05	0	700.65	717.32	724.84	699.59	0	709.05	0	736.43	719.48	691.65	717.32	692.75	0	698.85	719.83	705.97	731.91	709.96	740.67	0	0	733.67	730.17	0	0	714.34	0	712.78	696.08	0	710.76	714.27	719.41	702.43	0	700.95	714.18	714.26
2.9112e+13	692.5	721.15	0	698.83	706.95	725.76	720.4	707.55	727.28	698.02	0	699.96	715.02	725.59	694.7	0	708.38	0	732.8	709.31	690.93	715.02	0	0	699.28	720.73	705.27	728.6	709.31	731.33	0	0	724.67	720.31	0	0	709.1	0	702.11	695.26	0	710.48	715	710.76	702.68	0	701.41	703.73	712.13
2.917e+13	0	715.47	0	698.37	706.11	722.41	719.36	707.15	723.88	0	0	699.27	712.02	724.43	0	0	707.83	0	729.2	703.02	0	712.02	0	0	698.63	720.29	704.73	725.16	708.78	725.76	0	0	719.26	714.64	0	0	704.89	0	694.06	694.48	0	710.24	714.6	705.21	702.23	0	700.67	696.44	709.2
2.9228e+13	0	711.24	0	697.47	704.69	719.42	717.77	706.17	720.86	0	0	698.58	709.16	722.75	0	0	707.32	0	726.07	697.52	0	709.16	0	0	697.38	719.21	704.19	722.12	708.27	721.66	0	0	715.2	710.4	0	0	701.17	0	0	693.71	0	709.72	713.58	700.57	701.27	0	699.36	0	706.37
2.9286e+13	694.32	765.16	0	699.65	705.37	722.38	717.36	707.5	724.01	726.97	690.97	701.51	711	722	696.19	690.97	709.86	717.84	730.07	752.53	0	711	727.4	705.58	698.74	719.5	706.88	725.46	710.78	766.78	0	717.84	758.21	764.02	699.25	692.45	713.23	690.97	745.25	697.01	0	711.77	714.3	740.56	703.07	0	700.57	746.82	707.97
2.9345e+13	697.32	729.63	0	698.96	706.64	728.79	720.03	707.33	730.39	705.85	0	700.85	717.35	725.28	699.17	0	709.2	0	736.27	718.01	691.86	717.35	0	0	699.1	720.17	706.1	731.8	710.11	739.4	0	0	732.45	728.76	0	0	713.79	0	711.23	696.24	0	710.89	714.57	718.22	702.64	0	701.23	712.64	714.31
2.9403e+13	691.72	720.53	0	698.97	707.07	725.52	720.5	707.72	727.03	697.23	0	700.17	714.82	725.68	694.16	0	708.55	0	732.53	708.58	690.71	714.82	0	0	699.39	720.9	705.43	728.35	709.48	730.73	0	0	724.09	719.69	0	0	708.67	0	701.26	695.42	0	710.65	715.18	710.13	702.83	0	701.52	702.89	711.94
2.9461e+13	0	715.07	0	698.45	706.13	722.2	719.36	707.24	723.67	0	0	699.47	711.82	724.42	0	0	708.01	0	728.98	702.46	0	711.82	0	0	698.65	720.37	704.89	724.95	708.95	725.38	0	0	718.88	714.24	0	0	704.54	0	693.14	694.64	0	710.39	714.68	704.75	702.31	0	700.68	695.63	709
2.9519e+13	0	710.93	0	697.51	704.67	719.25	717.74	706.21	720.68	0	0	698.79	708.99	722.71	0	0	707.49	0	725.89	696.99	0	708.99	0	0	697.34	719.24	704.35	721.94	708.45	721.38	0	0	714.92	710.09	0	0	700.85	0	0	693.89	0	709.84	713.62	700.15	701.31	0	699.34	0	706.18
2.9577e+13	696.54	755.16	0	699.62	705.43	725.17	717.56	707.5	726.88	722.54	0	701.71	713.2	722.28	698.54	0	710.01	707.62	733.21	743.08	0	713.2	718.45	702.12	698.71	719.52	707	728.39	710.93	760.28	0	707.62	752.18	754.11	0	0	715.85	0	736.23	697.17	0	711.83	714.3	735.79	703.06	0	700.57	737.68	710.02
2.9635e+13	696.96	728.37	0	699.13	706.94	728.64	720.39	707.57	730.23	704.84	0	701.05	717.31	725.65	698.79	0	709.34	0	736.06	716.72	692.08	717.31	0	0	699.34	720.5	706.23	731.63	710.26	738.26	0	0	731.35	727.5	0	0	713.28	0	709.91	696.38	0	711.02	714.86	717.16	702.84	0	701.48	711.31	714.29
2.9693e+13	690.95	719.93	0	699.1	707.16	725.28	720.58	707.87	726.78	696.49	0	700.36	714.62	725.75	693.66	0	708.7	0	732.26	707.91	690.52	714.62	0	0	699.5	721.06	705.58	728.1	709.63	730.16	0	0	723.54	719.09	0	0	708.27	0	700.5	695.57	0	710.82	715.34	709.55	702.97	0	701.62	702.15	711.74
2.9751e+13	0	714.67	0	698.53	706.14	721.99	719.35	707.31	723.45	0	0	699.67	711.62	724.4	0	0	708.17	0	728.75	701.95	0	711.62	0	0	698.67	720.43	705.05	724.73	709.12	725.01	0	0	718.51	713.85	0	0	704.23	0	692.1	694.8	0	710.53	714.75	704.32	702.39	0	700.7	694.82	708.8
2.9809e+13	0	710.63	0	697.54	704.65	719.07	717.71	706.24	720.51	0	0	698.99	708.81	722.67	0	0	707.66	0	725.71	696.48	0	708.81	0	0	697.32	719.26	704.5	721.76	708.62	721.1	0	0	714.64	709.78	0	0	700.56	0	0	694.06	0	709.95	713.65	699.76	701.35	0	699.31	0	706.01
2.9868e+13	697.99	748.79	0	699.61	705.59	727.21	717.91	707.52	728.94	719.12	0	701.9	715	722.73	700.06	0	710.16	699.88	735.34	736.95	0	715	712.54	699.28	698.78	719.6	707.12	730.47	711.07	755.64	0	699.88	747.85	747.8	0	0	717.03	0	730.31	697.31	0	711.88	714.36	732.18	703.06	0	700.66	731.73	711.75
2.9926e+13	696.54	727.24	0	699.3	707.21	728.46	720.7	707.8	730.03	703.87	0	701.24	717.22	725.96	698.4	0	709.48	0	735.81	715.58	692.24	717.22	0	0	699.58	720.8	706.35	731.42	710.4	737.22	0	0	730.35	726.37	0	0	712.82	0	708.75	696.51	0	711.16	715.14	716.23	703.04	0	701.73	710.18	714.23
2.9984e+13	690.07	719.36	0	699.23	707.24	725.03	720.64	708.01	726.53	695.69	0	700.55	714.41	725.8	693.12	0	708.86	0	731.98	707.29	690.31	714.41	0	0	699.61	721.2	705.72	727.84	709.79	729.61	0	0	723.01	718.52	0	0	707.93	0	699.8	695.71	0	710.99	715.47	709.02	703.1	0	701.71	701.47	711.54
3.0042e+13	0	714.29	0	698.61	706.13	721.78	719.33	707.37	723.24	0	0	699.86	711.42	724.37	0	0	708.33	0	728.52	701.45	0	711.42	0	0	698.7	720.48	705.2	724.51	709.28	724.64	0	0	718.16	713.46	0	0	703.94	0	691.05	694.95	0	710.67	714.81	703.93	702.45	0	700.72	694.06	708.61
3.01e+13	0	710.33	0	697.58	704.62	718.9	717.66	706.26	720.33	0	0	699.18	708.63	722.61	0	0	707.82	0	725.52	695.95	0	708.63	0	0	697.3	719.27	704.65	721.58	708.78	720.83	0	0	714.36	709.47	0	0	700.28	0	0	694.23	0	710.06	713.66	699.37	701.38	0	699.29	0	705.83
3.0158e+13	698.89	744.26	0	699.64	705.83	728.56	718.38	707.58	730.29	716.49	0	702.08	716.32	723.31	701	0	710.29	693.3	736.65	732.52	690.05	716.32	708.18	696.8	698.92	719.75	707.24	731.81	711.2	752.12	0	693.3	744.56	743.3	0	0	717.42	0	726.02	697.44	0	711.94	714.47	729.35	703.1	0	700.84	727.42	713.06
3.0216e+13	696.11	726.2	0	699.48	707.46	728.24	720.97	708.03	729.81	703	0	701.42	717.1	726.22	698.02	0	709.61	0	735.54	714.54	692.37	717.1	0	0	699.82	721.08	706.47	731.18	710.53	736.27	0	0	729.43	725.34	0	0	712.39	0	707.73	696.64	0	711.3	715.4	715.38	703.24	0	701.97	709.17	714.13
3.0274e+13	0	718.81	0	699.36	707.3	724.78	720.68	708.13	726.28	694.86	0	700.73	714.2	725.82	692.46	0	709	0	731.71	706.71	690.1	714.2	0	0	699.71	721.32	705.86	727.58	709.93	729.09	0	0	722.5	717.97	0	0	707.6	0	699.15	695.85	0	711.14	715.6	708.54	703.22	0	701.8	700.84	711.35
3.0332e+13	0	713.91	0	698.69	706.13	721.57	719.3	707.42	723.03	0	0	700.04	711.23	724.33	0	0	708.49	0	728.3	700.99	0	711.23	0	0	698.73	720.52	705.35	724.3	709.44	724.29	0	0	717.8	713.08	0	0	703.68	0	690.13	695.09	0	710.79	714.86	703.55	702.51	0	700.74	693.36	708.42
3.0391e+13	0	710.03	0	697.62	704.59	718.72	717.61	706.28	720.15	0	0	699.36	708.46	722.56	0	0	707.97	0	725.34	695.41	0	708.46	0	0	697.29	719.28	704.78	721.4	708.93	720.57	0	0	714.09	709.16	0	0	700.02	0	0	694.37	0	710.15	713.67	699	701.41	0	699.28	0	705.67
3.0449e+13	699.36	740.8	0	699.7	706.15	729.39	718.91	707.69	731.1	714.28	0	702.25	717.25	723.94	701.44	0	710.42	0	737.39	729.13	690.61	717.25	704.73	694.6	699.15	719.97	707.34	732.61	711.33	749.32	0	0	741.91	739.87	0	0	717.41	0	722.11	697.57	0	711.99	714.63	727.06	703.19	0	701.09	723.58	714.02
3.0507e+13	695.65	725.26	0	699.67	707.68	728	721.19	708.24	729.56	702.07	0	701.59	716.96	726.44	697.56	0	709.73	0	735.25	713.55	692.39	716.96	0	0	700.07	721.34	706.58	730.92	710.65	735.39	0	0	728.58	724.41	0	0	711.96	0	706.49	696.76	0	711.44	715.63	714.58	703.44	0	702.2	707.97	714.02
3.0565e+13	0	718.3	0	699.48	707.36	724.53	720.7	708.24	726.02	693.76	0	700.9	714	725.83	691.61	0	709.14	0	731.43	706.1	0	714	0	0	699.81	721.42	705.99	727.32	710.08	728.59	0	0	722.02	717.46	0	0	707.26	0	698.3	695.98	0	711.28	715.7	708.03	703.34	0	701.89	700.03	711.17
3.0623e+13	0	713.55	0	698.77	706.13	721.36	719.26	707.47	722.81	0	0	700.21	711.05	724.28	0	0	708.64	0	728.08	700.47	0	711.05	0	0	698.77	720.55	705.48	724.08	709.58	723.95	0	0	717.46	712.72	0	0	703.38	0	0	695.22	0	710.9	714.89	703.14	702.57	0	700.77	692.3	708.25
3.0681e+13	0	709.74	0	697.66	704.56	718.54	717.55	706.3	719.97	0	0	699.54	708.3	722.49	0	0	708.11	0	725.16	694.78	0	708.3	0	0	697.28	719.28	704.91	721.22	709.07	720.3	0	0	713.82	708.86	0	0	699.7	0	0	694.5	0	710.24	713.68	698.56	701.44	0	699.27	0	705.5
3.0739e+13	699.3	738.05	0	699.8	706.52	729.87	719.46	707.84	731.56	712.26	0	702.42	717.87	724.57	701.27	0	710.53	0	737.76	726.39	691.1	717.87	701.83	692.45	699.41	720.24	707.43	733.04	711.45	747.02	0	0	739.73	737.13	0	0	717.08	0	719.32	697.69	0	712.04	714.84	725.08	703.31	0	701.39	720.8	714.68
3.0797e+13	695.08	724.4	0	699.85	707.88	727.75	721.37	708.45	729.29	701.15	0	701.76	716.79	726.61	697.03	0	709.85	0	734.95	712.63	692.27	716.79	0	0	700.26	721.57	706.69	730.65	710.77	734.57	0	0	727.79	723.54	0	0	711.49	0	705.47	696.88	0	711.59	715.85	713.8	703.64	0	702.39	706.99	713.88
3.0855e+13	0	717.8	0	699.59	707.41	724.29	720.71	708.34	725.77	692.29	0	701.07	713.79	725.83	690.57	0	709.28	0	731.16	705.52	0	713.79	0	0	699.88	721.5	706.12	727.07	710.21	728.12	0	0	721.56	716.96	0	0	706.91	0	697.53	696.1	0	711.42	715.79	707.53	703.44	0	701.95	699.32	710.96
3.0913e+13	0	713.2	0	698.82	706.11	721.15	719.22	707.51	722.6	0	0	700.38	710.85	724.23	0	0	708.78	0	727.85	699.97	0	710.85	0	0	698.77	720.57	705.61	723.87	709.73	723.61	0	0	717.13	712.36	0	0	703.07	0	0	695.36	0	711.01	714.92	702.72	702.62	0	700.76	691.24	708.06
3.0972e+13	0	709.44	0	697.68	704.52	718.36	717.49	706.31	719.79	0	0	699.7	708.12	722.43	0	0	708.25	0	724.98	694.18	0	708.12	0	0	697.23	719.27	705.03	721.04	709.21	720.05	0	0	713.56	708.57	0	0	699.37	0	0	694.63	0	710.31	713.68	698.11	701.46	0	699.23	0	705.33
3.103e+13	699.16	735.76	0	699.92	706.89	730.11	719.99	708.02	731.77	710.59	0	702.57	718.25	725.16	701.05	0	710.64	0	737.89	724.13	691.6	718.25	699.2	689.82	699.67	720.54	707.53	733.24	711.56	745.07	0	0	737.87	734.85	0	0	716.62	0	717.05	697.8	0	712.1	715.08	723.37	703.46	0	701.68	718.52	715.1
3.1088e+13	694.56	723.59	0	700.01	708.05	727.49	721.52	708.63	729.02	700.34	0	701.91	716.6	726.75	696.56	0	709.97	0	734.64	711.77	692.17	716.6	0	0	700.42	721.78	706.8	730.37	710.89	733.81	0	0	727.05	722.74	0	0	711.04	0	704.55	696.99	0	711.73	716.05	713.07	703.81	0	702.55	706.11	713.7
3.1146e+13	0	717.32	0	699.68	707.43	724.04	720.71	708.43	725.52	690.67	0	701.22	713.57	725.81	0	0	709.41	0	730.89	704.97	0	713.57	0	0	699.92	721.57	706.25	726.81	710.35	727.66	0	0	721.11	716.48	0	0	706.55	0	696.8	696.22	0	711.55	715.87	707.05	703.53	0	701.98	698.67	710.75
3.1204e+13	0	712.85	0	698.86	706.08	720.94	719.17	707.53	722.39	0	0	700.54	710.66	724.17	0	0	708.91	0	727.63	699.49	0	710.66	0	0	698.75	720.58	705.74	723.65	709.86	723.29	0	0	716.8	712.01	0	0	702.77	0	0	695.49	0	711.11	714.94	702.32	702.65	0	700.74	690.27	707.86
3.1262e+13	0	855.81	0	701.06	706.71	717.92	718.61	708.89	719.3	730.14	771.4	703.35	708.23	723.21	0	771.4	711.39	801.79	724.33	844.72	0	708.23	817.66	708.8	700.15	720.87	708.37	720.51	712.3	776.13	0	801.79	765.94	854.88	777.7	695.76	701.65	771.4	835.64	698.66	0	713.16	715.67	740.38	704.47	0	701.94	838.98	705.61
3.132e+13	698.97	733.83	0	700.04	707.24	730.17	720.48	708.22	731.82	709.19	0	702.72	718.44	725.69	700.79	0	710.75	0	737.85	721.77	692.09	718.44	696.43	0	699.92	720.86	707.61	733.26	711.66	743.38	0	0	736.25	732.93	0	0	715.89	0	715.13	697.91	0	712.18	715.34	721.55	703.62	0	701.97	716.58	715.28
3.1378e+13	694.07	722.84	0	700.13	708.16	727.21	721.63	708.8	728.74	699.59	0	702.06	716.35	726.85	696.11	0	710.08	0	734.33	710.72	692.08	716.35	0	0	700.51	721.96	706.9	730.08	711.01	733.09	0	0	726.36	721.99	0	0	710.44	0	703.67	697.1	0	711.87	716.23	712.18	703.95	0	702.64	705.23	713.42
3.1436e+13	0	716.86	0	699.73	707.42	723.79	720.69	708.49	725.27	0	0	701.37	713.3	725.78	0	0	709.54	0	730.62	704.26	0	713.3	0	0	699.9	721.63	706.37	726.55	710.47	727.21	0	0	720.67	716.02	0	0	706.09	0	696.01	696.34	0	711.68	715.93	706.44	703.59	0	701.95	697.97	710.46
3.1495e+13	0	712.5	0	698.86	706.01	720.73	719.11	707.55	722.18	0	0	700.69	710.41	724.1	0	0	709.04	0	727.41	698.86	0	710.41	0	0	698.68	720.58	705.86	723.44	709.99	722.97	0	0	716.48	711.65	0	0	702.36	0	0	695.61	0	711.2	714.95	701.8	702.66	0	700.67	0	707.59
3.1553e+13	691.82	789.2	0	700.96	706.56	720.09	718.51	708.82	721.59	734.06	716.61	703.49	709.57	723.12	693.24	716.61	711.5	737.72	727.12	773.29	0	709.57	747.6	709.54	699.97	720.8	708.46	722.92	712.41	778.07	0	737.72	768.73	787.84	722.13	696.08	708.92	716.61	764.58	698.77	0	713.19	715.61	747.34	704.39	0	701.77	767.22	706.76
3.1611e+13	698.62	732.13	0	700.14	707.54	730.12	720.92	708.41	731.75	707.87	0	702.86	718.45	726.16	700.39	0	710.85	0	737.72	720.05	692.39	718.45	693.78	0	700.12	721.18	707.69	733.18	711.76	741.89	0	0	734.81	731.24	0	0	715.28	0	713.36	698.01	0	712.25	715.61	720.16	703.75	0	702.19	714.79	715.31
3.1669e+13	693.49	722.12	0	700.22	708.22	726.93	721.72	708.92	728.46	698.82	0	702.2	716.07	726.92	695.59	0	710.19	0	734.01	709.9	691.87	716.07	0	0	700.57	722.11	707.01	729.79	711.12	732.41	0	0	725.7	721.26	0	0	709.94	0	702.77	697.2	0	712.01	716.38	711.46	704.05	0	702.69	704.37	713.15
3.1727e+13	0	716.39	0	699.75	707.37	723.54	720.65	708.53	725.01	0	0	701.51	713.03	725.73	0	0	709.66	0	730.36	703.67	0	713.03	0	0	699.86	721.67	706.49	726.3	710.6	726.78	0	0	720.23	715.54	0	0	705.69	0	695.05	696.45	0	711.79	715.98	705.92	703.61	0	701.91	697.24	710.18
3.1785e+13	0	712.14	0	698.84	705.93	720.52	719.04	707.53	721.96	0	0	700.83	710.16	724.02	0	0	709.16	0	727.19	698.31	0	710.16	0	0	698.6	720.57	705.97	723.23	710.11	722.65	0	0	716.15	711.29	0	0	702.01	0	0	695.73	0	711.28	714.94	701.35	702.64	0	700.58	0	707.34
3.1843e+13	695.02	767.53	0	700.86	706.46	723.29	718.51	708.73	724.94	728.66	693.58	703.63	711.81	723.15	696.87	693.58	711.6	718.45	731	753.58	0	711.81	729.16	706.33	699.83	720.74	708.54	726.39	712.51	768.8	0	718.45	760.09	766.37	701.02	692.65	714.09	693.58	746.25	698.87	0	713.21	715.54	741.76	704.29	0	701.64	748.24	708.77
3.1901e+13	698.22	730.63	0	700.24	707.81	729.98	721.29	708.6	731.59	706.7	0	702.99	718.39	726.56	699.99	0	710.94	0	737.51	718.54	692.66	718.39	690.46	0	700.32	721.48	707.77	733.01	711.85	740.57	0	0	733.52	729.74	0	0	714.7	0	711.85	698.1	0	712.34	715.87	718.93	703.9	0	702.41	713.27	715.29
3.1959e+13	692.89	721.43	0	700.29	708.27	726.64	721.77	709.03	728.16	698.08	0	702.33	715.8	726.97	695.1	0	710.3	0	733.7	709.14	691.67	715.8	0	0	700.62	722.25	707.11	729.49	711.22	731.77	0	0	725.06	720.57	0	0	709.48	0	701.95	697.29	0	712.14	716.51	710.8	704.14	0	702.73	703.56	712.89
3.2018e+13	0	715.93	0	699.77	707.32	723.28	720.61	708.54	724.76	0	0	701.65	712.77	725.68	0	0	709.78	0	730.09	703.11	0	712.77	0	0	699.83	721.7	706.59	726.04	710.71	726.36	0	0	719.81	715.08	0	0	705.33	0	694.16	696.54	0	711.89	716.01	705.44	703.62	0	701.87	696.53	709.92
3.2076e+13	0	711.78	0	698.81	705.84	720.3	718.96	707.51	721.74	0	0	700.97	709.93	723.94	0	0	709.28	0	726.97	697.78	0	709.93	0	0	698.52	720.55	706.07	723.01	710.23	722.34	0	0	715.82	710.93	0	0	701.67	0	0	695.83	0	711.34	714.93	700.92	702.61	0	700.5	0	707.1
3.2134e+13	697.32	756.88	0	700.78	706.46	726.15	718.66	708.67	727.88	723.89	0	703.76	714.04	723.39	699.33	0	711.7	708.05	734.25	743.8	0	714.04	719.75	703.06	699.77	720.72	708.61	729.41	712.6	761.97	0	708.05	753.73	755.81	0	0	716.79	0	737.04	698.95	0	713.22	715.5	736.78	704.21	0	701.6	738.74	710.83
3.2192e+13	697.79	729.31	0	700.36	708.06	729.77	721.61	708.79	731.38	705.61	0	703.12	718.29	726.9	699.57	0	711.02	0	737.24	717.24	692.88	718.29	0	0	700.52	721.77	707.84	732.79	711.94	739.37	0	0	732.35	728.42	0	0	714.16	0	710.54	698.17	0	712.42	716.11	717.85	704.04	0	702.62	711.96	715.21
3.225e+13	692.13	720.78	0	700.36	708.3	726.35	721.8	709.12	727.86	697.35	0	702.45	715.54	726.99	694.59	0	710.4	0	733.38	708.46	691.46	715.54	0	0	700.67	722.36	707.2	729.19	711.32	731.15	0	0	724.45	719.92	0	0	709.07	0	701.19	697.37	0	712.25	716.61	710.21	704.22	0	702.77	702.82	712.64
3.2308e+13	0	715.49	0	699.78	707.26	723.02	720.54	708.55	724.5	0	0	701.78	712.52	725.61	0	0	709.89	0	729.83	702.58	0	712.52	0	0	699.8	721.71	706.69	725.78	710.83	725.95	0	0	719.39	714.64	0	0	704.99	0	693.33	696.62	0	711.98	716.02	705	703.63	0	701.83	695.81	709.68
3.2366e+13	0	711.44	0	698.79	705.76	720.08	718.87	707.48	721.52	0	0	701.1	709.7	723.85	0	0	709.39	0	726.75	697.28	0	709.7	0	0	698.45	720.52	706.16	722.79	710.34	722.03	0	0	715.49	710.58	0	0	701.36	0	0	695.91	0	711.4	714.9	700.51	702.58	0	700.43	0	706.88
3.2424e+13	698.34	750.18	0	700.72	706.58	728.22	718.98	708.63	729.98	720.05	0	703.88	715.84	723.82	700.71	0	711.78	700.23	736.44	737.55	0	715.84	713.64	700.16	699.8	720.76	708.67	731.53	712.69	757.11	0	700.23	749.19	749.17	0	0	717.97	0	731.01	699.02	0	713.22	715.5	733.03	704.17	0	701.65	732.59	712.55
3.2482e+13	697.04	728.12	0	700.49	708.28	729.53	721.87	708.97	731.13	704.42	0	703.24	718.15	727.17	698.95	0	711.11	0	736.95	716.09	692.91	718.15	0	0	700.72	722.04	707.9	732.53	712.02	738.27	0	0	731.29	727.24	0	0	713.66	0	709.33	698.23	0	712.51	716.34	716.9	704.2	0	702.83	710.78	715.11
3.2541e+13	690.97	720.17	0	700.44	708.33	726.05	721.81	709.2	727.56	696.38	0	702.57	715.29	726.99	693.84	0	710.5	0	733.06	707.84	691.09	715.29	0	0	700.72	722.45	707.28	728.89	711.42	730.57	0	0	723.88	719.31	0	0	708.7	0	700.42	697.44	0	712.36	716.7	709.67	704.3	0	702.82	702.1	712.41
3.2599e+13	0	715.07	0	699.8	707.21	722.77	720.47	708.56	724.24	0	0	701.9	712.29	725.54	0	0	709.99	0	729.56	702.08	0	712.29	0	0	699.78	721.71	706.78	725.52	710.93	725.55	0	0	718.99	714.22	0	0	704.68	0	692.2	696.7	0	712.05	716.02	704.59	703.64	0	701.8	694.95	709.46
3.2657e+13	0	711.11	0	698.78	705.68	719.85	718.78	707.44	721.3	0	0	701.23	709.49	723.75	0	0	709.49	0	726.53	696.77	0	709.49	0	0	698.39	720.49	706.24	722.56	710.44	721.73	0	0	715.18	710.24	0	0	701.06	0	0	695.99	0	711.44	714.86	700.12	702.56	0	700.37	0	706.67
3.2715e+13	699.62	745.45	0	700.71	706.79	729.58	719.42	708.65	731.33	717.38	0	703.99	717.18	724.37	701.7	0	711.86	693.58	737.75	733.02	690.29	717.18	709.1	697.55	699.91	720.87	708.72	732.87	712.77	753.44	0	693.58	745.74	744.48	0	0	718.29	0	726.51	699.08	0	713.22	715.56	730.08	704.17	0	701.8	728.02	713.87
3.2773e+13	696.8	727.04	0	700.62	708.49	729.26	722.09	709.15	730.85	703.62	0	703.35	717.98	727.39	698.66	0	711.18	0	736.63	714.99	693.04	717.98	0	0	700.91	722.28	707.96	732.24	712.1	737.27	0	0	730.32	726.16	0	0	713.14	0	708.19	698.29	0	712.6	716.55	715.98	704.35	0	703.02	709.64	714.97
3.2831e+13	690.26	719.59	0	700.51	708.35	725.76	721.79	709.27	727.26	695.69	0	702.68	715.04	726.97	693.39	0	710.59	0	732.74	707.19	690.9	715.04	0	0	700.76	722.52	707.36	728.58	711.51	730.01	0	0	723.33	718.73	0	0	708.29	0	699.69	697.51	0	712.46	716.77	709.11	704.37	0	702.85	701.38	712.17
3.2889e+13	0	714.66	0	699.82	707.16	722.51	720.39	708.56	723.98	0	0	702.01	712.06	725.45	0	0	710.09	0	729.3	701.55	0	712.06	0	0	699.75	721.7	706.87	725.26	711.03	725.16	0	0	718.6	713.81	0	0	704.35	0	691.19	696.77	0	712.12	716.02	704.15	703.65	0	701.76	694.17	709.23
3.2947e+13	0	710.78	0	698.75	705.6	719.63	718.68	707.41	721.08	0	0	701.34	709.28	723.65	0	0	709.58	0	726.31	696.23	0	709.28	0	0	698.32	720.44	706.32	722.34	710.54	721.43	0	0	714.87	709.9	0	0	700.73	0	0	696.06	0	711.48	714.82	699.69	702.53	0	700.29	0	706.46
3.3005e+13	699.7	741.86	0	700.72	707.07	730.39	719.92	708.71	732.13	714.96	0	704.1	718.08	724.98	701.95	0	711.93	0	738.47	729.48	690.96	718.08	705.56	695.29	700.08	721.05	708.77	733.65	712.84	750.52	0	0	742.98	740.91	0	0	718.14	0	723.1	699.14	0	713.22	715.68	727.64	704.2	0	702	724.56	714.79
3.3063e+13	696.12	726.06	0	700.75	708.66	728.98	722.26	709.31	730.55	702.6	0	703.45	717.78	727.56	698.08	0	711.25	0	736.29	713.95	693	717.78	0	0	701.07	722.49	708.01	731.93	712.17	736.34	0	0	729.42	725.18	0	0	712.63	0	707.15	698.34	0	712.69	716.75	715.11	704.5	0	703.18	708.61	714.8
3.3122e+13	0	719.04	0	700.58	708.35	725.46	721.77	709.33	726.97	694.6	0	702.78	714.79	726.93	692.47	0	710.67	0	732.43	706.56	690.5	714.79	0	0	700.79	722.57	707.44	728.28	711.6	729.47	0	0	722.81	718.18	0	0	707.9	0	698.95	697.57	0	712.56	716.82	708.56	704.42	0	702.87	700.66	711.92
3.318e+13	0	714.26	0	699.83	707.1	722.26	720.31	708.55	723.73	0	0	702.11	711.82	725.36	0	0	710.18	0	729.03	701.02	0	711.82	0	0	699.71	721.68	706.95	725	711.12	724.79	0	0	718.23	713.41	0	0	704.02	0	690.04	696.84	0	712.18	716	703.71	703.65	0	701.72	693.3	708.99
3.3238e+13	0	710.45	0	698.73	705.51	719.42	718.58	707.37	720.86	0	0	701.45	709.06	723.55	0	0	709.67	0	726.09	695.59	0	709.06	0	0	698.24	720.39	706.39	722.13	710.62	721.13	0	0	714.57	709.57	0	0	700.4	0	0	696.13	0	711.51	714.78	699.25	702.5	0	700.22	0	706.25
3.3296e+13	699.77	738.99	0	700.76	707.39	730.84	720.44	708.82	732.55	712.98	0	704.2	718.66	725.58	701.92	0	711.99	0	738.81	726.7	691.64	718.66	702.53	693.08	700.29	721.29	708.81	734.05	712.9	748.12	0	0	740.7	738.06	0	0	717.77	0	720.28	699.2	0	713.22	715.85	725.61	704.27	0	702.24	721.73	715.4
3.3354e+13	695.58	725.15	0	700.87	708.81	728.68	722.4	709.47	730.24	701.71	0	703.55	717.56	727.69	697.59	0	711.32	0	735.95	713.01	692.93	717.56	0	0	701.21	722.68	708.07	731.61	712.23	735.47	0	0	728.59	724.27	0	0	712.13	0	706.16	698.4	0	712.79	716.92	714.31	704.64	0	703.32	707.65	714.59
3.3412e+13	0	718.5	0	700.62	708.34	725.17	721.73	709.37	726.67	693.41	0	702.88	714.53	726.88	691.55	0	710.75	0	732.11	705.97	690.11	714.53	0	0	700.8	722.61	707.51	727.98	711.68	728.95	0	0	722.31	717.65	0	0	707.52	0	698.22	697.63	0	712.64	716.87	708.05	704.47	0	702.87	699.98	711.67
3.347e+13	0	713.87	0	699.82	707.03	722.01	720.22	708.54	723.47	0	0	702.21	711.58	725.26	0	0	710.26	0	728.77	700.51	0	711.58	0	0	699.66	721.66	707.02	724.75	711.21	724.42	0	0	717.86	713.02	0	0	703.69	0	0	696.91	0	712.24	715.98	703.28	703.64	0	701.66	692.34	708.76
3.3528e+13	0	710.13	0	698.69	705.42	719.2	718.47	707.33	720.64	0	0	701.55	708.85	723.43	0	0	709.74	0	725.87	694.97	0	708.85	0	0	698.15	720.34	706.45	721.91	710.7	720.84	0	0	714.27	709.24	0	0	700.06	0	0	696.2	0	711.54	714.73	698.8	702.46	0	700.13	0	706.03
3.3586e+13	699.65	736.63	0	700.83	707.71	731.03	720.93	708.95	732.72	711.31	0	704.29	719	726.15	701.69	0	712.05	0	738.9	724.43	692.21	719	699.87	690.49	700.52	721.55	708.84	734.2	712.96	746.09	0	0	738.77	735.71	0	0	717.29	0	717.96	699.25	0	713.24	716.05	723.87	704.37	0	702.51	719.41	715.78
3.3645e+13	695.06	724.31	0	700.98	708.92	728.37	722.5	709.6	729.93	700.9	0	703.64	717.32	727.78	697.13	0	711.38	0	735.59	712.15	692.84	717.32	0	0	701.32	722.84	708.12	731.29	712.3	734.66	0	0	727.82	723.43	0	0	711.66	0	705.25	698.44	0	712.88	717.07	713.57	704.76	0	703.43	706.76	714.37
3.3703e+13	0	717.99	0	700.66	708.31	724.88	721.68	709.41	726.38	691.89	0	702.96	714.27	726.82	690.51	0	710.83	0	731.8	705.41	0	714.27	0	0	700.8	722.63	707.58	727.68	711.76	728.45	0	0	721.82	717.13	0	0	707.15	0	697.51	697.69	0	712.73	716.9	707.56	704.5	0	702.86	699.32	711.42
3.3761e+13	0	713.49	0	699.81	706.95	721.76	720.12	708.51	723.22	0	0	702.3	711.34	725.15	0	0	710.34	0	728.51	700.02	0	711.34	0	0	699.6	721.62	707.09	724.5	711.29	724.05	0	0	717.49	712.64	0	0	703.37	0	0	696.97	0	712.28	715.95	702.87	703.62	0	701.6	691.33	708.53
3.3819e+13	0	865.94	690.12	701.91	707.47	718.57	719.48	709.77	719.96	729.5	783.31	705	708.78	724.12	0	783.31	712.74	815.14	725.01	856.6	0	708.78	832	708.43	700.91	721.83	709.63	721.18	713.65	774.63	690.12	815.14	764.26	865.14	789.96	695.27	701.76	783.31	848.92	700.04	0	714.25	716.6	738.85	705.33	690.72	702.69	851.98	706.15
3.3877e+13	699.35	734.62	0	700.92	708.04	731.05	721.39	709.11	732.72	709.82	0	704.37	719.17	726.65	701.34	0	712.1	0	738.82	722.51	692.67	719.17	697.15	0	700.77	721.84	708.87	734.19	713.01	744.33	0	0	737.08	733.7	0	0	716.76	0	715.99	699.29	0	713.26	716.28	722.37	704.49	0	702.77	717.44	716
3.3935e+13	694.53	723.51	0	701.08	709.01	728.05	722.58	709.72	729.6	700.12	0	703.72	717.07	727.84	696.66	0	711.44	0	735.24	711.36	692.71	717.07	0	0	701.42	722.98	708.17	730.96	712.36	733.9	0	0	727.08	722.63	0	0	711.21	0	704.38	698.49	0	712.98	717.21	712.88	704.87	0	703.53	705.94	714.15
3.3993e+13	0	717.49	0	700.69	708.28	724.6	721.62	709.43	726.09	690.31	0	703.04	714.02	726.74	0	0	710.9	0	731.49	704.88	0	714.02	0	0	700.8	722.64	707.65	727.39	711.84	727.97	0	0	721.35	716.63	0	0	706.8	0	696.78	697.74	0	712.8	716.91	707.09	704.53	0	702.84	698.68	711.18
3.4051e+13	0	713.11	0	699.8	706.87	721.51	720.02	708.48	722.97	0	0	702.38	711.11	725.04	0	0	710.42	0	728.26	699.54	0	711.11	0	0	699.55	721.58	707.15	724.24	711.36	723.7	0	0	717.13	712.26	0	0	703.06	0	0	697.02	0	712.32	715.91	702.48	703.6	0	701.53	690.37	708.3
3.4109e+13	692.2	793.42	690.1	701.82	707.33	720.59	719.33	709.67	722.1	735.62	719.48	705.08	710.07	723.98	694.01	719.48	712.8	739.9	727.64	777.45	0	710.07	750.78	710.28	700.77	721.72	709.67	723.43	713.7	779.88	690.1	739.9	770.39	792.04	724.98	695.94	709.33	719.48	768.76	700.08	0	714.23	716.49	749.02	705.23	690.76	702.55	771.62	707.28
3.4168e+13	699.01	732.88	0	701.03	708.35	730.96	721.79	709.28	732.61	708.48	0	704.45	719.22	727.09	700.94	0	712.14	0	738.64	720.86	693.02	719.22	694.5	0	701.02	722.12	708.9	734.06	713.05	742.79	0	0	735.6	731.98	0	0	716.22	0	714.25	699.33	0	713.29	716.51	721.05	704.62	0	703.04	715.71	716.1
3.4226e+13	693.98	722.77	0	701.17	709.08	727.73	722.62	709.83	729.27	699.37	0	703.79	716.82	727.87	696.19	0	711.49	0	734.88	710.61	692.55	716.82	0	0	701.51	723.09	708.22	730.62	712.41	733.18	0	0	726.39	721.9	0	0	710.77	0	703.54	698.53	0	713.07	717.32	712.23	704.97	0	703.61	705.13	713.92
3.4284e+13	0	717.01	0	700.72	708.24	724.31	721.54	709.44	725.79	0	0	703.12	713.77	726.66	0	0	710.97	0	731.19	704.36	0	713.77	0	0	700.78	722.64	707.71	727.09	711.91	727.51	0	0	720.89	716.15	0	0	706.46	0	696.03	697.79	0	712.86	716.92	706.64	704.55	0	702.82	698.05	710.94
3.4342e+13	0	712.75	0	699.79	706.79	721.27	719.91	708.45	722.72	0	0	702.46	710.89	724.92	0	0	710.48	0	728	699.07	0	710.89	0	0	699.49	721.52	707.2	723.99	711.43	723.35	0	0	716.79	711.89	0	0	702.75	0	0	697.07	0	712.35	715.87	702.08	703.58	0	701.47	0	708.08
3.44e+13	695.22	769.62	690.07	701.73	707.24	723.81	719.29	709.57	725.46	729.84	695.57	705.15	712.36	723.97	697.44	695.57	712.85	719.85	731.56	755.78	0	712.36	730.67	707.07	700.66	721.62	709.7	726.92	713.75	770.45	690.07	719.85	761.6	768.44	702.62	693.22	714.93	695.57	748.5	700.12	0	714.21	716.39	743.48	705.14	690.81	702.45	750.58	709.35
3.4458e+13	698.39	731.37	0	701.15	708.64	730.79	722.14	709.46	732.42	707.02	0	704.52	719.19	727.46	700.33	0	712.18	0	738.39	719.41	693.18	719.19	691.4	0	701.26	722.39	708.92	733.85	713.09	741.41	0	0	734.28	730.47	0	0	715.68	0	712.63	699.36	0	713.33	716.74	719.86	704.78	690.02	703.3	714.13	716.12
3.4516e+13	693.22	722.08	0	701.26	709.14	727.42	722.64	709.93	728.95	698.43	0	703.86	716.57	727.87	695.54	0	711.55	0	734.53	709.89	692.25	716.57	0	0	701.59	723.19	708.27	730.29	712.47	732.5	0	0	725.74	721.21	0	0	710.34	0	702.61	698.56	0	713.15	717.41	711.6	705.06	0	703.67	704.29	713.69
3.4574e+13	0	716.55	0	700.75	708.19	724.03	721.46	709.45	725.51	0	0	703.19	713.52	726.56	0	0	711.03	0	730.89	703.84	0	713.52	0	0	700.77	722.63	707.77	726.8	711.97	727.06	0	0	720.46	715.7	0	0	706.11	0	694.98	697.83	0	712.92	716.91	706.18	704.56	0	702.79	697.28	710.71
3.4632e+13	0	712.4	0	699.77	706.71	721.02	719.8	708.41	722.48	0	0	702.53	710.67	724.8	0	0	710.55	0	727.75	698.57	0	710.67	0	0	699.42	721.47	707.26	723.75	711.5	723.01	0	0	716.45	711.54	0	0	702.43	0	0	697.12	0	712.38	715.82	701.67	703.55	0	701.4	0	707.87
3.469e+13	697.44	758.35	690.03	701.65	707.25	726.75	719.41	709.5	728.49	724.81	0	705.22	714.67	724.16	699.79	0	712.89	709.17	734.9	745.4	0	714.67	720.77	703.73	700.61	721.55	709.72	730.02	713.8	763.32	690.03	709.17	754.98	757.29	0	689.76	717.8	0	738.57	700.16	0	714.18	716.31	738.24	705.07	690.85	702.42	740.35	711.49
3.4749e+13	698.04	730.03	0	701.28	708.9	730.56	722.44	709.65	732.18	706.03	0	704.59	719.09	727.76	699.94	0	712.22	0	738.09	718.06	693.34	719.09	0	0	701.47	722.65	708.95	733.6	713.13	740.16	0	0	733.09	729.13	0	0	715.09	0	711.24	699.39	0	713.38	716.97	718.73	704.93	690.05	703.53	712.72	716.05
3.4807e+13	692.63	721.43	0	701.33	709.18	727.1	722.64	710.01	728.62	697.79	0	703.93	716.32	727.86	695.07	0	711.6	0	734.17	709.18	692.02	716.32	0	0	701.63	723.26	708.32	729.96	712.52	731.86	0	0	725.13	720.56	0	0	709.89	0	701.84	698.6	0	713.24	717.49	710.97	705.14	0	703.71	703.52	713.45
3.4865e+13	0	716.11	0	700.75	708.13	723.75	721.37	709.45	725.22	0	0	703.25	713.28	726.46	0	0	711.09	0	730.59	703.31	0	713.28	0	0	700.72	722.61	707.83	726.51	712.03	726.62	0	0	720.03	715.26	0	0	705.75	0	694.15	697.88	0	712.97	716.9	705.72	704.57	0	702.75	696.61	710.46
3.4923e+13	0	712.05	0	699.73	706.62	720.78	719.68	708.37	722.23	0	0	702.6	710.44	724.68	0	0	710.6	0	727.5	698.08	0	710.44	0	0	699.33	721.4	707.3	723.5	711.56	722.68	0	0	716.12	711.19	0	0	702.1	0	0	697.17	0	712.4	715.77	701.25	703.51	0	701.31	0	707.64
3.4981e+13	698.67	751.37	0	701.59	707.35	728.89	719.71	709.45	730.66	720.72	0	705.28	716.54	724.56	701.07	0	712.93	701.27	737.15	738.85	0	716.54	714.48	700.79	700.63	721.56	709.74	732.21	713.83	758.25	0	701.27	750.26	750.35	0	0	719.02	0	732.23	700.2	0	714.15	716.3	734.31	705.01	690.88	702.46	733.89	713.28
3.5039e+13	697.41	728.81	0	701.4	709.13	730.3	722.69	709.82	731.9	704.8	0	704.65	718.94	728	699.36	0	712.25	0	737.75	716.88	693.41	718.94	0	0	701.66	722.89	708.97	733.31	713.16	739.03	0	0	732.01	727.92	0	0	714.56	0	709.95	699.42	0	713.44	717.18	717.75	705.08	690.08	703.73	711.48	715.93
3.5097e+13	691.58	720.8	0	701.39	709.19	726.78	722.62	710.08	728.3	696.85	0	703.98	716.05	727.83	694.37	0	711.65	0	733.82	708.53	691.67	716.05	0	0	701.66	723.32	708.36	729.62	712.57	731.25	0	0	724.54	719.94	0	0	709.49	0	701.01	698.63	0	713.32	717.56	710.41	705.21	0	703.74	702.74	713.2
3.5155e+13	0	715.67	0	700.75	708.07	723.47	721.28	709.44	724.94	0	0	703.31	713.03	726.35	0	0	711.15	0	730.29	702.79	0	713.03	0	0	700.68	722.58	707.88	726.23	712.09	726.2	0	0	719.62	714.82	0	0	705.42	0	693.14	697.92	0	713.02	716.88	705.29	704.56	0	702.7	695.79	710.22
3.5213e+13	0	711.7	0	699.7	706.52	720.54	719.57	708.32	721.99	0	0	702.66	710.22	724.55	0	0	710.66	0	727.25	697.57	0	710.22	0	0	699.25	721.34	707.35	723.26	711.61	722.35	0	0	715.8	710.84	0	0	701.78	0	0	697.21	0	712.41	715.71	700.84	703.47	0	701.23	0	707.42
3.5272e+13	699.45	746.47	0	701.55	707.55	730.28	720.13	709.45	732.04	717.68	0	705.34	717.91	725.1	701.84	0	712.96	694.53	738.49	733.64	690.47	717.91	709.81	698.14	700.73	721.65	709.76	733.59	713.87	754.45	0	694.53	746.7	745.49	0	0	718.73	0	727.3	700.22	0	714.12	716.34	730.59	704.99	690.92	702.6	728.67	714.62
3.533e+13	696.85	727.72	0	701.52	709.32	730.01	722.88	709.99	731.6	703.75	0	704.7	718.75	728.2	698.81	0	712.28	0	737.4	715.47	693.35	718.75	0	0	701.78	723.1	708.99	732.99	713.19	737.99	0	0	731.02	726.83	0	0	713.69	0	708.57	699.44	0	713.51	717.37	716.48	705.22	690.11	703.88	710.03	715.74
3.5388e+13	690.52	720.21	0	701.42	709.18	726.47	722.59	710.13	727.98	695.9	0	704.04	715.76	727.77	693.64	0	711.69	0	733.47	707.66	691.24	715.76	0	0	701.6	723.36	708.41	729.3	712.62	730.66	0	0	723.97	719.34	0	0	708.84	0	700.05	698.66	0	713.39	717.6	709.61	705.25	0	703.7	701.77	712.88
3.5446e+13	0	715.25	0	700.71	707.98	723.2	721.17	709.42	724.67	0	0	703.37	712.75	726.24	0	0	711.2	0	730	702.07	0	712.75	0	0	700.55	722.54	707.93	725.95	712.15	725.79	0	0	719.22	714.4	0	0	704.89	0	691.76	697.96	0	713.06	716.85	704.66	704.53	0	702.57	694.69	709.91
3.5504e+13	0	711.36	0	699.61	706.4	720.31	719.45	708.26	721.75	0	0	702.72	709.96	724.42	0	0	710.7	0	727	696.84	0	709.96	0	0	699.08	721.26	707.38	723.02	711.66	722.03	0	0	715.47	710.5	0	0	701.29	0	0	697.24	0	712.42	715.65	700.25	703.4	0	701.07	0	707.13
3.5562e+13	699.74	742.76	0	701.5	707.79	731.1	720.62	709.49	732.85	715.23	0	705.39	718.77	725.69	702.11	0	712.99	0	739.22	730.39	691.13	718.77	706.11	695.77	700.79	721.81	709.77	734.38	713.89	751.44	0	0	743.86	741.8	0	0	718.92	0	723.81	700.25	0	714.09	716.44	728.51	704.98	690.94	702.71	725.34	715.47
3.562e+13	696.28	726.7	0	701.57	709.44	729.7	723.04	710.12	731.28	702.79	0	704.75	718.49	728.34	698.29	0	712.31	0	737.03	714.59	693.29	718.49	0	0	701.85	723.29	709.01	732.66	713.22	737.03	0	0	730.1	725.82	0	0	713.3	0	707.59	699.46	0	713.58	717.55	715.76	705.32	690.12	703.96	709.12	715.5
3.5678e+13	0	719.63	0	701.41	709.13	726.15	722.54	710.15	727.66	694.94	0	704.09	715.46	727.71	692.88	0	711.74	0	733.13	707.12	690.88	715.46	0	0	701.57	723.38	708.45	728.97	712.67	730.1	0	0	723.43	718.76	0	0	708.52	0	699.38	698.69	0	713.46	717.64	709.15	705.25	0	703.65	701.15	712.59
3.5736e+13	0	714.83	0	700.66	707.86	722.93	721.06	709.37	724.39	0	0	703.42	712.47	726.11	0	0	711.25	0	729.71	701.61	0	712.47	0	0	700.46	722.49	707.97	725.67	712.2	725.39	0	0	718.82	713.98	0	0	704.6	0	690.71	697.98	0	713.09	716.81	704.28	704.48	0	702.48	693.92	709.65
3.5795e+13	0	711.01	0	699.53	706.27	720.07	719.32	708.18	721.51	0	0	702.77	709.71	724.29	0	0	710.75	0	726.75	696.34	0	709.71	0	0	698.97	721.19	707.42	722.78	711.7	721.72	0	0	715.15	710.14	0	0	700.99	0	0	697.27	0	712.42	715.57	699.86	703.32	0	700.95	0	706.89
3.5853e+13	699.86	739.8	0	701.5	708.08	731.54	721.13	709.56	733.26	713.2	0	705.44	719.34	726.28	702.05	0	713.01	0	739.54	727.16	691.78	719.34	703.03	693.56	700.98	722.02	709.77	734.77	713.92	748.96	0	0	741.51	738.86	0	0	718.08	0	720.68	700.26	0	714.06	716.58	725.96	705.01	690.95	702.93	722.05	716.07
3.5911e+13	695.75	725.76	0	701.65	709.54	729.37	723.15	710.24	730.94	701.87	0	704.8	718.22	728.44	697.77	0	712.33	0	736.66	713.4	693.15	718.22	0	0	701.92	723.45	709.03	732.31	713.25	736.13	0	0	729.23	724.87	0	0	712.54	0	706.4	699.47	0	713.64	717.7	714.69	705.41	690.13	704.04	707.9	715.24
3.5969e+13	0	719.06	0	701.4	709.07	725.84	722.47	710.16	727.33	693.75	0	704.13	715.16	727.63	691.88	0	711.78	0	732.79	706.35	690.4	715.16	0	0	701.49	723.39	708.49	728.65	712.71	729.56	0	0	722.9	718.2	0	0	707.94	0	698.48	698.71	0	713.52	717.65	708.44	705.25	0	703.57	700.26	712.28
3.6027e+13	0	714.41	0	700.59	707.74	722.65	720.95	709.32	724.11	0	0	703.47	712.19	725.99	0	0	711.3	0	729.43	700.94	0	712.19	0	0	700.31	722.43	708.01	725.39	712.24	725	0	0	718.42	713.56	0	0	704.11	0	0	698.01	0	713.11	716.76	703.69	704.42	0	702.34	692.83	709.34
3.6085e+13	0	710.67	0	699.43	706.12	719.82	719.19	708.1	721.27	0	0	702.82	709.44	724.15	0	0	710.79	0	726.51	695.54	0	709.44	0	0	698.78	721.1	707.44	722.53	711.74	721.41	0	0	714.82	709.79	0	0	700.52	0	0	697.29	0	712.41	715.49	699.27	703.23	0	700.79	0	706.6
3.6143e+13	699.66	737.36	0	701.5	708.35	731.72	721.61	709.66	733.41	711.43	0	705.48	719.62	726.83	701.76	0	713.03	0	739.61	725.1	692.31	719.62	700.33	691.03	701.12	722.26	709.77	734.9	713.94	746.87	0	0	739.5	736.43	0	0	717.89	0	718.38	700.27	0	714.05	716.76	724.52	705.05	690.95	703.11	719.89	716.38
3.6201e+13	695.18	724.88	0	701.68	709.6	729.03	723.22	710.34	730.59	701.01	0	704.84	717.93	728.51	697.26	0	712.36	0	736.28	712.65	693.03	717.93	0	0	701.97	723.59	709.05	731.96	713.28	735.3	0	0	728.42	724	0	0	712.18	0	705.53	699.47	0	713.71	717.82	714.08	705.48	690.12	704.08	707.11	714.97
3.6259e+13	0	718.52	0	701.38	708.99	725.52	722.39	710.15	727.01	692.24	0	704.17	714.86	727.54	690.82	0	711.82	0	732.45	705.86	689.97	714.86	0	0	701.44	723.39	708.53	728.32	712.75	729.04	0	0	722.38	717.66	0	0	707.64	0	697.82	698.72	0	713.56	717.65	708.02	705.23	0	703.51	699.66	711.99
3.6318e+13	0	714	0	700.52	707.62	722.37	720.82	709.25	723.84	0	0	703.51	711.92	725.86	0	0	711.34	0	729.14	700.49	0	711.92	0	0	700.23	722.37	708.04	725.11	712.29	724.62	0	0	718.03	713.15	0	0	703.83	0	0	698.02	0	713.12	716.69	703.33	704.34	0	702.24	691.86	709.09
3.6376e+13	0	876.22	690.82	702.54	708.08	719.05	720.12	710.44	720.43	727.7	798.33	706.14	709.25	724.76	0	798.33	713.68	830.75	725.48	868.39	0	709.25	846.65	707.53	701.47	722.52	710.52	721.65	714.59	772.15	690.82	830.75	761.73	875.54	805.11	694.71	701.67	798.33	861.77	701.01	690.04	715.04	717.28	736.25	705.98	691.78	703.27	864.39	706.62
3.6434e+13	699.39	735.29	0	701.56	708.65	731.71	722.05	709.78	733.39	709.88	0	705.52	719.77	727.32	701.38	0	713.04	0	739.51	722.79	692.73	719.77	697.65	0	701.34	722.53	709.77	734.86	713.95	745.06	0	0	737.77	734.37	0	0	716.95	0	716.15	700.26	0	714.04	716.96	722.58	705.14	690.94	703.36	717.55	716.57
3.6492e+13	694.63	724.06	0	701.74	709.65	728.69	723.27	710.42	730.24	700.18	0	704.87	717.65	728.54	696.74	0	712.38	0	735.89	711.61	692.83	717.65	0	0	701.99	723.7	709.07	731.6	713.3	734.51	0	0	727.65	723.18	0	0	711.48	0	704.48	699.47	0	713.77	717.92	713.13	705.55	690.11	704.12	706.04	714.68
3.655e+13	0	718	0	701.35	708.91	725.2	722.3	710.13	726.69	690.56	0	704.21	714.56	727.44	0	0	711.86	0	732.12	705.14	0	714.56	0	0	701.34	723.37	708.56	728	712.79	728.53	0	0	721.88	717.13	0	0	707.1	0	696.92	698.72	0	713.6	717.63	707.36	705.21	0	703.42	698.83	711.68
3.6608e+13	0	713.6	0	700.44	707.49	722.1	720.69	709.18	723.56	0	0	703.55	711.64	725.72	0	0	711.38	0	728.86	699.85	0	711.64	0	0	700.07	722.29	708.06	724.84	712.32	724.24	0	0	717.65	712.75	0	0	703.37	0	0	698.03	0	713.13	716.62	702.77	704.27	0	702.09	690.67	708.79
3.6666e+13	691.93	797.85	690.71	702.38	707.88	720.89	719.94	710.3	722.4	736.07	722.49	706.17	710.38	724.59	692.8	722.49	713.7	742.97	727.91	781.44	0	710.38	754.07	710.74	701.23	722.38	710.52	723.72	714.61	781.34	690.71	742.97	771.8	796.45	727.98	696.3	709.09	722.49	772.38	701.01	0	714.98	717.14	749.87	705.83	691.77	703.04	775.37	707.57
3.6724e+13	698.97	733.5	0	701.59	708.91	731.59	722.43	709.91	733.25	708.46	0	705.56	719.76	727.74	700.91	0	713.05	0	739.31	721.33	693.04	719.76	694.92	0	701.5	722.79	709.76	734.71	713.96	743.47	0	0	736.23	732.58	0	0	716.66	0	714.48	700.25	0	714.04	717.17	721.51	705.22	690.93	703.54	716.01	716.59
3.6782e+13	694.03	723.29	0	701.76	709.66	728.34	723.28	710.48	729.88	699.39	0	704.91	717.34	728.55	696.23	0	712.4	0	735.51	710.97	692.65	717.34	0	0	702.02	723.79	709.08	731.24	713.32	733.76	0	0	726.93	722.4	0	0	711.15	0	703.69	699.46	0	713.83	718	712.6	705.59	690.09	704.14	705.34	714.41
3.684e+13	0	717.49	0	701.31	708.81	724.88	722.19	710.09	726.38	0	0	704.24	714.26	727.32	0	0	711.89	0	731.79	704.69	0	714.26	0	0	701.29	723.34	708.58	727.68	712.82	728.05	0	0	721.4	716.62	0	0	706.82	0	696.22	698.72	0	713.63	717.6	706.98	705.17	0	703.35	698.25	711.41
3.6899e+13	0	713.21	0	700.38	707.36	721.82	720.55	709.09	723.29	0	0	703.58	711.37	725.57	0	0	711.41	0	728.59	699.42	0	711.37	0	0	699.99	722.21	708.08	724.56	712.36	723.87	0	0	717.27	712.35	0	0	703.1	0	0	698.03	0	713.12	716.54	702.42	704.19	0	701.99	0	708.54
3.6957e+13	694.52	771.59	690.65	702.26	707.75	724.1	719.86	710.16	725.75	730.39	697.53	706.2	712.62	724.55	696.74	697.53	713.72	721.19	731.84	756.81	0	712.62	732.01	707.54	701.1	722.25	710.52	727.21	714.62	771.88	690.65	721.19	762.93	770.4	704.21	693.6	714.56	697.53	749.78	701.01	0	714.92	717	743.57	705.7	691.75	702.91	751.57	709.6
3.7015e+13	698.48	731.94	0	701.68	709.16	731.39	722.76	710.05	733.03	707.15	0	705.58	719.69	728.09	700.39	0	713.05	0	739.03	719.54	693.21	719.69	691.92	0	701.7	723.04	709.74	734.47	713.96	742.05	0	0	734.87	731.02	0	0	715.75	0	712.7	700.24	0	714.04	717.37	719.94	705.33	690.91	703.77	714.15	716.56
3.7073e+13	693.37	722.56	0	701.8	709.68	727.99	723.27	710.53	729.53	698.56	0	704.93	717.04	728.52	695.66	0	712.42	0	735.13	710.04	692.36	717.04	0	0	702.02	723.86	709.09	730.87	713.34	733.06	0	0	726.25	721.68	0	0	710.5	0	702.68	699.45	0	713.88	718.06	711.74	705.64	690.06	704.14	704.33	714.11
3.7131e+13	0	717	0	701.28	708.72	724.57	722.08	710.06	726.06	0	0	704.26	713.97	727.2	0	0	711.92	0	731.47	704	0	713.97	0	0	701.18	723.3	708.6	727.36	712.85	727.57	0	0	720.93	716.14	0	0	706.3	0	695.12	698.72	0	713.65	717.56	706.35	705.13	0	703.24	697.39	711.1
3.7189e+13	0	712.82	0	700.29	707.22	721.55	720.4	709.01	723.01	0	0	703.61	711.1	725.43	0	0	711.43	0	728.31	698.78	0	711.1	0	0	699.82	722.12	708.09	724.29	712.38	723.51	0	0	716.91	711.96	0	0	702.64	0	0	698.02	0	713.11	716.46	701.87	704.11	0	701.84	0	708.25
3.7247e+13	697.18	759.63	690.52	702.11	707.69	727.1	719.94	710.04	728.85	725.07	0	706.23	714.92	724.71	699.42	0	713.73	710.14	735.28	745.76	0	714.92	721.6	704.15	700.95	722.15	710.5	730.39	714.63	764.45	690.52	710.14	756.01	758.55	0	690.24	717.32	0	739.23	700.99	0	714.86	716.89	738.13	705.56	691.74	702.79	740.73	711.69
3.7305e+13	698.01	730.54	0	701.73	709.36	731.13	723.02	710.19	732.76	706	0	705.61	719.52	728.37	699.93	0	713.05	0	738.7	718.08	693.36	719.52	0	0	701.8	723.27	709.73	734.19	713.97	740.76	0	0	733.63	729.64	0	0	715.05	0	711.23	700.22	0	714.06	717.56	718.71	705.42	690.88	703.9	712.67	716.41
3.7363e+13	692.65	721.87	0	701.79	709.64	727.63	723.23	710.57	729.17	697.77	0	704.95	716.72	728.48	695.08	0	712.44	0	734.75	709.23	692.05	716.72	0	0	701.95	723.9	709.1	730.51	713.36	732.38	0	0	725.6	720.99	0	0	709.95	0	701.81	699.44	0	713.93	718.1	711.02	705.65	690.04	704.08	703.48	713.77
3.7422e+13	0	716.52	0	701.2	708.59	724.26	721.95	710	725.75	0	0	704.28	713.65	727.07	0	0	711.94	0	731.14	703.38	0	713.65	0	0	701.04	723.24	708.61	727.04	712.88	727.11	0	0	720.47	715.66	0	0	705.85	0	694.13	698.71	0	713.67	717.51	705.8	705.07	0	703.11	696.6	710.77
3.748e+13	0	712.44	0	700.17	707.06	721.28	720.25	708.92	722.74	0	0	703.63	710.81	725.27	0	0	711.45	0	728.03	698.19	0	710.81	0	0	699.65	722.03	708.1	724.01	712.41	723.16	0	0	716.54	711.58	0	0	702.23	0	0	698.01	0	713.09	716.37	701.36	704	0	701.67	0	707.94
3.7538e+13	698.61	752.31	690.38	701.96	707.72	729.29	720.2	709.94	731.07	721.04	0	706.25	716.77	725.08	700.99	0	713.73	702.03	737.61	739.45	0	716.77	715.01	701.1	700.88	722.13	710.48	732.64	714.64	759.19	690.38	702.03	751.1	751.28	0	0	719.08	0	732.74	700.98	0	714.79	716.84	734.73	705.44	691.71	702.75	734.42	713.44
3.7596e+13	697.49	729.28	0	701.78	709.52	730.83	723.24	710.31	732.45	704.92	0	705.62	719.31	728.59	699.44	0	713.05	0	738.34	717.09	693.46	719.31	0	0	701.93	723.48	709.71	733.86	713.96	739.6	0	0	732.5	728.38	0	0	714.74	0	710.09	700.19	0	714.08	717.74	717.95	705.51	690.85	704.03	711.63	716.23
3.7654e+13	691.72	721.2	0	701.78	709.6	727.28	723.18	710.58	728.81	696.97	0	704.96	716.4	728.42	694.48	0	712.45	0	734.37	708.7	691.77	716.4	0	0	701.95	723.93	709.11	730.15	713.38	731.74	0	0	724.97	720.32	0	0	709.66	0	701.13	699.42	0	713.97	718.13	710.58	705.65	690	704.06	702.86	713.49
3.7712e+13	0	716.05	0	701.14	708.47	723.95	721.82	709.94	725.43	0	0	704.3	713.36	726.93	0	0	711.96	0	730.82	702.96	0	713.36	0	0	700.98	723.18	708.63	726.73	712.9	726.67	0	0	720.02	715.19	0	0	705.59	0	693.32	698.69	0	713.68	717.45	705.46	705	0	703.02	695.96	710.51
3.777e+13	0	712.06	0	700.09	706.92	721.01	720.1	708.81	722.47	0	0	703.65	710.54	725.12	0	0	711.47	0	727.76	697.76	0	710.54	0	0	699.56	721.93	708.1	723.74	712.42	722.81	0	0	716.18	711.2	0	0	701.97	0	0	698	0	713.07	716.27	701.03	703.9	0	701.56	0	707.7
3.7828e+13	699.36	747.22	690.3	701.9	707.89	730.7	720.59	709.89	732.48	717.95	0	706.27	718.15	725.59	701.79	0	713.72	695.13	738.99	734.21	690.44	718.15	710.24	698.41	700.98	722.18	710.46	734.04	714.63	755.25	690.3	695.13	747.4	746.22	0	0	718.96	0	727.77	700.95	0	714.72	716.84	731.05	705.38	691.67	702.87	729.19	714.82
3.7886e+13	696.95	728.14	0	701.87	709.68	730.5	723.4	710.43	732.11	703.88	0	705.64	719.09	728.76	698.91	0	713.04	0	737.95	715.75	693.42	719.09	0	0	702.06	723.67	709.69	733.51	713.96	738.52	0	0	731.47	727.24	0	0	713.95	0	708.76	700.16	0	714.11	717.9	716.75	705.61	690.81	704.18	710.25	716.04
3.7945e+13	690.71	720.58	0	701.79	709.56	726.93	723.11	710.59	728.46	696.07	0	704.97	716.1	728.34	693.79	0	712.46	0	734	707.9	691.37	716.1	0	0	701.91	723.94	709.11	729.79	713.39	731.13	0	0	724.37	719.7	0	0	709.08	0	700.23	699.39	0	714	718.14	709.84	705.66	0	704.02	701.96	713.19
3.8003e+13	0	715.6	0	701.09	708.35	723.64	721.68	709.87	725.13	0	0	704.31	713.08	726.78	0	0	711.98	0	730.5	702.31	0	713.08	0	0	700.86	723.11	708.63	726.42	712.92	726.23	0	0	719.59	714.74	0	0	705.12	0	692.07	698.67	0	713.67	717.38	704.88	704.94	0	702.9	694.94	710.21
3.8061e+13	0	711.7	0	699.99	706.77	720.74	719.95	708.71	722.2	0	0	703.66	710.28	724.96	0	0	711.48	0	727.49	697.11	0	710.28	0	0	699.39	721.82	708.09	723.47	712.44	722.46	0	0	715.83	710.83	0	0	701.53	0	0	697.98	0	713.03	716.16	700.49	703.81	0	701.4	0	707.42
3.8119e+13	699.74	743.39	690.16	701.83	708.11	731.52	721.06	709.89	733.29	715.43	0	706.28	719.05	726.16	702.06	0	713.71	0	739.72	730.47	691.05	719.05	706.46	696.01	701.06	722.31	710.42	734.84	714.63	752.14	690.16	0	744.46	742.42	0	0	718.7	0	723.97	700.92	0	714.65	716.9	728.43	705.35	691.64	702.99	725.37	715.71
3.8177e+13	696.37	727.1	0	701.92	709.79	730.16	723.52	710.54	731.75	702.88	0	705.64	718.82	728.87	698.35	0	713.03	0	737.56	714.63	693.31	718.82	0	0	702.11	723.83	709.67	733.15	713.95	737.52	0	0	730.51	726.2	0	0	713.31	0	707.59	700.13	0	714.14	718.03	715.78	705.69	690.77	704.25	709.09	715.78
3.8235e+13	0	719.97	0	701.76	709.48	726.59	723.03	710.58	728.1	695.06	0	704.98	715.77	728.24	692.99	0	712.47	0	733.63	707.19	690.93	715.77	0	0	701.82	723.93	709.11	729.43	713.4	730.54	0	0	723.8	719.1	0	0	708.58	0	699.4	699.37	0	714.03	718.13	709.2	705.64	0	703.93	701.15	712.86
3.8293e+13	0	715.16	0	701	708.21	723.34	721.54	709.8	724.82	0	0	704.32	712.77	726.63	0	0	711.99	0	730.19	701.7	0	712.77	0	0	700.71	723.03	708.63	726.11	712.93	725.81	0	0	719.17	714.29	0	0	704.69	0	690.79	698.65	0	713.67	717.3	704.36	704.86	0	702.76	693.97	709.9
3.8351e+13	0	711.33	0	699.87	706.61	720.47	719.79	708.61	721.93	0	0	703.67	709.99	724.79	0	0	711.48	0	727.22	696.47	0	709.99	0	0	699.21	721.71	708.08	723.2	712.44	722.12	0	0	715.48	710.45	0	0	701.11	0	0	697.96	0	712.99	716.06	699.97	703.69	0	701.23	0	707.13
3.8409e+13	699.81	740.35	690.01	701.79	708.36	731.95	721.54	709.93	733.69	713.35	0	706.28	719.59	726.74	702.03	0	713.7	0	740.04	727.5	691.73	719.59	703.31	693.76	701.17	722.49	710.39	735.22	714.61	749.59	690.01	0	742.04	739.39	0	0	718.24	0	720.97	700.89	0	714.59	717.02	726.24	705.34	691.6	703.14	722.35	716.27
3.8468e+13	695.8	726.13	0	701.94	709.85	729.8	723.61	710.63	731.38	701.96	0	705.64	718.52	728.95	697.83	0	713.02	0	737.15	713.59	693.19	718.52	0	0	702.14	723.96	709.65	732.77	713.94	736.6	0	0	729.62	725.23	0	0	712.71	0	706.54	700.09	0	714.17	718.15	714.87	705.75	690.73	704.29	708.04	715.49
3.8526e+13	0	719.39	0	701.71	709.39	726.24	722.93	710.55	727.75	693.92	0	704.98	715.44	728.13	692.01	0	712.47	0	733.26	706.52	690.49	715.44	0	0	701.72	723.91	709.11	729.08	713.4	729.97	0	0	723.24	718.51	0	0	708.1	0	698.61	699.34	0	714.05	718.11	708.6	705.6	0	703.83	700.39	712.52
3.8584e+13	0	714.72	0	700.9	708.06	723.04	721.39	709.71	724.52	0	0	704.32	712.46	726.48	0	0	711.99	0	729.88	701.11	0	712.46	0	0	700.55	722.94	708.63	725.81	712.94	725.39	0	0	718.75	713.85	0	0	704.28	0	0	698.63	0	713.65	717.22	703.86	704.76	0	702.6	693.04	709.58
3.8642e+13	0	710.96	0	699.74	706.44	720.2	719.62	708.49	721.66	0	0	703.67	709.71	724.63	0	0	711.48	0	726.95	695.77	0	709.71	0	0	699.03	721.6	708.06	722.94	712.44	721.79	0	0	715.14	710.08	0	0	700.69	0	0	697.93	0	712.95	715.94	699.45	703.57	0	701.05	0	706.83
3.87e+13	699.75	737.84	0	701.77	708.62	732.11	722	710	733.83	711.61	0	706.28	719.88	727.27	701.83	0	713.68	0	740.09	725.07	692.3	719.88	700.56	691.25	701.31	722.71	710.35	735.34	714.59	747.44	0	0	739.98	736.9	0	0	717.67	0	718.46	700.85	0	714.54	717.17	724.39	705.35	691.55	703.32	719.85	716.59
3.8758e+13	695.27	725.22	0	701.96	709.89	729.43	723.65	710.7	731.01	701.11	0	705.64	718.2	728.98	697.33	0	713.01	0	736.75	712.64	693.05	718.2	0	0	702.15	724.07	709.63	732.39	713.93	735.73	0	0	728.78	724.33	0	0	712.14	0	705.54	700.05	0	714.21	718.25	714.04	705.79	690.68	704.3	707.06	715.18
3.8816e+13	0	718.83	0	701.65	709.28	725.9	722.82	710.51	727.41	692.42	0	704.97	715.11	728.01	690.94	0	712.47	0	732.9	705.88	690.02	715.11	0	0	701.62	723.87	709.11	728.73	713.41	729.43	0	0	722.7	717.95	0	0	707.65	0	697.83	699.31	0	714.07	718.08	708.02	705.55	0	703.72	699.65	712.19
3.8874e+13	0	714.29	0	700.79	707.9	722.74	721.24	709.61	724.21	0	0	704.32	712.16	726.32	0	0	712	0	729.57	700.53	0	712.16	0	0	700.4	722.84	708.62	725.5	712.95	724.99	0	0	718.34	713.42	0	0	703.88	0	0	698.6	0	713.63	717.12	703.37	704.65	0	702.44	691.92	709.27
3.8932e+13	0	886.63	691.06	702.77	708.33	719.3	720.5	710.77	720.7	725.04	816.84	706.89	709.42	725.19	0	816.84	714.3	846.7	725.77	880.09	0	709.42	861.19	706.07	701.62	722.96	711.07	721.92	715.21	768.68	691.06	846.7	758.2	886.07	822.97	693.65	701.16	816.84	874.4	701.56	690.19	715.51	717.67	732.78	706.26	692.35	703.45	876.67	706.74
3.899e+13	699.43	735.72	0	701.77	708.88	732.09	722.42	710.09	733.79	710.02	0	706.28	719.99	727.74	701.42	0	713.66	0	739.97	723.01	692.71	719.99	697.88	0	701.47	722.95	710.31	735.28	714.57	745.58	0	0	738.2	734.79	0	0	717.06	0	716.33	700.81	0	714.5	717.34	722.77	705.4	691.49	703.51	717.73	716.73
3.9049e+13	694.68	724.37	0	701.97	709.9	729.06	723.67	710.75	730.63	700.26	0	705.63	717.88	728.99	696.79	0	713	0	736.34	711.75	692.86	717.88	0	0	702.15	724.15	709.61	732	713.92	734.91	0	0	727.99	723.48	0	0	711.59	0	704.58	700.01	0	714.24	718.32	713.25	705.82	690.62	704.3	706.13	714.87
3.9107e+13	0	718.28	0	701.58	709.16	725.55	722.69	710.46	727.06	690.72	0	704.97	714.78	727.88	0	0	712.47	0	732.54	705.26	0	714.78	0	0	701.51	723.82	709.1	728.38	713.41	728.9	0	0	722.18	717.4	0	0	707.2	0	697.01	699.27	0	714.07	718.03	707.47	705.49	0	703.61	698.92	711.87
3.9165e+13	0	713.87	0	700.68	707.74	722.44	721.07	709.5	723.91	0	0	704.31	711.85	726.15	0	0	712	0	729.27	699.97	0	711.85	0	0	700.25	722.74	708.6	725.2	712.95	724.59	0	0	717.93	713	0	0	703.48	0	0	698.56	0	713.6	717.02	702.88	704.55	0	702.29	690.8	708.97
3.9223e+13	691.67	802.38	690.93	702.6	708.11	720.95	720.3	710.6	722.45	736.41	725.61	706.88	710.4	724.99	692.4	725.61	714.29	746.21	727.97	784.9	0	710.4	757.56	710.85	701.39	722.79	711.03	723.78	715.2	782.43	690.93	746.21	772.77	800.96	731.08	696.34	708.32	725.61	776.06	701.52	690	715.42	717.5	749.22	706.09	692.3	703.22	778.71	707.58
3.9281e+13	699.01	733.89	0	701.8	709.12	731.95	722.78	710.19	733.63	708.58	0	706.27	719.97	728.14	700.96	0	713.63	0	739.74	721.22	693.01	719.97	695.13	0	701.62	723.19	710.26	735.1	714.54	743.94	0	0	736.62	732.96	0	0	716.42	0	714.47	700.75	0	714.47	717.52	721.33	705.46	691.42	703.69	715.89	716.75
3.9339e+13	694.06	723.57	0	701.97	709.89	728.68	723.65	710.78	730.25	699.43	0	705.62	717.55	728.97	696.25	0	712.98	0	735.93	710.9	692.63	717.55	0	0	702.13	724.21	709.58	731.61	713.91	734.14	0	0	727.24	722.68	0	0	711.05	0	703.65	699.96	0	714.26	718.37	712.51	705.84	690.55	704.28	705.25	714.55
3.9397e+13	0	717.75	0	701.51	709.04	725.21	722.56	710.4	726.72	0	0	704.95	714.46	727.74	0	0	712.47	0	732.18	704.66	0	714.46	0	0	701.4	723.76	709.09	728.03	713.41	728.39	0	0	721.67	716.87	0	0	706.77	0	696.18	699.23	0	714.07	717.97	706.93	705.42	0	703.49	698.19	711.54
3.9455e+13	0	713.45	0	700.57	707.58	722.14	720.91	709.39	723.61	0	0	704.3	711.55	725.98	0	0	711.99	0	728.96	699.41	0	711.55	0	0	700.09	722.63	708.59	724.9	712.94	724.2	0	0	717.53	712.58	0	0	703.09	0	0	698.52	0	713.56	716.91	702.4	704.43	0	702.13	0	708.67
3.9513e+13	694.67	773.38	690.8	702.42	707.93	724.11	720.18	710.42	725.77	730.89	699.38	706.87	712.56	724.9	696.46	699.38	714.26	722.43	731.88	758.12	0	712.56	733.23	707.75	701.19	722.63	710.99	727.24	715.18	773.09	690.8	722.43	763.98	772.16	705.72	693.73	714.11	699.38	750.99	701.47	0	715.33	717.34	744.04	705.91	692.24	703.02	752.79	709.5
3.9572e+13	698.53	732.28	0	701.83	709.33	731.72	723.08	710.3	733.38	707.27	0	706.25	719.86	728.46	700.45	0	713.6	0	739.44	719.64	693.2	719.86	692.08	0	701.76	723.42	710.21	734.84	714.51	742.48	0	0	735.21	731.35	0	0	715.78	0	712.82	700.7	0	714.44	717.69	720.03	705.52	691.36	703.85	714.25	716.67
3.963e+13	693.41	722.82	0	701.96	709.86	728.3	723.61	710.8	729.86	698.62	0	705.6	717.22	728.92	695.7	0	712.96	0	735.52	710.1	692.37	717.22	0	0	702.1	724.25	709.56	731.22	713.89	733.41	0	0	726.52	721.93	0	0	710.54	0	702.74	699.9	0	714.28	718.4	711.8	705.84	690.49	704.25	704.39	714.23
3.9688e+13	0	717.23	0	701.44	708.9	724.87	722.42	710.32	726.38	0	0	704.93	714.13	727.59	0	0	712.46	0	731.83	704.06	0	714.13	0	0	701.28	723.69	709.07	727.69	713.4	727.89	0	0	721.18	716.35	0	0	706.35	0	695.2	699.18	0	714.06	717.9	706.4	705.34	0	703.36	697.44	711.22
3.9746e+13	0	713.04	0	700.45	707.41	721.84	720.74	709.27	723.31	0	0	704.28	711.26	725.8	0	0	711.98	0	728.66	698.84	0	711.26	0	0	699.93	722.51	708.56	724.6	712.94	723.81	0	0	717.14	712.17	0	0	702.7	0	0	698.47	0	713.51	716.8	701.92	704.31	0	701.96	0	708.37
3.9804e+13	696.95	760.69	690.67	702.25	707.84	727.16	720.22	710.27	728.93	725.45	0	706.86	714.87	725.02	699.18	0	714.24	710.82	735.41	746.57	0	714.87	722.25	704.32	701.04	722.51	710.94	730.48	715.15	765.37	690.67	710.82	756.79	759.58	689.56	690.35	717.18	0	739.96	701.42	0	715.23	717.2	738.58	705.75	692.19	702.89	741.48	711.62
3.9862e+13	698.01	730.84	0	701.87	709.51	731.43	723.33	710.41	733.08	706.07	0	706.24	719.68	728.72	699.94	0	713.56	0	739.08	718.23	693.33	719.68	0	0	701.88	723.62	710.16	734.53	714.48	741.16	0	0	733.94	729.92	0	0	715.14	0	711.35	700.64	0	714.43	717.86	718.84	705.6	691.29	704	712.79	716.53
3.992e+13	692.66	722.1	0	701.94	709.81	727.93	723.55	710.8	729.48	697.8	0	705.58	716.88	728.85	695.09	0	712.94	0	735.11	709.33	692.05	716.88	0	0	702.05	724.27	709.53	730.83	713.87	732.71	0	0	725.85	721.21	0	0	710.03	0	701.87	699.85	0	714.3	718.42	711.11	705.83	690.42	704.2	703.55	713.9
3.9978e+13	0	716.73	0	701.35	708.76	724.54	722.27	710.24	726.04	0	0	704.91	713.81	727.43	0	0	712.45	0	731.49	703.47	0	713.81	0	0	701.15	723.61	709.05	727.35	713.4	727.41	0	0	720.7	715.85	0	0	705.93	0	694.21	699.13	0	714.04	717.82	705.88	705.26	0	703.23	696.67	710.9
4.0036e+13	0	712.64	0	700.33	707.24	721.54	720.56	709.15	723.02	0	0	704.26	710.96	725.63	0	0	711.96	0	728.36	698.27	0	710.96	0	0	699.76	722.39	708.53	724.31	712.92	723.44	0	0	716.76	711.77	0	0	702.3	0	0	698.43	0	713.46	716.68	701.44	704.19	0	701.8	0	708.07
4.0095e+13	698.35	753.05	690.52	702.1	707.86	729.4	720.45	710.15	731.21	721.38	0	706.84	716.77	725.36	700.96	0	714.21	702.43	737.81	739.45	0	716.77	715.4	701.21	700.97	722.45	710.89	732.79	715.12	759.91	690.52	702.43	751.7	752	0	0	718.48	0	733.01	701.36	0	715.13	717.11	734.41	705.61	692.12	702.85	734.42	713.41
4.0153e+13	697.47	729.56	0	701.91	709.66	731.11	723.52	710.51	732.75	704.96	0	706.21	719.46	728.92	699.42	0	713.52	0	738.7	716.94	693.37	719.46	0	0	701.98	723.81	710.11	734.18	714.45	739.96	0	0	732.79	728.64	0	0	714.52	0	710.02	700.57	0	714.42	718.01	717.75	705.67	691.21	704.11	711.47	716.33
4.0211e+13	691.68	721.42	0	701.91	709.75	727.55	723.47	710.79	729.1	696.95	0	705.55	716.54	728.76	694.43	0	712.92	0	734.71	708.59	691.69	716.54	0	0	701.99	724.27	709.51	730.45	713.86	732.05	0	0	725.2	720.53	0	0	709.53	0	701.04	699.79	0	714.31	718.42	710.45	705.81	690.34	704.13	702.73	713.57
4.0269e+13	0	716.24	0	701.26	708.62	724.2	722.11	710.15	725.7	0	0	704.89	713.49	727.27	0	0	712.43	0	731.14	702.88	0	713.49	0	0	701.01	723.52	709.02	727.01	713.38	726.94	0	0	720.23	715.37	0	0	705.51	0	693.22	699.08	0	714.02	717.73	705.37	705.16	0	703.09	695.83	710.58
4.0327e+13	0	712.24	0	700.2	707.06	721.25	720.38	709.02	722.73	0	0	704.23	710.66	725.45	0	0	711.94	0	728.07	697.69	0	710.66	0	0	699.59	722.26	708.5	724.01	712.91	723.07	0	0	716.38	711.37	0	0	701.91	0	0	698.37	0	713.41	716.55	700.96	704.06	0	701.62	0	707.77
4.0385e+13	699.41	747.78	690.36	701.98	707.98	730.85	720.81	710.07	732.65	718.24	0	706.82	718.14	725.85	701.88	0	714.17	695.38	739.24	734.98	690.42	718.14	710.47	698.45	700.98	722.48	710.83	734.24	715.09	755.84	690.36	695.38	747.88	746.77	0	0	719.39	0	728.25	701.3	0	715.03	717.08	731.8	705.51	692.04	702.89	729.86	714.75
4.0443e+13	696.95	728.38	0	701.94	709.78	730.76	723.66	710.61	732.38	703.96	0	706.18	719.2	729.07	698.94	0	713.48	0	738.29	716.04	693.42	719.2	0	0	702.1	723.97	710.06	733.8	714.41	738.85	0	0	731.72	727.47	0	0	714.21	0	708.97	700.51	0	714.42	718.15	717.05	705.73	691.13	704.22	710.51	716.13
4.0501e+13	690.69	720.77	0	701.88	709.68	727.18	723.38	710.77	728.72	696.11	0	705.52	716.22	728.65	693.8	0	712.9	0	734.31	708.08	691.39	716.22	0	0	701.98	724.25	709.48	730.06	713.83	731.41	0	0	724.58	719.88	0	0	709.25	0	700.37	699.73	0	714.32	718.4	710.03	705.79	690.27	704.1	702.13	713.29
4.0559e+13	0	715.77	0	701.19	708.48	723.88	721.95	710.06	725.37	0	0	704.86	713.2	727.1	0	0	712.42	0	730.8	702.46	0	713.2	0	0	700.95	723.42	709	726.68	713.37	726.49	0	0	719.78	714.9	0	0	705.26	0	692.21	699.02	0	713.99	717.64	705.03	705.08	0	703	695.1	710.32
4.0618e+13	0	711.86	0	700.11	706.9	720.96	720.2	708.9	722.43	0	0	704.21	710.4	725.26	0	0	711.92	0	727.78	697.26	0	710.4	0	0	699.49	722.13	708.46	723.72	712.88	722.71	0	0	716.01	710.98	0	0	701.65	0	0	698.32	0	713.34	716.42	700.62	703.95	0	701.51	0	707.53
4.0676e+13	699.73	743.84	690.26	701.94	708.2	731.7	721.25	710.05	733.48	715.62	0	706.79	719.1	726.4	702.05	0	714.13	0	739.99	730.85	690.95	719.1	706.61	696	701.13	722.58	710.76	735.05	715.04	752.64	690.26	0	744.87	742.86	0	0	718.83	0	724.28	701.24	0	714.94	717.12	728.73	705.47	691.96	703.07	725.69	715.74
4.0734e+13	696.37	727.32	0	702.02	709.9	730.39	723.76	710.7	732	702.94	0	706.15	718.95	729.16	698.36	0	713.44	0	737.87	714.78	693.28	718.95	0	0	702.2	724.11	710	733.42	714.37	737.83	0	0	730.74	726.41	0	0	713.43	0	707.69	700.44	0	714.42	718.26	715.92	705.81	691.05	704.34	709.2	715.89
4.0792e+13	0	720.15	0	701.87	709.61	726.81	723.27	710.75	728.34	695.08	0	705.49	715.9	728.53	692.99	0	712.87	0	733.92	707.29	690.92	715.9	0	0	701.91	724.22	709.45	729.68	713.81	730.8	0	0	723.99	719.27	0	0	708.68	0	699.47	699.67	0	714.32	718.37	709.31	705.77	690.19	704.03	701.23	712.97
4.085e+13	0	715.31	0	701.11	708.34	723.55	721.78	709.97	725.04	0	0	704.82	712.9	726.92	0	0	712.39	0	730.47	701.79	0	712.9	0	0	700.8	723.31	708.97	726.35	713.35	726.04	0	0	719.34	714.44	0	0	704.78	0	690.87	698.96	0	713.95	717.54	704.45	704.99	0	702.86	694.05	710.01
4.0908e+13	0	711.48	0	699.99	706.74	720.67	720.02	708.78	722.15	0	0	704.17	710.11	725.08	0	0	711.89	0	727.48	696.57	0	710.11	0	0	699.3	722	708.41	723.43	712.86	722.35	0	0	715.65	710.6	0	0	701.19	0	0	698.26	0	713.28	716.29	700.06	703.83	0	701.33	0	707.23
4.0966e+13	699.89	740.72	690.1	701.89	708.44	732.13	721.71	710.07	733.89	713.58	0	706.75	719.66	726.95	702.15	0	714.08	0	740.3	727.77	691.71	719.66	703.4	693.73	701.23	722.73	710.7	735.43	715	750.02	690.1	0	742.39	739.76	0	0	718.32	0	721.19	701.17	0	714.85	717.21	726.46	705.45	691.88	703.21	722.58	716.31
4.1024e+13	695.82	726.33	0	702.04	709.96	730.02	723.82	710.78	731.62	702.03	0	706.11	718.64	729.21	697.86	0	713.4	0	737.44	713.7	693.19	718.64	0	0	702.21	724.22	709.95	733.02	714.33	736.87	0	0	729.83	725.42	0	0	712.79	0	706.62	700.37	0	714.43	718.36	714.97	705.87	690.98	704.36	708.12	715.59
4.1082e+13	0	719.55	0	701.81	709.51	726.44	723.15	710.71	727.97	693.94	0	705.45	715.56	728.4	692.01	0	712.85	0	733.53	706.59	690.48	715.56	0	0	701.79	724.17	709.41	729.31	713.79	730.21	0	0	723.42	718.67	0	0	708.17	0	698.66	699.62	0	714.31	718.33	708.67	705.72	690.12	703.92	700.44	712.62
4.114e+13	0	714.86	0	701	708.18	723.23	721.61	709.87	724.72	0	0	704.79	712.57	726.74	0	0	712.37	0	730.14	701.18	0	712.57	0	0	700.63	723.2	708.93	726.02	713.33	725.61	0	0	718.91	713.99	0	0	704.34	0	0	698.91	0	713.91	717.43	703.92	704.88	0	702.69	693.11	709.68
4.1199e+13	0	711.1	0	699.84	706.55	720.39	719.84	708.64	721.86	0	0	704.13	709.82	724.89	0	0	711.86	0	727.2	695.84	0	709.82	0	0	699.1	721.86	708.37	723.15	712.83	721.99	0	0	715.29	710.21	0	0	700.75	0	0	698.2	0	713.21	716.16	699.51	703.69	0	701.13	0	706.92
4.1257e+13	699.9	738.16	0	701.85	708.69	732.29	722.16	710.12	734.02	711.94	0	706.72	719.95	727.47	701.96	0	714.03	0	740.35	725.27	692.25	719.95	700.61	691.19	701.35	722.93	710.63	735.54	714.95	747.81	0	0	740.28	737.2	0	0	717.73	0	718.64	701.11	0	714.78	717.34	724.54	705.45	691.8	703.37	720.01	716.63
4.1315e+13	695.38	725.4	0	702.04	709.98	729.63	723.85	710.83	731.22	701.29	0	706.07	718.31	729.23	697.44	0	713.36	0	737.01	712.72	693.07	718.31	0	0	702.19	724.31	709.91	732.61	714.29	735.98	0	0	728.97	724.5	0	0	712.19	0	705.64	700.3	0	714.44	718.43	714.11	705.89	690.9	704.36	707.13	715.27
4.1373e+13	0	718.97	0	701.73	709.38	726.08	723.02	710.65	727.61	692.67	0	705.4	715.22	728.26	691.08	0	712.82	0	733.15	705.93	690.06	715.22	0	0	701.67	724.12	709.38	728.94	713.76	729.65	0	0	722.86	718.09	0	0	707.69	0	697.93	699.56	0	714.3	718.27	708.08	705.65	690.04	703.79	699.72	712.27
4.1431e+13	0	714.42	0	700.87	708	722.91	721.44	709.75	724.4	0	0	704.75	712.26	726.56	0	0	712.34	0	729.81	700.59	0	712.26	0	0	700.45	723.08	708.9	725.7	713.3	725.19	0	0	718.48	713.55	0	0	703.92	0	0	698.85	0	713.86	717.32	703.42	704.76	0	702.51	692.04	709.35
4.1489e+13	0	897.34	691.11	702.85	708.43	719.4	720.68	710.9	720.8	721.98	837.54	707.29	709.47	725.41	0	837.54	714.63	862.44	725.9	892.04	0	709.47	875.55	704.18	701.68	723.18	711.33	722.03	715.54	764.24	691.11	862.44	753.82	896.88	842.33	0	700.69	837.54	887.21	701.78	690.22	715.73	717.85	728.96	706.36	692.55	703.51	889.12	706.78
4.1547e+13	699.37	735.99	0	701.83	708.93	732.26	722.56	710.2	733.97	710.12	0	706.68	720.06	727.93	701.42	0	713.98	0	740.22	723.2	692.64	720.06	697.92	0	701.49	723.15	710.56	735.47	714.9	745.91	0	0	738.46	735.05	0	0	717.13	0	716.5	701.03	0	714.71	717.49	722.92	705.48	691.7	703.54	717.9	716.78
4.1605e+13	694.65	724.54	0	702.03	709.98	729.24	723.85	710.86	730.82	700.28	0	706.03	717.98	729.22	696.78	0	713.31	0	736.58	711.84	692.82	717.98	0	0	702.18	724.37	709.86	732.21	714.24	735.14	0	0	728.16	723.63	0	0	711.65	0	704.64	700.23	0	714.45	718.49	713.34	705.9	690.81	704.35	706.2	714.95
4.1663e+13	0	718.41	0	701.65	709.25	725.72	722.88	710.58	727.24	690.71	0	705.36	714.88	728.11	0	0	712.79	0	732.77	705.32	0	714.88	0	0	701.55	724.05	709.35	728.57	713.73	729.1	0	0	722.33	717.53	0	0	707.26	0	697.06	699.49	0	714.29	718.21	707.53	705.58	0	703.66	698.96	711.94
4.1722e+13	0	713.99	0	700.75	707.83	722.6	721.26	709.63	724.08	0	0	704.7	711.94	726.37	0	0	712.31	0	729.48	700.03	0	711.94	0	0	700.29	722.96	708.85	725.38	713.27	724.77	0	0	718.06	713.11	0	0	703.53	0	0	698.78	0	713.81	717.2	702.93	704.64	0	702.34	690.83	709.04
4.178e+13	691.43	807.2	690.97	702.66	708.2	720.84	720.46	710.71	722.34	736.57	728.93	707.25	710.3	725.19	692.8	728.93	714.58	749.71	727.85	790.13	0	710.3	761.36	710.67	701.44	722.99	711.26	723.66	715.5	783.16	690.97	749.71	773.39	805.77	734.39	696.11	707.83	728.93	780.34	701.72	690.02	715.62	717.67	750.23	706.17	692.47	703.28	783.63	707.48
4.1838e+13	699.16	734.12	0	701.85	709.16	732.11	722.91	710.29	733.8	708.87	0	706.63	720.04	728.31	701.09	0	713.92	0	739.97	721.72	693	720.04	695.12	0	701.65	723.37	710.49	735.28	714.84	744.24	0	0	736.85	733.19	0	0	716.87	0	714.8	700.96	0	714.66	717.66	721.84	705.52	691.61	703.72	716.32	716.82
4.1896e+13	694.19	723.72	0	702.03	709.97	728.85	723.81	710.88	730.42	699.63	0	705.98	717.65	729.17	696.38	0	713.27	0	736.15	711.2	692.71	717.65	0	0	702.21	724.41	709.81	731.8	714.2	734.35	0	0	727.39	722.82	0	0	711.34	0	703.9	700.15	0	714.45	718.52	712.81	705.91	690.72	704.36	705.53	714.67
4.1954e+13	0	717.87	0	701.59	709.13	725.37	722.73	710.5	726.88	0	0	705.31	714.56	727.95	0	0	712.76	0	732.4	704.88	0	714.56	0	0	701.5	723.97	709.31	728.21	713.7	728.57	0	0	721.81	716.99	0	0	706.98	0	696.43	699.42	0	714.26	718.13	707.15	705.5	0	703.58	698.44	711.66
4.2012e+13	0	713.56	0	700.65	707.67	722.28	721.07	709.5	723.77	0	0	704.65	711.66	726.18	0	0	712.28	0	729.16	699.61	0	711.66	0	0	700.19	722.83	708.81	725.07	713.24	724.37	0	0	717.66	712.69	0	0	703.27	0	0	698.71	0	713.75	717.07	702.6	704.52	0	702.23	690.04	708.78
4.207e+13	694.4	775.11	690.88	702.52	708.03	723.94	720.31	710.53	725.6	731.46	700.88	707.21	712.43	725.07	696.15	700.88	714.53	723.62	731.71	759.77	0	712.43	734.43	707.76	701.3	722.81	711.2	727.06	715.45	774.1	690.88	723.62	764.88	773.87	707.18	693.63	713.91	700.88	752.5	701.65	0	715.51	717.48	744.82	706.01	692.39	703.13	754.39	709.41
4.2128e+13	698.51	732.49	0	701.91	709.4	731.87	723.2	710.39	733.54	707.35	0	706.59	719.96	728.63	700.46	0	713.86	0	739.65	719.87	693.16	719.96	692.06	0	701.85	723.58	710.42	735.01	714.79	742.74	0	0	735.42	731.56	0	0	715.97	0	713	700.88	0	714.61	717.82	720.25	705.61	691.51	703.94	714.46	716.78
4.2186e+13	693.39	722.96	0	702.05	709.96	728.46	723.76	710.9	730.02	698.65	0	705.93	717.33	729.11	695.7	0	713.23	0	735.72	710.24	692.36	717.33	0	0	702.2	724.43	709.76	731.39	714.16	733.6	0	0	726.67	722.06	0	0	710.68	0	702.85	700.08	0	714.45	718.54	711.95	705.93	690.63	704.35	704.51	714.35
4.2245e+13	0	717.35	0	701.53	709	725.01	722.57	710.43	726.53	0	0	705.26	714.24	727.78	0	0	712.72	0	732.03	704.18	0	714.24	0	0	701.38	723.88	709.27	727.85	713.67	728.06	0	0	721.3	716.47	0	0	706.46	0	695.29	699.35	0	714.23	718.05	706.52	705.44	0	703.46	697.54	711.33
4.2303e+13	0	713.15	0	700.54	707.51	721.97	720.89	709.38	723.46	0	0	704.6	711.36	725.99	0	0	712.24	0	728.85	698.95	0	711.36	0	0	700.02	722.69	708.76	724.75	713.2	723.97	0	0	717.26	712.27	0	0	702.8	0	0	698.64	0	713.69	716.94	702.03	704.41	0	702.06	0	708.47
4.2361e+13	696.89	761.65	690.74	702.34	707.92	727.04	720.33	710.37	728.81	726.09	0	707.16	714.76	725.16	699.25	0	714.48	711.9	735.31	747.43	0	714.76	722.79	704.3	701.12	722.67	711.13	730.36	715.4	766.11	690.74	711.9	757.44	760.54	690.69	690.89	717.05	0	740.68	701.58	0	715.39	717.33	739.08	705.84	692.32	702.97	742.23	711.51
4.2419e+13	698.15	731.04	0	701.94	709.58	731.58	723.44	710.5	733.23	706.31	0	706.53	719.77	728.87	700.06	0	713.8	0	739.28	718.37	693.32	719.77	0	0	701.93	723.77	710.34	734.69	714.73	741.4	0	0	734.13	730.11	0	0	715.24	0	711.49	700.8	0	714.58	717.97	718.97	705.67	691.43	704.05	712.91	716.61
4.2477e+13	692.79	722.23	0	702.01	709.9	728.07	723.69	710.9	729.63	697.96	0	705.87	716.97	729.02	695.19	0	713.18	0	735.3	709.41	692.08	716.97	0	0	702.11	724.43	709.71	730.99	714.12	732.89	0	0	725.98	721.33	0	0	710.1	0	701.99	700	0	714.45	718.54	711.2	705.91	690.54	704.27	703.65	713.99
4.2535e+13	0	716.84	0	701.42	708.85	724.67	722.41	710.34	726.18	0	0	705.21	713.9	727.6	0	0	712.68	0	731.66	703.54	0	713.9	0	0	701.21	723.78	709.23	727.5	713.64	727.57	0	0	720.82	715.96	0	0	705.99	0	694.34	699.28	0	714.2	717.95	705.95	705.34	0	703.29	696.76	710.98
4.2593e+13	0	712.74	0	700.4	707.32	721.67	720.7	709.25	723.15	0	0	704.55	711.04	725.8	0	0	712.2	0	728.53	698.35	0	711.04	0	0	699.81	722.56	708.71	724.45	713.16	723.58	0	0	716.86	711.86	0	0	702.36	0	0	698.58	0	713.62	716.81	701.51	704.27	0	701.86	0	708.14
4.2651e+13	698.54	753.69	690.55	702.16	707.91	729.35	720.53	710.23	731.16	721.92	0	707.11	716.68	725.47	700.97	0	714.42	703.22	737.8	740.01	0	716.68	715.75	701.24	701	722.59	711.05	732.75	715.35	760.46	690.55	703.22	752.18	752.63	0	0	718.43	0	733.54	701.5	0	715.28	717.22	734.76	705.68	692.24	702.89	734.95	713.31
4.2709e+13	697.66	729.72	0	701.95	709.71	731.24	723.62	710.59	732.89	705.22	0	706.48	719.53	729.06	699.58	0	713.74	0	738.88	717.06	693.4	719.53	0	0	702	723.94	710.27	734.33	714.67	740.17	0	0	732.95	728.8	0	0	714.59	0	710.16	700.71	0	714.56	718.11	717.86	705.72	691.33	704.14	711.59	716.39
4.2768e+13	691.89	721.53	0	701.95	709.81	727.68	723.6	710.87	729.23	697.16	0	705.82	716.62	728.92	694.58	0	713.14	0	734.88	708.67	691.75	716.62	0	0	702.02	724.42	709.67	730.59	714.08	732.21	0	0	725.32	720.64	0	0	709.59	0	701.16	699.93	0	714.45	718.53	710.53	705.87	690.45	704.17	702.84	713.64
4.2826e+13	0	716.34	0	701.3	708.68	724.32	722.24	710.24	725.83	0	0	705.15	713.56	727.42	0	0	712.65	0	731.31	702.95	0	713.56	0	0	701.05	723.67	709.19	727.15	713.6	727.09	0	0	720.34	715.46	0	0	705.56	0	693.38	699.21	0	714.16	717.85	705.43	705.22	0	703.13	695.96	710.64
4.2884e+13	0	712.33	0	700.25	707.12	721.36	720.51	709.11	722.85	0	0	704.5	710.73	725.6	0	0	712.15	0	728.22	697.77	0	710.73	0	0	699.62	722.41	708.66	724.14	713.12	723.2	0	0	716.47	711.45	0	0	701.96	0	0	698.5	0	713.55	716.67	701.02	704.12	0	701.66	0	707.83
4.2942e+13	699.3	748.25	690.38	702.02	708.01	730.85	720.87	710.14	732.66	718.63	0	707.06	718.08	725.93	701.79	0	714.37	696.15	739.29	734.88	690.32	718.08	710.73	698.51	700.99	722.6	710.98	734.25	715.29	756.28	690.38	696.15	748.26	747.23	0	0	718.83	0	728.46	701.42	0	715.16	717.18	731.46	705.56	692.15	702.9	729.83	714.67
4.3e+13	697.08	728.53	0	701.96	709.81	730.88	723.75	710.66	732.51	704.16	0	706.42	719.26	729.19	699.03	0	713.68	0	738.46	715.87	693.38	719.26	0	0	702.06	724.09	710.2	733.94	714.61	739.04	0	0	731.87	727.61	0	0	713.97	0	708.94	700.63	0	714.54	718.23	716.85	705.77	691.23	704.22	710.39	716.14
4.3058e+13	690.86	720.87	0	701.89	709.71	727.29	723.49	710.83	728.84	696.27	0	705.76	716.27	728.8	693.89	0	713.09	0	734.47	707.96	691.37	716.27	0	0	701.93	724.38	709.62	730.19	714.03	731.56	0	0	724.69	719.98	0	0	709.1	0	700.36	699.85	0	714.44	718.5	709.89	705.83	690.35	704.08	702.05	713.3
4.3116e+13	0	715.86	0	701.19	708.51	723.98	722.06	710.12	725.49	0	0	705.09	713.23	727.24	0	0	712.61	0	730.95	702.36	0	713.23	0	0	700.9	723.56	709.14	726.8	713.56	726.62	0	0	719.87	714.98	0	0	705.15	0	692.22	699.13	0	714.11	717.74	704.93	705.11	0	702.97	695.04	710.32
4.3174e+13	0	711.93	0	700.1	706.93	721.06	720.31	708.96	722.54	0	0	704.44	710.43	725.4	0	0	712.11	0	727.92	697.17	0	710.43	0	0	699.44	722.27	708.6	723.84	713.08	722.82	0	0	716.09	711.05	0	0	701.56	0	0	698.42	0	713.47	716.52	700.54	703.98	0	701.48	0	707.52
4.3232e+13	699.93	744.2	690.21	701.92	708.18	731.72	721.3	710.09	733.52	716.1	0	707	719.02	726.47	702.26	0	714.3	689.53	740.07	731.02	690.99	719.02	706.8	696.07	701.05	722.68	710.9	735.09	715.23	753	690.21	689.53	745.17	743.21	0	0	718.7	0	724.56	701.34	0	715.05	717.2	728.8	705.48	692.04	703	725.91	715.62
4.329e+13	696.56	727.44	0	701.98	709.89	730.5	723.84	710.73	732.12	703.19	0	706.36	718.96	729.28	698.53	0	713.62	0	738.02	714.77	693.33	718.96	0	0	702.11	724.22	710.13	733.54	714.55	738	0	0	730.87	726.53	0	0	713.37	0	707.8	700.54	0	714.53	718.34	715.9	705.81	691.12	704.27	709.26	715.87
4.3349e+13	0	720.24	0	701.83	709.61	726.91	723.37	710.78	728.45	695.31	0	705.7	715.92	728.66	693.17	0	713.04	0	734.06	707.28	690.98	715.92	0	0	701.84	724.34	709.57	729.8	713.99	730.93	0	0	724.08	719.35	0	0	708.63	0	699.56	699.77	0	714.42	718.45	709.28	705.77	690.25	703.98	701.28	712.96
4.3407e+13	0	715.38	0	701.08	708.35	723.64	721.88	710.01	725.15	0	0	705.03	712.91	727.05	0	0	712.56	0	730.6	701.78	0	712.91	0	0	700.74	723.43	709.09	726.46	713.52	726.16	0	0	719.42	714.51	0	0	704.74	0	691.03	699.05	0	714.06	717.62	704.42	704.99	0	702.81	694.13	709.99
4.3465e+13	0	711.54	0	699.95	706.74	720.76	720.12	708.81	722.24	0	0	704.38	710.12	725.2	0	0	712.06	0	727.61	696.56	0	710.12	0	0	699.25	722.12	708.53	723.53	713.03	722.45	0	0	715.72	710.65	0	0	701.16	0	0	698.34	0	713.38	716.38	700.04	703.83	0	701.29	0	707.22
4.3523e+13	700.05	741.01	690.04	701.85	708.4	732.17	721.75	710.09	733.94	713.95	0	706.95	719.6	727.01	702.25	0	714.24	0	740.4	727.97	691.65	719.6	703.56	693.8	701.15	722.82	710.81	735.5	715.16	750.32	690.04	0	742.63	740.03	0	0	718.3	0	721.44	701.25	0	714.95	717.27	726.58	705.44	691.93	703.14	722.8	716.23
4.3581e+13	695.99	726.43	0	701.99	709.94	730.11	723.89	710.79	731.72	702.26	0	706.3	718.65	729.32	698	0	713.55	0	737.58	713.75	693.22	718.65	0	0	702.14	724.31	710.06	733.13	714.49	737.03	0	0	729.94	725.52	0	0	712.79	0	706.74	700.45	0	714.52	718.42	715.01	705.84	691.02	704.31	708.21	715.58
4.3639e+13	0	719.63	0	701.77	709.5	726.53	723.23	710.73	728.07	694.22	0	705.63	715.57	728.52	692.2	0	713	0	733.66	706.62	690.55	715.57	0	0	701.74	724.28	709.52	729.41	713.94	730.33	0	0	723.5	718.74	0	0	708.16	0	698.77	699.69	0	714.4	718.4	708.69	705.71	690.15	703.87	700.52	712.62
4.3697e+13	0	714.92	0	700.96	708.17	723.31	721.69	709.89	724.81	0	0	704.97	712.59	726.86	0	0	712.52	0	730.26	701.2	0	712.59	0	0	700.58	723.31	709.03	726.12	713.48	725.72	0	0	718.97	714.05	0	0	704.33	0	0	698.97	0	714	717.5	703.93	704.87	0	702.65	693.22	709.67
4.3755e+13	0	711.15	0	699.81	706.55	720.46	719.92	708.66	721.94	0	0	704.31	709.83	725	0	0	712	0	727.31	695.88	0	709.83	0	0	699.06	721.96	708.47	723.24	712.98	722.09	0	0	715.35	710.26	0	0	700.75	0	0	698.26	0	713.29	716.23	699.53	703.68	0	701.1	0	706.92
4.3813e+13	699.88	738.39	0	701.81	708.65	732.33	722.18	710.12	734.08	712.08	0	706.88	719.91	727.52	701.97	0	714.17	0	740.45	725.46	692.18	719.91	700.74	691.32	701.29	723	710.72	735.61	715.09	748.07	0	0	740.48	737.43	0	0	717.75	0	718.85	701.16	0	714.85	717.38	724.68	705.43	691.81	703.31	720.22	716.58
4.3872e+13	695.4	725.5	0	702	709.96	729.71	723.91	710.83	731.31	701.34	0	706.24	718.32	729.32	697.45	0	713.49	0	737.14	712.79	693.05	718.32	0	0	702.15	724.39	709.99	732.71	714.42	736.12	0	0	729.06	724.59	0	0	712.21	0	705.71	700.35	0	714.51	718.48	714.16	705.87	690.91	704.32	707.21	715.27
4.393e+13	0	719.04	0	701.69	709.37	726.16	723.09	710.66	727.69	692.74	0	705.56	715.23	728.36	691.11	0	712.95	0	733.26	705.97	690.04	715.23	0	0	701.63	724.2	709.47	729.03	713.9	729.75	0	0	722.93	718.15	0	0	707.7	0	697.98	699.6	0	714.37	718.33	708.11	705.64	690.05	703.76	699.77	712.28
4.3988e+13	0	714.47	0	700.84	708	722.98	721.5	709.76	724.48	0	0	704.9	712.27	726.66	0	0	712.47	0	729.92	700.62	0	712.27	0	0	700.42	723.17	708.98	725.79	713.43	725.28	0	0	718.54	713.59	0	0	703.93	0	0	698.89	0	713.93	717.37	703.43	704.75	0	702.48	692.09	709.36
4.4046e+13	0	908.47	691.06	702.83	708.43	719.42	720.75	710.92	720.82	718.57	858.48	707.44	709.45	725.5	0	858.48	714.74	878.15	725.94	904.25	0	709.45	889.83	702.12	701.66	723.27	711.4	722.06	715.67	758.97	691.06	878.15	748.78	908.1	861.98	0	700.24	858.48	900.18	701.82	690.17	715.79	717.91	724.83	706.36	692.55	703.5	901.79	706.76
4.4104e+13	699.55	736.18	0	701.8	708.89	732.31	722.58	710.19	734.03	710.44	0	706.82	720.04	727.97	701.56	0	714.09	0	740.32	723.71	692.62	720.04	697.99	0	701.45	723.2	710.64	735.54	715.02	746.13	0	0	738.63	735.23	0	0	717.56	0	716.86	701.07	0	714.77	717.52	723.45	705.45	691.7	703.49	718.38	716.76
4.4162e+13	694.81	724.62	0	702	709.96	729.31	723.89	710.85	730.9	700.51	0	706.17	718	729.3	696.93	0	713.43	0	736.69	712.12	692.9	718	0	0	702.19	724.44	709.93	732.29	714.36	735.27	0	0	728.24	723.71	0	0	711.9	0	704.92	700.26	0	714.5	718.52	713.62	705.88	690.8	704.34	706.5	714.99
4.422e+13	0	718.47	0	701.64	709.25	725.78	722.93	710.58	727.31	691.08	0	705.5	714.91	728.19	689.98	0	712.9	0	732.87	705.52	0	714.91	0	0	701.58	724.12	709.41	728.65	713.85	729.2	0	0	722.39	717.58	0	0	707.44	0	697.32	699.52	0	714.34	718.25	707.73	705.56	0	703.68	699.22	711.99
4.4278e+13	0	714.03	0	700.75	707.84	722.65	721.31	709.63	724.15	0	0	704.83	711.98	726.46	0	0	712.42	0	729.58	700.21	0	711.98	0	0	700.33	723.04	708.92	725.46	713.38	724.86	0	0	718.11	713.15	0	0	703.67	0	0	698.8	0	713.86	717.24	703.1	704.63	0	702.37	691.17	709.09
4.4336e+13	0	812.49	690.97	702.68	708.22	720.64	720.51	710.73	722.14	736.72	732.62	707.37	710.17	725.27	692.5	732.62	714.68	754.58	727.62	795.02	0	710.17	765.89	710.54	701.49	723.07	711.32	723.45	715.61	783.58	690.97	754.58	773.71	811.06	738.08	696.51	707.13	732.62	785.46	701.74	690.05	715.67	717.71	749.41	706.18	692.46	703.32	788.47	707.39
4.4395e+13	699.2	734.29	0	701.85	709.15	732.15	722.92	710.28	733.85	709.02	0	706.75	720.06	728.35	701.15	0	714.02	0	740.07	721.62	692.99	720.06	695.2	0	701.66	723.41	710.55	735.35	714.95	744.42	0	0	737	733.35	0	0	716.65	0	714.87	700.98	0	714.7	717.67	721.67	705.51	691.59	703.72	716.27	716.84
4.4453e+13	694.22	723.8	0	702.02	709.97	728.91	723.85	710.88	730.49	699.69	0	706.1	717.68	729.24	696.41	0	713.36	0	736.25	711.12	692.69	717.68	0	0	702.19	724.47	709.86	731.88	714.3	734.46	0	0	727.47	722.9	0	0	711.23	0	703.9	700.17	0	714.49	718.55	712.72	705.91	690.7	704.35	705.48	714.68
4.4511e+13	0	717.92	0	701.58	709.13	725.42	722.77	710.51	726.94	0	0	705.42	714.58	728.02	0	0	712.85	0	732.49	704.82	0	714.58	0	0	701.46	724.03	709.36	728.28	713.8	728.66	0	0	721.86	717.04	0	0	706.91	0	696.42	699.43	0	714.3	718.16	707.09	705.5	0	703.56	698.39	711.66
4.4569e+13	0	713.61	0	700.63	707.67	722.33	721.12	709.51	723.83	0	0	704.76	711.67	726.26	0	0	712.36	0	729.25	699.56	0	711.67	0	0	700.15	722.89	708.86	725.13	713.33	724.44	0	0	717.7	712.73	0	0	703.21	0	0	698.72	0	713.79	717.1	702.54	704.52	0	702.2	689.99	708.78
4.4627e+13	694.24	776.87	690.82	702.5	708.02	723.65	720.35	710.54	725.31	732.15	702.73	707.31	712.2	725.12	696.32	702.73	714.62	725.6	731.4	761.23	0	712.2	735.76	707.85	701.25	722.87	711.24	726.77	715.54	775.02	690.82	725.6	765.71	775.61	708.77	694.32	713.34	702.73	753.83	701.66	0	715.55	717.52	745.22	706	692.37	703.1	755.74	709.17
4.4685e+13	698.69	732.64	0	701.86	709.36	731.91	723.21	710.37	733.6	707.64	0	706.68	719.95	728.65	700.61	0	713.94	0	739.74	719.95	693.16	719.95	692.17	0	701.76	723.6	710.46	735.07	714.87	742.91	0	0	735.56	731.7	0	0	715.93	0	713.13	700.88	0	714.64	717.82	720.29	705.57	691.49	703.87	714.54	716.75
4.4743e+13	693.53	723.03	0	701.99	709.93	728.51	723.79	710.89	730.08	698.83	0	706.02	717.34	729.16	695.82	0	713.3	0	735.81	710.26	692.39	717.34	0	0	702.12	724.47	709.8	731.46	714.24	733.7	0	0	726.74	722.13	0	0	710.65	0	702.94	700.08	0	714.48	718.56	711.94	705.9	690.6	704.29	704.56	714.34
4.4801e+13	0	717.4	0	701.48	708.98	725.06	722.61	710.42	726.58	0	0	705.35	714.24	727.84	0	0	712.79	0	732.11	704.18	0	714.24	0	0	701.31	723.93	709.3	727.91	713.75	728.14	0	0	721.36	716.52	0	0	706.43	0	695.4	699.35	0	714.26	718.07	706.51	705.41	0	703.41	697.6	711.32
4.4859e+13	0	713.19	0	700.49	707.49	722.02	720.92	709.38	723.51	0	0	704.69	711.36	726.05	0	0	712.31	0	728.92	698.96	0	711.36	0	0	699.96	722.75	708.79	724.81	713.28	724.03	0	0	717.3	712.31	0	0	702.77	0	0	698.64	0	713.72	716.97	702.02	704.38	0	702.01	0	708.46
4.4918e+13	696.63	762.57	690.65	702.3	707.89	726.8	720.34	710.37	728.57	726.48	0	707.24	714.52	725.18	698.98	0	714.55	712.93	735.08	748.87	0	714.52	723.48	704.41	701.06	722.71	711.16	730.13	715.47	766.76	690.65	712.93	758.01	761.45	691.99	690.95	717.35	0	741.7	701.57	0	715.42	717.35	740.31	705.82	692.28	702.92	743.61	711.28
4.4976e+13	698.15	731.16	0	701.88	709.53	731.62	723.44	710.47	733.28	706.41	0	706.61	719.77	728.9	700.08	0	713.87	0	739.36	718.78	693.29	719.77	0	0	701.88	723.79	710.37	734.74	714.8	741.54	0	0	734.25	730.23	0	0	715.59	0	711.81	700.79	0	714.6	717.97	719.39	705.62	691.38	704	713.32	716.61
4.5034e+13	692.8	722.29	0	701.96	709.87	728.11	723.71	710.87	729.68	698.03	0	705.95	716.99	729.07	695.22	0	713.24	0	735.38	709.67	692.11	716.99	0	0	702.11	724.47	709.74	731.05	714.18	732.97	0	0	726.04	721.4	0	0	710.33	0	702.21	699.99	0	714.47	718.55	711.45	705.87	690.5	704.25	703.91	714.03
4.5092e+13	0	716.88	0	701.39	708.83	724.71	722.44	710.32	726.22	0	0	705.27	713.92	727.66	0	0	712.74	0	731.73	703.74	0	713.92	0	0	701.22	723.82	709.25	727.55	713.7	727.63	0	0	720.86	716	0	0	706.15	0	694.54	699.27	0	714.21	717.97	706.14	705.31	0	703.3	696.98	711.03
4.515e+13	0	712.77	0	700.38	707.31	721.7	720.73	709.24	723.19	0	0	704.61	711.07	725.85	0	0	712.25	0	728.6	698.52	0	711.07	0	0	699.83	722.6	708.73	724.49	713.22	723.64	0	0	716.9	711.89	0	0	702.49	0	0	698.56	0	713.64	716.82	701.66	704.25	0	701.87	0	708.19
4.5208e+13	698.35	754.28	690.53	702.16	707.9	729.18	720.52	710.23	731	722.22	0	707.17	716.53	725.46	700.81	0	714.47	704.06	737.66	740.68	0	716.53	716.14	701.32	701.03	722.62	711.07	732.59	715.4	760.93	690.53	704.06	752.59	753.22	0	0	718.49	0	734.14	701.49	0	715.3	717.23	735.23	705.67	692.19	702.9	735.59	713.2
4.5266e+13	697.64	729.84	0	701.93	709.69	731.28	723.62	710.56	732.93	705.29	0	706.54	719.56	729.08	699.59	0	713.79	0	738.95	717.25	693.37	719.56	0	0	702.01	723.95	710.29	734.38	714.72	740.3	0	0	733.06	728.91	0	0	714.72	0	710.32	700.69	0	714.57	718.1	718.03	705.7	691.27	704.14	711.76	716.43
4.5324e+13	691.86	721.6	0	701.94	709.81	727.72	723.61	710.85	729.28	697.19	0	705.87	716.66	728.95	694.58	0	713.18	0	734.95	708.78	691.74	716.66	0	0	702.04	724.44	709.68	730.64	714.12	732.28	0	0	725.38	720.7	0	0	709.69	0	701.26	699.9	0	714.45	718.53	710.64	705.86	690.39	704.19	702.95	713.69
4.5382e+13	0	716.38	0	701.3	708.69	724.36	722.26	710.22	725.87	0	0	705.2	713.6	727.47	0	0	712.69	0	731.36	703.04	0	713.6	0	0	701.06	723.7	709.19	727.19	713.65	727.14	0	0	720.38	715.5	0	0	705.63	0	693.46	699.18	0	714.16	717.86	705.52	705.21	0	703.14	696.06	710.68
4.544e+13	0	712.37	0	700.24	707.13	721.39	720.53	709.1	722.88	0	0	704.54	710.76	725.64	0	0	712.19	0	728.28	697.85	0	710.76	0	0	699.63	722.44	708.66	724.18	713.16	723.25	0	0	716.51	711.49	0	0	702.01	0	0	698.47	0	713.55	716.68	701.09	704.11	0	701.67	0	707.86
4.5499e+13	699.27	748.67	690.35	702.01	707.98	730.74	720.84	710.13	732.56	718.84	0	707.1	717.98	725.9	701.7	0	714.4	696.87	739.21	735.29	690.19	717.98	710.97	698.56	700.98	722.61	710.98	734.16	715.33	756.63	690.35	696.87	748.57	747.65	0	0	718.84	0	728.8	701.4	0	715.17	717.18	731.74	705.55	692.09	702.9	730.19	714.58
4.5557e+13	697.06	728.63	0	701.94	709.79	730.91	723.75	710.64	732.55	704.19	0	706.46	719.28	729.2	699.02	0	713.71	0	738.52	715.97	693.31	719.28	0	0	702.04	724.09	710.21	733.99	714.64	739.15	0	0	731.96	727.71	0	0	714.02	0	709.01	700.6	0	714.54	718.22	716.93	705.74	691.16	704.2	710.45	716.17
4.5615e+13	690.8	720.93	0	701.87	709.71	727.33	723.5	710.82	728.88	696.25	0	705.79	716.29	728.83	693.85	0	713.12	0	734.53	708.01	691.31	716.29	0	0	701.92	724.4	709.62	730.24	714.06	731.62	0	0	724.74	720.03	0	0	709.13	0	700.38	699.82	0	714.43	718.49	709.94	705.81	690.29	704.07	702.08	713.32
4.5673e+13	0	715.89	0	701.17	708.51	724.01	722.08	710.11	725.52	0	0	705.12	713.25	727.27	0	0	712.63	0	731	702.4	0	713.25	0	0	700.88	723.58	709.13	726.84	713.59	726.67	0	0	719.91	715.02	0	0	705.16	0	692.21	699.09	0	714.11	717.74	704.95	705.09	0	702.96	695.05	710.33
4.5731e+13	0	711.96	0	700.07	706.93	721.08	720.33	708.95	722.57	0	0	704.46	710.44	725.43	0	0	712.13	0	727.96	697.19	0	710.44	0	0	699.41	722.29	708.59	723.87	713.1	722.86	0	0	716.12	711.08	0	0	701.56	0	0	698.38	0	713.46	716.53	700.55	703.96	0	701.46	0	707.53
4.5789e+13	699.83	744.51	690.15	701.89	708.14	731.66	721.25	710.07	733.46	716.27	0	707.03	718.94	726.43	702.21	0	714.32	690.22	740.04	731.75	690.9	718.94	706.95	696.09	701	722.67	710.89	735.04	715.25	753.27	690.15	690.22	745.41	743.52	0	0	719.21	0	725.03	701.31	0	715.05	717.18	729.54	705.45	691.96	702.95	726.58	715.54
4.5847e+13	696.52	727.53	0	701.94	709.86	730.53	723.83	710.7	732.15	703.24	0	706.38	718.98	729.28	698.53	0	713.63	0	738.08	715.09	693.32	718.98	0	0	702.1	724.21	710.12	733.58	714.57	738.1	0	0	730.95	726.61	0	0	713.66	0	708.03	700.5	0	714.52	718.32	716.23	705.77	691.05	704.25	709.55	715.91
4.5905e+13	0	720.28	0	701.81	709.6	726.94	723.37	710.76	728.48	695.32	0	705.71	715.95	728.68	693.14	0	713.06	0	734.11	707.48	690.97	715.95	0	0	701.86	724.35	709.56	729.84	714.01	730.99	0	0	724.13	719.39	0	0	708.82	0	699.71	699.73	0	714.41	718.44	709.49	705.74	690.18	703.98	701.47	713.01
4.5963e+13	0	715.41	0	701.06	708.34	723.67	721.89	709.99	725.17	0	0	705.04	712.94	727.07	0	0	712.57	0	730.64	701.94	0	712.94	0	0	700.76	723.45	709.07	726.49	713.54	726.2	0	0	719.45	714.54	0	0	704.88	0	691.15	699.01	0	714.05	717.62	704.58	704.97	0	702.82	694.29	710.04
4.6022e+13	0	711.56	0	699.94	706.74	720.78	720.12	708.79	722.26	0	0	704.38	710.15	725.22	0	0	712.06	0	727.65	696.7	0	710.15	0	0	699.27	722.13	708.52	723.56	713.04	722.49	0	0	715.74	710.68	0	0	701.27	0	0	698.29	0	713.37	716.37	700.17	703.81	0	701.3	0	707.26
4.608e+13	699.88	741.26	690.01	701.84	708.37	732.13	721.7	710.06	733.91	714.02	0	706.95	719.57	726.97	702.13	0	714.24	0	740.39	728.28	691.51	719.57	703.64	693.8	701.16	722.8	710.8	735.47	715.17	750.54	690.01	0	742.83	740.28	0	0	718.41	0	721.67	701.21	0	714.94	717.24	726.83	705.42	691.84	703.13	723.05	716.21
4.6138e+13	695.91	726.51	0	701.97	709.92	730.13	723.88	710.75	731.75	702.24	0	706.3	718.68	729.32	697.94	0	713.56	0	737.63	713.87	693.13	718.68	0	0	702.14	724.3	710.04	733.16	714.49	737.11	0	0	730.01	725.6	0	0	712.87	0	706.8	700.4	0	714.5	718.39	715.12	705.81	690.93	704.3	708.29	715.62
4.6196e+13	0	719.67	0	701.75	709.49	726.55	723.23	710.7	728.09	694.15	0	705.63	715.6	728.53	692.1	0	713	0	733.7	706.69	690.46	715.6	0	0	701.74	724.28	709.5	729.44	713.95	730.38	0	0	723.54	718.78	0	0	708.22	0	698.8	699.63	0	714.38	718.38	708.76	705.69	690.07	703.87	700.56	712.66
4.6254e+13	0	714.95	0	700.94	708.17	723.33	721.7	709.87	724.83	0	0	704.96	712.61	726.87	0	0	712.51	0	730.29	701.25	0	712.61	0	0	700.58	723.31	709.01	726.14	713.48	725.75	0	0	719	714.08	0	0	704.37	0	0	698.91	0	713.98	717.49	703.98	704.85	0	702.65	693.22	709.7
4.6312e+13	0	711.18	0	699.78	706.54	720.47	719.92	708.64	721.96	0	0	704.3	709.84	725.01	0	0	712	0	727.34	695.93	0	709.84	0	0	699.05	721.97	708.44	723.25	712.98	722.12	0	0	715.37	710.28	0	0	700.77	0	0	698.2	0	713.28	716.22	699.56	703.66	0	701.09	0	706.94
4.637e+13	699.81	738.6	0	701.78	708.6	732.31	722.13	710.09	734.06	712.18	0	706.87	719.88	727.47	701.94	0	714.16	0	740.45	726.03	692.09	719.88	700.78	691.3	701.25	722.97	710.7	735.6	715.09	748.25	0	0	740.65	737.64	0	0	718.23	0	719.22	701.11	0	714.84	717.35	725.28	705.4	691.72	703.27	720.73	716.56
4.6428e+13	695.34	725.57	0	701.96	709.94	729.73	723.89	710.79	731.34	701.37	0	706.22	718.35	729.32	697.43	0	713.48	0	737.18	713.08	693.02	718.35	0	0	702.15	724.37	709.97	732.74	714.42	736.2	0	0	729.13	724.66	0	0	712.48	0	705.91	700.3	0	714.48	718.45	714.47	705.83	690.82	704.31	707.47	715.32
4.6486e+13	0	719.08	0	701.67	709.36	726.17	723.08	710.63	727.71	692.68	0	705.55	715.26	728.37	691.05	0	712.94	0	733.3	706.17	690.01	715.26	0	0	701.65	724.2	709.44	729.05	713.89	729.8	0	0	722.97	718.19	0	0	707.89	0	698.11	699.54	0	714.34	718.31	708.31	705.61	0	703.77	699.95	712.34
4.6545e+13	0	714.5	0	700.82	707.99	722.99	721.5	709.74	724.49	0	0	704.88	712.3	726.67	0	0	712.45	0	729.94	700.78	0	712.3	0	0	700.44	723.17	708.94	725.8	713.42	725.31	0	0	718.56	713.62	0	0	704.06	0	0	698.82	0	713.91	717.36	703.59	704.72	0	702.5	692.25	709.41
4.6603e+13	0	920.17	691.02	702.84	708.44	719.4	720.76	710.91	720.81	714.9	878.95	707.42	709.47	725.52	0	878.95	714.73	894.15	725.92	916.89	0	709.47	904.09	0	701.7	723.27	711.37	722.04	715.66	753.03	691.02	894.15	743.24	919.87	881.47	0	699.97	878.95	913.5	701.76	690.16	715.78	717.9	720.44	706.35	692.46	703.53	914.81	706.8
4.6661e+13	699.54	736.36	0	701.78	708.86	732.29	722.52	710.15	734.02	710.54	0	706.8	720.04	727.92	701.57	0	714.08	0	740.33	723.55	692.55	720.04	698.02	0	701.43	723.16	710.61	735.54	715.01	746.28	0	0	738.77	735.41	0	0	717.25	0	716.85	701.01	0	714.75	717.48	723.2	705.42	691.6	703.47	718.23	716.76
4.6719e+13	694.75	724.68	0	701.96	709.94	729.33	723.87	710.82	730.92	700.49	0	706.14	718.02	729.29	696.88	0	713.41	0	736.73	711.98	692.8	718.02	0	0	702.13	724.42	709.89	732.32	714.35	735.33	0	0	728.3	723.78	0	0	711.73	0	704.82	700.19	0	714.46	718.49	713.46	705.85	690.71	704.3	706.35	714.99
4.6777e+13	0	718.5	0	701.59	709.23	725.8	722.92	710.55	727.33	690.91	0	705.46	714.91	728.2	0	0	712.87	0	732.9	705.41	0	714.91	0	0	701.51	724.11	709.37	728.67	713.83	729.24	0	0	722.42	717.62	0	0	707.3	0	697.19	699.45	0	714.31	718.23	707.6	705.53	0	703.63	699.07	711.97
4.6835e+13	0	714.06	0	700.69	707.81	722.66	721.3	709.6	724.16	0	0	704.8	711.97	726.46	0	0	712.39	0	729.6	700.09	0	711.97	0	0	700.24	723.03	708.87	725.47	713.36	724.88	0	0	718.13	713.18	0	0	703.55	0	0	698.73	0	713.83	717.22	702.98	704.59	0	702.3	690.94	709.06
4.6893e+13	0	818.35	690.85	702.62	708.19	720.41	720.51	710.71	721.9	736.14	736.71	707.34	710	725.27	691.91	736.71	714.66	759.44	727.34	801.42	0	710	771.04	710.21	701.41	723.07	711.29	723.2	715.59	783.69	690.85	759.44	773.75	816.96	742.21	696.16	706.34	736.71	790.97	701.67	0	715.65	717.7	749.58	706.15	692.36	703.25	794.62	707.21
4.6951e+13	699.06	734.43	0	701.75	709.07	732.14	722.86	710.22	733.85	708.99	0	706.71	720.01	728.3	701.05	0	713.99	0	740.08	721.95	692.83	720.01	695.17	0	701.53	723.36	710.51	735.35	714.93	744.55	0	0	737.12	733.49	0	0	716.9	0	715.06	700.9	0	714.67	717.62	722.02	705.44	691.48	703.61	716.57	716.77
4.7009e+13	694.08	723.85	0	701.93	709.91	728.92	723.83	710.83	730.5	699.62	0	706.05	717.66	729.23	696.31	0	713.33	0	736.28	711.27	692.58	717.66	0	0	702.11	724.44	709.82	731.89	714.28	734.52	0	0	727.52	722.95	0	0	711.35	0	703.97	700.09	0	714.45	718.51	712.87	705.83	690.59	704.27	705.6	714.67
4.7068e+13	0	717.95	0	701.49	709.08	725.43	722.76	710.46	726.95	0	0	705.38	714.57	728.02	0	0	712.81	0	732.51	704.91	0	714.57	0	0	701.4	724.01	709.31	728.29	713.77	728.69	0	0	721.88	717.06	0	0	706.97	0	696.43	699.35	0	714.26	718.13	707.17	705.43	0	703.5	698.44	711.65
4.7126e+13	0	713.62	0	700.55	707.62	722.33	721.1	709.46	723.83	0	0	704.71	711.66	726.25	0	0	712.33	0	729.26	699.61	0	711.66	0	0	700.09	722.88	708.8	725.14	713.3	724.46	0	0	717.71	712.74	0	0	703.24	0	0	698.63	0	713.75	717.08	702.59	704.45	0	702.14	689.96	708.76
4.7184e+13	693.68	778.72	690.71	702.44	707.98	723.32	720.33	710.51	724.97	732.44	704.47	707.26	711.94	725.11	695.9	704.47	714.58	727.24	731.01	763.59	0	711.94	737.08	707.76	701.21	722.86	711.2	726.41	715.51	775.88	690.71	727.24	766.5	777.44	710.41	694.19	713.25	704.47	755.4	701.58	0	715.52	717.5	746.72	705.95	692.26	703.05	757.83	708.94
4.7242e+13	698.58	732.74	0	701.78	709.28	731.9	723.15	710.3	733.59	707.65	0	706.63	719.92	728.6	700.55	0	713.91	0	739.75	720.36	693.06	719.92	692.01	0	701.7	723.56	710.41	735.07	714.84	743.02	0	0	735.65	731.81	0	0	716.3	0	713.37	700.8	0	714.6	717.77	720.72	705.49	691.36	703.79	714.9	716.73
4.73e+13	693.41	723.06	0	701.92	709.87	728.51	723.76	710.82	730.09	698.8	0	705.97	717.33	729.15	695.74	0	713.26	0	735.83	710.49	692.32	717.33	0	0	702.1	724.44	709.74	731.47	714.21	733.75	0	0	726.77	722.16	0	0	710.86	0	703.07	699.99	0	714.43	718.51	712.18	705.82	690.47	704.25	704.75	714.36
[truncated: 451 more columns]
