# Supplementary material for: Determining the current size and state of subvolcanic magma reservoirs
Source: Nat Commun. 2020 Nov 5;11:5477. doi: 10.1038/s41467-020-19084-2 (PMC7644707; doi:10.1038/s41467-020-19084-2)
Supplement: Supplementary file 5 — Supplementary Data 2 [file 41467_2020_19084_MOESM5_ESM.zip › Supplementary data/Tt15_st_MU_rad5_0.0108.txt]

5.8108e+10	0	0	0	0	0	0	0	0	0	0	0	0	0	0	0	0	0	0	0	0	0	0	0	0	0	0	0	0	0	0	0	0	0	0	0	0	0	0	0	0	0	0	0	0	0	0	0	0	0
1.1622e+11	0	0	0	0	0	0	0	0	0	0	0	0	0	0	0	0	0	0	0	0	0	0	0	0	0	0	0	0	0	0	0	0	0	0	0	0	0	0	0	0	0	0	0	0	0	0	0	0	0
1.7432e+11	0	0	0	0	0	0	0	0	0	0	0	0	0	0	0	0	0	0	0	0	0	0	0	0	0	0	0	0	0	0	0	0	0	0	0	0	0	0	0	0	0	0	0	0	0	0	0	0	0
2.3243e+11	0	0	0	0	0	0	0	0	0	0	0	0	0	0	0	0	0	0	0	0	0	0	0	0	0	0	0	0	0	0	0	0	0	0	0	0	0	0	0	0	0	0	0	0	0	0	0	0	0
2.9054e+11	0	0	0	0	0	0	0	0	0	0	0	0	0	0	0	0	0	0	0	0	0	0	0	0	0	0	0	0	0	0	0	0	0	0	0	0	0	0	0	0	0	0	0	0	0	0	0	0	0
3.4865e+11	0	0	0	0	0	0	0	0	0	0	0	0	0	0	0	0	0	0	0	0	0	0	0	0	0	0	0	0	0	0	0	0	0	0	0	0	0	0	0	0	0	0	0	0	0	0	0	0	0
4.0676e+11	0	0	0	0	0	0	0	0	0	0	0	0	0	0	0	0	0	0	0	0	0	0	0	0	0	0	0	0	0	0	0	0	0	0	0	0	0	0	0	0	0	0	0	0	0	0	0	0	0
4.6486e+11	0	0	0	0	0	0	0	0	0	0	0	0	0	0	0	0	0	0	0	0	0	0	0	0	0	0	0	0	0	0	0	0	0	0	0	0	0	0	0	0	0	0	0	0	0	0	0	0	0
5.2297e+11	0	0	0	0	0	0	0	0	0	0	0	0	0	0	0	0	0	0	0	0	0	0	0	0	0	0	0	0	0	0	0	0	0	0	0	0	0	0	0	0	0	0	0	0	0	0	0	0	0
5.8108e+11	0	0	0	0	0	0	0	0	0	0	0	0	0	0	0	0	0	0	0	0	0	0	0	0	0	0	0	0	0	0	0	0	0	0	0	0	0	0	0	0	0	0	0	0	0	0	0	0	0
6.3919e+11	0	0	0	0	0	0	0	0	0	0	0	0	0	0	0	0	0	0	0	0	0	0	0	0	0	0	0	0	0	0	0	0	0	0	0	0	0	0	0	0	0	0	0	0	0	0	0	0	0
6.973e+11	0	0	0	0	0	0	0	0	0	0	0	0	0	0	0	0	0	0	0	0	0	0	0	0	0	0	0	0	0	0	0	0	0	0	0	0	0	0	0	0	0	0	0	0	0	0	0	0	0
7.554e+11	0	0	0	0	0	0	0	0	0	0	0	0	0	0	0	0	0	0	0	0	0	0	0	0	0	0	0	0	0	0	0	0	0	0	0	0	0	0	0	0	0	0	0	0	0	0	0	0	0
8.1351e+11	0	0	0	0	0	0	0	0	0	0	0	0	0	0	0	0	0	0	0	0	0	0	0	0	0	0	0	0	0	0	0	0	0	0	0	0	0	0	0	0	0	0	0	0	0	0	0	0	0
8.7162e+11	0	0	0	0	0	0	0	0	0	0	0	0	0	0	0	0	0	0	0	0	0	0	0	0	0	0	0	0	0	0	0	0	0	0	0	0	0	0	0	0	0	0	0	0	0	0	0	0	0
9.2973e+11	0	0	0	0	0	0	0	0	0	0	0	0	0	0	0	0	0	0	0	0	0	0	0	0	0	0	0	0	0	0	0	0	0	0	0	0	0	0	0	0	0	0	0	0	0	0	0	0	0
9.8784e+11	0	0	0	0	0	0	0	0	0	0	0	0	0	0	0	0	0	0	0	0	0	0	0	0	0	0	0	0	0	0	0	0	0	0	0	0	0	0	0	0	0	0	0	0	0	0	0	0	0
1.0459e+12	0	0	0	0	0	0	0	0	0	0	0	0	0	0	0	0	0	0	0	0	0	0	0	0	0	0	0	0	0	0	0	0	0	0	0	0	0	0	0	0	0	0	0	0	0	0	0	0	0
1.1041e+12	0	0	0	0	0	0	0	0	0	0	0	0	0	0	0	0	0	0	0	0	0	0	0	0	0	0	0	0	0	0	0	0	0	0	0	0	0	0	0	0	0	0	0	0	0	0	0	0	0
1.1622e+12	0	0	0	0	0	0	0	0	0	0	0	0	0	0	0	0	0	0	0	0	0	0	0	0	0	0	0	0	0	0	0	0	0	0	0	0	0	0	0	0	0	0	0	0	0	0	0	0	0
1.2203e+12	0	0	0	0	0	0	0	0	0	0	0	0	0	0	0	0	0	0	0	0	0	0	0	0	0	0	0	0	0	0	0	0	0	0	0	0	0	0	0	0	0	0	0	0	0	0	0	0	0
1.2784e+12	0	0	0	0	0	0	0	0	0	0	0	0	0	0	0	0	0	0	0	0	0	0	0	0	0	0	0	0	0	0	0	0	0	0	0	0	0	0	0	0	0	0	0	0	0	0	0	0	0
1.3365e+12	0	0	0	0	0	0	0	0	0	0	0	0	0	0	0	0	0	0	0	0	0	0	0	0	0	0	0	0	0	0	0	0	0	0	0	0	0	0	0	0	0	0	0	0	0	0	0	0	0
1.3946e+12	0	0	0	0	0	0	0	0	0	0	0	0	0	0	0	0	0	0	0	0	0	0	0	0	0	0	0	0	0	0	0	0	0	0	0	0	0	0	0	0	0	0	0	0	0	0	0	0	0
1.4527e+12	0	0	0	0	0	0	0	0	0	0	0	0	0	0	0	0	0	0	0	0	0	0	0	0	0	0	0	0	0	0	0	0	0	0	0	0	0	0	0	0	0	0	0	0	0	0	0	0	0
1.5108e+12	0	0	0	0	0	0	0	0	0	0	0	0	0	0	0	0	0	0	0	0	0	0	0	0	0	0	0	0	0	0	0	0	0	0	0	0	0	0	0	0	0	0	0	0	0	0	0	0	0
1.5689e+12	0	0	0	0	0	0	0	0	0	0	0	0	0	0	0	0	0	0	0	0	0	0	0	0	0	0	0	0	0	0	0	0	0	0	0	0	0	0	0	0	0	0	0	0	0	0	0	0	0
1.627e+12	0	0	0	0	0	0	0	0	0	0	0	0	0	0	0	0	0	0	0	0	0	0	0	0	0	0	0	0	0	0	0	0	0	0	0	0	0	0	0	0	0	0	0	0	0	0	0	0	0
1.6851e+12	0	0	0	0	0	0	0	0	0	0	0	0	0	0	0	0	0	0	0	0	0	0	0	0	0	0	0	0	0	0	0	0	0	0	0	0	0	0	0	0	0	0	0	0	0	0	0	0	0
1.7432e+12	0	0	0	0	0	0	0	0	0	0	0	0	0	0	0	0	0	0	0	0	0	0	0	0	0	0	0	0	0	0	0	0	0	0	0	0	0	0	0	0	0	0	0	0	0	0	0	0	0
1.8013e+12	0	0	0	0	0	0	0	0	0	0	0	0	0	0	0	0	0	0	0	0	0	0	0	0	0	0	0	0	0	0	0	0	0	0	0	0	0	0	0	0	0	0	0	0	0	0	0	0	0
1.8595e+12	0	0	0	0	0	0	0	0	0	0	0	0	0	0	0	0	0	0	0	0	0	0	0	0	0	0	0	0	0	0	0	0	0	0	0	0	0	0	0	0	0	0	0	0	0	0	0	0	0
1.9176e+12	0	0	0	0	0	0	0	0	0	0	0	0	0	0	0	0	0	0	0	0	0	0	0	0	0	0	0	0	0	0	0	0	0	0	0	0	0	0	0	0	0	0	0	0	0	0	0	0	0
1.9757e+12	0	0	0	0	0	0	0	0	0	0	0	0	0	0	0	0	0	0	0	0	0	0	0	0	0	0	0	0	0	0	0	0	0	0	0	0	0	0	0	0	0	0	0	0	0	0	0	0	0
2.0338e+12	0	0	0	0	0	0	0	0	0	0	0	0	0	0	0	0	0	0	0	0	0	0	0	0	0	0	0	0	0	0	0	0	0	0	0	0	0	0	0	0	0	0	0	0	0	0	0	0	0
2.0919e+12	0	0	0	0	0	0	0	0	0	0	0	0	0	0	0	0	0	0	0	0	0	0	0	0	0	0	0	0	0	0	0	0	0	0	0	0	0	0	0	0	0	0	0	0	0	0	0	0	0
2.15e+12	0	0	0	0	0	0	0	0	0	0	0	0	0	0	0	0	0	0	0	0	0	0	0	0	0	0	0	0	0	0	0	0	0	0	0	0	0	0	0	0	0	0	0	0	0	0	0	0	0
2.2081e+12	0	0	0	0	0	0	0	0	0	0	0	0	0	0	0	0	0	0	0	0	0	0	0	0	0	0	0	0	0	0	0	0	0	0	0	0	0	0	0	0	0	0	0	0	0	0	0	0	0
2.2662e+12	0	0	0	0	0	0	0	0	0	0	0	0	0	0	0	0	0	0	0	0	0	0	0	0	0	0	0	0	0	0	0	0	0	0	0	0	0	0	0	0	0	0	0	0	0	0	0	0	0
2.3243e+12	0	0	0	0	0	0	0	0	0	0	0	0	0	0	0	0	0	0	0	0	0	0	0	0	0	0	0	0	0	0	0	0	0	0	0	0	0	0	0	0	0	0	0	0	0	0	0	0	0
2.3824e+12	0	0	0	0	0	0	0	0	0	0	0	0	0	0	0	0	0	0	0	0	0	0	0	0	0	0	0	0	0	0	0	0	0	0	0	0	0	0	0	0	0	0	0	0	0	0	0	0	0
2.4405e+12	0	0	0	0	0	0	0	0	0	0	0	0	0	0	0	0	0	0	0	0	0	0	0	0	0	0	0	0	0	0	0	0	0	0	0	0	0	0	0	0	0	0	0	0	0	0	0	0	0
2.4986e+12	0	0	0	0	0	0	0	0	0	0	0	0	0	0	0	0	0	0	0	0	0	0	0	0	0	0	0	0	0	0	0	0	0	0	0	0	0	0	0	0	0	0	0	0	0	0	0	0	0
2.5568e+12	0	0	0	0	0	0	0	0	0	0	0	0	0	0	0	0	0	0	0	0	0	0	0	0	0	0	0	0	0	0	0	0	0	0	0	0	0	0	0	0	0	0	0	0	0	0	0	0	0
2.6149e+12	0	0	0	0	0	0	0	0	0	0	0	0	0	0	0	0	0	0	0	0	0	0	0	0	0	0	0	0	0	0	0	0	0	0	0	0	0	0	0	0	0	0	0	0	0	0	0	0	0
2.673e+12	0	0	0	0	0	0	0	0	0	0	0	0	0	0	0	0	0	0	0	0	0	0	0	0	0	0	0	0	0	0	0	0	0	0	0	0	0	0	0	0	0	0	0	0	0	0	0	0	0
2.7311e+12	0	0	0	0	0	0	0	0	0	0	0	0	0	0	0	0	0	0	0	0	0	0	0	0	0	0	0	0	0	0	0	0	0	0	0	0	0	0	0	0	0	0	0	0	0	0	0	0	0
2.7892e+12	0	0	0	0	0	0	0	0	0	0	0	0	0	0	0	0	0	0	0	0	0	0	0	0	0	0	0	0	0	0	0	0	0	0	0	0	0	0	0	0	0	0	0	0	0	0	0	0	0
2.8473e+12	0	0	0	0	0	0	0	0	0	0	0	0	0	0	0	0	0	0	0	0	0	0	0	0	0	0	0	0	0	0	0	0	0	0	0	0	0	0	0	0	0	0	0	0	0	0	0	0	0
2.9054e+12	0	0	0	0	0	0	0	0	0	0	0	0	0	0	0	0	0	0	0	0	0	0	0	0	0	0	0	0	0	0	0	0	0	0	0	0	0	0	0	0	0	0	0	0	0	0	0	0	0
2.9635e+12	0	0	0	0	0	0	0	0	0	0	0	0	0	0	0	0	0	0	0	0	0	0	0	0	0	0	0	0	0	0	0	0	0	0	0	0	0	0	0	0	0	0	0	0	0	0	0	0	0
3.0216e+12	0	0	0	0	0	0	0	0	0	0	0	0	0	0	0	0	0	0	0	0	0	0	0	0	0	0	0	0	0	0	0	0	0	0	0	0	0	0	0	0	0	0	0	0	0	0	0	0	0
3.0797e+12	0	0	0	0	0	0	0	0	0	0	0	0	0	0	0	0	0	0	0	0	0	0	0	0	0	0	0	0	0	0	0	0	0	0	0	0	0	0	0	0	0	0	0	0	0	0	0	0	0
3.1378e+12	0	0	0	0	0	0	0	0	0	0	0	0	0	0	0	0	0	0	0	0	0	0	0	0	0	0	0	0	0	0	0	0	0	0	0	0	0	0	0	0	0	0	0	0	0	0	0	0	0
3.1959e+12	0	0	0	0	0	0	0	0	0	0	0	0	0	0	0	0	0	0	0	0	0	0	0	0	0	0	0	0	0	0	0	0	0	0	0	0	0	0	0	0	0	0	0	0	0	0	0	0	0
3.2541e+12	0	0	0	0	0	0	0	0	0	0	0	0	0	0	0	0	0	0	0	0	0	0	0	0	0	0	0	0	0	0	0	0	0	0	0	0	0	0	0	0	0	0	0	0	0	0	0	0	0
3.3122e+12	0	0	0	0	0	0	0	0	0	0	0	0	0	0	0	0	0	0	0	0	0	0	0	0	0	0	0	0	0	0	0	0	0	0	0	0	0	0	0	0	0	0	0	0	0	0	0	0	0
3.3703e+12	0	0	0	0	0	0	0	0	0	0	0	0	0	0	0	0	0	0	0	0	0	0	0	0	0	0	0	0	0	0	0	0	0	0	0	0	0	0	0	0	0	0	0	0	0	0	0	0	0
3.4284e+12	0	0	0	0	0	0	0	0	0	0	0	0	0	0	0	0	0	0	0	0	0	0	0	0	0	0	0	0	0	0	0	0	0	0	0	0	0	0	0	0	0	0	0	0	0	0	0	0	0
3.4865e+12	0	0	0	0	0	0	0	0	0	0	0	0	0	0	0	0	0	0	0	0	0	0	0	0	0	0	0	0	0	0	0	0	0	0	0	0	0	0	0	0	0	0	0	0	0	0	0	0	0
3.5446e+12	0	0	0	0	694.85	0	0	0	0	0	0	0	0	0	0	695.94	0	0	0	0	0	0	0	0	0	0	0	0	0	0	0	0	0	0	0	0	0	0	0	0	0	0	0	0	0	0	0	0	0
3.6027e+12	0	0	0	0	0	0	0	0	0	0	0	0	0	0	0	0	0	0	0	0	0	0	0	0	0	0	0	0	0	0	0	0	0	0	0	0	0	0	0	0	0	0	0	0	0	0	0	0	0
3.6608e+12	0	0	0	0	0	0	0	0	0	0	0	0	0	0	0	0	0	0	0	0	0	0	0	0	0	0	0	0	0	0	0	0	0	0	0	0	0	0	0	0	0	0	0	0	0	0	0	0	0
3.7189e+12	0	0	0	0	0	0	0	0	0	0	0	0	0	0	0	0	0	0	0	0	0	0	0	0	0	0	0	0	0	0	0	0	0	0	0	0	0	0	0	0	0	0	0	0	0	0	0	0	0
3.777e+12	0	0	0	0	691.42	0	0	0	0	0	0	0	0	0	0	692.85	0	0	0	0	0	0	0	0	0	0	0	0	0	0	0	0	0	0	0	0	0	0	0	0	0	0	0	0	0	0	0	0	0
3.8351e+12	0	0	0	0	0	0	0	0	0	0	0	0	0	0	0	0	0	0	0	0	0	0	0	0	0	0	0	0	0	0	0	0	0	0	0	0	0	0	0	0	0	0	0	0	0	0	0	0	0
3.8932e+12	0	0	0	0	0	0	0	0	0	0	0	0	0	0	0	0	0	0	0	0	0	0	0	0	0	0	0	0	0	0	0	0	0	0	0	0	0	0	0	0	0	0	0	0	0	0	0	0	0
3.9513e+12	0	0	0	0	0	0	0	0	0	0	0	0	0	0	0	0	0	0	0	0	0	0	0	0	0	0	0	0	0	0	0	0	0	0	0	0	0	0	0	0	0	0	0	0	0	0	0	0	0
4.0095e+12	0	0	0	0	0	0	0	0	0	0	0	0	0	0	0	690.98	0	0	0	0	0	0	0	0	0	0	0	0	0	0	0	0	0	0	0	0	0	0	0	0	0	0	0	0	0	0	0	0	0
4.0676e+12	0	0	0	0	0	0	0	0	0	0	0	0	0	0	0	0	0	0	0	0	0	0	0	0	0	0	0	0	0	0	0	0	0	0	0	0	0	0	0	0	0	0	0	0	0	0	0	0	0
4.1257e+12	0	0	0	0	0	0	0	0	0	0	0	0	0	0	0	0	0	0	0	0	0	0	0	0	0	0	0	0	0	0	0	0	0	0	0	0	0	0	0	0	0	0	0	0	0	0	0	0	0
4.1838e+12	0	0	0	0	0	0	0	0	0	0	0	0	0	0	0	0	0	0	0	0	0	0	0	0	0	0	0	0	0	0	0	0	0	0	0	0	0	0	0	0	0	0	0	0	0	0	0	0	0
4.2419e+12	0	0	0	0	0	0	0	0	0	0	0	0	0	0	0	0	0	0	0	0	0	0	0	0	0	0	0	0	0	0	0	0	0	0	0	0	0	0	0	0	0	0	0	0	0	0	0	0	0
4.3e+12	0	0	0	0	0	0	0	0	0	0	0	0	0	0	0	0	0	0	0	0	0	0	0	0	0	0	0	0	0	0	0	0	0	0	0	0	0	0	0	0	0	0	0	0	0	0	0	0	0
4.3581e+12	0	0	0	0	0	0	0	0	0	0	0	0	0	0	0	0	0	0	0	0	0	0	0	0	0	0	0	0	0	0	0	0	0	0	0	0	0	0	0	0	0	0	0	0	0	0	0	0	0
4.4162e+12	0	0	0	0	0	0	0	0	0	0	0	0	0	0	0	0	0	0	0	0	0	0	0	0	0	0	0	0	0	0	0	0	0	0	0	0	0	0	0	0	0	0	0	0	0	0	0	0	0
4.4743e+12	0	0	0	0	0	0	0	0	0	0	0	0	0	0	0	0	0	0	0	0	0	0	0	0	0	0	0	0	0	0	0	0	0	0	0	0	0	0	0	0	0	0	0	0	0	0	0	0	0
4.5324e+12	0	0	0	0	0	0	0	0	0	0	0	0	0	0	0	0	0	0	0	0	0	0	0	0	0	0	0	0	0	0	0	0	0	0	0	0	0	0	0	0	0	0	0	0	0	0	0	0	0
4.5905e+12	0	0	0	0	0	0	0	0	0	0	0	0	0	0	0	0	0	0	0	0	0	0	0	0	0	0	0	0	0	0	0	0	0	0	0	0	0	0	0	0	0	0	0	0	0	0	0	0	0
4.6486e+12	0	0	0	0	706.2	0	0	695.31	0	0	0	0	0	0	0	709.77	0	0	0	0	0	0	0	0	0	0	0	0	0	0	0	0	0	0	0	0	0	0	0	0	0	0	0	0	0	0	0	0	0
4.7068e+12	0	0	0	0	0	0	0	0	0	0	0	0	0	0	0	0	0	0	0	0	0	0	0	0	0	0	0	0	0	0	0	0	0	0	0	0	0	0	0	0	0	0	0	0	0	0	0	0	0
4.7649e+12	0	0	0	0	0	0	0	0	0	0	0	0	0	0	0	0	0	0	0	0	0	0	0	0	0	0	0	0	0	0	0	0	0	0	0	0	0	0	0	0	0	0	0	0	0	0	0	0	0
4.823e+12	0	0	0	0	0	0	0	0	0	0	0	0	0	0	0	0	0	0	0	0	0	0	0	0	0	0	0	0	0	0	0	0	0	0	0	0	0	0	0	0	0	0	0	0	0	0	0	0	0
4.8811e+12	0	0	0	0	702.97	0	0	691.91	0	0	0	0	0	0	0	704.9	0	0	0	0	0	0	0	0	0	0	0	0	0	0	0	0	0	0	0	0	0	0	0	0	0	0	0	0	0	0	0	0	0
4.9392e+12	0	0	0	0	0	0	0	0	0	0	0	0	0	0	0	0	0	0	0	0	0	0	0	0	0	0	0	0	0	0	0	0	0	0	0	0	0	0	0	0	0	0	0	0	0	0	0	0	0
4.9973e+12	0	0	0	0	0	0	0	0	0	0	0	0	0	0	0	0	0	0	0	0	0	0	0	0	0	0	0	0	0	0	0	0	0	0	0	0	0	0	0	0	0	0	0	0	0	0	0	0	0
5.0554e+12	0	0	0	0	0	0	0	0	0	0	0	0	0	0	0	0	0	0	0	0	0	0	0	0	0	0	0	0	0	0	0	0	0	0	0	0	0	0	0	0	0	0	0	0	0	0	0	0	0
5.1135e+12	0	0	0	0	700.01	0	0	0	0	0	0	0	0	0	0	702.81	0	0	0	0	0	0	0	0	0	0	0	0	0	0	0	0	0	0	0	0	0	0	0	0	0	0	0	0	0	0	0	0	0
5.1716e+12	0	0	0	0	0	0	0	0	0	0	0	0	0	0	0	0	0	0	0	0	0	0	0	0	0	0	0	0	0	0	0	0	0	0	0	0	0	0	0	0	0	0	0	0	0	0	0	0	0
5.2297e+12	0	0	0	0	0	0	0	0	0	0	0	0	0	0	0	0	0	0	0	0	0	0	0	0	0	0	0	0	0	0	0	0	0	0	0	0	0	0	0	0	0	0	0	0	0	0	0	0	0
5.2878e+12	0	0	0	0	0	0	0	0	0	0	0	0	0	0	0	0	0	0	0	0	0	0	0	0	0	0	0	0	0	0	0	0	0	0	0	0	0	0	0	0	0	0	0	0	0	0	0	0	0
5.3459e+12	0	0	0	0	697.4	0	0	0	0	0	0	0	0	0	0	700.33	0	0	0	0	0	0	0	0	0	0	0	0	0	0	0	0	0	0	0	0	0	0	0	0	0	0	0	0	0	0	0	0	0
5.404e+12	0	0	0	0	0	0	0	0	0	0	0	0	0	0	0	0	0	0	0	0	0	0	0	0	0	0	0	0	0	0	0	0	0	0	0	0	0	0	0	0	0	0	0	0	0	0	0	0	0
5.4622e+12	0	0	0	0	0	0	0	0	0	0	0	0	0	0	0	0	0	0	0	0	0	0	0	0	0	0	0	0	0	0	0	0	0	0	0	0	0	0	0	0	0	0	0	0	0	0	0	0	0
5.5203e+12	0	0	0	0	0	0	0	0	0	0	0	0	0	0	0	0	0	0	0	0	0	0	0	0	690.95	0	0	0	0	0	0	0	0	0	0	0	0	0	0	0	0	0	0	0	0	0	0	0	0
5.5784e+12	0	0	0	0	696.04	0	0	0	0	0	0	0	0	0	0	699.02	0	0	0	0	0	0	0	0	691.78	0	0	0	0	0	0	0	0	0	0	0	0	0	0	0	0	0	0	0	0	0	0	0	0
5.6365e+12	0	0	0	0	0	0	0	0	0	0	0	0	0	0	0	0	0	0	0	0	0	0	0	0	693.23	0	0	0	0	0	0	0	0	0	0	0	0	0	0	0	0	0	0	0	0	0	0	0	0
5.6946e+12	0	0	0	0	0	0	0	0	0	0	0	0	0	0	0	0	0	0	0	0	0	0	0	0	692.07	0	0	0	0	0	0	0	0	0	0	0	0	0	0	0	0	0	0	0	0	0	0	0	0
5.7527e+12	0	0	0	0	715.13	0	0	703.08	0	0	0	0	0	0	0	720.04	0	0	0	0	0	0	0	0	694.53	0	0	0	0	0	0	0	0	0	0	0	0	0	0	0	0	0	0	0	0	0	0	0	0
5.8108e+12	0	0	0	691.73	694.52	0	0	0	0	0	0	0	0	0	0	697.7	0	0	0	0	0	0	0	0	696.83	0	0	0	0	0	0	0	0	0	0	0	0	0	0	0	0	0	0	0	0	0	0	0	0
5.8689e+12	0	0	0	690.38	0	0	0	0	0	0	0	0	0	0	0	0	0	0	0	0	0	0	0	0	697.1	0	0	0	0	0	0	0	0	0	0	0	0	0	0	0	0	0	0	0	0	0	0	0	0
5.927e+12	0	0	0	0	0	0	0	0	0	0	0	0	0	0	0	0	0	0	0	0	0	0	0	0	695.4	0	0	0	0	0	0	0	0	0	0	0	0	0	0	0	0	0	0	0	0	0	0	0	0
5.9851e+12	0	0	0	0	713.31	0	0	699.96	0	0	0	0	0	0	0	717.28	0	0	0	0	0	0	0	0	697.96	0	0	0	0	0	0	0	0	0	0	0	0	0	0	0	0	0	0	0	0	0	0	0	0
6.0432e+12	0	0	0	694.73	693.63	0	0	0	0	0	0	0	0	0	0	697.04	0	0	0	0	0	0	0	0	700.6	0	0	0	0	0	0	0	0	0	0	0	0	0	0	0	0	0	0	0	0	0	0	0	0
6.1013e+12	0	0	0	692.91	0	0	0	0	0	0	0	0	0	0	0	0	0	0	0	0	0	0	0	0	699.9	0	0	0	0	0	0	0	0	0	0	0	0	0	0	0	0	0	0	0	0	0	0	0	0
6.1595e+12	0	0	0	0	0	0	0	0	0	0	0	0	0	0	0	0	0	0	0	0	0	0	0	0	697.99	0	0	0	0	0	0	0	0	0	0	0	0	0	0	0	0	0	0	0	0	0	0	0	0
6.2176e+12	0	0	0	694.58	709.92	0	0	696.4	0	0	0	0	0	0	0	712.71	0	0	0	0	0	0	0	0	701.4	0	0	0	0	0	0	0	0	0	0	0	0	0	0	0	0	0	0	0	0	0	0	0	0
6.2757e+12	0	0	0	697.66	693	0	0	0	0	0	0	0	0	0	0	696.91	0	0	0	0	0	0	0	0	703.62	0	0	0	0	0	0	0	0	0	0	0	0	0	0	0	0	0	0	0	0	0	0	0	0
6.3338e+12	0	0	0	695.11	0	0	0	0	0	0	0	0	0	0	0	0	0	0	0	0	0	0	0	0	702.36	0	0	0	0	0	0	0	0	0	0	0	0	0	0	0	0	0	0	0	0	0	0	0	0
6.3919e+12	0	0	0	691.33	0	0	0	0	0	0	0	0	0	0	0	0	0	0	0	0	0	0	0	0	700.23	0	0	0	0	0	0	0	0	0	0	0	0	0	0	0	0	0	0	0	0	0	0	0	0
6.45e+12	0	0	0	700.05	707.03	0	0	693.71	0	0	0	0	0	0	0	709.58	0	0	0	0	0	0	0	0	704.84	0	0	0	0	0	0	0	0	0	0	0	0	0	0	0	0	0	0	0	0	0	0	0	0
6.5081e+12	0	0	0	700.15	692.42	0	0	0	0	0	0	0	0	0	0	696.65	0	0	0	0	0	0	0	0	706.12	0	0	0	0	0	0	0	0	0	0	0	0	0	0	0	0	0	0	0	0	0	0	0	0
6.5662e+12	0	0	0	697.28	0	0	0	0	0	0	0	0	0	0	0	0	0	0	0	0	0	0	0	0	704.5	0	0	0	0	0	0	0	0	0	0	0	0	0	0	0	0	0	0	0	0	0	0	0	0
6.6243e+12	0	0	0	696.62	0	0	0	0	0	0	0	0	0	0	0	0	0	0	0	0	0	0	0	0	705.42	0	0	0	0	0	0	0	0	0	0	0	0	0	0	0	0	0	0	690.55	0	0	0	0	0
6.6824e+12	0	0	0	703.5	704.96	0	0	690.83	0	0	0	0	0	0	0	707.84	0	0	0	0	0	0	0	0	708.15	0	0	0	0	0	0	0	0	0	0	0	0	0	0	0	0	0	0	0	0	0	0	0	0
6.7405e+12	0	0	0	702.1	691.73	0	0	0	0	0	0	0	0	0	0	696.56	0	0	0	0	0	0	0	0	708.49	0	0	0	0	0	0	0	0	0	0	0	0	0	0	0	0	0	0	0	0	0	0	0	0
6.7986e+12	0	0	0	698.96	0	0	0	0	0	0	0	0	0	0	0	0	0	0	0	0	0	0	0	0	706.57	0	0	0	0	0	0	0	0	0	0	0	0	0	0	0	0	0	0	0	0	0	0	0	0
6.8567e+12	0	694.95	0	699.14	727.45	0	0	711.07	0	0	0	0	0	0	0	733.46	0	0	0	0	0	0	0	691.23	707.11	0	0	0	0	0	0	690.46	0	0	0	0	0	0	0	0	0	0	0	693.25	0	0	0	0	0
6.9149e+12	0	0	0	705.99	703.61	0	0	0	0	0	0	0	0	0	0	706.76	0	0	0	0	0	0	0	690.33	711.1	0	0	0	0	0	0	0	0	0	0	0	0	0	0	0	0	0	0	692.12	0	0	0	0	0
6.973e+12	0	0	0	703.61	691.26	0	0	0	0	0	0	0	0	0	0	696.52	0	0	0	0	0	0	0	0	710.57	0	0	0	0	0	0	0	0	0	0	0	0	0	0	0	0	0	0	691.68	0	0	0	0	0
7.0311e+12	0	0	0	700.34	0	0	0	0	0	0	0	0	0	0	0	0	0	0	0	0	0	0	0	0	708.43	0	0	0	0	0	0	0	0	0	0	0	0	0	0	0	0	0	0	691.26	0	0	0	0	0
7.0892e+12	0	0	0	703.93	722.06	0	0	708.02	0	0	0	0	0	0	0	726.38	0	0	0	0	0	0	0	694.03	709.76	0	0	0	0	0	0	692.76	0	0	0	0	0	0	0	0	0	0	0	695.91	0	0	0	0	0
7.1473e+12	0	0	0	707.95	702.6	0	0	0	0	0	0	0	0	0	0	705.86	0	0	0	0	0	0	0	693.12	713.68	0	0	0	0	0	0	691.81	0	0	0	0	0	0	0	0	0	0	0	694.9	0	0	0	0	0
7.2054e+12	0	0	0	705.03	690.46	0	0	0	0	0	0	0	0	0	0	696.44	0	0	0	0	0	0	0	692.6	712.5	0	0	0	0	0	0	691.66	0	0	0	0	0	0	0	0	0	0	0	694.53	0	0	0	0	0
7.2635e+12	0	0	0	701.68	0	0	0	0	0	0	0	0	0	0	0	0	0	0	0	0	0	0	0	692.17	710.19	0	0	0	0	0	0	690.92	0	0	0	0	0	0	0	0	0	0	0	694.02	0	0	0	0	0
7.3216e+12	0	0	0	708.5	717.04	0	0	703.22	0	0	0	0	0	0	0	720.66	0	0	0	0	0	0	0	696.84	713.25	0	0	0	0	0	0	694.98	0	0	0	0	0	0	0	0	0	0	0	698.31	0	0	0	0	0
7.3797e+12	0	0	0	709.44	701.73	0	0	0	0	0	0	0	0	0	0	705.03	0	0	0	0	0	0	0	696.07	715.95	0	0	0	0	0	0	694.47	0	0	0	0	0	0	0	0	0	0	0	697.62	0	0	0	0	0
7.4378e+12	0	0	0	706.17	0	0	0	0	0	0	0	0	0	0	0	696.28	0	0	0	0	0	0	0	695.62	714.26	0	0	0	0	0	0	694.2	0	0	0	0	0	0	0	0	0	0	0	697.32	0	0	0	0	0
7.4959e+12	0	0	0	702.78	0	0	0	0	0	0	0	0	0	0	0	0	0	0	0	0	0	0	0	695.08	711.82	0	0	0	0	0	0	693.32	0	0	0	0	0	0	0	0	0	0	0	696.73	0	0	0	0	0
7.554e+12	0	0	0	711.75	713.86	0	0	700.53	0	0	0	0	0	0	0	716.94	0	0	0	0	0	0	0	699.39	716.74	0	0	0	0	0	0	697.21	0	0	0	0	0	0	0	0	0	0	0	700.67	0	0	0	0	0
7.6122e+12	0	0	0	710.66	701.01	0	0	0	0	0	0	0	0	0	0	704.28	0	0	0	0	0	0	0	698.7	717.96	0	0	0	0	0	0	697.02	0	0	0	0	0	0	0	0	0	0	0	700.21	0	0	0	0	0
7.6703e+12	0	0	0	707.22	0	0	0	0	0	0	0	0	0	0	0	696.12	0	0	0	0	0	0	0	698.31	715.9	0	0	0	0	0	0	696.59	0	0	0	0	0	0	0	0	0	0	0	699.89	0	0	0	0	0
7.7284e+12	0	0	0	705.51	0	0	0	0	0	0	0	0	0	0	0	0	0	0	0	0	0	0	0	702.78	715.44	0	0	0	0	0	0	700.64	0	0	0	0	0	0	0	0	0	0	0	704.07	0	0	0	0	0
7.7865e+12	0	0	0	714.07	711.36	0	0	697.7	0	0	0	0	0	0	0	714.49	0	0	0	0	0	0	0	701.86	719.8	0	0	0	0	0	0	699.37	0	0	0	0	0	0	0	0	0	0	0	702.93	0	0	0	0	0
7.8446e+12	0	0	0	711.77	700.37	0	0	0	0	0	0	0	0	0	0	703.78	0	0	0	0	0	0	0	701.35	719.75	0	0	0	0	0	0	699.36	0	0	0	0	0	0	690.48	0	0	0	0	702.7	0	0	0	0	0
7.9027e+12	0	0	0	708.24	0	0	0	0	0	0	0	0	0	0	0	696.05	0	0	0	0	0	0	0	701	717.41	0	0	0	0	0	0	698.79	0	0	0	0	0	0	0	0	0	0	0	702.35	0	0	0	0	0
7.9608e+12	0	698.18	0	707.91	734.76	0	0	718.06	0	0	0	0	0	0	0	742.02	0	0	0	0	0	0	0	705.15	716.83	0	0	0	0	0	0	702.4	0	0	0	0	0	0	0	0	0	0	0	706.16	0	0	0	0	0
8.0189e+12	0	0	0	715.8	709.58	0	0	695.71	0	0	0	0	0	0	0	713.06	0	0	0	0	0	0	0	704.24	722.35	0	0	0	0	0	0	701.58	0	0	0	0	0	0	691.76	0	0	0	0	705.19	0	0	0	0	0
8.077e+12	0	0	0	712.77	699.87	0	0	0	0	0	0	0	0	0	0	703.5	0	0	0	0	0	0	0	703.84	721.34	0	0	0	0	0	0	701.6	0	0	0	0	0	0	692.21	0	0	0	0	705.09	0	0	0	0	0
8.1351e+12	0	0	0	709.19	0	0	0	0	0	0	0	0	0	0	0	696	0	0	0	0	0	0	0	703.46	718.81	0	0	0	0	0	0	700.87	0	0	0	0	0	0	690.12	0	0	0	0	704.65	0	0	0	0	0
8.1932e+12	0	694.97	0	713.28	728.72	0	0	713.54	0	0	0	0	0	0	0	732.75	0	0	0	0	0	0	0	707.33	719.71	0	0	0	0	0	0	704.07	0	0	0	0	0	0	691.2	0	0	0	0	708.1	0	0	0	0	0
8.2513e+12	0	0	0	717.1	708.58	0	0	693.67	0	0	0	0	0	0	0	711.88	0	0	0	0	0	0	0	706.52	724.47	0	0	0	0	0	0	703.75	0	0	0	0	0	0	694.01	0	0	0	0	707.41	0	0	0	0	0
8.3094e+12	0	0	0	713.66	699.68	0	0	0	0	0	0	0	0	0	0	703.26	0	0	0	0	0	0	0	706.24	722.77	0	0	0	0	0	0	703.7	0	0	0	0	0	0	693.72	0	0	0	0	707.36	0	0	0	0	0
8.3676e+12	0	0	0	710.06	0	0	0	0	0	0	0	0	0	0	0	696.03	0	0	0	0	0	0	0	705.85	720.11	0	0	0	0	0	0	702.82	0	0	0	0	0	0	691.41	0	0	0	0	706.83	0	0	0	0	0
8.4257e+12	0	0	0	717.81	722.46	0	0	709.23	0	0	0	690.78	0	0	0	726.32	0	0	0	0	0	0	0	709.43	723.48	0	0	0	0	0	0	705.75	0	0	0	0	0	0	693.83	0	0	0	0	709.96	0	0	0	0	0
8.4838e+12	0	0	0	718.12	707.26	0	0	691.02	0	0	0	690.14	0	0	0	710.68	0	0	0	0	0	0	0	708.77	726.26	0	0	0	0	0	0	705.87	0	0	0	0	0	0	695.95	691.04	0	0	0	709.6	0	0	0	0	0
8.5419e+12	0	0	0	714.45	699.09	0	0	0	0	0	0	0	0	0	0	702.81	0	0	0	0	0	0	0	708.54	724.08	0	0	0	0	0	0	705.66	0	0	0	0	0	0	695.01	690.26	0	0	0	709.51	0	0	0	0	0
8.6e+12	0	0	0	710.87	0	0	0	0	0	0	0	0	0	0	0	695.67	0	0	0	0	0	0	0	708.08	721.33	0	0	0	0	0	0	704.63	0	0	0	0	0	0	692.59	0	0	0	0	708.87	0	0	0	0	0
8.6581e+12	0	0	0	720.77	719.41	0	0	705.95	0	0	0	693.4	0	0	0	723.08	0	0	0	0	0	0	0	711.41	726.94	0	0	0	0	0	0	707.51	0	0	0	0	0	0	696.41	690.71	0	0	0	711.79	0	0	0	0	690.61
8.7162e+12	0	0	0	718.96	706.71	0	0	0	0	0	0	692.79	0	0	0	710.1	0	0	0	0	0	0	0	710.94	727.8	0	0	0	0	0	0	707.89	0	0	0	0	0	0	697.67	692.82	0	0	0	711.72	0	0	0	0	0
8.7743e+12	0	0	0	715.18	699.01	0	0	0	0	0	0	692.18	0	0	0	702.74	0	0	0	0	0	0	0	710.73	725.29	0	0	0	0	0	0	707.48	0	0	0	0	0	0	696.32	691.53	0	0	0	711.55	0	0	0	0	0
8.8324e+12	0	0	0	712.52	0	0	0	0	0	0	0	696.66	0	0	0	696.58	0	0	0	0	0	0	0	714.35	723.84	0	0	0	0	0	0	710.4	0	0	0	0	0	0	698.03	693.07	0	0	0	714.78	0	0	0	0	693.92
8.8905e+12	0	0	0	722.65	716.6	0	0	702.6	0	0	0	696.11	0	0	0	720.37	0	0	0	0	0	0	0	713.35	729.71	0	0	0	0	0	0	709.37	0	0	0	0	0	0	698.87	693.28	0	0	0	713.65	0	0	0	0	692.42
8.9486e+12	0	0	0	719.69	705.86	0	0	0	0	0	0	695.5	0	0	0	709.42	0	0	0	0	0	0	0	713.06	729.13	0	0	0	0	0	0	709.79	0	0	0	0	0	0	699.24	694.35	0	0	0	713.77	0	0	0	0	691.56
9.0067e+12	0	0	0	715.86	698.54	0	0	0	0	0	0	694.84	0	0	0	702.52	0	0	0	0	0	0	0	712.82	726.39	0	0	0	0	0	0	709.19	0	0	0	0	0	0	697.49	692.71	0	0	0	713.48	0	0	0	0	690.94
9.0649e+12	0	701.42	0	715.2	746.67	0	0	725.39	0	0	0	699.14	0	0	0	749.32	0	0	0	0	0	0	0	716.16	725.05	0	0	0	0	0	0	711.7	0	0	0	0	0	0	698.85	693.82	0	0	0	716.36	0	0	0	0	695.61
9.123e+12	0	0	0	723.93	715.15	0	0	700.82	0	0	0	698.55	0	0	0	718.7	0	0	0	0	0	0	0	715.25	731.86	0	0	0	0	0	0	711.27	0	0	0	0	0	0	701.02	695.62	0	0	0	715.54	0	0	0	0	694.2
9.1811e+12	0	0	0	720.33	705.52	0	0	0	0	0	0	697.92	0	0	0	709.02	0	0	0	0	0	0	0	715.1	730.3	0	0	0	0	0	0	711.58	0	0	0	0	0	0	700.62	695.79	0	0	0	715.73	0	0	0	0	693.52
9.2392e+12	0	0	0	716.51	698.45	0	0	0	0	0	0	697.33	0	0	0	702.49	0	0	0	0	0	0	0	714.8	727.41	0	0	0	0	0	0	710.78	0	0	0	0	0	0	698.62	693.84	0	0	0	715.29	0	0	0	0	692.83
9.2973e+12	0	698.44	0	721.34	734.4	0	0	719.81	0	0	0	701.52	0	0	0	737.87	0	0	0	0	0	0	0	717.87	728.27	0	0	0	0	0	0	712.97	0	0	0	0	0	0	700.37	695.37	0	0	0	717.85	0	0	0	0	697.17
9.3554e+12	0	0	0	724.83	713.3	0	0	699.47	0	0	0	700.94	0	0	0	716.86	0	0	0	0	0	0	0	717.13	733.56	0	0	0	0	0	0	713.16	0	0	0	0	0	0	702.81	697.5	0	0	0	717.44	0	0	0	0	695.99
9.4135e+12	0	0	0	720.91	704.77	0	0	0	0	0	0	700.34	0	0	0	708.34	0	0	0	0	0	0	0	717.06	731.34	0	0	0	0	0	0	713.25	0	0	0	0	0	0	701.75	696.91	0	0	0	717.58	0	0	0	0	695.37
9.4716e+12	0	0	0	717.11	697.95	0	0	0	0	0	0	699.76	0	0	0	702.17	0	0	0	0	0	0	0	716.68	728.34	0	0	0	0	0	0	712.27	0	0	0	0	0	0	699.53	694.7	0	0	0	716.99	0	0	0	0	694.61
9.5297e+12	0	694.29	0	725.93	728.74	0	0	713.04	0	0	0	703.78	0	0	0	732.12	0	0	0	0	0	0	0	719.48	732.28	0	0	0	0	0	0	714.35	0	0	0	0	0	0	702.42	697.34	0	0	0	719.3	0	0	0	0	698.65
9.5878e+12	0	0	0	725.5	712.49	0	0	697.5	0	0	0	703.17	0	0	0	715.99	0	0	0	0	0	0	0	718.98	734.91	0	0	0	0	0	0	714.98	0	0	0	0	0	0	704.33	699.2	0	0	0	719.3	0	0	0	0	697.71
9.6459e+12	0	0	0	721.42	704.57	0	0	0	0	0	0	702.57	0	0	0	708.17	0	0	0	0	0	0	0	718.93	732.26	0	0	0	0	0	0	714.81	0	0	0	0	0	0	702.85	698.09	0	0	0	719.32	0	0	0	0	697.13
9.704e+12	0	0	0	717.67	697.84	0	0	0	0	0	0	702.01	0	0	0	702.22	0	0	0	0	0	0	0	718.45	729.2	0	0	0	0	0	0	713.66	0	0	0	0	0	0	700.51	695.77	0	0	0	718.58	0	0	0	0	696.3
9.7622e+12	0	689.81	0	728.57	723.97	692.06	0	709.44	0	0	0	705.91	0	0	0	727.63	0	0	0	0	0	0	0	721.04	735.61	0	0	0	0	0	0	715.89	0	0	0	0	0	0	704.75	699.6	0	0	0	720.8	0	0	0	0	700.09
9.8203e+12	0	0	0	726.02	711.11	691.4	0	696	0	0	0	705.32	0	0	0	714.75	0	0	0	0	0	0	0	720.8	736.02	0	0	0	0	0	0	716.69	0	0	0	0	0	0	705.64	700.53	0	0	0	721.1	0	0	0	0	699.37
9.8784e+12	0	0	0	721.9	703.86	690.71	0	0	0	0	0	704.74	0	0	0	707.61	0	0	0	0	0	0	0	720.7	733.09	0	0	0	0	0	0	716.25	0	0	0	0	0	0	703.76	698.97	0	0	0	720.96	0	0	0	0	698.81
9.9365e+12	0	0	0	718.57	698.28	695.08	0	0	0	0	0	708.5	0	0	0	704.19	0	0	0	0	0	0	0	723.66	730.85	0	0	0	0	0	0	718.33	0	0	0	0	0	0	704.53	700.29	0	0	0	723.44	0	0	0	0	702.88
9.9946e+12	0	0	0	730.06	721.47	694.4	0	707.12	0	0	0	707.96	0	0	0	725.04	0	0	0	0	0	0	0	722.6	738.05	0	0	0	0	0	0	717.58	0	0	0	0	0	0	706.72	701.51	0	0	0	722.38	0	0	0	0	701.52
1.0053e+13	0	0	0	726.45	710.48	693.73	0	694.59	0	0	0	707.35	0	0	0	714.08	0	0	0	0	0	0	0	722.56	736.95	0	0	0	0	0	0	718.29	0	0	0	0	0	0	706.7	701.68	0	0	0	722.81	0	0	0	0	700.99
1.0111e+13	0	0	0	722.33	703.66	693.06	0	0	0	0	0	706.79	0	0	0	707.41	0	0	0	0	0	0	0	722.38	733.84	0	0	0	0	0	0	717.59	0	0	0	0	0	0	704.59	699.84	0	0	0	722.49	0	0	0	0	700.38
1.0169e+13	0	706.58	0	721.62	747.73	697.31	0	728.8	0	0	0	710.45	0	0	0	752.98	0	0	0	0	0	0	0	725.07	731.93	0	0	0	0	0	0	719.31	0	0	0	0	0	0	705.16	700.91	0	0	0	724.64	0	0	0	0	704.14
1.0227e+13	0	0	0	730.92	719.12	696.68	0	704.52	0	0	0	709.89	0	0	0	722.75	0	0	0	0	0	0	0	724.18	739.83	0	0	0	0	0	0	719.3	0	0	0	0	0	0	708.46	703.3	0	0	0	724.02	0	0	0	0	702.94
1.0285e+13	0	0	0	726.8	709.67	696.03	0	691.44	0	0	0	709.3	0	0	0	713.28	0	0	0	0	0	0	0	724.26	737.76	0	0	0	0	0	0	719.75	0	0	0	0	0	0	707.67	702.71	0	0	0	724.43	0	0	0	0	702.54
1.0343e+13	0	0	0	722.73	703.24	695.35	0	0	0	0	0	708.76	0	0	0	707.06	0	0	0	0	0	0	0	723.97	734.53	0	0	0	0	0	0	718.83	0	0	0	0	0	0	705.36	700.62	0	0	0	723.92	0	0	0	0	701.85
1.0401e+13	0	702.18	0	728.44	738.75	699.44	0	721.97	0	0	0	712.32	0	0	0	742.49	0	0	0	0	0	0	0	726.39	735.54	0	0	0	0	0	0	720.29	0	0	0	0	0	0	706.61	702.15	0	0	0	725.77	0	0	0	0	705.32
1.0459e+13	0	0	0	731.45	717.58	698.81	0	702.52	0	0	0	711.75	0	0	0	721.27	0	0	0	0	0	0	0	725.77	741.14	0	0	0	0	0	0	720.98	0	0	0	0	0	0	709.87	704.76	0	0	0	725.68	0	0	0	0	704.37
1.0518e+13	0	0	0	727.1	709.04	698.15	0	0	0	0	0	711.16	0	0	0	712.75	0	0	0	0	0	0	0	725.88	738.46	0	0	0	0	0	0	721.1	0	0	0	0	0	0	708.5	703.59	0	0	0	725.95	0	0	0	0	704
1.0576e+13	0	0	0	723.09	702.87	697.5	0	0	0	0	0	710.65	0	0	0	706.82	0	0	0	0	0	0	0	725.47	735.17	0	0	0	0	0	0	719.98	0	0	0	0	0	0	706.04	701.32	0	0	0	725.26	0	0	0	0	703.24
1.0634e+13	0	697.95	0	732.97	732.72	701.48	0	716.64	0	0	0	714.11	0	0	0	736.22	0	0	0	0	0	0	0	727.65	739.79	0	0	0	0	0	0	721.45	0	0	0	0	0	0	708.81	704.09	0	0	0	726.93	0	0	0	0	706.46
1.0692e+13	0	0	0	731.79	716.53	700.86	0	701.33	0	0	0	713.52	0	0	0	720.18	0	0	0	0	0	0	0	727.36	742.15	0	0	0	0	0	0	722.56	0	0	0	0	0	0	711.07	706.04	0	0	0	727.3	0	0	0	0	705.78
1.075e+13	0	0	0	727.36	708.72	700.21	0	0	0	0	0	712.95	0	0	0	712.41	0	0	0	0	0	0	0	727.43	739.08	0	0	0	0	0	0	722.34	0	0	0	0	0	0	709.28	704.46	0	0	0	727.37	0	0	0	0	705.4
1.0808e+13	0	0	0	723.42	702.76	699.57	0	0	0	0	0	712.46	0	0	0	706.75	0	0	0	0	0	0	0	726.89	735.77	0	0	0	0	0	0	721.05	0	0	0	0	0	0	706.72	702.04	0	0	0	726.51	0	0	0	0	704.55
1.0866e+13	0	694.11	0	735.23	728.13	703.42	0	713.37	0	0	0	715.81	0	0	0	731.98	0	0	0	0	690.84	0	0	728.92	743.01	0	0	0	0	0	0	722.86	0	0	0	0	0	0	711.11	706.23	0	0	0	728.21	0	0	0	0	707.59
1.0924e+13	0	0	0	732.02	715.29	702.8	0	700.36	0	0	0	715.21	0	0	0	719.02	0	0	0	0	0	0	0	728.93	742.94	0	0	0	0	0	0	724.01	0	0	0	0	0	0	712.08	707.1	0	0	0	728.86	0	0	0	0	707.17
1.0982e+13	0	0	0	727.6	708.18	702.16	0	0	0	0	0	714.68	0	0	0	711.91	0	0	0	0	0	0	0	728.89	739.64	0	0	0	0	0	0	723.48	0	0	0	0	0	0	709.95	705.16	0	0	0	728.7	0	0	0	0	706.73
1.1041e+13	0	0	0	723.71	704.81	705.86	0	0	0	0	0	717.97	0	0	0	709.33	0	0	0	0	693.49	0	0	731.33	736.8	0	0	0	0	0	0	724.89	0	692.21	0	0	0	0	709.92	705.75	0	0	0	730.58	0	0	0	0	710.1
1.1099e+13	0	0	0	736.33	725.52	705.27	0	709.61	0	0	0	717.44	0	0	0	729.24	0	0	0	0	692.12	0	0	730.24	745.18	0	0	0	0	0	0	724.43	0	0	0	0	0	0	713.04	708.11	0	0	0	729.63	0	0	0	0	708.76
1.1157e+13	0	0	0	732.18	714.51	704.66	0	698.49	0	0	0	716.84	0	0	0	718.23	0	0	0	0	690.96	0	0	730.44	743.57	0	0	0	0	0	0	725.34	0	0	0	0	0	0	712.94	708.05	0	0	0	730.32	0	0	0	0	708.51
1.1215e+13	0	0	0	727.81	707.81	704.02	0	0	0	0	0	716.34	0	0	0	711.6	0	0	0	0	690.18	0	0	730.27	740.14	0	0	0	0	0	0	724.52	0	0	0	0	0	0	710.58	705.86	0	0	0	729.93	0	0	0	0	707.98
1.1273e+13	0	708.44	0	727.15	753.56	707.63	0	733.99	0	0	0	719.55	0	0	0	759.68	0	0	0	0	694.73	0	0	732.43	737.83	0	0	0	0	690.17	0	725.6	0	693.05	0	0	0	0	710.43	706.23	0	0	0	731.5	0	0	0	0	711.08
1.1331e+13	0	0	0	736.86	723.18	707.04	0	707.52	0	0	0	718.99	0	0	0	727.02	0	0	0	0	693.41	0	0	731.6	746.62	0	0	0	0	0	0	726.02	0	691.11	0	0	0	0	714.61	709.65	0	0	0	731.12	0	0	0	0	709.98
1.1389e+13	0	0	0	732.29	713.62	706.43	0	697.1	0	0	0	718.41	0	0	0	717.41	0	0	0	0	692.34	0	0	731.88	744.09	0	0	0	0	0	0	726.55	0	690.87	0	0	0	0	713.64	708.79	0	0	0	731.69	0	0	0	0	709.81
1.1447e+13	0	0	0	727.99	707.34	705.81	0	0	0	0	0	717.93	0	0	0	711.2	0	0	0	0	691.51	0	0	731.56	740.58	0	0	0	0	0	0	725.48	0	690.14	0	0	0	0	711.11	706.41	0	0	0	731.07	0	0	0	0	709.18
1.1505e+13	0	704.77	0	734.6	742.57	709.32	0	725.7	0	0	0	721.07	0	0	0	747.37	0	0	0	0	695.95	0	0	733.45	741.85	0	0	0	0	692.38	0	726.36	0	693.81	0	0	0	0	712	707.55	0	0	0	732.37	0	0	0	0	711.99
1.1563e+13	0	0	0	737.09	721.31	708.74	0	705.83	0	0	0	720.48	0	0	0	725.25	0	0	0	0	694.6	0	0	732.99	747.61	0	0	0	0	691.75	0	727.54	0	692.31	0	0	0	0	715.8	710.82	0	0	0	732.61	0	0	0	0	711.21
1.1622e+13	0	0	0	732.37	712.81	708.12	0	695.68	0	0	0	719.92	0	0	0	716.67	0	0	0	0	693.66	0	0	733.24	744.51	0	0	0	0	691.12	0	727.64	0	691.99	0	0	0	0	714.21	709.37	0	0	0	732.95	0	0	0	0	711.03
1.168e+13	0	0	0	728.16	706.88	707.51	0	0	0	0	0	719.46	0	0	0	710.82	0	0	0	0	692.81	0	0	732.76	740.97	0	0	0	0	690.47	0	726.37	0	691.08	0	0	0	0	711.56	706.86	0	0	0	732.13	0	0	0	0	710.28
1.1738e+13	0	700.44	0	739	735.99	710.94	0	719.84	0	0	0	722.51	0	0	0	740.3	0	0	0	0	697	0	0	734.45	746.23	0	0	0	0	694.57	0	727.4	0	694.51	0	0	0	0	714.29	709.55	0	0	0	733.31	0	0	0	0	712.87
1.1796e+13	0	0	0	737.15	719.97	710.36	0	704.45	0	0	0	721.9	0	0	0	723.85	0	0	0	0	695.79	0	0	734.38	748.28	0	0	0	0	693.89	0	728.92	0	693.5	0	0	0	0	716.7	711.75	0	0	0	734.04	0	0	0	0	712.42
1.1854e+13	0	0	0	732.4	712.24	709.74	0	693.98	0	0	0	721.38	0	0	0	716.09	0	0	0	0	694.88	0	0	734.51	744.86	0	0	0	0	693.23	0	728.62	0	693.1	0	0	0	0	714.68	709.89	0	0	0	734.1	0	0	0	0	712.16
1.1912e+13	0	0	0	728.29	706.58	709.15	0	0	0	0	0	720.93	0	0	0	710.55	0	0	0	0	694.02	0	0	733.89	741.32	0	0	0	0	692.58	0	727.17	0	692.02	0	0	0	0	711.96	707.3	0	0	0	733.1	0	0	0	0	711.3
1.197e+13	0	696.88	0	740.91	731.71	712.49	0	715.88	0	0	0	723.88	0	0	0	735.95	0	0	0	0	698.04	0	0	735.48	749.26	0	0	0	0	696.65	0	728.74	0	695.42	0	0	0	0	716.51	711.62	0	0	0	734.43	0	0	0	0	713.78
1.2028e+13	0	0	0	737.11	718.79	711.9	0	703.07	0	0	0	723.27	0	0	0	722.68	0	0	0	0	696.93	0	0	735.72	748.77	0	0	0	0	696.02	0	730.16	0	694.72	0	0	0	0	717.43	712.54	0	0	0	735.38	0	0	0	0	713.59
1.2086e+13	0	0	0	732.42	711.7	711.3	0	691.74	0	0	0	722.78	0	0	0	715.56	0	0	0	0	696.11	0	0	735.7	745.16	0	0	0	0	695.39	0	729.51	0	694.2	0	0	0	0	715.11	710.38	0	0	0	735.16	0	0	0	0	713.23
1.2145e+13	0	0	0	728.09	708.98	714.52	0	0	0	0	690.67	725.73	0	0	0	713.36	0	0	690.67	0	700.31	0	0	737.7	741.81	0	0	0	0	699.26	0	730.37	0	698.17	0	0	0	0	714.45	710.25	0	0	0	736.55	0	0	0	0	716.05
1.2203e+13	0	693.05	0	741.66	728.69	713.97	0	712.12	0	0	0	725.18	0	0	0	732.9	0	0	0	0	699.04	0	0	736.6	751.15	0	0	0	0	698.62	0	730.23	0	696.36	0	0	0	0	718.31	713.36	0	0	0	735.72	0	0	0	0	714.75
1.2261e+13	0	0	0	737.03	717.71	713.38	0	701.41	0	0	0	724.59	0	0	0	721.67	0	0	0	0	698.07	0	0	737.01	749.12	0	0	0	0	697.98	0	731.26	0	695.87	0	0	0	0	718.03	713.18	0	0	0	736.62	0	0	0	0	714.71
1.2319e+13	0	0	0	732.43	711.1	712.79	0	0	0	0	0	724.13	0	0	0	715.05	0	0	0	0	697.26	0	0	736.82	745.41	0	0	0	0	697.34	0	730.3	0	695.12	0	0	0	0	715.49	710.77	0	0	0	736.13	0	0	0	0	714.22
1.2377e+13	0	713.72	0	731.91	758.64	715.95	0	736.01	0	0	691.95	727.02	0	0	0	764.9	0	0	691.95	0	701.28	0	0	738.53	742.81	0	0	0	0	701.12	0	730.86	0	698.74	0	0	0	0	714.79	710.53	0	0	0	737.21	0	0	0	0	716.77
1.2435e+13	0	0	0	741.88	726.41	715.39	0	709.99	0	0	690.99	726.43	0	0	0	730.55	0	0	690.99	0	700.02	0	0	737.79	752.3	0	0	0	0	700.51	0	731.7	0	697.26	0	0	0	0	719.64	714.66	0	0	0	737.08	0	0	0	0	715.78
1.2493e+13	0	0	0	736.92	716.82	714.8	0	700.29	0	0	0	725.86	0	0	0	720.79	0	0	0	0	699.14	0	0	738.23	749.39	0	0	0	0	699.9	0	732.24	0	696.83	0	0	0	0	718.48	713.65	0	0	0	737.75	0	0	0	0	715.78
1.2551e+13	0	0	0	732.43	710.62	714.21	0	0	0	0	0	725.43	0	0	0	714.6	0	0	0	0	698.34	0	0	737.85	745.63	0	0	0	0	699.27	0	731.03	0	695.99	0	0	0	0	715.79	711.09	0	0	0	737.02	0	0	0	0	715.15
1.2609e+13	691.56	706.64	0	739.85	746.6	717.31	0	728.21	0	0	693.22	728.24	0	0	0	751.63	0	0	693.22	0	702.15	0	0	739.31	747.18	0	0	0	0	702.92	0	731.44	0	699.28	0	0	0	0	716.44	711.92	0	690.13	0	737.85	0	0	0	0	717.44
1.2668e+13	690.81	0	0	741.84	724.68	716.75	0	708.34	0	0	692.2	727.63	0	0	0	728.74	0	0	692.2	0	700.97	0	0	739.03	753.01	0	0	0	0	702.31	0	733.06	0	698.23	0	0	0	0	720.63	715.67	0	0	0	738.42	0	0	0	0	716.83
1.2726e+13	690.1	0	0	736.79	716.1	716.16	0	699.24	0	0	691.16	727.1	0	0	0	720.06	0	0	691.16	0	700.18	0	0	739.37	749.58	0	0	0	0	701.69	0	733.11	0	697.79	0	0	0	0	718.85	714.07	0	0	0	738.78	0	0	0	0	716.78
1.2784e+13	0	0	0	732.42	710.24	715.58	0	0	0	0	690.2	726.69	0	0	0	714.24	0	0	690.2	0	699.35	0	0	738.82	745.83	0	0	0	0	701.08	0	731.68	0	696.81	0	0	0	0	716.08	711.42	0	0	0	737.84	0	0	0	0	716.01
1.2842e+13	693.43	702.3	0	744.11	739.52	718.62	0	722.28	690	690.01	694.38	729.41	0	0	0	744.23	0	0	694.38	0	702.99	0	0	740.1	751.67	0	0	0	0	704.63	0	732.39	0	699.92	0	0	0	0	718.89	714.1	0	691.29	0	738.64	0	0	690.01	0	718.12
1.29e+13	692.71	0	0	741.67	723.14	718.05	0	706.89	0	0	693.4	728.78	0	0	0	727.22	0	0	693.4	0	701.91	0	0	740.25	753.45	0	0	0	0	704.04	0	734.27	0	699.25	0	0	0	0	721.37	716.46	0	690.27	0	739.69	0	0	0	0	717.88
1.2958e+13	691.99	0	0	736.66	715.38	717.46	0	698.08	0	0	692.35	728.3	0	0	0	719.37	0	0	692.35	0	701.18	0	0	740.43	749.73	0	0	0	0	703.43	0	733.87	0	698.7	0	0	0	0	719.17	714.42	0	0	0	739.72	0	0	0	0	717.71
1.3016e+13	691.28	0	0	732.4	709.82	716.9	0	0	0	0	691.4	727.89	0	0	0	713.86	0	0	691.4	0	700.34	0	0	739.72	746	0	0	0	0	702.82	0	732.28	0	697.59	0	0	0	0	716.33	711.69	0	0	0	738.59	0	0	0	0	716.81
1.3074e+13	695.26	698.66	0	745.73	735.14	719.87	0	718.49	690.81	690.49	695.54	730.52	0	0	0	739.6	0	0	695.54	0	703.8	0	0	740.97	754.58	0	0	0	0	706.27	0	733.69	0	700.63	0	0	0	0	721.11	716.16	0	692.43	690.47	739.66	0	0	690.49	0	718.87
1.3132e+13	694.54	0	0	741.43	721.94	719.3	0	705.78	0	0	694.52	729.9	0	0	0	725.96	0	0	694.52	0	702.85	0	0	741.44	753.72	0	0	0	0	705.68	0	735.33	0	700.23	0	0	0	0	721.92	717.06	0	691.39	0	740.86	0	0	0	0	718.9
1.3191e+13	693.82	0	0	736.51	714.81	718.71	0	697	0	0	693.53	729.46	0	0	0	718.78	0	0	693.53	0	702.15	0	0	741.42	749.84	0	0	0	0	705.08	0	734.55	0	699.57	0	0	0	0	719.43	714.73	0	690.36	0	740.57	0	0	0	0	718.57
1.3249e+13	697.69	0	0	731.82	712.5	721.6	0	0	693.11	0	697.55	732.16	0	0	0	716.84	0	0	697.55	0	705.87	0	0	743.05	746.1	0	0	0	0	708.42	0	734.96	0	702.97	0	0	0	0	718.27	714.07	0	694.5	692.57	741.54	0	0	0	0	720.97
1.3307e+13	697	695.53	0	746.2	732.08	721.07	0	714.57	691.66	690.44	696.63	731.58	0	0	0	736.39	0	0	696.63	0	704.6	0	0	741.96	756.26	0	0	0	0	707.84	0	735.13	0	701.48	0	0	0	0	722.82	717.84	0	693.56	691.64	740.87	0	0	690.44	0	719.71
1.3365e+13	696.29	0	0	741.17	720.88	720.49	0	704.04	690.4	0	695.64	730.99	0	0	0	724.91	0	0	695.64	0	703.79	0	0	742.56	753.87	0	0	0	0	707.26	0	736.25	0	701.19	0	0	0	0	722.35	717.55	0	692.49	690.65	741.93	0	0	0	0	719.86
1.3423e+13	695.59	0	0	736.37	714.25	719.92	0	694.8	0	0	694.66	730.58	0	0	0	718.26	0	0	694.66	0	703.09	0	0	742.33	749.92	0	0	0	0	706.66	0	735.15	0	700.38	0	0	0	0	719.67	715	0	691.49	0	741.34	0	0	0	0	719.38
1.3481e+13	699.34	715.67	0	736.03	763.58	722.76	0	739.39	693.97	0	698.61	733.21	0	0	690.54	769.69	0	0	698.61	0	706.64	0	0	743.69	747.12	0	0	0	0	709.92	0	735.28	0	703.45	0	0	0	0	718.57	714.32	0	695.6	693.73	742.02	0	0	0	0	721.51
1.3539e+13	698.64	691.47	0	746.18	729.67	722.22	0	712.23	692.44	0	697.68	732.6	0	0	0	733.91	0	0	697.68	0	705.41	0	0	743.05	757.19	0	0	0	0	709.34	0	736.51	0	702.34	0	0	0	0	724.03	719.07	0	694.62	692.78	742.14	0	0	0	0	720.63
1.3597e+13	697.96	0	0	740.89	719.91	721.64	0	702.85	691.32	0	696.7	732.05	0	0	0	723.96	0	0	696.7	0	704.7	0	0	743.61	753.94	0	0	0	0	708.76	0	737.04	0	702.02	0	0	0	0	722.67	717.89	0	693.59	691.79	742.88	0	0	0	0	720.78
1.3655e+13	697.26	0	0	736.23	713.7	721.08	0	692.62	690.48	0	695.76	731.67	0	0	0	717.75	0	0	695.76	0	703.98	0	0	743.18	749.98	0	0	0	0	708.18	0	735.69	0	701.07	0	0	0	0	719.84	715.2	0	692.57	690.79	742.04	0	0	0	0	720.13
1.3713e+13	700.91	710.65	0	744.4	750.43	723.88	0	730.33	694.71	690.66	699.63	734.22	0	0	691.65	755.62	0	0	699.63	0	707.34	0	0	744.28	751.82	0	0	0	0	711.36	0	735.74	0	703.87	0	0	0	0	720.38	715.83	0	696.63	694.85	742.5	0	0	690.66	0	722.01
1.3772e+13	700.23	0	0	745.93	727.76	723.33	0	710.53	693.21	0	698.68	733.58	0	0	690.66	731.94	0	0	698.68	0	706.21	0	0	744.17	757.68	0	0	0	0	710.79	0	737.75	0	703.2	0	0	0	0	724.87	719.93	0	695.64	693.88	743.37	0	0	0	0	721.59
1.383e+13	699.55	0	0	740.61	719.08	722.75	0	701.93	692.2	0	697.72	733.08	0	0	0	723.12	0	0	697.72	0	705.57	0	0	744.58	753.96	0	0	0	0	710.21	0	737.73	0	702.8	0	0	0	0	722.89	718.15	0	694.61	692.88	743.74	0	0	0	0	721.62
1.3888e+13	698.86	0	0	736.08	713.23	722.21	0	690.82	691.36	0	696.8	732.71	0	0	0	717.29	0	0	696.8	0	704.81	0	0	743.95	750.02	0	0	0	0	709.63	0	736.17	0	701.71	0	0	0	0	719.99	715.37	0	693.65	691.91	742.68	0	0	0	0	720.81
1.3946e+13	702.41	705.36	0	748.53	742.98	724.95	0	724.44	695.45	692.41	700.59	735.18	0	0	692.68	747.8	0	0	700.59	0	708	0	0	744.9	756.39	0	0	0	0	712.73	0	736.65	0	704.37	0	0	0	0	722.95	718.12	0	697.6	695.89	743.18	0	0	692.41	0	722.55
1.4004e+13	701.74	0	0	745.57	726.13	724.39	0	709.13	694.05	0	699.64	734.54	0	0	691.72	730.31	0	0	699.64	0	707.01	0	0	745.27	757.92	0	0	0	0	712.17	0	738.83	0	704.07	0	0	0	0	725.45	720.55	0	696.62	694.96	744.52	0	0	0	0	722.52
1.4062e+13	701.07	0	0	740.33	718.29	723.81	0	700.99	693.07	0	698.69	734.09	0	0	690.68	722.35	0	0	698.69	0	706.41	0	0	745.47	753.93	0	0	0	0	711.6	0	738.32	0	703.53	0	0	0	0	723.06	718.35	0	695.62	693.94	744.5	0	0	0	0	722.4
1.412e+13	700.39	0	0	735.94	712.75	723.29	0	0	692.22	0	697.8	733.72	0	0	0	716.83	0	0	697.8	0	705.61	0	0	744.67	750.03	0	0	0	0	711.02	0	736.6	0	702.34	0	0	0	0	720.1	715.51	0	694.67	692.98	743.25	0	0	0	0	721.45
1.4178e+13	703.85	701.39	0	749.9	738.32	725.98	0	720.6	696.15	693.22	701.5	736.09	0	0	693.73	742.91	0	0	701.5	0	708.64	0	0	745.65	759.16	0	0	0	0	714.05	0	737.94	0	705.01	0	0	0	0	725.17	720.19	0	698.54	696.9	744.13	0	0	693.22	0	723.19
1.4236e+13	703.19	0	0	745.17	724.8	725.41	0	707.99	694.88	0	700.55	735.46	0	0	692.72	728.93	0	0	700.55	0	707.8	0	0	746.32	757.98	0	0	0	0	713.49	0	739.74	0	704.91	0	0	0	0	725.83	720.99	0	697.54	695.95	745.55	0	0	0	0	723.42
1.4295e+13	702.53	0	0	740.05	717.63	724.84	0	700.13	693.98	0	699.64	735.06	0	0	691.72	721.68	0	0	699.64	0	707.22	0	0	746.28	753.88	0	0	0	0	712.93	0	738.84	0	704.23	0	0	0	0	723.18	718.51	0	696.58	695	745.18	0	0	0	0	723.11
1.4353e+13	705.88	0	0	735.06	715.54	727.48	0	0	698.17	0	703.27	737.56	0	0	695.66	719.94	0	0	703.27	0	710.57	0	0	747.6	749.81	0	0	0	0	715.88	0	738.88	0	707.11	0	0	0	0	721.62	717.42	0	700.35	698.76	745.81	0	0	0	0	725.15
1.4411e+13	705.23	697.37	0	750.13	735.08	726.96	0	717.64	696.83	692.93	702.39	736.96	0	0	694.73	739.49	0	0	702.39	0	709.29	0	0	746.54	760.64	0	0	0	0	715.32	0	739.34	0	705.78	0	0	0	0	726.77	721.77	0	699.44	697.88	745.28	0	0	692.93	0	723.95
1.4469e+13	704.58	0	0	744.74	723.7	726.38	0	706.83	695.71	0	701.44	736.37	0	0	693.73	727.79	0	0	701.44	0	708.6	0	0	747.29	757.95	0	0	0	0	714.77	0	740.51	0	705.74	0	0	0	0	726.11	721.33	0	698.46	696.92	746.46	0	0	0	0	724.26
1.4527e+13	703.93	0	0	739.78	717.05	725.84	0	698.99	694.84	0	700.56	736	0	0	692.71	721.09	0	0	700.56	0	707.99	0	0	747.02	753.8	0	0	0	0	714.21	0	739.28	0	704.9	0	0	0	0	723.28	718.66	0	697.51	695.98	745.78	0	0	0	0	723.76
1.4585e+13	707.2	715.38	0	739.63	767.83	728.43	0	742.81	698.9	0	704.14	738.43	0	0	696.61	773.82	0	0	704.14	0	711.18	0	0	748.06	750.84	0	0	0	0	717.09	0	739.06	0	707.5	0	0	0	0	721.86	717.62	0	701.23	699.7	746.13	0	0	0	0	725.54
1.4643e+13	706.56	693.89	0	749.9	732.59	727.91	0	714.64	697.55	692.18	703.24	737.79	0	0	695.68	736.91	0	0	703.24	0	709.97	0	0	747.52	761.36	0	0	0	0	716.54	0	740.65	0	706.64	0	0	0	0	727.86	722.91	0	700.3	698.81	746.47	0	0	692.18	0	724.79
1.4701e+13	705.91	0	0	744.32	722.69	727.33	0	705.37	696.52	0	702.31	737.26	0	0	694.7	726.78	0	0	702.31	0	709.39	0	0	748.18	757.84	0	0	0	0	715.99	0	741.15	0	706.5	0	0	0	0	726.3	721.57	0	699.34	697.87	747.26	0	0	0	0	725.05
1.4759e+13	705.26	0	0	739.52	716.47	726.8	0	697.34	695.67	0	701.45	736.9	0	0	693.71	720.53	0	0	701.45	0	708.74	0	0	747.69	753.7	0	0	0	0	715.43	0	739.67	0	705.49	0	0	0	0	723.35	718.76	0	698.43	696.93	746.32	0	0	0	0	724.36
1.4818e+13	708.46	711.67	0	748.36	753.92	729.36	0	732.61	699.53	692.55	704.97	739.25	0	0	697.53	759.15	0	0	704.97	0	711.75	0	0	748.49	755.79	0	0	0	0	718.25	0	739.43	0	707.83	0	0	0	0	723.83	719.28	0	702.08	700.61	746.47	0	0	692.55	0	725.91
1.4876e+13	707.83	0	0	749.47	730.55	728.81	0	712.64	698.21	691.13	704.06	738.59	0	0	696.6	734.82	0	0	704.06	0	710.66	0	0	748.54	761.66	0	0	0	0	717.71	0	741.79	0	707.44	0	0	0	0	728.57	723.66	0	701.14	699.71	747.61	0	0	691.13	0	725.66
1.4934e+13	707.19	0	0	743.91	721.76	728.24	0	704.22	697.25	0	703.15	738.12	0	0	695.63	725.86	0	0	703.15	0	710.15	0	0	749	757.69	0	0	0	0	717.16	0	741.69	0	707.13	0	0	0	0	726.4	721.71	0	700.19	698.77	747.96	0	0	0	0	725.77
1.4992e+13	706.55	0	0	739.26	715.9	727.72	0	695.61	696.39	0	702.32	737.78	0	0	694.67	719.99	0	0	702.32	0	709.44	0	0	748.3	753.59	0	0	0	0	716.61	0	740.01	0	705.98	0	0	0	0	723.38	718.81	0	699.31	697.87	746.79	0	0	0	0	724.92
1.505e+13	709.67	706.76	0	752.36	746.12	730.24	0	726.37	700.09	694.37	705.76	740.03	0	0	698.41	750.97	0	0	705.76	0	712.27	0	0	748.98	760.38	0	0	0	0	719.37	0	740.32	0	708.22	0	0	0	0	726.53	721.67	0	702.88	701.47	747.05	0	0	694.37	0	726.34
1.5108e+13	709.04	0	0	748.96	728.86	729.68	0	711.14	698.86	689.96	704.84	739.37	0	0	697.47	733.09	0	0	704.84	0	711.35	0	0	749.53	761.71	0	0	0	0	718.84	0	742.75	0	708.19	0	0	0	0	729	724.13	0	701.93	700.56	748.64	0	0	689.96	0	726.52
1.5166e+13	708.41	0	0	743.51	720.93	729.12	0	703.29	697.95	0	703.96	738.96	0	0	696.5	725.03	0	0	703.96	0	710.85	0	0	749.73	757.51	0	0	0	0	718.29	0	742.14	0	707.7	0	0	0	0	726.44	721.78	0	701.01	699.64	748.57	0	0	0	0	726.42
1.5224e+13	707.78	0	0	739.01	715.38	728.62	0	693.89	697.06	0	703.14	738.61	0	0	695.56	719.48	0	0	703.14	0	710.08	0	0	748.85	753.47	0	0	0	0	717.74	0	740.3	0	706.42	0	0	0	0	723.38	718.83	0	700.13	698.75	747.22	0	0	0	0	725.41
1.5282e+13	710.83	702.38	0	753.51	741.21	731.09	0	722.02	700.61	694.48	706.51	740.77	0	0	699.25	745.87	0	0	706.51	0	712.77	0	0	749.62	763.03	0	0	0	0	720.45	0	741.61	0	708.76	0	0	0	0	728.74	723.74	0	703.64	702.29	747.96	0	0	694.48	0	726.9
1.5341e+13	710.21	0	0	748.41	727.36	730.52	0	709.6	699.5	0	705.58	740.14	0	0	698.31	731.6	0	0	705.58	0	712.03	0	0	750.45	761.61	0	0	0	0	719.92	0	743.54	0	708.9	0	0	0	0	729.25	724.43	0	702.69	701.38	749.55	0	0	0	0	727.32
1.5399e+13	709.59	0	0	743.12	720.1	729.97	0	702.15	698.64	0	704.73	739.78	0	0	697.34	724.24	0	0	704.73	0	711.52	0	0	750.39	757.32	0	0	0	0	719.37	0	742.52	0	708.21	0	0	0	0	726.43	721.79	0	701.79	700.47	749.1	0	0	0	0	727
1.5457e+13	712.56	0	0	737.89	718.19	732.41	0	0	702.44	0	708.08	742.12	690.74	0	700.93	722.66	0	0	708.08	0	714.58	0	0	751.45	752.97	0	0	0	0	722.02	0	742.25	0	710.65	0	0	0	0	724.53	720.32	0	705.25	703.92	749.44	0	0	0	0	728.74
1.5515e+13	711.95	699.12	0	753.55	737.66	731.9	0	719.04	701.12	694.57	707.21	741.48	0	0	700.04	742.21	0	0	707.21	0	713.29	0	0	750.43	764.35	0	0	0	0	721.49	0	742.98	0	709.41	0	0	0	0	730.21	725.19	0	704.36	703.07	749.05	0	0	694.57	0	727.6
1.5573e+13	711.34	0	0	747.85	726.07	731.32	0	708.43	700.11	0	706.3	740.9	0	0	699.1	730.29	0	0	706.3	0	712.69	0	0	751.31	761.42	0	0	0	0	720.96	0	744.17	0	709.52	0	0	0	0	729.36	724.57	0	703.41	702.16	750.33	0	0	0	0	728.05
1.5631e+13	710.72	0	0	742.74	719.37	730.79	0	701.16	699.29	0	705.47	740.57	0	0	698.16	723.51	0	0	705.47	0	712.14	0	0	750.99	757.11	0	0	0	0	720.42	0	742.83	0	708.65	0	0	0	0	726.38	721.76	0	702.54	701.27	749.56	0	0	0	0	727.52
1.5689e+13	713.63	718.87	0	742.79	771.23	733.2	0	747.51	702.93	0	708.77	742.83	691.23	0	701.69	777.24	0	0	708.77	0	715.02	0	0	751.77	754.04	0	0	0	0	723.01	0	742.31	0	710.82	0	0	0	0	724.68	720.41	0	705.95	704.67	749.63	0	0	0	0	729
1.5747e+13	713.02	696.31	0	753.13	734.99	732.68	0	716.83	701.62	694.33	707.88	742.16	0	0	700.79	739.44	0	0	707.88	0	713.81	0	0	751.34	764.92	0	0	0	0	722.49	0	744.23	0	710.12	0	0	0	0	731.13	726.14	0	705.04	703.81	750.18	0	0	694.33	0	728.37
1.5805e+13	712.42	0	0	747.31	724.97	732.1	0	707.45	700.71	0	706.99	741.65	0	0	699.85	729.16	0	0	706.99	0	713.33	0	0	752.08	761.18	0	0	0	0	721.96	0	744.69	0	710.1	0	0	0	0	729.38	724.63	0	704.11	702.91	751	0	0	0	0	728.71
1.5863e+13	711.8	0	0	742.36	718.73	731.59	0	700.24	699.9	0	706.19	741.33	0	0	698.93	722.85	0	0	706.19	0	712.72	0	0	751.52	756.89	0	0	0	0	721.42	0	743.09	0	709.06	0	0	0	0	726.3	721.71	0	703.26	702.03	749.96	0	0	0	0	727.98
1.5922e+13	714.66	714.51	0	751.79	756.79	733.97	690.77	736.47	703.4	694.05	709.42	743.51	691.7	0	702.41	762.09	0	0	709.42	0	715.42	0	0	752.08	759.21	0	0	0	0	723.97	0	742.61	0	711.03	0	0	0	0	726.77	722.16	0	706.61	705.39	749.86	0	0	694.05	0	729.24
1.598e+13	714.06	692.97	0	752.54	732.89	733.42	0	715.16	702.17	693.84	708.52	742.82	690.1	0	701.51	737.25	0	0	708.52	0	714.37	0	0	752.28	765.06	0	0	0	0	723.45	0	745.28	0	710.86	0	0	0	0	731.68	726.75	0	705.69	704.52	751.24	0	0	693.84	0	729.15
1.6038e+13	713.45	0	0	746.77	724.02	732.85	0	706.64	701.33	0	707.65	742.38	0	0	700.57	728.17	0	0	707.65	0	713.95	0	0	752.77	760.9	0	0	0	0	722.92	0	745.09	0	710.64	0	0	0	0	729.35	724.65	0	704.78	703.62	751.57	0	0	0	0	729.3
1.6096e+13	712.84	0	0	742	718.16	732.36	0	699.34	700.5	0	706.87	742.06	0	0	699.67	722.26	0	0	706.87	0	713.27	0	0	752	756.67	0	0	0	0	722.38	0	743.3	0	709.46	0	0	0	0	726.22	721.67	0	703.95	702.77	750.31	0	0	0	0	728.4
1.6154e+13	715.65	708.89	0	755.65	748.78	734.7	691.95	728.56	703.87	696.42	710.05	744.15	692.2	0	703.11	753.66	0	0	710.05	0	715.81	0	0	752.46	763.81	0	0	0	0	724.89	0	743.49	0	711.4	0	0	0	0	729.57	724.67	0	707.24	706.07	750.37	0	0	696.42	0	729.57
1.6212e+13	715.05	0	0	751.88	731.16	734.14	691.08	713.22	702.75	692.64	709.14	743.47	690.71	0	702.21	735.46	0	0	709.14	0	714.96	0	0	753.18	764.97	0	0	0	0	724.37	0	746.12	0	711.6	0	0	0	0	732	727.14	0	706.32	705.2	752.17	0	0	692.64	0	729.92
1.627e+13	714.45	0	0	746.26	723.16	733.59	690.26	705.49	701.97	0	708.31	743.1	0	0	701.29	727.3	0	0	708.31	0	714.55	0	0	753.38	760.61	0	0	0	0	723.85	0	745.42	0	711.16	0	0	0	0	729.29	724.65	0	705.44	704.32	752.06	0	0	0	0	729.83
1.6328e+13	713.84	0	0	741.65	717.61	733.11	0	697.86	701.09	0	707.54	742.76	0	0	700.4	721.72	0	0	707.54	0	713.8	0	0	752.43	756.44	0	0	0	0	723.31	0	743.47	0	709.84	0	0	0	0	726.14	721.62	0	704.63	703.48	750.61	0	0	0	0	728.77
1.6386e+13	716.6	704.6	0	756.62	743.72	735.4	693.09	724.1	704.33	696.94	710.65	744.75	692.65	0	703.78	748.4	0	0	710.65	0	716.22	0	0	753.03	766.37	0	0	0	0	725.78	0	744.78	0	711.93	0	0	0	0	731.78	726.77	0	707.86	706.74	751.24	0	0	696.94	0	730.06
1.6445e+13	716.01	0	0	751.2	729.66	734.83	692.24	711.66	703.34	690.93	709.75	744.12	691.26	0	702.88	733.92	0	0	709.75	0	715.57	0	0	754.01	764.74	0	0	0	0	725.26	0	746.79	0	712.27	0	0	0	0	732.15	727.34	0	706.93	705.86	752.98	0	0	690.93	0	730.63
1.6503e+13	715.41	0	0	745.76	722.34	734.3	691.37	704.43	702.58	0	708.95	743.79	690.43	0	701.98	726.48	0	0	708.95	0	715.13	0	0	753.92	760.3	0	0	0	0	724.74	0	745.67	0	711.6	0	0	0	0	729.2	724.59	0	706.09	705	752.47	0	0	0	0	730.3
1.6561e+13	718.1	0	0	740.32	720.61	736.58	695.04	696.86	706.08	0	712.08	746	694.67	0	705.29	725.05	0	0	712.08	0	717.95	0	690.42	754.76	755.73	0	0	0	0	727.15	0	745.14	0	713.72	0	0	0	0	727.02	722.84	0	709.32	708.2	752.56	0	691.55	0	0	731.79
1.6619e+13	717.51	700.72	0	756.48	740.11	736.08	694.18	721.05	704.77	696.63	711.23	745.33	693.05	0	704.44	744.66	0	0	711.23	0	716.65	0	0	753.78	767.56	0	0	0	0	726.64	0	746.12	0	712.58	0	0	0	0	733.2	728.19	0	708.45	707.38	752.31	0	690.67	696.63	0	730.71
1.6677e+13	716.92	0	0	750.53	728.34	735.5	693.34	710.42	703.89	0	710.35	744.76	691.79	0	703.53	732.57	0	0	710.35	0	716.17	0	0	754.76	764.44	0	0	0	0	726.12	0	747.32	0	712.85	0	0	0	0	732.17	727.42	0	707.54	706.5	753.65	0	0	0	0	731.28
1.6735e+13	716.33	0	0	745.29	721.59	734.98	692.51	703.47	703.14	0	709.58	744.46	691	0	702.65	725.72	0	0	709.58	0	715.66	0	0	754.4	759.98	0	0	0	0	725.6	0	745.87	0	711.97	0	0	0	0	729.07	724.5	0	706.72	705.66	752.81	0	0	0	0	730.72
1.6793e+13	718.97	720.67	0	745.52	774.46	737.25	696.07	747.12	706.49	690.94	712.66	746.59	695.15	0	705.93	780.35	0	0	712.66	0	718.31	0	691.67	754.97	756.82	0	0	0	0	727.97	0	745.1	0	713.83	0	0	0	0	727.18	722.93	0	709.91	708.82	752.64	0	692.56	690.94	0	731.95
1.6851e+13	718.39	697.67	0	755.92	737.32	736.72	695.25	718.32	705.21	695.97	711.79	745.89	693.47	0	705.07	741.8	0	0	711.79	0	717.12	0	690.85	754.64	768	0	0	0	0	727.46	0	747.31	0	713.28	0	0	0	0	734.03	729.06	0	709.02	707.99	753.38	0	691.69	695.97	0	731.44
1.6909e+13	717.81	0	0	749.88	727.13	736.14	694.42	709.06	704.42	0	710.93	745.4	692.31	0	704.16	731.37	0	0	710.93	0	716.73	0	690.05	755.43	764.08	0	0	0	0	726.95	0	747.72	0	713.35	0	0	0	0	732.11	727.4	0	708.12	707.12	754.22	0	690.81	0	0	731.85
1.6968e+13	717.22	0	0	744.83	720.83	735.65	693.56	702.27	703.64	0	710.18	745.11	691.52	0	703.3	724.99	0	0	710.18	0	716.16	0	0	754.82	759.66	0	0	0	0	726.42	0	746.02	0	712.27	0	0	0	0	728.92	724.37	0	707.33	706.3	753.1	0	0	0	0	731.09
1.7026e+13	719.82	715.21	0	754.75	759.44	737.89	697.08	736.84	706.85	695.42	713.21	747.15	695.51	0	706.53	764.79	0	0	713.21	0	718.62	0	692.9	755.17	762.17	0	0	0	0	728.77	0	745.34	0	713.93	0	0	0	0	729.41	724.78	0	710.46	709.42	752.78	0	693.55	695.42	0	732.11
1.7084e+13	719.24	694.32	0	755.2	735.02	737.34	696.25	716.29	705.65	695.14	712.32	746.44	693.88	0	705.67	739.47	0	0	712.32	0	717.61	0	692.1	755.5	768.02	0	0	0	0	728.26	0	748.28	0	713.93	0	0	0	0	734.46	729.54	0	709.56	708.58	754.37	0	692.67	695.14	0	732.18
1.7142e+13	718.66	0	0	749.26	726.02	736.77	695.43	707.96	704.91	0	711.49	746.03	692.8	0	704.77	730.26	0	0	711.49	0	717.27	0	691.25	756.02	763.69	0	0	0	0	727.75	0	748.02	0	713.75	0	0	0	0	731.97	727.28	0	708.69	707.72	754.68	0	691.8	0	0	732.36
1.72e+13	718.07	0	0	744.39	720.12	736.3	694.61	701.15	704.1	0	710.76	745.73	691.97	0	703.92	724.29	0	0	710.76	0	716.6	0	690.44	755.19	759.35	0	0	0	0	727.22	0	746.13	0	712.51	0	0	0	0	728.74	724.19	0	707.91	706.91	753.33	0	690.92	0	0	731.41
1.7258e+13	720.63	709.59	0	758.52	751.05	738.5	698.03	730.14	707.15	697.65	713.72	747.67	695.8	0	707.11	756.03	0	0	713.72	0	718.9	0	694.08	755.47	766.78	0	0	0	0	729.53	0	746.23	0	714.16	0	0	0	0	732.28	727.33	0	710.98	709.99	753.25	0	694.52	697.65	0	732.36
1.7316e+13	720.06	689.98	0	754.42	733.12	737.93	697.23	714.6	706.08	694.14	712.83	746.98	694.32	0	706.23	737.52	0	0	712.83	0	718.11	0	693.26	756.33	767.81	0	0	0	0	729.03	0	749.04	0	714.53	0	0	0	0	734.63	729.75	0	710.07	709.14	755.23	0	693.62	694.14	0	732.88
1.7374e+13	719.48	0	0	748.65	725.03	737.39	696.41	706.95	705.37	0	712.03	746.64	693.28	0	705.35	729.26	0	0	712.03	0	717.76	0	692.47	756.53	763.3	0	0	0	0	728.51	0	748.25	0	714.09	0	0	0	0	731.78	727.13	0	709.23	708.29	755.06	0	692.76	0	0	732.79
1.7432e+13	718.9	0	0	743.96	719.46	736.93	695.59	699.99	704.51	0	711.31	746.32	692.4	0	704.51	723.64	0	0	711.31	0	717	0	691.62	755.51	759.03	0	0	0	0	727.99	0	746.2	0	712.72	0	0	0	0	728.53	724.01	0	708.46	707.5	753.53	0	691.87	0	0	731.68
1.7491e+13	721.41	704.79	0	759.32	745.78	739.08	698.96	725.91	707.44	697.93	714.2	748.16	696.08	0	707.65	750.56	0	0	714.2	0	719.19	0	695.22	755.98	769.26	0	0	0	0	730.27	0	747.52	0	714.58	0	0	0	0	734.42	729.36	0	711.47	710.52	754.09	0	695.41	697.93	0	732.8
1.7549e+13	720.84	0	0	753.64	731.51	738.5	698.16	713.23	706.52	692.4	713.31	747.53	694.78	690.1	706.76	735.87	0	0	713.31	0	718.61	0	694.44	757.08	767.47	0	0	0	0	729.77	0	749.62	0	715.07	0	0	0	0	734.64	729.81	0	710.55	709.66	755.94	0	694.57	692.4	0	733.51
1.7607e+13	720.27	0	0	748.07	724.14	737.98	697.35	706.03	705.82	0	712.55	747.23	693.77	0	705.9	728.35	0	0	712.55	0	718.21	0	693.59	756.97	762.89	0	0	0	0	729.25	0	748.4	0	714.39	0	0	0	0	731.56	726.94	0	709.75	708.84	755.37	0	693.67	0	0	733.16
1.7665e+13	722.73	0	0	742.45	722.52	740.15	700.63	699.74	709.07	0	715.49	749.33	697.78	0	708.99	727.04	0	0	715.49	0	720.82	0	697.09	757.63	758.13	0	0	0	0	731.48	0	747.65	0	716.22	0	0	0	0	729.15	724.94	0	712.78	711.83	755.26	0	697.13	0	0	734.42
1.7723e+13	722.17	701.58	0	759.04	742.04	739.64	699.85	722.71	707.75	697.81	714.65	748.63	696.36	0	708.16	746.68	0	0	714.65	0	719.51	0	696.32	756.69	770.34	0	0	0	0	730.98	0	748.84	0	715.17	0	0	0	0	735.73	730.67	0	711.92	711.03	755.13	0	696.28	697.81	0	733.4
1.7781e+13	721.6	0	0	752.86	730.12	739.06	699.06	711.93	706.96	690.62	713.78	748.08	695.19	690.42	707.27	734.43	0	0	713.78	0	719.1	0	695.51	757.75	767.06	0	0	0	0	730.48	0	750.04	0	715.54	0	0	0	0	734.54	729.76	0	711.02	710.17	756.53	0	695.43	690.62	0	734.06
1.7839e+13	721.03	0	0	747.5	723.32	738.56	698.26	705.07	706.25	0	713.05	747.8	694.25	0	706.43	727.52	0	0	713.05	0	718.63	0	694.73	757.35	762.49	0	0	0	0	729.97	0	748.5	0	714.65	0	0	0	0	731.33	726.75	0	710.25	709.36	755.62	0	694.59	0	0	733.47
1.7897e+13	723.46	721.27	0	747.91	776.92	740.71	701.48	750.88	709.36	691.52	715.95	749.82	698.11	0	709.49	782.81	0	0	715.95	0	721.06	0	698.13	757.74	759.26	0	0	0	0	732.17	0	747.53	0	716.23	0	0	690.52	0	729.26	724.98	0	713.24	712.33	755.25	0	697.95	691.52	0	734.48
1.7955e+13	722.9	698.88	0	758.34	739.17	740.17	700.7	720.31	708.09	697.4	715.08	749.09	696.65	690.16	708.65	743.72	0	0	715.08	0	719.89	0	697.35	757.49	770.67	0	0	0	0	731.67	0	749.98	0	715.81	0	0	0	0	736.44	731.44	0	712.36	711.51	756.16	0	697.12	697.4	0	734.07
1.8013e+13	722.34	0	0	752.12	728.89	739.6	699.92	710.84	707.39	0	714.24	748.62	695.58	690.72	707.76	733.17	0	0	714.24	0	719.57	0	696.58	758.33	766.6	0	0	0	0	731.17	0	750.35	0	715.95	0	0	0	0	734.37	729.64	0	711.49	710.66	757	0	696.27	0	0	734.54
1.8072e+13	721.77	0	0	746.96	722.57	739.12	699.13	704.21	706.66	0	713.53	748.35	694.75	0	706.93	726.75	0	0	713.53	0	719.01	0	695.78	757.68	762.08	0	0	0	0	730.65	0	748.56	0	714.86	0	0	0	0	731.09	726.53	0	710.73	709.87	755.81	0	695.42	0	0	733.73
1.813e+13	724.16	716.25	0	757.31	761.66	741.24	702.29	740.04	709.62	696.46	716.38	750.27	698.44	0	709.96	767.03	0	0	716.38	0	721.27	0	699.12	757.85	764.74	0	0	0	0	732.83	0	747.72	0	716.28	0	0	691.47	0	731.62	726.95	690.6	713.67	712.8	755.32	0	698.74	696.46	0	734.55
1.8188e+13	723.6	696.17	0	757.5	736.88	740.68	701.52	718.45	708.45	696.78	715.49	749.54	696.98	691.06	709.11	741.33	0	0	715.49	0	720.3	0	698.37	758.3	770.58	0	0	0	0	732.33	0	750.88	0	716.45	0	0	690.6	0	736.78	731.85	0	712.77	711.97	757.09	0	697.91	696.78	0	734.76
1.8246e+13	723.04	0	0	751.4	727.8	740.13	700.74	709.92	707.82	0	714.69	749.16	696.01	690.98	708.24	732.04	0	0	714.69	0	720.02	0	697.58	758.83	766.12	0	0	0	0	731.83	0	750.55	0	716.31	0	0	0	0	734.15	729.48	0	711.94	711.13	757.37	0	697.09	0	0	734.95
1.8304e+13	722.47	0	0	746.44	721.88	739.67	699.96	703.38	707.05	0	714	748.88	695.21	0	707.43	726.04	0	0	714	0	719.37	0	696.81	757.95	761.68	0	0	0	0	731.32	0	748.57	0	715.06	0	0	0	0	730.85	726.32	0	711.2	710.36	755.95	0	696.23	0	0	733.96
1.8362e+13	724.83	710.8	0	760.97	753.14	741.75	703.07	732.19	709.88	699.17	716.78	750.7	698.79	0	710.42	758.12	0	0	716.78	0	721.47	0	700.08	758.08	769.34	0	0	0	0	733.47	0	748.6	0	716.51	0	0	692.37	0	734.58	729.63	691.69	714.08	713.25	755.74	0	699.5	699.17	0	734.74
1.842e+13	724.28	692.48	0	756.61	734.97	741.17	702.3	716.51	708.86	695.93	715.9	750	697.38	691.77	709.56	739.37	0	0	715.9	0	720.75	0	699.32	759.06	770.27	0	0	0	0	732.97	0	751.55	0	717.05	0	0	691.52	0	736.88	732.02	690.85	713.18	712.41	757.87	0	698.68	695.93	0	735.39
1.8478e+13	723.72	0	0	750.71	726.81	740.64	701.53	708.82	708.25	0	715.14	749.68	696.46	690.94	708.71	731.03	0	0	715.14	0	720.45	0	698.56	759.25	765.63	0	0	0	0	732.47	0	750.68	0	716.63	0	0	690.64	0	733.91	729.28	690.05	712.38	711.6	757.66	0	697.85	0	0	735.3
1.8536e+13	723.15	0	0	745.94	721.22	740.2	700.76	702.33	707.42	0	714.45	749.37	695.62	0	707.91	725.38	0	0	714.45	0	719.7	0	697.78	758.18	761.28	0	0	0	0	731.96	0	748.56	0	715.23	0	0	0	0	730.6	726.1	0	711.65	710.84	756.06	0	697.02	0	0	734.14
1.8595e+13	725.48	706.72	0	761.65	747.78	742.23	703.82	727.73	710.14	699.99	717.17	751.09	699.1	690.08	710.86	752.54	0	0	717.17	0	721.7	0	700.99	758.54	771.74	0	0	0	0	734.08	0	749.9	0	716.95	0	0	693.27	0	736.73	731.68	692.76	714.48	713.69	756.57	0	700.23	699.99	0	735.14
1.8653e+13	724.93	0	0	755.73	733.33	741.65	703.06	714.97	709.28	694.82	716.3	750.47	697.77	692.36	710	737.68	0	0	716.3	0	721.21	0	700.25	759.74	769.83	0	0	0	0	733.59	0	752.05	0	717.57	0	0	692.39	0	736.83	732.03	691.93	713.58	712.84	758.51	0	699.42	694.82	0	735.97
1.8711e+13	724.37	0	0	750.05	725.9	741.14	702.3	707.82	708.65	0	715.57	750.19	696.89	690.79	709.17	730.09	0	0	715.57	0	720.84	0	699.48	759.6	765.14	0	0	0	0	733.08	0	750.75	0	716.89	0	0	691.54	0	733.65	729.06	691.07	712.82	712.05	757.88	0	698.6	0	0	735.6
1.8769e+13	726.66	0	0	744.29	724.4	743.21	705.28	702.96	711.73	0	718.38	752.19	700.69	0	712.1	728.91	0	0	718.38	0	723.3	0	702.61	760.1	760.22	0	0	0	0	735.16	0	749.81	0	718.5	0	0	694.98	0	731.04	726.85	694.62	715.71	714.89	757.6	0	701.73	0	0	736.68
1.8827e+13	726.11	703.53	0	761.24	743.94	742.7	704.54	724.06	710.42	699.81	717.54	751.47	699.37	690.96	711.29	748.58	0	0	717.54	0	721.99	0	701.88	759.19	772.73	0	0	0	0	734.68	0	751.2	0	717.54	0	0	694.13	0	737.99	732.96	693.77	714.86	714.11	757.57	0	700.93	699.81	0	735.72
1.8885e+13	725.56	0	0	754.88	731.86	742.11	703.78	713.4	709.7	693.22	716.69	750.93	698.18	692.69	710.42	736.19	0	0	716.69	0	721.66	0	701.13	760.33	769.32	0	0	0	0	734.18	0	752.39	0	718.02	0	0	693.27	0	736.66	731.92	692.95	713.98	713.27	759.01	0	700.13	693.22	0	736.46
1.8943e+13	725	0	0	749.43	725	741.63	703.03	706.71	709.03	0	716	750.68	697.29	690.47	709.61	729.21	0	0	716	0	721.21	0	700.39	759.89	764.65	0	0	0	0	733.68	0	750.77	0	717.09	0	0	692.39	0	733.36	728.8	692.16	713.25	712.49	758.04	0	699.31	0	0	735.84
1.9001e+13	727.26	724.66	0	749.99	779.27	743.67	705.97	750.71	711.95	692.26	718.76	752.59	700.94	0	712.52	785.11	0	0	718.76	0	723.47	0	703.45	760.13	761.37	0	0	0	0	735.74	0	749.62	0	718.44	0	0	695.79	0	731.15	726.88	695.57	716.09	715.31	757.5	0	702.4	692.26	0	736.67
1.9059e+13	726.71	700.42	0	760.44	740.94	743.13	705.23	721.4	710.7	698.75	717.9	751.84	699.61	691.93	711.7	745.51	0	0	717.9	0	722.32	0	702.72	759.95	772.96	0	0	0	0	735.25	0	752.29	0	718.15	0	0	694.95	0	738.63	733.64	694.78	715.22	714.51	758.56	0	701.61	698.75	0	736.37
1.9118e+13	726.17	0	0	754.06	730.53	742.56	704.48	712.06	710.09	690.91	717.09	751.4	698.55	692.75	710.84	734.84	0	0	717.09	0	722.08	0	701.99	760.83	768.78	0	0	0	0	734.76	0	752.61	0	718.35	0	0	694.1	0	736.42	731.71	693.95	714.38	713.68	759.4	0	700.81	690.91	0	736.88
1.9176e+13	725.61	0	0	748.83	724.16	742.1	703.73	705.64	709.37	0	716.41	751.14	697.65	0	710.05	728.37	0	0	716.41	0	721.53	0	701.24	760.13	764.17	0	0	0	0	734.25	0	750.75	0	717.23	0	0	693.24	0	733.05	728.51	693.11	713.66	712.92	758.15	0	700.01	0	0	736.04
1.9234e+13	727.84	717.95	0	759.53	763.67	744.12	706.63	740.04	712.13	697.55	719.12	752.96	701.14	0	712.92	769.09	0	0	719.12	0	723.61	0	704.26	760.15	766.95	0	0	0	0	736.29	0	749.77	0	718.41	0	0	696.57	0	733.62	728.94	696.53	716.46	715.71	757.51	0	703.05	697.55	0	736.68
1.9292e+13	727.3	697.75	0	759.51	738.51	743.55	705.9	719.21	710.99	697.91	718.24	752.21	699.83	692.72	712.09	743.02	0	0	718.24	0	722.69	0	703.54	760.7	772.79	0	0	0	0	735.8	0	753.13	0	718.73	0	0	695.74	0	738.87	733.94	695.71	715.57	714.89	759.43	0	702.26	697.91	0	737.02
1.935e+13	726.75	0	0	753.28	729.33	743	705.16	710.86	710.44	0	717.47	751.85	698.89	692.74	711.25	733.63	0	0	717.47	0	722.47	0	702.81	761.24	768.22	0	0	0	0	735.31	0	752.74	0	718.61	0	0	694.9	0	736.11	731.44	694.91	714.76	714.08	759.69	0	701.47	0	0	737.23
1.9408e+13	726.2	0	0	748.25	723.36	742.56	704.41	704.6	709.66	0	716.81	751.58	697.95	0	710.46	727.58	0	0	716.81	0	721.81	0	702.08	760.32	763.69	0	0	0	0	734.8	0	750.69	0	717.32	0	0	694.05	0	732.73	728.21	694.1	714.05	713.34	758.21	0	700.67	0	0	736.19
1.9466e+13	728.4	711.91	0	763.12	754.87	744.54	707.27	733.12	712.28	699.9	719.45	753.3	701.3	690.04	713.3	759.92	0	0	719.45	0	723.74	0	705.03	760.32	771.53	0	0	0	0	736.82	0	750.67	0	718.56	0	0	697.33	0	736.64	731.64	697.41	716.79	716.08	757.9	0	703.67	699.9	0	736.82
1.9524e+13	727.86	694.37	0	758.54	736.48	743.96	706.54	717.43	711.3	696.96	718.57	752.6	700.05	693.38	712.46	740.94	0	0	718.57	0	723.08	0	704.32	761.4	772.39	0	0	0	0	736.34	0	753.74	0	719.22	0	0	696.5	0	738.86	733.98	696.64	715.9	715.25	760.15	0	702.89	696.96	0	737.61
1.9582e+13	727.31	0	0	752.52	728.24	743.43	705.81	709.81	710.75	0	717.84	752.3	699.2	692.64	711.63	732.52	0	0	717.84	0	722.81	0	703.6	761.59	767.65	0	0	0	0	735.84	0	752.8	0	718.8	0	0	695.67	0	735.78	731.14	695.83	715.13	714.46	759.91	0	702.1	0	0	737.51
1.9641e+13	726.76	0	0	747.69	722.62	743	705.07	703.61	709.92	0	717.18	752	698.24	0	710.86	726.84	0	0	717.18	0	722.06	0	702.87	760.47	763.22	0	0	0	0	735.34	0	750.61	0	717.37	0	0	694.83	0	732.39	727.89	695.02	714.43	713.73	758.24	0	701.31	0	0	736.3
1.9699e+13	728.94	707.63	0	763.68	749.34	744.94	707.88	728.67	712.42	700.87	719.76	753.61	701.45	691.16	713.65	754.18	0	0	719.76	0	723.89	0	705.78	760.74	773.87	0	0	0	0	737.33	0	751.97	0	718.93	0	0	698.05	0	738.72	733.64	698.3	717.1	716.43	758.7	690.78	704.27	700.87	0	737.19
1.9757e+13	728.4	690.01	0	757.58	734.74	744.35	707.16	715.94	711.61	695.98	718.89	752.99	700.3	693.96	712.8	739.15	0	0	718.89	0	723.46	0	705.07	762.02	771.86	0	0	0	0	736.85	0	754.16	0	719.64	0	0	697.23	0	738.7	733.87	697.5	716.21	715.6	760.72	0	703.5	695.98	0	738.12
1.9815e+13	727.86	0	0	751.8	727.24	743.85	706.43	708.87	711.04	0	718.19	752.73	699.48	692.5	712	731.51	0	0	718.19	0	723.12	0	704.36	761.86	767.08	0	0	0	0	736.35	0	752.8	0	718.94	0	0	696.4	0	735.42	730.81	696.71	715.48	714.83	760.05	0	702.72	0	0	737.72
1.9873e+13	730	0	0	745.9	725.82	745.83	709.19	704.53	713.94	0	720.87	754.65	703.01	690.89	714.78	730.41	0	0	720.87	0	725.42	691.07	707.2	762.23	762.02	0	0	0	0	738.31	0	751.69	0	720.35	0	0	699.55	0	732.63	728.42	699.89	718.23	717.53	759.62	692.7	705.61	0	0	738.64
1.9931e+13	729.46	704.42	0	763.16	745.4	745.32	708.47	725.45	712.6	700.76	720.04	753.91	701.63	692.55	713.99	750.1	0	0	720.04	0	724.1	690.22	706.5	761.36	774.79	0	0	0	0	737.83	0	753.25	0	719.47	0	0	698.75	0	739.89	734.82	699.11	717.39	716.76	759.68	691.88	704.85	700.76	0	737.73
1.9989e+13	728.92	0	0	756.64	733.23	744.73	707.76	714.64	711.93	694.76	719.2	753.38	700.57	694.37	713.13	737.6	0	0	719.2	0	723.84	0	705.8	762.54	771.28	0	0	0	0	737.34	0	754.43	0	720	0	0	697.94	0	738.44	733.67	698.35	716.52	715.93	761.16	691.03	704.08	694.76	0	738.55
2.0047e+13	728.38	0	0	751.1	726.33	744.26	707.03	707.98	711.31	0	718.53	753.15	699.77	692.26	712.35	730.58	0	0	718.53	0	723.4	0	705.09	762.08	766.53	0	0	0	0	736.84	0	752.74	0	719.06	0	0	697.12	0	735.05	730.48	697.55	715.81	715.18	760.13	690.21	703.3	0	0	737.89
2.0105e+13	730.49	726.58	0	751.8	781.12	746.22	709.75	753.33	714.07	693.01	721.17	754.98	703.21	690.04	715.11	786.95	0	0	721.17	0	725.5	692.18	707.89	762.19	763.2	0	0	0	0	738.79	0	751.43	0	720.22	0	0	700.21	0	732.72	728.42	700.68	718.53	717.86	759.46	693.73	706.16	693.01	0	738.56
2.0163e+13	729.96	701.19	0	762.26	742.37	745.68	709.04	722.94	712.82	700	720.31	754.21	701.84	693.83	714.3	746.98	0	0	720.31	0	724.37	691.37	707.2	762.07	774.95	0	0	0	0	738.31	0	754.3	0	720.06	0	0	699.42	0	740.45	735.44	699.92	717.66	717.07	760.63	692.93	705.4	700	0	738.35
2.0222e+13	729.43	0	0	755.75	731.89	745.1	708.33	713.45	712.26	692.67	719.51	753.78	700.87	694.62	713.45	736.23	0	0	719.51	0	724.19	690.54	706.5	762.98	770.66	0	0	0	0	737.82	0	754.58	0	720.29	0	0	698.61	0	738.12	733.4	699.15	716.83	716.25	761.48	692.09	704.64	692.67	0	738.9
2.028e+13	728.88	0	0	750.44	725.49	744.66	707.61	707.06	711.58	0	718.86	753.54	700.06	691.84	712.69	729.72	0	0	718.86	0	723.64	0	705.79	762.25	765.98	0	0	0	0	737.32	0	752.65	0	719.14	0	0	697.8	0	734.69	730.14	698.38	716.14	715.52	760.17	691.26	703.86	0	0	738.01
2.0338e+13	730.98	718.87	0	761.44	765.37	746.59	710.3	742.22	714.19	699.05	721.45	755.27	703.39	690.44	715.43	770.81	0	0	721.45	690.19	725.58	693.26	708.55	762.15	768.86	0	0	0	0	739.25	0	751.56	0	720.16	0	0	700.85	0	735.31	730.6	701.44	718.81	718.17	759.4	694.75	706.69	699.05	0	738.5
2.0396e+13	730.45	698.72	0	761.24	739.93	746.02	709.59	720.83	713.09	699.26	720.57	754.52	702.07	694.77	714.6	744.46	0	0	720.57	0	724.7	692.44	707.86	762.78	774.69	0	0	0	0	738.77	0	755.08	0	720.63	0	0	700.06	0	740.62	735.68	700.69	717.93	717.37	761.46	693.92	705.93	699.26	0	738.95
2.0454e+13	729.91	0	0	754.9	730.69	745.47	708.88	712.34	712.57	690.56	719.82	754.18	701.17	694.74	713.77	734.99	0	0	719.82	0	724.52	691.64	707.17	763.33	770.03	0	0	0	0	738.28	0	754.64	0	720.53	0	0	699.26	0	737.77	733.1	699.93	717.14	716.57	761.7	693.11	705.17	690.56	0	739.17
2.0512e+13	729.37	0	0	749.8	724.7	745.04	708.17	706.15	711.83	0	719.18	753.91	700.33	691.34	713.02	728.92	0	0	719.18	0	723.87	690.82	706.47	762.37	765.44	0	0	0	0	737.78	0	752.52	0	719.2	0	0	698.46	0	734.32	729.81	699.16	716.46	715.85	760.17	692.28	704.41	0	0	738.09
2.057e+13	731.44	712.69	0	764.96	756.47	746.94	710.82	735.19	714.3	701.62	721.71	755.54	703.54	691.75	715.73	761.52	0	0	721.71	691.16	725.65	694.36	709.19	762.27	773.42	0	0	0	0	739.69	0	752.46	690.06	720.32	0	0	701.46	0	738.39	733.39	702.18	719.07	718.47	759.77	695.72	707.19	701.62	0	738.6
2.0628e+13	730.91	695.93	0	760.19	737.89	746.35	710.12	719.08	713.38	698.42	720.83	754.83	702.32	695.44	714.89	742.35	0	0	720.83	690.32	725.05	693.51	708.51	763.44	774.22	0	0	0	0	739.22	0	755.63	0	721.12	0	0	700.68	0	740.56	735.69	701.43	718.19	717.66	762.12	694.91	706.44	698.42	0	739.5
2.0686e+13	730.38	0	0	754.08	729.6	745.83	709.41	711.34	712.87	0	720.13	754.56	701.47	694.74	714.09	733.88	0	0	720.13	0	724.82	692.68	707.82	763.61	769.4	0	0	0	0	738.72	0	754.63	0	720.7	0	0	699.88	0	737.39	732.76	700.67	717.45	716.88	761.85	694.09	705.69	0	0	739.39
2.0745e+13	729.84	0	0	749.19	723.96	745.41	708.7	705.25	712.06	0	719.49	754.26	700.59	690.72	713.35	728.17	0	0	719.49	0	724.06	691.87	707.13	762.45	764.91	0	0	0	0	738.23	0	752.37	0	719.24	0	0	699.09	0	733.95	729.47	699.92	716.77	716.18	760.13	693.27	704.92	0	0	738.15
2.0803e+13	731.89	708.41	0	765.43	750.87	747.27	711.32	730.63	714.42	702.34	721.95	755.79	703.68	693.38	716.01	755.71	690.31	0	721.95	692.13	725.77	695.38	709.8	762.65	775.71	0	0	0	0	740.12	0	753.76	690.44	720.72	0	0	702.05	0	740.48	735.41	702.88	719.32	718.76	760.56	696.64	707.68	702.34	0	738.95
2.0861e+13	731.36	691.77	0	759.17	736.14	746.67	710.63	717.57	713.69	697.5	721.09	755.17	702.59	695.99	715.18	740.54	0	0	721.09	691.27	725.41	694.57	709.13	764	773.63	0	0	0	0	739.64	0	755.99	0	721.54	0	0	701.27	0	740.35	735.55	702.14	718.45	717.94	762.64	695.85	706.93	697.5	0	739.97
2.0919e+13	730.83	0	0	753.31	728.6	746.19	709.92	710.41	713.15	0	720.43	754.93	701.76	694.66	714.4	732.85	0	0	720.43	690.43	725.1	693.72	708.44	763.83	768.78	0	0	0	0	739.15	0	754.56	0	720.83	0	0	700.49	0	737	732.41	701.39	717.75	717.19	761.93	695.04	706.18	0	0	739.56
2.0977e+13	732.85	0	0	747.3	727.28	748.1	712.5	706.59	715.92	0	723.01	756.79	705.15	693.68	717.07	731.85	691.6	0	723.01	693.87	727.27	697.11	711.06	764.08	763.6	0	0	0	0	741.01	0	753.32	691.72	722.08	0	0	703.39	0	734.07	729.88	704.28	720.4	719.79	761.37	698.31	708.89	0	0	740.34
2.1035e+13	732.32	704.64	0	764.83	746.89	747.58	711.81	726.88	714.58	701.65	722.18	756.02	703.85	694.59	716.29	751.58	690.69	0	722.18	693.04	725.95	696.34	710.4	763.24	776.57	0	0	0	0	740.54	0	755.02	690.8	721.28	0	0	702.62	0	741.62	736.57	703.56	719.56	719.03	761.51	697.52	708.15	701.65	0	739.49
2.1093e+13	731.8	0	0	758.18	734.61	746.99	711.11	715.97	714	695.89	721.36	755.51	702.88	696.12	715.45	738.97	0	0	721.36	692.21	725.76	695.56	709.72	764.47	772.98	0	0	0	0	740.06	0	756.2	0	721.88	0	0	701.84	0	740.05	735.31	702.82	718.71	718.21	763.02	696.75	707.41	695.89	0	740.36
2.1151e+13	731.26	0	0	752.57	727.67	746.53	710.41	709.3	713.41	0	720.72	755.29	702.04	694.12	714.7	731.9	0	0	720.72	691.35	725.34	694.76	709.04	763.98	768.16	0	0	0	0	739.56	0	754.45	0	720.92	0	0	701.06	0	736.6	732.05	702.09	718.04	717.49	761.95	695.95	706.66	0	0	739.67
2.1209e+13	733.27	723.51	0	753.38	782.96	748.43	712.96	754.97	716.02	694.07	723.26	757.05	705.3	692.27	717.35	788.7	691.99	0	723.26	694.77	727.32	698.05	711.63	763.98	764.8	0	0	0	0	741.41	0	753.01	692.08	721.92	0	0	703.93	0	734.17	729.89	704.93	720.65	720.07	761.15	699.15	709.34	694.07	0	740.21
2.1268e+13	732.74	701.87	0	763.86	743.79	747.87	712.27	724.12	714.78	700.84	722.4	756.26	703.99	695.47	716.55	748.39	691.07	0	722.4	693.93	726.21	697.27	710.97	763.92	776.67	0	0	0	0	740.94	0	756.04	691.15	721.86	0	0	703.17	0	742.13	737.14	704.21	719.78	719.28	762.43	698.39	708.6	700.84	0	740.09
2.1326e+13	732.22	0	0	757.23	733.22	747.3	711.58	714.62	714.28	694.04	721.63	755.85	703.11	696.17	715.72	737.55	690.18	0	721.63	693.1	726.08	696.49	710.3	764.85	772.31	0	0	0	0	740.45	0	756.29	690.25	722.13	0	0	702.4	0	739.69	735	703.49	718.98	718.48	763.28	697.6	707.86	694.04	0	740.66
2.1384e+13	731.68	0	0	751.86	726.77	746.87	710.89	708.28	713.63	0	721.01	755.62	702.26	693.56	714.99	731.01	0	0	721.01	692.26	725.54	695.71	709.62	764.09	767.56	0	0	0	0	739.96	0	754.3	0	720.95	0	0	701.62	0	736.19	731.67	702.75	718.32	717.78	761.93	696.83	707.12	0	0	739.75
2.1442e+13	733.67	718.56	0	763.12	767	748.73	713.41	743.35	716.08	700.15	723.49	757.28	705.38	692.33	717.62	772.44	692.36	690.35	723.49	695.62	727.35	698.95	712.18	763.89	770.52	0	0	0	0	741.79	0	753.12	692.44	721.81	0	0	704.45	0	736.87	732.16	705.56	720.89	720.33	761.05	699.96	709.77	700.15	0	740.11
2.15e+13	733.15	699.41	0	762.77	741.27	748.15	712.72	721.93	715	700.06	722.62	756.51	704.13	696.21	716.8	745.8	691.43	0	722.62	694.8	726.51	698.18	711.51	764.6	776.35	0	0	0	0	741.32	0	756.78	691.49	722.38	0	0	703.69	0	742.24	737.31	704.84	720	719.53	763.22	699.21	709.04	700.06	0	740.67
2.1558e+13	732.62	0	0	756.33	731.95	747.61	712.04	713.44	714.54	692.01	721.89	756.19	703.32	696.19	715.99	736.27	690.53	0	721.89	693.97	726.37	697.4	710.85	765.15	771.62	0	0	0	0	740.84	0	756.3	690.57	722.29	0	0	702.93	0	739.28	734.63	704.12	719.24	718.75	763.45	698.44	708.31	692.01	0	740.9
2.1616e+13	732.09	0	0	751.18	725.93	747.19	711.35	707.34	713.81	0	721.28	755.93	702.44	693.01	715.27	730.16	0	0	721.28	693.13	725.71	696.62	710.18	764.15	766.96	0	0	0	0	740.34	0	754.12	0	720.93	0	0	702.16	0	735.77	731.28	703.39	718.59	718.06	761.87	697.66	707.57	0	0	739.78
2.1674e+13	734.05	712.85	0	766.58	757.91	749.02	713.84	736.23	716.12	702.35	723.7	757.49	705.44	693.45	717.87	762.98	692.73	691.04	723.7	696.43	727.37	699.81	712.7	763.96	775.07	0	0	0	0	742.16	0	754.03	692.78	721.92	0	0	704.95	0	740	734.99	706.16	721.1	720.58	761.4	700.75	710.18	702.35	0	740.19
2.1732e+13	733.53	696.77	0	761.66	739.15	748.42	713.16	720.12	715.23	699.16	722.83	756.78	704.29	696.8	717.04	743.63	691.78	690.18	722.83	695.63	726.82	699.06	712.04	765.2	775.82	0	0	0	0	741.69	0	757.28	691.82	722.82	0	0	704.2	0	742.1	737.24	705.45	720.21	719.76	763.84	700	709.46	699.16	0	741.19
2.1791e+13	733.01	0	0	755.47	730.8	747.91	712.47	712.38	714.76	0	722.15	756.52	703.53	696.14	716.25	735.09	690.87	0	722.15	694.81	726.62	698.29	711.38	765.37	770.93	0	0	0	0	741.2	0	756.23	690.88	722.39	0	0	703.44	0	738.84	734.23	704.73	719.49	719.01	763.54	699.24	708.73	0	0	741.07
2.1849e+13	732.48	0	0	750.52	725.14	747.5	711.79	706.41	713.96	0	721.53	756.23	702.62	692.4	715.53	729.36	0	0	721.53	693.97	725.85	697.5	710.71	764.18	766.39	0	0	0	0	740.71	0	753.92	0	720.89	0	0	702.67	0	735.35	730.88	704.01	718.84	718.33	761.77	698.47	707.99	0	0	739.78
2.1907e+13	734.43	708.79	0	766.98	752.2	749.29	714.25	731.11	716.18	703.03	723.89	757.68	705.51	694.84	718.1	757.06	693.09	691.71	723.89	697.21	727.44	700.64	713.21	764.31	777.32	0	0	0	0	742.52	0	755.34	693.11	722.29	0	0	705.43	0	742.06	736.98	706.74	721.29	720.8	762.17	701.5	710.59	703.03	0	740.52
2.1965e+13	733.91	693.01	0	760.58	737.33	748.69	713.58	718.26	715.47	698.22	723.04	757.06	704.48	697.14	717.26	741.76	692.12	690.84	723.04	696.42	727.14	699.89	712.55	765.73	775.18	0	0	0	0	742.05	0	757.59	692.13	723.18	0	0	704.68	0	741.83	737.03	706.03	720.42	719.99	764.31	700.76	709.87	698.22	0	741.61
2.2023e+13	733.38	0	0	754.65	729.72	748.21	712.9	711.18	714.97	0	722.39	756.84	703.73	695.96	716.49	734.01	691.19	690	722.39	695.61	726.84	699.14	711.89	765.53	770.26	0	0	0	0	741.56	0	756.11	691.18	722.44	0	0	703.93	0	738.39	733.81	705.32	719.73	719.25	763.56	700.01	709.14	0	0	741.18
2.2081e+13	735.3	0	0	748.54	728.47	750.07	715.32	707.63	717.61	0	724.89	758.64	706.94	695.24	719.07	733.09	694.49	693.24	724.89	698.75	728.9	702.17	714.34	765.69	764.99	0	0	0	0	743.33	0	754.75	694.51	723.53	0	0	706.64	0	735.33	731.13	707.99	722.3	721.76	762.9	702.96	711.69	0	0	741.84
2.2139e+13	734.79	705.59	0	766.31	748.07	749.54	714.65	727.64	716.27	702.64	724.06	757.86	705.58	695.99	718.31	752.81	693.44	692.36	724.06	697.97	727.58	701.43	713.69	764.88	778.13	0	0	0	0	742.87	0	756.59	693.44	722.8	0	0	705.9	0	743.12	738.06	707.3	721.46	721.01	763.11	702.23	710.97	702.64	0	741.04
2.2197e+13	734.27	0	0	759.54	735.69	748.95	713.98	716.78	715.71	697.1	723.25	757.35	704.65	697.36	717.48	740.1	692.45	691.51	723.25	697.18	727.43	700.69	713.04	766.15	774.48	0	0	0	0	742.39	0	757.75	692.43	723.43	0	0	705.15	0	741.45	736.7	706.6	720.63	720.2	764.64	701.49	710.26	697.1	0	741.95
2.2255e+13	733.74	0	0	753.86	728.71	748.5	713.3	710.17	715.14	0	722.63	757.14	703.89	695.71	716.73	732.99	691.5	690.63	722.63	696.38	727.01	699.94	712.39	765.64	769.59	0	0	0	0	741.9	0	755.95	691.47	722.44	0	0	704.4	0	737.92	733.37	705.89	719.97	719.5	763.53	700.75	709.53	0	0	741.24
2.2313e+13	735.65	725.77	0	754.78	784.37	750.34	715.71	756.09	717.63	694.48	725.08	758.84	706.99	694.21	719.29	790.12	694.78	693.87	725.08	699.47	728.88	702.93	714.81	765.54	766.2	0	0	0	0	743.67	0	754.4	694.78	723.29	0	0	707.08	0	735.41	731.1	708.53	722.49	721.98	762.63	703.65	712.06	694.48	0	741.66
2.2372e+13	735.14	702.82	0	765.27	744.89	749.78	715.04	724.9	716.4	701.77	724.22	758.04	705.67	696.88	718.5	749.54	693.8	693.01	724.22	698.69	727.78	702.2	714.17	765.53	778.17	0	0	0	0	743.2	0	757.57	693.77	723.33	0	0	706.35	0	743.54	738.54	707.83	721.62	721.21	764.01	702.93	711.35	701.77	0	741.61
2.243e+13	734.62	0	0	758.54	734.24	749.21	714.37	715.41	715.93	695.54	723.46	757.65	704.83	697.44	717.69	738.62	692.77	692.13	723.46	697.91	727.7	701.47	713.52	766.48	773.75	0	0	0	0	742.72	0	757.79	692.73	723.6	0	0	705.61	0	741.01	736.3	707.14	720.83	720.41	764.85	702.2	710.63	695.54	0	742.21
2.2488e+13	734.09	0	0	753.1	727.77	748.78	713.69	709.13	715.29	0	722.86	757.43	704.04	695.25	716.96	732.04	691.81	691.28	722.86	697.12	727.16	700.72	712.87	765.7	768.94	0	0	0	0	742.23	0	755.75	691.75	722.4	0	0	704.86	0	737.45	732.92	706.43	720.19	719.73	763.46	701.46	709.91	0	0	741.26
2.2546e+13	735.98	719.82	0	764.58	768.25	750.59	716.07	744.01	717.62	700.91	725.25	759.02	707.02	694.13	719.49	773.74	695.06	694.48	725.25	700.16	728.84	703.66	715.26	765.4	771.97	0	0	0	0	743.99	0	754.49	695.03	723.12	0	0	707.51	0	738.17	733.43	709.04	722.66	722.19	762.5	704.31	712.41	700.91	0	741.51
2.2604e+13	735.47	700.3	0	764.11	742.3	750	715.41	722.58	716.56	700.86	724.37	758.25	705.77	697.45	718.68	746.88	694.17	693.62	724.37	699.39	728.03	702.94	714.62	766.18	777.81	0	0	0	0	743.53	0	758.27	694.1	723.81	0	0	706.78	0	743.58	738.63	708.35	721.77	721.39	764.76	703.6	711.7	700.86	0	742.16
2.2662e+13	734.95	0	0	757.58	732.92	749.46	714.74	714.12	716.14	693.37	723.66	757.94	704.99	697.37	717.89	737.28	693.08	692.77	723.66	698.62	727.93	702.22	713.97	766.74	773.01	0	0	0	0	743.04	0	757.75	693.02	723.71	0	0	706.04	0	740.54	735.87	707.66	721.03	720.62	764.97	702.88	710.99	693.37	0	742.39
2.272e+13	734.43	0	0	752.38	726.87	749.06	714.07	708.1	715.41	0	723.07	757.69	704.16	694.56	717.18	731.14	692.1	691.88	723.07	697.83	727.26	701.48	713.33	765.71	768.31	0	0	0	0	742.55	0	755.52	692.02	722.32	0	0	705.3	0	736.98	732.47	706.96	720.4	719.95	763.35	702.15	710.27	0	0	741.24
2.2778e+13	736.31	713.74	0	767.99	759.01	750.83	716.43	736.66	717.61	703.28	725.4	759.18	707.02	694.99	719.68	764.14	695.32	695.06	725.4	700.82	728.81	704.36	715.69	765.45	776.51	0	0	0	0	744.3	0	755.4	695.28	723.2	0	0	707.92	0	741.33	736.29	709.53	722.81	722.37	762.83	704.96	712.75	703.28	0	741.55
2.2836e+13	735.8	697.69	0	762.94	740.11	750.22	715.76	720.63	716.75	699.92	724.52	758.47	705.88	697.89	718.85	744.64	694.44	694.23	724.52	700.06	728.3	703.65	715.06	766.75	777.23	0	0	0	0	743.83	0	758.73	694.39	724.19	0	0	707.19	0	743.37	738.49	708.85	721.93	721.56	765.34	704.25	712.05	699.92	0	742.63
2.2895e+13	735.28	0	0	756.67	731.71	749.72	715.1	712.96	716.31	691.03	723.86	758.23	705.13	697.22	718.08	736.06	693.39	693.35	723.86	699.3	728.13	702.93	714.41	766.91	772.28	0	0	0	0	743.35	0	757.63	693.29	723.75	0	0	706.46	0	740.04	735.4	708.16	721.23	720.82	765.02	703.53	711.34	691.03	0	742.5
2.2953e+13	734.75	0	0	751.68	726.02	749.32	714.43	707.1	715.5	0	723.26	757.94	704.26	693.82	717.38	730.29	692.39	692.48	723.26	698.52	727.34	702.2	713.77	765.69	767.69	0	0	0	0	742.86	0	755.27	692.28	722.22	0	0	705.72	0	736.5	732.01	707.47	720.59	720.15	763.21	702.81	710.62	0	0	741.18
2.3011e+13	736.62	709.55	0	768.32	753.19	751.04	716.77	731.93	717.6	703.78	725.53	759.32	707.02	696.12	719.85	758.1	695.58	695.62	725.53	701.47	728.83	705.04	716.11	765.77	778.72	0	0	0	0	744.6	0	756.71	695.51	723.53	0	0	708.31	0	743.35	738.22	710.01	722.94	722.54	763.59	705.58	713.08	703.78	0	741.86
2.3069e+13	736.11	694.33	0	761.8	738.22	750.44	716.11	718.99	716.94	699.01	724.68	758.71	706	698.24	719.02	742.71	694.69	694.78	724.68	700.71	728.57	704.34	715.48	767.23	776.53	0	0	0	0	744.13	0	758.99	694.61	724.49	0	0	707.59	0	743.02	738.2	709.33	722.08	721.72	765.77	704.87	712.37	699.01	0	743.01
2.3127e+13	735.59	0	0	755.8	730.59	749.97	715.44	711.92	716.45	0	724.06	758.51	705.25	697.05	718.27	734.92	693.69	693.94	724.06	699.95	728.28	703.62	714.84	767.03	771.56	0	0	0	0	743.65	0	757.46	693.56	723.73	0	0	706.86	0	739.53	734.92	708.65	721.41	721.01	764.99	704.16	711.67	0	0	742.56
2.3185e+13	737.43	0	0	749.61	729.39	751.78	717.75	708.55	718.98	0	726.48	760.25	708.36	696.71	720.77	734.06	696.75	696.98	726.48	702.82	730.24	706.39	717.14	767.11	766.2	0	0	0	0	745.35	0	755.99	696.66	724.69	0	0	709.41	0	736.36	732.13	711.14	723.9	723.44	764.24	706.86	714.09	0	0	743.11
2.3243e+13	736.92	706.37	0	767.57	749.02	751.25	717.09	728.51	717.64	703.4	725.64	759.46	707.03	697.2	720	753.8	695.82	696.15	725.64	702.08	728.92	705.69	716.51	766.31	779.49	0	0	0	0	744.89	0	757.94	695.73	724.02	0	0	708.69	0	744.35	739.26	710.47	723.06	722.69	764.51	706.17	713.39	703.4	0	742.35
2.3301e+13	736.41	690.12	0	760.7	736.57	750.65	716.44	717.56	717.13	697.97	724.84	758.96	706.14	698.51	719.17	741.02	694.93	695.33	724.84	701.34	728.82	705	715.88	767.62	775.78	0	0	0	0	744.42	0	759.09	694.83	724.7	0	0	707.97	0	742.59	737.82	709.8	722.23	721.88	766.06	705.47	712.69	697.97	0	743.3
2.3359e+13	735.89	0	0	754.97	729.57	750.21	715.77	710.95	716.58	0	724.24	758.77	705.38	696.83	718.45	733.88	693.99	694.49	724.24	700.58	728.41	704.29	715.25	767.09	770.85	0	0	0	0	743.93	0	757.24	693.81	723.69	0	0	707.25	0	739.01	734.44	709.11	721.59	721.19	764.92	704.77	711.98	0	0	742.56
2.3418e+13	737.71	726.89	0	755.98	785.53	752	718.06	757.5	718.95	694.24	726.62	760.41	708.37	695.68	720.93	791.27	696.99	697.5	726.62	703.41	730.18	707.01	717.53	766.91	767.43	0	0	0	0	745.63	0	755.6	696.88	724.42	0	0	709.77	0	736.43	732.1	711.58	724.04	723.6	763.93	707.43	714.38	694.24	0	742.88
2.3476e+13	737.21	703.38	0	766.46	745.81	751.44	717.41	725.76	717.73	702.24	725.74	759.6	707.09	698.01	720.14	750.49	696.05	696.68	725.74	702.68	729.09	706.33	716.9	766.94	779.48	0	0	0	0	745.17	0	758.89	695.94	724.54	0	0	709.06	0	744.71	739.69	710.91	723.16	722.82	765.38	706.75	713.69	702.24	0	742.9
2.3534e+13	736.7	0	0	759.65	735.11	750.87	716.75	716.2	717.31	696.45	725	759.22	706.29	698.52	719.33	739.52	695.15	695.84	725	701.94	729.04	705.63	716.27	767.91	775.01	0	0	0	0	744.69	0	759.09	695.03	724.84	0	0	708.34	0	742.11	737.39	710.24	722.38	722.04	766.23	706.05	712.99	696.45	0	743.51
2.3592e+13	736.18	0	0	754.17	728.62	750.45	716.09	709.94	716.69	0	724.41	759.01	705.5	696.4	718.62	732.91	694.27	695.01	724.41	701.19	728.5	704.93	715.64	767.1	770.16	0	0	0	0	744.21	0	757	694.08	723.61	0	0	707.62	0	738.5	733.96	709.56	721.76	721.37	764.8	705.35	712.29	0	0	742.53
2.365e+13	737.99	720.38	0	765.82	769.33	752.21	718.36	745.19	718.91	700.84	726.73	760.55	708.37	695.52	721.08	774.85	697.22	697.99	726.73	703.98	730.1	707.61	717.9	766.73	773.24	0	0	0	0	745.9	0	755.67	697.09	724.23	0	0	710.12	0	739.27	734.5	712	724.15	723.75	763.76	707.98	714.67	700.84	0	742.69
2.3708e+13	737.49	701	0	765.25	743.2	751.61	717.71	723.48	717.87	701.47	725.85	759.76	707.17	698.61	720.27	747.8	696.28	697.17	725.85	703.25	729.32	706.93	717.27	767.56	779.07	0	0	0	0	745.44	0	759.55	696.15	725	0	0	709.41	0	744.7	739.75	711.34	723.27	722.95	766.1	707.3	713.97	701.47	0	743.42
2.3766e+13	736.97	0	0	758.65	733.78	751.08	717.05	714.97	717.49	694.7	725.16	759.47	706.43	698.47	719.48	738.16	695.37	696.35	725.16	702.52	729.24	706.25	716.65	768.12	774.23	0	0	0	0	744.96	0	758.99	695.23	724.91	0	0	708.69	0	741.6	736.92	710.67	722.54	722.19	766.3	706.61	713.28	694.7	0	743.65
2.3824e+13	736.45	0	0	753.4	727.72	750.68	716.4	708.98	716.77	0	724.57	759.23	705.59	695.94	718.79	732	694.49	695.52	724.57	701.77	728.57	705.55	716.02	767.07	769.48	0	0	0	0	744.47	0	756.72	694.31	723.51	0	0	707.97	0	738	733.48	710	721.92	721.54	764.65	705.92	712.58	0	0	742.47
2.3882e+13	738.26	714.37	0	769.19	760.02	752.4	718.64	737.81	718.87	703.56	726.83	760.66	708.35	696.38	721.21	765.16	697.45	698.46	726.83	704.52	730.03	708.19	718.25	766.74	777.76	0	0	0	0	746.16	0	756.58	697.29	724.3	0	0	710.45	0	742.46	737.41	712.41	724.26	723.89	764.07	708.51	714.94	703.56	0	742.7
2.3941e+13	737.75	698.58	0	764.03	741	751.79	717.99	721.57	718.04	700.65	725.96	759.95	707.27	699.11	720.39	745.54	696.5	697.66	725.96	703.8	729.56	707.52	717.63	768.1	778.45	0	0	0	0	745.69	0	759.97	696.35	725.38	0	0	709.74	0	744.46	739.58	711.75	723.38	723.08	766.65	707.84	714.25	700.65	0	743.86
2.3999e+13	737.24	0	0	757.7	732.57	751.29	717.34	713.84	717.63	692.49	725.32	759.72	706.55	698.38	719.63	736.92	695.59	696.84	725.32	703.07	729.4	706.84	717.01	768.26	773.46	0	0	0	0	745.21	0	758.83	695.42	724.93	0	0	709.03	0	741.07	736.43	711.08	722.69	722.35	766.3	707.15	713.55	692.49	0	743.72
2.4057e+13	736.72	0	0	752.67	726.86	750.9	716.69	708.04	716.84	0	724.73	759.43	705.68	695.32	718.95	731.14	694.69	696	724.73	702.33	728.61	706.15	716.38	767.01	768.82	0	0	0	0	744.73	0	756.43	694.51	723.38	0	0	708.31	0	737.49	733.01	710.41	722.07	721.7	764.47	706.46	712.85	0	0	742.37
2.4115e+13	738.51	710.09	0	769.46	754.16	752.57	718.92	733.02	718.84	704.13	726.92	760.76	708.33	697.44	721.34	759.08	697.67	698.91	726.92	705.05	730.02	708.75	718.6	767.05	779.93	0	0	0	0	746.41	0	757.89	697.49	724.65	0	0	710.77	0	744.47	739.35	712.8	724.35	724.01	764.82	709.02	715.2	704.13	0	743
2.4173e+13	738.01	695.56	0	762.84	739.11	751.96	718.27	719.91	718.22	699.75	726.08	760.15	707.39	699.46	720.51	743.6	696.71	698.11	726.08	704.33	729.81	708.08	717.98	768.55	777.71	0	0	0	0	745.94	0	760.19	696.54	725.66	0	0	710.06	0	744.08	739.26	712.14	723.49	723.2	767.04	708.35	714.51	699.75	0	744.21
2.4231e+13	737.49	0	0	756.79	731.45	751.5	717.62	712.8	717.76	690.22	725.47	759.96	706.67	698.21	719.78	735.78	695.79	697.3	725.47	703.61	729.53	707.4	717.36	768.33	772.69	0	0	0	0	745.46	0	758.62	695.61	724.9	0	0	709.35	0	740.53	735.93	711.48	722.84	722.5	766.24	707.67	713.82	690.22	0	743.74
2.4289e+13	739.26	0	0	750.53	730.31	753.26	719.82	709.65	720.21	0	727.84	761.66	709.67	698.03	722.21	734.98	698.78	700.14	727.84	706.26	731.42	709.95	719.54	768.34	767.26	0	691.1	0	0	747.1	0	757.07	698.63	725.76	0	0	711.77	691.03	737.28	733.06	713.83	725.27	724.87	765.41	710.18	716.13	0	0	744.21
2.4347e+13	738.76	706.93	0	768.66	749.96	752.73	719.18	729.53	718.87	703.83	727	760.85	708.34	698.47	721.45	754.74	697.88	699.35	727	705.56	730.1	709.29	718.93	767.57	780.67	0	690.24	0	0	746.65	0	759.11	697.68	725.15	0	0	711.07	690.18	745.45	740.37	713.18	724.43	724.12	765.73	709.52	715.45	703.83	0	743.49
2.4405e+13	738.26	691.55	0	761.7	737.45	752.13	718.53	718.46	718.4	698.75	726.21	760.36	707.52	699.67	720.63	741.89	696.92	698.55	726.21	704.84	730.04	708.63	718.31	768.9	776.92	0	0	0	690.11	746.18	0	760.25	696.72	725.86	0	0	710.37	0	743.62	738.85	712.52	723.61	723.32	767.29	708.85	714.76	698.75	0	744.47
2.4463e+13	737.74	0	0	755.93	730.42	751.7	717.89	711.83	717.87	0	725.62	760.18	706.79	697.96	719.92	734.72	695.99	697.75	725.62	704.12	729.63	707.95	717.69	768.35	771.95	0	0	0	0	745.69	0	758.36	695.79	724.84	0	0	709.66	0	739.99	735.43	711.86	722.99	722.65	766.12	708.17	714.07	0	0	743.71
2.4522e+13	739.5	728.75	0	757.02	786.67	753.44	720.07	759.08	720.17	695.15	727.94	761.78	709.67	697.18	722.34	792.37	698.96	700.55	727.94	706.75	731.32	710.47	719.85	768.1	768.5	0	691.35	0	0	747.33	0	756.64	698.8	725.48	0	0	712.06	691.31	737.36	733.03	714.19	725.38	725	765.06	710.65	716.37	695.15	0	743.95
2.458e+13	739	704.19	0	767.5	746.72	752.87	719.43	726.82	718.95	703.34	727.07	760.95	708.39	699.39	721.55	751.4	698.08	699.77	727.07	706.05	730.26	709.81	719.24	768.17	780.62	0	690.48	0	0	746.88	0	760.04	697.87	725.67	0	0	711.37	690.46	745.79	740.77	713.54	724.5	724.22	766.58	709.99	715.69	703.34	0	744.03
2.4638e+13	738.49	0	0	760.62	735.97	752.31	718.79	717.16	718.57	697.57	726.34	760.58	707.66	699.8	720.76	740.37	697.12	698.97	726.34	705.34	730.25	709.15	718.63	769.15	776.11	0	0	0	690.16	746.4	0	760.21	696.9	725.99	0	0	710.67	0	743.11	738.4	712.89	723.74	723.45	767.42	709.32	715	697.57	0	744.65
2.4696e+13	737.98	0	0	755.1	729.46	751.9	718.14	710.89	717.96	0	725.77	760.38	706.89	697.67	720.06	733.74	696.18	698.17	725.77	704.62	729.7	708.48	718.01	768.32	771.22	0	0	0	0	745.92	0	758.08	695.96	724.75	0	0	709.96	0	739.46	734.93	712.23	723.13	722.79	765.96	708.65	714.32	0	0	743.65
2.4754e+13	739.73	721.5	0	766.91	770.41	753.61	720.31	746.57	720.11	701.93	728.03	761.87	709.65	697.14	722.46	775.91	699.14	700.95	728.03	707.21	731.22	710.96	720.16	767.89	774.34	0	691.59	0	0	747.55	0	756.69	698.96	725.28	0	0	712.34	691.59	740.28	735.51	714.53	725.46	725.11	764.86	711.1	716.59	701.93	0	743.73
2.4812e+13	739.23	701.81	0	766.25	744.1	753.01	719.67	724.56	719.09	702.55	727.15	761.08	708.47	700.08	721.65	748.69	698.26	700.17	727.15	706.52	730.47	710.31	719.55	768.76	780.18	0	690.72	0	690.29	747.1	0	760.67	698.04	726.14	0	0	711.65	690.73	745.74	740.8	713.89	724.58	724.32	767.27	710.45	715.92	702.55	0	744.53
2.487e+13	738.72	0	0	759.59	734.64	752.48	719.03	715.96	718.73	696.14	726.47	760.8	707.8	699.8	720.88	739	697.31	699.38	726.47	705.81	730.42	709.66	718.94	769.32	775.29	0	0	0	690	746.62	0	760.08	697.07	726.05	0	0	710.95	0	742.58	737.91	713.24	723.87	723.57	767.46	709.78	715.24	696.14	0	744.76
2.4928e+13	738.2	0	0	754.31	728.55	752.08	718.39	709.97	718.03	0	725.9	760.56	706.99	697.26	720.2	732.82	696.37	698.58	725.9	705.1	729.75	708.99	718.32	768.25	770.5	0	0	0	0	746.14	0	757.77	696.13	724.63	0	0	710.25	0	738.94	734.44	712.58	723.26	722.93	765.77	709.12	714.55	0	0	743.56
2.4986e+13	739.94	715.22	0	770.24	761.02	753.76	720.54	739.11	720.05	704.8	728.1	761.95	709.63	697.93	722.56	766.15	699.31	701.34	728.1	707.66	731.13	711.44	720.45	767.87	778.84	0	691.82	0	0	747.77	0	757.62	699.12	725.36	0	0	712.61	691.86	743.52	738.47	714.87	725.54	725.22	765.16	711.54	716.81	704.8	0	743.73
2.5045e+13	739.44	699.47	0	764.99	741.89	753.15	719.9	722.66	719.25	701.73	727.23	761.23	708.58	700.56	721.75	746.42	698.44	700.56	727.23	706.97	730.71	710.8	719.84	769.27	779.51	0	690.95	0	690.79	747.31	0	761.05	698.22	726.52	0	0	711.92	691	745.48	740.61	714.22	724.66	724.41	767.79	710.89	716.14	701.73	0	744.96
2.5103e+13	738.94	0	0	758.61	733.42	752.65	719.27	714.86	718.88	694.21	726.61	761.02	707.93	699.73	721	737.75	697.5	699.77	726.61	706.27	730.57	710.14	719.23	769.43	774.48	0	690.09	0	0	746.83	0	759.88	697.24	726.06	0	0	711.22	690.16	742.03	737.41	713.58	724	723.7	767.42	710.23	715.46	694.21	0	744.81
2.5161e+13	738.42	0	0	753.55	727.7	752.26	718.62	709.07	718.09	0	726.03	760.72	707.07	696.79	720.34	731.95	696.55	698.98	726.03	705.56	729.77	709.48	718.62	768.15	769.81	0	0	0	0	746.35	0	757.45	696.29	724.5	0	0	710.52	0	738.42	733.96	712.92	723.39	723.07	765.56	709.56	714.77	0	0	743.44
2.5219e+13	740.15	710.67	0	770.47	755.12	753.89	720.76	734.27	720.02	705.25	728.16	762	709.62	699.04	722.66	760.02	699.47	701.7	728.16	708.09	731.11	711.91	720.73	768.15	780.99	0	692.05	0	0	747.97	0	758.93	699.27	725.73	0	0	712.87	692.13	745.53	740.43	715.19	725.61	725.32	765.9	711.96	717.02	705.25	0	744.03
2.5277e+13	739.65	696.55	0	763.77	739.99	753.28	720.13	720.99	719.43	700.74	727.33	761.4	708.71	700.88	721.85	744.46	698.61	700.93	727.33	707.4	730.95	711.26	720.12	769.69	778.74	0	691.17	0	691.17	747.51	0	761.24	698.38	726.8	0	0	712.18	691.25	745.07	740.27	714.55	724.76	724.51	768.14	711.31	716.35	700.74	0	745.29
2.5335e+13	739.14	0	0	757.68	732.3	752.82	719.49	713.8	719	691.74	726.74	761.22	708.05	699.56	721.13	736.61	697.69	700.15	726.74	706.71	730.68	710.61	719.52	769.46	773.68	0	690.32	0	0	747.03	0	759.63	697.41	726.03	0	0	711.49	690.41	741.48	736.9	713.9	724.13	723.83	767.32	710.66	715.67	691.74	0	744.8
2.5393e+13	740.85	0	0	751.36	731.23	754.55	721.61	710.81	721.39	0	729.06	762.88	710.97	699.43	723.51	735.87	700.52	702.82	729.06	709.19	732.5	712.99	721.6	769.41	768.19	0	693.23	0	0	748.62	0	758.01	700.3	726.8	0	0	713.8	693.34	738.14	733.94	716.13	726.51	726.15	766.43	713	717.89	0	0	745.19
2.5451e+13	740.35	707.43	0	769.63	750.89	754.01	720.98	730.68	720.04	704.91	728.22	762.06	709.63	700.03	722.75	755.65	699.63	702.06	728.22	708.51	731.19	712.35	721	768.66	781.69	0	692.28	0	0	748.17	0	760.14	699.42	726.26	0	0	713.11	692.39	746.49	741.43	715.49	725.67	725.4	766.79	712.36	717.23	704.91	0	744.51
2.5509e+13	739.85	692.67	0	762.61	738.31	753.42	720.34	719.47	719.61	699.72	727.44	761.58	708.84	701.03	721.95	742.74	698.77	701.29	727.44	707.82	731.17	711.71	720.4	770.01	777.91	0	691.39	0	691.35	747.7	0	761.28	698.53	727	0	0	712.43	691.5	744.59	739.85	714.86	724.86	724.61	768.36	711.72	716.55	699.72	0	745.53
2.5568e+13	739.34	0	0	756.79	731.25	752.99	719.71	712.78	719.1	0	726.88	761.4	708.15	699.28	721.25	735.54	697.87	700.51	726.88	707.13	730.77	711.07	719.79	769.45	772.9	0	690.53	0	0	747.22	0	759.35	697.57	725.95	0	0	711.74	690.66	740.92	736.39	714.21	724.26	723.95	767.17	711.07	715.87	0	0	744.75
2.5626e+13	741.05	729.93	0	757.95	787.78	754.7	721.81	760.71	721.33	696.11	729.15	762.96	710.95	698.58	723.62	793.41	700.68	703.16	729.15	709.58	732.39	713.41	721.86	769.14	769.44	0	693.48	0	0	748.81	0	757.56	700.45	726.5	0	0	714.03	693.64	738.24	733.93	716.42	726.6	726.26	766.04	713.39	718.09	696.11	0	744.91
2.5684e+13	740.55	704.82	0	768.44	747.62	754.12	721.18	727.88	720.12	704.33	728.27	762.13	709.67	700.88	722.84	752.27	699.79	702.4	728.27	708.91	731.34	712.78	721.26	769.24	781.62	0	692.51	0	690.65	748.36	0	761.05	699.56	726.78	0	0	713.35	692.65	746.8	741.81	715.79	725.72	725.48	767.62	712.75	717.42	704.33	0	745.05
2.5742e+13	740.05	0	0	761.5	736.81	753.56	720.55	718.13	719.78	698.6	727.55	761.77	708.97	701.1	722.05	741.2	698.93	701.63	727.55	708.23	731.37	712.15	720.66	770.23	777.06	0	691.6	0	691.39	747.88	0	761.2	698.68	727.11	0	0	712.67	691.75	744.06	739.37	715.15	724.97	724.72	768.46	712.11	716.75	698.6	0	745.69
2.58e+13	739.54	0	0	755.94	730.27	753.16	719.92	711.83	719.17	0	727	761.57	708.23	698.95	721.37	734.54	698.04	700.86	727	707.54	730.82	711.5	720.05	769.39	772.14	0	690.74	0	0	747.4	0	759.04	697.73	725.84	0	0	711.98	690.9	740.37	735.87	714.51	724.38	724.08	766.98	711.46	716.07	0	0	744.67
2.5858e+13	741.23	722.14	0	767.89	771.45	754.83	722	747.92	721.25	703.13	729.21	763.02	710.92	698.61	723.72	776.93	700.83	703.48	729.21	709.97	732.27	713.82	722.1	768.9	775.3	0	693.72	0	0	748.99	0	757.6	700.59	726.29	0	0	714.26	693.93	741.24	736.48	716.7	726.67	726.35	765.82	713.76	718.27	703.13	0	744.68
2.5916e+13	740.73	702.47	0	767.15	744.96	754.23	721.38	725.61	720.25	703.48	728.33	762.23	709.74	701.5	722.92	749.54	699.94	702.73	728.33	709.29	731.55	713.2	721.51	769.81	781.14	0	692.73	0	691.36	748.54	0	761.66	699.7	727.24	0	0	713.58	692.91	746.73	741.81	716.07	725.78	725.56	768.29	713.13	717.61	703.48	0	745.55
2.5974e+13	740.23	0	0	760.44	735.46	753.7	720.75	716.91	719.93	697.24	727.67	761.96	709.09	701.06	722.15	739.81	699.08	701.96	727.67	708.62	731.53	712.56	720.91	770.37	776.22	0	691.81	0	691.22	748.06	0	761.04	698.82	727.15	0	0	712.9	691.99	743.5	738.86	715.44	725.08	724.82	768.47	712.49	716.94	697.24	0	745.78
2.6032e+13	739.72	0	0	755.13	729.35	753.31	720.12	710.91	719.23	0	727.12	761.72	708.3	698.54	721.49	733.6	698.19	701.19	727.12	707.93	730.85	711.92	720.3	769.29	771.4	0	690.94	0	0	747.58	0	758.71	697.88	725.7	0	0	712.21	691.13	739.83	735.35	714.8	724.5	724.2	766.76	711.84	716.26	0	0	744.55
2.6091e+13	741.41	715.77	0	771.19	761.98	754.95	722.19	739.99	721.17	705.35	729.26	763.06	710.87	699.25	723.8	767.08	700.98	703.79	729.26	710.33	732.16	714.22	722.34	768.86	779.78	0	693.96	0	0	749.17	0	758.54	700.72	726.37	0	0	714.48	694.15	744.52	739.49	716.98	726.72	726.44	766.11	714.12	718.45	705.35	0	744.67
2.6149e+13	740.91	700.05	0	765.87	742.72	754.33	721.57	723.42	720.41	702.34	728.4	762.35	709.84	701.68	722.99	747.24	700.09	703.04	728.4	709.67	731.78	713.59	721.75	770.3	780.44	0	692.94	0	691.72	748.71	0	762.02	699.84	727.61	0	0	713.8	693.16	746.43	741.59	716.35	725.85	725.64	768.78	713.49	717.79	702.34	0	745.96
2.6207e+13	740.41	0	0	759.44	734.21	753.84	720.94	715.61	720.05	695.23	727.79	762.15	709.2	700.76	722.26	738.54	699.22	702.28	727.79	708.99	731.66	712.96	721.15	770.44	775.38	0	692.02	0	690.73	748.23	0	760.82	698.95	727.14	0	0	713.12	692.23	742.93	738.33	715.72	725.2	724.93	768.4	712.85	717.12	695.23	0	745.8
2.6265e+13	739.9	0	0	754.35	728.47	753.46	720.31	709.85	719.26	0	727.22	761.86	708.35	697.89	721.6	732.71	698.35	701.52	727.22	708.31	730.85	712.33	720.55	769.16	770.68	0	691.14	0	0	747.75	0	758.36	698.03	725.54	0	0	712.44	691.36	739.29	734.84	715.08	724.6	724.31	766.51	712.21	716.45	0	0	744.41
2.6323e+13	741.58	711.32	0	771.39	755.99	755.05	722.37	734.9	721.12	705.67	729.3	763.09	710.82	700.07	723.88	760.89	701.12	704.09	729.3	710.69	732.13	714.6	722.57	769.12	781.91	0	694.17	0	0	749.33	0	759.86	700.85	726.74	0	0	714.69	694.35	746.52	741.43	717.24	726.77	726.51	766.84	714.47	718.62	705.67	0	744.97
2.6381e+13	741.08	697.34	0	764.62	740.77	754.44	721.75	721.59	720.56	701.32	728.48	762.49	709.93	701.77	723.07	745.24	700.24	703.35	728.48	710.02	732	713.98	721.98	770.69	779.64	0	693.15	0	691.95	748.87	0	762.18	699.96	727.86	0	0	714.02	693.42	745.99	741.21	716.61	725.92	725.71	769.11	713.84	717.96	701.32	0	746.28
2.6439e+13	740.58	0	0	758.48	733.04	753.99	721.12	714.43	720.14	692.86	727.9	762.32	709.27	700.46	722.36	737.36	699.36	702.59	727.9	709.35	731.75	713.35	721.38	770.45	774.55	0	692.22	0	690.15	748.39	0	760.55	699.08	727.06	0	0	713.34	692.46	742.35	737.79	715.98	725.31	725.04	768.27	713.21	717.3	692.86	0	745.77
2.6497e+13	742.24	0	0	752.11	732.02	755.68	723.17	711.57	722.45	0	730.18	763.95	712.11	700.36	724.7	736.67	702.14	705.12	730.18	711.69	733.5	715.58	723.38	770.35	769.01	0	695.2	0	0	749.94	0	758.86	701.88	727.73	0	0	715.56	695.39	738.94	734.74	718.11	727.65	727.32	767.32	715.42	719.45	0	0	746.1
2.6555e+13	741.74	708	0	770.52	751.68	755.14	722.55	731.2	721.1	705.3	729.33	763.12	710.76	700.9	723.95	756.45	701.26	704.38	729.33	711.03	732.18	714.97	722.79	769.61	782.59	0	694.35	0	690.34	749.49	0	761.06	700.98	727.23	0	0	714.89	694.56	747.44	742.38	717.49	726.8	726.57	767.72	714.8	718.79	705.3	0	745.45
2.6613e+13	741.25	693.66	0	763.43	739.04	754.54	721.93	720.01	720.7	700.27	728.56	762.65	710	701.78	723.14	743.48	700.37	703.64	728.56	710.37	732.2	714.35	722.2	770.98	778.78	0	693.36	0	692.06	749.03	0	762.19	700.08	728	0	0	714.22	693.69	745.47	740.74	716.87	726	725.79	769.3	714.17	718.13	700.27	0	746.5
2.6672e+13	740.74	0	0	757.57	731.95	754.13	721.3	713.35	720.19	690.51	728.01	762.48	709.3	700.13	722.46	736.25	699.49	702.89	728.01	709.7	731.8	713.73	721.61	770.41	773.74	0	692.41	0	0	748.55	0	760.24	699.19	726.92	0	0	713.55	692.69	741.76	737.22	716.24	725.41	725.14	768.1	713.54	717.46	690.51	0	745.7
2.673e+13	742.39	731.16	0	758.79	788.7	755.8	723.33	761.5	722.34	696.22	730.24	764	712.02	699.49	724.78	794.31	702.26	705.4	730.24	712.01	733.35	715.93	723.59	770.05	770.26	0	695.37	0	0	750.1	0	758.38	701.98	727.38	0	0	715.75	695.59	739.02	734.71	718.35	727.7	727.4	766.91	715.74	719.61	696.22	0	745.79
2.6788e+13	741.9	705.12	0	769.29	748.35	755.22	722.72	728.35	721.14	704.6	729.36	763.16	710.74	701.62	724	753.02	701.38	704.66	729.36	711.36	732.31	715.32	723	770.18	782.49	0	694.51	0	691.14	749.65	0	761.96	701.08	727.72	0	0	715.09	694.75	747.7	742.71	717.73	726.83	726.63	768.54	715.12	718.95	704.6	0	745.98
2.6846e+13	741.41	0	0	762.29	737.49	754.66	722.1	718.62	720.82	699.03	728.65	762.81	710.06	701.75	723.21	741.9	700.49	703.92	728.65	710.7	732.36	714.71	722.41	771.18	777.91	0	693.56	0	691.98	749.18	0	762.09	700.19	728.05	0	0	714.42	693.93	744.89	740.21	717.11	726.08	725.87	769.38	714.5	718.29	699.03	0	746.63
2.6904e+13	740.9	0	0	756.69	730.93	754.26	721.47	712.35	720.21	0	728.11	762.62	709.32	699.72	722.55	735.21	699.61	703.17	728.11	710.04	731.81	714.09	721.82	770.32	772.96	0	692.6	0	0	748.7	0	759.9	699.29	726.76	0	0	713.75	692.91	741.17	736.66	716.49	725.5	725.24	767.88	713.87	717.63	0	0	745.58
2.6962e+13	742.55	722.65	0	768.76	772.27	755.9	723.49	748.34	722.21	703.57	730.27	764.03	711.91	699.35	724.84	777.77	702.36	705.67	730.27	712.33	733.19	716.27	723.8	769.78	776.14	0	695.53	0	0	750.25	0	758.42	702.08	727.12	0	0	715.94	695.79	742.07	737.3	718.58	727.74	727.46	766.67	716.05	719.76	703.57	0	745.53
2.702e+13	742.05	702.7	0	767.96	745.64	755.3	722.88	725.97	721.22	703.75	729.39	763.23	710.75	702.09	724.04	750.24	701.49	704.93	729.39	711.68	732.49	715.66	723.21	770.73	781.98	0	694.67	0	691.84	749.79	0	762.55	701.18	728.14	0	0	715.27	694.94	747.57	742.65	717.97	726.85	726.67	769.19	715.43	719.1	703.75	0	746.46
2.7078e+13	741.56	0	0	761.2	736.09	754.77	722.26	717.32	720.92	697.62	728.74	762.98	710.12	701.62	723.28	740.47	700.6	704.19	728.74	711.02	732.49	715.05	722.62	771.3	777.03	0	693.77	0	691.75	749.32	0	761.9	700.28	728.04	0	0	714.61	694.11	744.29	739.65	717.35	726.16	725.94	769.36	714.81	718.44	697.62	0	746.68
2.7136e+13	741.05	0	0	755.86	729.97	754.39	721.64	711.35	720.21	0	728.19	762.74	709.32	699.22	722.63	734.24	699.71	703.45	728.19	710.36	731.8	714.43	722.03	770.19	772.19	0	692.77	0	0	748.84	0	759.54	699.38	726.57	0	0	713.94	693.13	740.58	736.1	716.73	725.58	725.32	767.63	714.18	717.78	0	0	745.43
2.7195e+13	742.69	716.1	0	772.04	762.7	755.99	723.65	740.23	722.08	706.05	730.29	764.05	711.8	699.98	724.89	767.83	702.46	705.92	730.29	712.63	733.05	716.6	723.99	769.72	780.61	0	695.68	0	0	750.39	0	759.37	702.16	727.17	0	0	716.12	695.97	745.36	740.31	718.81	727.76	727.51	766.95	716.34	719.9	706.05	0	745.5
2.7253e+13	742.2	700.35	0	766.64	743.35	755.37	723.03	723.73	721.33	702.74	729.42	763.33	710.79	702.3	724.08	747.89	701.59	705.19	729.42	711.98	732.69	715.99	723.41	771.2	781.26	0	694.82	0	692.28	749.93	0	762.88	701.27	728.46	0	0	715.45	695.12	747.22	742.37	718.19	726.88	726.71	769.66	715.73	719.25	702.74	0	746.85
2.7311e+13	741.7	0	0	760.17	734.8	754.89	722.41	715.96	720.99	695.81	728.82	763.14	710.17	701.35	723.35	739.15	700.7	704.46	728.82	711.33	732.58	715.38	722.82	771.34	776.17	0	693.94	0	691.32	749.46	0	761.65	700.36	727.97	0	0	714.79	694.29	743.68	739.07	717.58	726.24	726.01	769.27	715.11	718.59	695.81	0	746.68
2.7369e+13	741.19	0	0	755.05	729.04	754.51	721.79	710.25	720.19	0	728.26	762.85	709.31	698.58	722.71	733.31	699.81	703.71	728.26	710.67	731.76	714.77	722.23	770.04	771.45	0	692.94	0	0	748.98	0	759.17	699.47	726.35	0	0	714.12	693.34	740	735.55	716.96	725.65	725.4	767.36	714.49	717.93	0	0	745.26
2.7427e+13	742.83	711.61	0	772.2	756.62	756.07	723.79	735.11	721.97	706.24	730.29	764.05	711.69	700.77	724.93	761.56	702.55	706.17	730.29	712.92	732.98	716.91	724.18	769.98	782.72	0	695.82	0	690.04	750.53	0	760.68	702.24	727.51	0	0	716.29	696.15	747.32	742.21	719.02	727.76	727.55	767.68	716.63	720.04	706.24	690.2	745.79
2.7485e+13	742.34	697.66	0	765.36	741.33	755.45	723.18	721.88	721.44	701.7	729.46	763.45	710.82	702.35	724.12	745.84	701.68	705.44	729.46	712.28	732.88	716.31	723.6	771.57	780.43	0	694.96	0	692.51	750.07	0	763.02	701.34	728.65	0	0	715.63	695.29	746.74	741.94	718.41	726.92	726.75	769.97	716.02	719.38	701.7	0	747.13
2.7543e+13	741.84	0	0	759.19	733.58	755.01	722.56	714.76	721.03	693.51	728.9	763.29	710.18	701.02	723.42	737.93	700.79	704.71	728.9	711.63	732.63	715.7	723.01	771.32	775.32	0	694.1	0	690.74	749.59	0	761.35	700.44	727.83	0	0	714.96	694.45	743.05	738.47	717.8	726.32	726.08	769.11	715.4	718.73	693.51	0	746.61
2.7601e+13	743.45	0	0	752.77	732.58	756.68	724.55	711.97	723.27	0	731.14	764.89	712.93	700.94	725.71	737.28	703.47	707.12	731.14	713.84	734.32	717.81	724.94	771.18	769.73	690.01	696.85	690.22	0	751.1	0	759.61	703.17	728.43	0	0	717.11	697.23	739.57	735.36	719.84	728.61	728.32	768.11	717.51	720.81	0	691.44	746.87
2.7659e+13	742.96	708.26	0	771.28	752.25	756.13	723.93	731.4	721.92	705.78	730.28	764.05	711.59	701.56	724.95	757.06	702.63	706.41	730.28	713.21	733	717.22	724.36	770.45	783.38	0	695.96	0	690.79	750.66	0	761.87	702.31	727.97	0	0	716.45	696.32	748.19	743.11	719.23	727.76	727.57	768.55	716.9	720.17	705.78	690.56	746.25
2.7718e+13	742.47	694.09	0	764.13	739.56	755.54	723.32	720.28	721.54	700.65	729.51	763.59	710.85	702.33	724.15	744.04	701.76	705.68	729.51	712.56	733.04	716.62	723.78	771.84	779.55	0	695.09	0	692.59	750.19	0	763	701.41	728.74	0	0	715.79	695.45	746.16	741.41	718.62	726.96	726.79	770.14	716.29	719.52	700.65	0	747.32
2.7776e+13	741.97	0	0	758.24	732.45	755.12	722.7	713.66	721.03	691.09	728.97	763.42	710.16	700.66	723.48	736.78	700.87	704.95	728.97	711.91	732.64	716.01	723.19	771.26	774.49	0	694.24	0	689.99	749.71	0	761.02	700.5	727.66	0	0	715.13	694.61	742.42	737.87	718.01	726.38	726.15	768.91	715.68	718.86	691.09	0	746.5
2.7834e+13	743.58	731.87	0	759.52	789.34	756.77	724.68	761.8	723.11	696.98	731.15	764.92	712.79	700.05	725.75	794.97	703.54	707.35	731.15	714.11	734.13	718.1	725.11	770.86	770.99	690.05	696.98	690.58	0	751.23	0	759.11	703.23	728.03	0	0	717.26	697.39	739.64	735.3	720.04	728.62	728.36	767.68	717.77	720.93	696.98	691.79	746.53
2.7892e+13	743.09	705.49	0	770.02	748.87	756.19	724.07	728.5	721.92	704.97	730.27	764.07	711.52	702.17	724.97	753.58	702.7	706.63	730.27	713.48	733.1	717.51	724.53	771.01	783.26	0	696.08	0	691.62	750.78	0	762.75	702.36	728.43	0	0	716.61	696.48	748.4	743.38	719.43	727.74	727.59	769.35	717.17	720.29	704.97	690.92	746.76
2.795e+13	742.6	689.88	0	762.96	737.97	755.63	723.45	718.84	721.61	699.44	729.57	763.73	710.87	702.24	724.19	742.42	701.83	705.91	729.57	712.84	733.17	716.91	723.95	772.01	778.65	0	695.22	0	692.5	750.31	0	762.87	701.46	728.75	0	0	715.95	695.6	745.54	740.84	718.82	727.01	726.83	770.19	716.56	719.64	699.44	690.05	747.42
2.8008e+13	742.09	0	0	757.34	731.39	755.24	722.84	712.61	721.01	0	729.03	763.54	710.13	700.25	723.53	735.71	700.94	705.18	729.03	712.19	732.61	716.31	723.37	771.14	773.68	0	694.36	0	0	749.83	0	760.65	700.55	727.45	0	0	715.29	694.76	741.79	737.26	718.21	726.43	726.21	768.67	715.95	718.98	0	0	746.35
2.8066e+13	743.7	723.14	0	769.5	772.85	756.85	724.8	748.36	722.94	703.84	731.15	764.93	712.64	699.92	725.77	778.39	703.6	707.56	731.15	714.37	733.93	718.38	725.28	770.56	776.88	690.08	697.1	690.95	0	751.35	0	759.14	703.27	727.74	0	0	717.41	697.54	742.72	737.92	720.23	728.62	728.39	767.42	718.02	721.05	703.84	692.13	746.24
2.8124e+13	743.22	703.05	0	768.65	746.11	756.24	724.19	726.09	721.96	704.04	730.26	764.12	711.5	702.57	724.97	750.75	702.75	706.85	730.26	713.74	733.25	717.79	724.7	771.54	782.73	0	696.2	690.08	692.28	750.9	0	763.32	702.4	728.81	0	0	716.75	696.63	748.23	743.28	719.62	727.73	727.59	769.98	717.42	720.4	704.04	691.26	747.22
2.8182e+13	742.72	0	0	761.85	736.53	755.72	723.58	717.51	721.67	698.03	729.62	763.87	710.89	702.07	724.22	740.95	701.89	706.13	729.62	713.1	733.26	717.2	724.12	772.11	777.75	0	695.33	0	692.24	750.43	0	762.65	701.51	728.7	0	0	716.1	695.75	744.9	740.24	719.01	727.05	726.87	770.15	716.82	719.75	698.03	690.38	747.44
2.8241e+13	742.21	0	0	756.48	730.39	755.34	722.96	711.59	720.97	0	729.08	763.64	710.09	699.74	723.57	734.7	701	705.4	729.08	712.45	732.56	716.6	723.54	770.99	772.89	0	694.47	0	0	749.95	0	760.26	700.59	727.21	0	0	715.44	694.9	741.17	736.67	718.4	726.48	726.26	768.4	716.21	719.1	0	0	746.17
2.8299e+13	743.82	715.67	0	772.75	763.19	756.92	724.92	740.57	722.77	706.07	731.13	764.91	712.49	700.53	725.79	768.38	703.65	707.77	731.13	714.62	733.75	718.65	725.44	770.49	781.34	690.11	697.21	691.3	0	751.46	0	760.08	703.3	727.76	0	0	717.55	697.67	746	740.92	720.41	728.6	728.4	767.69	718.27	721.15	706.07	692.46	746.19
2.8357e+13	743.33	700.39	0	767.3	743.78	756.29	724.31	724.04	722.04	702.89	730.26	764.2	711.5	702.77	724.97	748.37	702.8	707.06	730.26	713.99	733.42	718.06	724.86	771.99	781.98	0	696.3	690.41	692.66	751.01	0	763.62	702.44	729.09	0	0	716.89	696.77	747.83	742.95	719.8	727.72	727.59	770.44	717.67	720.51	702.89	691.59	747.58
2.8415e+13	742.83	0	0	760.79	735.22	755.81	723.7	716.27	721.71	696.14	729.67	764.01	710.89	701.79	724.25	739.61	701.94	706.34	729.67	713.35	733.31	717.47	724.28	772.13	776.86	0	695.43	0	691.73	750.53	0	762.37	701.54	728.59	0	0	716.24	695.88	744.25	739.62	719.2	727.09	726.91	770.03	717.07	719.86	696.14	690.71	747.39
2.8473e+13	742.33	0	0	755.64	729.45	755.44	723.08	710.58	720.91	0	729.11	763.72	710.04	699.09	723.61	733.75	701.05	705.61	729.11	712.71	732.48	716.87	723.7	770.81	772.12	0	694.58	0	0	750.06	0	759.86	700.63	726.96	0	0	715.58	695.03	740.56	736.08	718.59	726.51	726.3	768.1	716.46	719.21	0	0	745.96
2.8531e+13	743.93	711.28	0	772.87	757.09	756.97	725.03	735.49	722.63	706.25	731.09	764.89	712.35	701.31	725.79	762.06	703.69	707.97	731.09	714.86	733.65	718.91	725.59	770.73	783.43	690.12	697.31	691.63	690.22	751.57	0	761.39	703.33	728.09	0	0	717.68	697.79	747.94	742.81	720.58	728.57	728.4	768.41	718.5	721.25	706.25	692.8	746.46
2.8589e+13	743.44	697.71	0	765.98	741.77	756.35	724.42	722.22	722.12	701.83	730.27	764.3	711.51	702.79	724.97	746.3	702.85	707.26	730.27	714.23	733.58	718.33	725.01	772.34	781.13	0	696.4	690.74	692.85	751.12	0	763.73	702.47	729.26	0	0	717.03	696.9	747.31	742.49	719.98	727.73	727.6	770.72	717.91	720.61	701.83	691.9	747.83
2.8647e+13	742.94	0	0	759.77	734	755.91	723.81	715.09	721.72	693.83	729.72	764.14	710.88	701.44	724.28	738.37	701.98	706.54	729.72	713.6	733.32	717.73	724.43	772.09	775.99	0	695.52	0	691.12	750.64	0	762.04	701.57	728.43	0	0	716.37	696.01	743.6	739	719.37	727.13	726.94	769.85	717.3	719.96	693.83	691.04	747.3
2.8705e+13	744.52	0	0	753.31	733.03	757.56	725.74	712.34	723.91	0	731.91	765.72	713.58	701.38	726.53	737.75	704.58	708.86	731.91	715.71	734.96	719.74	726.3	771.91	770.36	691.12	698.28	692.85	0	752.12	0	760.25	704.21	728.97	691.19	0	718.45	698.71	740.07	735.84	721.34	729.39	729.14	768.81	719.32	721.99	0	693.98	747.5
2.8763e+13	744.03	708	0	771.92	752.71	757.01	725.13	731.76	722.56	705.77	731.05	764.87	712.23	702.04	725.78	757.54	703.73	708.15	731.05	715.09	733.65	719.16	725.73	771.19	784.07	690.13	697.4	691.94	691.03	751.68	0	762.56	703.36	728.55	690.32	0	717.8	697.9	748.78	743.69	720.75	728.53	728.39	769.27	718.73	721.35	705.77	693.1	746.91
2.8822e+13	743.55	694.12	0	764.72	739.98	756.41	724.52	720.6	722.2	700.75	730.29	764.41	711.51	702.74	724.98	744.48	702.88	707.44	730.29	714.46	733.71	718.58	725.16	772.59	780.23	0	696.49	691.08	692.9	751.21	0	763.68	702.49	729.34	0	0	717.15	697.02	746.72	741.95	720.15	727.74	727.61	770.87	718.13	720.7	700.75	692.2	747.99
2.888e+13	743.04	0	0	758.81	732.86	756	723.91	713.97	721.7	691.38	729.76	764.25	710.84	701.05	724.31	737.21	702.02	706.73	729.76	713.83	733.31	717.99	724.58	772	775.14	0	695.61	690.19	690.35	750.74	0	761.68	701.59	728.24	0	0	716.5	696.12	742.94	738.38	719.54	727.17	726.98	769.63	717.53	720.05	691.38	691.34	747.16
2.8938e+13	744.62	730.07	0	760.12	789.88	757.62	725.83	762.29	723.73	696.47	731.9	765.72	713.41	700.46	726.54	795.51	704.61	709.03	731.9	715.93	734.75	719.98	726.44	771.56	771.63	691.12	698.36	693.15	0	752.22	0	759.72	704.23	728.56	691.59	0	718.56	698.82	740.14	735.78	721.5	729.37	729.15	768.35	719.53	722.07	696.47	694.27	747.14
2.8996e+13	744.13	705.31	0	770.62	749.3	757.04	725.23	728.82	722.54	705	731.01	764.87	712.14	702.58	725.76	754.04	703.76	708.33	731.01	715.31	733.73	719.41	725.87	771.73	783.93	690.13	697.48	692.26	691.87	751.78	0	763.42	703.37	728.99	690.69	0	717.92	698	748.96	743.94	720.91	728.49	728.37	770.06	718.94	721.43	705	693.39	747.4
2.9054e+13	743.64	690	0	763.53	738.38	756.47	724.62	719.14	722.25	699.56	730.32	764.53	711.51	702.61	724.98	742.85	702.91	707.63	730.32	714.69	733.82	718.82	725.29	772.75	779.3	0	696.57	691.39	692.79	751.31	0	763.53	702.5	729.33	0	0	717.27	697.13	746.08	741.35	720.31	727.76	727.62	770.89	718.35	720.79	699.56	692.5	748.06
2.9112e+13	743.14	0	0	757.88	731.78	756.09	724.01	712.91	721.65	0	729.79	764.35	710.78	700.62	724.33	736.13	702.04	706.91	729.79	714.06	733.26	718.23	724.72	771.87	774.31	0	695.69	690.5	0	750.83	0	761.29	701.6	728.01	0	0	716.61	696.23	742.29	737.76	719.7	727.19	727	769.36	717.75	720.14	0	691.63	746.98
2.917e+13	744.71	722.23	0	770.12	773.35	757.68	725.92	748.75	723.53	704.05	731.87	765.71	713.24	700.32	726.54	778.92	704.62	709.2	731.87	716.14	734.53	720.21	726.57	771.25	777.53	691.11	698.42	693.45	0	752.31	0	759.74	704.23	728.25	692	0	718.67	698.91	743.25	738.43	721.65	729.34	729.15	768.08	719.74	722.15	704.05	694.54	746.82
2.9228e+13	744.23	702.92	0	769.23	746.52	757.06	725.32	726.4	722.56	704.12	730.98	764.9	712.1	702.96	725.73	751.19	703.78	708.5	730.98	715.52	733.87	719.64	726	772.25	783.38	690.12	697.55	692.57	692.56	751.87	0	763.97	703.38	729.36	691.05	0	718.03	698.09	748.77	743.81	721.06	728.45	728.35	770.67	719.15	721.51	704.12	693.69	747.84
2.9286e+13	743.74	0	0	762.39	736.93	756.54	724.71	717.8	722.29	698.17	730.34	764.66	711.51	702.43	724.99	741.36	702.93	707.8	730.34	714.9	733.88	719.06	725.42	772.82	778.38	0	696.64	691.68	692.54	751.4	0	763.28	702.5	729.25	690.18	0	717.38	697.23	745.41	740.73	720.46	727.78	727.63	770.83	718.56	720.87	698.17	692.81	748.06
2.9345e+13	743.23	0	0	756.99	730.78	756.17	724.1	711.88	721.59	0	729.81	764.43	710.72	700.12	724.35	735.1	702.06	707.08	729.81	714.27	733.18	718.47	724.85	771.69	773.5	0	695.75	690.8	0	750.92	0	760.88	701.61	727.75	0	0	716.72	696.33	741.65	737.14	719.86	727.21	727.03	769.07	717.97	720.22	0	691.91	746.77
2.9403e+13	744.8	715.91	0	773.34	763.64	757.72	726.01	740.92	723.34	706.47	731.82	765.67	713.06	700.96	726.52	768.85	704.64	709.36	731.82	716.35	734.33	720.44	726.69	771.16	781.97	691.09	698.48	693.75	0	752.4	0	760.68	704.23	728.26	692.35	0	718.77	698.99	746.55	741.45	721.79	729.29	729.13	768.33	719.94	722.22	706.47	694.8	746.76
2.9461e+13	744.32	700.66	0	767.84	744.18	757.09	725.4	724.35	722.62	703.18	730.95	764.95	712.08	703.18	725.71	748.78	703.79	708.66	730.95	715.73	734.02	719.86	726.12	772.68	782.61	690.11	697.61	692.86	693.04	751.95	0	764.25	703.38	729.62	691.41	0	718.13	698.17	748.35	743.46	721.2	728.42	728.33	771.1	719.35	721.58	703.18	693.96	748.18
2.9519e+13	743.82	0	0	761.3	735.59	756.62	724.8	716.58	722.3	696.6	730.37	764.77	711.49	702.2	724.99	740	702.94	707.96	730.37	715.11	733.91	719.28	725.55	772.82	777.47	0	696.7	691.96	692.14	751.48	0	762.98	702.5	729.12	690.52	0	717.48	697.33	744.74	740.1	720.6	727.79	727.64	770.69	718.76	720.94	696.6	693.07	747.99
2.9577e+13	743.32	0	0	756.14	729.82	756.24	724.19	710.9	721.5	0	729.82	764.49	710.64	699.55	724.36	734.14	702.08	707.25	729.82	714.48	733.08	718.7	724.97	771.49	772.71	0	695.82	691.09	0	751.01	0	760.45	701.61	727.48	0	0	716.83	696.42	741.02	736.54	720	727.22	727.04	768.75	718.17	720.29	0	692.17	746.54
2.9635e+13	744.89	711.69	0	773.44	757.51	757.75	726.08	735.88	723.18	706.81	731.76	765.63	712.9	701.85	726.49	762.5	704.64	709.51	731.76	716.54	734.21	720.65	726.8	771.39	784.05	691.08	698.53	694.02	690.51	752.49	0	761.99	704.23	728.58	692.69	0	718.87	699.07	748.47	743.32	721.93	729.24	729.11	769.04	720.13	722.29	706.81	695.05	747.02
2.9693e+13	744.4	698.18	0	766.5	742.15	757.12	725.48	722.58	722.69	702.26	730.94	765.03	712.08	703.29	725.68	746.7	703.8	708.81	730.94	715.92	734.16	720.08	726.23	773.01	781.74	690.09	697.66	693.13	693.35	752.03	0	764.33	703.37	729.78	691.79	0	718.22	698.25	747.81	742.97	721.34	728.4	728.31	771.37	719.55	721.65	702.26	694.21	748.42
2.9751e+13	743.9	0	0	760.27	734.36	756.69	724.88	715.45	722.29	694.49	730.4	764.88	711.46	701.92	725	738.75	702.95	708.11	730.4	715.3	733.91	719.5	725.66	772.76	776.58	0	696.75	692.24	691.65	751.56	0	762.63	702.49	728.94	690.86	0	717.57	697.41	744.06	739.46	720.74	727.81	727.65	770.49	718.96	721.01	694.49	693.33	747.87
2.9809e+13	745.45	0	0	753.77	733.42	758.31	726.76	712.76	724.45	0	732.56	766.44	714.12	701.89	727.21	738.16	705.49	710.34	732.56	717.33	735.51	721.42	727.48	772.54	770.91	692.02	699.41	695.12	0	753.01	0	760.79	705.08	729.44	693.94	0	719.59	699.98	740.49	736.25	722.65	730.03	729.82	769.41	720.89	722.99	0	696.14	748.04
2.9868e+13	744.96	708.5	0	772.46	753.11	757.76	726.15	732.21	723.1	706.4	731.7	765.59	712.78	702.66	726.46	757.96	704.65	709.65	731.7	716.72	734.19	720.86	726.91	771.83	784.67	691.06	698.57	694.28	691.57	752.57	0	763.15	704.22	729.04	693.01	0	718.95	699.14	749.29	744.18	722.06	729.17	729.07	769.89	720.31	722.35	706.4	695.29	747.46
2.9926e+13	744.48	694.9	0	765.22	740.36	757.16	725.55	721.02	722.76	701.3	730.94	765.13	712.09	703.32	725.66	744.87	703.8	708.96	730.94	716.11	734.28	720.28	726.34	773.24	780.81	690.08	697.71	693.39	693.5	752.11	0	764.27	703.36	729.85	692.15	0	718.31	698.31	747.19	742.41	721.47	728.39	728.29	771.49	719.73	721.71	701.3	694.45	748.56
2.9984e+13	743.98	0	0	759.28	733.22	756.76	724.95	714.39	722.27	692.28	730.41	764.97	711.43	701.61	725	737.59	702.95	708.26	730.41	715.49	733.87	719.71	725.77	772.65	775.7	0	696.8	692.51	691.03	751.63	0	762.24	702.49	728.74	691.19	0	717.66	697.48	743.39	738.82	720.87	727.83	727.67	770.24	719.14	721.07	692.28	693.59	747.71
3.0042e+13	745.52	731.09	0	760.64	790.37	758.36	726.82	763	724.26	697.64	732.52	766.42	713.97	701.1	727.2	795.99	705.49	710.48	732.52	717.51	735.28	721.62	727.58	772.18	772.18	692	699.45	695.37	0	753.09	0	760.24	705.07	729.02	694.25	0	719.67	700.04	740.56	736.2	722.77	730	729.81	768.93	721.07	723.04	697.64	696.37	747.65
3.01e+13	745.04	705.85	0	771.13	749.71	757.77	726.22	729.33	723.08	705.65	731.64	765.56	712.71	703.28	726.42	754.45	704.65	709.79	731.64	716.9	734.27	721.05	727.02	772.36	784.51	691.05	698.61	694.52	692.54	752.64	0	763.99	704.21	729.5	693.33	0	719.03	699.2	749.46	744.42	722.18	729.11	729.03	770.66	720.49	722.4	705.65	695.52	747.95
3.0158e+13	744.55	691.15	0	764.01	738.77	757.21	725.62	719.61	722.81	700.22	730.95	765.23	712.1	703.25	725.65	743.23	703.8	709.09	730.95	716.29	734.37	720.48	726.45	773.38	779.87	690.06	697.75	693.66	693.48	752.18	0	764.09	703.35	729.84	692.46	0	718.39	698.38	746.54	741.81	721.59	728.39	728.28	771.5	719.91	721.76	700.22	694.68	748.61
3.0216e+13	744.05	0	0	758.34	732.16	756.82	725.01	713.38	722.22	689.99	730.43	765.05	711.39	701.25	725.01	736.5	702.95	708.39	730.43	715.67	733.81	719.91	725.88	772.49	774.85	0	696.84	692.78	690.22	751.7	0	761.83	702.48	728.51	691.53	0	717.74	697.55	742.74	738.2	720.99	727.83	727.68	769.95	719.32	721.12	689.99	693.84	747.52
3.0274e+13	745.59	722.85	0	770.64	773.84	758.39	726.88	749.42	724.06	705.04	732.48	766.38	713.81	701.08	727.18	779.4	705.49	710.6	732.48	717.68	735.05	721.81	727.68	771.84	778.09	691.98	699.48	695.6	0	753.16	0	760.25	705.06	728.72	694.54	0	719.75	700.1	743.72	738.9	722.88	729.95	729.79	768.64	721.23	723.09	705.04	696.58	747.32
3.0332e+13	745.11	703.3	0	769.72	746.94	757.77	726.28	726.91	723.11	704.63	731.59	765.57	712.68	703.68	726.38	751.6	704.65	709.91	731.59	717.07	734.4	721.24	727.11	772.86	783.93	691.03	698.64	694.76	693.25	752.71	0	764.52	704.2	729.88	693.66	0	719.11	699.26	749.25	744.29	722.29	729.06	728.99	771.26	720.65	722.45	704.63	695.74	748.38
3.0391e+13	744.61	0	0	762.85	737.32	757.26	725.68	718.26	722.86	698.72	730.96	765.34	712.12	703.08	725.64	741.76	703.8	709.22	730.96	716.46	734.43	720.67	726.55	773.43	778.92	690.04	697.79	693.91	693.19	752.24	0	763.82	703.34	729.77	692.76	0	718.47	698.43	745.87	741.19	721.7	728.4	728.28	771.41	720.07	721.81	698.72	694.9	748.59
3.0449e+13	744.11	0	0	757.44	731.16	756.88	725.08	712.33	722.16	0	730.43	765.11	711.34	700.75	725.01	735.49	702.95	708.52	730.43	715.84	733.73	720.1	725.98	772.3	774.02	0	696.88	693.01	0	751.77	0	761.4	702.47	728.26	691.87	0	717.82	697.6	742.09	737.59	721.11	727.84	727.68	769.64	719.49	721.17	0	694.05	747.3
3.0507e+13	745.65	716.27	0	773.85	764.11	758.41	726.93	741.46	723.88	706.96	732.42	766.33	713.65	701.64	727.15	769.31	705.48	710.72	732.42	717.84	734.84	721.99	727.77	771.74	782.52	691.96	699.51	695.82	690.09	753.22	0	761.19	705.05	728.75	694.83	0	719.81	700.15	747.04	741.95	722.99	729.89	729.76	768.88	721.39	723.13	706.96	696.79	747.26
3.0565e+13	745.17	700.95	0	768.31	744.59	757.78	726.34	724.79	723.18	703.54	731.55	765.61	712.68	703.8	726.34	749.19	704.65	710.03	731.55	717.23	734.55	721.42	727.2	773.28	783.15	691.02	698.67	694.98	693.61	752.77	0	764.79	704.19	730.15	693.98	0	719.18	699.31	748.83	743.94	722.4	729.02	728.96	771.68	720.81	722.49	703.54	695.95	748.71
3.0623e+13	744.68	0	0	761.75	735.99	757.31	725.74	716.97	722.88	697.07	730.98	765.44	712.11	702.76	725.63	740.39	703.8	709.34	730.98	716.62	734.46	720.85	726.64	773.42	777.99	690.02	697.82	694.13	692.7	752.3	0	763.5	703.33	729.64	693.05	0	718.54	698.48	745.19	740.55	721.81	728.41	728.28	771.25	720.23	721.86	697.07	695.1	748.51
3.0681e+13	744.18	0	0	756.57	730.2	756.94	725.13	711.29	722.08	0	730.43	765.15	711.27	700.12	725.01	734.52	702.95	708.64	730.43	716.01	733.63	720.28	726.07	772.08	773.21	0	696.92	693.24	0	751.83	0	760.95	702.46	727.99	692.18	0	717.89	697.66	741.46	736.98	721.22	727.84	727.69	769.3	719.65	721.21	0	694.26	747.05
3.0739e+13	745.71	711.92	0	773.93	757.95	758.42	726.98	736.31	723.72	707.12	732.35	766.26	713.48	702.44	727.12	762.94	705.48	710.83	732.35	717.99	734.72	722.16	727.85	771.95	784.58	691.94	699.54	696.04	690.89	753.29	0	762.5	705.03	729.08	695.11	0	719.88	700.2	748.96	743.82	723.09	729.83	729.72	769.59	721.54	723.17	707.12	696.98	747.51
3.0797e+13	745.23	698.45	0	766.96	742.55	757.79	726.39	722.94	723.25	702.54	731.53	765.67	712.67	703.82	726.31	747.1	704.64	710.14	731.53	717.39	734.69	721.6	727.29	773.59	782.26	690.99	698.7	695.19	693.84	752.83	0	764.85	704.18	730.3	694.25	0	719.24	699.36	748.27	743.44	722.5	728.99	728.93	771.93	720.97	722.53	702.54	696.15	748.94
3.0855e+13	744.73	0	0	760.7	734.74	757.36	725.79	715.79	722.86	694.96	731	765.52	712.08	702.41	725.63	739.13	703.79	709.45	731	716.78	734.45	721.03	726.72	773.34	777.08	0	697.85	694.34	692.13	752.35	0	763.13	703.31	729.46	693.34	0	718.6	698.53	744.5	739.9	721.91	728.42	728.28	771.04	720.39	721.9	694.96	695.3	748.38
3.0913e+13	746.25	0	0	754.18	733.83	758.97	727.63	713.12	724.98	0	733.14	767.06	714.7	702.35	727.82	738.57	706.3	711.61	733.14	718.74	736.02	722.88	728.49	773.09	771.38	692.87	700.41	697.07	0	753.78	0	761.25	705.86	729.91	696.24	0	720.57	701.08	740.9	736.66	723.77	730.62	730.42	769.92	722.25	723.84	0	697.98	748.51
3.0972e+13	745.77	708.61	0	772.93	753.52	758.41	727.03	732.56	723.63	706.6	732.27	766.2	713.35	703.17	727.07	758.37	705.47	710.93	732.27	718.14	734.7	722.32	727.93	772.39	785.18	691.91	699.56	696.25	691.96	753.34	0	763.66	705.02	729.54	695.38	0	719.93	700.24	749.77	744.67	723.19	729.76	729.68	770.43	721.68	723.2	706.6	697.17	747.96
3.103e+13	745.28	695.03	0	765.66	740.74	757.81	726.43	721.32	723.31	701.49	731.52	765.75	712.67	703.77	726.28	745.25	704.63	710.25	731.52	717.53	734.81	721.76	727.37	773.81	781.31	690.96	698.72	695.4	693.9	752.88	0	764.77	704.16	730.35	694.51	0	719.3	699.4	747.64	742.86	722.6	728.98	728.9	772.03	721.11	722.57	701.49	696.35	749.07
3.1088e+13	744.78	0	0	759.7	733.58	757.41	725.83	714.67	722.82	692.59	731.01	765.6	712.02	702.03	725.63	737.95	703.78	709.56	731.01	716.92	734.4	721.2	726.8	773.2	776.19	0	697.87	694.55	691.42	752.4	0	762.73	703.29	729.23	693.62	0	718.66	698.58	743.82	739.25	722.01	728.42	728.28	770.77	720.53	721.93	692.59	695.5	748.21
3.1146e+13	746.3	731.35	0	761.09	790.83	758.99	727.67	763.41	724.78	698.04	733.09	767.02	714.51	701.49	727.8	796.44	706.28	711.71	733.09	718.87	735.77	723.04	728.56	772.7	772.65	692.83	700.43	697.26	0	753.84	690.14	760.7	705.84	729.47	696.49	0	720.62	701.11	740.97	736.6	723.86	730.57	730.4	769.43	722.39	723.87	698.04	698.16	748.11
3.1204e+13	745.82	705.83	0	771.59	750.08	758.4	727.07	729.58	723.6	705.73	732.2	766.16	713.25	703.68	727.02	754.84	705.46	711.03	732.2	718.27	734.77	722.48	728	772.9	785	691.88	699.58	696.44	692.85	753.39	0	764.49	704.99	729.98	695.64	0	719.99	700.28	749.92	744.88	723.27	729.68	729.63	771.19	721.82	723.23	705.73	697.35	748.44
3.1262e+13	745.33	691.02	0	764.43	739.11	757.84	726.48	719.83	723.35	700.31	731.52	765.84	712.66	703.61	726.25	743.59	704.61	710.35	731.52	717.67	734.89	721.92	727.44	773.93	780.35	690.92	698.74	695.59	693.76	752.93	0	764.57	704.13	730.32	694.77	0	719.35	699.44	746.97	742.24	722.69	728.97	728.88	772.02	721.25	722.6	700.31	696.52	749.11
3.132e+13	744.83	0	0	758.75	732.5	757.46	725.88	713.59	722.75	690.09	731.01	765.66	711.95	701.57	725.62	736.85	703.76	709.66	731.01	717.06	734.33	721.36	726.88	773.03	775.32	0	697.89	694.74	690.49	752.45	0	762.3	703.26	728.98	693.91	0	718.72	698.61	743.15	738.61	722.1	728.42	728.28	770.47	720.67	721.96	690.09	695.68	748
3.1378e+13	746.34	722.91	0	771.11	774.25	759.01	727.7	749.66	724.56	704.85	733.03	766.97	714.32	701.36	727.77	779.83	706.26	711.8	733.03	719	735.52	723.19	728.63	772.36	778.57	692.79	700.44	697.44	0	753.89	690.29	760.7	705.81	729.15	696.73	0	720.67	701.14	744.15	739.32	723.94	730.51	730.37	769.12	722.52	723.89	704.85	698.32	747.77
3.1436e+13	745.86	703.36	0	770.15	747.27	758.39	727.11	727.11	723.61	704.71	732.14	766.16	713.19	703.97	726.96	751.95	705.43	711.12	732.14	718.41	734.89	722.63	728.07	773.39	784.42	691.83	699.59	696.62	693.47	753.44	0	765	704.96	730.34	695.89	0	720.04	700.31	749.68	744.72	723.36	729.62	729.57	771.77	721.95	723.26	704.71	697.51	748.86
3.1495e+13	745.37	0	0	763.26	737.64	757.87	726.51	718.46	723.36	698.87	731.52	765.93	712.63	703.35	726.23	742.09	704.59	710.44	731.52	717.8	734.93	722.07	727.51	773.96	779.39	690.86	698.75	695.77	693.43	752.97	0	764.3	704.1	730.22	695.01	0	719.4	699.47	746.27	741.59	722.77	728.96	728.86	771.92	721.38	722.63	698.87	696.69	749.07
3.1553e+13	744.88	0	0	757.83	731.47	757.5	725.91	712.54	722.66	0	731	765.7	711.85	701.03	725.6	735.81	703.74	709.75	731	717.2	734.22	721.51	726.95	772.82	774.47	0	697.9	694.93	0	752.5	0	761.86	703.23	728.7	694.16	0	718.77	698.65	742.48	737.97	722.19	728.41	728.27	770.13	720.81	721.99	0	695.85	747.76
3.1611e+13	746.39	716.44	0	774.3	764.46	759.01	727.74	741.7	724.34	707.09	732.95	766.9	714.11	701.95	727.72	769.69	706.24	711.88	732.95	719.13	735.3	723.33	728.7	772.24	782.99	692.73	700.45	697.61	690.15	753.93	690.44	761.65	705.77	729.15	696.96	0	720.71	701.17	747.47	742.36	724.02	730.43	730.32	769.36	722.64	723.92	707.09	698.48	747.7
3.1669e+13	745.91	701.06	0	768.73	744.9	758.38	727.14	725	723.65	703.72	732.09	766.18	713.14	704.1	726.91	749.52	705.41	711.21	732.09	718.53	735.03	722.78	728.14	773.79	783.61	691.78	699.6	696.79	693.88	753.48	0	765.26	704.92	730.58	696.12	0	720.08	700.34	749.23	744.33	723.44	729.56	729.52	772.18	722.08	723.29	703.72	697.67	749.18
3.1727e+13	745.41	0	0	762.14	736.28	757.91	726.55	717.19	723.35	697.28	731.52	766.01	712.59	703.05	726.2	740.7	704.56	710.53	731.52	717.93	734.93	722.22	727.58	773.93	778.44	690.8	698.76	695.95	692.98	753.01	0	763.96	704.06	730.06	695.25	0	719.45	699.5	745.57	740.92	722.85	728.95	728.85	771.75	721.51	722.65	697.28	696.85	748.98
3.1785e+13	744.92	0	0	756.95	730.49	757.54	725.95	711.51	722.55	0	730.98	765.72	711.74	700.43	725.58	734.82	703.71	709.84	730.98	717.32	734.1	721.65	727.01	772.58	773.65	0	697.91	695.1	0	752.54	0	761.4	703.19	728.4	694.39	0	718.81	698.67	741.83	737.33	722.27	728.38	728.26	769.78	720.93	722.02	0	696.01	747.5
3.1843e+13	746.43	712.03	0	774.36	758.27	759	727.77	736.57	724.16	707.29	732.86	766.81	713.92	702.78	727.66	763.28	706.2	711.96	732.86	719.24	735.16	723.47	728.76	772.44	785.03	692.68	700.45	697.77	691.11	753.97	690.57	762.95	705.73	729.47	697.18	0	720.75	701.19	749.38	744.22	724.09	730.35	730.27	770.06	722.76	723.93	707.29	698.63	747.95
3.1901e+13	745.95	698.56	0	767.36	742.84	758.37	727.17	723.18	723.69	702.72	732.05	766.22	713.12	704.14	726.85	747.41	705.38	711.29	732.05	718.65	735.15	722.91	728.2	774.1	782.71	691.72	699.6	696.95	694.11	753.52	0	765.31	704.88	730.71	696.34	0	720.12	700.36	748.65	743.81	723.51	729.51	729.47	772.41	722.19	723.31	702.72	697.82	749.39
3.1959e+13	745.45	0	0	761.08	735.02	757.94	726.58	716.02	723.31	695.21	731.52	766.08	712.53	702.71	726.18	739.42	704.53	710.61	731.52	718.05	734.9	722.36	727.64	773.83	777.52	690.73	698.76	696.12	692.41	753.04	0	763.57	704.01	729.85	695.48	0	719.49	699.52	744.86	740.25	722.93	728.94	728.83	771.51	721.62	722.67	695.21	697.01	748.83
3.2018e+13	746.94	0	0	754.53	734.12	759.53	728.38	713.38	725.4	0	733.64	767.6	715.11	702.63	728.35	738.88	706.99	712.71	733.64	719.94	736.44	724.15	729.37	773.56	771.79	693.59	701.29	698.74	0	754.45	691.54	761.66	706.52	730.27	698.22	0	721.42	702	741.22	736.97	724.73	731.12	730.95	770.37	723.43	724.58	0	699.57	748.92
3.2076e+13	746.46	708.7	0	773.34	753.82	758.98	727.79	732.81	724.04	706.71	732.77	766.74	713.76	703.5	727.6	758.69	706.17	712.04	732.77	719.35	735.12	723.6	728.81	772.87	785.62	692.61	700.44	697.93	692.2	754.01	690.69	764.1	705.69	729.92	697.4	0	720.79	701.2	750.16	745.05	724.16	730.25	730.2	770.89	722.87	723.95	706.71	698.77	748.38
3.2134e+13	745.98	695.28	0	766.04	741.02	758.38	727.2	721.54	723.73	701.66	732.02	766.29	713.09	704.07	726.8	745.54	705.34	711.36	732.02	718.76	735.24	723.04	728.25	774.3	781.75	691.65	699.59	697.11	694.16	753.55	0	765.21	704.83	730.74	696.55	0	720.16	700.37	748	743.22	723.58	729.48	729.42	772.5	722.31	723.32	701.66	697.96	749.5
3.2192e+13	745.48	0	0	760.06	733.85	757.98	726.6	714.89	723.25	692.92	731.51	766.14	712.45	702.31	726.16	738.23	704.49	710.68	731.51	718.16	734.84	722.49	727.69	773.69	776.61	690.66	698.75	696.28	691.71	753.08	0	763.15	703.96	729.61	695.7	0	719.52	699.53	744.17	739.59	723	728.93	728.81	771.23	721.74	722.69	692.92	697.15	748.64
3.225e+13	746.97	731.64	0	761.48	791.18	759.54	728.4	763.77	725.17	697.61	733.57	767.55	714.91	701.79	728.31	796.79	706.95	712.78	733.57	720.05	736.18	724.27	729.42	773.16	773.07	693.52	701.28	698.88	0	754.49	691.65	761.09	706.47	729.81	698.42	0	721.45	702.01	741.29	736.92	724.8	731.05	730.91	769.86	723.54	724.59	697.61	699.7	748.5
3.2308e+13	746.49	705.95	0	771.97	750.37	758.95	727.81	729.83	724	705.88	732.68	766.68	713.65	704.01	727.52	755.13	706.13	712.11	732.68	719.46	735.18	723.72	728.86	773.37	785.43	692.55	700.43	698.07	693.12	754.05	690.81	764.92	705.63	730.35	697.6	0	720.82	701.21	750.29	745.24	724.22	730.16	730.13	771.64	722.98	723.96	705.88	698.9	748.85
3.2366e+13	746.01	691.39	0	764.79	739.38	758.39	727.22	720.06	723.76	700.51	732	766.36	713.07	703.91	726.76	743.87	705.29	711.43	732	718.86	735.31	723.17	728.3	774.4	780.77	691.59	699.58	697.26	694.04	753.58	0	765	704.78	730.69	696.75	0	720.19	700.38	747.31	742.58	723.64	729.45	729.39	772.48	722.41	723.33	700.51	698.09	749.52
3.2424e+13	745.51	0	0	759.09	732.76	758.01	726.62	713.82	723.17	690.46	731.49	766.18	712.36	701.86	726.13	737.12	704.45	710.75	731.49	718.27	734.74	722.61	727.74	773.5	775.73	690.59	698.74	696.43	690.82	753.11	0	762.71	703.91	729.34	695.91	0	719.55	699.54	743.48	738.93	723.06	728.9	728.79	770.91	721.84	722.7	690.46	697.28	748.41
3.2482e+13	747	723.03	0	771.5	774.58	759.54	728.42	749.98	724.94	705.03	733.49	767.48	714.7	701.69	728.25	780.17	706.9	712.84	733.49	720.15	735.91	724.38	729.46	772.8	778.98	693.44	701.26	699.01	0	754.52	691.76	761.09	706.42	729.48	698.6	0	721.47	702.01	744.5	739.65	724.86	730.97	730.85	769.54	723.64	724.59	705.03	699.82	748.15
3.2541e+13	746.52	703.52	0	770.52	747.55	758.92	727.83	727.36	724	704.9	732.6	766.66	713.58	704.3	727.45	752.24	706.08	712.17	732.6	719.56	735.29	723.84	728.91	773.85	784.83	692.48	700.41	698.21	693.76	754.08	690.92	765.42	705.58	730.7	697.79	0	720.84	701.21	750.04	745.06	724.28	730.07	730.06	772.22	723.08	723.97	704.9	699.03	749.26
3.2599e+13	746.03	0	0	763.61	737.9	758.41	727.24	718.69	723.76	699.14	731.98	766.44	713.03	703.67	726.72	742.36	705.25	711.49	731.98	718.96	735.34	723.29	728.35	774.42	779.8	691.51	699.57	697.39	693.74	753.6	690.06	764.7	704.72	730.58	696.94	0	720.21	700.38	746.6	741.91	723.7	729.42	729.35	772.36	722.51	723.34	699.14	698.22	749.47
3.2657e+13	745.54	0	0	758.16	731.72	758.04	726.64	712.77	723.06	0	731.47	766.21	712.26	701.34	726.1	736.07	704.4	710.82	731.47	718.37	734.63	722.73	727.79	773.27	774.87	690.52	698.73	696.57	0	753.13	0	762.25	703.86	729.05	696.1	0	719.58	699.54	742.8	738.28	723.12	728.87	728.76	770.56	721.94	722.7	0	697.41	748.15
3.2715e+13	747.03	716.59	0	774.68	764.76	759.53	728.43	742.01	724.71	707.32	733.4	767.39	714.49	702.32	728.19	770	706.85	712.89	733.4	720.24	735.67	724.49	729.5	772.67	783.39	693.37	701.24	699.14	690.32	754.55	691.87	762.03	706.36	729.48	698.78	0	721.49	702.01	747.83	742.71	724.91	730.88	730.79	769.78	723.73	724.59	707.32	699.94	748.06
3.2773e+13	746.55	701.27	0	769.08	745.16	758.9	727.84	725.27	724.03	703.95	732.53	766.67	713.53	704.46	727.38	749.79	706.03	712.22	732.53	719.65	735.41	723.95	728.95	774.24	784.02	692.41	700.39	698.34	694.21	754.1	691.02	765.66	705.52	730.93	697.96	0	720.87	701.21	749.57	744.66	724.33	730	729.99	772.61	723.17	723.97	703.95	699.14	749.57
3.2831e+13	746.06	0	0	762.48	736.54	758.43	727.25	717.44	723.74	697.59	731.97	766.51	712.98	703.38	726.68	740.97	705.2	711.55	731.97	719.06	735.33	723.4	728.39	774.38	778.83	691.44	699.55	697.52	693.31	753.63	690.17	764.35	704.66	730.41	697.13	0	720.24	700.38	745.89	741.24	723.76	729.4	729.32	772.17	722.61	723.34	697.59	698.34	749.36
3.2889e+13	745.56	0	0	757.27	730.74	758.06	726.65	711.76	722.94	0	731.43	766.22	712.14	700.77	726.06	735.07	704.35	710.87	731.43	718.46	734.48	722.84	727.83	773.02	774.03	690.44	698.71	696.7	0	753.16	0	761.78	703.8	728.74	696.28	0	719.6	699.54	742.13	737.64	723.18	728.84	728.73	770.19	722.04	722.7	0	697.53	747.88
3.2947e+13	747.05	712.27	0	774.72	758.56	759.5	728.44	736.87	724.52	707.61	733.29	767.29	714.29	703.17	728.12	763.57	706.8	712.94	733.29	720.33	735.52	724.6	729.54	772.87	785.43	693.29	701.21	699.26	691.43	754.57	691.96	763.34	706.3	729.8	698.95	0	721.51	702	749.72	744.56	724.96	730.77	730.72	770.47	723.82	724.59	707.61	700.04	748.31
3.3005e+13	746.57	698.86	0	767.69	743.1	758.88	727.85	723.45	724.07	703.01	732.48	766.7	713.5	704.51	727.31	747.68	705.98	712.28	732.48	719.74	735.53	724.05	728.98	774.53	783.1	692.33	700.37	698.46	694.48	754.12	691.11	765.7	705.46	731.06	698.13	0	720.88	701.2	748.98	744.13	724.38	729.94	729.92	772.83	723.26	723.97	703.01	699.25	749.77
3.3063e+13	746.07	0	0	761.4	735.28	758.45	727.26	716.27	723.69	695.68	731.95	766.56	712.92	703.06	726.64	739.68	705.14	711.6	731.95	719.15	735.28	723.5	728.43	774.27	777.89	691.36	699.52	697.65	692.78	753.64	690.27	763.95	704.6	730.2	697.31	0	720.25	700.37	745.17	740.56	723.81	729.38	729.29	771.92	722.69	723.34	695.68	698.45	749.2
3.3122e+13	747.54	0	0	754.83	734.4	760.03	729.03	713.68	725.76	0	734.06	768.07	715.48	702.97	728.79	739.16	707.56	713.65	734.06	720.99	736.79	725.24	730.12	773.97	772.15	694.22	702.02	700.16	690.31	755.03	692.96	762.01	707.07	730.58	699.92	0	722.14	702.79	741.5	737.25	725.57	731.53	731.39	770.75	724.45	725.21	0	700.92	749.26
3.318e+13	747.07	708.99	0	773.69	754.1	759.47	728.44	733.1	724.4	707.05	733.18	767.2	714.14	703.9	728.04	758.97	706.75	712.99	733.18	720.41	735.48	724.7	729.57	773.29	786.01	693.21	701.18	699.38	692.57	754.59	692.05	764.48	706.24	730.25	699.12	0	721.52	701.99	750.5	745.38	725	730.67	730.64	771.29	723.9	724.59	707.05	700.14	748.74
3.3238e+13	746.58	695.78	0	766.37	741.27	758.87	727.86	721.81	724.11	701.98	732.44	766.76	713.48	704.45	727.25	745.81	705.93	712.32	732.44	719.82	735.62	724.15	729.02	774.72	782.12	692.25	700.34	698.57	694.54	754.14	691.2	765.58	705.4	731.09	698.3	0	720.9	701.19	748.31	743.53	724.43	729.9	729.87	772.91	723.34	723.96	701.98	699.36	749.87
3.3296e+13	746.09	0	0	760.37	734.1	758.47	727.26	715.16	723.63	693.43	731.93	766.61	712.85	702.67	726.6	738.49	705.09	711.65	731.93	719.23	735.21	723.6	728.46	774.11	776.97	691.28	699.49	697.76	692.12	753.66	690.36	763.52	704.53	729.95	697.47	0	720.27	700.36	744.46	739.89	723.85	729.35	729.26	771.63	722.78	723.33	693.43	698.55	749
3.3354e+13	747.56	732.31	0	761.81	791.5	760.02	729.03	764.21	725.53	698.09	733.98	768	715.29	702.18	728.73	797.1	707.51	713.69	733.98	721.07	736.52	725.33	730.15	773.56	773.42	694.14	701.98	700.27	0	755.05	693.05	761.43	707.01	730.12	700.07	690.05	722.15	702.78	741.58	737.2	725.61	731.46	731.33	770.23	724.53	725.2	698.09	701.02	748.84
3.3412e+13	747.08	706.3	0	772.3	750.64	759.42	728.45	730.13	724.36	706.26	733.08	767.14	714.03	704.43	727.95	755.41	706.69	713.03	733.08	720.48	735.53	724.79	729.6	773.78	785.81	693.14	701.15	699.48	693.54	754.61	692.13	765.29	706.18	730.69	699.27	0	721.53	701.98	750.61	745.56	725.04	730.57	730.55	772.03	723.98	724.58	706.26	700.24	749.21
3.347e+13	746.6	692.12	0	765.1	739.64	758.86	727.86	720.35	724.13	700.89	732.41	766.82	713.46	704.31	727.19	744.13	705.87	712.36	732.41	719.9	735.67	724.25	729.05	774.81	781.13	692.17	700.3	698.68	694.46	754.15	691.28	765.36	705.33	731.03	698.45	0	720.9	701.17	747.62	742.88	724.47	729.86	729.81	772.87	723.42	723.95	700.89	699.45	749.88
3.3528e+13	746.1	0	0	759.39	733.01	758.49	727.27	714.1	723.54	691.11	731.91	766.64	712.76	702.25	726.57	737.37	705.03	711.69	731.91	719.31	735.11	723.7	728.49	773.9	776.08	691.2	699.46	697.87	691.31	753.67	690.44	763.06	704.47	729.68	697.63	0	720.28	700.35	743.77	739.22	723.89	729.32	729.22	771.29	722.86	723.32	691.11	698.65	748.76
3.3586e+13	747.57	723.64	0	771.84	774.9	760	729.03	750.38	725.29	705.74	733.89	767.92	715.08	702.14	728.67	780.49	707.45	713.73	733.89	721.14	736.25	725.42	730.18	773.19	779.34	694.06	701.95	700.36	0	755.07	693.14	761.42	706.95	729.79	700.21	690.12	722.16	702.76	744.81	739.96	725.65	731.37	731.27	769.9	724.6	725.19	705.74	701.1	748.47
3.3645e+13	747.09	703.96	0	770.84	747.82	759.38	728.44	727.7	724.36	705.37	732.99	767.1	713.96	704.78	727.87	752.51	706.64	713.07	732.99	720.55	735.64	724.88	729.63	774.25	785.19	693.06	701.11	699.58	694.27	754.63	692.21	765.78	706.11	731.04	699.41	0	721.53	701.96	750.35	745.38	725.08	730.47	730.47	772.6	724.05	724.57	705.37	700.33	749.61
3.3703e+13	746.6	0	0	763.91	738.16	758.87	727.86	719.01	724.13	699.65	732.39	766.88	713.43	704.11	727.14	742.61	705.81	712.4	732.39	719.97	735.69	724.34	729.07	774.82	780.15	692.1	700.27	698.78	694.24	754.16	691.35	765.05	705.26	730.92	698.6	0	720.91	701.15	746.9	742.21	724.5	729.83	729.77	772.74	723.49	723.94	699.65	699.54	749.82
3.3761e+13	746.11	0	0	758.45	731.97	758.5	727.26	713.1	723.44	0	731.87	766.65	712.67	701.78	726.53	736.32	704.97	711.73	731.87	719.38	734.98	723.79	728.52	773.67	775.21	691.13	699.43	697.97	690.35	753.69	690.51	762.59	704.4	729.38	697.78	0	720.28	700.33	743.09	738.57	723.93	729.28	729.19	770.93	722.93	723.31	0	698.74	748.49
3.3819e+13	747.58	717.15	0	775.01	765.07	759.98	729.03	742.43	725.06	708.01	733.78	767.82	714.87	702.84	728.6	770.3	707.39	713.76	733.78	721.2	736.01	725.5	730.2	773.05	783.74	693.98	701.91	700.45	690.68	755.08	693.22	762.37	706.88	729.8	700.35	690.17	722.16	702.73	748.15	743.03	725.68	731.27	731.2	770.13	724.67	725.17	708.01	701.18	748.39
3.3877e+13	747.1	701.73	0	769.39	745.44	759.34	728.44	725.63	724.4	704.45	732.92	767.1	713.93	704.97	727.79	750.06	706.58	713.1	732.92	720.62	735.76	724.96	729.65	774.63	784.37	692.98	701.08	699.67	694.76	754.63	692.28	766.01	706.05	731.28	699.55	0	721.54	701.94	749.88	744.98	725.11	730.39	730.39	772.98	724.11	724.55	704.45	700.41	749.91
3.3935e+13	746.61	0	0	762.77	736.8	758.87	727.85	717.78	724.11	698.17	732.37	766.94	713.39	703.86	727.09	741.22	705.75	712.43	732.37	720.04	735.68	724.42	729.09	774.76	779.17	692.02	700.23	698.87	693.85	754.16	691.41	764.69	705.2	730.75	698.74	0	720.91	701.13	746.18	741.53	724.53	729.8	729.73	772.54	723.56	723.93	698.17	699.62	749.7
3.3993e+13	746.12	0	0	757.55	731	758.51	727.26	712.12	723.31	0	731.83	766.65	712.56	701.25	726.48	735.33	704.91	711.76	731.83	719.45	734.84	723.87	728.54	773.4	774.36	691.05	699.39	698.06	0	753.69	690.58	762.1	704.34	729.08	697.91	0	720.28	700.31	742.42	737.93	723.96	729.24	729.15	770.55	723	723.3	0	698.82	748.21
3.4051e+13	747.58	712.82	0	775.04	758.86	759.94	729.02	737.28	724.88	708.23	733.67	767.71	714.68	703.73	728.52	763.86	707.33	713.78	733.67	721.26	735.85	725.58	730.22	773.23	785.77	693.91	701.87	700.54	691.95	755.09	693.29	763.67	706.82	730.13	700.47	690.22	722.16	702.71	750.05	744.89	725.7	731.16	731.12	770.82	724.73	725.16	708.23	701.26	748.63
3.4109e+13	747.11	699.42	690.03	767.99	743.37	759.31	728.43	723.81	724.44	703.51	732.86	767.12	713.91	705.04	727.71	747.94	706.52	713.13	732.86	720.68	735.88	725.04	729.66	774.91	783.43	692.91	701.04	699.75	695.04	754.64	692.34	766.03	705.98	731.41	699.68	0	721.53	701.91	749.28	744.45	725.13	730.33	730.32	773.19	724.18	724.54	703.51	700.48	750.1
3.4168e+13	746.61	0	0	761.68	735.54	758.88	727.84	716.63	724.07	696.46	732.34	766.98	713.34	703.55	727.05	739.94	705.69	712.46	732.34	720.1	735.64	724.5	729.11	774.64	778.22	691.94	700.19	698.96	693.35	754.16	691.47	764.27	705.13	730.54	698.87	0	720.91	701.11	745.46	740.86	724.56	729.77	729.69	772.27	723.62	723.91	696.46	699.7	749.53
3.4226e+13	748.06	0	0	755.09	734.69	760.45	729.59	714.09	726.12	0	734.43	768.47	715.89	703.47	729.19	739.44	708.08	714.46	734.43	721.89	737.13	726.19	730.78	774.33	772.46	694.81	702.65	701.39	691.05	755.54	694.19	762.32	707.58	730.9	701.38	691.08	722.77	703.48	741.77	737.53	726.29	731.91	731.78	771.09	725.34	725.76	0	702.09	749.57
3.4284e+13	747.59	709.48	0	773.99	754.4	759.89	729.01	733.54	724.77	707.66	733.56	767.6	714.54	704.5	728.43	759.26	707.28	713.81	733.56	721.32	735.82	725.65	730.23	773.65	786.34	693.83	701.83	700.61	693.18	755.1	693.35	764.81	706.75	730.6	700.59	690.26	722.15	702.68	750.82	745.71	725.73	731.05	731.03	771.64	724.79	725.14	707.66	701.32	749.06
3.4342e+13	747.11	696.58	690.02	766.65	741.55	759.29	728.42	722.22	724.49	702.5	732.82	767.16	713.9	705.01	727.65	746.08	706.46	713.15	732.82	720.74	735.97	725.11	729.68	775.08	782.45	692.83	701	699.83	695.13	754.64	692.4	765.91	705.92	731.44	699.8	0	721.53	701.88	748.62	743.84	725.16	730.28	730.26	773.25	724.23	724.52	702.5	700.55	750.2
3.44e+13	746.61	0	0	760.65	734.38	758.89	727.83	715.55	724.01	694.21	732.32	767.02	713.28	703.19	727.01	738.75	705.63	712.48	732.32	720.15	735.56	724.57	729.13	774.47	777.29	691.86	700.15	699.04	692.72	754.17	691.53	763.83	705.06	730.3	698.99	0	720.91	701.08	744.76	740.19	724.59	729.74	729.66	771.97	723.68	723.89	694.21	699.77	749.32
3.4458e+13	748.06	730.55	0	762.1	791.86	760.43	729.58	764.85	725.89	697.91	734.35	768.39	715.7	702.73	729.13	797.43	708.02	714.48	734.35	721.94	736.86	726.26	730.79	773.9	773.73	694.73	702.61	701.46	0	755.54	694.24	761.72	707.51	730.45	701.49	691.11	722.76	703.45	741.86	737.49	726.31	731.83	731.72	770.55	725.39	725.73	697.91	702.15	749.14
3.4516e+13	747.59	706.29	0	772.6	750.94	759.83	728.99	730.55	724.73	706.36	733.45	767.53	714.45	705	728.35	755.7	707.22	713.82	733.45	721.37	735.88	725.72	730.24	774.13	786.13	693.75	701.79	700.68	693.99	755.1	693.4	765.61	706.69	731.05	700.71	690.3	722.14	702.65	750.94	745.9	725.75	730.94	730.95	772.37	724.84	725.11	706.36	701.38	749.53
3.4574e+13	747.1	692.49	0	765.38	739.93	759.27	728.41	720.71	724.52	701.14	732.79	767.21	713.89	704.78	727.59	744.41	706.4	713.17	732.79	720.79	736.03	725.18	729.69	775.17	781.45	692.75	700.95	699.9	694.87	754.64	692.45	765.68	705.85	731.4	699.91	0	721.52	701.86	747.92	743.2	725.18	730.24	730.21	773.21	724.29	724.49	701.14	700.61	750.21
3.4632e+13	746.61	0	0	759.66	733.29	758.9	727.82	714.44	723.93	691.63	732.29	767.03	713.2	702.68	726.97	737.64	705.57	712.5	732.29	720.21	735.46	724.64	729.14	774.25	776.38	691.78	700.11	699.11	691.77	754.16	691.58	763.37	704.99	730.04	699.1	0	720.9	701.05	744.06	739.53	724.61	729.71	729.62	771.63	723.73	723.87	691.63	699.83	749.08
3.469e+13	748.06	724	0	772.14	775.26	760.4	729.56	750.83	725.66	706.37	734.26	768.3	715.5	702.6	729.06	780.83	707.97	714.49	734.26	721.99	736.58	726.32	730.8	773.52	779.65	694.65	702.56	701.52	690.06	755.54	694.28	761.72	707.45	730.13	701.59	691.14	722.75	703.42	745.12	740.28	726.33	731.74	731.66	770.22	725.44	725.71	706.37	702.21	748.77
3.4749e+13	747.59	704.28	0	771.13	748.12	759.78	728.98	728.06	724.74	705.78	733.36	767.48	714.38	705.27	728.26	752.79	707.16	713.84	733.36	721.42	735.99	725.78	730.25	774.59	785.5	693.67	701.74	700.75	694.75	755.1	693.45	766.1	706.63	731.41	700.81	690.33	722.13	702.62	750.67	745.71	725.76	730.85	730.86	772.93	724.89	725.09	705.78	701.44	749.93
3.4807e+13	747.1	0	0	764.18	738.44	759.27	728.39	719.35	724.52	700.08	732.76	767.26	713.86	704.56	727.54	742.89	706.34	713.18	732.76	720.84	736.05	725.25	729.7	775.17	780.45	692.68	700.91	699.97	694.71	754.63	692.5	765.36	705.78	731.28	700.02	0	721.51	701.82	747.2	742.52	725.19	730.21	730.16	773.07	724.34	724.47	700.08	700.67	750.14
3.4865e+13	746.6	0	0	758.71	732.25	758.9	727.8	713.43	723.83	0	732.25	767.04	713.1	702.21	726.93	736.58	705.51	712.52	732.25	720.25	735.34	724.7	729.15	774.01	775.5	691.7	700.07	699.18	690.88	754.16	691.62	762.89	704.93	729.74	699.21	0	720.89	701.02	743.38	738.87	724.62	729.67	729.59	771.25	723.78	723.84	0	699.89	748.81
3.4923e+13	748.06	716.68	0	775.31	765.4	760.37	729.55	742.83	725.43	707.7	734.15	768.19	715.28	703.35	728.99	770.62	707.91	714.51	734.15	722.03	736.34	726.38	730.8	773.37	784.04	694.56	702.52	701.58	691	755.54	694.32	762.66	707.38	730.14	701.69	691.17	722.74	703.38	748.48	743.37	726.34	731.64	731.58	770.44	725.48	725.68	707.7	702.26	748.69
3.4981e+13	747.58	701.75	690.08	769.67	745.72	759.73	728.96	725.95	724.78	704.52	733.29	767.47	714.34	705.4	728.18	750.34	707.1	713.85	733.29	721.46	736.11	725.84	730.25	774.96	784.67	693.58	701.7	700.81	695.07	755.1	693.5	766.32	706.56	731.64	700.91	690.36	722.12	702.59	750.19	745.3	725.78	730.77	730.78	773.3	724.93	725.07	704.52	701.49	750.23
3.5039e+13	747.09	0	0	763.03	737.07	759.26	728.38	718.07	724.5	698.38	732.74	767.31	713.82	704.22	727.49	741.49	706.28	713.19	732.74	720.88	736.03	725.3	729.7	775.1	779.46	692.59	700.86	700.03	694.18	754.62	692.54	764.99	705.71	731.11	700.12	0	721.5	701.79	746.48	741.84	725.21	730.18	730.12	772.85	724.38	724.44	698.38	700.72	750.02
3.5097e+13	746.6	0	0	757.81	731.26	758.9	727.79	712.39	723.7	0	732.21	767.02	712.98	701.61	726.88	735.59	705.45	712.53	732.21	720.3	735.19	724.76	729.15	773.73	774.64	691.62	700.02	699.24	0	754.16	691.66	762.39	704.86	729.42	699.31	0	720.88	700.99	742.7	738.22	724.64	729.62	729.54	770.86	723.83	723.82	0	699.94	748.52
3.5155e+13	748.05	712.35	0	775.33	759.16	760.32	729.53	737.59	725.24	707.85	734.04	768.06	715.08	704.09	728.91	764.16	707.84	714.51	734.04	722.07	736.19	726.43	730.8	773.55	786.06	694.47	702.47	701.64	692.14	755.54	694.35	763.97	707.32	730.47	701.78	691.19	722.72	703.35	750.38	745.23	726.35	731.53	731.5	771.13	725.52	725.66	707.85	702.3	748.94
3.5213e+13	747.57	699.34	690.12	768.26	743.65	759.69	728.94	724.06	724.82	703.45	733.23	767.48	714.32	705.33	728.1	748.21	707.03	713.86	733.23	721.5	736.22	725.9	730.25	775.23	783.72	693.48	701.65	700.86	695.2	755.09	693.54	766.34	706.49	731.76	701	690.38	722.1	702.55	749.59	744.76	725.79	730.7	730.71	773.5	724.97	725.04	703.45	701.54	750.42
3.5272e+13	747.08	0	0	761.94	735.8	759.26	728.36	716.85	724.45	696.53	732.72	767.34	713.75	703.81	727.45	740.2	706.21	713.2	732.72	720.92	735.98	725.36	729.7	774.96	778.5	692.5	700.82	700.08	693.54	754.61	692.58	764.57	705.64	730.89	700.21	0	721.49	701.76	745.75	741.16	725.22	730.15	730.08	772.58	724.42	724.42	696.53	700.76	749.85
3.533e+13	748.52	0	0	755.33	734.96	760.82	730.09	714.32	726.47	0	734.79	768.82	716.27	703.69	729.57	739.71	708.58	715.17	734.79	722.68	737.45	727.01	731.35	774.64	772.72	695.36	703.23	702.45	691.29	755.97	695.2	762.59	708.06	731.22	702.63	692.06	723.32	704.1	742.04	737.8	726.92	732.28	732.16	771.38	726.1	726.24	0	703.09	749.87
3.5388e+13	748.04	709.07	0	774.28	754.68	760.26	729.5	733.75	725.12	707.27	733.92	767.95	714.91	704.73	728.82	759.54	707.78	714.52	733.92	722.1	736.15	726.48	730.8	773.96	786.63	694.38	702.42	701.69	693.24	755.54	694.38	765.11	707.24	730.93	701.86	691.21	722.71	703.31	751.14	746.04	726.36	731.41	731.41	771.94	725.56	725.63	707.27	702.34	749.37
3.5446e+13	747.56	696.44	690.03	766.92	741.81	759.66	728.92	722.38	724.85	702.38	733.18	767.51	714.28	705.19	728.03	746.33	706.97	713.86	733.18	721.53	736.31	725.95	730.25	775.4	782.73	693.39	701.6	700.91	695.2	755.08	693.57	766.21	706.41	731.78	701.09	690.4	722.09	702.51	748.91	744.14	725.79	730.65	730.64	773.56	725.01	725.01	702.38	701.58	750.51
3.5504e+13	747.07	0	0	760.9	734.62	759.26	728.34	715.7	724.37	694.19	732.69	767.37	713.66	703.36	727.4	738.99	706.14	713.21	732.69	720.95	735.9	725.41	729.7	774.78	777.56	692.41	700.76	700.13	692.82	754.6	692.61	764.12	705.56	730.63	700.29	0	721.47	701.72	745.03	740.47	725.22	730.11	730.04	772.27	724.46	724.39	694.19	700.8	749.63
3.5562e+13	748.5	730.68	0	762.38	792.16	760.79	730.06	765.08	726.23	698.02	734.7	768.74	716.04	702.87	729.5	797.73	708.51	715.17	734.7	722.71	737.17	727.06	731.34	774.2	774	695.27	703.18	702.49	0	755.97	695.23	761.99	707.99	730.75	702.71	692.07	723.3	704.06	742.12	737.75	726.92	732.19	732.09	770.84	726.13	726.21	698.02	703.13	749.43
3.562e+13	748.03	706.38	0	772.88	751.19	760.19	729.48	730.71	725.06	706.46	733.81	767.86	714.78	705.18	728.72	755.95	707.71	714.52	733.81	722.14	736.2	726.53	730.8	774.44	786.41	694.28	702.36	701.73	694.14	755.53	694.4	765.91	707.17	731.36	701.94	691.22	722.69	703.27	751.23	746.2	726.36	731.3	731.31	772.67	725.59	725.6	706.46	702.38	749.83
3.5678e+13	747.55	692.68	0	765.64	740.15	759.63	728.9	720.86	724.85	701.25	733.14	767.55	714.23	704.97	727.96	744.64	706.89	713.86	733.14	721.56	736.35	725.99	730.25	775.48	781.72	693.28	701.54	700.96	695.05	755.06	693.59	765.96	706.33	731.71	701.16	690.41	722.07	702.47	748.2	743.47	725.8	730.6	730.58	773.5	725.04	724.98	701.25	701.62	750.51
3.5736e+13	747.05	0	0	759.91	733.5	759.26	728.31	714.6	724.27	691.86	732.65	767.38	713.54	702.87	727.35	737.86	706.07	713.21	732.65	720.98	735.79	725.46	729.7	774.56	776.65	692.3	700.71	700.18	691.98	754.59	692.64	763.65	705.48	730.33	700.37	0	721.45	701.68	744.32	739.79	725.23	730.07	730	771.92	724.49	724.35	691.86	700.84	749.38
3.5795e+13	748.49	722.89	0	772.43	775.53	760.76	730.04	751.04	725.97	705.46	734.6	768.63	715.8	702.81	729.43	781.11	708.44	715.17	734.6	722.73	736.88	727.1	731.34	773.81	779.92	695.16	703.12	702.53	690.13	755.96	695.25	761.98	707.91	730.39	702.78	692.08	723.28	704.02	745.4	740.55	726.93	732.09	732.01	770.5	726.16	726.18	705.46	703.16	749.05
3.5853e+13	748.02	704.02	0	771.39	748.34	760.13	729.46	728.19	725.05	705.53	733.7	767.81	714.69	705.43	728.62	753.02	707.63	714.52	733.7	722.16	736.29	726.57	730.79	774.89	785.78	694.18	702.31	701.77	694.78	755.52	694.42	766.38	707.08	731.7	702.01	691.23	722.66	703.22	750.95	745.99	726.36	731.19	731.22	773.22	725.62	725.56	705.53	702.41	750.23
3.5911e+13	747.53	0	0	764.43	738.64	759.62	728.87	719.46	724.84	699.98	733.11	767.59	714.18	704.69	727.9	743.1	706.82	713.86	733.11	721.59	736.36	726.03	730.24	775.47	780.71	693.17	701.49	700.99	694.75	755.05	693.61	765.64	706.24	731.57	701.24	690.42	722.05	702.43	747.46	742.78	725.8	730.56	730.52	773.36	725.07	724.94	699.98	701.65	750.44
3.5969e+13	747.04	0	0	758.95	732.44	759.26	728.29	713.53	724.14	0	732.6	767.37	713.41	702.33	727.29	736.79	705.99	713.21	732.6	721.01	735.64	725.5	729.69	774.3	775.76	692.2	700.65	700.22	690.94	754.58	692.66	763.16	705.39	730.01	700.45	0	721.43	701.63	743.62	739.11	725.23	730.02	729.95	771.54	724.52	724.32	0	700.87	749.1
3.6027e+13	748.48	716.72	0	775.58	765.63	760.71	730.01	742.95	725.71	707.73	734.48	768.51	715.56	703.45	729.34	770.86	708.36	715.16	734.48	722.75	736.62	727.13	731.33	773.65	784.31	695.06	703.06	702.56	691.04	755.95	695.26	762.93	707.82	730.39	702.85	692.09	723.25	703.97	748.75	743.64	726.92	731.97	731.93	770.72	726.19	726.14	707.73	703.19	748.96
3.6085e+13	748	701.79	690.13	769.92	745.92	760.07	729.43	726.04	725.07	704.55	733.62	767.79	714.63	705.52	728.53	750.55	707.55	714.51	733.62	722.19	736.4	726.61	730.78	775.26	784.93	694.07	702.25	701.8	695.15	755.5	694.43	766.6	707	731.91	702.08	691.24	722.64	703.17	750.45	745.55	726.36	731.1	731.12	773.58	725.64	725.53	704.55	702.44	750.52
3.6143e+13	747.51	0	0	763.27	737.26	759.61	728.85	718.17	724.79	698.46	733.07	767.63	714.1	704.35	727.84	741.69	706.73	713.86	733.07	721.61	736.33	726.07	730.24	775.39	779.72	693.06	701.42	701.03	694.3	755.03	693.63	765.26	706.15	731.37	701.3	690.43	722.02	702.38	746.72	742.08	725.8	730.51	730.47	773.14	725.1	724.91	698.46	701.67	750.3
3.6201e+13	747.02	0	0	758.04	731.44	759.25	728.26	712.5	723.99	0	732.54	767.35	713.26	701.75	727.24	735.77	705.91	713.2	732.54	721.04	735.48	725.54	729.69	774.02	774.89	692.09	700.59	700.25	0	754.56	692.68	762.66	705.3	729.67	700.52	0	721.4	701.58	742.93	738.45	725.23	729.96	729.89	771.14	724.55	724.28	0	700.9	748.8
3.6259e+13	748.46	712.49	0	775.59	759.36	760.65	729.98	737.72	725.5	708	734.35	768.38	715.34	704.26	729.24	764.37	708.28	715.15	734.35	722.77	736.46	727.17	731.32	773.83	786.32	694.95	702.99	702.59	692.3	755.93	695.27	764.24	707.73	730.71	702.91	692.09	723.23	703.92	750.63	745.47	726.92	731.85	731.83	771.4	726.21	726.1	708	703.21	749.2
3.6318e+13	747.98	699.47	690.25	768.5	743.83	760.02	729.4	724.18	725.09	703.57	733.54	767.79	714.58	705.5	728.44	748.4	707.47	714.51	733.54	722.21	736.5	726.64	730.77	775.52	783.98	693.96	702.18	701.83	695.35	755.48	694.44	766.61	706.9	732.01	702.14	691.24	722.61	703.12	749.82	744.99	726.36	731.02	731.04	773.78	725.66	725.49	703.57	702.46	750.7
3.6376e+13	747.49	0	0	762.17	735.97	759.6	728.82	716.97	724.72	696.73	733.03	767.66	714.01	703.98	727.78	740.38	706.65	713.85	733.03	721.63	736.26	726.11	730.23	775.25	778.75	692.94	701.36	701.06	693.72	755.01	693.64	764.83	706.06	731.13	701.37	690.43	722	702.33	745.98	741.37	725.79	730.47	730.41	772.86	725.12	724.87	696.73	701.7	750.12
3.6434e+13	748.91	0	0	755.55	735.14	761.15	730.53	714.46	726.72	0	735.1	769.13	716.51	703.85	729.89	739.91	708.99	715.79	735.1	723.36	737.71	727.72	731.85	774.91	772.96	695.78	703.74	703.36	691.51	756.35	696.15	762.83	708.46	731.43	703.72	693.01	723.81	704.65	742.24	737.99	727.47	732.59	732.47	771.64	726.77	726.68	0	703.97	750.12
3.6492e+13	748.44	709.16	0	774.52	754.86	760.58	729.95	733.89	725.37	707.39	734.22	768.26	715.15	704.93	729.13	759.73	708.19	715.14	734.22	722.79	736.4	727.2	731.3	774.23	786.88	694.83	702.93	702.61	693.42	755.92	695.28	765.37	707.64	731.16	702.96	692.09	723.2	703.86	751.38	746.27	726.91	731.71	731.72	772.21	726.23	726.06	707.39	703.23	749.63
3.655e+13	747.96	696.58	690.19	767.15	741.98	759.98	729.37	722.51	725.1	702.5	733.48	767.82	714.53	705.37	728.35	746.51	707.38	714.49	733.48	722.22	736.57	726.67	730.76	775.68	782.98	693.84	702.11	701.86	695.36	755.46	694.45	766.47	706.81	732.01	702.2	691.24	722.58	703.07	749.13	744.35	726.35	730.95	730.95	773.83	725.68	725.45	702.5	702.48	750.78
3.6608e+13	747.47	0	0	761.12	734.78	759.59	728.78	715.83	724.63	694.38	732.99	767.68	713.91	703.54	727.72	739.16	706.56	713.84	732.99	721.65	736.16	726.14	730.21	775.06	777.81	692.82	701.29	701.08	693	754.99	693.64	764.37	705.96	730.85	701.42	690.42	721.97	702.27	745.24	740.67	725.79	730.42	730.36	772.54	725.14	724.83	694.38	701.72	749.89
3.6666e+13	748.89	730.92	0	762.61	792.37	761.11	730.49	765.28	726.46	698.19	734.99	769.04	716.28	703.04	729.81	797.94	708.91	715.77	734.99	723.37	737.42	727.75	731.83	774.47	774.24	695.66	703.67	703.38	690.13	756.34	696.15	762.23	708.36	730.95	703.77	693	723.78	704.59	742.32	737.94	727.46	732.48	732.39	771.09	726.78	726.63	698.19	703.98	749.66
3.6724e+13	748.42	706.49	0	773.11	751.36	760.51	729.91	730.86	725.3	706.59	734.09	768.16	715.02	705.38	729.02	756.13	708.1	715.13	734.09	722.8	736.44	727.23	731.29	774.71	786.65	694.7	702.85	702.63	694.33	755.9	695.28	766.16	707.54	731.58	703.01	692.08	723.17	703.8	751.46	746.42	726.9	731.59	731.61	772.93	726.24	726.02	706.59	703.24	750.09
3.6782e+13	747.94	692.87	0	765.86	740.31	759.95	729.33	721.01	725.1	701.39	733.43	767.85	714.48	705.16	728.27	744.81	707.29	714.48	733.43	722.24	736.61	726.7	730.74	775.75	781.96	693.72	702.04	701.88	695.25	755.44	694.45	766.22	706.71	731.93	702.25	691.23	722.55	703.01	748.4	743.67	726.34	730.89	730.88	773.77	725.7	725.4	701.39	702.49	750.77
3.684e+13	747.45	0	0	760.12	733.66	759.58	728.75	714.74	724.51	692.09	732.94	767.68	713.79	703.06	727.65	738.02	706.47	713.83	732.94	721.66	736.04	726.17	730.2	774.83	776.88	692.71	701.21	701.1	692.18	754.97	693.65	763.89	705.86	730.55	701.47	690.42	721.93	702.21	744.52	739.98	725.78	730.36	730.3	772.18	725.15	724.78	692.09	701.73	749.62
3.6899e+13	748.87	723.04	0	772.66	775.73	761.07	730.45	751.24	726.19	705.61	734.87	768.92	716.03	703.01	729.72	781.32	708.81	715.76	734.87	723.38	737.12	727.77	731.81	774.07	780.16	695.54	703.59	703.4	690.25	756.32	696.15	762.22	708.27	730.59	703.81	692.98	723.74	704.53	745.61	740.76	727.45	732.37	732.3	770.74	726.79	726.59	705.61	703.99	749.28
3.6957e+13	748.4	704.16	690.07	771.61	748.5	760.44	729.87	728.37	725.28	705.69	733.98	768.1	714.93	705.65	728.91	753.2	708.01	715.11	733.98	722.81	736.53	727.25	731.27	775.16	786.02	694.57	702.78	702.65	694.98	755.88	695.28	766.63	707.45	731.91	703.06	692.07	723.13	703.74	751.16	746.19	726.89	731.47	731.51	773.48	726.25	725.97	705.69	703.25	750.47
3.7015e+13	747.91	0	0	764.64	738.8	759.93	729.29	719.63	725.07	700.17	733.39	767.89	714.42	704.89	728.19	743.27	707.2	714.46	733.39	722.25	736.6	726.72	730.72	775.73	780.95	693.58	701.96	701.89	694.97	755.41	694.45	765.88	706.61	731.78	702.29	691.22	722.52	702.95	747.66	742.97	726.33	730.84	730.81	773.61	725.71	725.36	700.17	702.5	750.68
3.7073e+13	747.42	0	0	759.15	732.6	759.57	728.71	713.7	724.38	0	732.88	767.66	713.65	702.54	727.59	736.95	706.37	713.81	732.88	721.67	735.88	726.19	730.18	774.56	775.99	692.59	701.14	701.12	691.19	754.94	693.64	763.39	705.76	730.22	701.52	690.41	721.9	702.15	743.81	739.3	725.76	730.3	730.24	771.79	725.17	724.74	0	701.74	749.33
3.7131e+13	748.84	716.9	0	775.81	765.82	761.01	730.41	743.17	725.93	707.93	734.74	768.79	715.79	703.69	729.62	771.05	708.72	715.74	734.74	723.39	736.85	727.79	731.79	773.91	784.54	695.42	703.51	703.41	691.27	756.3	696.14	763.16	708.17	730.59	703.85	692.96	723.71	704.46	748.97	743.85	727.43	732.24	732.21	770.96	726.8	726.54	707.93	704	749.18
3.7189e+13	748.37	701.97	690.31	770.13	746.09	760.37	729.83	726.24	725.3	704.75	733.88	768.07	714.86	705.77	728.81	750.72	707.92	715.09	733.88	722.82	736.64	727.27	731.25	775.52	785.17	694.45	702.7	702.66	695.37	755.86	695.27	766.84	707.35	732.12	703.1	692.05	723.09	703.68	750.65	745.75	726.87	731.37	731.4	773.84	726.26	725.93	704.75	703.25	750.75
3.7247e+13	747.88	0	0	763.47	737.42	759.91	729.25	718.35	725.03	698.7	733.34	767.92	714.34	704.58	728.12	741.85	707.1	714.44	733.34	722.25	736.56	726.74	730.7	775.65	779.95	693.45	701.89	701.9	694.55	755.38	694.44	765.49	706.5	731.58	702.33	691.2	722.48	702.88	746.91	742.27	726.31	730.78	730.75	773.38	725.72	725.31	698.7	702.5	750.53
3.7305e+13	747.39	0	0	758.23	731.6	759.55	728.67	712.68	724.22	0	732.81	767.63	713.51	701.97	727.52	735.93	706.28	713.79	732.81	721.68	735.71	726.21	730.16	774.27	775.11	692.46	701.06	701.13	690.09	754.92	693.64	762.88	705.66	729.88	701.56	690.39	721.86	702.09	743.12	738.63	725.75	730.23	730.17	771.38	725.18	724.69	0	701.75	749.02
3.7363e+13	748.82	712.67	0	775.81	759.54	760.94	730.37	737.95	725.72	708.22	734.61	768.66	715.57	704.53	729.51	764.56	708.63	715.71	734.61	723.39	736.67	727.81	731.77	774.08	786.55	695.31	703.43	703.42	692.56	756.28	696.13	764.46	708.07	730.91	703.89	692.94	723.67	704.4	750.84	745.68	727.42	732.1	732.1	771.64	726.81	726.49	708.22	704	749.42
3.7422e+13	748.34	699.7	690.47	768.7	743.99	760.32	729.79	724.38	725.32	703.79	733.8	768.07	714.81	705.76	728.71	748.57	707.82	715.07	733.8	722.82	736.73	727.29	731.23	775.77	784.21	694.32	702.62	702.67	695.59	755.83	695.26	766.84	707.24	732.22	703.13	692.03	723.05	703.61	750.02	745.19	726.86	731.28	731.3	774.02	726.27	725.88	703.79	703.25	750.93
3.748e+13	747.85	0	0	762.36	736.14	759.89	729.21	717.16	724.95	697.06	733.29	767.94	714.26	704.22	728.05	740.54	707	714.42	733.29	722.26	736.49	726.76	730.68	775.5	778.97	693.32	701.8	701.91	693.99	755.36	694.43	765.05	706.4	731.34	702.37	691.18	722.44	702.81	746.16	741.56	726.3	730.73	730.68	773.1	725.73	725.26	697.06	702.51	750.34
3.7538e+13	749.26	0	0	755.72	735.32	761.43	730.91	714.68	726.94	0	735.35	769.4	716.74	704.08	730.15	740.08	709.33	716.33	735.35	723.95	737.93	728.35	732.28	775.15	773.17	696.13	704.16	704.16	691.87	756.69	696.96	763.04	708.78	731.63	704.66	693.84	724.23	705.11	742.41	738.16	727.95	732.83	732.73	771.86	727.35	727.05	0	704.73	750.32
3.7596e+13	748.79	709.37	0	774.73	755.04	760.87	730.33	734.11	725.59	707.61	734.47	768.53	715.39	705.21	729.4	759.91	708.53	715.69	734.47	723.39	736.62	727.83	731.74	774.48	787.1	695.19	703.35	703.42	693.69	756.26	696.11	765.59	707.97	731.37	703.92	692.91	723.62	704.33	751.58	746.47	727.4	731.96	731.98	772.45	726.81	726.43	707.61	704	749.85
3.7654e+13	748.31	696.88	690.42	767.34	742.14	760.27	729.75	722.71	725.33	702.71	733.73	768.09	714.77	705.63	728.61	746.67	707.73	715.04	733.73	722.83	736.8	727.3	731.2	775.93	783.2	694.2	702.54	702.67	695.6	755.8	695.24	766.69	707.14	732.22	703.16	692	723.01	703.54	749.32	744.55	726.84	731.2	731.22	774.07	726.27	725.82	702.71	703.25	751
3.7712e+13	747.82	0	0	761.3	734.94	759.88	729.17	716.02	724.86	694.7	733.24	767.95	714.15	703.78	727.98	739.32	706.91	714.4	733.24	722.26	736.39	726.77	730.66	775.3	778.02	693.19	701.72	701.91	693.26	755.33	694.41	764.59	706.29	731.06	702.4	691.16	722.4	702.74	745.43	740.86	726.28	730.67	730.62	772.77	725.73	725.2	694.7	702.5	750.1
3.777e+13	749.23	731.28	0	762.81	792.58	761.39	730.86	765.58	726.68	697.86	735.23	769.3	716.51	703.28	730.06	798.13	709.23	716.3	735.23	723.95	737.63	728.36	732.26	774.7	774.45	696.01	704.08	704.16	690.44	756.67	696.94	762.43	708.68	731.14	704.68	693.81	724.19	705.03	742.49	738.11	727.93	732.73	732.65	771.31	727.35	726.99	697.86	704.73	749.86
3.7828e+13	748.76	706.66	0	773.31	751.54	760.79	730.28	731.06	725.52	706.78	734.33	768.43	715.25	705.65	729.28	756.3	708.44	715.66	734.33	723.39	736.66	727.84	731.71	774.95	786.87	695.07	703.27	703.42	694.58	756.23	696.09	766.38	707.86	731.8	703.94	692.88	723.58	704.25	751.66	746.62	727.37	731.83	731.87	773.16	726.81	726.38	706.78	703.99	750.3
3.7886e+13	748.28	693.15	690.19	766.05	740.48	760.23	729.7	721.19	725.33	701.59	733.68	768.12	714.72	705.4	728.53	744.97	707.63	715.02	733.68	722.82	736.83	727.31	731.17	775.99	782.17	694.07	702.45	702.67	695.48	755.77	695.22	766.43	707.03	732.14	703.19	691.97	722.97	703.46	748.59	743.86	726.81	731.14	731.14	774	726.27	725.77	701.59	703.24	750.98
3.7945e+13	747.79	0	0	760.29	733.82	759.86	729.12	714.92	724.74	692.45	733.19	767.95	714.03	703.29	727.91	738.18	706.81	714.37	733.19	722.26	736.26	726.78	730.63	775.07	777.09	693.06	701.64	701.91	692.44	755.3	694.39	764.1	706.19	730.76	702.43	691.13	722.35	702.67	744.7	740.16	726.25	730.61	730.56	772.4	725.73	725.15	692.45	702.5	749.83
3.8003e+13	749.2	723.3	0	772.86	775.93	761.34	730.81	751.48	726.41	705.67	735.11	769.18	716.26	703.26	729.97	781.52	709.14	716.27	735.11	723.94	737.32	728.37	732.23	774.29	780.37	695.88	703.99	704.16	690.53	756.64	696.91	762.41	708.58	730.79	704.7	693.78	724.14	704.96	745.8	740.95	727.91	732.6	732.55	770.95	727.35	726.94	705.67	704.72	749.47
3.8061e+13	748.73	704.31	690.19	771.8	748.67	760.71	730.23	728.55	725.5	705.89	734.22	768.36	715.16	705.91	729.16	753.37	708.34	715.63	734.22	723.38	736.75	727.84	731.69	775.39	786.23	694.95	703.18	703.41	695.21	756.2	696.06	766.84	707.76	732.12	703.96	692.84	723.53	704.18	751.36	746.39	727.35	731.71	731.75	773.7	726.81	726.32	705.89	703.98	750.68
3.8119e+13	748.24	0	0	764.81	738.96	760.2	729.65	719.8	725.3	700.36	733.63	768.15	714.66	705.13	728.45	743.42	707.53	714.98	733.63	722.82	736.82	727.32	731.14	775.96	781.15	693.95	702.37	702.67	695.23	755.73	695.2	766.09	706.92	731.99	703.21	691.94	722.92	703.39	747.84	743.16	726.79	731.08	731.06	773.84	726.27	725.71	700.36	703.23	750.89
3.8177e+13	747.75	0	0	759.33	732.76	759.84	729.07	713.87	724.6	689.93	733.12	767.92	713.9	702.76	727.84	737.1	706.71	714.33	733.12	722.25	736.1	726.79	730.6	774.79	776.18	692.93	701.55	701.91	691.44	755.26	694.37	763.59	706.08	730.43	702.45	691.1	722.31	702.59	743.99	739.48	726.23	730.54	730.49	772.01	725.73	725.09	689.93	702.49	749.54
3.8235e+13	749.17	717.03	0	776.01	766	761.27	730.76	743.36	726.15	708.03	734.98	769.04	716.01	703.93	729.86	771.24	709.04	716.23	734.98	723.94	737.05	728.37	732.19	774.12	784.75	695.76	703.9	704.15	691.51	756.61	696.89	763.36	708.47	730.79	704.72	693.75	724.09	704.88	749.16	744.05	727.88	732.47	732.45	771.17	727.34	726.88	708.03	704.7	749.37
3.8293e+13	748.69	702.08	690.45	770.31	746.25	760.64	730.18	726.39	725.51	704.9	734.11	768.32	715.09	705.99	729.05	750.88	708.24	715.59	734.11	723.38	736.85	727.85	731.65	775.74	785.37	694.81	703.09	703.41	695.56	756.17	696.03	767.04	707.65	732.33	703.98	692.8	723.48	704.1	750.84	745.94	727.32	731.6	731.64	774.05	726.8	726.27	704.9	703.97	750.96
3.8351e+13	748.21	0	0	763.64	737.57	760.17	729.6	718.5	725.25	698.87	733.58	768.17	714.58	704.78	728.37	742	707.42	714.95	733.58	722.81	736.78	727.33	731.11	775.87	780.15	693.82	702.28	702.66	694.76	755.7	695.17	765.69	706.81	731.79	703.23	691.9	722.87	703.31	747.09	742.45	726.76	731.02	730.99	773.6	726.27	725.65	698.87	703.22	750.74
3.8409e+13	747.72	0	0	758.4	731.75	759.82	729.02	712.83	724.44	0	733.05	767.88	713.74	702.16	727.77	736.08	706.6	714.3	733.05	722.24	735.92	726.8	730.57	774.49	775.31	692.8	701.46	701.9	690.3	755.23	694.34	763.08	705.97	730.08	702.46	691.06	722.26	702.52	743.29	738.8	726.2	730.47	730.42	771.59	725.72	725.03	0	702.47	749.22
3.8468e+13	749.13	712.72	0	776	759.71	761.2	730.71	738.09	725.93	708.27	734.83	768.9	715.78	704.73	729.75	764.73	708.94	716.19	734.83	723.93	736.87	728.37	732.16	774.29	786.75	695.63	703.81	704.14	692.73	756.58	696.86	764.66	708.37	731.11	704.73	693.71	724.04	704.8	751.04	745.88	727.85	732.33	732.34	771.84	727.33	726.82	708.27	704.69	749.61
3.8526e+13	748.66	699.73	690.58	768.88	744.15	760.57	730.13	724.51	725.53	703.87	734.03	768.32	715.04	705.94	728.95	748.72	708.14	715.56	734.03	723.36	736.94	727.85	731.62	775.99	784.4	694.66	703	703.39	695.72	756.13	696	767.04	707.54	732.42	703.99	692.76	723.43	704.02	750.2	745.37	727.29	731.51	731.54	774.23	726.8	726.21	703.87	703.95	751.13
3.8584e+13	748.17	0	0	762.53	736.28	760.15	729.55	717.28	725.17	697.16	733.52	768.19	714.48	704.38	728.29	740.69	707.32	714.91	733.52	722.8	736.7	727.33	731.08	775.72	779.16	693.68	702.19	702.64	694.14	755.66	695.13	765.25	706.7	731.53	703.24	691.86	722.82	703.23	746.34	741.73	726.73	730.96	730.92	773.31	726.26	725.59	697.16	703.2	750.54
3.8642e+13	749.57	0	0	755.88	735.47	761.68	731.23	714.8	727.14	0	735.57	769.64	716.95	704.22	730.38	740.24	709.63	716.79	735.57	724.47	738.12	728.89	732.66	775.36	773.34	696.43	704.53	704.85	692.04	756.98	697.61	763.22	709.07	731.8	705.47	694.47	724.6	705.5	742.57	738.32	728.37	733.06	732.97	772.06	727.85	727.37	0	705.39	750.5
3.87e+13	749.09	709.44	0	774.91	755.19	761.12	730.66	734.22	725.79	707.73	734.69	768.76	715.59	705.38	729.63	760.06	708.83	716.16	734.69	723.91	736.82	728.37	732.12	774.69	787.3	695.5	703.72	704.12	693.86	756.55	696.82	765.79	708.26	731.56	704.74	693.67	723.99	704.72	751.77	746.66	727.82	732.19	732.22	772.65	727.32	726.76	707.73	704.66	750.04
3.8758e+13	748.62	696.95	690.54	767.51	742.28	760.52	730.08	722.82	725.54	702.81	733.96	768.33	714.98	705.78	728.85	746.82	708.03	715.52	733.96	723.35	737	727.85	731.58	776.14	783.39	694.52	702.91	703.38	695.74	756.09	695.96	766.88	707.43	732.41	704	692.71	723.38	703.94	749.5	744.72	727.26	731.43	731.45	774.27	726.79	726.14	702.81	703.93	751.19
3.8816e+13	748.13	0	0	761.47	735.07	760.13	729.5	716.13	725.06	694.85	733.47	768.19	714.36	703.93	728.22	739.46	707.21	714.87	733.47	722.79	736.59	727.33	731.04	775.51	778.2	693.53	702.1	702.63	693.41	755.62	695.1	764.77	706.59	731.25	703.25	691.82	722.77	703.15	745.59	741.02	726.7	730.9	730.86	772.97	726.25	725.53	694.85	703.18	750.29
3.8874e+13	749.53	731.46	0	762.98	792.75	761.63	731.18	765.74	726.87	698.07	735.45	769.53	716.7	703.42	730.29	798.3	709.53	716.75	735.45	724.45	737.81	728.89	732.62	774.9	774.63	696.3	704.43	704.83	690.61	756.95	697.57	762.6	708.96	731.31	705.48	694.42	724.54	705.42	742.65	738.27	728.34	732.94	732.87	771.5	727.84	727.3	698.07	705.36	750.04
3.8932e+13	749.06	706.74	0	773.48	751.67	761.03	730.6	731.17	725.71	706.91	734.55	768.65	715.45	705.81	729.51	756.45	708.73	716.11	734.55	723.9	736.85	728.37	732.09	775.15	787.06	695.37	703.62	704.1	694.75	756.52	696.79	766.57	708.15	731.97	704.75	693.63	723.93	704.64	751.83	746.79	727.78	732.04	732.09	773.36	727.31	726.69	706.91	704.64	750.49
3.899e+13	748.58	693.2	690.32	766.21	740.6	760.47	730.02	721.29	725.52	701.69	733.89	768.35	714.92	705.55	728.75	745.1	707.92	715.47	733.89	723.33	737.02	727.85	731.54	776.19	782.36	694.38	702.81	703.36	695.62	756.05	695.92	766.62	707.32	732.32	704	692.65	723.32	703.85	748.75	744.02	727.22	731.35	731.36	774.2	726.77	726.08	701.69	703.9	751.17
3.9049e+13	748.08	0	0	760.45	733.94	760.1	729.44	715.02	724.94	692.57	733.4	768.18	714.23	703.43	728.14	738.31	707.1	714.83	733.4	722.77	736.45	727.32	731	775.27	777.27	693.38	702	702.61	692.58	755.58	695.06	764.28	706.47	730.93	703.25	691.77	722.71	703.06	744.86	740.31	726.67	730.83	730.79	772.6	726.23	725.46	692.57	703.15	750.02
3.9107e+13	749.49	723.4	0	773.04	776.09	761.57	731.12	751.61	726.59	705.81	735.32	769.4	716.44	703.4	730.19	781.68	709.42	716.71	735.32	724.43	737.5	728.88	732.58	774.48	780.55	696.17	704.34	704.81	690.68	756.92	697.53	762.58	708.85	730.94	705.48	694.37	724.49	705.33	745.96	741.1	728.3	732.81	732.77	771.14	727.83	727.24	705.81	705.34	749.64
3.9165e+13	749.02	704.39	690.27	771.97	748.8	760.94	730.54	728.65	725.69	705.99	734.42	768.58	715.34	706.05	729.38	753.5	708.62	716.07	734.42	723.88	736.93	728.36	732.05	775.59	786.41	695.23	703.53	704.08	695.34	756.48	696.75	767.03	708.03	732.29	704.75	693.58	723.88	704.55	751.52	746.55	727.75	731.91	731.97	773.9	727.29	726.63	705.99	704.61	750.86
3.9223e+13	748.53	0	0	764.97	739.08	760.43	729.97	719.9	725.49	700.46	733.83	768.37	714.84	705.26	728.66	743.55	707.81	715.43	733.83	723.32	737.01	727.84	731.5	776.17	781.33	694.24	702.72	703.33	695.37	756.01	695.87	766.27	707.2	732.16	704	692.6	723.27	703.77	747.99	743.31	727.19	731.29	731.28	774.03	726.76	726.02	700.46	703.87	751.07
3.9281e+13	748.04	0	0	759.48	732.87	760.08	729.38	713.96	724.79	690.09	733.33	768.15	714.08	702.89	728.06	737.22	706.99	714.79	733.33	722.75	736.28	727.32	730.96	774.99	776.36	693.23	701.9	702.58	691.59	755.54	695.01	763.77	706.36	730.59	703.25	691.72	722.66	702.98	744.13	739.62	726.63	730.75	730.71	772.2	726.22	725.4	690.09	703.13	749.71
3.9339e+13	749.45	717.14	0	776.17	766.13	761.5	731.06	743.48	726.32	708.17	735.18	769.26	716.18	704.07	730.07	771.38	709.31	716.66	735.18	724.41	737.22	728.87	732.54	774.31	784.92	696.03	704.24	704.79	691.65	756.88	697.48	763.53	708.73	730.94	705.47	694.32	724.43	705.24	749.33	744.2	728.26	732.67	732.66	771.35	727.81	727.17	708.17	705.31	749.54
3.9397e+13	748.97	702.17	690.57	770.47	746.37	760.86	730.49	726.5	725.69	705.01	734.31	768.54	715.26	706.13	729.26	751	708.51	716.02	734.31	723.86	737.02	728.36	732	775.94	785.54	695.09	703.43	704.05	695.69	756.44	696.7	767.22	707.91	732.49	704.74	693.53	723.82	704.46	750.99	746.09	727.71	731.8	731.85	774.24	727.28	726.56	705.01	704.58	751.14
3.9455e+13	748.49	0	0	763.79	737.68	760.4	729.91	718.6	725.42	699	733.78	768.39	714.75	704.92	728.58	742.12	707.7	715.38	733.78	723.3	736.96	727.83	731.46	776.07	780.32	694.09	702.62	703.31	694.91	755.97	695.82	765.86	707.08	731.94	704	692.54	723.21	703.68	747.23	742.58	727.15	731.22	731.2	773.79	726.74	725.95	699	703.84	750.91
3.9513e+13	748	0	0	758.54	731.86	760.04	729.33	712.93	724.62	0	733.25	768.1	713.92	702.3	727.98	736.19	706.88	714.74	733.25	722.73	736.09	727.31	730.92	774.69	775.47	693.08	701.8	702.56	690.46	755.5	694.97	763.24	706.24	730.23	703.25	691.66	722.6	702.89	743.43	738.94	726.59	730.67	730.63	771.77	726.2	725.33	0	703.09	749.39
3.9572e+13	749.4	712.86	0	776.16	759.83	761.42	731	738.22	726.09	708.44	735.02	769.11	715.95	704.89	729.95	764.86	709.2	716.61	735.02	724.39	737.04	728.86	732.5	774.48	786.92	695.89	704.13	704.76	692.9	756.85	697.44	764.83	708.61	731.25	705.47	694.27	724.37	705.15	751.19	746.03	728.22	732.52	732.54	772.02	727.79	727.1	708.44	705.27	749.77
3.963e+13	748.93	699.86	690.72	769.03	744.26	760.79	730.43	724.62	725.7	704	734.22	768.53	715.2	706.09	729.15	748.84	708.4	715.97	734.22	723.83	737.11	728.34	731.96	776.18	784.57	694.95	703.32	704.02	695.87	756.39	696.66	767.21	707.79	732.57	704.73	693.46	723.76	704.37	750.34	745.51	727.67	731.7	731.74	774.42	727.25	726.49	704	704.55	751.3
3.9688e+13	748.44	0	0	762.67	736.39	760.37	729.85	717.39	725.34	697.33	733.72	768.4	714.65	704.53	728.5	740.8	707.58	715.33	733.72	723.27	736.87	727.82	731.42	775.91	779.33	693.95	702.52	703.28	694.3	755.92	695.77	765.41	706.95	731.68	703.99	692.48	723.15	703.59	746.47	741.86	727.11	731.16	731.13	773.49	726.72	725.88	697.33	703.81	750.7
3.9746e+13	749.83	0	0	756.01	735.58	761.9	731.52	714.93	727.3	0	735.75	769.84	717.11	704.36	730.58	740.36	709.88	717.19	735.75	724.92	738.28	729.36	732.99	775.54	773.5	696.68	704.84	705.45	692.26	757.24	698.18	763.37	709.31	731.94	706.18	695.02	724.91	705.83	742.69	738.44	728.73	733.24	733.16	772.23	728.3	727.64	0	705.95	750.66
3.9804e+13	749.36	709.6	0	775.06	755.31	761.33	730.94	734.36	725.94	707.92	734.87	768.97	715.75	705.56	729.82	760.18	709.08	716.56	734.87	724.36	736.97	728.85	732.45	774.87	787.46	695.75	704.03	704.72	694.05	756.81	697.39	765.95	708.5	731.7	705.45	694.21	724.3	705.06	751.91	746.8	728.18	732.37	732.41	772.82	727.76	727.03	707.92	705.23	750.2
3.9862e+13	748.88	697.17	690.71	767.65	742.39	760.73	730.36	722.95	725.7	702.97	734.14	768.53	715.14	705.95	729.04	746.93	708.28	715.92	734.14	723.81	737.16	728.33	731.91	776.33	783.55	694.79	703.22	703.99	695.91	756.35	696.6	767.05	707.67	732.56	704.72	693.39	723.7	704.28	749.63	744.85	727.62	731.61	731.64	774.45	727.23	726.42	702.97	704.51	751.35
3.992e+13	748.39	0	0	761.6	735.18	760.34	729.78	716.25	725.23	695.08	733.65	768.39	714.53	704.09	728.41	739.57	707.46	715.28	733.65	723.25	736.75	727.81	731.37	775.7	778.36	693.8	702.41	703.24	693.6	755.88	695.71	764.93	706.83	731.39	703.98	692.41	723.09	703.49	745.72	741.14	727.07	731.09	731.05	773.14	726.7	725.81	695.08	703.77	750.45
3.9978e+13	749.78	731.73	0	763.13	792.88	761.84	731.45	765.94	727.02	698.37	735.63	769.73	716.86	703.58	730.48	798.43	709.76	717.14	735.63	724.89	737.96	729.35	732.94	775.07	774.78	696.54	704.73	705.41	690.82	757.2	698.13	762.75	709.19	731.44	706.16	694.96	724.85	705.74	742.77	738.39	728.69	733.12	733.06	771.66	728.27	727.57	698.37	705.91	750.19
4.0036e+13	749.31	706.9	690.05	773.62	751.79	761.24	730.88	731.32	725.86	707.11	734.72	768.85	715.6	706.01	729.69	756.56	708.97	716.51	734.72	724.34	737	728.83	732.41	775.33	787.22	695.61	703.92	704.69	694.95	756.76	697.33	766.73	708.38	732.12	705.44	694.15	724.24	704.97	751.97	746.93	728.13	732.22	732.28	773.53	727.74	726.96	707.11	705.19	750.64
4.0095e+13	748.83	693.41	690.49	766.34	740.72	760.68	730.3	721.43	725.68	701.85	734.07	768.55	715.08	705.73	728.94	745.21	708.16	715.87	734.07	723.78	737.18	728.32	731.87	776.37	782.52	694.64	703.12	703.95	695.8	756.3	696.55	766.77	707.55	732.46	704.71	693.31	723.63	704.18	748.88	744.15	727.58	731.53	731.55	774.37	727.21	726.35	701.85	704.47	751.32
4.0153e+13	748.34	0	0	760.58	734.05	760.31	729.72	715.15	725.09	692.79	733.58	768.38	714.4	703.6	728.33	738.42	707.35	715.23	733.58	723.22	736.61	727.79	731.33	775.45	777.42	693.65	702.3	703.2	692.77	755.83	695.65	764.43	706.71	731.07	703.96	692.34	723.02	703.4	744.98	740.44	727.02	731.01	730.97	772.76	726.67	725.73	692.79	703.73	750.17
4.0211e+13	749.74	723.63	0	773.18	776.22	761.77	731.39	751.79	726.74	706.14	735.49	769.59	716.6	703.58	730.37	781.81	709.65	717.09	735.49	724.86	737.65	729.33	732.89	774.65	780.7	696.4	704.62	705.37	690.91	757.16	698.07	762.73	709.07	731.07	706.15	694.89	724.78	705.64	746.09	741.24	728.64	732.98	732.95	771.3	728.24	727.49	706.14	705.87	749.79
4.0269e+13	749.27	704.55	690.42	772.11	748.91	761.14	730.81	728.8	725.84	706.19	734.59	768.77	715.5	706.26	729.56	753.61	708.85	716.45	734.59	724.31	737.08	728.82	732.36	775.76	786.57	695.47	703.82	704.65	695.54	756.72	697.28	767.18	708.25	732.44	705.42	694.08	724.17	704.87	751.65	746.68	728.09	732.09	732.15	774.06	727.71	726.89	706.19	705.15	751.02
4.0327e+13	748.78	0	690.11	765.1	739.19	760.64	730.23	720.04	725.64	700.64	734.01	768.56	715.01	705.45	728.85	743.66	708.05	715.81	734.01	723.75	737.16	728.3	731.82	776.34	781.48	694.48	703.01	703.91	695.56	756.25	696.48	766.42	707.42	732.3	704.69	693.22	723.57	704.09	748.12	743.44	727.53	731.46	731.46	774.19	727.18	726.28	700.64	704.42	751.22
4.0385e+13	748.29	0	0	759.6	732.98	760.28	729.65	714.1	724.94	690.39	733.51	768.34	714.25	703.07	728.25	737.33	707.23	715.17	733.51	723.19	736.44	727.78	731.28	775.16	776.51	693.49	702.2	703.16	691.8	755.78	695.59	763.91	706.58	730.73	703.94	692.27	722.96	703.3	744.26	739.74	726.98	730.93	730.89	772.36	726.64	725.66	690.39	703.68	749.86
4.0443e+13	749.69	717.25	0	776.31	766.26	761.7	731.32	743.66	726.46	708.4	735.34	769.44	716.34	704.27	730.25	771.51	709.53	717.03	735.34	724.83	737.36	729.31	732.84	774.48	785.07	696.26	704.51	705.33	691.88	757.12	698.01	763.68	708.95	731.07	706.12	694.82	724.71	705.55	749.46	744.34	728.59	732.84	732.83	771.51	728.21	727.42	708.4	705.83	749.68
4.0501e+13	749.22	702.29	690.73	770.6	746.48	761.06	730.74	726.65	725.84	705.17	734.48	768.73	715.43	706.34	729.44	751.12	708.74	716.39	734.48	724.27	737.17	728.79	732.31	776.11	785.7	695.32	703.71	704.61	695.88	756.67	697.22	767.37	708.13	732.64	705.4	694.02	724.11	704.77	751.12	746.22	728.04	731.97	732.03	774.4	727.68	726.81	705.17	705.11	751.28
4.0559e+13	748.73	0	0	763.92	737.79	760.6	730.17	718.74	725.58	699.18	733.95	768.58	714.92	705.1	728.76	742.23	707.93	715.76	733.95	723.71	737.11	728.28	731.77	776.23	780.47	694.33	702.9	703.87	695.11	756.2	696.42	766.01	707.29	732.09	704.67	693.14	723.5	703.99	747.35	742.71	727.49	731.39	731.38	773.94	727.15	726.2	699.18	704.38	751.06
4.0618e+13	748.24	0	0	758.66	731.97	760.24	729.59	713.07	724.77	0	733.42	768.29	714.09	702.47	728.16	736.3	707.11	715.12	733.42	723.15	736.24	727.76	731.23	774.85	775.62	693.33	702.09	703.12	690.67	755.74	695.53	763.39	706.46	730.37	703.92	692.2	722.89	703.2	743.55	739.06	726.93	730.84	730.81	771.93	726.61	725.58	0	703.63	749.53
4.0676e+13	749.64	712.96	0	776.29	759.96	761.61	731.25	738.39	726.24	708.63	735.19	769.29	716.1	705.09	730.12	764.98	709.42	716.97	735.19	724.79	737.18	729.29	732.79	774.64	787.07	696.12	704.4	705.29	693.11	757.07	697.94	764.98	708.82	731.39	706.1	694.75	724.64	705.45	751.33	746.17	728.54	732.68	732.71	772.18	728.18	727.34	708.63	705.78	749.91
4.0734e+13	749.16	699.99	690.88	769.15	744.37	760.98	730.68	724.77	725.85	704.15	734.38	768.71	715.37	706.28	729.32	748.95	708.62	716.33	734.38	724.24	737.25	728.77	732.25	776.35	784.72	695.18	703.6	704.56	696.05	756.62	697.15	767.35	708	732.72	705.37	693.95	724.04	704.67	750.47	745.64	727.99	731.86	731.91	774.57	727.65	726.74	704.15	705.06	751.44
4.0792e+13	748.68	0	0	762.79	736.5	760.56	730.1	717.53	725.49	697.5	733.88	768.58	714.82	704.7	728.67	740.91	707.8	715.7	733.88	723.68	737.02	728.25	731.71	776.07	779.47	694.18	702.79	703.82	694.49	756.15	696.34	765.55	707.17	731.83	704.64	693.05	723.43	703.89	746.59	741.99	727.43	731.32	731.3	773.64	727.12	726.12	697.5	704.33	750.84
4.085e+13	750.06	0	0	756.12	735.7	762.08	731.76	715.08	727.45	0	735.91	770.02	717.27	704.53	730.74	740.47	710.09	717.54	735.91	725.31	738.42	729.78	733.27	775.69	773.63	696.91	705.09	705.96	692.5	757.46	698.69	763.51	709.51	732.07	706.79	695.51	725.18	706.12	742.81	738.55	729.04	733.4	733.33	772.37	728.68	727.87	0	706.44	750.79
4.0908e+13	749.59	709.69	0	775.19	755.43	761.51	731.18	734.52	726.09	708.08	735.03	769.14	715.91	705.76	729.99	760.3	709.3	716.91	735.03	724.76	737.11	729.26	732.74	775.03	787.6	695.98	704.29	705.24	694.25	757.03	697.88	766.09	708.7	731.84	706.07	694.68	724.57	705.34	752.05	746.94	728.49	732.53	732.57	772.97	728.15	727.27	708.08	705.73	750.33
4.0966e+13	749.11	697.33	690.86	767.77	742.5	760.91	730.61	723.09	725.85	703.1	734.3	768.71	715.31	706.13	729.21	747.04	708.5	716.27	734.3	724.2	737.31	728.75	732.2	776.49	783.69	695.04	703.49	704.51	696.07	756.57	697.09	767.19	707.88	732.71	705.34	693.88	723.97	704.57	749.76	744.98	727.94	731.77	731.81	774.6	727.62	726.66	703.1	705	751.5
4.1024e+13	748.62	0	0	761.72	735.29	760.53	730.03	716.38	725.38	695.32	733.82	768.57	714.7	704.25	728.58	739.68	707.68	715.63	733.82	723.64	736.9	728.23	731.66	775.86	778.5	694.03	702.68	703.77	693.77	756.1	696.27	765.07	707.04	731.53	704.61	692.96	723.36	703.78	745.84	741.27	727.38	731.25	731.22	773.29	727.08	726.04	695.32	704.27	750.59
4.1082e+13	750	731.9	0	763.25	793.02	762.02	731.68	766.15	727.17	698.68	735.78	769.9	717.02	703.74	730.64	798.56	709.97	717.48	735.78	725.27	738.1	729.75	733.22	775.22	774.91	696.76	704.98	705.91	691.06	757.41	698.62	762.88	709.39	731.57	706.76	695.43	725.11	706.01	742.88	738.5	728.99	733.28	733.22	771.8	728.64	727.8	698.68	706.39	750.31
4.114e+13	749.53	707	690.13	773.75	751.91	761.42	731.11	731.47	726.01	707.26	734.88	769.02	715.76	706.2	729.86	756.68	709.18	716.84	734.88	724.72	737.14	729.24	732.68	775.48	787.36	695.83	704.18	705.19	695.14	756.98	697.81	766.87	708.58	732.26	706.04	694.6	724.5	705.24	752.1	747.06	728.44	732.38	732.44	773.68	728.11	727.19	707.26	705.67	750.78
4.1199e+13	749.05	693.6	690.65	766.46	740.83	760.86	730.54	721.57	725.83	702	734.23	768.72	715.24	705.9	729.1	745.32	708.37	716.21	734.23	724.16	737.32	728.72	732.14	776.53	782.65	694.88	703.37	704.46	695.96	756.52	697.02	766.91	707.75	732.61	705.31	693.8	723.89	704.46	749.01	744.28	727.88	731.69	731.71	774.51	727.58	726.58	702	704.95	751.46
4.1257e+13	748.56	0	0	760.69	734.15	760.49	729.96	715.29	725.25	693	733.74	768.55	714.56	703.76	728.5	738.52	707.56	715.57	733.74	723.6	736.75	728.2	731.6	775.6	777.55	693.88	702.56	703.72	692.95	756.05	696.19	764.56	706.91	731.21	704.58	692.87	723.29	703.68	745.1	740.56	727.33	731.17	731.14	772.91	727.05	725.96	693	704.22	750.3
4.1315e+13	749.95	723.7	0	773.31	776.36	761.95	731.61	751.97	726.88	706.37	735.64	769.76	716.75	703.75	730.53	781.95	709.85	717.41	735.64	725.23	737.78	729.72	733.16	774.8	780.84	696.61	704.87	705.86	691.12	757.37	698.54	762.85	709.26	731.2	706.72	695.35	725.03	705.91	746.22	741.36	728.93	733.14	733.11	771.43	728.6	727.71	706.37	706.33	749.91
4.1373e+13	749.48	704.64	690.54	772.23	749.03	761.32	731.04	728.95	725.98	706.32	734.75	768.94	715.66	706.45	729.72	753.72	709.06	716.78	734.75	724.68	737.22	729.21	732.62	775.91	786.7	695.68	704.06	705.13	695.71	756.93	697.74	767.32	708.45	732.58	706	694.52	724.43	705.14	751.78	746.82	728.38	732.24	732.31	774.2	728.08	727.11	706.32	705.61	751.15
4.1431e+13	749	0	690.26	765.21	739.3	760.81	730.46	720.17	725.79	700.77	734.16	768.73	715.17	705.61	729.01	743.76	708.25	716.14	734.16	724.12	737.3	728.69	732.09	776.49	781.61	694.71	703.26	704.41	695.71	756.46	696.95	766.55	707.62	732.44	705.28	693.72	723.82	704.36	748.24	743.56	727.83	731.62	731.62	774.33	727.54	726.5	700.77	704.89	751.36
4.1489e+13	748.51	0	0	759.71	733.08	760.45	729.88	714.23	725.09	690.62	733.66	768.51	714.41	703.22	728.41	737.43	707.44	715.5	733.66	723.56	736.58	728.17	731.55	775.31	776.63	693.73	702.45	703.66	691.98	755.99	696.11	764.04	706.78	730.87	704.54	692.77	723.21	703.57	744.37	739.86	727.27	731.09	731.06	772.5	727.01	725.88	690.62	704.16	749.99
4.1547e+13	749.89	717.43	0	776.44	766.39	761.87	731.54	743.82	726.6	708.67	735.49	769.6	716.49	704.45	730.4	771.63	709.73	717.34	735.49	725.18	737.5	729.69	733.1	774.62	785.2	696.46	704.75	705.8	692.09	757.32	698.47	763.8	709.14	731.2	706.68	695.26	724.96	705.8	749.59	744.48	728.88	732.99	732.99	771.64	728.56	727.63	708.67	706.27	749.8
4.1605e+13	749.42	702.43	690.89	770.72	746.59	761.23	730.97	726.79	725.98	705.33	734.63	768.89	715.58	706.52	729.59	751.22	708.94	716.71	734.63	724.63	737.31	729.18	732.57	776.25	785.82	695.53	703.95	705.08	696.06	756.87	697.66	767.5	708.32	732.78	705.97	694.44	724.35	705.03	751.25	746.35	728.33	732.12	732.18	774.54	728.04	727.03	705.33	705.55	751.42
4.1663e+13	748.94	0	0	764.03	737.9	760.77	730.39	718.87	725.73	699.35	734.1	768.74	715.08	705.26	728.91	742.33	708.13	716.07	734.1	724.08	737.25	728.66	732.03	776.38	780.59	694.55	703.14	704.35	695.31	756.4	696.88	766.14	707.49	732.22	705.24	693.64	723.75	704.25	747.47	742.83	727.77	731.54	731.54	774.08	727.5	726.42	699.35	704.83	751.19
4.1722e+13	748.45	0	0	758.77	732.07	760.41	729.81	713.19	724.92	0	733.57	768.45	714.24	702.63	728.32	736.4	707.31	715.44	733.57	723.52	736.38	728.14	731.49	774.99	775.74	693.56	702.33	703.61	690.86	755.94	696.02	763.51	706.65	730.51	704.5	692.68	723.14	703.47	743.66	739.17	727.22	730.99	730.97	772.06	726.97	725.8	0	704.1	749.66
4.178e+13	749.84	713.12	0	776.41	760.07	761.77	731.46	738.52	726.38	708.82	735.33	769.44	716.25	705.27	730.27	765.09	709.61	717.27	735.33	725.14	737.31	729.66	733.04	774.78	787.19	696.32	704.64	705.74	693.31	757.27	698.39	765.1	709.01	731.52	706.64	695.18	724.88	705.7	751.46	746.3	728.82	732.83	732.86	772.31	728.52	727.55	708.82	706.21	750.04
4.1838e+13	749.37	700.12	691.04	769.27	744.48	761.14	730.89	724.89	725.99	704.29	734.53	768.86	715.52	706.45	729.47	749.06	708.81	716.64	734.53	724.59	737.39	729.14	732.51	776.49	784.84	695.38	703.83	705.02	696.22	756.82	697.58	767.48	708.19	732.86	705.92	694.36	724.28	704.92	750.59	745.76	728.27	732.01	732.07	774.71	727.99	726.94	704.29	705.49	751.57
4.1896e+13	748.88	0	0	762.9	736.6	760.73	730.31	717.64	725.64	697.67	734.03	768.74	714.97	704.85	728.82	741.01	708	716.01	734.03	724.03	737.15	728.63	731.97	776.21	779.59	694.39	703.03	704.29	694.67	756.35	696.8	765.68	707.36	731.96	705.2	693.56	723.67	704.14	746.71	742.1	727.71	731.47	731.45	773.77	727.46	726.33	697.67	704.77	750.97
4.1954e+13	750.25	0	0	756.22	735.81	762.24	731.96	715.19	727.58	0	736.05	770.17	717.41	704.67	730.89	740.58	710.28	717.83	736.05	725.64	738.55	730.13	733.52	775.82	773.75	697.11	705.32	706.4	692.72	757.65	699.13	763.62	709.69	732.19	707.31	695.94	725.41	706.36	742.91	738.66	729.31	733.55	733.47	772.5	729.01	728.08	0	706.86	750.91
4.2012e+13	749.78	709.83	0	775.31	755.53	761.67	731.39	734.64	726.22	708.25	735.17	769.29	716.05	705.93	730.14	760.41	709.49	717.2	735.17	725.09	737.24	729.62	732.98	775.16	787.73	696.17	704.52	705.68	694.44	757.22	698.31	766.22	708.89	731.97	706.6	695.09	724.8	705.59	752.17	747.06	728.76	732.67	732.72	773.1	728.48	727.47	708.25	706.15	750.46
4.207e+13	749.31	697.46	691.01	767.88	742.6	761.07	730.82	723.19	725.99	703.23	734.44	768.86	715.45	706.29	729.36	747.14	708.69	716.57	734.44	724.54	737.44	729.11	732.44	776.62	783.81	695.23	703.72	704.96	696.23	756.76	697.51	767.31	708.06	732.84	705.88	694.27	724.2	704.82	749.87	745.09	728.21	731.91	731.96	774.73	727.95	726.86	703.23	705.43	751.62
4.2128e+13	748.82	0	0	761.82	735.38	760.69	730.24	716.48	725.52	695.5	733.96	768.72	714.84	704.4	728.74	739.77	707.87	715.93	733.96	723.98	737.03	728.59	731.91	775.99	778.61	694.23	702.91	704.23	693.94	756.29	696.73	765.19	707.23	731.66	705.15	693.46	723.59	704.03	745.95	741.38	727.65	731.39	731.37	773.42	727.42	726.25	695.5	704.7	750.71
4.2186e+13	750.19	732.12	0	763.36	793.14	762.17	731.89	766.3	727.3	698.92	735.92	770.05	717.15	703.88	730.79	798.67	710.15	717.76	735.92	725.59	738.23	730.09	733.45	775.35	775.03	696.95	705.2	706.34	691.25	757.6	699.04	762.99	709.57	731.69	707.27	695.85	725.33	706.25	742.99	738.61	729.25	733.42	733.37	771.92	728.96	727.99	698.92	706.8	750.43
4.2245e+13	749.72	707.12	690.21	773.86	752.01	761.57	731.31	731.58	726.14	707.41	735.02	769.17	715.9	706.37	730	756.78	709.36	717.13	735.02	725.04	737.27	729.58	732.92	775.62	787.48	696.02	704.4	705.62	695.3	757.16	698.22	766.99	708.76	732.39	706.55	695	724.72	705.48	752.22	747.18	728.7	732.52	732.58	773.8	728.43	727.38	707.41	706.08	750.9
4.2303e+13	749.25	693.79	690.79	766.56	740.92	761.01	730.74	721.66	725.97	702.12	734.37	768.87	715.38	706.05	729.25	745.41	708.56	716.5	734.37	724.49	737.45	729.07	732.38	776.66	782.77	695.08	703.6	704.89	696.1	756.7	697.42	767.03	707.93	732.73	705.83	694.19	724.12	704.71	749.12	744.39	728.15	731.83	731.86	774.64	727.91	726.78	702.12	705.36	751.58
4.2361e+13	748.76	0	0	760.79	734.24	760.65	730.16	715.38	725.38	693.19	733.88	768.7	714.7	703.9	728.65	738.61	707.75	715.86	733.88	723.93	736.88	728.55	731.84	775.73	777.66	694.07	702.79	704.16	693.1	756.23	696.65	764.68	707.09	731.33	705.1	693.36	723.51	703.92	745.2	740.66	727.59	731.31	731.29	773.03	727.37	726.16	693.19	704.64	750.42
4.2419e+13	750.13	723.89	0	773.42	776.47	762.1	731.81	752.1	727.01	706.61	735.78	769.9	716.89	703.9	730.67	782.06	710.03	717.69	735.78	725.54	737.9	730.06	733.39	774.92	780.95	696.8	705.08	706.27	691.3	757.55	698.96	762.96	709.44	731.31	707.22	695.75	725.25	706.14	746.33	741.47	729.19	733.27	733.25	771.55	728.91	727.9	706.61	706.73	750.02
4.2477e+13	749.66	704.77	690.67	772.33	749.12	761.47	731.23	729.05	726.11	706.47	734.88	769.08	715.79	706.6	729.86	753.82	709.24	717.06	734.88	724.99	737.34	729.54	732.85	776.04	786.81	695.87	704.28	705.55	695.86	757.11	698.14	767.44	708.63	732.7	706.5	694.91	724.64	705.37	751.89	746.93	728.64	732.37	732.45	774.33	728.39	727.3	706.47	706.01	751.27
4.2535e+13	749.18	689.84	690.4	765.31	739.39	760.96	730.66	720.27	725.92	700.91	734.3	768.87	715.3	705.75	729.15	743.85	708.43	716.42	734.3	724.44	737.43	729.03	732.32	776.62	781.73	694.92	703.48	704.83	695.87	756.64	697.34	766.67	707.8	732.56	705.78	694.1	724.04	704.59	748.34	743.66	728.08	731.75	731.76	774.46	727.86	726.69	700.91	705.29	751.47
4.2593e+13	748.69	0	0	759.8	733.17	760.6	730.08	714.33	725.22	690.86	733.8	768.65	714.55	703.36	728.55	737.52	707.62	715.79	733.8	723.88	736.7	728.51	731.78	775.44	776.74	693.91	702.67	704.09	692.16	756.17	696.56	764.15	706.96	730.98	705.05	693.24	723.43	703.81	744.47	739.96	727.53	731.22	731.2	772.61	727.33	726.07	690.86	704.57	750.1
4.2651e+13	750.07	717.61	0	776.55	766.49	762.01	731.73	743.94	726.72	708.88	735.62	769.74	716.62	704.61	730.54	771.73	709.9	717.61	735.62	725.49	737.61	730.02	733.32	774.74	785.31	696.65	704.96	706.2	692.28	757.49	698.87	763.91	709.31	731.31	707.16	695.65	725.17	706.03	749.7	744.59	729.12	733.12	733.12	771.76	728.87	727.82	708.88	706.66	749.91
4.2709e+13	749.6	702.57	691.04	770.82	746.68	761.37	731.16	726.9	726.11	705.48	734.76	769.02	715.71	706.68	729.73	751.31	709.11	716.98	734.76	724.94	737.43	729.5	732.79	776.38	785.94	695.72	704.16	705.48	696.22	757.05	698.05	767.61	708.49	732.89	706.45	694.81	724.56	705.26	751.35	746.46	728.57	732.25	732.32	774.66	728.34	727.21	705.48	705.94	751.53
4.2768e+13	749.12	0	0	764.12	737.98	760.91	730.58	718.97	725.85	699.51	734.23	768.88	715.21	705.4	729.05	742.42	708.3	716.35	734.23	724.39	737.37	728.99	732.25	776.5	780.7	694.74	703.35	704.76	695.49	756.58	697.26	766.25	707.66	732.34	705.73	694.01	723.96	704.48	747.57	742.93	728.02	731.68	731.67	774.2	727.81	726.6	699.51	705.22	751.3
4.2826e+13	748.63	0	0	758.86	732.15	760.56	730	713.3	725.04	0	733.71	768.59	714.38	702.77	728.46	736.48	707.49	715.71	733.71	723.83	736.5	728.47	731.71	775.11	775.84	693.76	702.54	704.02	691.04	756.12	696.46	763.62	706.83	730.62	705	693.12	723.35	703.7	743.75	739.27	727.47	731.13	731.11	772.18	727.28	725.99	0	704.49	749.77
4.2884e+13	750.01	713.31	0	776.51	760.17	761.91	731.65	738.66	726.49	709.07	735.46	769.58	716.38	705.45	730.41	765.19	709.78	717.54	735.46	725.44	737.42	729.97	733.26	774.9	787.3	696.49	704.84	706.13	693.53	757.44	698.77	765.21	709.18	731.63	707.11	695.55	725.09	705.92	751.56	746.41	729.06	732.96	732.99	772.42	728.82	727.73	709.07	706.58	750.14
4.2942e+13	749.54	700.29	691.22	769.36	744.57	761.29	731.08	725.01	726.11	704.47	734.66	769	715.65	706.62	729.6	749.14	708.98	716.91	734.66	724.89	737.51	729.46	732.72	776.61	784.95	695.56	704.04	705.41	696.39	756.99	697.96	767.59	708.36	732.97	706.4	694.72	724.48	705.14	750.69	745.86	728.51	732.14	732.2	774.82	728.29	727.12	704.47	705.87	751.68
4.3e+13	749.05	0	0	762.99	736.68	760.87	730.5	717.76	725.76	697.87	734.16	768.87	715.1	705.01	728.96	741.09	708.17	716.27	734.16	724.33	737.27	728.95	732.19	776.33	779.69	694.57	703.23	704.69	694.87	756.51	697.17	765.78	707.52	732.07	705.67	693.91	723.88	704.37	746.8	742.2	727.95	731.6	731.59	773.89	727.76	726.51	697.87	705.14	751.08
4.3058e+13	750.42	0	0	756.31	735.9	762.38	732.14	715.33	727.7	0	736.18	770.3	717.54	704.83	731.02	740.67	710.44	718.08	736.18	725.93	738.66	730.44	733.73	775.94	773.84	697.28	705.52	706.77	692.97	757.81	699.51	763.72	709.85	732.3	707.76	696.32	725.6	706.57	743	738.75	729.54	733.67	733.6	772.61	729.29	728.25	0	707.22	751.01
4.3116e+13	749.95	710	0	775.41	755.63	761.81	731.57	734.78	726.34	708.47	735.29	769.42	716.18	706.13	730.27	760.5	709.65	717.46	735.29	725.38	737.35	729.93	733.19	775.28	787.83	696.34	704.72	706.06	694.66	757.38	698.68	766.32	709.04	732.08	707.05	695.45	725	705.8	752.28	747.17	728.99	732.79	732.85	773.21	728.76	727.64	708.47	706.51	750.56
4.3174e+13	749.48	697.64	691.18	767.97	742.69	761.21	731	723.33	726.11	703.41	734.57	768.99	715.59	706.46	729.49	747.22	708.85	716.83	734.57	724.83	737.55	729.42	732.65	776.74	783.92	695.41	703.91	705.34	696.39	756.92	697.87	767.41	708.22	732.95	706.34	694.62	724.4	705.03	749.97	745.2	728.44	732.04	732.09	774.84	728.24	727.04	703.41	705.79	751.73
4.3232e+13	748.99	0	0	761.91	735.47	760.83	730.42	716.61	725.64	695.75	734.09	768.85	714.98	704.56	728.87	739.85	708.04	716.19	734.09	724.28	737.14	728.9	732.12	776.11	778.71	694.41	703.11	704.61	694.13	756.45	697.08	765.29	707.39	731.77	705.62	693.82	723.79	704.25	746.04	741.48	727.89	731.52	731.5	773.53	727.71	726.42	695.75	705.07	750.82
4.329e+13	750.36	732.4	0	763.45	793.26	762.31	732.06	766.5	727.42	699.25	736.04	770.17	717.28	704.05	730.91	798.78	710.31	718.01	736.04	725.87	738.33	730.39	733.66	775.46	775.13	697.12	705.39	706.7	691.48	757.76	699.41	763.08	709.72	731.79	707.7	696.21	725.52	706.45	743.08	738.7	729.47	733.54	733.49	772.03	729.24	728.16	699.25	707.14	750.53
4.3349e+13	749.89	707.28	690.33	773.96	752.1	761.7	731.49	731.72	726.26	707.61	735.14	769.29	716.03	706.56	730.13	756.87	709.52	717.38	735.14	725.33	737.38	729.88	733.12	775.73	787.58	696.19	704.59	705.99	695.49	757.32	698.58	767.1	708.91	732.5	706.99	695.35	724.92	705.69	752.32	747.29	728.92	732.64	732.71	773.91	728.71	727.55	707.61	706.43	751
4.3407e+13	749.41	693.94	690.95	766.65	741.01	761.14	730.91	721.8	726.09	702.28	734.49	768.99	715.52	706.21	729.38	745.5	708.72	716.75	734.49	724.77	737.56	729.37	732.59	776.77	782.87	695.25	703.79	705.26	696.26	756.86	697.77	767.13	708.09	732.85	706.28	694.52	724.31	704.91	749.21	744.49	728.37	731.95	731.98	774.75	728.18	726.95	702.28	705.71	751.69
4.3465e+13	748.92	0	0	760.88	734.33	760.78	730.34	715.51	725.5	693.4	734.01	768.82	714.84	704.06	728.77	738.69	707.91	716.11	734.01	724.22	736.99	728.86	732.05	775.84	777.76	694.24	702.98	704.54	693.28	756.39	696.99	764.78	707.25	731.44	705.55	693.72	723.71	704.13	745.3	740.76	727.82	731.44	731.41	773.14	727.65	726.33	693.4	704.99	750.52
4.3523e+13	750.29	724.08	0	773.52	776.59	762.23	731.98	752.26	727.12	706.86	735.9	770.03	717.02	704.06	730.79	782.16	710.19	717.93	735.9	725.82	738.01	730.35	733.59	775.03	781.05	696.97	705.27	706.63	691.5	757.7	699.32	763.06	709.59	731.42	707.64	696.1	725.43	706.34	746.43	741.58	729.4	733.39	733.37	771.65	729.18	728.07	706.86	707.06	750.12
4.3581e+13	749.82	704.9	690.81	772.42	749.22	761.6	731.4	729.18	726.23	706.64	735	769.2	715.92	706.78	729.99	753.91	709.39	717.3	735	725.27	737.45	729.84	733.05	776.15	786.91	696.04	704.47	705.91	696.03	757.26	698.49	767.54	708.78	732.82	706.93	695.24	724.83	705.57	751.99	747.03	728.85	732.49	732.57	774.43	728.66	727.46	706.64	706.35	751.37
4.3639e+13	749.34	690.01	690.55	765.4	739.48	761.09	730.83	720.39	726.04	701.06	734.42	769	715.44	705.9	729.27	743.94	708.59	716.67	734.42	724.71	737.54	729.32	732.52	776.73	781.82	695.09	703.66	705.19	696.01	756.79	697.68	766.77	707.95	732.68	706.22	694.42	724.23	704.8	748.44	743.76	728.3	731.87	731.89	774.56	728.13	726.86	701.06	705.63	751.58
4.3697e+13	748.85	0	0	759.89	733.26	760.73	730.25	714.44	725.34	691.06	733.92	768.77	714.68	703.51	728.68	737.6	707.78	716.03	733.92	724.16	736.81	728.81	731.98	775.55	776.83	694.08	702.86	704.46	692.33	756.33	696.9	764.25	707.11	731.09	705.49	693.62	723.62	704.01	744.56	740.06	727.75	731.35	731.32	772.72	727.6	726.24	691.06	704.91	750.21
4.3755e+13	750.23	717.73	0	776.64	766.59	762.14	731.89	744.08	726.84	709.09	735.74	769.86	716.75	704.78	730.66	771.83	710.06	717.84	735.74	725.76	737.71	730.3	733.52	774.84	785.41	696.81	705.14	706.55	692.46	757.64	699.21	764.01	709.46	731.42	707.58	695.99	725.35	706.22	749.81	744.69	729.33	733.24	733.24	771.85	729.13	727.98	709.09	706.98	750.01
4.3813e+13	749.76	702.66	691.17	770.91	746.77	761.5	731.32	727	726.23	705.61	734.87	769.14	715.84	706.84	729.85	751.4	709.26	717.22	734.87	725.21	737.54	729.79	732.98	776.48	786.03	695.88	704.34	705.83	696.37	757.2	698.39	767.71	708.64	733.01	706.87	695.13	724.75	705.45	751.45	746.56	728.78	732.36	732.44	774.76	728.6	727.37	705.61	706.27	751.63
4.3872e+13	749.27	0	0	764.21	738.07	761.04	730.75	719.07	725.97	699.63	734.35	769	715.34	705.54	729.18	742.5	708.46	716.58	734.35	724.65	737.48	729.28	732.44	776.61	780.79	694.93	703.54	705.11	695.65	756.73	697.58	766.34	707.81	732.45	706.15	694.32	724.14	704.68	747.66	743.03	728.23	731.79	731.79	774.3	728.07	726.76	699.63	705.55	751.4
4.393e+13	748.78	0	0	758.94	732.23	760.68	730.17	713.39	725.16	0	733.82	768.71	714.51	702.91	728.58	736.56	707.64	715.95	733.82	724.1	736.61	728.76	731.91	775.22	775.93	693.92	702.73	704.38	691.19	756.27	696.8	763.71	706.98	730.73	705.42	693.51	723.53	703.89	743.84	739.36	727.68	731.25	731.23	772.28	727.54	726.15	0	704.83	749.87
4.3988e+13	750.16	713.37	0	776.61	760.26	762.04	731.81	738.76	726.61	709.19	735.57	769.69	716.5	705.59	730.53	765.28	709.93	717.76	735.57	725.69	737.52	730.25	733.44	775	787.39	696.65	705.02	706.47	693.68	757.58	699.11	765.3	709.32	731.74	707.51	695.88	725.26	706.1	751.67	746.51	729.26	733.07	733.11	772.52	729.07	727.89	709.19	706.9	750.24
4.4046e+13	749.69	700.34	691.32	769.45	744.65	761.41	731.24	725.09	726.23	704.55	734.77	769.11	715.77	706.75	729.72	749.22	709.13	717.13	734.77	725.14	737.61	729.74	732.91	776.71	785.04	695.72	704.21	705.75	696.5	757.13	698.28	767.68	708.51	733.08	706.8	695.03	724.66	705.33	750.79	745.96	728.71	732.25	732.32	774.92	728.54	727.28	704.55	706.19	751.78
4.4104e+13	749.2	0	0	763.07	736.76	760.99	730.66	717.84	725.87	697.96	734.27	768.99	715.23	705.12	729.08	741.17	708.32	716.5	734.27	724.59	737.38	729.22	732.37	776.43	779.78	694.74	703.41	705.02	695	756.66	697.49	765.88	707.67	732.18	706.08	694.21	724.05	704.56	746.89	742.29	728.16	731.72	731.7	773.98	728.01	726.67	697.96	705.47	751.18
4.4162e+13	750.57	0	0	756.38	735.98	762.5	732.3	715.4	727.81	0	736.29	770.42	717.65	704.92	731.14	740.75	710.59	718.3	736.29	726.18	738.76	730.7	733.9	776.03	773.93	697.43	705.68	707.09	693.08	757.95	699.81	763.8	709.99	732.39	708.14	696.64	725.77	706.75	743.08	738.83	729.74	733.78	733.72	772.7	729.53	728.4	0	707.52	751.1
4.422e+13	750.1	710.04	0	775.49	755.71	761.93	731.72	734.85	726.45	708.55	735.4	769.53	716.29	706.24	730.39	760.58	709.8	717.68	735.4	725.63	737.45	730.19	733.37	775.37	787.92	696.49	704.89	706.38	694.77	757.52	699	766.42	709.19	732.18	707.44	695.76	725.17	705.98	752.37	747.27	729.19	732.91	732.97	773.31	729.01	727.79	708.55	706.82	750.66
4.4278e+13	749.62	697.68	691.25	768.06	742.77	761.33	731.15	723.39	726.22	703.47	734.68	769.1	715.7	706.56	729.6	747.3	709	717.05	734.68	725.08	737.66	729.68	732.84	776.84	784	695.56	704.09	705.66	696.47	757.07	698.18	767.51	708.37	733.05	706.73	694.92	724.57	705.21	750.06	745.29	728.64	732.15	732.2	774.94	728.48	727.19	703.47	706.1	751.83
4.4336e+13	749.13	0	0	761.99	735.54	760.94	730.57	716.67	725.75	695.82	734.2	768.97	715.09	704.65	728.98	739.92	708.19	716.41	734.2	724.53	737.25	729.17	732.3	776.21	778.8	694.57	703.28	704.94	694.22	756.59	697.39	765.38	707.53	731.87	706.01	694.11	723.96	704.43	746.13	741.56	728.09	731.63	731.62	773.62	727.96	726.58	695.82	705.38	750.91
4.4395e+13	750.5	732.48	0	763.54	793.34	762.42	732.21	766.58	727.52	699.36	736.15	770.28	717.39	704.12	731.02	798.86	710.45	718.22	736.15	726.11	738.43	730.65	733.83	775.55	775.21	697.27	705.56	707.01	691.58	757.89	699.72	763.17	709.86	731.88	708.07	696.52	725.69	706.63	743.16	738.78	729.66	733.65	733.6	772.11	729.47	728.31	699.36	707.44	750.61
4.4453e+13	750.03	707.3	690.37	774.04	752.17	761.82	731.64	731.77	726.36	707.66	735.24	769.4	716.13	706.65	730.24	756.94	709.66	717.59	735.24	725.57	737.47	730.14	733.3	775.83	787.67	696.33	704.76	706.3	695.57	757.46	698.9	767.19	709.05	732.6	707.37	695.65	725.08	705.86	752.41	747.38	729.12	732.75	732.82	774.01	728.95	727.7	707.66	706.73	751.1
4.4511e+13	749.55	693.96	691	766.73	741.07	761.26	731.06	721.84	726.19	702.32	734.6	769.1	715.62	706.29	729.49	745.57	708.86	716.96	734.6	725.02	737.66	729.63	732.76	776.87	782.95	695.39	703.96	705.58	696.32	757	698.08	767.22	708.22	732.94	706.66	694.81	724.48	705.09	749.3	744.57	728.57	732.06	732.09	774.84	728.42	727.09	702.32	706.01	751.78
4.4569e+13	749.06	0	0	760.95	734.39	760.9	730.49	715.55	725.6	693.44	734.11	768.93	714.94	704.13	728.89	738.76	708.05	716.33	734.11	724.46	737.09	729.12	732.22	775.94	777.84	694.39	703.15	704.85	693.35	756.53	697.28	764.86	707.39	731.53	705.94	694	723.87	704.31	745.37	740.84	728.01	731.54	731.52	773.23	727.89	726.48	693.44	705.29	750.62
4.4627e+13	750.43	724.1	0	773.6	776.66	762.34	732.12	752.31	727.21	706.94	736	770.13	717.11	704.13	730.9	782.24	710.32	718.13	736	726.05	738.1	730.59	733.76	775.12	781.13	697.11	705.43	706.93	691.57	757.83	699.61	763.14	709.72	731.5	708	696.4	725.6	706.51	746.51	741.66	729.59	733.5	733.48	771.74	729.41	728.21	706.94	707.35	750.2
4.4685e+13	749.96	704.91	690.86	772.5	749.28	761.71	731.55	729.22	726.32	706.67	735.1	769.31	716.01	706.85	730.1	753.97	709.53	717.5	735.1	725.5	737.54	730.09	733.22	776.24	787	696.17	704.63	706.21	696.09	757.4	698.79	767.63	708.91	732.9	707.3	695.53	724.99	705.74	752.07	747.11	729.04	732.6	732.68	774.52	728.89	727.61	706.67	706.64	751.46
4.4743e+13	749.48	690.02	690.58	765.47	739.53	761.2	730.98	720.42	726.14	701.08	734.52	769.1	715.53	705.96	729.38	744	708.73	716.87	734.52	724.95	737.63	729.58	732.69	776.82	781.9	695.23	703.82	705.49	696.06	756.93	697.97	766.85	708.08	732.76	706.59	694.7	724.39	704.97	748.52	743.84	728.49	731.98	731.99	774.65	728.36	727	701.08	705.92	751.67
4.4801e+13	748.99	0	0	759.96	733.31	760.85	730.4	714.47	725.43	691.09	734.02	768.88	714.77	703.56	728.79	737.66	707.91	716.24	734.02	724.4	736.9	729.06	732.15	775.64	776.91	694.22	703.02	704.77	692.37	756.46	697.18	764.33	707.25	731.18	705.86	693.89	723.78	704.19	744.64	740.13	727.94	731.45	731.43	772.81	727.83	726.38	691.09	705.2	750.29
4.4859e+13	750.36	717.74	0	776.72	766.66	762.24	732.03	744.11	726.92	709.12	735.84	769.96	716.83	704.82	730.77	771.9	710.19	718.04	735.84	725.98	737.8	730.54	733.68	774.93	785.49	696.94	705.3	706.84	692.5	757.77	699.51	764.09	709.58	731.49	707.93	696.28	725.5	706.39	749.89	744.77	729.51	733.34	733.35	771.94	729.35	728.12	709.12	707.26	750.09
4.4918e+13	749.89	702.67	691.2	770.98	746.83	761.6	731.46	727.04	726.31	705.63	734.97	769.24	715.92	706.89	729.95	751.46	709.39	717.42	734.97	725.43	737.63	730.03	733.15	776.57	786.11	696.01	704.5	706.13	696.4	757.33	698.68	767.8	708.77	733.09	707.22	695.41	724.9	705.62	751.53	746.63	728.96	732.46	732.54	774.85	728.83	727.51	705.63	706.55	751.72
4.4976e+13	749.41	0	689.99	764.28	738.12	761.15	730.89	719.11	726.06	699.65	734.44	769.1	715.42	705.58	729.28	742.55	708.59	716.78	734.44	724.88	737.56	729.52	732.61	776.7	780.87	695.06	703.69	705.4	695.69	756.86	697.87	766.42	707.93	732.52	706.51	694.59	724.3	704.84	747.73	743.09	728.41	731.89	731.9	774.39	728.3	726.9	699.65	705.83	751.49
4.5034e+13	748.92	0	0	759.01	732.28	760.79	730.31	713.43	725.24	0	733.92	768.81	714.59	702.95	728.68	736.62	707.77	716.15	733.92	724.33	736.69	729.01	732.07	775.31	776.01	694.05	702.88	704.68	691.23	756.4	697.08	763.79	707.1	730.8	705.79	693.78	723.69	704.06	743.91	739.43	727.86	731.35	731.33	772.36	727.77	726.29	0	705.11	749.95
4.5092e+13	750.29	713.38	0	776.68	760.32	762.14	731.94	738.79	726.68	709.22	735.66	769.79	716.57	705.64	730.62	765.34	710.05	717.95	735.66	725.91	737.6	730.48	733.6	775.08	787.47	696.77	705.16	706.75	693.71	757.71	699.4	765.38	709.44	731.81	707.85	696.16	725.41	706.26	751.74	746.58	729.44	733.17	733.21	772.6	729.29	728.02	709.22	707.17	750.32
4.515e+13	749.82	700.36	691.34	769.52	744.7	761.51	731.37	725.13	726.31	704.58	734.86	769.21	715.84	706.79	729.82	749.28	709.25	717.33	734.86	725.37	737.69	729.97	733.07	776.8	785.12	695.84	704.36	706.04	696.53	757.26	698.57	767.77	708.62	733.15	707.15	695.3	724.81	705.49	750.86	746.02	728.89	732.34	732.41	775.01	728.76	727.41	704.58	706.46	751.86
4.5208e+13	749.33	0	0	763.14	736.81	761.1	730.8	717.87	725.95	697.98	734.37	769.09	715.3	705.16	729.18	741.22	708.44	716.69	734.37	724.81	737.46	729.46	732.53	776.52	779.86	694.87	703.56	705.31	695.03	756.79	697.76	765.96	707.79	732.25	706.43	694.47	724.21	704.72	746.95	742.35	728.34	731.81	731.8	774.07	728.23	726.8	697.98	705.74	751.26
4.5266e+13	750.69	0	0	756.45	736.03	762.6	732.43	715.44	727.88	0	736.38	770.51	717.72	704.95	731.23	740.8	710.7	718.49	736.38	726.39	738.83	730.93	734.06	776.12	774	697.54	705.82	707.37	693.11	758.08	700.07	763.88	710.1	732.45	708.47	696.9	725.92	706.9	743.13	738.88	729.91	733.87	733.81	772.78	729.74	728.53	0	707.78	751.17
4.5324e+13	750.22	710.05	0	775.57	755.76	762.03	731.86	734.89	726.52	708.58	735.49	769.63	716.36	706.28	730.48	760.64	709.91	717.86	735.49	725.84	737.53	730.42	733.53	775.46	788	696.6	705.03	706.66	694.81	757.64	699.28	766.5	709.3	732.25	707.77	696.03	725.32	706.14	752.44	747.33	729.36	732.99	733.06	773.39	729.22	727.92	708.58	707.08	750.73
4.5382e+13	749.75	697.69	691.28	768.12	742.81	761.43	731.28	723.42	726.29	703.49	734.77	769.2	715.77	706.6	729.69	747.35	709.11	717.23	734.77	725.3	737.73	729.91	732.99	776.93	784.08	695.67	704.23	705.94	696.5	757.19	698.45	767.58	708.47	733.12	707.07	695.18	724.72	705.36	750.12	745.35	728.81	732.24	732.29	775.02	728.7	727.32	703.49	706.37	751.9
4.544e+13	749.26	0	0	762.05	735.58	761.05	730.71	716.7	725.82	695.86	734.28	769.06	715.16	704.69	729.08	739.97	708.3	716.6	734.28	724.74	737.32	729.4	732.46	776.29	778.87	694.68	703.42	705.22	694.26	756.72	697.65	765.46	707.64	731.93	706.35	694.36	724.11	704.59	746.19	741.62	728.26	731.72	731.71	773.7	728.17	726.71	695.86	705.64	750.99
4.5499e+13	750.62	732.51	0	763.6	793.39	762.52	732.34	766.63	727.58	699.4	736.23	770.38	717.45	704.16	731.11	798.92	710.56	718.39	736.23	726.32	738.5	730.87	733.98	775.64	775.28	697.37	705.69	707.27	691.62	758.01	699.96	763.23	709.96	731.94	708.39	696.78	725.83	706.78	743.21	738.83	729.83	733.73	733.69	772.19	729.68	728.43	699.4	707.69	750.68
4.5557e+13	750.15	707.31	690.4	774.11	752.22	761.91	731.76	731.8	726.42	707.69	735.33	769.49	716.19	706.69	730.33	756.99	709.77	717.77	735.33	725.77	737.54	730.36	733.45	775.91	787.74	696.43	704.89	706.57	695.61	757.58	699.16	767.26	709.15	732.66	707.69	695.91	725.23	706.01	752.47	747.44	729.28	732.83	732.91	774.09	729.15	727.82	707.69	706.99	751.17
4.5615e+13	749.67	693.97	691.03	766.79	741.12	761.36	731.19	721.87	726.25	702.34	734.68	769.2	715.68	706.32	729.58	745.61	708.97	717.14	734.68	725.22	737.73	729.85	732.91	776.96	783.02	695.49	704.09	705.85	696.35	757.12	698.34	767.29	708.32	733	706.98	695.06	724.62	705.24	749.35	744.63	728.73	732.14	732.18	774.92	728.63	727.22	702.34	706.27	751.86
4.5673e+13	749.18	0	0	761.01	734.43	761	730.62	715.58	725.67	693.48	734.2	769.03	715	704.16	728.97	738.8	708.16	716.51	734.2	724.67	737.16	729.34	732.38	776.02	777.92	694.49	703.28	705.13	693.39	756.65	697.54	764.93	707.49	731.59	706.27	694.24	724.02	704.46	745.43	740.89	728.18	731.63	731.61	773.31	728.1	726.61	693.48	705.55	750.69
4.5731e+13	750.55	724.11	0	773.67	776.71	762.43	732.24	752.35	727.27	706.98	736.08	770.22	717.17	704.16	730.98	782.29	710.42	718.3	736.08	726.25	738.16	730.81	733.9	775.2	781.2	697.2	705.55	707.18	691.61	757.95	699.85	763.21	709.81	731.55	708.31	696.66	725.73	706.65	746.57	741.71	729.75	733.57	733.56	771.81	729.61	728.33	706.98	707.59	750.27
4.5789e+13	750.08	704.92	690.89	772.56	749.32	761.8	731.67	729.25	726.38	706.69	735.18	769.4	716.07	706.89	730.17	754.01	709.63	717.68	735.18	725.7	737.61	730.3	733.37	776.32	787.07	696.26	704.75	706.47	696.12	757.51	699.05	767.7	709	732.96	707.61	695.78	725.13	705.88	752.13	747.17	729.2	732.67	732.76	774.6	729.09	727.73	706.69	706.89	751.53
4.5847e+13	749.6	690.03	690.61	765.53	739.57	761.3	731.1	720.45	726.2	701.1	734.6	769.19	715.59	705.99	729.46	744.04	708.82	717.05	734.6	725.15	737.7	729.79	732.83	776.9	781.97	695.32	703.95	705.75	696.09	757.04	698.22	766.92	708.17	732.81	706.9	694.93	724.53	705.11	748.57	743.89	728.65	732.05	732.07	774.73	728.56	727.12	701.1	706.17	751.73
4.5905e+13	749.11	0	0	760.02	733.35	760.94	730.52	714.5	725.49	691.11	734.1	768.97	714.83	703.6	728.87	737.7	708.01	716.41	734.1	724.6	736.97	729.28	732.3	775.72	776.98	694.31	703.14	705.03	692.4	756.58	697.42	764.4	707.34	731.23	706.18	694.12	723.92	704.33	744.69	740.17	728.1	731.53	731.51	772.88	728.03	726.5	691.11	705.45	750.36
4.5963e+13	750.48	717.75	0	776.78	766.7	762.34	732.15	744.14	726.98	709.14	735.91	770.05	716.88	704.85	730.84	771.94	710.28	718.21	735.91	726.18	737.86	730.75	733.82	775.01	785.56	697.03	705.41	707.09	692.53	757.88	699.74	764.16	709.67	731.54	708.23	696.53	725.64	706.52	749.94	744.82	729.67	733.41	733.42	772.01	729.54	728.23	709.14	707.5	750.15
4.6022e+13	750.01	702.68	691.23	771.04	746.86	761.7	731.58	727.06	726.37	705.65	735.04	769.33	715.97	706.92	730.03	751.5	709.49	717.58	735.04	725.63	737.69	730.24	733.29	776.65	786.18	696.09	704.61	706.38	696.43	757.44	698.93	767.87	708.85	733.14	707.52	695.65	725.03	705.75	751.58	746.68	729.12	732.53	732.62	774.93	729.02	727.62	705.65	706.79	751.78
4.608e+13	749.52	0	690.01	764.33	738.15	761.24	731.01	719.13	726.11	699.67	734.52	769.19	715.48	705.61	729.35	742.59	708.68	716.95	734.52	725.08	737.62	729.73	732.75	776.78	780.94	695.14	703.81	705.66	695.71	756.97	698.1	766.49	708.02	732.58	706.81	694.81	724.43	704.98	747.78	743.14	728.57	731.96	731.97	774.46	728.49	727.02	699.67	706.07	751.55
4.6138e+13	749.03	0	0	759.06	732.32	760.88	730.43	713.45	725.3	0	733.99	768.9	714.64	702.98	728.76	736.65	707.86	716.32	733.99	724.53	736.75	729.22	732.21	775.39	776.08	694.13	703	704.93	691.26	756.51	697.31	763.85	707.19	730.85	706.09	694	723.82	704.19	743.96	739.47	728.02	731.42	731.41	772.44	727.96	726.4	0	705.35	750.01
4.6196e+13	750.4	713.39	0	776.74	760.35	762.23	732.06	738.82	726.73	709.24	735.73	769.88	716.62	705.66	730.7	765.38	710.14	718.11	735.73	726.1	737.66	730.68	733.74	775.16	787.54	696.85	705.27	706.99	693.74	757.82	699.63	765.45	709.52	731.85	708.14	696.39	725.54	706.39	751.79	746.63	729.59	733.23	733.28	772.67	729.47	728.13	709.24	707.4	750.38
4.6254e+13	749.93	700.36	691.36	769.57	744.73	761.6	731.49	725.15	726.36	704.59	734.93	769.3	715.89	706.82	729.89	749.31	709.34	717.49	734.93	725.55	737.75	730.18	733.2	776.88	785.19	695.92	704.47	706.28	696.55	757.37	698.8	767.83	708.7	733.2	707.44	695.52	724.94	705.62	750.9	746.07	729.04	732.41	732.48	775.08	728.95	727.52	704.59	706.69	751.92
4.6312e+13	749.44	0	0	763.19	736.84	761.18	730.91	717.89	726	697.99	734.43	769.17	715.35	705.18	729.25	741.25	708.53	716.86	734.43	725	737.51	729.67	732.67	776.6	779.93	694.96	703.67	705.56	695.06	756.89	697.99	766.02	707.87	732.29	706.73	694.69	724.33	704.84	747	742.39	728.49	731.88	731.87	774.14	728.42	726.91	697.99	705.97	751.32
4.637e+13	750.8	0	0	756.49	736.06	762.68	732.54	715.46	727.93	0	736.44	770.6	717.76	704.98	731.3	740.84	710.78	718.64	736.44	726.57	738.88	731.12	734.19	776.19	774.06	697.61	705.93	707.59	693.13	758.18	700.28	763.94	710.17	732.5	708.75	697.1	726.04	707.02	743.17	738.92	730.05	733.94	733.88	772.84	729.92	728.63	0	708	751.23
4.6428e+13	750.33	710.05	0	775.62	755.79	762.12	731.96	734.91	726.56	708.59	735.55	769.71	716.4	706.31	730.54	760.67	709.99	718.02	735.55	726.03	737.58	730.62	733.66	775.53	788.06	696.67	705.13	706.89	694.83	757.75	699.51	766.56	709.37	732.29	708.05	696.26	725.44	706.25	752.49	747.38	729.5	733.06	733.12	773.46	729.4	728.03	708.59	707.3	750.79
4.6486e+13	749.85	697.69	691.29	768.17	742.84	761.52	731.39	723.44	726.34	703.5	734.83	769.28	715.81	706.62	729.76	747.38	709.19	717.39	734.83	725.48	737.79	730.11	733.12	777	784.14	695.74	704.33	706.18	696.51	757.29	698.68	767.65	708.55	733.16	707.35	695.39	724.84	705.48	750.16	745.39	728.95	732.3	732.36	775.09	728.88	727.42	703.5	706.59	751.96
4.6545e+13	749.37	0	0	762.1	735.61	761.13	730.82	716.72	725.87	695.87	734.35	769.15	715.2	704.71	729.14	740	708.38	716.76	734.35	724.93	737.37	729.6	732.59	776.36	778.94	694.76	703.52	705.46	694.27	756.82	697.87	765.51	707.71	731.97	706.64	694.56	724.23	704.71	746.23	741.66	728.4	731.78	731.77	773.77	728.35	726.81	695.87	705.87	751.04
4.6603e+13	750.72	732.5	0	763.66	793.43	762.6	732.44	766.65	727.62	699.4	736.29	770.46	717.49	704.17	731.17	798.95	710.63	718.54	736.29	726.49	738.55	731.06	734.11	775.7	775.34	697.44	705.79	707.5	691.63	758.11	700.16	763.29	710.03	731.97	708.66	696.98	725.94	706.89	743.25	738.86	729.97	733.79	733.75	772.25	729.85	728.53	699.4	707.9	750.73
4.6661e+13	750.25	707.3	690.41	774.16	752.25	762	731.87	731.82	726.47	707.69	735.39	769.57	716.23	706.71	730.39	757.02	709.85	717.92	735.39	725.95	737.59	730.55	733.57	775.98	787.8	696.5	704.99	706.79	695.62	757.68	699.39	767.32	709.22	732.7	707.96	696.12	725.34	706.12	752.52	747.48	729.42	732.88	732.97	774.15	729.33	727.92	707.69	707.2	751.22
4.6719e+13	749.78	693.96	691.03	766.84	741.14	761.44	731.3	721.89	726.3	702.34	734.74	769.27	715.72	706.34	729.64	745.64	709.04	717.29	734.74	725.4	737.78	730.04	733.04	777.03	783.09	695.56	704.19	706.08	696.36	757.22	698.55	767.35	708.39	733.04	707.26	695.26	724.74	705.35	749.39	744.66	728.87	732.2	732.24	774.99	728.8	727.32	702.34	706.49	751.91
4.6777e+13	749.29	0	0	761.06	734.46	761.08	730.72	715.6	725.71	693.48	734.25	769.11	715.04	704.18	729.03	738.83	708.23	716.66	734.25	724.85	737.2	729.53	732.5	776.09	777.97	694.56	703.38	705.35	693.39	756.75	697.75	764.99	707.56	731.63	706.54	694.44	724.13	704.57	745.47	740.92	728.32	731.68	731.67	773.37	728.28	726.7	693.48	705.76	750.74
4.6835e+13	750.65	724.1	0	773.72	776.74	762.51	732.34	752.36	727.31	706.97	736.13	770.3	717.2	704.17	731.04	782.33	710.49	718.45	736.13	726.42	738.2	730.99	734.02	775.26	781.26	697.26	705.64	707.39	691.61	758.04	700.05	763.26	709.88	731.59	708.57	696.85	725.84	706.75	746.6	741.75	729.88	733.63	733.62	771.87	729.78	728.42	706.97	707.79	750.31
4.6893e+13	750.18	704.91	690.89	772.61	749.34	761.88	731.77	729.26	726.42	706.69	735.23	769.47	716.1	706.9	730.23	754.04	709.7	717.82	735.23	725.87	737.65	730.48	733.49	776.39	787.13	696.32	704.84	706.69	696.13	757.61	699.26	767.75	709.07	732.99	707.87	695.98	725.24	705.98	752.17	747.2	729.33	732.73	732.82	774.67	729.25	727.82	706.69	707.09	751.58
4.6951e+13	749.7	690.02	690.61	765.58	739.6	761.37	731.2	720.46	726.24	701.1	734.65	769.27	715.62	706	729.52	744.06	708.89	717.19	734.65	725.32	737.74	729.98	732.95	776.97	782.03	695.38	704.04	705.97	696.09	757.14	698.43	766.98	708.24	732.85	707.17	695.13	724.64	705.21	748.6	743.92	728.78	732.11	732.13	774.79	728.73	727.21	701.1	706.38	751.78
4.7009e+13	749.21	0	0	760.06	733.37	761.02	730.62	714.51	725.53	691.11	734.15	769.05	714.86	703.6	728.92	737.72	708.08	716.56	734.15	724.77	737.01	729.47	732.42	775.78	777.04	694.37	703.23	705.25	692.41	756.67	697.62	764.45	707.4	731.26	706.45	694.31	724.03	704.43	744.72	740.21	728.23	731.58	731.57	772.94	728.2	726.6	691.11	705.66	750.41
4.7068e+13	750.57	717.73	0	776.83	766.72	762.41	732.25	744.15	727.01	709.13	735.96	770.13	716.91	704.86	730.9	771.97	710.34	718.35	735.96	726.34	737.9	730.92	733.94	775.07	785.62	697.08	705.5	707.29	692.53	757.98	699.93	764.21	709.73	731.57	708.48	696.72	725.74	706.62	749.98	744.86	729.8	733.46	733.48	772.07	729.7	728.32	709.13	707.69	750.19
4.7126e+13	750.1	702.66	691.22	771.08	746.89	761.77	731.68	727.07	726.4	705.64	735.1	769.41	716	706.93	730.08	751.52	709.55	717.72	735.1	725.79	737.73	730.42	733.4	776.72	786.24	696.14	704.7	706.59	696.43	757.53	699.13	767.92	708.91	733.17	707.78	695.84	725.14	705.85	751.61	746.71	729.25	732.58	732.67	774.99	729.18	727.71	705.64	706.99	751.83
4.7184e+13	749.62	0	690	764.37	738.18	761.31	731.1	719.14	726.15	699.66	734.57	769.26	715.51	705.61	729.41	742.61	708.74	717.09	734.57	725.24	737.67	729.91	732.87	776.84	780.99	695.19	703.89	705.87	695.71	757.06	698.3	766.54	708.08	732.61	707.07	695	724.54	705.07	747.81	743.17	728.7	732.01	732.03	774.52	728.65	727.11	699.66	706.27	751.6
4.7242e+13	749.13	0	0	759.1	732.34	760.96	730.52	713.46	725.33	0	734.04	768.98	714.67	702.98	728.81	736.67	707.93	716.46	734.04	724.69	736.79	729.4	732.33	775.45	776.13	694.18	703.09	705.14	691.25	756.6	697.5	763.9	707.24	730.88	706.35	694.18	723.93	704.29	743.99	739.5	728.15	731.47	731.46	772.49	728.13	726.49	0	705.55	750.05
4.73e+13	750.49	713.37	0	776.78	760.38	762.3	732.15	738.83	726.76	709.22	735.78	769.95	716.65	705.66	730.74	765.4	710.19	718.25	735.78	726.26	737.7	730.85	733.85	775.22	787.59	696.9	705.35	707.19	693.72	757.91	699.81	765.5	709.57	731.88	708.38	696.58	725.64	706.48	751.82	746.66	729.71	733.28	733.33	772.73	729.63	728.21	709.22	707.58	750.42
[truncated: 451 more columns]
