# Supplementary material for: Determining the current size and state of subvolcanic magma reservoirs
Source: Nat Commun. 2020 Nov 5;11:5477. doi: 10.1038/s41467-020-19084-2 (PMC7644707; doi:10.1038/s41467-020-19084-2)
Supplement: Supplementary file 5 — Supplementary Data 2 [file 41467_2020_19084_MOESM5_ESM.zip › Supplementary data/Tt15_st_MU_rad5_0.0126.txt]

5.8108e+10	0	0	0	0	0	0	0	0	0	0	0	0	0	0	0	0	0	0	0	0	0	0	0	0	0	0	0	0	0	0	0	0	0	0	0	0	0	0	0	0	0	0	0	0	0	0	0	0	0
1.1622e+11	0	0	0	0	0	0	0	0	0	0	0	0	0	0	0	0	0	0	0	0	0	0	0	0	0	0	0	0	0	0	0	0	0	0	0	0	0	0	0	0	0	0	0	0	0	0	0	0	0
1.7432e+11	0	0	0	0	0	0	0	0	0	0	0	0	0	0	0	0	0	0	0	0	0	0	0	0	0	0	0	0	0	0	0	0	0	0	0	0	0	0	0	0	0	0	0	0	0	0	0	0	0
2.3243e+11	0	0	0	0	0	0	0	0	0	0	0	0	0	0	0	0	0	0	0	0	0	0	0	0	0	0	0	0	0	0	0	0	0	0	0	0	0	0	0	0	0	0	0	0	0	0	0	0	0
2.9054e+11	0	0	0	0	0	0	0	0	0	0	0	0	0	0	0	0	0	0	0	0	0	0	0	0	0	0	0	0	0	0	0	0	0	0	0	0	0	0	0	0	0	0	0	0	0	0	0	0	0
3.4865e+11	0	0	0	0	0	0	0	0	0	0	0	0	0	0	0	0	0	0	0	0	0	0	0	0	0	0	0	0	0	0	0	0	0	0	0	0	0	0	0	0	0	0	0	0	0	0	0	0	0
4.0676e+11	0	0	0	0	0	0	0	0	0	0	0	0	0	0	0	0	0	0	0	0	0	0	0	0	0	0	0	0	0	0	0	0	0	0	0	0	0	0	0	0	0	0	0	0	0	0	0	0	0
4.6486e+11	0	0	0	0	0	0	0	0	0	0	0	0	0	0	0	0	0	0	0	0	0	0	0	0	0	0	0	0	0	0	0	0	0	0	0	0	0	0	0	0	0	0	0	0	0	0	0	0	0
5.2297e+11	0	0	0	0	0	0	0	0	0	0	0	0	0	0	0	0	0	0	0	0	0	0	0	0	0	0	0	0	0	0	0	0	0	0	0	0	0	0	0	0	0	0	0	0	0	0	0	0	0
5.8108e+11	0	0	0	0	0	0	0	0	0	0	0	0	0	0	0	0	0	0	0	0	0	0	0	0	0	0	0	0	0	0	0	0	0	0	0	0	0	0	0	0	0	0	0	0	0	0	0	0	0
6.3919e+11	0	0	0	0	0	0	0	0	0	0	0	0	0	0	0	0	0	0	0	0	0	0	0	0	0	0	0	0	0	0	0	0	0	0	0	0	0	0	0	0	0	0	0	0	0	0	0	0	0
6.973e+11	0	0	0	0	0	0	0	0	0	0	0	0	0	0	0	0	0	0	0	0	0	0	0	0	0	0	0	0	0	0	0	0	0	0	0	0	0	0	0	0	0	0	0	0	0	0	0	0	0
7.554e+11	0	0	0	0	0	0	0	0	0	0	0	0	0	0	0	0	0	0	0	0	0	0	0	0	0	0	0	0	0	0	0	0	0	0	0	0	0	0	0	0	0	0	0	0	0	0	0	0	0
8.1351e+11	0	0	0	0	0	0	0	0	0	0	0	0	0	0	0	0	0	0	0	0	0	0	0	0	0	0	0	0	0	0	0	0	0	0	0	0	0	0	0	0	0	0	0	0	0	0	0	0	0
8.7162e+11	0	0	0	0	0	0	0	0	0	0	0	0	0	0	0	0	0	0	0	0	0	0	0	0	0	0	0	0	0	0	0	0	0	0	0	0	0	0	0	0	0	0	0	0	0	0	0	0	0
9.2973e+11	0	0	0	0	0	0	0	0	0	0	0	0	0	0	0	0	0	0	0	0	0	0	0	0	0	0	0	0	0	0	0	0	0	0	0	0	0	0	0	0	0	0	0	0	0	0	0	0	0
9.8784e+11	0	0	0	0	0	0	0	0	0	0	0	0	0	0	0	0	0	0	0	0	0	0	0	0	0	0	0	0	0	0	0	0	0	0	0	0	0	0	0	0	0	0	0	0	0	0	0	0	0
1.0459e+12	0	0	0	0	0	0	0	0	0	0	0	0	0	0	0	0	0	0	0	0	0	0	0	0	0	0	0	0	0	0	0	0	0	0	0	0	0	0	0	0	0	0	0	0	0	0	0	0	0
1.1041e+12	0	0	0	0	0	0	0	0	0	0	0	0	0	0	0	0	0	0	0	0	0	0	0	0	0	0	0	0	0	0	0	0	0	0	0	0	0	0	0	0	0	0	0	0	0	0	0	0	0
1.1622e+12	0	0	0	0	0	0	0	0	0	0	0	0	0	0	0	0	0	0	0	0	0	0	0	0	0	0	0	0	0	0	0	0	0	0	0	0	0	0	0	0	0	0	0	0	0	0	0	0	0
1.2203e+12	0	0	0	0	0	0	0	0	0	0	0	0	0	0	0	0	0	0	0	0	0	0	0	0	0	0	0	0	0	0	0	0	0	0	0	0	0	0	0	0	0	0	0	0	0	0	0	0	0
1.2784e+12	0	0	0	0	0	0	0	0	0	0	0	0	0	0	0	0	0	0	0	0	0	0	0	0	0	0	0	0	0	0	0	0	0	0	0	0	0	0	0	0	0	0	0	0	0	0	0	0	0
1.3365e+12	0	0	0	0	0	0	0	0	0	0	0	0	0	0	0	0	0	0	0	0	0	0	0	0	0	0	0	0	0	0	0	0	0	0	0	0	0	0	0	0	0	0	0	0	0	0	0	0	0
1.3946e+12	0	0	0	0	0	0	0	0	0	0	0	0	0	0	0	0	0	0	0	0	0	0	0	0	0	0	0	0	0	0	0	0	0	0	0	0	0	0	0	0	0	0	0	0	0	0	0	0	0
1.4527e+12	0	0	0	0	0	0	0	0	0	0	0	0	0	0	0	0	0	0	0	0	0	0	0	0	0	0	0	0	0	0	0	0	0	0	0	0	0	0	0	0	0	0	0	0	0	0	0	0	0
1.5108e+12	0	0	0	0	0	0	0	0	0	0	0	0	0	0	0	0	0	0	0	0	0	0	0	0	0	0	0	0	0	0	0	0	0	0	0	0	0	0	0	0	0	0	0	0	0	0	0	0	0
1.5689e+12	0	0	0	0	0	0	0	0	0	0	0	0	0	0	0	0	0	0	0	0	0	0	0	0	0	0	0	0	0	0	0	0	0	0	0	0	0	0	0	0	0	0	0	0	0	0	0	0	0
1.627e+12	0	0	0	0	0	0	0	0	0	0	0	0	0	0	0	0	0	0	0	0	0	0	0	0	0	0	0	0	0	0	0	0	0	0	0	0	0	0	0	0	0	0	0	0	0	0	0	0	0
1.6851e+12	0	0	0	0	0	0	0	0	0	0	0	0	0	0	0	0	0	0	0	0	0	0	0	0	0	0	0	0	0	0	0	0	0	0	0	0	0	0	0	0	0	0	0	0	0	0	0	0	0
1.7432e+12	0	0	0	0	0	0	0	0	0	0	0	0	0	0	0	0	0	0	0	0	0	0	0	0	0	0	0	0	0	0	0	0	0	0	0	0	0	0	0	0	0	0	0	0	0	0	0	0	0
1.8013e+12	0	0	0	0	0	0	0	0	0	0	0	0	0	0	0	0	0	0	0	0	0	0	0	0	0	0	0	0	0	0	0	0	0	0	0	0	0	0	0	0	0	0	0	0	0	0	0	0	0
1.8595e+12	0	0	0	0	0	0	0	0	0	0	0	0	0	0	0	0	0	0	0	0	0	0	0	0	0	0	0	0	0	0	0	0	0	0	0	0	0	0	0	0	0	0	0	0	0	0	0	0	0
1.9176e+12	0	0	0	0	0	0	0	0	0	0	0	0	0	0	0	0	0	0	0	0	0	0	0	0	0	0	0	0	0	0	0	0	0	0	0	0	0	0	0	0	0	0	0	0	0	0	0	0	0
1.9757e+12	0	0	0	0	0	0	0	0	0	0	0	0	0	0	0	0	0	0	0	0	0	0	0	0	0	0	0	0	0	0	0	0	0	0	0	0	0	0	0	0	0	0	0	0	0	0	0	0	0
2.0338e+12	0	0	0	0	0	0	0	0	0	0	0	0	0	0	0	0	0	0	0	0	0	0	0	0	0	0	0	0	0	0	0	0	0	0	0	0	0	0	0	0	0	0	0	0	0	0	0	0	0
2.0919e+12	0	0	0	0	0	0	0	0	0	0	0	0	0	0	0	0	0	0	0	0	0	0	0	0	0	0	0	0	0	0	0	0	0	0	0	0	0	0	0	0	0	0	0	0	0	0	0	0	0
2.15e+12	0	0	0	0	0	0	0	0	0	0	0	0	0	0	0	0	0	0	0	0	0	0	0	0	0	0	0	0	0	0	0	0	0	0	0	0	0	0	0	0	0	0	0	0	0	0	0	0	0
2.2081e+12	0	0	0	0	0	0	0	0	0	0	0	0	0	0	0	0	0	0	0	0	0	0	0	0	0	0	0	0	0	0	0	0	0	0	0	0	0	0	0	0	0	0	0	0	0	0	0	0	0
2.2662e+12	0	0	0	0	0	0	0	0	0	0	0	0	0	0	0	0	0	0	0	0	0	0	0	0	0	0	0	0	0	0	0	0	0	0	0	0	0	0	0	0	0	0	0	0	0	0	0	0	0
2.3243e+12	0	0	0	0	0	0	0	0	0	0	0	0	0	0	0	0	0	0	0	0	0	0	0	0	0	0	0	0	0	0	0	0	0	0	0	0	0	0	0	0	0	0	0	0	0	0	0	0	0
2.3824e+12	0	0	0	0	0	0	0	0	0	0	0	0	0	0	0	0	0	0	0	0	0	0	0	0	0	0	0	0	0	0	0	0	0	0	0	0	0	0	0	0	0	0	0	0	0	0	0	0	0
2.4405e+12	0	0	0	0	0	0	0	0	0	0	0	0	0	0	0	0	0	0	0	0	0	0	0	0	0	0	0	0	0	0	0	0	0	0	0	0	0	0	0	0	0	0	0	0	0	0	0	0	0
2.4986e+12	0	0	0	0	0	0	0	0	0	0	0	0	0	0	0	0	0	0	0	0	0	0	0	0	0	0	0	0	0	0	0	0	0	0	0	0	0	0	0	0	0	0	0	0	0	0	0	0	0
2.5568e+12	0	0	0	0	0	0	0	0	0	0	0	0	0	0	0	0	0	0	0	0	0	0	0	0	0	0	0	0	0	0	0	0	0	0	0	0	0	0	0	0	0	0	0	0	0	0	0	0	0
2.6149e+12	0	0	0	0	0	0	0	0	0	0	0	0	0	0	0	0	0	0	0	0	0	0	0	0	0	0	0	0	0	0	0	0	0	0	0	0	0	0	0	0	0	0	0	0	0	0	0	0	0
2.673e+12	0	0	0	0	0	0	0	0	0	0	0	0	0	0	0	0	0	0	0	0	0	0	0	0	0	0	0	0	0	0	0	0	0	0	0	0	0	0	0	0	0	0	0	0	0	0	0	0	0
2.7311e+12	0	0	0	0	0	0	0	0	0	0	0	0	0	0	0	0	0	0	0	0	0	0	0	0	0	0	0	0	0	0	0	0	0	0	0	0	0	0	0	0	0	0	0	0	0	0	0	0	0
2.7892e+12	0	0	0	0	0	0	0	0	0	0	0	0	0	0	0	0	0	0	0	0	0	0	0	0	0	0	0	0	0	0	0	0	0	0	0	0	0	0	0	0	0	0	0	0	0	0	0	0	0
2.8473e+12	0	0	0	0	0	0	0	0	0	0	0	0	0	0	0	0	0	0	0	0	0	0	0	0	0	0	0	0	0	0	0	0	0	0	0	0	0	0	0	0	0	0	0	0	0	0	0	0	0
2.9054e+12	0	0	0	0	0	0	0	0	0	0	0	0	0	0	0	0	0	0	0	0	0	0	0	0	0	0	0	0	0	0	0	0	0	0	0	0	0	0	0	0	0	0	0	0	0	0	0	0	0
2.9635e+12	0	0	0	0	0	0	0	0	0	0	0	0	0	0	0	0	0	0	0	0	0	0	0	0	0	0	0	0	0	0	0	0	0	0	0	0	0	0	0	0	0	0	0	0	0	0	0	0	0
3.0216e+12	0	0	0	0	0	0	0	0	0	0	0	0	0	0	0	0	0	0	0	0	0	0	0	0	0	0	0	0	0	0	0	0	0	0	0	0	0	0	0	0	0	0	0	0	0	0	0	0	0
3.0797e+12	0	0	0	0	0	0	0	0	0	0	0	0	0	0	0	0	0	0	0	0	0	0	0	0	0	0	0	0	0	0	0	0	0	0	0	0	0	0	0	0	0	0	0	0	0	0	0	0	0
3.1378e+12	0	0	0	0	0	0	0	0	0	0	0	0	0	0	0	0	0	0	0	0	0	0	0	0	0	0	0	0	0	0	0	0	0	0	0	0	0	0	0	0	0	0	0	0	0	0	0	0	0
3.1959e+12	0	0	0	0	0	0	0	0	0	0	0	0	0	0	0	0	0	0	0	0	0	0	0	0	0	0	0	0	0	0	0	0	0	0	0	0	0	0	0	0	0	0	0	0	0	0	0	0	0
3.2541e+12	0	0	0	0	0	0	0	0	0	0	0	0	0	0	0	0	0	0	0	0	0	0	0	0	0	0	0	0	0	0	0	0	0	0	0	0	0	0	0	0	0	0	0	0	0	0	0	0	0
3.3122e+12	0	0	0	0	0	0	0	0	0	0	0	0	0	0	0	0	0	0	0	0	0	0	0	0	0	0	0	0	0	0	0	0	0	0	0	0	0	0	0	0	0	0	0	0	0	0	0	0	0
3.3703e+12	0	0	0	0	0	0	0	0	0	0	0	0	0	0	0	0	0	0	0	0	0	0	0	0	0	0	0	0	0	0	0	0	0	0	0	0	0	0	0	0	0	0	0	0	0	0	0	0	0
3.4284e+12	0	0	0	0	0	0	0	0	0	0	0	0	0	0	0	0	0	0	0	0	0	0	0	0	0	0	0	0	0	0	0	0	0	0	0	0	0	0	0	0	0	0	0	0	0	0	0	0	0
3.4865e+12	0	0	0	0	0	0	0	0	0	0	0	0	0	0	0	0	0	0	0	0	0	0	0	0	0	0	0	0	0	0	0	0	0	0	0	0	0	0	0	0	0	0	0	0	0	0	0	0	0
3.5446e+12	0	0	0	0	0	0	0	0	0	0	0	0	0	0	0	0	0	0	0	0	0	0	0	0	0	0	0	0	0	0	0	0	0	0	0	0	0	0	0	0	0	0	0	0	0	0	0	0	0
3.6027e+12	0	0	0	0	0	0	0	0	0	0	0	0	0	0	0	0	0	0	0	0	0	0	0	0	0	0	0	0	0	0	0	0	0	0	0	0	0	0	0	0	0	0	0	0	0	0	0	0	0
3.6608e+12	0	0	0	0	0	0	0	0	0	0	0	0	0	0	0	0	690.75	0	0	0	0	0	0	0	0	0	0	0	0	0	0	0	0	0	0	0	0	0	0	0	0	0	0	0	0	0	0	0	0
3.7189e+12	0	0	0	0	0	0	0	0	0	0	0	0	0	0	0	0	0	0	0	0	0	0	0	0	0	0	0	0	0	0	0	0	0	0	0	0	0	0	0	0	0	0	0	0	0	0	0	0	0
3.777e+12	0	0	0	0	0	0	0	0	0	0	0	0	0	0	0	0	0	0	0	0	0	0	0	0	0	0	0	0	0	0	0	0	0	0	0	0	0	0	0	0	0	0	0	0	0	0	0	0	0
3.8351e+12	0	0	0	0	0	0	0	0	0	0	0	0	0	0	0	0	694.71	0	0	0	0	0	0	0	0	0	0	0	0	0	0	0	0	0	0	0	0	0	0	0	0	0	0	0	0	0	0	0	0
3.8932e+12	0	0	0	0	0	0	0	0	0	0	0	0	0	0	0	0	695.24	0	0	0	0	0	0	0	0	0	0	0	0	0	0	0	0	0	0	0	0	0	0	0	0	0	0	0	0	0	0	0	0
3.9513e+12	0	0	0	0	0	0	0	0	0	0	0	0	0	0	0	0	691.9	0	0	0	0	0	0	0	0	0	0	0	0	0	0	0	0	0	0	0	0	0	0	0	0	0	0	0	0	0	0	0	0
4.0095e+12	0	0	0	0	0	0	0	0	0	0	0	0	0	0	0	0	697.62	0	0	0	0	0	0	0	0	0	0	0	0	0	0	0	0	0	0	0	0	0	0	0	0	0	0	691.85	0	0	0	0	0
4.0676e+12	0	0	0	0	0	0	0	0	0	0	0	0	0	0	0	0	700.26	0	0	0	0	0	0	0	0	0	0	0	0	0	0	0	0	0	0	0	0	0	0	0	0	0	0	694.04	0	0	0	0	0
4.1257e+12	0	0	0	0	0	0	0	0	0	0	0	0	0	0	0	0	697.49	0	0	0	0	0	0	0	0	0	0	0	0	0	0	0	0	0	0	0	0	0	0	0	0	0	0	693.16	0	0	0	0	0
4.1838e+12	0	0	0	0	0	0	0	0	0	0	0	0	0	0	0	0	699.84	0	0	0	0	0	0	0	0	0	0	0	0	0	0	0	0	0	0	0	0	0	0	0	0	0	0	696.59	0	0	0	0	0
4.2419e+12	0	0	0	0	0	0	0	0	0	0	0	0	0	0	0	0	705.24	0	0	0	0	0	0	0	0	0	0	0	0	0	0	0	0	0	0	0	0	0	0	0	0	0	0	698.81	0	0	0	0	0
4.3e+12	0	0	0	0	0	0	0	0	0	0	0	0	0	0	0	0	702.4	0	0	0	0	0	0	0	0	0	0	0	0	0	0	0	0	0	0	0	0	0	0	0	0	0	0	698.07	0	0	0	0	0
4.3581e+12	0	0	0	0	0	0	0	0	0	0	0	0	0	0	0	0	702.08	0	0	0	0	0	0	0	0	0	0	0	0	0	0	0	0	0	0	0	0	0	0	0	0	0	0	700.83	0	0	0	0	0
4.4162e+12	0	0	0	0	0	0	0	0	0	0	0	0	0	0	0	0	709.34	0	0	0	0	0	0	0	0	0	0	0	0	0	0	0	0	0	0	0	0	0	0	0	0	0	0	702.5	0	0	0	0	0
4.4743e+12	0	0	0	0	0	0	0	0	0	0	0	0	0	0	0	0	706.71	0	0	0	0	0	0	0	0	0	0	0	0	0	0	0	0	0	0	0	0	0	0	0	0	0	0	702.37	0	0	0	0	0
4.5324e+12	0	0	0	0	0	0	0	0	0	0	0	0	0	0	0	0	703.03	0	0	0	0	0	0	0	0	0	0	0	0	0	0	0	0	0	0	0	0	0	0	0	0	0	0	700.26	0	0	0	0	0
4.5905e+12	0	0	0	0	0	0	0	0	0	0	0	0	0	0	0	0	712.32	0	0	0	0	692.53	0	0	0	0	0	0	0	0	0	0	0	0	0	0	0	0	0	0	0	0	0	705.46	0	0	0	0	0
4.6486e+12	0	0	0	0	0	0	0	0	0	0	0	0	0	0	0	0	710.9	0	0	0	0	0	0	0	0	0	0	0	0	0	0	0	0	0	0	0	0	0	0	0	0	0	0	706.49	0	0	0	0	0
4.7068e+12	0	0	0	0	0	0	0	0	0	0	0	0	0	0	0	0	707.09	0	0	0	0	0	0	0	0	0	0	0	0	0	0	0	0	0	0	0	0	0	0	0	0	0	0	704.49	0	0	0	0	0
4.7649e+12	0	0	0	0	0	0	0	0	0	0	0	0	0	0	0	0	713.54	0	0	0	0	694.31	0	0	0	0	0	0	0	0	0	0	0	0	0	0	0	0	0	0	0	0	0	707.59	0	0	0	0	0
4.823e+12	0	0	0	0	0	0	0	0	0	0	0	0	0	0	0	0	714.93	0	0	0	0	691.09	0	0	0	0	0	0	0	0	0	0	0	0	0	0	0	0	0	0	0	0	0	710.27	0	0	0	0	0
4.8811e+12	0	0	0	0	0	0	0	0	0	0	0	0	0	0	0	0	711.08	0	0	0	0	0	0	0	0	0	0	0	0	0	0	0	0	0	0	0	0	0	0	0	0	0	0	708.52	0	0	0	0	0
4.9392e+12	0	0	0	0	691.92	0	0	0	0	0	0	0	0	0	0	0	711.93	0	0	0	0	691.77	0	0	0	0	0	0	0	0	691.29	0	0	0	0	0	0	0	0	0	0	0	0	709.66	0	0	0	0	0
4.9973e+12	0	0	0	0	691.08	0	0	0	0	0	0	0	0	0	0	0	718.77	0	0	0	0	695.48	0	0	0	0	0	0	0	0	690.45	0	0	0	0	0	0	0	0	0	0	0	0	713.61	0	0	0	0	0
5.0554e+12	0	0	0	0	690.53	0	0	0	0	0	0	0	0	0	0	0	715.01	0	0	0	0	0	0	0	0	0	0	0	0	0	690.33	0	0	0	0	0	0	0	0	0	0	0	0	712.36	0	0	0	0	0
5.1135e+12	0	0	0	0	690.02	0	0	0	0	0	0	0	0	0	0	0	711.03	0	0	0	0	0	0	0	0	0	0	0	0	0	0	0	0	0	0	0	0	0	0	0	0	0	0	709.74	0	0	0	0	0
5.1716e+12	0	0	0	0	695.38	0	0	0	0	0	0	0	0	0	0	0	722.23	0	0	0	0	698.97	0	0	0	0	0	0	0	0	693.82	0	0	0	0	0	0	0	0	0	0	0	0	716.44	0	0	0	0	0
5.2297e+12	0	0	0	0	694.69	0	0	0	0	0	0	0	0	0	0	0	718.87	0	0	0	0	692.35	0	0	0	0	0	0	0	0	693.93	0	0	0	0	0	0	0	0	0	0	0	0	716.08	0	0	0	0	0
5.2878e+12	0	0	0	0	694.23	0	0	0	0	0	0	0	0	0	0	0	714.71	0	0	0	0	0	0	0	0	0	0	0	0	0	692.71	0	0	0	0	0	0	0	0	0	0	0	0	713.49	0	0	0	0	0
5.3459e+12	0	0	0	0	699.51	0	0	0	0	0	0	0	0	0	0	0	724.86	0	0	0	0	701.67	0	0	0	0	0	0	0	0	697.1	0	0	0	0	0	0	0	0	0	0	0	0	718.43	0	0	0	0	0
5.404e+12	0	0	0	0	698.83	0	0	0	0	0	0	0	0	0	0	0	722.7	0	0	0	0	696.37	0	0	0	0	0	0	0	0	697.38	0	0	0	0	0	0	0	0	0	0	0	0	719.63	0	0	0	0	0
5.4622e+12	0	0	0	0	698.43	0	0	0	0	0	0	0	0	0	0	0	718.36	0	0	0	0	0	0	0	0	0	0	0	0	0	696.35	0	0	0	0	0	0	0	0	0	0	0	0	717.12	0	0	0	0	0
5.5203e+12	0	0	0	0	703.51	0	0	0	0	0	0	0	0	0	0	0	725.25	0	0	0	0	701.85	0	0	0	0	0	0	0	0	700.13	0	0	0	0	0	0	0	0	0	0	0	0	719.34	0	0	0	0	0
5.5784e+12	0	0	0	0	702.73	0	0	0	0	0	0	0	0	0	0	0	726.49	0	0	0	0	699.99	0	0	0	0	0	0	0	0	700.54	0	0	0	0	0	0	0	0	0	0	0	0	722.93	0	0	0	0	0
5.6365e+12	0	0	0	0	702.39	0	0	0	0	0	0	0	0	0	0	0	721.98	0	0	0	0	692.91	0	0	0	0	0	0	0	0	699.81	0	0	0	0	0	0	0	0	0	0	0	0	720.67	0	0	0	0	0
5.6946e+12	0	0	0	0	707.31	0	0	0	0	0	0	0	0	0	0	0	721.53	0	0	0	0	696.54	0	0	0	0	0	0	0	0	703.3	0	0	0	0	0	0	0	0	0	0	0	0	720.33	0	0	0	0	0
5.7527e+12	0	0	0	0	706.39	0	0	0	0	0	0	0	0	0	0	0	730.16	0	0	0	0	703.46	0	0	0	0	0	0	0	0	703.36	0	0	0	0	0	0	0	0	0	0	0	0	725.87	0	0	0	0	0
5.8108e+12	0	0	0	0	706.01	0	0	0	0	0	0	0	0	0	0	0	725.6	0	0	0	0	697.25	0	0	0	0	0	0	0	0	703.06	0	0	0	0	0	0	0	0	0	0	0	0	724.12	0	0	0	0	0
5.8689e+12	0	0	0	0	705.56	0	0	0	0	0	0	0	0	0	0	0	721.22	0	0	0	0	0	0	0	0	0	0	0	0	0	701.4	0	0	0	0	0	0	0	0	0	0	0	0	721.06	0	0	0	0	0
5.927e+12	0	0	0	0	709.85	0	0	0	0	0	0	0	0	0	0	0	733.48	0	0	0	0	706.85	0	0	0	0	0	0	0	0	705.8	0	0	0	0	0	0	0	0	0	0	0	0	728.22	0	0	0	0	0
5.9851e+12	0	0	0	0	709.44	0	0	0	0	0	0	0	0	0	0	0	729.23	0	0	0	0	700.82	0	0	0	0	0	0	0	0	706.12	0	0	0	0	0	0	0	0	0	0	0	0	727.48	0	0	0	0	0
6.0432e+12	0	0	0	0	709.11	0	0	0	0	0	0	0	0	0	0	0	724.59	0	0	0	0	693.42	0	0	0	0	0	0	0	0	704.64	0	0	0	0	0	0	0	0	0	0	0	0	724.41	0	0	0	0	0
6.1013e+12	0	0	0	0	713.25	0	0	0	0	0	0	0	0	0	0	0	735.86	0	0	0	0	709.16	0	0	0	0	0	0	0	0	707.96	0	0	0	0	0	0	0	0	0	0	0	0	729.54	0	0	0	0	0
6.1595e+12	0	0	0	0	712.73	0	0	0	0	0	0	0	0	0	0	0	732.87	0	0	0	0	703.88	0	0	0	0	0	0	0	0	708.92	0	0	0	0	0	0	0	0	0	0	0	0	730.72	0	0	0	0	0
6.2176e+12	0	0	0	0	712.5	0	0	0	0	0	0	0	0	0	0	0	727.97	0	0	0	0	697.74	0	0	0	0	0	0	0	0	707.72	0	0	0	0	0	0	0	0	0	0	0	0	727.72	0	0	0	0	0
6.2757e+12	0	0	0	0	716.58	0	0	0	0	0	0	0	0	0	0	0	735.33	0	0	0	0	710.91	0	0	0	0	0	0	0	0	710.15	0	0	0	0	0	0	0	0	0	0	0	0	729.36	0	0	0	0	0
6.3338e+12	0	0	0	0	715.84	0	0	0	0	0	0	0	0	0	0	0	736.51	0	0	0	0	707.5	0	0	0	0	0	0	0	0	711.43	0	0	0	0	0	0	0	0	0	0	0	0	733.78	0	0	0	0	0
6.3919e+12	0	0	0	0	715.69	0	0	0	0	0	0	0	0	0	0	0	731.37	0	0	0	0	701.27	0	0	0	0	0	0	0	0	710.65	0	0	0	0	0	0	0	0	0	0	0	0	730.98	0	0	0	0	0
6.45e+12	0	0	692.23	0	719.77	0	0	0	0	0	0	0	0	0	0	0	729.46	0	0	0	0	702.78	0	0	0	0	0	0	0	0	712.81	0	0	0	0	0	0	0	0	0	0	691.97	0	729.45	0	0	0	0	0
6.5081e+12	0	0	691.29	0	718.81	0	0	0	0	0	0	0	0	0	0	0	740.09	0	0	0	0	710.62	0	0	0	0	0	0	0	0	713.59	0	0	0	0	0	0	0	0	0	0	691.17	0	736.47	0	0	0	0	0
6.5662e+12	0	0	690.32	0	718.69	0	0	0	0	0	0	0	0	0	0	0	734.8	0	0	0	0	704.24	0	0	0	0	0	0	0	0	713.42	0	0	0	0	0	0	0	0	0	0	690.3	0	734.18	0	0	0	0	0
6.6243e+12	0	0	0	0	718.28	0	0	0	0	0	0	0	0	0	0	0	730.01	0	0	0	0	698.16	0	0	0	0	0	0	0	0	711.54	0	0	0	0	0	0	0	0	0	0	0	0	730.68	0	0	0	0	0
6.6824e+12	0	0	694.77	0	721.69	0	0	0	0	0	0	0	0	0	0	0	743.33	0	0	0	0	714.55	0	0	0	0	0	0	0	0	715.36	0	0	0	0	0	0	0	0	0	0	694.77	0	738.46	0	0	0	0	0
6.7405e+12	0	0	693.8	0	721.53	0	0	0	0	0	0	0	0	0	0	0	738.25	0	0	0	0	707.64	0	0	0	0	0	0	0	0	716	0	0	0	0	0	0	0	0	0	0	693.93	0	737.29	0	0	0	0	0
6.7986e+12	0	0	692.93	0	721.26	0	0	0	0	0	0	0	0	0	0	0	733.13	0	0	0	0	701.72	0	0	0	0	0	0	0	0	714.33	0	0	0	0	0	0	0	0	0	0	693.13	0	733.74	0	0	0	0	0
6.8567e+12	0	0	698.1	0	724.54	0	0	0	0	0	0	0	0	0	0	0	745.47	0	0	0	0	717.63	0	0	0	0	0	0	0	0	716.83	0	0	0	0	0	0	0	0	0	0	698.23	0	739.1	0	0	0	0	0
6.9149e+12	0	0	697.14	0	724.21	0	0	0	0	0	0	0	0	0	0	0	741.73	0	0	0	0	710.7	0	0	0	0	0	0	0	0	718.36	0	0	0	0	0	0	0	0	0	0	697.42	0	740.29	0	0	0	0	0
6.973e+12	0	0	696.28	0	724.08	0	0	0	0	0	0	0	0	0	0	0	736.28	0	0	0	0	704.58	0	0	0	0	0	0	0	0	717.02	0	0	0	0	0	0	0	0	0	0	696.61	0	736.77	0	0	0	0	0
7.0311e+12	0	0	701.22	0	727.38	0	0	0	0	0	0	0	0	0	0	0	743.78	0	0	0	0	718.43	0	0	0	0	0	0	0	0	718.43	0	0	0	0	0	0	0	0	0	0	701.49	0	737.77	0	0	0	0	0
7.0892e+12	0	0	700.28	0	726.74	0	0	0	0	0	0	0	0	0	0	0	745.24	0	0	0	0	714.08	0	0	0	0	0	0	0	0	720.46	0	0	0	0	0	0	0	0	0	0	700.68	0	743.1	0	0	0	0	0
7.1473e+12	0	0	699.42	0	726.76	0	0	0	0	0	0	0	0	0	0	0	739.47	0	0	0	0	707.54	0	0	0	0	0	0	0	0	719.6	0	0	0	0	0	0	0	0	0	0	699.89	0	739.78	0	0	0	0	0
7.2054e+12	0	0	704.19	0	730.16	0	0	0	0	0	0	0	0	0	0	0	735.92	0	0	0	0	708.04	0	0	0	0	0	0	0	0	720.77	0	0	0	0	0	0	0	0	0	0	704.57	0	737.22	0	0	0	0	0
7.2635e+12	0	0	703.29	690.75	729.17	0	0	0	0	0	0	0	0	0	0	0	748.71	0	0	0	0	717.5	0	0	0	0	0	0	0	0	722.19	0	0	0	0	0	0	0	0	0	0	703.8	0	745.56	0	0	0	0	0
7.3216e+12	0	0	702.4	0	729.3	0	0	0	0	0	0	0	0	0	0	0	742.73	0	0	0	0	710.39	0	0	0	0	0	0	0	0	722.05	0	0	0	0	0	0	0	0	0	0	703	0	742.78	0	0	0	0	0
7.3797e+12	0	0	701.64	0	728.86	0	0	0	0	0	0	0	0	0	0	0	737.55	0	0	0	0	704.69	0	0	0	0	0	0	0	0	719.96	0	0	0	0	0	0	0	0	0	0	702.27	0	738.89	0	0	0	0	0
7.4378e+12	0	0	706.15	691.37	731.58	0	0	0	0	0	0	0	0	0	0	0	751.88	0	0	0	0	720.95	0	0	0	0	0	0	0	0	723.47	0	0	0	0	0	0	0	0	0	0	706.76	0	747.26	0	0	0	0	0
7.4959e+12	0	0	705.24	691.03	731.69	0	0	0	0	0	0	0	0	0	0	0	746.07	0	0	0	0	713.33	0	0	0	0	0	0	0	0	724.33	0	0	0	0	0	0	0	0	0	0	705.96	0	745.74	0	0	0	0	0
7.554e+12	0	0	704.49	0	731.44	0	0	0	0	0	0	0	0	0	0	0	740.52	0	0	0	0	707.37	0	0	0	0	0	0	0	0	722.46	0	0	0	0	0	0	0	0	0	0	705.24	0	741.77	0	0	0	0	0
7.6122e+12	0	0	708.88	690.96	734.04	0	0	0	0	0	0	0	0	0	0	0	753.76	0	0	0	0	724.08	0	0	0	0	0	0	0	0	724.36	0	0	0	0	0	0	0	0	0	0	709.59	0	747.34	0	0	0	0	0
7.6703e+12	0	0	707.95	693.25	733.93	0	0	0	0	0	0	0	0	0	0	0	749.49	0	0	0	0	716.42	0	0	0	0	0	0	0	0	726.41	0	0	0	0	0	0	0	0	0	0	708.78	0	748.62	0	0	0	0	0
7.7284e+12	0	0	707.2	0	733.89	0	0	0	0	0	0	0	0	0	0	0	743.54	0	0	0	0	710.06	0	0	0	0	0	0	0	0	724.87	0	0	0	0	0	0	0	0	0	0	708.06	0	744.64	0	0	0	0	0
7.7865e+12	0	0	711.48	0	736.56	0	0	0	0	0	0	0	0	0	0	0	750.75	0	0	0	0	724.47	0	0	0	0	0	0	0	0	725.46	0	0	0	0	0	0	0	0	0	0	712.27	0	744.93	0	0	0	0	0
7.8446e+12	0	0	710.55	694.92	736.03	0	0	0	0	0	0	0	0	0	0	0	752.97	0	0	0	0	719.91	0	0	0	0	0	0	0	0	728.2	0	0	0	0	0	0	0	0	0	0	711.49	0	751.31	0	0	0	0	0
7.9027e+12	0	0	709.77	691.66	736.21	0	0	0	0	0	0	0	0	0	0	0	746.63	0	0	0	0	712.94	0	0	0	0	0	0	0	0	727.2	0	0	0	0	0	0	0	0	0	0	710.75	0	747.51	0	0	0	0	0
7.9608e+12	0	0	713.96	0	739.05	0	0	0	0	0	0	0	0	0	0	0	741.6	0	0	0	0	710.77	0	0	0	0	0	0	0	0	727.59	0	0	0	0	0	0	0	0	0	0	714.84	0	744.12	692.78	0	0	0	0
8.0189e+12	0	0	713.04	696.09	738.03	0	0	0	0	0	0	0	0	0	0	0	756.42	0	0	0	0	723.39	0	0	0	0	0	0	0	0	729.57	0	0	0	0	0	0	0	0	0	0	714.08	0	753.58	692.1	0	0	0	0
8.077e+12	0	0	712.23	694.43	738.38	0	0	0	0	0	0	0	0	0	0	0	749.79	0	0	0	0	715.77	0	0	0	0	0	0	0	0	729.41	0	0	0	0	0	0	0	0	0	0	713.32	0	750.36	691.42	0	0	0	0
8.1351e+12	0	0	711.56	0	737.88	0	0	0	0	0	0	0	0	0	0	0	744.23	0	0	0	0	709.96	0	0	0	0	0	0	0	0	727.1	0	0	0	0	0	0	0	0	0	0	712.67	0	746.09	690.7	0	0	0	0
8.1932e+12	0	0	715.45	696.27	740.04	0	0	0	0	0	0	0	0	0	0	0	759.49	0	0	0	0	726.98	0	0	0	0	0	0	0	0	730.4	0	0	0	0	0	0	0	0	0	0	716.57	0	754.95	695.49	0	0	0	0
8.2513e+12	0	0	714.58	696.54	740.4	0	0	0	0	0	0	0	0	0	0	0	753.04	0	0	0	0	718.71	0	0	0	0	0	0	0	0	731.48	0	0	0	0	0	0	0	0	0	0	715.78	0	753.18	694.78	0	0	0	0
8.3094e+12	0	0	713.93	691.52	740.14	0	0	0	0	0	0	0	0	0	0	0	747.06	0	0	0	0	712.51	0	0	0	0	0	0	0	0	729.38	0	0	0	0	0	0	0	0	0	0	715.14	0	748.8	694.09	0	0	0	0
8.3676e+12	0	0	717.77	695.28	742.16	0	0	0	0	0	0	0	0	0	0	0	760.96	0	0	0	0	730.27	0	0	0	0	0	0	0	0	730.77	0	0	0	0	0	0	0	0	0	0	718.96	0	754.34	698.7	0	0	0	0
8.4257e+12	0	0	716.85	698.31	742.27	0	0	0	0	0	0	0	0	0	0	0	756.38	0	0	0	0	721.78	0	0	0	0	0	0	0	0	733.33	0	0	0	0	0	0	0	0	0	0	718.15	0	755.91	698.04	0	0	0	0
8.4838e+12	0	0	716.19	694.71	742.28	0	0	0	0	0	0	0	0	0	0	0	749.96	0	0	0	0	715.06	0	0	0	0	0	0	0	0	731.6	0	0	0	0	0	0	0	0	0	0	717.49	0	751.52	697.37	0	0	0	0
8.5419e+12	0	691.83	719.99	693.24	744.42	0	0	692.46	0	0	0	0	0	0	0	0	756.18	0	0	0	0	729.59	0	0	0	0	0	0	0	0	731.48	0	0	0	0	0	0	0	0	0	0	721.24	0	750.87	701.77	0	0	0	0
8.6e+12	0	0	719.04	699.92	744	0	0	691.78	0	0	0	0	0	0	0	0	759.8	0	0	0	0	725.09	0	0	0	0	0	0	0	0	734.88	0	0	0	0	0	0	0	0	0	0	720.44	0	758.45	701.11	0	0	0	0
8.6581e+12	0	0	718.35	697.35	744.31	0	0	691.1	0	0	0	0	0	0	0	0	752.94	0	0	0	0	717.76	0	0	0	0	0	0	0	0	733.75	0	0	0	0	0	0	0	0	0	0	719.75	0	754.26	700.45	0	0	0	0
8.7162e+12	0	694.33	722.11	694.06	746.69	0	0	695.74	0	0	691.47	0	0	0	0	0	746.77	0	0	0	0	712.81	0	0	0	0	0	0	0	0	733.5	0	0	0	0	0	0	0	0	0	0	723.42	0	750.21	704.69	0	0	0	0
8.7743e+12	0	691.8	721.17	700.87	745.64	0	0	695.04	0	0	690.67	0	0	0	0	0	763.19	0	0	0	0	728.66	0	0	0	0	0	0	0	0	735.96	0	0	0	0	0	0	0	0	0	0	722.65	0	760.55	704.04	0	0	0	0
8.8324e+12	0	691.15	720.42	699.36	746.2	0	0	694.36	0	0	0	0	0	0	0	0	756.02	0	0	0	0	720.56	0	0	0	0	0	0	0	0	735.79	0	0	0	0	0	0	0	0	0	0	721.91	0	757	703.39	0	0	0	0
8.8905e+12	0	690.07	719.83	694.33	745.63	0	0	693.67	0	0	0	0	0	0	0	0	750.1	0	0	0	0	714.59	0	0	0	0	0	0	0	0	733.25	0	0	0	0	0	0	0	0	0	0	721.34	0	752.4	702.73	0	0	0	0
8.9486e+12	0	693.85	723.25	701.38	747.34	0	0	698.18	0	0	693.79	0	0	0	0	0	766.15	0	0	0	0	732.43	0	0	0	0	0	0	0	0	736.39	0	0	0	0	0	0	0	0	0	0	724.79	0	761.6	706.83	0	0	0	0
9.0067e+12	0	692.94	722.41	701.42	747.94	0	0	697.52	0	0	692.99	0	0	0	0	0	759.21	0	0	0	0	723.54	0	0	0	0	0	0	0	0	737.68	0	0	0	0	0	0	0	0	0	0	724	0	759.73	706.19	0	0	0	0
9.0649e+12	0	692.08	721.85	697.51	747.66	0	0	696.84	0	0	692.21	0	0	0	0	0	752.85	0	0	0	0	717.09	0	0	0	0	0	0	0	0	735.38	0	0	0	0	0	0	0	0	0	0	723.42	0	755.01	705.54	0	0	0	0
9.123e+12	0	696.19	725.26	700.79	749.22	0	0	701.16	0	0	696.76	0	0	0	0	0	767.07	0	0	0	0	735.85	0	0	0	0	0	0	0	0	736.27	0	0	0	0	0	0	0	0	0	0	726.84	0	760.3	709.5	0	0	0	690.89
9.1811e+12	0	694.74	724.33	703.15	749.52	0	0	700.5	0	0	695.98	0	0	0	0	0	762.52	0	0	0	0	726.63	0	0	0	0	0	0	0	0	739.36	0	0	0	0	0	0	0	0	0	0	726.02	0	762.38	708.87	0	0	0	690.15
9.2392e+12	0	693.96	723.77	699.81	749.59	0	0	699.83	0	0	695.21	0	0	0	0	0	755.67	0	0	0	0	719.59	0	0	0	0	0	0	0	0	737.45	0	0	0	0	0	0	0	0	0	0	725.42	0	757.64	708.23	0	0	0	0
9.2973e+12	0	698.29	727.19	699.06	751.3	0	0	704	0	0	699.57	0	0	0	0	0	760.28	0	0	0	0	733.73	0	0	0	0	0	0	0	0	736.71	0	0	0	0	0	0	0	0	0	0	728.82	0	755.93	712.05	0	0	0	693.99
9.3554e+12	0	696.52	726.21	704.77	750.94	0	0	703.35	0	0	698.83	0	0	0	0	0	765.92	0	0	0	0	729.94	0	0	0	0	0	0	0	0	740.71	0	0	0	0	0	0	0	0	0	0	727.99	0	764.81	711.43	0	0	0	693.25
9.4135e+12	0	695.76	725.61	702	751.38	0	0	702.69	0	0	698.06	0	0	0	0	0	758.59	0	0	0	0	722.2	0	0	0	0	0	0	0	0	739.45	0	0	0	0	0	0	0	0	0	0	727.35	0	760.29	710.8	0	0	0	692.5
9.4716e+12	0	700.34	729.05	700.19	753.38	0	0	706.71	0	0	702.27	0	0	0	0	0	751.83	0	0	0	0	715.61	0	0	0	0	0	0	0	0	738.68	692.54	0	0	0	0	0	0	0	0	0	730.71	0	755.72	714.49	0	0	0	696.98
9.5297e+12	0	698.24	728.06	705.94	752.28	0	0	706.06	0	0	701.53	0	0	0	0	0	769.27	0	0	0	0	733.56	0	0	0	0	0	0	0	0	741.52	691.63	0	0	0	0	0	0	0	0	0	729.91	0	766.71	713.88	0	0	0	696.23
9.5878e+12	0	697.52	727.37	703.98	753.02	0	0	705.42	0	0	700.78	0	0	0	0	0	761.62	0	0	0	0	724.95	0	0	0	0	0	0	0	0	741.36	690.76	0	0	0	0	0	0	0	0	0	729.2	0	762.94	713.26	0	0	0	695.5
9.6459e+12	0	696.39	726.85	699.91	752.39	0	0	704.77	0	0	700.03	0	0	0	0	0	755.38	0	0	0	0	718.79	0	0	0	0	0	0	0	0	738.63	0	0	0	0	0	0	0	0	0	0	728.68	0	758.03	712.63	0	0	0	694.74
9.704e+12	0	700.04	729.89	706.71	753.69	0	0	708.66	0	0	704.1	0	0	0	0	0	772.05	0	0	0	0	737.45	0	0	0	0	0	0	0	0	741.59	694.38	0	0	0	0	0	0	0	0	0	731.78	0	767.36	716.22	0	0	0	699.07
9.7622e+12	0	699.17	729.07	706.07	754.5	0	0	708.03	0	0	703.37	0	0	0	0	0	764.76	0	0	0	0	727.9	0	0	0	0	0	0	0	0	743.13	693.52	0	0	0	0	0	0	0	0	0	730.99	0	765.56	715.61	0	0	0	698.35
9.8203e+12	0	698.21	728.59	702.32	754.21	0	0	707.39	0	0	702.63	0	0	0	0	0	758.04	0	0	0	0	721.22	0	0	0	0	0	0	0	0	740.63	692.66	0	0	0	0	0	0	0	0	0	730.48	0	760.52	714.99	0	0	0	697.62
9.8784e+12	0	701.88	731.67	706.07	755.36	0	0	711.14	0	0	706.57	0	0	0	0	0	772.2	0	0	0	0	740.9	0	0	0	0	0	0	0	0	741.03	697.03	0	0	0	0	0	0	0	0	0	733.59	0	765.26	718.47	0	0	0	701.78
9.9365e+12	0	700.83	730.73	707.9	755.81	0	0	710.52	0	0	705.85	0	0	0	0	0	768.03	0	0	0	0	731.02	0	0	0	0	0	0	0	0	744.66	696.17	0	0	0	0	0	0	0	0	0	732.75	0	768.09	717.87	0	0	0	701.06
9.9946e+12	0	699.96	730.25	704.36	755.92	0	0	709.89	0	0	705.12	0	0	0	0	0	760.78	0	0	0	0	723.68	0	0	0	0	0	0	0	0	742.58	695.34	0	0	0	0	0	0	0	0	0	732.2	0	763.05	717.26	0	0	0	700.35
1.0053e+13	0	703.73	733.38	703.69	757.28	0	0	713.52	0	0	708.93	0	0	0	0	0	763.2	0	0	0	0	736.5	0	0	0	0	0	0	0	0	741.31	699.54	0	0	0	0	0	0	0	0	0	735.33	0	760.19	720.64	0	0	0	704.36
1.0111e+13	0	702.28	732.37	709.51	756.96	0	0	712.9	0	0	708.22	0	0	0	0	0	771.38	0	0	0	0	734.37	0	0	0	0	0	0	0	0	745.83	698.69	0	0	0	0	0	0	0	0	0	734.46	0	770.37	720.04	0	0	0	703.66
1.0169e+13	0	701.59	731.83	706.32	757.51	0	0	712.28	0	0	707.5	0	0	0	0	0	763.64	0	0	0	0	726.23	0	0	0	0	0	0	0	0	744.48	697.87	0	0	0	0	0	0	0	0	0	733.86	0	765.61	719.43	0	0	0	702.96
1.0227e+13	0	700.2	731.29	702	756.53	0	0	711.66	0	0	706.78	0	0	0	0	0	757.55	0	0	0	0	720.33	0	0	0	0	0	0	0	0	741.44	697	0	0	0	0	0	0	0	0	0	733.36	0	760.62	718.82	0	0	0	702.24
1.0285e+13	0	703.68	733.99	710.89	758.04	0	0	715.19	0	0	710.48	0	0	0	0	0	774.65	0	0	0	0	738.05	690.53	0	0	0	0	0	0	0	746.39	701.1	0	0	0	0	0	0	0	0	0	736.15	0	772.05	722.13	0	0	0	706.13
1.0343e+13	0	703.1	733.35	708.29	758.95	0	0	714.58	0	0	709.78	0	0	0	0	0	766.61	0	0	0	0	728.95	0	0	0	0	0	0	0	0	746.28	700.29	0	0	0	0	0	0	0	0	0	735.46	0	768.18	721.53	0	0	0	705.44
1.0401e+13	0	701.91	732.88	704.22	758.28	0	0	713.96	0	0	709.07	0	0	0	0	0	760.07	0	0	0	0	722.58	0	0	0	0	0	0	0	0	743.37	699.44	0	0	0	0	0	0	0	0	0	734.99	0	763.01	720.91	0	0	0	704.75
1.0459e+13	0	705.13	735.62	711.24	759.24	0	0	717.39	0	0	712.65	0	0	0	0	0	777.16	0	0	0	0	742.05	692.62	0	0	0	0	0	0	0	746.1	703.4	0	0	0	0	0	0	0	0	0	737.81	0	772.27	724.13	0	0	0	708.5
1.0518e+13	0	704.54	734.82	710.12	760.23	0	0	716.78	0	0	711.96	0	0	0	0	0	769.72	0	0	0	0	731.84	691.51	0	0	0	0	0	0	0	747.94	702.6	0	0	0	0	0	0	0	0	0	737.02	0	770.72	723.54	0	0	0	707.82
1.0576e+13	0	703.5	734.4	706.22	759.94	0	0	716.17	0	0	711.26	0	0	0	0	0	762.67	0	0	0	0	724.91	690.35	0	0	0	0	0	0	0	745.27	701.78	0	0	0	0	0	0	0	0	0	736.55	0	765.43	722.93	0	0	0	707.13
1.0634e+13	0	706.64	737.21	709.99	760.77	0	0	719.5	0	0	714.74	0	0	0	0	0	776.34	0	0	0	0	745.38	694.67	0	0	0	0	0	0	0	745.15	705.61	0	0	0	0	0	0	0	0	0	739.42	0	769.35	726.06	0	0	0	710.77
1.0692e+13	0	705.89	736.26	711.94	761.32	0	0	718.89	0	0	714.05	0	0	0	0	0	772.96	0	0	0	0	734.94	693.53	0	0	0	0	0	0	0	749.34	704.81	0	0	0	0	0	0	0	0	0	738.54	0	773.17	725.47	0	0	0	710.1
1.075e+13	0	705.05	735.85	708.18	761.49	0	0	718.29	0	0	713.36	0	0	0	0	0	765.36	0	0	0	0	727.3	692.39	0	0	0	0	0	0	0	747.13	704.01	0	0	0	0	0	0	0	0	0	738.05	0	767.9	724.87	0	0	0	709.42
1.0808e+13	0	708.31	738.75	707.15	762.57	0	0	721.52	0	0	716.74	0	0	0	0	0	765.18	0	0	0	0	737.56	696.64	0	0	0	0	0	0	0	745.4	707.72	0	0	0	0	0	0	0	0	0	740.96	0	763.94	727.92	0	0	0	712.94
1.0866e+13	0	707.08	737.69	713.73	762.25	0	0	720.93	0	0	716.06	0	0	0	0	0	776.27	0	0	0	0	738.36	695.57	0	0	0	0	0	0	0	750.34	706.93	0	0	0	0	0	0	0	0	0	740.06	0	775.32	727.34	0	0	0	712.28
1.0924e+13	0	706.55	737.23	710.2	762.92	0	0	720.33	0	0	715.38	0	0	0	0	0	768.18	0	0	0	0	729.83	694.41	0	0	0	0	0	0	0	748.94	706.14	0	0	0	0	0	0	0	0	0	739.49	0	770.39	726.75	0	0	0	711.61
1.0982e+13	0	705.13	736.72	706.01	761.88	0	0	719.72	0	0	714.69	0	0	0	0	0	761.85	0	0	0	0	723.77	693.24	0	0	0	0	0	0	0	745.72	705.34	0	0	0	0	0	0	0	0	0	739.03	0	765.18	726.14	0	0	0	710.94
1.1041e+13	0	708.26	739.14	715.1	763.12	0	0	722.88	0	0	718	0	0	0	0	0	779.44	0	0	0	0	742.16	697.44	0	0	0	0	0	0	0	750.66	708.96	0	0	0	0	0	0	0	0	0	741.56	0	776.76	729.14	0	0	0	714.37
1.1099e+13	0	707.92	738.55	712.15	764.18	0	0	722.29	0	0	717.32	0	0	0	0	0	771.13	0	0	0	0	732.54	696.35	0	0	0	0	0	0	0	750.65	708.19	0	0	0	0	0	0	0	0	0	740.89	0	772.9	728.55	0	0	0	713.72
1.1157e+13	0	706.7	738.12	707.97	763.48	0	0	721.69	0	0	716.64	0	0	0	0	0	764.31	0	0	0	0	725.97	695.25	0	0	0	0	0	0	0	747.56	707.4	0	0	0	0	0	0	0	0	0	740.46	0	767.51	727.95	0	0	0	713.05
1.1215e+13	0	709.48	740.6	715.38	764.14	0	0	724.77	0	0	719.86	0	0	0	0	0	781.63	0	0	0	0	746.27	699.29	0	0	0	0	0	0	0	750	710.92	0	0	0	0	0	0	0	0	0	743.05	0	776.5	730.87	0	0	0	716.39
1.1273e+13	0	709.19	739.83	714.11	765.27	0	0	724.18	0	0	719.19	0	0	0	0	0	774.21	0	0	0	0	735.43	698.2	0	0	0	0	0	0	0	752.2	710.15	0	0	0	0	0	0	0	0	0	742.25	0	775.37	730.3	0	0	0	715.73
1.1331e+13	0	708.17	739.46	709.93	764.99	0	0	723.58	0	0	718.52	0	0	0	0	0	766.87	0	0	0	0	728.25	697.09	0	0	0	0	0	0	0	749.38	709.37	0	0	0	0	0	0	0	0	0	741.83	0	769.86	729.7	0	0	0	715.08
1.1389e+13	0	710.86	742.05	713.51	765.56	0	0	726.58	0	0	721.65	0	0	0	0	0	779.62	0	0	0	0	749.38	701.04	0	0	0	0	0	0	0	748.72	712.79	0	0	0	0	0	0	0	0	0	744.5	0	772.73	732.55	0	0	0	718.32
1.1447e+13	0	710.33	741.08	716	766.15	0	0	726	0	0	720.99	0	0	0	0	0	777.42	0	0	0	0	738.59	700	0	0	0	0	0	0	0	753.49	712.03	0	0	0	0	0	0	0	0	0	743.6	0	777.71	731.98	0	0	0	717.68
1.1505e+13	0	709.6	740.73	711.85	766.39	0	0	725.41	0	0	720.32	0	0	0	0	0	769.52	0	0	0	0	730.65	698.9	0	0	0	0	0	0	0	751.17	711.27	0	0	0	0	0	0	0	0	0	743.15	0	772.26	731.39	0	0	0	717.03
1.1563e+13	0	712.43	743.45	710	767.26	0	0	728.34	0	0	723.38	0	0	690.93	0	0	766.58	0	0	0	0	737	702.73	0	0	0	0	0	0	0	749.07	714.6	0	0	0	0	0	0	0	0	0	745.89	0	767.35	734.17	0	0	0	720.19
1.1622e+13	0	711.3	742.35	717.52	766.88	0	0	727.76	0	0	722.72	0	0	690.21	0	0	780.69	0	0	0	0	742.08	701.69	0	0	0	0	0	0	0	754.32	713.85	0	0	0	0	0	0	0	0	0	744.94	0	779.69	733.61	0	0	0	719.55
1.168e+13	0	710.92	741.94	713.63	767.66	0	0	727.17	0	0	722.07	0	0	0	0	0	772.3	0	0	0	0	733.15	700.63	0	0	0	0	0	0	0	752.9	713.09	0	0	0	0	0	0	0	0	0	744.41	0	774.68	733.02	0	0	0	718.9
1.1738e+13	0	709.44	741.46	709.34	766.58	0	0	726.58	0	0	721.4	0	0	0	0	0	765.73	0	0	0	0	726.91	699.58	0	0	0	0	0	0	0	749.54	712.34	0	0	0	0	0	0	0	0	0	743.98	0	769.28	732.43	0	0	0	718.26
1.1796e+13	0	712.19	743.65	718.56	767.56	0	0	729.45	0	0	724.39	0	0	693.02	0	0	783.72	0	0	0	0	745.96	703.35	0	0	0	0	0	0	0	754.39	715.59	0	0	0	0	0	0	0	0	0	746.3	0	780.84	735.18	0	0	0	721.35
1.1854e+13	0	712.06	743.1	715.38	768.76	0	0	728.87	0	0	723.74	0	0	692.33	0	0	775.21	0	0	0	0	735.8	702.29	0	0	0	0	0	0	0	754.54	714.85	0	0	0	0	0	0	0	0	0	745.63	0	777.11	734.6	0	0	0	720.71
1.1912e+13	0	710.81	742.71	711.07	768.06	0	0	728.28	0	0	723.08	0	0	691.65	0	0	768.14	0	0	0	0	729.01	701.23	0	0	0	0	0	0	0	751.31	714.1	0	0	0	0	0	0	0	0	0	745.25	0	771.53	734	0	0	0	720.07
1.197e+13	0	713.17	744.98	718.47	768.45	0	0	731.09	0	0	726.01	0	0	695.79	0	0	785.46	0	0	0	0	750.12	704.92	0	0	0	0	0	0	0	753.38	717.27	0	0	0	0	0	0	0	0	0	747.65	0	780.03	736.69	0	0	0	723.08
1.2028e+13	0	713.08	744.21	717.23	769.67	0	0	730.51	0	0	725.36	0	0	695.1	0	0	778.26	0	0	0	0	738.65	703.9	0	0	0	0	0	0	0	756	716.54	0	0	0	0	0	0	0	0	0	746.83	0	779.5	736.12	0	0	0	722.45
1.2086e+13	0	712.1	743.9	712.89	769.44	0	0	729.93	0	0	724.71	0	0	694.37	0	0	770.65	0	0	0	0	731.2	702.85	0	0	0	0	0	0	0	753.07	715.8	0	0	0	0	0	0	0	0	0	746.46	0	773.83	735.53	0	0	0	721.82
1.2145e+13	0	714.39	746.31	715.92	769.8	0	0	732.67	0	0	727.57	0	0	698.37	0	0	782.03	0	0	0	0	752.69	706.44	0	0	0	0	0	0	0	751.85	718.9	0	0	0	0	0	0	0	0	0	748.96	0	775.44	738.16	0	0	0	724.76
1.2203e+13	0	714.01	745.31	719.13	770.38	0	0	732.1	0	0	726.93	0	0	697.7	0	0	781.44	0	0	0	0	741.81	705.43	0	0	0	0	0	0	0	757.17	718.17	0	0	0	0	0	0	0	0	0	748.03	0	781.72	737.6	0	0	0	724.13
1.2261e+13	0	713.37	745.03	714.83	770.71	0	0	731.52	0	0	726.28	0	0	697.03	0	0	773.27	0	0	0	0	733.54	704.4	0	0	0	0	0	0	0	754.79	717.44	0	0	0	0	0	0	0	0	0	747.62	0	776.16	737.01	0	0	0	723.5
1.2319e+13	0	715.87	747.59	712.36	771.42	0	0	734.2	0	0	729.08	0	0	700.87	0	692.4	767.79	0	0	0	0	734.94	707.9	0	0	0	0	0	0	0	752.38	720.46	0	0	0	0	0	0	0	0	0	750.22	0	770.54	739.58	0	0	0	726.37
1.2377e+13	0	714.82	746.44	720.9	770.94	0	0	733.63	0	0	728.44	0	0	700.22	0	691.57	784.63	0	0	0	0	745.37	706.92	0	0	0	0	0	0	0	757.83	719.74	0	0	0	0	0	0	0	0	0	749.23	0	783.54	739.03	0	0	0	725.75
1.2435e+13	0	714.61	746.09	716.84	771.83	0	0	733.06	0	0	727.8	0	0	699.55	0	690.77	776.02	0	0	0	0	736.06	705.88	0	0	0	0	0	0	0	756.45	719.02	0	0	0	0	0	0	0	0	0	748.73	0	778.53	738.44	0	0	0	725.13
1.2493e+13	0	713.13	745.62	712.44	770.75	0	0	732.47	0	0	727.15	0	0	698.87	0	0	769.23	0	0	0	0	729.67	704.87	0	0	0	0	0	0	0	752.95	718.29	0	0	0	0	0	0	0	0	0	748.32	0	772.96	737.86	0	0	0	724.5
1.2551e+13	0	715.61	747.62	722.11	771.48	0	0	735.11	0	0	729.9	0	0	702.6	0	694.01	787.49	0	0	0	0	749.42	708.34	0	0	0	0	0	0	0	757.65	721.26	0	0	0	0	0	0	0	0	0	750.46	0	784.38	740.41	0	0	0	727.32
1.2609e+13	0	715.72	747.09	718.84	772.79	0	0	734.54	0	0	729.27	0	0	701.95	0	693.21	778.9	0	0	0	0	738.78	707.34	0	0	0	0	0	0	0	758	720.54	0	0	0	0	0	0	0	0	0	749.8	0	780.89	739.83	0	0	0	726.7
1.2668e+13	0	714.52	746.75	714.33	772.11	0	0	733.96	0	0	728.62	0	0	701.29	0	692.41	771.61	0	0	0	0	731.81	706.32	0	0	0	0	0	0	0	754.66	719.82	0	0	0	0	0	0	0	0	0	749.45	0	775.16	739.24	0	0	0	726.07
1.2726e+13	0	716.55	748.84	721.85	772.29	0	0	736.55	0	0	731.31	0	0	704.89	0	696.35	788.69	0	0	0	0	753.78	709.72	0	0	0	0	0	0	0	756.28	722.72	0	0	0	0	0	0	0	0	0	751.69	0	782.99	741.75	0	0	0	728.83
1.2784e+13	0	716.7	748.06	720.8	773.56	0	0	735.98	0	0	730.69	0	0	704.25	0	695.56	781.92	0	0	0	0	741.74	708.74	0	0	0	0	0	0	0	759.38	722.02	0	0	0	0	0	0	0	0	0	750.86	0	783.2	741.18	0	0	0	728.21
1.2842e+13	0	715.8	747.8	716.19	773.39	0	0	735.4	0	0	730.04	0	0	703.6	0	694.78	774.08	0	0	0	0	734.05	707.75	0	0	0	0	0	0	0	756.36	721.3	0	0	0	0	0	0	0	0	0	750.52	0	777.41	740.59	0	0	0	727.6
1.29e+13	0	717.8	750.06	718.49	773.6	0	0	737.94	0	0	732.68	0	0	707.09	0	698.57	783.63	0	0	0	0	755.58	711.08	0	0	0	0	0	0	0	754.59	724.14	0	0	0	0	0	0	0	0	0	752.89	0	777.63	743.04	0	0	0	730.29
1.2958e+13	0	717.53	749.04	722.67	774.12	0	0	737.37	0	0	732.06	0	0	706.45	0	697.8	785.06	0	0	0	0	745	710.11	0	0	0	0	0	0	0	760.44	723.44	0	0	0	0	0	0	0	0	0	751.92	0	785.31	742.49	0	0	0	729.68
1.3016e+13	0	717.01	748.8	718.05	774.54	0	0	736.8	0	0	731.42	0	0	705.81	0	697.03	776.67	0	0	0	0	736.42	709.11	0	0	0	0	0	0	0	758.02	722.73	0	0	0	0	0	0	0	0	0	751.55	0	779.7	741.9	0	0	0	729.07
1.3074e+13	0	719.23	751.24	714.96	775.15	0	0	739.28	0	0	734.01	0	0	709.19	0	700.7	769.29	0	0	0	0	732.79	712.37	690.97	0	0	0	0	0	0	755.38	725.51	0	0	0	0	0	690.19	0	0	0	754.03	0	773.64	744.3	0	0	0	731.71
1.3132e+13	0	718.2	750.05	724.1	774.54	0	0	738.72	0	0	733.39	0	0	708.57	0	699.94	788.18	0	0	0	0	748.65	711.45	690.21	0	0	0	0	0	0	760.94	724.81	0	0	0	0	0	0	0	0	0	753.01	0	786.94	743.75	0	0	0	731.1
1.3191e+13	0	718.11	749.73	719.74	775.55	0	0	738.15	0	0	732.76	0	0	707.94	0	699.19	779.4	0	0	0	0	738.91	710.46	0	0	0	0	0	0	0	759.63	724.11	0	0	0	0	0	0	0	0	0	752.53	0	782.01	743.17	0	0	0	730.49
1.3249e+13	0	716.59	749.3	715.18	774.47	0	0	737.58	0	0	732.12	0	0	707.31	0	698.41	772.42	0	0	0	0	732.32	709.48	0	0	0	0	0	0	0	756.02	723.4	0	0	0	0	0	0	0	0	0	752.14	0	776.3	742.59	0	0	0	729.87
1.3307e+13	0	718.75	751.13	724.87	774.97	0	0	740.03	0	0	734.68	0	0	710.59	0	701.99	790.82	0	0	0	0	752.74	712.72	692.64	0	0	0	0	0	0	760.5	726.15	0	0	0	0	0	690.73	0	0	0	754.14	0	787.45	744.98	0	0	0	732.47
1.3365e+13	0	719.02	750.62	721.48	776.38	0	0	739.47	0	0	734.05	0	0	709.97	0	701.25	782.26	0	0	0	0	741.56	711.75	691.88	0	0	0	0	0	0	761.13	725.45	0	0	0	0	0	0	0	0	0	753.48	0	784.31	744.4	0	0	0	731.87
1.3423e+13	0	717.78	750.31	716.82	775.74	0	0	738.89	0	0	733.41	0	0	709.35	0	700.49	774.76	0	0	0	0	734.36	710.79	691.07	0	0	0	0	0	0	757.69	724.75	0	0	0	0	0	0	0	0	0	753.15	0	778.46	743.82	0	0	0	731.25
1.3481e+13	0	719.47	752.27	724.03	775.73	0	0	741.3	0	0	735.92	0	0	712.54	0	703.96	791.39	0	0	0	0	757.09	713.96	695.02	0	0	0	0	0	0	758.8	727.44	0	0	0	0	0	692.24	0	0	0	755.27	0	785.45	746.17	0	0	0	733.8
1.3539e+13	0	719.77	751.48	723.27	777.01	0	0	740.74	0	0	735.31	0	0	711.93	0	703.23	785.26	0	0	0	0	744.47	713	694.23	0	0	0	0	0	0	762.43	726.75	0	0	0	0	0	691.21	0	0	0	754.42	0	786.54	745.6	0	0	0	733.2
1.3597e+13	0	718.9	751.26	718.53	776.91	0	0	740.17	0	0	734.67	0	0	711.31	0	702.48	777.22	0	0	0	0	736.51	712.03	693.47	0	0	0	0	0	0	759.34	726.05	0	0	0	0	0	690.2	0	0	0	754.11	0	780.66	745.01	0	0	0	732.59
1.3655e+13	0	720.58	753.41	719.78	777.02	0	0	742.53	0	0	737.14	0	0	714.41	0	705.85	784.5	0	0	0	0	757.33	715.16	697.28	0	0	0	0	0	0	757.07	728.69	0	0	0	0	0	693.82	0	0	0	756.37	0	779.42	747.32	0	0	0	735.09
1.3713e+13	0	720.36	752.34	725.02	777.44	0	0	741.97	0	0	736.53	0	0	713.81	0	705.13	788.36	0	0	0	0	747.72	714.22	696.53	0	0	0	0	0	0	763.38	728.01	0	0	0	0	0	692.7	0	0	0	755.38	0	788.53	746.77	0	0	0	734.49
1.3772e+13	0	719.94	752.15	720.31	777.95	0	0	741.41	0	0	735.9	0	0	713.2	0	704.39	779.79	0	0	0	0	738.81	713.24	695.76	0	0	0	0	0	0	760.96	727.31	0	0	0	0	0	691.66	0	0	0	755.03	0	782.9	746.18	0	0	0	733.89
1.383e+13	0	721.91	754.5	716.89	778.49	0	0	743.73	0	0	738.32	0	0	716.21	0	707.66	771.49	0	0	0	0	731.5	716.29	699.44	0	0	0	0	0	0	758.12	729.91	0	0	0	0	0	695.39	0	0	0	757.43	0	776.63	748.44	0	0	0	736.34
1.3888e+13	0	720.84	753.26	726.55	777.73	0	0	743.17	0	0	737.71	0	0	715.62	0	706.95	791.38	0	0	0	0	751.42	715.38	698.7	0	0	0	0	0	0	763.69	729.23	0	0	0	0	0	694.31	0	0	0	756.38	0	789.96	747.9	0	0	0	735.74
1.3946e+13	0	720.9	752.98	722.16	778.84	0	0	742.61	0	0	737.09	0	0	715.02	0	706.23	782.49	0	0	0	0	741.29	714.42	697.95	0	0	0	0	0	0	762.51	728.54	0	0	0	0	0	693.14	0	0	0	755.9	0	785.16	747.32	0	0	0	735.15
1.4004e+13	0	719.4	752.57	717.51	777.79	0	0	742.03	0	0	736.45	0	0	714.41	0	705.5	775.33	0	0	0	0	734.54	713.47	697.2	0	0	0	0	0	0	758.79	727.85	0	0	0	0	0	692.08	0	0	0	755.53	0	779.34	746.73	0	0	0	734.54
1.4062e+13	0	721.31	754.26	727.38	778.07	0	0	744.33	0	0	738.85	0	0	717.36	0	708.7	793.77	0	0	0	0	755.66	716.5	700.78	0	0	0	0	0	0	762.96	730.41	0	0	0	0	0	695.75	0	0	0	757.41	0	790.1	748.99	0	0	0	736.96
1.412e+13	0	721.75	753.76	724.06	779.55	0	0	743.78	0	0	738.24	0	0	716.76	0	707.99	785.33	0	0	0	0	744	715.55	700.05	0	0	0	0	0	0	763.94	729.73	0	0	0	0	0	694.77	0	0	0	756.74	0	787.4	748.42	0	0	0	736.37
1.4178e+13	0	720.55	753.48	719.27	778.96	0	0	743.2	0	0	737.61	0	0	716.17	0	707.28	777.65	0	0	0	0	736.61	714.62	699.31	0	0	0	0	0	0	760.41	729.04	0	0	0	0	0	693.57	0	0	0	756.45	0	781.45	747.83	0	0	0	735.76
1.4236e+13	0	722.02	755.32	726.27	778.81	691.28	0	745.46	0	0	739.97	0	0	719.04	0	710.39	793.56	0	0	0	0	760.1	717.6	702.78	0	0	0	0	0	0	760.94	731.56	0	0	0	0	0	697.11	0	0	0	758.46	0	787.43	750.06	0	0	0	738.14
1.4295e+13	0	722.47	754.51	726	780.05	690.36	0	744.91	0	0	739.36	0	0	718.45	0	709.69	788.3	0	0	0	0	747	716.65	702.06	0	0	0	0	0	0	765.15	730.88	0	0	0	0	0	696.09	0	0	0	757.58	0	789.53	749.5	0	0	0	737.55
1.4353e+13	0	721.67	754.34	721.1	780.03	0	0	744.34	0	0	738.73	0	0	717.86	0	708.98	780.08	0	0	0	0	738.81	715.71	701.34	0	0	0	0	0	0	762.01	730.2	0	0	0	0	0	695.11	0	0	0	757.31	0	783.61	748.91	0	0	0	736.95
1.4411e+13	0	723.17	756.39	721.27	780.07	693.05	0	746.56	0	0	741.05	0	0	720.65	0	712.01	784.7	0	0	0	0	758.07	718.65	704.69	0	0	0	0	0	0	759.3	732.67	0	0	0	0	0	698.53	0	0	0	759.48	0	780.91	751.09	0	0	0	739.29
1.4469e+13	0	723.03	755.28	727.83	780.36	692.13	0	746.01	0	0	740.45	0	0	720.07	0	711.32	791.34	0	0	0	0	750.38	717.74	703.98	0	0	0	0	0	0	765.97	732	0	0	0	0	0	697.44	0	0	0	758.45	0	791.39	750.54	0	0	0	738.7
1.4527e+13	0	722.71	755.13	722.93	780.98	691.23	0	745.45	0	0	739.82	0	0	719.48	0	710.63	782.62	0	0	0	0	741.16	716.79	703.27	0	0	0	0	0	0	763.58	731.32	0	0	0	0	0	696.42	0	0	0	758.12	0	785.8	749.95	0	0	0	738.1
1.4585e+13	0	720.97	754.57	718.28	779.57	690.31	0	744.88	0	0	739.2	0	0	718.9	0	709.93	775.78	0	0	0	0	734.79	715.89	702.56	0	0	0	0	0	0	759.71	730.63	0	0	0	0	0	695.43	0	0	0	757.67	0	780.06	749.38	0	0	0	737.5
1.4643e+13	0	723.43	756.11	729.32	780.54	693.89	0	747.08	0	0	741.5	0	0	721.64	0	712.9	794.25	0	0	0	0	754.22	718.8	705.83	0	0	0	0	0	0	766.1	733.09	0	0	0	0	0	698.86	0	0	0	759.37	0	792.59	751.56	0	0	0	739.81
1.4701e+13	0	723.64	755.86	724.79	781.76	692.95	0	746.52	0	0	740.89	0	0	721.06	0	712.21	785.3	0	0	0	0	743.68	717.85	705.13	0	0	0	0	0	0	765.09	732.41	0	0	0	0	0	697.76	0	0	0	758.89	0	788	750.97	0	0	0	739.22
1.4759e+13	0	722.14	755.47	719.98	780.75	692.04	0	745.95	0	0	740.26	0	0	720.47	0	711.52	777.98	0	0	0	0	736.76	716.94	704.43	0	0	0	0	0	0	761.29	731.73	0	0	0	0	0	696.73	0	0	0	758.55	0	782.08	750.39	0	0	0	738.63
1.4818e+13	0	723.82	757.05	729.99	780.83	695.59	0	748.12	0	0	742.53	0	0	723.15	0	714.41	796.33	0	0	0	0	758.61	719.82	707.61	0	0	0	690.19	0	0	765.09	734.14	0	0	0	0	0	700.11	0	0	0	760.33	0	792.33	752.54	0	0	0	740.9
1.4876e+13	0	724.43	756.54	726.71	782.36	694.7	0	747.57	0	0	741.92	0	0	722.57	0	713.74	788.12	0	0	0	0	746.43	718.89	706.92	0	0	0	0	0	0	766.46	733.47	0	0	0	0	0	699.15	0	0	0	759.64	0	790.17	751.97	0	0	0	740.31
1.4934e+13	0	723.26	756.3	721.74	781.84	693.77	0	747	0	0	741.29	0	0	722	0	713.05	780.27	0	0	0	0	738.83	717.98	706.23	0	0	0	0	0	0	762.88	732.79	0	0	0	0	0	698.07	0	0	0	759.37	0	784.16	751.38	0	0	0	739.72
1.4992e+13	0	724.49	758.05	728.28	781.57	697.21	0	749.13	0	0	743.52	0	0	724.61	0	715.88	795.22	0	0	0	0	763.02	720.82	709.32	0	0	0	692.19	0	0	762.79	735.16	0	0	0	0	0	701.34	0	0	0	761.31	0	788.99	753.49	0	0	0	741.95
1.505e+13	0	725.07	757.21	728.48	782.75	696.31	0	748.58	0	0	742.92	0	0	724.04	0	715.21	791.05	0	0	0	0	749.48	719.91	708.64	0	0	0	691.31	0	0	767.6	734.5	0	0	0	0	0	700.36	0	0	0	760.4	0	792.21	752.94	0	0	0	741.37
1.5108e+13	0	724.31	757.07	723.36	782.82	695.43	0	748.01	0	0	742.3	0	0	723.47	0	714.53	782.68	0	0	0	0	741.01	718.98	707.96	0	0	0	690.49	0	0	764.45	733.83	0	0	0	0	0	699.4	0	0	0	760.14	0	786.27	752.34	0	0	0	740.78
1.5166e+13	0	725.6	759.05	722.23	782.82	698.78	0	750.12	0	0	744.49	0	0	726.02	0	717.29	784.33	0	0	0	0	757.42	721.79	710.96	0	0	0	694.14	0	0	761.37	736.16	0	0	0	0	0	702.6	0	0	0	762.25	0	782.22	754.42	0	0	0	742.98
1.5224e+13	0	725.46	757.9	730.04	782.95	697.9	0	749.57	0	0	743.9	0	0	725.46	0	716.63	794.04	0	0	0	0	752.87	720.9	710.29	0	0	0	693.29	0	0	768.3	735.51	0	0	0	0	0	701.58	0	0	0	761.19	0	793.93	753.88	0	0	0	742.39
1.5282e+13	0	725.21	757.78	724.97	783.68	697.01	0	749.01	0	0	743.28	0	0	724.89	0	715.96	785.21	0	0	0	0	743.3	719.97	709.62	0	0	0	692.48	0	0	765.99	734.84	0	0	0	0	0	700.59	0	0	0	760.87	0	788.42	753.29	0	0	0	741.81
1.5341e+13	0	723.44	757.24	720.22	782.3	696.12	0	748.44	0	0	742.66	0	0	724.32	0	715.29	778.22	0	0	0	0	736.78	719.1	708.94	0	0	0	691.59	0	0	762.03	734.16	0	0	0	0	0	699.63	0	0	0	760.44	0	782.59	752.72	0	0	0	741.21
1.5399e+13	0	725.65	758.67	731.28	783.06	699.41	0	750.53	0	0	744.85	0	0	726.83	0	718	796.81	0	0	0	0	756.74	721.87	711.88	0	0	0	695.21	0	0	768.24	736.48	0	0	0	0	0	702.81	0	0	0	762.04	0	794.91	754.79	0	0	0	743.39
1.5457e+13	0	725.98	758.43	726.65	784.37	698.55	0	749.97	0	0	744.24	0	0	726.26	0	717.34	787.87	0	0	0	0	745.78	720.94	711.22	0	0	0	694.38	0	0	767.44	735.82	0	0	0	0	0	701.8	0	0	0	761.56	0	790.58	754.21	0	0	0	742.81
1.5515e+13	0	724.46	758.07	721.74	783.4	697.68	0	749.4	0	0	743.61	0	0	725.69	0	716.68	780.4	0	0	0	0	738.66	720.05	710.55	0	0	0	693.52	0	0	763.58	735.14	0	0	0	0	0	700.81	0	0	0	761.24	0	784.59	753.63	0	0	0	742.21
1.5573e+13	0	725.86	759.55	731.56	783.32	700.88	0	751.46	0	0	745.77	0	0	728.15	0	719.33	798.54	0	0	0	0	761.19	722.8	713.42	0	0	0	697.03	0	0	766.94	737.43	0	0	0	0	0	703.95	0	0	0	762.94	0	794.22	755.68	0	0	0	744.36
1.5631e+13	0	726.59	759.03	728.39	784.87	700.02	0	750.91	0	0	745.17	0	0	727.59	0	718.67	790.67	0	0	0	0	748.49	721.87	712.76	0	0	0	696.21	0	0	768.76	736.77	0	0	0	0	0	702.99	0	0	0	762.23	0	792.68	755.11	0	0	0	743.78
1.5689e+13	0	725.43	758.83	723.32	784.42	699.16	0	750.34	0	0	744.55	0	0	727.03	0	718.02	782.68	0	0	0	0	740.66	720.98	712.1	0	0	0	695.39	0	0	765.13	736.1	0	0	0	0	0	701.99	0	0	0	761.98	0	786.63	754.52	0	0	0	743.19
1.5747e+13	0	726.42	760.51	729.1	784.07	702.29	0	752.38	0	0	746.67	0	0	729.44	0	720.61	796.39	0	0	0	0	765.3	723.69	714.9	0	0	0	698.78	0	0	764.4	738.35	0	0	0	0	0	705.05	0	0	0	763.86	0	790.19	756.54	0	0	0	745.31
1.5805e+13	0	727.04	759.62	730.15	785.16	701.45	0	751.83	0	0	746.07	0	0	728.88	0	719.96	793.57	0	0	0	0	751.52	722.78	714.25	0	0	0	697.97	0	0	769.8	737.7	0	0	0	0	0	704.1	0	0	0	762.91	0	794.63	755.99	0	0	0	744.73
1.5863e+13	0	726.34	759.52	724.97	785.33	700.6	0	751.26	0	0	745.45	0	0	728.32	0	719.31	785.07	0	0	0	0	742.8	721.87	713.59	0	0	0	697.17	0	0	766.66	737.04	0	0	0	0	0	703.14	0	0	0	762.68	0	788.71	755.39	0	0	0	744.15
1.5922e+13	0	727.48	761.45	722.68	785.32	703.65	0	753.26	0	0	747.55	0	0	730.68	0	721.86	783.59	0	0	0	0	754.82	724.54	716.32	0	0	0	700.45	0	0	763.31	739.26	0	0	0	0	0	706.13	0	0	0	764.73	0	783.49	757.38	0	0	0	746.24
1.598e+13	0	727.31	760.25	731.82	785.27	702.82	0	752.72	0	0	746.96	0	0	730.13	0	721.21	796.49	0	0	0	0	754.98	723.66	715.68	0	0	0	699.67	0	0	770.36	738.61	0	0	0	0	0	705.16	0	0	0	763.64	0	796.21	756.84	0	0	0	745.66
1.6038e+13	0	727.17	760.15	726.71	786.1	701.99	0	752.16	0	0	746.34	0	0	729.57	0	720.57	787.58	0	0	0	0	745.1	722.74	715.04	0	0	0	698.88	0	0	768.15	737.95	0	0	0	0	0	704.21	0	0	0	763.33	0	790.82	756.25	0	0	0	745.07
1.6096e+13	0	725.41	759.64	721.9	784.76	701.15	0	751.59	0	0	745.73	0	0	729.01	0	719.92	780.47	0	0	0	0	738.44	721.88	714.39	0	0	0	698.07	0	0	764.12	737.28	0	0	0	0	0	703.25	0	0	0	762.92	0	784.92	755.68	0	0	0	744.48
1.6154e+13	0	727.44	760.96	733.14	785.31	704.15	0	753.59	0	0	747.82	0	0	731.33	0	722.42	799.11	0	0	0	0	758.99	724.52	717.07	0	0	0	701.29	690.2	0	770.08	739.49	0	0	0	0	0	706.21	0	0	0	764.43	0	796.93	757.67	0	0	0	746.56
1.6212e+13	0	727.91	760.72	728.53	786.7	703.32	0	753.03	0	0	747.21	0	0	730.78	0	721.78	790.23	0	0	0	0	747.63	723.59	716.43	0	0	0	700.52	0	0	769.55	738.83	0	0	0	0	0	705.25	0	0	0	763.94	0	792.92	757.08	0	0	0	745.98
1.627e+13	0	726.43	760.39	723.53	785.8	702.48	0	752.46	0	0	746.59	0	0	730.23	0	721.14	782.63	0	0	0	0	740.36	722.72	715.79	0	0	0	699.73	0	0	765.63	738.16	0	0	0	0	0	704.3	0	0	0	763.64	0	786.88	756.5	0	0	0	745.39
1.6328e+13	0	727.63	761.8	733.31	785.56	705.43	0	754.43	0	0	748.65	0	0	732.51	0	723.59	800.42	0	0	0	0	763.59	725.35	718.41	0	0	0	702.86	691.41	0	768.47	740.34	0	0	0	0	0	707.23	0	0	0	765.28	0	795.79	758.48	0	0	0	747.43
1.6386e+13	0	728.52	761.25	730.38	787.11	704.61	0	753.89	0	0	748.05	0	0	731.96	0	722.96	793	0	0	0	0	750.42	724.43	717.78	0	0	0	702.09	690.5	0	770.79	739.7	0	0	0	0	0	706.28	0	0	0	764.54	0	794.97	757.9	0	0	0	746.86
1.6445e+13	0	727.41	761.08	725.2	786.75	703.79	0	753.32	0	0	747.43	0	0	731.4	0	722.32	784.89	0	0	0	0	742.4	723.55	717.14	0	0	0	701.32	0	0	767.14	739.03	0	0	0	0	0	705.33	0	0	0	764.32	0	788.89	757.31	0	0	0	746.27
1.6503e+13	0	728.25	762.7	730.21	786.36	706.66	0	755.26	0	0	749.46	0	0	733.64	0	724.73	797.07	0	0	0	0	767.34	726.15	719.7	0	0	0	704.37	692.66	0	765.75	741.18	0	0	0	0	0	708.21	0	0	0	766.14	0	791.07	759.26	0	0	0	748.29
1.6561e+13	0	728.95	761.77	732.23	787.31	705.85	0	754.72	0	0	748.87	0	0	733.1	0	724.1	795.88	0	0	0	0	753.55	725.26	719.08	0	0	0	703.61	691.7	0	771.74	740.53	0	0	0	0	0	707.28	0	0	0	765.16	0	796.82	758.7	0	0	0	747.72
1.6619e+13	0	728.33	761.7	726.94	787.58	705.05	0	754.15	0	0	748.26	0	0	732.55	0	723.46	787.26	0	0	0	0	744.58	724.36	718.45	0	0	0	702.85	690.78	0	768.64	739.87	0	0	0	0	0	706.34	0	0	0	764.94	0	790.94	758.11	0	0	0	747.13
1.6677e+13	0	729.38	763.58	723.63	787.58	707.86	0	756.06	0	0	750.26	0	0	734.75	0	725.83	782.76	0	0	0	0	750.92	726.93	720.96	0	0	0	705.82	693.99	0	765.1	741.99	0	0	0	0	0	709.17	0	0	0	766.96	0	784.85	760.02	0	0	0	749.13
1.6735e+13	0	729.18	762.34	733.96	787.34	707.06	0	755.52	0	0	749.67	0	0	734.2	0	725.2	798.72	0	0	0	0	757.14	726.07	720.34	0	0	0	705.08	692.93	0	772.17	741.35	0	0	0	0	0	708.24	0	0	0	765.83	0	798.24	759.48	0	0	0	748.55
1.6793e+13	0	729.18	762.26	728.74	788.27	706.25	0	754.96	0	0	749.06	0	0	733.66	0	724.57	789.76	0	0	0	0	746.95	725.16	719.71	0	0	0	704.33	691.96	0	770.09	740.69	0	0	0	0	0	707.32	0	0	0	765.52	0	793.01	758.89	0	0	0	747.97
1.6851e+13	0	727.41	761.76	723.82	786.99	705.45	0	754.39	0	0	748.45	0	0	733.11	0	723.94	782.53	0	0	0	0	740.15	724.32	719.09	0	0	0	703.57	691.04	0	766.01	740.03	0	0	0	0	0	706.38	0	0	0	765.13	0	787.05	758.32	0	0	0	747.38
1.6909e+13	0	729.27	763.01	735.23	787.33	708.23	0	756.31	0	0	750.45	0	0	735.28	0	726.28	801.17	0	0	0	0	761.31	726.87	721.56	0	0	691.03	706.49	694.26	0	771.68	742.15	0	0	0	0	0	709.19	0	0	0	766.58	0	798.7	760.24	0	0	0	749.37
1.6968e+13	0	729.9	762.76	730.59	788.79	707.43	0	755.76	0	0	749.85	0	0	734.73	0	725.65	792.39	0	0	0	0	749.53	725.95	720.94	0	0	690.26	705.75	693.19	0	771.45	741.5	0	0	0	0	0	708.27	0	0	0	766.07	0	795.06	759.65	0	0	0	748.79
1.7026e+13	0	728.43	762.46	725.46	787.96	706.63	0	755.19	0	0	749.23	0	0	734.19	0	725.02	784.67	0	0	0	0	742.09	725.1	720.32	0	0	0	705	692.21	0	767.5	740.83	0	0	0	0	0	707.34	0	0	0	765.79	0	788.98	759.07	0	0	0	748.2
1.7084e+13	0	729.45	763.81	735.14	787.59	709.35	0	757.08	0	0	751.21	0	0	736.32	0	727.32	801.99	0	0	0	0	766.06	727.64	722.74	691.28	0	692.98	707.85	695.42	0	769.77	742.92	0	0	0	0	0	710.11	0	690.8	0	767.38	0	797.07	760.97	0	0	0	750.16
1.7142e+13	0	730.48	763.23	732.48	789.11	708.56	0	756.53	0	0	750.61	0	0	735.78	0	726.7	795.15	0	0	0	0	752.39	726.74	722.12	690.41	0	692.2	707.12	694.51	0	772.64	742.28	0	0	0	0	0	709.2	0	0	0	766.61	0	797.04	760.4	0	0	0	749.59
1.72e+13	0	729.41	763.09	727.16	788.84	707.78	0	755.96	0	0	749.99	0	0	735.24	0	726.07	786.92	0	0	0	0	744.16	725.87	721.51	0	0	691.45	706.38	693.44	0	768.99	741.62	0	0	0	0	0	708.28	0	0	0	766.4	0	790.96	759.8	0	0	0	749
1.7258e+13	0	730.11	764.67	731.15	788.43	710.45	0	757.83	0	0	751.95	0	0	737.33	0	728.33	797.26	0	0	0	0	769.07	728.4	723.88	692.94	0	695.15	709.16	696.54	0	766.98	743.68	0	0	0	0	0	711.02	0	692.76	0	768.19	0	791.68	761.68	0	0	0	750.94
1.7316e+13	0	730.86	763.69	734.31	789.23	709.66	0	757.28	0	0	751.36	0	0	736.79	0	727.71	797.98	0	0	0	0	755.6	727.52	723.27	692.05	0	694.32	708.44	695.61	0	773.51	743.04	0	0	0	0	0	710.11	0	691.93	0	767.18	0	798.79	761.13	0	0	0	750.36
1.7374e+13	0	730.31	763.65	728.87	789.6	708.88	0	756.72	0	0	750.74	0	0	736.25	0	727.09	789.28	0	0	0	0	746.36	726.64	722.66	691.19	0	693.4	707.72	694.7	0	770.47	742.38	0	0	0	0	0	709.2	0	691.08	0	766.96	0	792.97	760.53	0	0	0	749.78
1.7432e+13	0	731.25	765.51	724.77	789.63	711.51	0	758.56	0	0	752.67	0	0	738.32	0	729.31	782.25	0	0	0	0	746.27	729.14	724.99	694.54	0	696.98	710.43	697.68	0	766.82	744.42	0	0	0	0	0	711.91	0	694.65	0	768.95	0	786.37	762.38	0	0	0	751.69
1.7491e+13	0	731	764.22	735.94	789.19	710.74	0	758.02	0	0	752.09	0	0	737.78	0	728.7	800.75	0	0	0	0	759.28	728.29	724.38	693.67	0	696.23	709.72	696.72	0	773.8	743.79	0	0	0	0	0	711.01	0	693.81	0	767.8	0	800.05	761.84	0	0	0	751.12
1.7549e+13	0	731.1	764.16	730.59	790.22	709.96	0	757.46	0	0	751.48	0	0	737.24	0	728.08	791.77	0	0	0	0	748.74	727.39	723.78	692.83	0	695.49	709	695.8	0	771.9	743.14	0	0	0	0	0	710.11	0	693	0	767.48	0	795	761.24	0	0	0	750.55
1.7607e+13	0	729.33	763.69	725.54	788.99	709.17	0	756.89	0	0	750.87	0	0	736.7	0	727.47	784.42	0	0	0	0	741.78	726.57	723.17	691.93	0	694.75	708.28	694.89	0	767.76	742.48	0	0	0	0	0	709.19	0	692.16	0	767.12	0	788.99	760.67	0	0	0	749.96
1.7665e+13	0	730.98	764.87	737	789.15	711.77	0	758.74	0	0	752.8	0	0	738.74	0	729.66	802.99	0	0	0	0	763.55	729.04	725.46	695.24	0	698.11	710.95	697.85	0	773.08	744.51	0	0	0	0	0	711.88	0	695.66	0	768.51	0	800.21	762.53	0	690.53	0	751.86
1.7723e+13	0	731.75	764.61	732.34	790.65	711.01	0	758.18	0	0	752.2	0	0	738.21	0	729.04	794.39	0	0	0	0	751.32	728.14	724.86	694.4	0	697.31	710.25	696.89	0	773.22	743.87	0	0	0	0	0	710.99	0	694.84	0	767.98	0	797.01	761.94	0	0	0	751.29
1.7781e+13	0	730.28	764.33	727.09	789.9	710.23	0	757.61	0	0	751.58	0	0	737.67	0	728.43	786.55	0	0	0	0	743.69	727.3	724.26	693.52	0	696.54	709.53	695.96	0	769.24	743.21	0	0	0	0	0	710.09	0	694.01	0	767.72	0	790.9	761.36	0	0	0	750.7
1.7839e+13	0	731.07	765.65	736.43	789.43	712.78	0	759.44	0	0	753.49	0	0	739.68	0	730.59	803.25	0	0	0	0	768.34	729.77	726.51	696.74	0	699.91	712.15	698.94	0	770.89	745.22	0	0	0	0	0	712.74	0	697.4	0	769.28	0	798.06	763.2	0	692.01	0	752.59
1.7897e+13	0	732.21	765.02	734.13	790.89	712.01	0	758.89	0	0	752.9	0	0	739.14	0	729.98	797.12	0	0	0	0	754.19	728.88	725.92	695.9	0	699.19	711.45	698	0	774.35	744.59	0	0	0	0	0	711.85	0	696.61	0	768.47	0	798.91	762.63	0	691.15	0	752.02
1.7955e+13	0	731.17	764.92	728.7	790.72	711.25	0	758.32	0	0	752.28	0	0	738.61	0	729.37	788.79	0	0	0	0	745.73	728.02	725.32	695.06	0	698.43	710.74	697.04	0	770.72	743.93	0	0	0	0	0	710.95	0	695.82	0	768.28	0	792.85	762.03	0	690.27	0	751.43
1.8013e+13	0	731.73	766.48	731.41	790.31	713.76	0	760.12	0	0	754.17	0	0	740.59	0	731.5	796.96	0	0	0	0	770.02	730.47	727.53	698.18	0	701.62	713.3	699.96	0	768.11	745.92	0	0	0	0	0	713.57	0	699.07	0	770.05	0	792.07	763.85	0	693.5	0	753.3
1.8072e+13	0	732.47	765.45	735.87	790.93	713	0	759.58	0	0	753.59	0	0	740.05	0	730.89	799.92	0	0	0	0	757.43	729.6	726.94	697.36	0	700.87	712.61	699.06	0	775.13	745.29	0	0	0	0	0	712.69	0	698.3	0	769	0	800.56	763.3	0	692.6	0	752.73
1.813e+13	0	731.99	765.43	730.31	791.41	712.24	0	759.01	0	0	752.97	0	0	739.52	0	730.28	791.15	0	0	0	0	747.91	728.72	726.34	696.53	0	700.14	711.92	698.14	0	772.17	744.64	0	0	0	0	0	711.8	0	697.52	0	768.79	0	794.83	762.7	0	691.73	0	752.15
1.8188e+13	0	732.83	767.28	725.77	791.47	714.71	0	760.79	690.24	0	754.83	0	0	741.47	0	732.38	782.55	0	0	0	0	742.04	731.15	728.52	699.57	0	703.29	714.42	700.97	0	768.44	746.6	0	0	0	0	0	714.39	0	700.68	0	770.77	0	788.02	764.49	0	694.93	0	753.99
1.8246e+13	0	732.48	765.94	737.39	790.83	713.97	0	760.25	0	0	754.26	0	0	740.94	0	731.78	802.59	0	0	0	0	761.16	730.31	727.93	698.76	0	702.58	713.74	700.07	0	775.26	745.98	0	0	0	0	0	713.51	0	699.93	0	769.6	0	801.64	763.96	0	694.08	0	753.42
1.8304e+13	0	732.69	765.88	731.99	791.95	713.21	0	759.69	0	0	753.65	0	0	740.41	0	731.17	793.63	0	0	0	0	750.27	729.41	727.34	697.95	0	701.84	713.05	699.17	0	773.56	745.33	0	0	0	0	0	712.62	0	699.16	0	769.26	0	796.82	763.36	0	693.19	0	752.85
1.8362e+13	0	730.91	765.44	726.87	790.79	712.45	0	759.12	0	0	753.04	0	0	739.87	0	730.57	786.17	0	0	0	0	743.17	728.61	726.74	697.13	0	701.08	712.36	698.26	0	769.39	744.68	0	0	0	0	0	711.73	0	698.39	0	768.92	0	790.78	762.78	0	692.29	0	752.26
1.842e+13	0	732.34	766.56	738.32	790.78	714.9	0	760.91	690.93	0	754.91	0	0	741.8	0	732.64	804.6	0	0	0	0	765.53	731	728.89	700.11	0	704.15	714.83	701.06	0	774.29	746.65	0	0	0	0	0	714.3	0	701.49	0	770.28	0	801.5	764.59	0	695.44	0	754.1
1.8478e+13	0	733.25	766.28	733.72	792.32	714.15	0	760.36	690.08	0	754.31	0	0	741.27	0	732.04	796.23	0	0	0	0	752.87	730.09	728.3	699.32	0	703.45	714.15	700.15	0	774.83	746.01	0	0	0	0	0	713.43	0	700.74	0	769.71	0	798.78	764	0	694.6	0	753.53
1.8536e+13	0	731.8	766.04	728.38	791.65	713.41	0	759.79	0	0	753.7	0	0	740.74	0	731.43	788.3	0	0	0	0	745.07	729.27	727.71	698.51	0	702.75	713.46	699.26	0	770.84	745.35	0	0	0	0	0	712.54	0	699.98	0	769.48	0	792.66	763.42	0	693.73	0	752.95
1.8595e+13	0	732.4	767.32	737.26	791.1	715.81	0	761.55	692.46	0	755.55	0	0	742.65	0	733.48	804.2	0	0	0	0	770.34	731.66	729.83	701.42	0	705.71	715.89	702.03	0	771.81	747.3	0	0	0	0	0	715.08	0	702.99	690.86	771.01	0	798.79	765.21	0	696.78	0	754.76
1.8653e+13	0	733.63	766.65	735.47	792.48	715.06	0	761.01	691.6	0	754.96	0	0	742.12	0	732.88	798.94	0	0	0	0	755.78	730.77	729.24	700.63	0	705	715.21	701.13	0	775.9	746.67	0	0	0	0	0	714.2	0	702.25	0	770.16	0	800.61	764.64	0	695.93	0	754.2
1.8711e+13	0	732.63	766.57	729.94	792.41	714.32	0	760.44	690.73	0	754.34	0	0	741.59	0	732.28	790.53	0	0	0	0	747.1	729.92	728.66	699.84	0	704.29	714.54	700.23	0	772.28	746.02	0	0	0	0	0	713.32	0	701.51	0	769.99	0	794.59	764.04	0	695.09	0	753.62
1.8769e+13	0	733.07	768.11	731.19	792.02	716.7	0	762.18	693.98	0	756.17	0	0	743.47	0	734.3	796.19	0	0	0	0	769.95	732.3	730.74	702.68	0	707.18	716.92	702.97	0	769.17	747.94	0	0	0	0	0	715.83	0	704.43	692.12	771.73	0	792.31	765.81	0	698.07	0	755.41
1.8827e+13	0	733.77	767.03	737.18	792.46	715.96	0	761.64	693.11	0	755.59	0	0	742.94	0	733.7	801.69	0	0	0	0	759.07	731.43	730.16	701.9	0	706.5	716.25	702.08	0	776.56	747.32	0	0	0	0	0	714.96	0	703.71	691.26	770.65	0	802.15	765.26	0	697.25	0	754.85
1.8885e+13	0	733.38	767.04	731.55	793.04	715.22	0	761.08	692.23	0	754.98	0	0	742.41	0	733.11	792.87	0	0	0	0	749.28	730.55	729.57	701.12	0	705.82	715.58	701.18	0	773.7	746.67	0	0	0	0	0	714.09	0	702.98	690.42	770.45	0	796.54	764.65	0	696.4	0	754.27
1.8943e+13	0	734.15	768.87	726.85	793.16	717.55	0	762.8	695.41	0	756.78	0	0	744.26	0	735.1	783.87	0	0	0	0	740.48	732.91	731.62	703.9	0	708.61	717.91	703.87	0	769.92	748.57	0	0	0	0	0	716.56	0	705.83	693.46	772.41	0	789.68	766.39	0	699.31	0	756.05
1.9001e+13	0	733.68	767.49	738.67	792.31	716.83	0	762.26	694.57	0	756.21	0	0	743.74	0	734.51	804.27	0	0	0	0	762.89	732.08	731.05	703.13	0	707.93	717.25	703	0	776.53	747.95	0	0	0	0	0	715.7	0	705.11	692.52	771.22	0	803.05	765.86	0	698.5	0	755.49
1.9059e+13	0	734.02	767.43	733.23	793.52	716.09	0	761.7	693.71	0	755.6	0	0	743.21	0	733.91	795.34	0	0	0	0	751.66	731.18	730.47	702.36	0	707.25	716.59	702.11	0	775.06	747.31	0	0	0	0	0	714.83	0	704.4	691.65	770.87	0	798.49	765.26	0	697.68	0	754.91
1.9118e+13	0	732.25	767.02	728.03	792.43	715.35	0	761.13	692.86	0	754.99	0	0	742.68	0	733.31	787.79	0	0	0	0	744.41	730.38	729.89	701.59	0	706.57	715.92	701.21	0	770.85	746.65	0	0	0	0	0	713.95	0	703.67	690.81	770.54	0	792.42	764.69	0	696.85	0	754.33
1.9176e+13	0	733.48	768.09	739.42	792.26	717.67	0	762.87	695.97	0	756.81	0	0	744.52	0	735.29	806	0	0	0	0	767.38	732.7	731.91	704.32	0	709.33	718.23	703.88	0	775.29	748.56	0	0	0	0	0	716.41	0	706.47	693.87	771.87	0	802.57	766.45	0	699.71	0	756.11
1.9234e+13	0	734.52	767.78	734.95	793.82	716.94	0	762.31	695.14	0	756.21	0	0	743.99	0	734.69	797.93	0	0	0	0	754.29	731.8	731.34	703.56	0	708.66	717.57	703.01	0	776.28	747.93	0	0	0	0	0	715.55	0	705.76	692.91	771.27	0	800.4	765.86	0	698.9	0	755.54
1.9292e+13	0	733.1	767.57	729.53	793.24	716.21	0	761.74	694.3	0	755.6	0	0	743.47	0	734.1	789.91	0	0	0	0	746.31	730.98	730.76	702.8	0	707.97	716.9	702.12	0	772.28	747.27	0	0	0	0	0	714.68	0	705.05	692.02	771.05	0	794.28	765.27	0	698.09	0	754.96
1.935e+13	0	733.53	768.83	737.82	792.64	718.49	0	763.46	697.33	0	757.4	0	0	745.28	0	736.05	804.84	0	0	0	0	772.12	733.31	732.75	705.47	0	710.65	719.17	704.75	0	772.54	749.16	0	0	0	0	0	717.11	0	707.77	695.04	772.57	0	799.29	767.01	0	700.89	0	756.72
1.9408e+13	0	734.82	768.1	736.71	793.91	717.76	0	762.91	696.51	0	756.81	0	0	744.76	0	735.46	800.62	0	0	0	0	757.23	732.42	732.18	704.72	0	710	718.52	703.87	0	777.27	748.54	0	0	0	0	0	716.25	0	707.08	694.22	771.68	0	802.16	766.44	0	700.09	0	756.15
1.9466e+13	0	733.89	768.05	731.1	793.94	717.04	0	762.34	695.67	0	756.19	0	0	744.23	0	734.87	792.13	0	0	0	0	748.34	731.57	731.61	703.97	0	709.34	717.86	703	0	773.7	747.89	0	0	0	0	0	715.38	0	706.38	693.3	771.52	0	796.18	765.84	0	699.28	0	755.58
1.9524e+13	0	734.27	769.59	730.81	793.59	719.29	0	764.03	698.63	0	757.97	0	0	746.02	0	736.79	794.99	0	0	0	0	768.64	733.89	733.58	706.58	0	711.95	720.09	705.59	0	770.17	749.75	0	0	0	0	0	717.79	0	709.04	696.21	773.25	0	792.5	767.57	0	702.02	0	757.32
1.9582e+13	0	734.9	768.44	738.43	793.83	718.57	0	763.5	697.83	0	757.39	0	0	745.5	0	736.21	803.32	0	0	0	0	760.6	733.03	733.01	705.84	0	711.3	719.44	704.72	0	777.82	749.13	0	0	0	0	0	716.93	0	708.35	695.35	772.14	0	803.59	767.02	0	701.24	0	756.75
1.9641e+13	0	734.61	768.47	732.74	794.52	717.84	0	762.93	697.01	0	756.78	0	0	744.98	0	735.62	794.47	0	0	0	0	750.55	732.15	732.43	705.1	0	710.64	718.79	703.85	0	775.09	748.48	0	0	0	0	0	716.07	0	707.66	694.52	771.93	0	798.11	766.41	0	700.45	0	756.18
1.9699e+13	0	732.59	767.87	727.7	793.07	717.12	0	762.36	696.18	0	756.18	0	0	744.45	0	735.02	787.27	0	0	0	0	743.77	731.37	731.86	704.35	0	709.98	718.14	702.98	0	770.78	747.84	0	0	0	0	0	715.2	0	706.96	693.68	771.48	0	792.13	765.85	0	699.64	0	755.6
1.9757e+13	0	734.75	768.88	739.9	793.65	719.35	0	764.07	699.09	0	757.96	0	0	746.23	0	736.93	805.78	0	0	0	0	764.54	733.62	733.81	706.93	0	712.55	720.34	705.54	0	777.61	749.71	0	0	0	0	0	717.6	0	709.58	696.51	772.68	0	804.29	767.58	0	702.35	0	757.34
1.9815e+13	0	735.22	768.82	734.45	794.93	718.63	0	763.51	698.29	0	757.36	0	0	745.71	0	736.35	796.93	0	0	0	0	752.96	732.72	733.24	706.19	0	711.91	719.69	704.67	0	776.41	749.07	0	0	0	0	0	716.74	0	708.9	695.64	772.31	0	800.02	766.97	0	701.56	0	756.77
1.9873e+13	0	733.47	768.43	729.18	793.92	717.91	0	762.94	697.48	0	756.74	0	0	745.18	0	735.76	789.28	0	0	0	0	745.57	731.93	732.67	705.45	0	711.26	719.05	703.81	0	772.18	748.42	0	0	0	0	0	715.88	0	708.21	694.81	772	0	793.93	766.4	0	700.77	0	756.19
1.9931e+13	0	734.51	769.47	740.5	793.6	720.11	0	764.62	700.32	0	758.52	0	0	746.94	690.47	737.64	807.2	0	0	0	0	769.16	734.2	734.59	707.98	0	713.76	721.22	706.34	0	776.1	750.27	0	0	0	0	0	718.25	0	710.76	697.66	773.31	0	803.45	768.12	0	703.43	0	757.91
1.9989e+13	0	735.69	769.11	736.23	795.16	719.4	0	764.07	699.53	0	757.92	0	0	746.42	0	737.06	799.51	0	0	0	0	755.64	733.3	734.02	707.25	0	713.13	720.57	705.48	0	777.58	749.64	0	0	0	0	0	717.4	0	710.09	696.81	772.67	0	801.88	767.53	0	702.65	0	757.35
2.0047e+13	0	734.32	768.94	730.73	794.68	718.68	0	763.5	698.73	0	757.3	0	0	745.89	0	736.47	791.39	0	0	0	0	747.49	732.48	733.46	706.52	0	712.49	719.93	704.62	0	773.59	748.99	0	0	0	0	0	716.54	0	709.42	695.92	772.47	0	795.78	766.93	0	701.86	0	756.76
2.0105e+13	0	734.62	770.18	738.32	794.05	720.85	0	765.17	701.51	0	759.06	0	0	747.63	691.53	738.34	805.15	0	0	0	0	773.76	734.76	735.35	709	0	714.94	722.07	707.12	0	773.13	750.83	0	0	0	0	0	718.89	0	711.91	698.7	773.98	0	799.56	768.64	0	704.46	0	758.47
2.0163e+13	0	735.97	769.39	738.05	795.2	720.14	0	764.63	700.73	0	758.47	0	0	747.11	690.7	737.75	802.17	0	0	0	0	758.66	733.87	734.79	708.28	0	714.31	721.43	706.26	0	778.5	750.2	0	0	0	0	0	718.04	0	711.25	697.89	773.04	0	803.57	768.07	0	703.7	0	757.91
2.0222e+13	0	735.11	769.37	732.35	795.33	719.43	0	764.05	699.95	0	757.85	0	0	746.59	0	737.17	793.61	0	0	0	0	749.56	733.03	734.22	707.56	0	713.68	720.79	705.41	0	774.99	749.55	0	0	0	0	0	717.19	0	710.58	697.08	772.89	0	797.65	767.47	0	702.93	0	757.33
2.028e+13	0	735.45	770.91	730.55	795.03	721.58	0	765.7	702.66	0	759.58	0	0	748.31	692.62	739.02	793.44	0	0	0	0	765.91	735.3	736.1	709.99	0	716.07	722.89	707.87	0	771.16	751.37	0	0	0	0	0	719.51	0	713.02	699.75	774.62	0	792.71	769.15	0	705.47	0	759.03
2.0338e+13	0	736.01	769.71	739.81	795.06	720.87	0	765.16	701.89	0	759.01	0	0	747.79	691.75	738.43	804.82	0	0	0	0	762.14	734.45	735.53	709.28	0	715.45	722.26	707.03	0	778.94	750.75	0	0	0	0	0	718.67	0	712.37	698.92	773.48	0	804.88	768.6	0	704.71	0	758.46
2.0396e+13	0	735.83	769.75	734.05	795.85	720.16	0	764.6	701.11	0	758.4	0	0	747.27	690.91	737.85	795.94	0	0	0	0	751.81	733.57	734.97	708.56	0	714.83	721.62	706.18	0	776.36	750.1	0	0	0	0	0	717.82	0	711.71	698.11	773.26	0	799.55	767.99	0	703.95	0	757.89
2.0454e+13	0	733.83	769.17	728.94	794.46	719.45	0	764.03	700.34	0	757.79	0	0	746.75	690.09	737.27	788.66	0	0	0	0	744.91	732.81	734.41	707.84	0	714.2	720.99	705.32	0	772.02	749.46	0	0	0	0	0	716.97	0	711.05	697.32	772.83	0	793.54	767.43	0	703.19	0	757.31
2.0512e+13	0	735.82	770.14	741.27	794.85	721.58	0	765.69	703.01	0	759.53	0	0	748.45	692.84	739.1	807.14	0	0	0	0	766.21	735.01	736.26	710.24	0	716.55	723.07	707.77	0	778.53	751.28	0	0	0	0	0	719.29	0	713.45	699.96	774	0	805.36	769.12	0	705.7	0	759
2.057e+13	0	736.44	770.05	735.82	796.2	720.87	0	765.13	702.24	0	758.93	0	0	747.93	691.95	738.51	798.39	0	0	0	0	754.28	734.12	735.7	709.53	0	715.94	722.44	706.93	0	777.64	750.64	0	0	0	0	0	718.45	0	712.8	699.12	773.6	0	801.43	768.51	0	704.94	0	758.43
2.0628e+13	0	734.72	769.7	730.46	795.27	720.17	0	764.56	701.47	0	758.32	0	0	747.41	691.1	737.93	790.66	0	0	0	0	746.74	733.34	735.14	708.82	0	715.32	721.8	706.08	0	773.41	749.99	0	0	0	0	0	717.6	0	712.14	698.31	773.31	0	795.33	767.94	0	704.18	0	757.85
2.0686e+13	0	735.57	770.72	741.69	794.83	722.27	0	766.2	704.09	0	760.04	0	0	749.1	694.01	739.75	808.2	0	690.38	0	0	770.98	735.57	736.97	711.18	0	717.62	723.86	708.5	0	776.76	751.8	0	0	0	0	0	719.9	0	714.5	700.96	774.6	0	804.13	769.62	0	706.66	0	759.53
2.0745e+13	0	736.9	770.31	737.64	796.37	721.57	0	765.65	703.34	0	759.45	0	0	748.58	693.03	739.16	800.96	0	0	0	0	757.02	734.67	736.41	710.48	0	717.02	723.23	707.66	0	778.77	751.17	0	0	0	0	0	719.07	0	713.86	700.15	773.93	0	803.24	769.03	0	705.91	0	758.97
2.0803e+13	0	735.57	770.17	732.04	795.98	720.86	0	765.08	702.58	0	758.83	0	0	748.06	692.13	738.58	792.77	0	0	0	0	748.69	733.87	735.85	709.77	0	716.4	722.6	706.82	0	774.81	750.52	0	0	0	0	0	718.22	0	713.21	699.31	773.74	0	797.15	768.43	0	705.15	0	758.38
2.0861e+13	0	735.76	771.42	738.75	795.35	722.95	0	766.71	705.14	0	760.54	0	0	749.73	694.97	740.38	805.12	0	691.93	0	0	775.25	736.1	737.66	712.09	0	718.66	724.62	709.21	0	773.62	752.31	0	0	0	0	0	720.5	0	715.52	701.89	775.25	0	799.63	770.1	0	707.58	0	760.05
2.0919e+13	0	737.15	770.56	739.48	796.35	722.25	0	766.17	704.39	0	759.96	0	0	749.21	694.16	739.8	803.6	0	691.01	0	0	760.13	735.23	737.11	711.39	0	718.06	724	708.38	0	779.62	751.69	0	0	0	0	0	719.67	0	714.88	701.11	774.27	0	804.85	769.54	0	706.84	0	759.49
2.0977e+13	0	736.37	770.57	733.68	796.58	721.55	0	765.59	703.65	0	759.34	0	0	748.7	693.22	739.22	794.98	0	690.16	0	0	750.8	734.39	736.55	710.69	0	717.46	723.37	707.55	0	776.19	751.05	0	0	0	0	0	718.83	0	714.24	700.33	774.12	0	799.01	768.93	0	706.1	0	758.91
2.1035e+13	0	736.67	772.12	730.49	796.34	723.61	0	767.2	706.15	0	761.03	0	0	750.35	695.95	741	791.74	0	693.39	0	0	761.67	736.63	738.34	712.97	0	719.66	725.37	709.91	0	772.18	752.82	0	0	0	0	0	721.1	0	716.5	702.83	775.86	0	793.06	770.57	0	708.49	0	760.56
2.1093e+13	0	737.14	770.86	741.24	796.16	722.91	0	766.66	705.42	0	760.46	0	0	749.83	695.11	740.42	806.19	0	692.54	0	0	763.71	735.78	737.78	712.28	0	719.07	724.75	709.08	0	779.94	752.2	0	0	0	0	0	720.27	0	715.87	702.03	774.69	0	806.02	770.03	0	707.75	0	760
2.1151e+13	0	737.07	770.91	735.4	797.05	722.21	0	766.1	704.68	0	759.85	0	0	749.32	694.29	739.84	797.31	0	691.65	0	0	753.08	734.91	737.23	711.59	0	718.47	724.13	708.25	0	777.54	751.56	0	0	0	0	0	719.44	0	715.24	701.25	774.46	0	800.88	769.42	0	707.01	0	759.42
2.1209e+13	0	735.08	770.37	730.19	795.73	721.51	0	765.53	703.93	0	759.24	0	0	748.8	693.39	739.26	789.95	0	690.77	0	0	746.06	734.16	736.67	710.89	0	717.87	723.5	707.42	0	773.18	750.92	0	0	0	0	0	718.59	0	714.6	700.48	774.06	0	794.85	768.86	0	706.28	0	758.84
2.1268e+13	0	736.88	771.28	742.63	795.94	723.56	0	767.15	706.41	0	760.95	0	0	750.44	696.07	741.03	808.36	0	694.02	0	0	767.92	736.33	738.45	713.15	0	720.05	725.48	709.77	0	779.34	752.7	0	0	0	0	0	720.86	0	716.84	702.96	775.2	0	806.28	770.51	0	708.64	0	760.5
2.1326e+13	0	737.66	771.18	737.17	797.35	722.87	0	766.59	705.68	0	760.34	0	0	749.92	695.23	740.45	799.76	0	693.12	0	0	755.6	735.44	737.89	712.46	0	719.46	724.86	708.95	0	778.8	752.07	0	0	0	0	0	720.03	0	716.21	702.16	774.77	0	802.72	769.91	0	707.9	0	759.93
2.1384e+13	0	735.96	770.86	731.72	796.49	722.17	0	766.02	704.94	0	759.73	0	0	749.41	694.41	739.87	791.95	0	692.28	0	0	747.91	734.67	737.34	711.77	0	718.86	724.24	708.12	0	774.57	751.42	0	0	0	0	0	719.19	0	715.58	701.37	774.5	0	796.62	769.32	0	707.16	0	759.35
2.1442e+13	0	736.62	771.87	742.77	795.96	724.19	0	767.63	707.37	0	761.42	0	0	751.03	697.07	741.62	809.01	0	695.4	0	0	772.8	736.86	739.09	713.99	0	721	726.19	710.45	0	777.3	753.19	0	0	0	0	0	721.44	0	717.77	703.86	775.79	0	804.63	770.97	0	709.49	0	760.99
2.15e+13	0	738.08	771.41	739	797.46	723.5	0	767.08	706.65	0	760.83	0	0	750.52	696.18	741.04	802.32	0	694.56	0	0	758.4	735.97	738.54	713.31	0	720.42	725.58	709.63	0	779.89	752.56	0	0	0	0	0	720.62	0	717.15	703.07	775.07	0	804.48	770.39	0	708.77	0	760.42
2.1558e+13	0	736.8	771.3	733.29	797.16	722.81	0	766.51	705.92	0	760.21	0	0	750	695.33	740.47	794.05	0	693.7	0	0	749.88	735.17	737.99	712.62	0	719.83	724.96	708.81	0	775.96	751.91	0	0	0	0	0	719.78	0	716.52	702.27	774.9	0	798.42	769.79	0	708.04	0	759.84
2.1616e+13	0	736.87	772.56	738.89	796.54	724.82	0	768.1	708.31	0	761.89	0	0	751.61	697.99	742.2	804.74	0	696.75	0	0	776.44	737.38	739.72	714.81	0	721.92	726.89	711.11	0	774.07	753.67	0	0	0	0	0	722.01	0	718.67	704.7	776.41	0	799.52	771.42	0	710.32	0	761.47
2.1674e+13	0	738.26	771.64	740.79	797.38	724.13	0	767.56	707.59	0	761.31	0	0	751.1	697.16	741.63	804.93	0	695.94	0	0	761.57	736.51	739.17	714.13	0	721.34	726.28	710.3	0	780.66	753.05	0	0	0	0	0	721.19	0	718.06	703.94	775.4	0	806.01	770.86	0	709.61	0	760.91
2.1732e+13	0	737.56	771.67	734.87	797.72	723.44	0	766.98	706.87	0	760.69	0	0	750.58	696.28	741.05	796.27	0	695.09	0	0	751.99	735.67	738.62	713.45	0	720.76	725.66	709.48	0	777.33	752.4	0	0	0	0	0	720.37	0	717.44	703.16	775.25	0	800.26	770.25	0	708.89	0	760.33
2.1791e+13	0	737.81	773.24	730.57	797.54	725.43	0	768.56	709.21	0	762.35	0	0	752.18	698.86	742.77	790.2	0	698.06	0	0	756.12	737.88	740.34	715.6	0	722.82	727.57	711.77	690.69	773.22	754.14	0	0	0	0	0	722.58	0	719.56	705.54	777	0	793.64	771.86	0	711.14	0	761.95
2.1849e+13	0	738.16	771.93	742.44	797.16	724.74	0	768.02	708.51	0	761.78	0	0	751.67	698.06	742.2	807.45	0	697.25	0	0	765.22	737.04	739.79	714.93	0	722.25	726.96	710.96	0	780.86	753.53	0	0	0	0	0	721.76	0	718.95	704.77	775.8	0	807.05	771.32	0	710.42	0	761.38
2.1907e+13	0	738.21	771.98	736.54	798.13	724.06	0	767.46	707.79	0	761.17	0	0	751.15	697.24	741.62	798.6	0	696.43	0	0	754.28	736.17	739.24	714.26	0	721.67	726.35	710.14	0	778.66	752.89	0	0	0	0	0	720.94	0	718.33	704.02	775.56	0	802.11	770.71	0	709.71	0	760.81
2.1965e+13	0	736.21	771.47	731.25	796.88	723.37	0	766.89	707.08	0	760.56	0	0	750.64	696.36	741.05	791.16	0	695.6	0	0	747.13	735.43	738.69	713.58	0	721.09	725.73	709.33	0	774.29	752.25	0	0	0	0	0	720.11	0	717.72	703.25	775.18	0	796.06	770.15	0	708.99	0	760.23
2.2023e+13	0	737.81	772.35	743.7	796.93	725.34	0	768.48	709.39	0	762.23	0	0	752.22	698.92	742.76	809.45	0	698.51	0	0	769.52	737.57	740.4	715.71	0	723.12	727.63	711.6	690.72	780.05	754	0	0	0	0	0	722.32	0	719.81	705.6	776.3	0	807.07	771.77	0	711.22	0	761.85
2.2081e+13	0	738.73	772.22	738.26	798.38	724.66	0	767.92	708.69	0	761.63	0	0	751.71	698.11	742.18	801.04	0	697.72	0	0	756.81	736.68	739.85	715.04	0	722.55	727.02	710.79	0	779.89	753.37	0	0	0	0	0	721.5	0	719.2	704.84	775.84	0	803.92	771.17	0	710.51	0	761.28
2.2139e+13	0	737.05	771.94	732.71	797.61	723.98	0	767.34	707.98	0	761.02	0	0	751.19	697.3	741.61	793.16	0	696.89	0	0	748.96	735.91	739.3	714.37	0	721.97	726.41	709.98	0	775.66	752.72	0	0	0	0	0	720.67	0	718.59	704.08	775.6	0	797.82	770.58	0	709.8	0	760.7
2.2197e+13	0	737.5	772.94	743.4	797	725.93	0	768.92	710.25	0	762.68	0	0	752.77	699.78	743.3	809.62	0	699.74	0	0	774.45	738.07	740.99	716.47	0	723.97	728.28	712.23	691.58	777.73	754.46	0	0	0	0	0	722.87	0	720.64	706.41	776.89	0	804.96	772.21	0	712	0	762.31
2.2255e+13	0	739.06	772.43	740.02	798.44	725.25	0	768.37	709.56	0	762.09	0	0	752.26	698.96	742.73	803.59	0	698.95	0	0	759.63	737.18	740.44	715.81	0	723.4	727.67	711.43	690.73	780.92	753.84	0	0	0	0	0	722.06	0	720.04	705.65	776.12	0	805.62	771.62	0	711.29	0	761.75
2.2313e+13	0	737.83	772.35	734.23	798.24	724.57	0	767.8	708.85	0	761.47	0	0	751.74	698.16	742.16	795.26	0	698.16	0	0	750.91	736.38	739.89	715.14	0	722.83	727.06	710.62	0	777.04	753.19	0	0	0	0	0	721.23	0	719.44	704.88	775.97	0	799.61	771.02	0	710.58	0	761.17
2.2372e+13	0	737.8	773.62	738.42	797.65	726.51	0	769.36	711.09	0	763.12	0	0	753.3	700.63	743.84	803.99	0	700.93	0	0	776.99	738.55	741.57	717.21	0	724.8	728.91	712.85	692.45	774.5	754.91	0	0	0	0	690.02	723.41	0	721.46	707.19	777.49	0	799.28	772.63	0	712.75	0	762.76
2.243e+13	0	739.15	772.64	741.78	798.31	725.83	0	768.82	710.4	0	762.54	0	0	752.79	699.81	743.27	806.18	0	700.15	0	0	762.84	737.68	741.02	716.55	0	724.24	728.31	712.05	691.59	781.61	754.3	0	0	0	0	0	722.6	0	720.86	706.44	776.44	0	807.07	772.07	0	712.05	0	762.2
2.2488e+13	0	738.53	772.69	735.8	798.75	725.15	0	768.25	709.71	0	761.93	0	0	752.28	699	742.7	797.48	0	699.37	0	0	753.02	736.85	740.47	715.89	0	723.67	727.71	711.25	690.74	778.39	753.65	0	0	0	0	0	721.77	0	720.26	705.68	776.29	0	801.43	771.46	0	711.36	0	761.63
2.2546e+13	0	738.76	774.27	730.83	798.64	727.08	0	769.79	711.91	0	763.55	0	0	753.83	701.44	744.37	789.3	0	702.06	0	0	750.15	739.02	742.13	717.93	0	725.6	729.54	713.46	693.34	774.25	755.35	0	0	0	0	690.93	723.93	0	722.25	707.95	778.05	0	794.49	773.04	0	713.49	0	763.21
2.2604e+13	0	738.95	772.92	743.39	798.05	726.4	0	769.25	711.22	0	762.98	0	0	753.31	700.65	743.8	808.63	0	701.3	0	0	766.56	738.18	741.59	717.28	0	725.04	728.94	712.66	692.44	781.66	754.75	0	0	0	0	690.08	723.12	0	721.66	707.21	776.83	0	807.97	772.5	0	712.79	0	762.65
2.2662e+13	0	739.13	772.96	737.44	799.12	725.73	0	768.69	710.53	0	762.37	0	0	752.8	699.83	743.23	799.81	0	700.53	0	0	755.32	737.31	741.04	716.62	0	724.48	728.33	711.86	691.58	779.69	754.11	0	0	0	0	0	722.31	0	721.06	706.46	776.57	0	803.25	771.89	0	712.1	0	762.08
2.272e+13	0	737.15	772.48	732.08	797.94	725.05	0	768.12	709.84	0	761.77	0	0	752.29	699.02	742.66	792.29	0	699.76	0	0	748.04	736.57	740.5	715.96	0	723.92	727.73	711.06	690.73	775.31	753.47	0	0	0	0	0	721.48	0	720.47	705.71	776.21	0	797.19	771.32	0	711.4	0	761.5
2.2778e+13	0	738.53	773.34	744.48	797.83	726.96	0	769.68	712.02	0	763.41	0	0	753.83	701.45	744.32	810.43	0	702.42	0	0	770.97	738.67	742.15	717.99	0	725.83	729.55	713.26	693.31	780.63	755.19	0	0	0	0	690.97	723.64	0	722.43	707.95	777.32	690.12	807.72	772.92	0	713.52	0	763.09
2.2836e+13	0	739.59	773.17	739.15	799.31	726.29	0	769.13	711.34	0	762.81	0	0	753.32	700.65	743.75	802.25	0	701.66	0	0	757.87	737.78	741.6	717.34	0	725.27	728.95	712.46	692.41	780.88	754.56	0	0	0	0	690.12	722.83	0	721.84	707.22	776.82	0	805.03	772.32	0	712.83	0	762.52
2.2895e+13	0	737.94	772.92	733.54	798.63	725.61	0	768.55	710.65	0	762.2	0	0	752.8	699.84	743.18	794.29	0	700.9	0	0	749.86	737.01	741.06	716.68	0	724.71	728.35	711.66	691.56	776.67	753.91	0	0	0	0	0	722.01	0	721.25	706.47	776.6	0	798.94	771.74	0	712.13	0	761.94
2.2953e+13	0	738.21	773.92	743.76	797.96	727.51	0	770.1	712.8	0	763.83	0	0	754.33	702.22	744.83	810.03	0	703.49	0	0	775.92	739.14	742.69	718.68	0	726.6	730.14	713.84	694.18	778.02	755.62	0	0	0	0	691.83	724.15	0	723.18	708.69	777.9	691.55	805.13	773.33	0	714.23	0	763.52
2.3011e+13	0	739.86	773.35	740.92	799.32	726.84	0	769.55	712.12	0	763.24	0	0	753.82	701.44	744.26	804.79	0	702.75	0	0	760.73	738.25	742.15	718.03	0	726.04	729.55	713.05	693.27	781.86	755	0	0	0	0	691	723.34	0	722.6	707.95	777.08	690.62	806.68	772.75	0	713.54	0	762.96
2.3069e+13	0	738.69	773.3	735.06	799.22	726.17	0	768.98	711.44	0	762.63	0	0	753.31	700.65	743.69	796.4	0	702	0	0	751.82	737.45	741.61	717.38	0	725.49	728.95	712.26	692.38	778.02	754.35	0	0	0	0	690.15	722.52	0	722.01	707.21	776.94	0	800.72	772.15	0	712.85	0	762.38
2.3127e+13	0	738.6	774.58	737.67	798.68	728.05	0	770.51	713.56	0	764.24	0	0	754.83	702.98	745.33	802.86	0	704.54	0	0	776.75	739.59	743.23	719.36	0	727.34	730.73	714.42	694.98	774.9	756.04	0	690.17	0	0	692.71	724.64	0	723.92	709.4	778.47	692.92	798.94	773.73	0	714.91	0	763.94
2.3185e+13	0	739.89	773.54	742.7	799.15	727.38	0	769.97	712.89	0	763.67	0	0	754.32	702.2	744.76	807.34	0	703.8	0	0	764.01	738.72	742.69	718.71	0	726.79	730.13	713.63	694.13	782.44	755.43	0	0	0	0	691.85	723.84	0	723.34	708.67	777.38	692.03	808.04	773.17	0	714.24	0	763.38
2.3243e+13	0	739.37	773.6	736.67	799.69	726.71	0	769.4	712.21	0	763.05	0	0	753.8	701.42	744.19	798.61	0	703.06	0	0	753.96	737.88	742.14	718.07	0	726.24	729.54	712.84	693.22	779.36	754.79	0	0	0	0	691.01	723.02	0	722.76	707.94	777.23	691.12	802.52	772.56	0	713.55	0	762.81
2.3301e+13	0	739.59	775.21	731.46	799.66	728.58	0	770.91	714.3	0	764.65	0	0	755.31	703.73	745.82	789.48	0	705.54	0	0	745.9	740.02	743.75	720.02	691.15	728.07	731.3	714.98	695.76	775.2	756.46	0	691.05	0	0	693.62	725.13	0	724.63	710.1	779	694.28	795.52	774.11	690.64	715.59	0	764.36
2.3359e+13	0	739.63	773.81	744.3	798.87	727.91	0	770.38	713.63	0	764.08	0	0	754.8	702.95	745.25	809.7	0	704.82	0	0	767.85	739.19	743.21	719.38	690.28	727.52	730.71	714.19	694.92	782.34	755.85	0	690.25	0	0	692.71	724.33	0	724.06	709.37	777.77	693.39	808.78	773.58	0	714.91	0	763.8
2.3418e+13	0	739.95	773.84	738.32	800.01	727.24	0	769.82	712.96	0	763.47	0	0	754.29	702.17	744.69	800.94	0	704.09	0	0	756.3	738.31	742.67	718.73	0	726.97	730.12	713.4	694.06	780.63	755.21	0	0	0	0	691.85	723.52	0	723.48	708.65	777.48	692.51	804.31	772.97	0	714.24	0	763.23
2.3476e+13	0	737.99	773.4	732.9	798.91	726.57	0	769.24	712.29	0	762.86	0	0	753.78	701.39	744.12	793.35	0	703.36	0	0	748.88	737.58	742.13	718.09	0	726.42	729.52	712.61	693.16	776.23	754.57	0	0	0	0	691.02	722.7	0	722.9	707.91	777.15	691.62	798.25	772.4	0	713.55	0	762.65
2.3534e+13	0	739.16	774.23	745.23	798.66	728.43	0	770.78	714.36	0	764.48	0	0	755.28	703.68	745.73	811.27	0	705.81	0	0	772.38	739.65	743.72	720.03	691.53	728.23	731.27	714.74	695.68	781.06	756.26	0	691.11	0	0	693.6	724.81	0	724.76	710.06	778.26	694.72	808.24	773.97	690.54	715.57	0	764.21
2.3592e+13	0	740.37	774.02	740.02	800.16	727.76	0	770.23	713.69	0	763.88	0	0	754.77	702.91	745.17	803.38	0	705.09	0	0	758.89	738.75	743.19	719.39	690.65	727.69	730.68	713.96	694.85	781.77	755.64	0	690.31	0	0	692.69	724	0	724.18	709.34	777.71	693.84	806.06	773.37	0	714.9	0	763.65
2.365e+13	0	738.76	773.81	734.33	799.56	727.09	0	769.65	713.03	0	763.27	0	0	754.26	702.13	744.6	795.36	0	704.36	0	0	750.72	737.99	742.65	718.75	0	727.14	730.09	713.17	693.98	777.58	754.99	0	0	0	0	691.84	723.19	0	723.61	708.61	777.51	692.95	799.98	772.78	0	714.22	0	763.07
2.3708e+13	0	738.87	774.82	743.97	798.86	728.93	0	771.17	715.07	0	764.87	0	0	755.75	704.4	746.21	810.21	0	706.76	0	0	777.3	740.09	744.23	720.66	692.77	728.92	731.83	715.28	696.44	778.2	756.67	0	691.99	0	0	694.44	725.28	0	725.44	710.73	778.81	695.98	805.13	774.36	691.31	716.22	0	764.61
2.3766e+13	0	740.59	774.17	741.78	800.12	728.27	0	770.63	714.41	0	764.29	0	0	755.24	703.63	745.64	805.9	0	706.06	0	0	761.8	739.2	743.69	720.02	691.89	728.38	731.24	714.5	695.6	782.69	756.05	0	691.17	0	0	693.57	724.48	0	724.87	710.01	777.95	695.13	807.65	773.78	690.42	715.55	0	764.05
2.3824e+13	0	739.48	774.15	735.84	800.12	727.6	0	770.05	713.75	0	763.67	0	0	754.73	702.85	745.08	797.46	0	705.34	0	0	752.7	738.4	743.15	719.39	690.99	727.84	730.65	713.72	694.76	778.93	755.4	0	690.37	0	0	692.67	723.67	0	724.3	709.29	777.82	694.27	801.75	773.17	0	714.88	0	763.48
2.3882e+13	0	739.36	775.46	736.7	799.63	729.43	0	771.56	715.75	0	765.26	0	0	756.21	705.09	746.67	801.36	0	707.69	0	0	775.54	740.51	744.72	721.28	693.99	729.6	732.37	715.81	697.19	775.32	757.06	0	692.92	0	690.37	695.22	725.74	0	726.11	711.38	779.36	697.2	798.56	774.73	692.05	716.85	0	765.01
2.3941e+13	0	740.54	774.35	743.52	799.91	728.77	0	771.02	715.1	0	764.69	0	0	755.7	704.33	746.11	808.42	0	706.99	0	0	765.15	739.64	744.19	720.65	693.1	729.06	731.78	715.03	696.34	783.18	756.45	0	692.04	0	0	694.4	724.95	0	725.54	710.67	778.24	696.37	808.92	774.17	691.18	716.19	0	764.45
2.3999e+13	0	740.12	774.43	737.43	800.54	728.11	0	770.45	714.45	0	764.07	0	0	755.19	703.56	745.55	799.67	0	706.29	0	0	754.85	738.8	743.65	720.01	692.25	728.53	731.19	714.25	695.5	780.24	755.81	0	691.21	0	0	693.53	724.14	0	724.97	709.95	778.08	695.53	803.53	773.56	690.3	715.52	0	763.88
2.4057e+13	0	737.93	773.79	732.21	799.09	727.44	0	769.88	713.79	0	763.47	0	0	754.68	702.79	744.98	792.43	0	705.58	0	0	747.93	738.08	743.11	719.38	691.33	727.98	730.6	713.47	694.67	775.76	755.18	0	690.41	0	0	692.63	723.32	0	724.4	709.23	777.61	694.66	797.54	773	0	714.85	0	763.3
2.4115e+13	0	740.2	774.62	745.06	799.6	729.26	0	771.4	715.78	0	765.07	0	0	756.15	705.01	746.57	810.68	0	707.9	0	0	769.08	740.09	744.67	721.25	694.3	729.73	732.31	715.56	697.08	782.92	756.85	0	692.95	0	690.14	695.17	725.4	0	726.2	711.31	778.62	697.56	809.49	774.56	691.91	716.81	0	764.84
2.4173e+13	0	740.66	774.63	739.1	800.82	728.6	0	770.84	715.13	0	764.47	0	0	755.64	704.25	746	802	0	707.2	0	0	757.21	739.21	744.14	720.63	693.41	729.19	731.72	714.78	696.23	781.48	756.22	0	692.07	0	0	694.35	724.6	0	725.63	710.6	778.3	696.73	805.3	773.94	691.05	716.15	0	764.28
2.4231e+13	0	738.73	774.23	733.62	799.79	727.94	0	770.27	714.47	0	763.86	0	0	755.13	703.48	745.44	794.34	0	706.5	0	0	749.67	738.47	743.6	719.99	692.55	728.65	731.14	713.99	695.4	777.09	755.57	0	691.24	0	0	693.48	723.78	0	725.06	709.88	778	695.89	799.23	773.37	690.17	715.48	0	763.7
2.4289e+13	0	739.69	775.05	745.85	799.42	729.74	0	771.78	716.44	0	765.45	690.24	0	756.59	705.68	747.01	811.99	0	708.78	0	0	773.73	740.52	745.15	721.85	695.42	730.37	732.83	716.07	697.79	781.39	757.24	0	693.89	0	690.78	695.93	725.85	0	726.84	711.94	779.1	698.71	808.63	774.93	692.63	717.42	0	765.23
2.4347e+13	0	741.05	774.79	740.84	800.92	729.08	0	771.22	715.79	0	764.86	0	0	756.08	704.92	746.45	804.44	0	708.09	0	0	759.84	739.62	744.61	721.22	694.58	729.84	732.25	715.29	696.95	782.59	756.61	0	692.97	0	0	695.11	725.05	0	726.27	711.23	778.51	697.9	807	774.33	691.77	716.76	0	764.67
2.4405e+13	0	739.5	774.61	735.08	800.41	728.42	0	770.65	715.15	0	764.24	0	0	755.57	704.16	745.89	796.35	0	707.4	0	0	751.52	738.86	744.08	720.6	693.72	729.31	731.66	714.51	696.11	778.43	755.97	0	692.09	0	0	694.29	724.24	0	725.71	710.52	778.33	697.08	800.95	773.74	690.9	716.09	0	764.09
2.4463e+13	0	739.46	775.63	743.97	799.69	730.22	0	772.15	717.09	0	765.82	691.16	0	757.03	706.33	747.46	810.15	0	709.64	0	0	778.53	740.93	745.62	722.43	696.52	731	733.34	716.57	698.49	778.3	757.61	0	694.68	0	691.45	696.69	726.29	0	727.46	712.55	779.65	699.82	804.97	775.29	693.37	718.01	0	765.61
2.4522e+13	0	741.23	774.92	742.61	800.83	729.56	0	771.6	716.44	0	765.24	690.35	0	756.52	705.58	746.89	806.94	0	708.96	0	0	762.82	740.05	745.08	721.81	695.69	730.47	732.76	715.79	697.66	783.44	757	0	693.89	0	690.53	695.85	725.5	0	726.9	711.85	778.74	699.03	808.54	774.71	692.47	717.35	0	765.05
2.458e+13	0	740.2	774.92	736.6	800.93	728.9	0	771.03	715.8	0	764.62	0	0	756.01	704.82	746.33	798.45	0	708.27	0	0	753.52	739.24	744.55	721.18	694.84	729.94	732.17	715.02	696.82	779.76	756.35	0	692.98	0	0	695.03	724.69	0	726.34	711.14	778.61	698.22	802.7	774.1	691.61	716.69	0	764.47
2.4638e+13	0	740.06	776.25	735.67	800.51	730.68	0	772.51	717.72	0	766.18	692.08	0	757.46	706.97	747.89	799.52	0	710.47	0	0	773.02	741.33	746.08	723	697.58	731.62	733.84	717.06	699.16	775.79	757.99	0	695.48	0	692.08	697.44	726.72	0	728.07	713.15	780.18	700.89	798.22	775.63	694.06	718.59	0	765.98
2.4696e+13	0	741.12	775.08	744.33	800.58	730.02	0	771.97	717.08	0	765.61	691.25	0	756.95	706.22	747.33	809.42	0	709.8	0	0	766.25	740.47	745.54	722.38	696.76	731.09	733.26	716.29	698.35	783.83	757.38	0	694.67	0	691.17	696.6	725.93	0	727.51	712.45	779.02	700.11	809.7	775.08	693.19	717.94	0	765.42
2.4754e+13	0	740.83	775.17	738.19	801.31	729.36	0	771.4	716.44	0	765	690.44	0	756.44	705.47	746.77	800.67	0	709.12	0	0	755.7	739.63	745.01	721.76	695.94	730.56	732.68	715.52	697.52	781.05	756.74	0	693.88	0	690.27	695.77	725.13	0	726.95	711.75	778.85	699.32	804.47	774.47	692.31	717.28	0	764.85
2.4812e+13	0	738.65	774.56	732.9	799.93	728.7	0	770.83	715.79	0	764.4	0	0	755.93	704.72	746.21	793.36	0	708.44	0	0	748.67	738.91	744.48	721.13	695.09	730.03	732.09	714.74	696.68	776.57	756.11	0	692.97	0	0	694.95	724.32	0	726.39	711.05	778.41	698.52	798.47	773.91	691.45	716.62	0	764.27
2.487e+13	0	740.72	775.35	745.81	800.26	730.48	0	772.33	717.7	0	765.98	692.16	0	757.37	706.85	747.75	811.57	0	710.61	0	0	770.29	740.9	746	722.94	697.81	731.69	733.75	716.78	699.01	783.39	757.75	0	695.45	0	691.81	697.34	726.36	0	728.11	713.04	779.4	701.16	810.09	775.44	693.88	718.51	0	765.79
2.4928e+13	0	741.33	775.35	739.86	801.55	729.82	0	771.77	717.06	0	765.37	691.32	0	756.86	706.1	747.19	803	0	709.94	0	0	758.09	740.02	745.46	722.32	696.99	731.17	733.17	716	698.2	782.27	757.12	0	694.65	0	690.89	696.5	725.56	0	727.55	712.34	779.05	700.39	806.21	774.83	693	717.86	0	765.23
2.4986e+13	0	739.43	774.98	734.3	800.6	729.16	0	771.19	716.42	0	764.76	690.52	0	756.35	705.35	746.63	795.27	0	709.27	0	0	750.42	739.28	744.93	721.7	696.16	730.64	732.59	715.23	697.37	777.89	756.48	0	693.85	0	690.01	695.67	724.76	0	727	711.64	778.76	699.6	800.14	774.26	692.13	717.2	0	764.64
2.5045e+13	0	740.17	775.79	746.36	800.11	730.93	0	772.68	718.3	0	766.33	693.15	0	757.78	707.46	748.17	812.56	0	711.4	0	0	775.06	741.31	746.44	723.49	698.81	732.28	734.23	717.25	699.66	781.6	758.12	0	696.25	0	692.42	698.04	726.78	0	728.69	713.62	779.88	702.18	808.88	775.79	694.58	719.07	690.09	766.15
2.5103e+13	0	741.67	775.48	741.59	801.6	730.27	0	772.13	717.67	0	765.74	692.22	0	757.27	706.72	747.61	805.43	0	710.74	0	0	760.77	740.41	745.91	722.87	698.01	731.76	733.65	716.48	698.85	783.34	757.49	0	695.42	0	691.53	697.23	725.99	0	728.14	712.92	779.24	701.42	807.88	775.2	693.69	718.42	0	765.59
2.5161e+13	0	740.17	775.33	735.77	801.19	729.61	0	771.55	717.04	0	765.12	691.38	0	756.76	705.98	747.05	797.27	0	710.08	0	0	752.28	739.65	745.37	722.25	697.2	731.24	733.07	715.71	698.03	779.21	756.85	0	694.61	0	690.61	696.39	725.18	0	727.59	712.23	779.07	700.64	801.85	774.6	692.8	717.77	0	765.01
2.5219e+13	0	740.01	776.38	743.72	800.47	731.37	0	773.03	718.9	0	766.68	694.04	0	758.19	708.06	748.58	809.82	0	712.17	0	0	779.57	741.7	746.87	724.02	699.78	732.86	734.7	717.72	700.29	778.33	758.47	0	697.04	0	693.04	698.72	727.2	0	729.27	714.18	780.41	703.16	804.66	776.13	695.23	719.61	690.74	766.51
2.5277e+13	0	741.79	775.59	743.37	801.47	730.71	0	772.49	718.27	0	766.1	693.21	0	757.68	707.32	748.02	807.92	0	711.52	0	0	763.8	740.82	746.34	723.41	698.99	732.34	734.13	716.95	699.49	784.12	757.86	0	696.2	0	692.13	697.92	726.41	0	728.72	713.49	779.45	702.41	809.35	775.56	694.37	718.97	0	765.95
2.5335e+13	0	740.86	775.62	737.3	801.67	730.06	0	771.91	717.63	0	765.48	692.27	0	757.17	706.58	747.47	799.38	0	710.86	0	0	754.3	740.01	745.81	722.79	698.2	731.82	733.55	716.19	698.68	780.53	757.21	0	695.37	0	691.23	697.11	725.61	0	728.16	712.8	779.33	701.65	803.59	774.95	693.49	718.32	0	765.37
2.5393e+13	0	740.71	776.98	734.7	801.32	731.8	0	773.37	719.47	0	767.02	694.86	0	758.59	708.64	748.99	797.46	0	712.92	0	0	768.92	742.08	747.3	724.55	700.72	733.42	735.17	718.18	700.91	776.33	758.82	0	697.77	0	693.64	699.38	727.61	0	729.82	714.73	780.91	704.11	798	776.46	695.86	720.15	691.41	766.86
2.5451e+13	0	741.63	775.75	745.09	801.19	731.15	0	772.83	718.85	0	766.45	694.07	0	758.08	707.91	748.43	810.35	0	712.28	0	0	767.32	741.22	746.77	723.94	699.95	732.91	734.59	717.42	700.11	784.39	758.22	0	696.98	0	692.72	698.59	726.82	0	729.28	714.05	779.73	703.38	810.4	775.91	695.02	719.51	690.53	766.3
2.5509e+13	0	741.45	775.84	738.91	802.01	730.49	0	772.26	718.22	0	765.83	693.25	0	757.57	707.18	747.87	801.6	0	711.62	0	0	756.5	740.37	746.24	723.32	699.17	732.39	734.02	716.65	699.31	781.81	757.58	0	696.14	0	691.83	697.79	726.02	0	728.73	713.36	779.54	702.63	805.34	775.29	694.15	718.86	0	765.73
2.5568e+13	0	739.29	775.26	733.56	800.69	729.84	0	771.69	717.59	0	765.23	692.31	0	757.06	706.44	747.31	794.23	0	710.97	0	0	749.37	739.66	745.71	722.71	698.37	731.87	733.44	715.88	698.5	777.31	756.94	0	695.31	0	690.92	696.97	725.22	0	728.18	712.67	779.12	701.87	799.32	774.73	693.29	718.21	0	765.15
2.5626e+13	0	741.17	776.02	746.49	800.86	731.57	0	773.17	719.42	0	766.79	694.88	0	758.47	708.49	748.83	812.37	0	713.01	0	0	771.47	741.63	747.19	724.45	700.87	733.46	735.05	717.87	700.73	783.77	758.57	0	697.7	0	693.34	699.24	727.22	0	729.83	714.59	780.11	704.31	810.59	776.25	695.65	720.03	691.18	766.65
2.5684e+13	0	741.93	775.99	740.58	802.2	730.92	0	772.61	718.79	0	766.19	694.09	0	757.96	707.76	748.27	803.93	0	712.37	0	0	758.94	740.74	746.66	723.84	700.1	732.94	734.47	717.11	699.93	782.99	757.94	0	696.91	0	692.41	698.45	726.43	0	729.28	713.91	779.72	703.57	807.06	775.64	694.8	719.39	690.31	766.09
2.5742e+13	0	740.06	775.66	734.96	801.34	730.27	0	772.04	718.16	0	765.58	693.28	0	757.46	707.02	747.71	796.14	0	711.72	0	0	751.12	740.01	746.13	723.23	699.32	732.43	733.9	716.34	699.12	778.63	757.3	0	696.07	0	691.53	697.65	725.63	0	728.73	713.22	779.46	702.83	800.99	775.06	693.93	718.74	0	765.5
2.58e+13	0	740.61	776.48	746.77	800.76	731.99	0	773.51	719.97	0	767.13	695.71	0	758.86	709.05	749.22	813	0	713.73	0	0	776.34	742.02	747.6	724.96	701.77	734	735.49	718.32	701.33	781.71	758.91	0	698.4	0	693.9	699.89	727.62	0	730.36	715.12	780.59	705.21	809.01	776.58	696.26	720.55	691.82	766.99
2.5858e+13	0	742.23	776.1	742.31	802.21	731.34	0	772.96	719.35	0	766.54	694.89	0	758.35	708.32	748.66	806.36	0	713.09	0	0	761.65	741.12	747.07	724.35	701.01	733.49	734.92	717.55	700.53	784.02	758.29	0	697.62	0	693	699.09	726.83	0	729.82	714.44	779.9	704.49	808.68	775.99	695.42	719.91	690.94	766.43
2.5916e+13	0	740.79	775.99	736.42	801.89	730.69	0	772.38	718.73	0	765.92	694.09	0	757.84	707.59	748.11	798.15	0	712.44	0	0	753	740.36	746.54	723.74	700.24	732.97	734.35	716.79	699.73	779.94	757.65	0	696.82	0	692.1	698.3	726.03	0	729.27	713.76	779.74	703.75	802.69	775.39	694.58	719.26	690.08	765.85
2.5974e+13	0	740.54	777.06	743.22	801.19	732.4	0	773.83	720.51	0	767.45	696.58	0	759.24	709.6	749.6	809.2	0	714.42	0	690.3	780.34	742.39	748.01	725.45	702.64	734.53	735.93	718.75	701.91	778.31	759.25	0	699.09	0	694.47	700.52	728.01	0	730.89	715.64	781.1	706.09	804.21	776.9	696.86	721.05	692.43	767.33
2.6032e+13	0	742.3	776.2	744.08	802.04	731.75	0	773.29	719.9	0	766.88	695.71	0	758.73	708.88	749.05	808.83	0	713.79	0	0	764.75	741.51	747.48	724.85	701.89	734.02	735.36	717.99	701.12	784.73	758.64	0	698.3	0	693.58	699.73	727.23	0	730.35	714.97	780.1	705.37	810.09	776.33	696.03	720.41	691.58	766.77
2.6091e+13	0	741.45	776.25	737.95	802.33	731.1	0	772.71	719.28	0	766.26	694.88	0	758.22	708.15	748.49	800.26	0	713.15	0	0	755.04	740.7	746.95	724.24	701.13	733.5	734.79	717.23	700.33	781.24	757.99	0	697.53	0	692.66	698.94	726.43	0	729.8	714.28	779.98	704.65	804.42	775.71	695.19	719.78	690.7	766.19
2.6149e+13	0	741.32	777.64	733.96	802.06	732.81	0	774.15	721.05	0	767.78	697.32	0	759.61	710.14	749.98	795.41	0	715.1	0	690.77	763.26	742.75	748.41	725.94	703.48	735.05	736.36	719.18	702.48	776.92	759.58	0	699.78	0	695.05	701.13	728.4	0	731.4	716.15	781.59	706.94	798.01	777.21	697.46	721.55	693.06	767.66
2.6207e+13	0	742.07	776.35	745.77	801.73	732.16	0	773.62	720.43	0	767.21	696.56	0	759.11	709.42	749.43	811.21	0	714.48	0	0	768.35	741.9	747.88	725.33	702.74	734.54	735.79	718.42	701.7	784.88	758.98	0	698.99	0	694.13	700.35	727.62	0	730.86	715.48	780.38	706.23	811.02	776.66	696.62	720.91	692.18	767.1
2.6265e+13	0	742.02	776.44	739.56	802.64	731.51	0	773.05	719.81	0	766.59	695.69	0	758.6	708.7	748.87	802.48	0	713.84	0	0	757.27	741.05	747.35	724.73	701.99	734.02	735.22	717.67	700.91	782.5	758.34	0	698.2	0	693.26	699.56	726.82	0	730.32	714.8	780.17	705.52	806.15	776.04	695.79	720.28	691.33	766.53
2.6323e+13	0	739.88	775.9	734.16	801.39	730.86	0	772.48	719.2	0	765.99	694.86	0	758.09	707.98	748.31	795.04	0	713.21	0	0	750.02	740.33	746.82	724.12	701.24	733.51	734.65	716.91	700.11	778.01	757.7	0	697.42	0	692.33	698.77	726.02	0	729.78	714.12	779.78	704.8	800.13	775.48	694.95	719.64	690.45	765.95
2.6381e+13	0	741.55	776.64	747.09	801.41	732.56	0	773.94	720.96	0	767.53	697.29	0	759.47	709.95	749.8	813.08	0	715.14	0	690.12	772.62	742.28	748.27	725.81	703.57	735.04	736.22	718.85	702.26	784.05	759.31	0	699.66	0	694.69	700.96	728	0	731.37	715.98	780.76	707.07	810.99	776.98	697.2	721.4	692.78	767.43
2.6439e+13	0	742.47	776.57	741.25	802.79	731.91	0	773.38	720.34	0	766.93	696.53	0	758.97	709.24	749.24	804.81	0	714.52	0	0	759.73	741.4	747.74	725.21	702.83	734.54	735.65	718.09	701.48	783.66	758.68	0	698.87	0	693.79	700.17	727.21	0	730.83	715.31	780.33	706.37	807.84	776.37	696.37	720.76	691.92	766.87
2.6497e+13	0	740.64	776.27	735.57	802.01	731.26	0	772.8	719.72	0	766.32	695.66	0	758.46	708.51	748.69	796.96	0	713.89	0	0	751.78	740.67	747.21	724.61	702.09	734.03	735.08	717.33	700.68	779.31	758.04	0	698.09	0	692.89	699.38	726.41	0	730.29	714.63	780.09	705.66	801.78	775.79	695.54	720.13	691.06	766.28
2.6555e+13	690.63	740.99	777.1	747.05	801.36	732.95	0	774.25	721.47	691	767.85	698.02	0	759.84	710.47	750.17	813.28	0	715.79	0	690.59	777.57	742.66	748.66	726.28	704.37	735.54	736.63	719.27	702.81	781.73	759.63	0	700.32	0	695.24	701.54	728.37	0	731.86	716.47	781.23	707.88	809	777.29	697.78	721.88	693.4	767.75
2.6613e+13	0	742.73	776.66	743	802.76	732.3	0	773.7	720.86	690.12	767.26	697.25	0	759.33	709.76	749.61	807.23	0	715.17	0	0	762.5	741.76	748.13	725.68	703.65	735.03	736.07	718.51	702.03	784.63	759.01	0	699.54	0	694.33	700.77	727.59	0	731.32	715.8	780.5	707.19	809.43	776.7	696.94	721.24	692.51	767.19
2.6672e+13	0	741.35	776.58	737.04	802.53	731.66	0	773.12	720.24	0	766.64	696.49	0	758.82	709.04	749.06	798.97	0	714.55	0	0	753.68	740.99	747.6	725.08	702.91	734.53	735.5	717.75	701.25	780.62	758.37	0	698.75	0	693.46	699.99	726.79	0	730.79	715.13	780.35	706.49	803.48	776.1	696.12	720.61	691.66	766.61
2.673e+13	691.49	741.03	777.68	742.46	801.87	733.34	0	774.56	721.97	692.04	768.16	698.76	0	760.19	710.98	750.53	808.27	0	716.43	0	691.05	780.7	743.01	749.04	726.74	705.16	736.03	737.04	719.68	703.35	778.29	759.95	0	700.94	0	695.76	702.12	728.74	0	732.34	716.95	781.73	708.67	803.64	777.59	698.33	722.34	693.97	768.07
2.6788e+13	690.66	742.74	776.75	744.75	802.55	732.69	0	774.02	721.36	691.14	767.58	697.97	0	759.69	710.27	749.97	809.69	0	715.81	0	0	765.67	742.13	748.51	726.14	704.44	735.52	736.48	718.92	702.57	785.27	759.34	0	700.18	0	694.89	701.35	727.96	0	731.81	716.29	780.69	707.98	810.76	777.03	697.52	721.71	693.12	767.51
2.6846e+13	0	741.99	776.82	738.57	802.94	732.05	0	773.44	720.75	690.25	766.96	697.2	0	759.18	709.56	749.42	801.09	0	715.19	0	0	755.74	741.32	747.98	725.54	703.71	735.02	735.91	718.17	701.79	781.91	758.7	0	699.4	0	693.98	700.58	727.17	0	731.28	715.61	780.56	707.29	805.19	776.41	696.68	721.08	692.23	766.94
2.6904e+13	692.36	741.88	778.25	733.62	802.75	733.72	0	774.87	722.46	693.05	768.46	699.5	0	760.54	711.48	750.88	793.74	0	717.04	690.24	691.48	756.64	743.35	749.41	727.19	705.92	736.5	737.44	720.08	703.88	777.54	760.26	0	701.56	0	696.28	702.68	729.11	0	732.82	717.43	782.2	709.43	798.31	777.89	698.89	722.8	694.57	768.39
2.6962e+13	691.51	742.45	776.9	746.41	802.21	733.07	0	774.33	721.85	692.17	767.9	698.7	0	760.04	710.77	750.33	812	0	716.44	0	690.35	769.36	742.51	748.88	726.59	705.21	736	736.88	719.33	703.11	785.29	759.66	0	700.8	0	695.4	701.92	728.33	0	732.29	716.76	780.97	708.76	811.57	777.34	698.06	722.17	693.68	767.83
2.702e+13	690.68	742.54	776.99	740.18	803.21	732.43	0	773.76	721.25	691.27	767.28	697.9	0	759.53	710.06	749.77	803.31	0	715.82	0	0	758	741.65	748.36	725.99	704.49	735.5	736.31	718.58	702.33	783.14	759.03	0	700.04	0	694.5	701.15	727.54	0	731.75	716.09	780.74	708.07	806.91	776.72	697.24	721.55	692.82	767.26
2.7078e+13	0	740.42	776.48	734.71	802.03	731.78	0	773.19	720.64	690.38	766.68	697.14	0	759.03	709.35	749.22	795.81	0	715.2	0	0	750.63	740.94	747.83	725.4	703.76	734.99	735.74	717.82	701.55	778.65	758.39	0	699.26	0	693.62	700.37	726.75	0	731.22	715.42	780.37	707.38	800.88	776.16	696.41	720.92	691.96	766.68
2.7136e+13	692.37	741.87	777.2	747.61	801.9	733.45	0	774.63	722.34	693.16	768.2	699.42	0	760.38	711.27	750.68	813.71	0	717.04	0	690.81	773.74	742.88	749.25	727.03	705.95	736.47	737.27	719.73	703.63	784.25	759.98	0	701.41	0	695.91	702.48	728.69	0	732.75	717.23	781.35	709.51	811.3	777.65	698.6	722.63	694.25	768.14
2.7195e+13	691.51	742.94	777.09	741.86	803.32	732.8	0	774.07	721.73	692.29	767.6	698.62	0	759.88	710.56	750.12	805.65	0	716.43	0	0	760.5	741.99	748.72	726.44	705.24	735.97	736.71	718.98	702.86	784.27	759.35	0	700.65	0	695.05	701.71	727.91	0	732.22	716.56	780.88	708.83	808.57	777.04	697.78	722	693.4	767.57
2.7253e+13	690.68	741.16	776.83	736.11	802.62	732.16	0	773.5	721.13	691.38	766.99	697.83	0	759.37	709.85	749.57	797.73	0	715.82	0	0	752.41	741.26	748.2	725.84	704.53	735.46	736.14	718.23	702.08	779.95	758.71	0	699.89	0	694.13	700.94	727.11	0	731.69	715.89	780.66	708.15	802.53	776.45	696.95	721.37	692.52	766.99
2.7311e+13	693.27	741.32	777.68	747.16	801.92	733.82	0	774.93	722.81	694.14	768.5	700.09	0	760.72	711.75	751.02	813.41	0	717.64	0	691.25	778.74	743.24	749.61	727.47	706.68	736.93	737.66	720.12	704.14	781.66	760.28	0	702	690.08	696.42	703.02	729.05	0	733.21	717.68	781.82	710.24	808.87	777.94	699.13	723.07	694.82	768.44
2.7369e+13	692.36	743.16	777.16	743.61	803.25	733.17	0	774.38	722.21	693.26	767.92	699.33	0	760.22	711.04	750.47	808.06	0	717.03	0	690.07	763.32	742.34	749.08	726.87	705.98	736.43	737.1	719.37	703.37	785.2	759.67	0	701.25	0	695.54	702.26	728.27	0	732.68	717.02	781.04	709.57	810.11	777.35	698.31	722.45	693.94	767.88
2.7427e+13	691.5	741.85	777.12	737.59	803.12	732.53	0	773.8	721.6	692.39	767.3	698.53	0	759.71	710.34	749.92	799.74	0	716.43	0	0	754.32	741.57	748.56	726.28	705.27	735.93	736.53	718.62	702.6	781.25	759.02	0	700.49	0	694.65	701.5	727.48	0	732.15	716.35	780.9	708.9	804.21	776.75	697.5	721.82	693.11	767.3
2.7485e+13	694.07	741.49	778.25	741.41	802.5	734.18	0	775.22	723.27	695.07	768.8	700.74	0	761.06	712.22	751.36	807	0	718.21	690.31	691.69	780.49	743.57	749.97	727.89	707.39	737.38	738.04	720.51	704.64	778.29	760.59	0	702.59	690.59	696.9	703.55	729.4	0	733.66	718.13	782.31	710.95	802.98	778.23	699.64	723.5	695.35	768.74
2.7543e+13	693.25	743.12	777.24	745.38	803.01	733.54	0	774.68	722.67	694.22	768.22	699.99	0	760.55	711.52	750.81	810.49	0	717.62	0	690.54	766.55	742.7	749.44	727.3	706.69	736.88	737.48	719.76	703.87	785.75	759.98	0	701.84	0	696.04	702.8	728.63	0	733.13	717.47	781.23	710.29	811.37	777.66	698.84	722.88	694.51	768.19
2.7601e+13	692.33	742.48	777.33	739.15	803.49	732.89	0	774.11	722.07	693.34	767.6	699.24	0	760.05	710.82	750.26	801.87	0	717.01	0	0	756.41	741.88	748.91	726.71	705.99	736.38	736.92	719.01	703.11	782.52	759.34	0	701.08	0	695.17	702.04	727.83	0	732.6	716.81	781.09	709.62	805.92	777.04	698.02	722.26	693.64	767.61
2.7659e+13	694.84	742.39	778.8	733.75	803.38	734.54	0	775.51	723.73	695.98	769.09	701.39	0	761.39	712.68	751.7	792.96	0	718.78	690.84	692.13	750.57	743.89	750.32	728.31	708.07	737.82	738.42	720.89	705.13	778.17	760.88	0	703.16	691.1	697.38	704.07	729.75	0	734.09	718.57	782.75	711.64	798.88	778.5	700.15	723.93	695.88	769.04
2.7718e+13	694.04	742.77	777.4	747.02	802.65	733.9	0	774.98	723.13	695.13	768.52	700.63	0	760.88	711.99	751.14	812.74	0	718.19	0	691.01	770.35	743.06	749.79	727.72	707.39	737.32	737.86	720.14	704.37	785.63	760.28	0	702.41	690.23	696.52	703.32	728.97	0	733.57	717.91	781.51	710.99	812.04	777.96	699.35	723.31	695.04	768.49
2.7776e+13	693.21	743.01	777.48	740.79	803.73	733.25	0	774.41	722.53	694.28	767.91	699.89	0	760.38	711.29	750.59	804.1	0	717.59	0	0	758.7	742.2	749.27	727.13	706.7	736.82	737.29	719.39	703.61	783.74	759.65	0	701.66	0	695.65	702.57	728.19	0	733.04	717.25	781.25	710.33	807.61	777.34	698.54	722.69	694.18	767.92
2.7834e+13	692.3	740.93	777.01	735.27	802.62	732.61	0	773.83	721.93	693.41	767.3	699.13	0	759.87	710.58	750.04	796.53	0	716.99	0	0	751.22	741.49	748.74	726.54	706	736.32	736.73	718.65	702.84	779.25	759.01	0	700.91	0	694.77	701.81	727.4	0	732.52	716.59	780.9	709.67	801.58	776.77	697.72	722.07	693.33	767.33
2.7892e+13	694.8	742.15	777.72	748.11	802.36	734.25	0	775.26	723.58	696.03	768.81	701.27	0	761.21	712.44	751.47	814.24	0	718.74	0	691.47	774.86	743.41	750.13	728.13	708.06	737.76	738.23	720.52	704.85	784.37	760.58	0	702.97	690.73	696.99	703.84	729.32	0	734	718.34	781.89	711.67	811.51	778.25	699.85	723.73	695.56	768.78
2.795e+13	693.99	743.39	777.56	742.5	803.8	733.61	0	774.71	722.98	695.18	768.21	700.52	0	760.7	711.75	750.92	806.43	0	718.15	0	690.28	761.25	742.52	749.61	727.55	707.38	737.26	737.66	719.77	704.09	784.84	759.96	0	702.23	0	696.13	703.09	728.54	0	733.48	717.69	781.38	711.02	809.25	777.64	699.04	723.11	694.73	768.21
2.8008e+13	693.16	741.66	777.34	736.7	803.18	732.97	0	774.13	722.38	694.33	767.6	699.78	0	760.2	711.05	750.37	798.45	0	717.55	0	0	753.02	741.79	749.09	726.96	706.69	736.76	737.1	719.02	703.33	780.54	759.31	0	701.48	0	695.26	702.33	727.75	0	732.95	717.03	781.18	710.36	803.23	777.05	698.23	722.49	693.85	767.63
2.8066e+13	695.57	741.66	778.21	747.2	802.44	734.6	0	775.55	724.02	696.9	769.1	701.91	0	761.53	712.89	751.8	813.35	0	719.28	690.41	691.92	779.86	743.76	750.47	728.54	708.72	738.18	738.59	720.89	705.33	781.52	760.87	0	703.52	691.23	697.46	704.34	729.66	0	734.42	718.77	782.36	712.33	808.6	778.53	700.34	724.14	696.08	769.07
2.8124e+13	694.74	743.58	777.62	744.28	803.69	733.96	0	775	723.42	696.07	768.51	701.15	0	761.02	712.2	751.25	808.84	0	718.7	0	690.76	764.13	742.86	749.95	727.95	708.05	737.69	738.03	720.14	704.57	785.71	760.26	0	702.78	690.36	696.6	703.59	728.88	0	733.9	718.11	781.52	711.69	810.75	777.94	699.53	723.53	695.23	768.51
2.8182e+13	693.94	742.35	777.6	738.2	803.65	733.32	0	774.42	722.83	695.22	767.89	700.4	0	760.52	711.5	750.69	800.48	0	718.1	0	0	754.96	742.09	749.43	727.36	707.36	737.19	737.47	719.4	703.81	781.83	759.61	0	702.04	0	695.74	702.84	728.09	0	733.38	717.46	781.4	711.04	804.9	777.33	698.73	722.91	694.39	767.93
2.8241e+13	696.35	741.97	778.77	740.23	803.1	734.94	0	775.82	724.45	697.73	769.38	702.51	0	761.84	713.33	752.12	805.39	0	719.82	690.99	692.38	779.49	744.08	750.81	728.94	709.37	738.6	738.95	721.26	705.79	778.33	761.16	0	704.06	691.73	697.93	704.83	730	0	734.84	719.19	782.83	712.97	802.28	778.8	700.81	724.55	696.57	769.35
2.8299e+13	695.5	743.49	777.69	746.05	803.41	734.3	0	775.28	723.86	696.92	768.8	701.77	0	761.34	712.64	751.57	811.25	0	719.23	0	691.23	767.45	743.21	750.28	728.35	708.7	738.1	738.39	720.51	705.04	786.17	760.56	0	703.32	690.84	697.06	704.09	729.22	0	734.32	718.53	781.72	712.34	811.92	778.24	700.02	723.93	695.74	768.8
2.8357e+13	694.67	742.97	777.79	739.78	803.99	733.66	0	774.71	723.26	696.09	768.18	701.02	0	760.83	711.94	751.02	802.61	0	718.64	0	690.04	757.08	742.39	749.76	727.76	708.02	737.61	737.83	719.77	704.28	783.1	759.91	0	702.58	0	696.21	703.34	728.44	0	733.79	717.88	781.57	711.7	806.6	777.62	699.22	723.32	694.91	768.22
2.8415e+13	697.05	742.92	779.3	734.26	803.97	735.28	0	776.1	724.87	698.54	769.65	703.1	0	762.15	713.76	752.44	793.33	0	720.33	691.51	692.83	747.76	744.39	751.14	729.33	709.99	739.01	739.3	721.62	706.25	778.76	761.45	0	704.58	692.21	698.38	705.32	730.33	0	735.25	719.6	783.26	713.6	799.56	779.06	701.29	724.95	697.06	769.64
2.8473e+13	696.27	743.09	777.86	747.67	803.04	734.64	0	775.56	724.28	697.74	769.09	702.37	0	761.65	713.07	751.88	813.41	0	719.75	0	691.69	771.36	743.57	750.61	728.74	709.33	738.51	738.74	720.87	705.5	785.9	760.85	0	703.85	691.33	697.52	704.58	729.56	0	734.73	718.95	782	712.97	812.45	778.52	700.49	724.33	696.24	769.08
2.8531e+13	695.42	743.48	777.92	741.43	804.19	734	0	775	723.69	696.93	768.48	701.63	0	761.14	712.38	751.33	804.84	0	719.17	0	690.5	759.41	742.7	750.09	728.16	708.66	738.02	738.18	720.13	704.75	784.29	760.21	0	703.12	690.46	696.66	703.83	728.78	0	734.2	718.29	781.71	712.34	808.27	777.91	699.7	723.72	695.4	768.51
2.8589e+13	694.59	741.44	777.49	735.85	803.16	733.36	0	774.42	723.09	696.1	767.87	700.88	0	760.64	711.69	750.78	797.21	0	718.58	0	0	751.81	741.99	749.57	727.57	707.98	737.53	737.62	719.39	703.99	779.82	759.58	0	702.38	0	695.8	703.09	727.99	0	733.68	717.64	781.39	711.7	802.24	777.33	698.9	723.1	694.58	767.93
2.8647e+13	696.96	742.45	778.19	748.61	802.77	734.97	0	775.84	724.7	698.54	769.37	702.95	0	761.95	713.5	752.19	814.68	0	720.26	690.52	692.16	776	743.92	750.94	729.13	709.94	738.92	739.09	721.23	705.95	784.41	761.13	0	704.37	691.82	697.98	705.05	729.9	0	735.13	719.35	782.39	713.59	811.63	778.8	700.96	724.72	696.72	769.36
2.8705e+13	696.18	743.85	777.99	743.17	804.22	734.33	0	775.28	724.11	697.74	768.77	702.23	0	761.45	712.81	751.64	807.18	0	719.68	0	690.98	762.01	743.02	750.41	728.54	709.28	738.42	738.53	720.49	705.2	785.36	760.51	0	703.64	690.94	697.11	704.32	729.12	0	734.61	718.7	781.83	712.96	809.89	778.19	700.17	724.11	695.9	768.8
2.8763e+13	695.33	742.18	777.8	737.31	803.69	733.69	0	774.7	723.51	696.93	768.15	701.48	0	760.94	712.12	751.09	799.14	0	719.1	0	0	753.63	742.29	749.89	727.96	708.61	737.93	737.97	719.75	704.45	781.11	759.86	0	702.91	690.08	696.26	703.57	728.33	0	734.09	718.05	781.64	712.33	803.88	777.6	699.37	723.5	695.06	768.22
2.8822e+13	697.64	742.03	778.7	747.12	802.93	735.3	0	776.11	725.1	699.32	769.64	703.52	0	762.26	713.92	752.5	813.1	0	720.76	691.14	692.64	780.92	744.25	751.25	729.5	710.54	739.31	739.43	721.59	706.39	781.32	761.41	690.31	704.87	692.29	698.42	705.52	730.23	0	735.52	719.75	782.86	714.19	808.21	779.06	701.42	725.11	697.2	769.64
2.888e+13	696.86	744	778.03	744.98	804.07	734.66	0	775.56	724.52	698.53	769.05	702.8	0	761.75	713.23	751.95	809.59	0	720.18	0	691.46	764.96	743.36	750.73	728.92	709.89	738.82	738.87	720.85	705.64	786.18	760.8	0	704.15	691.42	697.56	704.79	729.46	0	735	719.1	781.97	713.57	811.33	778.48	700.63	724.5	696.38	769.08
2.8938e+13	696.08	742.86	778.04	738.83	804.13	734.03	0	774.98	723.93	697.73	768.43	702.07	0	761.25	712.54	751.4	801.17	0	719.6	0	690.29	755.61	742.58	750.21	728.34	709.23	738.33	738.31	720.11	704.9	782.39	760.15	0	703.42	690.55	696.71	704.05	728.67	0	734.48	718.45	781.85	712.94	805.55	777.87	699.84	723.89	695.55	768.5
2.8996e+13	698.32	742.48	779.25	738.98	803.65	735.63	690.1	776.37	725.5	700.07	769.9	704.08	0	762.55	714.33	752.8	803.45	0	721.25	691.71	693.09	777.43	744.57	751.57	729.87	711.13	739.7	739.77	721.94	706.82	778.46	761.69	691.1	705.37	692.76	698.85	705.98	730.56	0	735.91	720.14	783.31	714.78	801.61	779.32	701.87	725.49	697.68	769.91
2.9054e+13	697.53	743.87	778.11	746.76	803.77	734.99	0	775.83	724.92	699.29	769.33	703.36	0	762.05	713.64	752.25	811.96	0	720.68	690.07	691.94	768.37	743.71	751.05	729.29	710.48	739.21	739.21	721.2	706.08	786.54	761.08	690.25	704.65	691.89	698.01	705.25	729.79	0	735.39	719.49	782.16	714.16	812.42	778.76	701.08	724.88	696.85	769.35
2.9112e+13	696.76	743.48	778.22	740.44	804.44	734.35	0	775.26	724.33	698.5	768.71	702.63	0	761.54	712.96	751.7	803.31	0	720.1	0	690.76	757.76	742.88	750.52	728.71	709.82	738.72	738.65	720.46	705.34	783.64	760.44	0	703.93	691.02	697.15	704.52	729.01	0	734.87	718.84	782.01	713.54	807.23	778.14	700.3	724.27	696.03	768.78
2.917e+13	695.97	741.2	777.58	735.07	803.05	733.72	0	774.69	723.74	697.7	768.12	701.9	0	761.04	712.27	751.15	796.02	0	719.52	0	0	750.7	742.19	750	728.13	709.16	738.23	738.09	719.72	704.59	779.08	759.81	0	703.2	690.16	696.3	703.78	728.22	0	734.35	718.19	781.55	712.91	801.26	777.59	699.5	723.66	695.2	768.2
2.9228e+13	698.2	743.42	778.29	748.34	803.39	735.31	0	776.1	725.31	700.04	769.61	703.91	0	762.34	714.05	752.55	814.03	0	721.16	690.66	692.42	772.4	744.06	751.36	729.66	711.06	739.59	739.54	721.55	706.51	786.12	761.36	691.03	705.14	692.35	698.44	705.7	730.12	0	735.77	719.88	782.45	714.74	812.78	779.04	701.53	725.25	697.32	769.62
2.9286e+13	697.41	743.98	778.32	742.12	804.61	734.68	0	775.53	724.73	699.26	769	703.19	0	761.84	713.37	752	805.55	0	720.58	0	691.22	760.14	743.19	750.83	729.08	710.41	739.1	738.98	720.81	705.77	784.82	760.73	690.18	704.42	691.48	697.59	704.97	729.34	0	735.25	719.23	782.14	714.12	808.89	778.42	700.74	724.64	696.49	769.06
2.9345e+13	696.65	741.97	777.93	736.48	803.65	734.04	0	774.96	724.14	698.47	768.39	702.46	0	761.33	712.68	751.45	797.86	0	720.01	0	690.11	752.42	742.48	750.31	728.5	709.75	738.61	738.42	720.07	705.03	780.36	760.09	0	703.7	690.62	696.74	704.24	728.56	0	734.74	718.58	781.84	713.5	802.86	777.84	699.96	724.03	695.67	768.47
2.9403e+13	698.88	742.76	778.64	749.1	803.16	735.63	690.23	776.36	725.7	700.76	769.87	704.45	0	762.63	714.45	752.85	815.03	0	721.63	691.28	692.91	777.17	744.4	751.66	730.02	711.62	739.96	739.87	721.9	706.94	784.38	761.64	691.8	705.62	692.82	698.87	706.15	730.45	0	736.14	720.26	782.86	715.3	811.65	779.3	701.97	725.62	697.78	769.89
2.9461e+13	698.07	744.32	778.38	743.88	804.6	734.99	0	775.8	725.12	699.99	769.27	703.73	0	762.13	713.77	752.3	807.9	0	721.06	0	691.7	762.8	743.51	751.14	729.44	710.98	739.48	739.31	721.16	706.2	785.85	761.01	690.95	704.9	691.95	698.03	705.42	729.68	0	735.63	719.61	782.25	714.69	810.48	778.7	701.19	725.01	696.96	769.33
2.9519e+13	697.29	742.7	778.23	737.95	804.16	734.36	0	775.22	724.53	699.21	768.66	703.01	0	761.62	713.09	751.75	799.8	0	720.48	0	690.56	754.27	742.77	750.62	728.86	710.33	738.99	738.75	720.42	705.46	781.65	760.37	690.1	704.18	691.08	697.17	704.69	728.89	0	735.11	718.97	782.08	714.08	804.5	778.1	700.4	724.4	696.14	768.75
2.9577e+13	699.5	742.43	779.16	746.91	803.4	735.94	690.7	776.62	726.08	701.46	770.13	704.97	690.45	762.92	714.84	753.14	812.64	0	722.09	691.9	693.37	781.89	744.73	751.96	730.37	712.17	740.33	740.19	722.24	707.36	781.1	761.91	692.58	706.09	693.29	699.29	706.59	730.77	0	736.51	720.63	783.32	715.85	807.7	779.55	702.4	725.98	698.23	770.16
2.9635e+13	698.74	744.44	778.42	745.7	804.42	735.31	0	776.07	725.5	700.7	769.55	704.26	0	762.41	714.17	752.59	810.29	0	721.52	690.28	692.19	765.82	743.84	751.44	729.8	711.53	739.84	739.63	721.5	706.62	786.61	761.3	691.7	705.38	692.4	698.45	705.86	730.01	0	736	719.99	782.38	715.25	811.87	778.97	701.63	725.38	697.42	769.6
2.9693e+13	697.93	743.39	778.45	739.5	804.57	734.68	0	775.49	724.92	699.94	768.93	703.54	0	761.91	713.49	752.04	801.84	0	720.95	0	691.02	756.27	743.06	750.92	729.22	710.89	739.36	739.08	720.77	705.88	782.93	760.65	690.86	704.66	691.54	697.61	705.14	729.23	0	735.48	719.34	782.26	714.64	806.16	778.36	700.84	724.77	696.59	769.02
2.9751e+13	700.1	743.02	779.71	737.78	804.16	736.26	691.18	776.87	726.46	702.14	770.39	705.48	691.03	763.2	715.23	753.43	801.26	0	722.54	692.49	693.86	773.97	745.05	752.26	730.72	712.71	740.69	740.51	722.58	707.77	778.7	762.17	693.38	706.55	693.73	699.72	707.02	731.1	0	736.87	721	783.76	716.39	801.04	779.8	702.83	726.34	698.67	770.42
2.9809e+13	699.36	744.26	778.5	747.49	804.08	735.62	690.34	776.33	725.88	701.4	769.82	704.78	690.2	762.69	714.56	752.88	812.63	0	721.97	690.84	692.7	769.32	744.19	751.74	730.15	712.07	740.2	739.95	721.84	707.03	786.88	761.57	692.47	705.84	692.87	698.87	706.3	730.33	0	736.36	720.36	782.58	715.79	812.87	779.24	702.05	725.74	697.86	769.86
2.9868e+13	698.59	743.99	778.61	741.12	804.85	734.99	0	775.76	725.3	700.64	769.2	704.07	0	762.19	713.88	752.33	803.98	0	721.41	0	691.48	758.46	743.36	751.22	729.57	711.43	739.72	739.39	721.11	706.3	784.17	760.93	691.6	705.13	692	698.04	705.57	729.56	0	735.84	719.72	782.41	715.18	807.84	778.62	701.27	725.13	697.05	769.29
2.9926e+13	697.79	741.73	778.01	735.69	803.52	734.36	0	775.19	724.71	699.87	768.6	703.35	0	761.69	713.2	751.78	796.63	0	720.84	0	690.39	751.29	742.67	750.7	728.99	710.79	739.23	738.84	720.38	705.56	779.61	760.3	690.76	704.41	691.13	697.18	704.84	728.78	0	735.33	719.07	781.98	714.57	801.85	778.06	700.49	724.52	696.23	768.71
2.9984e+13	699.95	743.76	778.69	749.02	803.7	735.93	690.8	776.59	726.25	702.07	770.08	705.29	690.77	762.97	714.94	753.16	814.59	0	722.42	691.43	693.18	773.47	744.54	752.03	730.49	712.6	740.56	740.26	722.18	707.44	786.29	761.84	693.26	706.3	693.33	699.29	706.72	730.66	0	736.71	720.72	782.88	716.32	813.05	779.51	702.48	726.09	698.3	770.12
3.0042e+13	699.21	744.47	778.7	742.83	804.98	735.3	0	776.02	725.67	701.32	769.47	704.58	0	762.47	714.26	752.61	806.24	0	721.86	690.05	691.96	760.88	743.66	751.51	729.92	711.97	740.08	739.71	721.45	706.71	785.33	761.21	692.35	705.59	692.44	698.46	706	729.89	0	736.2	720.08	782.53	715.72	809.48	778.89	701.7	725.48	697.5	769.55
3.01e+13	698.43	742.51	778.35	737.11	804.1	734.67	0	775.44	725.09	700.56	768.86	703.87	0	761.97	713.59	752.07	798.48	0	721.29	0	690.84	753.03	742.96	750.99	729.34	711.33	739.59	739.15	720.72	705.97	780.89	760.57	691.49	704.88	691.58	697.61	705.28	729.11	0	735.69	719.44	782.25	715.11	803.45	778.31	700.92	724.88	696.68	768.97
3.0158e+13	700.54	743.09	779.07	749.55	803.52	736.24	691.28	776.84	726.61	702.73	770.34	705.78	691.31	763.25	715.32	753.44	815.27	0	722.85	692.06	693.66	778.35	744.88	752.32	730.83	713.12	740.91	740.57	722.52	707.84	784.3	762.11	693.97	706.75	693.76	699.71	707.14	730.98	0	737.06	721.08	783.29	716.84	811.57	779.76	702.9	726.44	698.74	770.38
3.0216e+13	699.79	744.79	778.75	744.61	804.94	735.61	690.43	776.28	726.03	701.99	769.74	705.09	690.49	762.74	714.64	752.9	808.58	0	722.29	690.52	692.45	763.6	743.98	751.8	730.26	712.49	740.43	740.02	721.79	707.11	786.33	761.49	693.13	706.04	692.91	698.87	706.43	730.22	0	736.55	720.44	782.64	716.24	811.03	779.16	702.12	725.83	697.94	769.82
3.0274e+13	699.06	743.24	778.63	738.6	804.59	734.97	0	775.7	725.45	701.24	769.13	704.38	0	762.24	713.97	752.35	800.43	0	721.73	0	691.29	754.91	743.25	751.28	729.68	711.86	739.94	739.47	721.06	706.38	782.18	760.85	692.22	705.34	692.03	698.04	705.7	729.44	0	736.04	719.8	782.48	715.64	805.09	778.56	701.35	725.23	697.13	769.24
3.0332e+13	701.13	742.86	779.6	746.5	803.85	736.54	691.74	777.08	726.97	703.36	770.59	706.27	691.86	763.52	715.69	753.72	811.93	0	723.28	692.68	694.13	782.68	745.2	752.61	731.17	713.62	741.25	740.88	722.85	708.24	780.87	762.37	694.65	707.19	694.19	700.12	707.56	731.3	690.34	737.4	721.44	783.75	717.34	807.07	780	703.31	726.78	699.18	770.63
3.0391e+13	700.37	744.87	778.78	746.43	804.72	735.91	690.89	776.54	726.39	702.63	770.01	705.57	691.05	763.02	715.02	753.17	810.97	0	722.72	691.03	692.95	766.69	744.32	752.09	730.59	713	740.77	740.33	722.12	707.51	787.03	761.76	693.84	706.49	693.35	699.28	706.84	730.54	0	736.89	720.8	782.77	716.75	812.37	779.43	702.54	726.18	698.37	770.08
3.0449e+13	699.63	743.91	778.84	740.16	804.97	735.28	690.07	775.96	725.82	701.89	769.39	704.88	690.22	762.51	714.35	752.63	802.48	0	722.16	0	691.74	756.94	743.53	751.57	730.02	712.37	740.29	739.77	721.39	706.78	783.45	761.12	692.99	705.78	692.47	698.45	706.12	729.76	0	736.38	720.16	782.65	716.16	806.75	778.81	701.77	725.57	697.57	769.5
3.0507e+13	701.71	743.56	780.14	736.78	804.64	736.84	692.19	777.33	727.32	703.99	770.84	706.75	692.39	763.79	716.06	754	798.97	0	723.7	693.22	694.57	768.94	745.51	752.89	731.5	714.12	741.59	741.18	723.19	708.63	779.05	762.63	695.34	707.62	694.63	700.53	707.96	731.62	690.82	737.74	721.79	784.18	717.83	800.67	780.24	703.71	727.12	699.6	770.89
3.0565e+13	700.96	744.64	778.87	748.21	804.37	736.21	691.36	776.79	726.75	703.26	770.27	706.06	691.58	763.28	715.39	753.45	813.27	0	723.14	691.58	693.44	770.29	744.66	752.37	730.92	713.5	741.11	740.63	722.46	707.9	787.19	762.03	694.51	706.92	693.78	699.7	707.25	730.87	690.01	737.23	721.15	782.98	717.25	813.27	779.69	702.95	726.52	698.8	770.33
3.0623e+13	700.2	744.5	778.98	741.8	805.22	735.58	690.51	776.22	726.17	702.53	769.66	705.36	690.77	762.78	714.72	752.9	804.64	0	722.59	690.33	692.21	759.16	743.83	751.85	730.35	712.87	740.63	740.08	721.73	707.18	784.68	761.39	693.7	706.22	692.93	698.86	706.54	730.09	0	736.72	720.51	782.79	716.66	808.41	779.07	702.18	725.91	698	769.76
3.0681e+13	699.46	742.27	778.42	736.31	803.96	734.95	0	775.65	725.59	701.79	769.06	704.66	0	762.28	714.05	752.36	797.22	0	722.02	0	691.1	751.88	743.14	751.33	729.78	712.25	740.14	739.52	721	706.45	780.13	760.76	692.84	705.52	692.05	698.03	705.82	729.31	0	736.21	719.88	782.38	716.06	802.42	778.5	701.41	725.31	697.19	769.18
3.0739e+13	701.53	744.08	779.08	749.66	803.99	736.51	691.81	777.04	727.09	703.88	770.53	706.53	692.1	763.55	715.75	753.72	815.1	0	723.56	692.16	693.93	774.55	745.01	752.65	731.25	713.99	741.44	740.93	722.79	708.29	786.41	762.29	695.19	707.35	694.2	700.1	707.66	731.19	690.49	737.57	721.5	783.29	717.74	813.25	779.94	703.35	726.85	699.22	770.58
3.0797e+13	700.77	744.96	779.06	743.51	805.32	735.88	690.97	776.47	726.52	703.15	769.92	705.84	691.29	763.05	715.09	753.18	806.9	0	723	690.74	692.69	761.63	744.13	752.13	730.68	713.37	740.96	740.37	722.06	707.57	785.82	761.67	694.36	706.65	693.36	699.27	706.94	730.42	0	737.06	720.86	782.9	717.15	810.04	779.33	702.59	726.25	698.42	770.02
3.0855e+13	700.02	743.03	778.75	737.73	804.52	735.25	690.14	775.9	725.94	702.42	769.31	705.14	690.48	762.54	714.41	752.63	799.09	0	722.44	0	691.53	753.64	743.43	751.61	730.11	712.74	740.48	739.82	721.33	706.84	781.41	761.03	693.56	705.95	692.48	698.44	706.23	729.64	0	736.55	720.23	782.64	716.56	804.02	778.74	701.82	725.65	697.62	769.44
3.0913e+13	702.07	743.4	779.49	749.89	803.86	736.81	692.25	777.28	727.44	704.47	770.77	706.99	692.63	763.81	716.11	753.99	815.4	0	723.96	692.76	694.36	779.53	745.34	752.93	731.57	714.46	741.77	741.22	723.12	708.68	784.16	762.55	695.88	707.77	694.64	700.5	708.05	731.5	690.97	737.89	721.84	783.71	718.21	811.4	780.19	703.75	727.18	699.64	770.83
3.0972e+13	701.34	745.24	779.1	745.29	805.24	736.18	691.42	776.73	726.86	703.76	770.18	706.3	691.82	763.31	715.45	753.45	809.25	0	723.41	691.17	693.16	764.39	744.45	752.41	731	713.85	741.29	740.67	722.39	707.95	786.78	761.94	695.03	707.08	693.79	699.68	707.34	730.74	690.15	737.39	721.21	783	717.63	811.56	779.59	702.99	726.58	698.84	770.27
3.103e+13	700.58	743.75	779.01	739.21	804.99	735.55	690.58	776.15	726.29	703.04	769.57	705.61	691.01	762.8	714.78	752.9	801.04	0	722.85	690.14	691.96	755.54	743.71	751.89	730.43	713.23	740.81	740.12	721.66	707.23	782.69	761.29	694.21	706.38	692.94	698.84	706.63	729.96	0	736.88	720.57	782.85	717.04	805.65	778.99	702.22	725.98	698.04	769.69
3.1088e+13	702.59	743.28	780.02	745.81	804.28	737.1	692.71	777.52	727.78	705.06	771.02	707.44	693.17	764.07	716.47	754.26	810.96	0	724.36	693.32	694.78	783.16	745.66	753.2	731.89	714.93	742.09	741.51	723.44	709.05	780.66	762.81	696.51	708.18	695.09	700.9	708.44	731.82	691.46	738.22	722.18	784.16	718.68	806.34	780.42	704.15	727.51	700.05	771.08
3.1146e+13	701.88	745.26	779.13	747.1	805	736.47	691.87	776.98	727.2	704.35	770.44	706.76	692.33	763.57	715.8	753.71	811.63	0	723.81	691.65	693.64	767.55	744.78	752.68	731.32	714.32	741.61	740.96	722.72	708.34	787.41	762.2	695.71	707.5	694.2	700.08	707.74	731.06	690.62	737.71	721.55	783.14	718.1	812.84	779.85	703.38	726.91	699.26	770.52
3.1204e+13	701.14	744.4	779.21	740.77	805.34	735.84	691.03	776.4	726.63	703.63	769.82	706.07	691.52	763.06	715.14	753.17	803.11	0	723.25	690.52	692.41	757.59	743.99	752.16	730.75	713.7	741.13	740.41	721.99	707.62	783.96	761.56	694.86	706.8	693.37	699.24	707.03	730.29	0	737.2	720.91	783.02	717.52	807.31	779.23	702.62	726.31	698.46	769.95
3.1262e+13	703.12	744.08	780.55	736.1	805.09	737.39	693.16	777.76	728.11	705.63	771.26	707.89	693.68	764.33	716.82	754.53	796.86	0	724.74	693.82	695.19	762.5	745.96	753.47	732.2	715.39	742.4	741.8	723.77	709.43	779.49	763.06	697.12	708.59	695.5	701.29	708.83	732.13	691.91	738.53	722.51	784.58	719.13	800.6	780.65	704.53	727.83	700.46	771.33
3.132e+13	702.4	744.96	779.22	748.84	804.62	736.76	692.3	777.22	727.54	704.93	770.7	707.21	692.86	763.82	716.16	753.98	813.88	0	724.2	692.19	694.1	771.24	745.12	752.95	731.63	714.78	741.93	741.25	723.04	708.71	787.46	762.46	696.35	707.91	694.63	700.47	708.13	731.38	691.1	738.03	721.88	783.35	718.56	813.62	780.1	703.78	727.23	699.67	770.77
3.1378e+13	701.69	744.96	779.34	742.4	805.56	736.14	691.47	776.65	726.97	704.22	770.08	706.53	692.03	763.32	715.49	753.43	805.27	0	723.65	690.9	692.87	759.84	744.28	752.43	731.07	714.17	741.45	740.7	722.32	707.99	785.18	761.83	695.52	707.22	693.78	699.65	707.42	730.61	690.28	737.52	721.25	783.14	717.98	808.96	779.48	703.02	726.64	698.88	770.2
3.1436e+13	700.94	742.75	778.81	736.85	804.37	735.51	690.64	776.08	726.4	703.5	769.48	705.84	691.23	762.82	714.83	752.89	797.8	0	723.1	0	691.72	752.44	743.59	751.91	730.5	713.55	740.97	740.15	721.59	707.27	780.63	761.2	694.68	706.52	692.95	698.81	706.71	729.83	0	737.02	720.62	782.77	717.4	802.96	778.92	702.25	726.04	698.08	769.62
3.1495e+13	702.91	744.33	779.46	750.19	804.26	737.05	692.75	777.46	727.87	705.49	770.94	707.65	693.37	764.08	716.51	754.24	815.56	0	724.58	692.78	694.53	775.62	745.45	753.22	731.94	715.23	742.24	741.54	723.36	709.08	786.48	762.72	696.95	708.31	695.07	700.86	708.51	731.69	691.57	738.34	722.21	783.68	719.01	813.39	780.35	704.17	727.55	700.08	771.01
3.1553e+13	702.2	745.39	779.4	744.1	805.63	736.43	691.91	776.9	727.3	704.79	770.34	706.97	692.54	763.57	715.85	753.7	807.54	0	724.03	691.3	693.33	762.34	744.57	752.7	731.38	714.62	741.76	740.99	722.64	708.37	786.29	762.09	696.17	707.62	694.19	700.04	707.81	730.92	690.74	737.84	721.58	783.24	718.43	810.57	779.74	703.41	726.96	699.29	770.45
3.1611e+13	701.48	743.5	779.12	738.24	804.91	735.8	691.07	776.32	726.73	704.08	769.73	706.29	691.73	763.07	715.18	753.15	799.67	0	723.48	690.31	692.14	754.21	743.87	752.18	730.81	714.01	741.28	740.44	721.91	707.65	781.91	761.46	695.33	706.93	693.36	699.21	707.1	730.14	0	737.33	720.95	783.01	717.86	804.56	779.15	702.65	726.36	698.49	769.87
3.1669e+13	703.42	743.66	779.89	750	804.2	737.34	693.2	777.69	728.19	706.04	771.19	708.08	693.88	764.33	716.85	754.5	815.41	0	724.96	693.34	694.94	780.65	745.78	753.48	732.25	715.67	742.54	741.82	723.68	709.45	783.97	762.97	697.55	708.71	695.48	701.24	708.89	731.99	692.02	738.65	722.54	784.1	719.45	811.13	780.58	704.55	727.87	700.47	771.26
3.1727e+13	702.7	745.61	779.43	745.86	805.52	736.72	692.34	777.14	727.63	705.34	770.6	707.41	693.06	763.83	716.19	753.96	809.9	0	724.41	691.71	693.81	765.14	744.88	752.96	731.68	715.07	742.07	741.27	722.96	708.74	787.21	762.36	696.77	708.02	694.61	700.43	708.19	731.23	691.21	738.15	721.91	783.34	718.88	812.05	779.99	703.79	727.27	699.69	770.7
3.1785e+13	701.99	744.19	779.37	739.72	805.35	736.09	691.51	776.56	727.06	704.64	769.98	706.73	692.22	763.32	715.53	753.41	801.64	0	723.87	690.66	692.56	756.11	744.14	752.45	731.12	714.46	741.59	740.72	722.23	708.02	783.19	761.72	695.99	707.34	693.77	699.6	707.49	730.46	690.39	737.64	721.28	783.21	718.3	806.2	779.39	703.04	726.68	698.9	770.12
3.1843e+13	703.92	743.66	780.42	744.76	804.7	737.63	693.62	777.93	728.51	706.57	771.42	708.51	694.37	764.58	717.19	754.76	809.7	0	725.33	693.86	695.34	783.15	746.09	753.74	732.55	716.11	742.85	742.1	724	709.81	780.48	763.22	698.15	709.1	695.89	701.62	709.27	732.3	692.48	738.95	722.86	784.55	719.88	805.54	780.81	704.93	728.18	700.87	771.5
3.1901e+13	703.21	745.56	779.46	747.66	805.24	737	692.79	777.38	727.95	705.89	770.85	707.84	693.55	764.07	716.53	754.22	812.26	0	724.79	692.18	694.22	768.36	745.21	753.22	731.99	715.51	742.37	741.55	723.27	709.1	787.77	762.62	697.35	708.42	695.05	700.81	708.57	731.54	691.67	738.45	722.24	783.49	719.31	813.27	780.24	704.18	727.59	700.09	770.94
3.1959e+13	702.49	744.81	779.55	741.26	805.68	736.38	691.94	776.81	727.38	705.19	770.23	707.16	692.73	763.57	715.87	753.67	803.71	0	724.24	691.02	693	758.18	744.41	752.71	731.42	714.9	741.89	741	722.55	708.39	784.45	761.98	696.58	707.73	694.17	699.99	707.87	730.77	690.84	737.95	721.61	783.36	718.74	807.85	779.63	703.42	726.99	699.3	770.37
3.2018e+13	704.41	744.51	780.94	735.83	805.52	737.91	694.03	778.16	728.83	707.1	771.66	708.92	694.84	764.82	717.53	755.02	795.4	0	725.69	694.36	695.73	755.62	746.37	754	732.85	716.53	743.14	742.37	724.31	710.17	779.98	763.47	698.74	709.48	696.28	702	709.63	732.6	692.96	739.25	723.18	784.96	720.3	800.84	781.03	705.3	728.49	701.26	771.74
3.2076e+13	703.7	745.19	779.56	749.33	804.86	737.28	693.22	777.62	728.27	706.42	771.1	708.26	694.06	764.32	716.87	754.47	814.45	0	725.15	692.7	694.63	772.13	745.53	753.48	732.29	715.93	742.67	741.83	723.59	709.46	787.68	762.87	697.95	708.81	695.45	701.19	708.94	731.85	692.11	738.75	722.56	783.71	719.74	813.93	780.49	704.55	727.89	700.48	771.18
3.2134e+13	702.99	745.33	779.66	742.87	805.88	736.66	692.36	777.05	727.7	705.73	770.48	707.59	693.23	763.82	716.21	753.93	805.89	0	724.61	691.36	693.43	760.45	744.69	752.97	731.72	715.34	742.19	741.28	722.87	708.75	785.65	762.24	697.15	708.13	694.58	700.38	708.24	731.08	691.31	738.25	721.93	783.48	719.17	809.49	779.87	703.8	727.3	699.69	770.61
3.2192e+13	702.27	743.15	779.18	737.26	804.76	736.04	691.54	776.48	727.13	705.03	769.88	706.91	692.4	763.32	715.55	753.38	798.36	0	724.07	690.38	692.26	752.93	744	752.45	731.16	714.73	741.72	740.73	722.14	708.04	781.11	761.61	696.38	707.44	693.74	699.55	707.54	730.3	690.48	737.75	721.31	783.12	718.6	803.49	779.3	703.04	726.71	698.91	770.03
3.225e+13	704.19	744.49	779.82	750.51	804.52	737.57	693.63	777.85	728.58	706.94	771.34	708.67	694.53	764.56	717.21	754.73	815.96	0	725.51	693.25	695.03	776.61	745.86	753.74	732.59	716.35	742.96	742.1	723.9	709.82	786.49	763.12	698.54	709.19	695.85	701.56	709.31	732.15	692.56	739.05	722.88	784.05	720.15	813.46	780.73	704.92	728.2	700.86	771.42
3.2308e+13	703.48	745.71	779.71	744.56	805.91	736.94	692.81	777.29	728.01	706.25	770.74	708	693.72	764.06	716.55	754.18	808.17	0	724.97	691.72	693.88	762.97	744.97	753.22	732.02	715.76	742.49	741.55	723.18	709.11	786.73	762.5	697.74	708.51	695.01	700.75	708.61	731.38	691.75	738.55	722.25	783.57	719.59	811.08	780.12	704.17	727.61	700.09	770.86
3.2366e+13	702.76	743.87	779.47	738.65	805.28	736.32	691.96	776.71	727.45	705.56	770.12	707.33	692.91	763.56	715.89	753.64	800.24	0	724.43	690.73	692.66	754.7	744.26	752.71	731.46	715.16	742.01	741.01	722.46	708.4	782.38	761.86	696.95	707.83	694.14	699.93	707.91	730.6	690.93	738.05	721.63	783.36	719.02	805.09	779.53	703.42	727.02	699.3	770.27
3.2424e+13	704.65	743.84	780.26	749.88	804.53	737.84	694.04	778.08	728.89	707.44	771.57	709.08	694.99	764.81	717.54	754.98	815.28	0	725.87	693.77	695.41	781.64	746.17	753.99	732.88	716.77	743.25	742.37	724.21	710.17	783.72	763.37	699.09	709.57	696.23	701.93	709.67	732.44	693.02	739.34	723.19	784.48	720.56	810.76	780.96	705.29	728.5	701.24	771.65
3.2482e+13	703.96	745.87	779.73	746.31	805.77	737.22	693.22	777.53	728.33	706.77	770.98	708.41	694.2	764.3	716.88	754.43	810.52	0	725.33	692.12	694.27	765.82	745.27	753.48	732.32	716.17	742.78	741.83	723.48	709.46	787.6	762.75	698.32	708.89	695.4	701.12	708.98	731.68	692.18	738.84	722.57	783.67	720	812.53	780.37	704.54	727.91	700.47	771.1
3.2541e+13	703.25	744.54	779.7	740.11	805.7	736.6	692.37	776.95	727.76	706.08	770.37	707.75	693.38	763.8	716.23	753.89	802.22	0	724.79	691.05	693.06	756.62	744.52	752.96	731.75	715.58	742.31	741.28	722.76	708.76	783.65	762.11	697.52	708.21	694.54	700.31	708.28	730.9	691.39	738.34	721.94	783.54	719.44	806.72	779.76	703.79	727.32	699.69	770.52
3.2599e+13	705.11	743.97	780.8	743.34	805.1	738.12	694.45	778.31	729.19	707.94	771.8	709.48	695.45	765.05	717.86	755.23	808.13	0	726.21	694.28	695.78	782.4	746.46	754.24	733.17	717.17	743.54	742.64	724.51	710.52	780.34	763.61	699.62	709.94	696.62	702.3	710.03	732.73	693.45	739.63	723.5	784.91	720.96	804.7	781.18	705.65	728.8	701.63	771.89
3.2657e+13	704.42	745.76	779.76	748.09	805.47	737.5	693.63	777.77	728.63	707.27	771.23	708.82	694.66	764.54	717.21	754.68	812.87	0	725.68	692.58	694.66	769.1	745.58	753.73	732.61	716.58	743.07	742.1	723.79	709.81	788.07	763.01	698.88	709.27	695.8	701.48	709.34	731.97	692.63	739.13	722.88	783.81	720.41	813.67	780.62	704.91	728.21	700.85	771.33
3.2715e+13	703.72	745.13	779.87	741.66	806	736.87	692.81	777.19	728.07	706.59	770.61	708.15	693.87	764.04	716.56	754.14	804.3	0	725.14	691.37	693.47	758.7	744.78	753.21	732.05	715.99	742.59	741.55	723.07	709.11	784.9	762.37	698.09	708.59	694.96	700.67	708.64	731.2	691.81	738.63	722.26	783.68	719.85	808.36	780	704.16	727.62	700.07	770.76
3.2773e+13	705.57	744.87	781.3	735.97	805.93	738.39	694.88	778.53	729.5	708.42	772.03	709.87	695.9	765.28	718.19	755.48	795.05	0	726.55	694.7	696.15	750.46	746.73	754.49	733.46	717.57	743.82	742.91	724.81	710.86	780.45	763.85	700.15	710.31	697	702.66	710.38	733.02	693.88	739.91	723.81	785.31	721.36	801.32	781.39	706.01	729.1	702	772.12
3.2831e+13	704.88	745.32	779.87	749.73	805.07	737.77	694.02	777.99	728.94	707.76	771.47	709.21	695.12	764.78	717.53	754.93	814.99	0	726.02	693.1	695.05	772.96	745.9	753.98	732.9	716.98	743.35	742.36	724.09	710.16	787.83	763.25	699.4	709.64	696.17	701.85	709.69	732.26	693.08	739.42	723.19	784.05	720.8	814.2	780.85	705.27	728.51	701.22	771.56
3.2889e+13	704.19	745.62	779.96	743.28	806.17	737.14	693.21	777.43	728.37	707.09	770.86	708.55	694.33	764.28	716.88	754.39	806.49	0	725.49	691.7	693.89	761	745.04	753.46	732.33	716.39	742.88	741.82	723.37	709.45	786.08	762.62	698.66	708.96	695.35	701.03	709	731.5	692.24	738.92	722.57	783.78	720.25	810	780.23	704.52	727.92	700.45	771
3.2947e+13	703.48	743.48	779.51	737.62	805.12	736.52	692.36	776.85	727.81	706.41	770.25	707.89	693.52	763.78	716.23	753.84	798.9	0	724.95	690.73	692.7	753.37	744.35	752.95	731.77	715.8	742.4	741.27	722.65	708.75	781.55	761.99	697.86	708.29	694.48	700.22	708.3	730.72	691.45	738.42	721.94	783.45	719.69	803.99	779.66	703.77	727.33	699.67	770.42
3.3005e+13	705.33	744.58	780.15	750.76	804.76	738.04	694.43	778.22	729.23	708.24	771.7	709.6	695.57	765.02	717.85	755.18	816.29	0	726.36	693.61	695.42	777.56	746.2	754.22	733.18	717.37	743.63	742.63	724.38	710.5	786.42	763.49	699.92	710	696.55	702.2	710.04	732.55	693.49	739.7	723.49	784.39	721.19	813.47	781.08	705.62	728.8	701.59	771.79
3.3063e+13	704.64	745.96	779.99	744.99	806.17	737.41	693.61	777.66	728.67	707.57	771.1	708.95	694.78	764.51	717.2	754.63	808.78	0	725.83	692.05	694.27	763.56	745.31	753.71	732.62	716.79	743.15	742.08	723.66	709.8	787.13	762.87	699.18	709.33	695.73	701.39	709.35	731.78	692.69	739.2	722.87	783.87	720.64	811.56	780.48	704.88	728.21	700.82	771.23
3.3122e+13	703.95	744.18	779.79	739.04	805.62	736.79	692.79	777.08	728.11	706.9	770.49	708.28	694	764.01	716.55	754.09	800.79	0	725.29	691.05	693.08	755.16	744.6	753.19	732.06	716.2	742.68	741.54	722.95	709.09	782.82	762.23	698.43	708.66	694.89	700.58	708.66	731.01	691.86	738.7	722.25	783.67	720.08	805.59	779.88	704.13	727.63	700.04	770.65
3.318e+13	705.77	743.98	780.61	749.63	804.85	738.31	694.85	778.44	729.53	708.71	771.93	709.99	696	765.25	718.17	755.42	814.99	0	726.69	694.15	695.79	782.55	746.5	754.47	733.46	717.76	743.9	742.89	724.68	710.84	783.4	763.73	700.44	710.36	696.92	702.56	710.38	732.83	693.92	739.98	723.79	784.82	721.57	810.28	781.31	705.97	729.09	701.96	772.02
3.3238e+13	705.08	746.09	780	746.79	806	737.68	694	777.89	728.97	708.05	771.34	709.33	695.22	764.75	717.52	754.87	811.12	0	726.16	692.48	694.65	766.48	745.6	753.95	732.9	717.18	743.43	742.34	723.96	710.13	787.94	763.12	699.69	709.69	696.1	701.75	709.7	732.07	693.12	739.48	723.17	783.96	721.02	812.97	780.72	705.23	728.51	701.18	771.46
3.3296e+13	704.39	744.85	780	740.53	806.02	737.06	693.19	777.31	728.41	707.38	770.72	708.68	694.44	764.25	716.87	754.33	802.78	0	725.63	691.38	693.48	757.1	744.84	753.44	732.34	716.59	742.96	741.8	723.24	709.43	784.08	762.47	698.95	709.02	695.27	700.94	709.01	731.29	692.28	738.98	722.55	783.84	720.47	807.22	780.11	704.48	727.92	700.41	770.89
3.3354e+13	706.2	744.28	781.14	741.8	805.49	738.57	695.23	778.66	729.82	709.17	772.15	710.37	696.44	765.48	718.48	755.66	806.24	0	727.02	694.62	696.16	780.72	746.78	754.71	733.74	718.14	744.17	743.15	724.97	711.17	780.28	763.96	700.96	710.71	697.29	702.9	710.72	733.1	694.36	740.25	724.09	785.25	721.95	803.87	781.52	706.32	729.38	702.31	772.25
3.3412e+13	705.52	745.93	780.02	748.54	805.67	737.95	694.4	778.12	729.26	708.51	771.58	709.71	695.66	764.98	717.83	755.12	813.44	0	726.49	692.95	695.04	769.84	745.9	754.2	733.18	717.56	743.7	742.6	724.25	710.47	788.32	763.36	700.21	710.05	696.46	702.09	710.04	732.35	693.52	739.75	723.47	784.11	721.4	814.04	780.96	705.58	728.79	701.55	771.69
3.347e+13	704.83	745.42	780.14	742.06	806.3	737.32	693.58	777.54	728.7	707.85	770.96	709.06	694.88	764.48	717.18	754.57	804.87	0	725.96	691.69	693.88	759.22	745.09	753.68	732.62	716.98	743.23	742.06	723.53	709.76	785.31	762.72	699.46	709.38	695.64	701.28	709.35	731.58	692.72	739.26	722.85	783.97	720.85	808.86	780.34	704.83	728.21	700.77	771.12
3.3528e+13	704.14	743.06	779.48	736.63	804.89	736.7	692.76	776.98	728.14	707.18	770.37	708.4	694.1	763.98	716.53	754.03	797.6	0	725.42	690.69	692.71	752.12	744.41	753.17	732.06	716.39	742.76	741.51	722.81	709.06	780.7	762.09	698.72	708.71	694.79	700.48	708.66	730.8	691.9	738.76	722.23	783.5	720.29	802.91	779.78	704.09	727.62	700	770.54
3.3586e+13	705.95	745.42	780.15	750.1	805.26	738.21	694.8	778.34	729.55	708.97	771.81	710.09	696.09	765.21	718.14	755.35	815.48	0	726.81	693.43	695.41	773.8	746.21	754.44	733.46	717.93	743.97	742.86	724.53	710.8	787.93	763.59	700.72	710.4	696.83	702.44	710.38	732.62	693.94	740.03	723.77	784.35	721.77	814.41	781.19	705.92	729.08	701.9	771.92
3.3645e+13	705.27	745.88	780.22	743.68	806.43	737.59	693.96	777.77	728.99	708.31	771.2	709.44	695.32	764.71	717.49	754.81	807.07	0	726.28	691.99	694.25	761.54	745.35	753.92	732.9	717.35	743.5	742.31	723.82	710.1	786.47	762.96	699.96	709.73	696	701.63	709.69	731.86	693.14	739.53	723.15	784.06	721.22	810.48	780.57	705.18	728.49	701.13	771.35
3.3703e+13	704.58	743.78	779.81	737.97	805.46	736.97	693.15	777.2	728.44	707.65	770.59	708.78	694.54	764.21	716.84	754.27	799.41	0	725.75	691.02	693.08	753.79	744.66	753.41	732.34	716.77	743.03	741.77	723.1	709.39	781.96	762.33	699.22	709.06	695.18	700.82	709.01	731.08	692.31	739.03	722.53	783.75	720.67	804.48	779.99	704.43	727.9	700.36	770.77
3.3761e+13	706.37	744.64	780.45	750.96	804.99	738.47	695.18	778.56	729.84	709.41	772.03	710.46	696.52	765.44	718.45	755.59	816.53	0	727.13	693.95	695.77	778.51	746.51	754.67	733.73	718.3	744.24	743.11	724.82	711.12	786.27	763.83	701.22	710.74	697.19	702.78	710.71	732.9	694.37	740.3	724.06	784.71	722.13	813.39	781.41	706.25	729.36	702.25	772.14
3.3819e+13	705.69	746.18	780.24	745.39	806.4	737.85	694.34	778	729.28	708.76	771.44	709.81	695.74	764.93	717.8	755.05	809.36	0	726.61	692.36	694.61	764.15	745.61	754.16	733.17	717.72	743.77	742.57	724.1	710.42	787.49	763.2	700.47	710.08	696.36	701.97	710.03	732.14	693.54	739.8	723.44	784.13	721.59	812.02	780.81	705.52	728.77	701.49	771.58
3.3877e+13	705.01	744.47	780.07	739.38	805.93	737.22	693.52	777.42	728.72	708.11	770.82	709.16	694.97	764.43	717.15	754.5	801.31	0	726.08	691.33	693.46	755.6	744.89	753.65	732.61	717.14	743.3	742.02	723.38	709.72	783.22	762.56	699.72	709.41	695.54	701.16	709.34	731.36	692.74	739.3	722.82	783.95	721.04	806.07	780.21	704.77	728.19	700.71	771
3.3935e+13	706.78	744.12	780.93	749.1	805.16	738.72	695.55	778.77	730.12	709.85	772.25	710.82	696.94	765.66	718.75	755.83	814.5	0	727.45	694.44	696.13	783.34	746.79	754.91	734	718.66	744.5	743.36	725.1	711.44	783.03	764.05	701.69	711.08	697.55	703.11	711.04	733.16	694.76	740.56	724.35	785.13	722.49	809.7	781.62	706.59	729.63	702.6	772.36
3.3993e+13	706.11	746.26	780.24	747.15	806.2	738.1	694.74	778.22	729.56	709.21	771.67	710.18	696.16	765.16	718.1	755.28	811.7	0	726.92	692.76	694.98	767.11	745.9	754.39	733.44	718.09	744.03	742.82	724.38	710.74	788.24	763.44	700.97	710.42	696.72	702.31	710.36	732.41	693.94	740.07	723.73	784.22	721.95	813.38	781.04	705.85	729.05	701.83	771.8
3.4051e+13	705.43	745.1	780.27	740.85	806.31	737.48	693.9	777.64	729.01	708.55	771.05	709.53	695.39	764.66	717.46	754.74	803.31	0	726.39	691.63	693.83	757.55	745.13	753.88	732.88	717.51	743.56	742.27	723.66	710.04	784.47	762.8	700.21	709.76	695.89	701.5	709.67	731.63	693.14	739.57	723.11	784.11	721.4	807.7	780.43	705.11	728.47	701.06	771.22
3.4109e+13	707.19	744.55	781.44	740.11	805.86	738.98	695.92	778.98	730.4	710.28	772.47	711.18	697.35	765.88	719.05	756.06	804.06	0	727.76	694.86	696.48	777.75	747.06	755.14	734.26	719.02	744.76	743.61	725.37	711.76	780.31	764.27	702.15	711.42	697.9	703.44	711.36	733.43	695.15	740.82	724.63	785.55	722.84	803.1	781.83	706.91	729.91	702.94	772.58
3.4168e+13	706.52	746.03	780.26	748.89	805.85	738.36	695.11	778.44	729.84	709.64	771.9	710.54	696.59	765.38	718.4	755.51	813.99	0	727.23	693.22	695.34	770.54	746.19	754.63	733.71	718.45	744.29	743.07	724.66	711.06	788.52	763.68	701.44	710.76	697.07	702.64	710.68	732.68	694.36	740.33	724.02	784.38	722.3	814.36	781.27	706.18	729.32	702.17	772.02
3.4226e+13	705.85	745.65	780.39	742.4	806.56	737.74	694.27	777.87	729.29	708.99	771.28	709.89	695.81	764.88	717.76	754.97	805.41	0	726.71	691.92	694.18	759.68	745.37	754.11	733.15	717.87	743.82	742.52	723.94	710.36	785.69	763.04	700.71	710.1	696.24	701.83	710	731.91	693.53	739.83	723.4	784.22	721.76	809.33	780.65	705.44	728.74	701.41	771.45
3.4284e+13	705.16	743.32	779.77	736.93	805.22	737.11	693.46	777.3	728.73	708.34	770.68	709.24	695.03	764.38	717.11	754.43	798.09	0	726.18	690.93	693.04	752.49	744.69	753.6	732.59	717.3	743.35	741.98	723.22	709.66	781.09	762.41	699.95	709.43	695.42	701.02	709.32	731.13	692.74	739.34	722.78	783.78	721.21	803.37	780.09	704.7	728.16	700.64	770.87
3.4342e+13	706.92	745.45	780.41	750.41	805.44	738.61	695.47	778.66	730.12	710.06	772.12	710.89	696.99	765.6	718.7	755.74	815.93	0	727.54	693.7	695.7	774.61	746.48	754.86	733.97	718.8	744.54	743.31	724.93	711.37	787.96	763.9	701.9	711.1	697.42	702.96	711.01	732.94	694.74	740.59	724.3	784.63	722.65	814.57	781.5	706.5	729.6	702.51	772.24
3.44e+13	706.25	746.09	780.45	744.03	806.67	737.99	694.66	778.09	729.57	709.42	771.51	710.25	696.22	765.1	718.05	755.2	807.62	0	727.02	692.23	694.53	762.04	745.61	754.35	733.41	718.23	744.07	742.77	724.21	710.68	786.83	763.27	701.19	710.44	696.59	702.16	710.33	732.18	693.93	740.09	723.68	784.3	722.11	810.93	780.88	705.77	729.01	701.75	771.67
3.4458e+13	705.58	744.03	780.07	738.27	805.77	737.37	693.82	777.51	729.01	708.78	770.9	709.6	695.45	764.6	717.4	754.66	799.91	0	726.49	691.24	693.39	754.18	744.92	753.83	732.86	717.65	743.61	742.23	723.5	709.98	782.34	762.64	700.44	709.77	695.77	701.35	709.64	731.4	693.13	739.6	723.06	784.02	721.57	804.94	780.3	705.03	728.43	700.98	771.09
3.4516e+13	707.32	744.66	780.73	751.03	805.21	738.86	695.83	778.87	730.39	710.48	772.33	711.24	697.39	765.82	718.99	755.97	816.69	0	727.84	694.21	696.05	779.43	746.77	755.09	734.23	719.15	744.8	743.55	725.2	711.68	786.05	764.13	702.35	711.42	697.77	703.28	711.32	733.2	695.12	740.84	724.57	785	722.99	813.23	781.71	706.82	729.86	702.84	772.45
3.4574e+13	706.65	746.35	780.45	745.75	806.61	738.23	695.02	778.31	729.84	709.84	771.74	710.6	696.63	765.32	718.34	755.43	809.91	0	727.32	692.58	694.89	764.69	745.87	754.57	733.68	718.58	744.33	743.01	724.48	710.99	787.81	763.51	701.64	710.77	696.93	702.49	710.64	732.44	694.34	740.35	723.96	784.37	722.45	812.45	781.11	706.09	729.28	702.08	771.89
3.4632e+13	705.98	744.7	780.32	739.68	806.23	737.61	694.18	777.73	729.28	709.2	771.12	709.95	695.85	764.82	717.7	754.89	801.82	0	726.79	691.54	693.76	756	745.15	754.06	733.12	718.01	743.86	742.47	723.77	710.29	783.6	762.87	700.92	710.11	696.11	701.68	709.96	731.67	693.51	739.86	723.34	784.21	721.91	806.53	780.51	705.35	728.7	701.32	771.31
3.469e+13	707.71	744.24	781.21	748.37	805.47	739.1	696.18	779.07	730.66	710.89	772.54	711.58	697.79	766.04	719.28	756.2	813.79	0	728.14	694.66	696.4	783.94	747.04	755.31	734.49	719.49	745.04	743.79	725.47	711.99	782.64	764.34	702.81	711.75	698.1	703.6	711.63	733.46	695.5	741.1	724.85	785.42	723.33	809	781.91	707.14	730.13	703.17	772.67
3.4749e+13	707.05	746.38	780.44	747.51	806.37	738.48	695.38	778.53	730.11	710.26	771.96	710.94	697.02	765.54	718.63	755.65	812.25	0	727.62	692.99	695.24	767.72	746.15	754.8	733.93	718.92	744.58	743.25	724.75	711.29	788.5	763.74	702.09	711.09	697.27	702.8	710.96	732.7	694.71	740.61	724.24	784.46	722.79	813.76	781.34	706.41	729.55	702.41	772.11
3.4807e+13	706.38	745.32	780.5	741.17	806.58	737.86	694.56	777.95	729.56	709.62	771.34	710.3	696.25	765.04	717.99	755.11	803.82	0	727.1	691.83	694.09	757.97	745.37	754.29	733.38	718.35	744.11	742.71	724.04	710.6	784.84	763.09	701.38	710.43	696.45	702	710.28	731.93	693.9	740.11	723.62	784.35	722.25	808.15	780.72	705.67	728.96	701.65	771.53
3.4865e+13	708.09	744.8	781.72	738.56	806.2	739.35	696.53	779.28	730.93	711.29	772.75	711.92	698.17	766.26	719.56	756.42	801.69	0	728.43	695.06	696.77	773.23	747.29	755.54	734.74	719.82	745.29	744.03	725.73	712.29	780.44	764.56	703.25	712.07	698.43	703.91	711.94	733.71	695.87	741.35	725.12	785.82	723.66	802.5	782.11	707.45	730.39	703.5	772.88
3.4923e+13	707.43	746.09	780.48	749.25	806	738.72	695.73	778.74	730.38	710.66	772.18	711.28	697.41	765.75	718.92	755.88	814.5	0	727.91	693.46	695.6	771.24	746.43	755.02	734.19	719.26	744.82	743.49	725.02	711.59	788.67	763.96	702.54	711.41	697.62	703.12	711.27	732.96	695.08	740.86	724.51	784.62	723.13	814.64	781.56	706.72	729.81	702.74	772.32
3.4981e+13	706.77	745.85	780.61	742.74	806.8	738.1	694.92	778.17	729.82	710.03	771.57	710.65	696.66	765.25	718.27	755.33	805.94	0	727.39	692.13	694.43	760.14	745.6	754.51	733.63	718.69	744.36	742.95	724.3	710.9	786.04	763.32	701.82	710.76	696.78	702.32	710.59	732.19	694.29	740.36	723.89	784.45	722.59	809.78	780.94	705.99	729.23	701.98	771.75
3.5039e+13	706.1	743.55	780.02	737.22	805.53	737.48	694.08	777.59	729.27	709.39	770.97	710	695.88	764.75	717.63	754.79	798.55	0	726.87	691.14	693.31	752.85	744.93	754	733.08	718.12	743.89	742.41	723.59	710.2	781.45	762.7	701.11	710.1	695.96	701.51	709.91	731.42	693.47	739.87	723.28	784.03	722.05	803.81	780.37	705.25	728.65	701.21	771.17
3.5097e+13	707.81	745.46	780.64	750.7	805.6	738.97	696.07	778.95	730.64	711.06	772.4	711.62	697.8	765.97	719.2	756.1	816.33	0	728.2	693.96	695.95	775.42	746.72	755.25	734.44	719.59	745.07	743.73	725.28	711.89	787.94	764.18	702.98	711.73	697.95	703.42	711.57	733.21	695.46	741.1	724.78	784.89	723.45	814.67	781.77	707.03	730.07	703.06	772.53
3.5155e+13	707.15	746.26	780.65	744.39	806.88	738.34	695.27	778.38	730.09	710.43	771.79	710.98	697.04	765.47	718.56	755.56	808.15	0	727.68	692.45	694.78	762.54	745.84	754.73	733.89	719.03	744.6	743.18	724.56	711.2	787.16	763.55	702.26	711.07	697.12	702.63	710.9	732.45	694.67	740.61	724.16	784.52	722.92	811.36	781.16	706.3	729.49	702.3	771.97
3.5213e+13	706.49	744.26	780.31	738.58	806.06	737.73	694.44	777.8	729.53	709.8	771.18	710.34	696.27	764.97	717.91	755.01	800.38	0	727.16	691.45	693.68	754.56	745.15	754.22	733.33	718.46	744.14	742.64	723.85	710.5	782.69	762.91	701.55	710.42	696.29	701.82	710.22	731.68	693.85	740.12	723.55	784.26	722.38	805.37	780.57	705.56	728.91	701.54	771.39
3.5272e+13	708.18	744.67	780.99	751.06	805.42	739.2	696.41	779.15	730.9	711.45	772.6	711.95	698.18	766.18	719.48	756.32	816.75	0	728.49	694.43	696.3	780.34	747	755.47	734.69	719.92	745.31	743.96	725.54	712.19	785.77	764.39	703.41	712.04	698.27	703.73	711.87	733.46	695.82	741.35	725.04	785.26	723.77	812.98	781.98	707.34	730.32	703.37	772.74
3.533e+13	707.53	746.5	780.64	746.12	806.79	738.58	695.61	778.59	730.35	710.83	772.01	711.32	697.42	765.68	718.83	755.77	810.45	0	727.97	692.81	695.13	765.24	746.1	754.95	734.14	719.36	744.84	743.42	724.82	711.49	788.1	763.78	702.7	711.39	697.45	702.94	711.2	732.71	695.03	740.86	724.43	784.58	723.24	812.85	781.38	706.6	729.74	702.61	772.18
3.5388e+13	706.87	744.93	780.54	740	806.49	737.96	694.81	778.01	729.8	710.19	771.39	710.68	696.67	765.18	718.19	755.23	802.3	0	727.45	691.74	694	756.4	745.37	754.44	733.58	718.79	744.38	742.88	724.11	710.8	783.95	763.13	701.99	710.73	696.62	702.13	710.52	731.93	694.23	740.37	723.82	784.43	722.71	806.97	780.78	705.87	729.16	701.86	771.6
3.5446e+13	708.55	744.37	781.48	747.45	805.76	739.44	696.75	779.35	731.16	711.83	772.81	712.28	698.55	766.39	719.75	756.54	812.84	0	728.77	694.87	696.66	784.31	747.26	755.68	734.94	720.24	745.55	744.19	725.79	712.48	782.24	764.6	703.83	712.35	698.58	704.03	712.17	733.71	696.17	741.59	725.3	785.68	724.09	808.2	782.18	707.64	730.58	703.69	772.95
3.5504e+13	707.9	746.48	780.63	747.89	806.52	738.82	695.95	778.8	730.61	711.21	772.23	711.64	697.8	765.89	719.11	755.99	812.78	0	728.26	693.24	695.49	768.33	746.37	755.17	734.38	719.68	745.08	743.65	725.08	711.79	788.72	764	703.13	711.7	697.78	703.24	711.5	732.96	695.39	741.1	724.69	784.68	723.56	814.1	781.6	706.91	730	702.93	772.39
3.5562e+13	707.24	745.53	780.7	741.5	806.82	738.2	695.15	778.22	730.05	710.59	771.61	711.01	697.04	765.38	718.47	755.45	804.32	0	727.74	692.04	694.33	758.4	745.59	754.66	733.83	719.12	744.62	743.11	724.36	711.09	785.18	763.35	702.42	711.04	696.94	702.44	710.82	732.19	694.6	740.61	724.08	784.56	723.03	808.59	780.98	706.18	729.42	702.17	771.81
3.562e+13	708.91	745.06	781.97	737.36	806.53	739.67	697.08	779.54	731.41	712.21	773.01	712.6	698.92	766.6	720.02	756.75	799.34	0	729.05	695.27	697.01	767.14	747.5	755.9	735.18	720.56	745.78	744.42	726.05	712.76	780.67	764.81	704.24	712.65	698.9	704.33	712.46	733.96	696.52	741.83	725.56	786.07	724.4	802.14	782.37	707.93	730.83	704	773.15
3.5678e+13	708.26	746.14	780.67	749.61	806.13	739.05	696.28	779.01	730.86	711.59	772.44	711.97	698.17	766.09	719.38	756.21	814.99	0	728.54	693.7	695.85	771.95	746.65	755.39	734.63	720	745.32	743.88	725.33	712.07	788.78	764.22	703.55	712	698.09	703.53	711.79	733.21	695.74	741.34	724.95	784.84	723.88	814.89	781.82	707.21	730.25	703.24	772.59
3.5736e+13	707.61	746.05	780.79	743.09	807.02	738.43	695.48	778.43	730.31	710.97	771.82	711.33	697.41	765.59	718.74	755.66	806.44	0	728.02	692.34	694.67	760.6	745.81	754.87	734.07	719.44	744.85	743.34	724.62	711.38	786.37	763.58	702.84	711.35	697.26	702.74	711.12	732.44	694.96	740.85	724.34	784.65	723.35	810.2	781.19	706.48	729.67	702.48	772.02
3.5795e+13	706.95	743.78	780.24	737.52	805.81	737.81	694.68	777.86	729.76	710.34	771.22	710.7	696.66	765.09	718.1	755.12	799	0	727.5	691.36	693.59	753.21	745.14	754.36	733.52	718.88	744.39	742.8	723.91	710.69	781.78	762.95	702.13	710.7	696.44	701.94	710.44	731.67	694.16	740.36	723.73	784.26	722.82	804.23	780.63	705.74	729.09	701.72	771.44
3.5853e+13	708.62	745.46	780.85	750.98	805.74	739.28	696.61	779.21	731.11	711.97	772.65	712.28	698.53	766.3	719.65	756.42	816.68	0	728.81	694.21	696.2	776.25	746.93	755.6	734.87	720.31	745.55	744.1	725.59	712.36	787.85	764.43	703.96	712.3	698.4	703.83	712.08	733.45	696.09	741.58	725.21	785.12	724.19	814.71	782.02	707.5	730.5	703.54	772.8
3.5911e+13	707.97	746.44	780.82	744.75	807.06	738.66	695.81	778.64	730.56	711.35	772.04	711.65	697.79	765.8	719.01	755.88	808.66	0	728.3	692.68	695.02	763.04	746.05	755.09	734.31	719.76	745.09	743.56	724.87	711.67	787.46	763.8	703.26	711.65	697.59	703.04	711.41	732.69	695.31	741.09	724.6	784.71	723.66	811.77	781.41	706.77	729.92	702.79	772.23
3.5969e+13	707.31	744.49	780.52	738.89	806.32	738.05	695.01	778.06	730.01	710.72	771.43	711.02	697.02	765.3	718.37	755.34	800.83	0	727.78	691.67	693.92	754.93	745.35	754.57	733.76	719.2	744.62	743.02	724.16	710.97	783.03	763.16	702.55	711	696.76	702.24	710.74	731.92	694.53	740.6	723.99	784.47	723.13	805.79	780.82	706.04	729.34	702.03	771.65
3.6027e+13	708.97	744.69	781.22	751	805.62	739.51	696.93	779.4	731.36	712.33	772.85	712.6	698.89	766.5	719.91	756.63	816.69	0	729.09	694.67	696.56	781.24	747.2	755.81	735.11	720.62	745.78	744.33	725.84	712.64	785.43	764.63	704.36	712.6	698.7	704.13	712.37	733.7	696.43	741.81	725.46	785.5	724.49	812.63	782.22	707.79	730.74	703.85	773
3.6085e+13	708.32	746.64	780.8	746.5	806.94	738.89	696.13	778.85	730.81	711.72	772.26	711.97	698.14	766	719.27	756.09	810.96	0	728.57	693.07	695.38	765.8	746.3	755.3	734.55	720.07	745.32	743.79	725.12	711.95	788.36	764.02	703.67	711.95	697.9	703.33	711.7	732.94	695.65	741.32	724.85	784.77	723.96	813.22	781.63	707.06	730.16	703.09	772.44
3.6143e+13	707.67	745.15	780.74	740.33	806.73	738.27	695.34	778.27	730.26	711.1	771.64	711.34	697.39	765.5	718.63	755.55	802.76	0	728.05	691.97	694.24	756.8	745.57	754.79	734	719.51	744.85	743.25	724.41	711.26	784.28	763.37	702.97	711.3	697.07	702.54	711.03	732.17	694.87	740.83	724.24	784.63	723.44	807.38	781.02	706.33	729.58	702.33	771.86
3.6201e+13	709.31	744.54	781.72	746.3	806.05	739.74	697.26	779.59	731.61	712.69	773.04	712.91	699.24	766.7	720.17	756.84	811.61	0	729.35	695.11	696.92	784.33	747.46	756.02	735.34	720.93	746.01	744.55	726.08	712.91	781.86	764.84	704.75	712.89	699.01	704.42	712.65	733.94	696.77	742.04	725.71	785.91	724.79	807.32	782.41	708.08	730.98	704.14	773.2
3.6259e+13	708.67	746.58	780.79	748.28	806.65	739.12	696.45	779.05	731.06	712.08	772.47	712.28	698.5	766.2	719.54	756.3	813.28	0	728.84	693.5	695.74	768.96	746.57	755.51	734.79	720.37	745.54	744.01	725.37	712.23	788.91	764.23	704.07	712.24	698.2	703.62	711.98	733.19	695.99	741.55	725.1	784.87	724.27	814.42	781.84	707.35	730.4	703.39	772.64
3.6318e+13	708.02	745.74	780.88	741.85	807.04	738.5	695.66	778.47	730.51	711.47	771.85	711.65	697.75	765.7	718.9	755.75	804.79	0	728.33	692.27	694.58	758.83	745.78	754.99	734.24	719.82	745.08	743.47	724.66	711.54	785.51	763.59	703.38	711.59	697.39	702.83	711.31	732.42	695.21	741.06	724.49	784.75	723.74	809	781.22	706.62	729.83	702.63	772.06
3.6376e+13	709.65	745.32	782.2	736.66	806.83	739.97	697.58	779.79	731.85	713.05	773.24	713.21	699.58	766.9	720.43	757.05	797.37	0	729.62	695.51	697.25	760.03	747.7	756.23	735.57	721.23	746.23	744.77	726.33	713.19	780.97	765.04	705.14	713.18	699.31	704.71	712.93	734.18	697.11	742.27	725.96	786.29	725.08	802.09	782.6	708.36	731.22	704.44	773.39
3.6434e+13	709.01	746.18	780.84	749.98	806.24	739.35	696.77	779.25	731.3	712.44	772.67	712.58	698.85	766.4	719.8	756.5	815.44	0	729.11	693.99	696.1	772.67	746.85	755.71	735.02	720.68	745.77	744.23	725.62	712.5	788.85	764.44	704.45	712.53	698.5	703.91	712.26	733.43	696.33	741.78	725.35	785.05	724.56	815.09	782.05	707.64	730.64	703.69	772.84
3.6492e+13	708.37	746.25	780.96	743.45	807.21	738.73	695.97	778.68	730.75	711.83	772.06	711.96	698.1	765.9	719.16	755.96	806.92	0	728.59	692.59	694.92	761.06	746.01	755.2	734.47	720.12	745.31	743.69	724.9	711.81	786.68	763.81	703.77	711.89	697.7	703.12	711.59	732.67	695.55	741.29	724.74	784.83	724.04	810.6	781.43	706.91	730.07	702.93	772.27
3.655e+13	707.72	744.02	780.45	737.84	806.07	738.11	695.18	778.1	730.2	711.21	771.46	711.33	697.35	765.4	718.52	755.42	799.42	0	728.08	691.59	693.84	753.56	745.33	754.69	733.92	719.57	744.84	743.15	724.19	711.12	782.11	763.18	703.07	711.24	696.87	702.33	710.92	731.9	694.77	740.8	724.13	784.46	723.51	804.62	780.86	706.18	729.49	702.18	771.69
3.6608e+13	709.35	745.46	781.05	751.24	805.86	739.57	697.09	779.44	731.54	712.79	772.87	712.89	699.19	766.6	720.05	756.71	816.97	0	729.37	694.46	696.47	777.1	747.13	755.92	735.25	720.97	745.99	744.44	725.86	712.77	787.72	764.65	704.84	712.82	698.8	704.2	712.54	733.67	696.66	742.01	725.6	785.34	724.85	814.69	782.25	707.92	730.88	703.98	773.03
3.6666e+13	708.71	746.61	780.97	745.14	807.22	738.95	696.29	778.88	730.99	712.18	772.27	712.26	698.45	766.1	719.42	756.17	809.16	0	728.86	692.94	695.28	763.55	746.24	755.41	734.7	720.42	745.53	743.9	725.15	712.08	787.75	764.02	704.16	712.17	698	703.4	711.87	732.91	695.88	741.52	724.99	784.88	724.33	812.15	781.64	707.19	730.3	703.23	772.47
3.6724e+13	708.06	744.72	780.71	739.22	806.56	738.33	695.5	778.3	730.44	711.57	771.66	711.63	697.7	765.6	718.78	755.63	801.27	0	728.34	691.9	694.16	755.31	745.54	754.9	734.15	719.87	745.07	743.36	724.44	711.4	783.35	763.38	703.47	711.52	697.18	702.61	711.2	732.14	695.1	741.03	724.38	784.66	723.81	806.19	781.05	706.47	729.73	702.47	771.89
3.6782e+13	709.68	744.72	781.44	750.86	805.81	739.79	697.41	779.63	731.78	713.13	773.07	713.18	699.53	766.8	720.31	756.91	816.5	0	729.63	694.92	696.84	782.13	747.39	756.12	735.48	721.27	746.21	744.66	726.1	713.04	785.04	764.85	705.22	713.1	699.1	704.48	712.81	733.91	697	742.23	725.84	785.72	725.14	812.19	782.44	708.2	731.12	704.27	773.23
3.684e+13	709.04	746.78	780.95	746.89	807.07	739.17	696.6	779.08	731.23	712.53	772.48	712.56	698.79	766.3	719.67	756.37	811.46	0	729.12	693.33	695.64	766.36	746.49	755.61	734.93	720.72	745.75	744.12	725.39	712.35	788.6	764.23	704.54	712.46	698.3	703.69	712.15	733.16	696.21	741.74	725.23	784.94	724.62	813.57	781.85	707.47	730.54	703.52	772.67
3.6899e+13	708.4	745.37	780.91	740.67	806.95	738.55	695.8	778.5	730.68	711.92	771.86	711.93	698.05	765.8	719.03	755.83	803.21	0	728.6	692.21	694.49	757.2	745.75	755.1	734.38	720.16	745.29	743.58	724.68	711.67	784.6	763.59	703.85	711.81	697.49	702.9	711.48	732.39	695.44	741.26	724.62	784.81	724.1	807.78	781.24	706.75	729.96	702.76	772.09
3.6957e+13	710.01	744.73	781.94	744.92	806.32	740.01	697.71	779.82	732.01	713.47	773.26	713.47	699.86	766.99	720.56	757.12	810.09	0	729.88	695.35	697.17	783.83	747.65	756.33	735.71	721.55	746.43	744.87	726.35	713.3	781.54	765.05	705.59	713.38	699.4	704.76	713.08	734.15	697.31	742.45	726.08	786.13	725.42	806.38	782.63	708.47	731.35	704.55	773.42
3.7015e+13	709.37	746.67	780.94	748.67	806.75	739.39	696.91	779.28	731.47	712.87	772.68	712.85	699.13	766.49	719.92	756.57	813.76	0	729.37	693.78	696	769.61	746.76	755.81	735.16	721.01	745.97	744.33	725.63	712.62	789.08	764.44	704.91	712.74	698.59	703.97	712.42	733.4	696.54	741.96	725.47	785.04	724.91	814.7	782.06	707.75	730.77	703.8	772.87
3.7073e+13	708.73	745.96	781.04	742.21	807.23	738.77	696.11	778.7	730.92	712.26	772.06	712.23	698.38	765.99	719.28	756.03	805.25	0	728.86	692.51	694.83	759.26	745.97	755.3	734.61	720.45	745.51	743.79	724.92	711.93	785.82	763.8	704.23	712.09	697.79	703.18	711.75	732.63	695.76	741.48	724.86	784.92	724.39	809.39	781.44	707.03	730.2	703.05	772.29
3.7131e+13	710.33	745.58	782.42	736.52	807.11	740.23	698.01	780.01	732.24	713.81	773.45	713.76	700.19	767.19	720.8	757.32	796.29	0	730.13	695.74	697.48	753.45	747.88	756.53	735.93	721.84	746.64	745.08	726.59	713.57	781.3	765.24	705.96	713.65	699.7	705.04	713.35	734.39	697.63	742.67	726.32	786.49	725.7	802.34	782.8	708.74	731.58	704.83	773.62
3.7189e+13	709.69	746.22	781	750.34	806.33	739.61	697.22	779.47	731.7	713.21	772.88	713.14	699.46	766.68	720.17	756.77	815.86	0	729.62	694.25	696.36	773.42	747.04	756.01	735.38	721.29	746.18	744.54	725.87	712.88	788.88	764.65	705.28	713.01	698.88	704.25	712.69	733.64	696.86	742.18	725.71	785.23	725.19	815.25	782.26	708.02	731	704.09	773.06
3.7247e+13	709.06	746.44	781.11	743.82	807.38	738.99	696.42	778.9	731.15	712.6	772.27	712.52	698.72	766.18	719.53	756.23	807.4	0	729.11	692.84	695.17	761.53	746.19	755.5	734.83	720.74	745.72	744	725.16	712.2	786.98	764.01	704.6	712.37	698.08	703.46	712.02	732.88	696.08	741.7	725.1	784.99	724.67	810.98	781.64	707.3	730.43	703.34	772.49
3.7305e+13	708.41	744.25	780.63	738.16	806.3	738.38	695.63	778.32	730.6	711.99	771.66	711.9	697.98	765.68	718.9	755.69	799.84	0	728.6	691.83	694.08	753.93	745.51	754.99	734.28	720.19	745.26	743.46	724.45	711.51	782.42	763.38	703.92	711.72	697.26	702.67	711.35	732.11	695.31	741.21	724.49	784.64	724.15	805	781.07	706.57	729.85	702.58	771.91
3.7363e+13	710.01	745.46	781.24	751.48	805.98	739.83	697.53	779.66	731.93	713.54	773.08	713.43	699.78	766.88	720.42	756.97	817.21	0	729.87	694.71	696.74	777.97	747.31	756.21	735.6	721.57	746.4	744.75	726.11	713.14	787.54	764.85	705.65	713.28	699.17	704.53	712.95	733.88	697.18	742.4	725.94	785.54	725.46	814.61	782.46	708.29	731.23	704.37	773.25
3.7422e+13	709.38	746.78	781.11	745.52	807.36	739.21	696.72	779.1	731.38	712.94	772.47	712.81	699.05	766.37	719.78	756.43	809.64	0	729.36	693.2	695.53	764.07	746.43	755.7	735.05	721.03	745.93	744.21	725.4	712.46	788.02	764.22	704.97	712.64	698.37	703.74	712.29	733.12	696.4	741.91	725.34	785.03	724.95	812.52	781.84	707.57	730.65	703.62	772.69
3.748e+13	708.74	744.94	780.89	739.55	806.78	738.59	695.93	778.51	730.84	712.33	771.86	712.19	698.31	765.87	719.14	755.89	801.69	0	728.85	692.14	694.4	755.69	745.72	755.19	734.5	720.48	745.47	743.67	724.69	711.77	783.66	763.59	704.29	712	697.57	702.95	711.62	732.35	695.63	741.43	724.73	784.83	724.43	806.57	781.25	706.85	730.08	702.87	772.1
3.7538e+13	710.33	744.77	781.65	750.6	806	740.04	697.82	779.84	732.16	713.86	773.27	713.71	700.11	767.07	720.66	757.17	816.17	0	730.12	695.17	697.08	782.99	747.58	756.41	735.82	721.85	746.61	744.96	726.35	713.4	784.61	765.05	706	713.55	699.47	704.81	713.21	734.12	697.49	742.61	726.18	785.93	725.74	811.65	782.64	708.56	731.45	704.65	773.44
3.7596e+13	709.69	746.91	781.08	747.29	807.17	739.43	697.03	779.29	731.61	713.26	772.68	713.09	699.37	766.56	720.03	756.63	811.94	0	729.61	693.6	695.89	766.94	746.68	755.9	735.27	721.3	746.14	744.42	725.64	712.72	788.83	764.43	705.33	712.91	698.66	704.01	712.55	733.37	696.72	742.13	725.57	785.09	725.22	813.9	782.05	707.84	730.88	703.9	772.88
3.7654e+13	709.06	745.59	781.07	741.02	807.15	738.81	696.23	778.71	731.06	712.66	772.06	712.47	698.63	766.06	719.39	756.09	803.64	0	729.1	692.45	694.73	757.61	745.93	755.38	734.72	720.76	745.68	743.88	724.93	712.04	784.91	763.79	704.65	712.27	697.86	703.22	711.88	732.6	695.94	741.64	724.97	784.97	724.7	808.16	781.44	707.12	730.3	703.15	772.3
3.7712e+13	710.63	744.95	782.15	743.36	806.58	740.26	698.11	780.02	732.38	714.18	773.45	713.99	700.42	767.25	720.9	757.37	808.25	0	730.36	695.6	697.4	782.55	747.82	756.6	736.04	722.12	746.81	745.16	726.59	713.66	781.3	765.24	706.35	713.82	699.76	705.08	713.47	734.35	697.8	742.83	726.41	786.33	726	805.42	782.82	708.83	731.68	704.92	773.63
3.777e+13	710	746.75	781.07	749.07	806.83	739.64	697.34	779.48	731.84	713.59	772.88	713.37	699.69	766.75	720.27	756.82	814.23	0	729.85	694.06	696.26	770.26	746.95	756.09	735.49	721.58	746.35	744.62	725.88	712.98	789.22	764.64	705.68	713.18	698.94	704.29	712.81	733.61	697.04	742.34	725.8	785.2	725.49	814.96	782.26	708.11	731.1	704.18	773.07
3.7828e+13	709.37	746.16	781.19	742.57	807.41	739.02	696.53	778.9	731.29	712.99	772.26	712.75	698.96	766.25	719.63	756.28	805.7	0	729.35	692.76	695.07	759.7	746.14	755.58	734.94	721.03	745.89	744.09	725.17	712.29	786.12	764	705.01	712.54	698.14	703.5	712.15	732.84	696.25	741.85	725.2	785.07	724.98	809.77	781.63	707.39	730.53	703.43	772.5
3.7886e+13	710.94	745.84	782.62	736.78	807.37	740.47	698.4	780.2	732.6	714.5	773.64	714.26	700.73	767.44	721.14	757.56	796.37	690.24	730.6	695.99	697.71	750.2	748.05	756.8	736.25	722.39	747.02	745.37	726.82	713.91	781.64	765.43	706.69	714.08	700.05	705.35	713.73	734.59	698.1	743.04	726.64	786.68	726.27	802.73	782.99	709.09	731.9	705.19	773.82
3.7945e+13	710.31	746.24	781.16	750.7	806.4	739.85	697.63	779.67	732.06	713.9	773.07	713.65	700.01	766.94	720.51	757.02	816.25	0	730.1	694.51	696.64	774.18	747.22	756.28	735.7	721.85	746.56	744.83	726.11	713.23	788.88	764.84	706.03	713.44	699.23	704.57	713.07	733.84	697.34	742.55	726.03	785.41	725.76	815.37	782.45	708.38	731.32	704.45	773.26
3.8003e+13	709.68	746.63	781.24	744.2	807.52	739.24	696.83	779.1	731.51	713.31	772.46	713.03	699.27	766.44	719.87	756.48	807.86	0	729.59	693.1	695.42	762.01	746.37	755.77	735.15	721.31	746.1	744.29	725.4	712.55	787.26	764.21	705.36	712.8	698.43	703.77	712.4	733.08	696.56	742.06	725.43	785.13	725.24	811.35	781.83	707.66	730.75	703.71	772.69
3.8061e+13	709.04	744.48	780.81	738.49	806.52	738.62	696.03	778.52	730.97	712.71	771.86	712.41	698.54	765.94	719.24	755.94	800.24	0	729.08	692.07	694.32	754.29	745.69	755.26	734.61	720.76	745.64	743.75	724.69	711.86	782.72	763.57	704.68	712.16	697.63	702.99	711.74	732.31	695.79	741.58	724.82	784.81	724.73	805.37	781.26	706.93	730.18	702.95	772.11
3.8119e+13	710.61	745.45	781.42	751.68	806.09	740.06	697.91	779.85	732.28	714.22	773.26	713.92	700.32	767.13	720.74	757.21	817.38	0	730.33	694.98	697	778.85	747.49	756.48	735.92	722.12	746.76	745.03	726.35	713.48	787.31	765.04	706.37	713.7	699.52	704.84	713.32	734.08	697.64	742.76	726.26	785.73	726.02	814.45	782.64	708.64	731.54	704.72	773.45
3.8177e+13	709.98	746.94	781.24	745.92	807.48	739.45	697.13	779.29	731.73	713.62	772.66	713.31	699.59	766.62	720.11	756.67	810.1	0	729.83	693.47	695.79	764.59	746.6	755.96	735.37	721.57	746.3	744.49	725.64	712.8	788.27	764.41	705.71	713.07	698.71	704.05	712.66	733.32	696.88	742.27	725.66	785.18	725.51	812.86	782.03	707.92	730.97	703.98	772.88
3.8235e+13	709.35	745.17	781.05	739.9	806.98	738.83	696.33	778.71	731.19	713.03	772.05	712.69	698.86	766.12	719.48	756.13	802.11	0	729.32	692.39	694.65	756.08	745.89	755.45	734.82	721.03	745.84	743.95	724.93	712.12	783.97	763.77	705.03	712.43	697.91	703.26	712	732.55	696.1	741.79	725.05	784.99	724.99	806.94	781.44	707.2	730.4	703.23	772.3
3.8293e+13	710.91	744.85	781.85	750.2	806.19	740.27	698.2	780.03	732.5	714.52	773.45	714.19	700.62	767.31	720.98	757.4	815.67	690.38	730.57	695.44	697.32	783.78	747.75	756.67	736.13	722.38	746.96	745.23	726.58	713.73	784.15	765.23	706.7	713.96	699.81	705.1	713.58	734.31	697.94	742.96	726.49	786.12	726.28	811.01	782.82	708.9	731.76	704.99	773.63
3.8351e+13	710.28	747.04	781.2	747.7	807.26	739.66	697.42	779.48	731.95	713.93	772.86	713.58	699.9	766.81	720.35	756.86	812.41	0	730.06	693.89	696.15	767.53	746.86	756.15	735.58	721.84	746.5	744.69	725.87	713.05	789.03	764.62	706.04	713.33	698.99	704.32	712.91	733.56	697.18	742.48	725.88	785.24	725.77	814.2	782.24	708.18	731.19	704.25	773.07
3.8409e+13	709.65	745.81	781.22	741.38	807.33	739.04	696.62	778.9	731.41	713.34	772.24	712.96	699.17	766.31	719.72	756.32	804.07	0	729.56	692.7	694.98	758.02	746.1	755.64	735.03	721.3	746.04	744.15	725.16	712.37	785.21	763.97	705.38	712.69	698.19	703.53	712.25	732.79	696.4	741.99	725.28	785.12	725.25	808.53	781.62	707.46	730.61	703.5	772.49
3.8468e+13	711.2	745.18	782.35	741.7	806.83	740.48	698.48	780.21	732.71	714.82	773.63	714.46	700.93	767.49	721.21	757.59	806.12	690.84	730.8	695.86	697.64	780.21	748	756.85	736.34	722.64	747.16	745.43	726.81	713.98	781.17	765.42	707.03	714.22	700.09	705.37	713.83	734.54	698.23	743.17	726.71	786.51	726.53	804.51	783	709.16	731.98	705.26	773.82
3.8526e+13	710.58	746.83	781.2	749.48	806.89	739.87	697.71	779.67	732.17	714.24	773.06	713.84	700.21	766.99	720.58	757.05	814.67	690	730.29	694.32	696.53	770.94	747.12	756.34	735.79	722.1	746.7	744.89	726.1	713.3	789.33	764.82	706.38	713.58	699.28	704.59	713.17	733.8	697.48	742.68	726.11	785.36	726.02	815.19	782.44	708.44	731.4	704.52	773.26
3.8584e+13	709.95	746.38	781.33	742.94	807.56	739.25	696.91	779.09	731.63	713.64	772.44	713.23	699.47	766.49	719.95	756.51	806.14	0	729.79	693.03	695.32	760.15	746.31	755.83	735.24	721.56	746.24	744.35	725.39	712.62	786.41	764.18	705.71	712.94	698.47	703.8	712.5	733.03	696.71	742.2	725.5	785.21	725.51	810.13	781.81	707.72	730.83	703.78	772.69
3.8642e+13	709.32	744	780.68	737.47	806.2	738.64	696.12	778.52	731.08	713.05	771.85	712.61	698.74	765.99	719.32	755.97	798.84	0	729.28	691.99	694.24	752.98	745.64	755.32	734.69	721.01	745.79	743.82	724.69	711.94	781.79	763.56	705.04	712.3	697.68	703.01	711.84	732.27	695.94	741.71	724.9	784.75	725	804.19	781.26	707	730.26	703.03	772.11
3.87e+13	710.87	746.27	781.31	751.06	806.47	740.07	697.99	779.85	732.39	714.54	773.25	714.11	700.5	767.17	720.82	757.24	816.62	690.48	730.52	694.77	696.91	774.97	747.4	756.53	736	722.36	746.9	745.09	726.33	713.55	788.84	765.02	706.7	713.83	699.56	704.86	713.41	734.03	697.77	742.88	726.33	785.58	726.27	815.44	782.63	708.7	731.62	704.78	773.44
3.8758e+13	710.24	746.82	781.37	744.59	807.65	739.46	697.21	779.28	731.84	713.95	772.64	713.49	699.78	766.67	720.18	756.7	808.31	0	730.02	693.36	695.68	762.49	746.54	756.02	735.45	721.82	746.44	744.55	725.63	712.87	787.54	764.38	706.04	713.2	698.75	704.07	712.75	733.28	697.01	742.4	725.73	785.26	725.76	811.7	782.01	707.98	731.05	704.04	772.88
3.8816e+13	709.61	744.72	780.97	738.82	806.72	738.84	696.41	778.7	731.3	713.35	772.03	712.88	699.05	766.17	719.55	756.16	800.63	0	729.51	692.32	694.56	754.66	745.86	755.51	734.9	721.27	745.98	744.01	724.92	712.19	783.02	763.75	705.38	712.56	697.95	703.28	712.09	732.51	696.23	741.91	725.12	784.97	725.25	805.72	781.43	707.26	730.47	703.3	772.29
3.8874e+13	711.16	745.46	781.59	751.84	806.19	740.28	698.27	780.03	732.6	714.83	773.44	714.37	700.8	767.35	721.05	757.43	817.47	690.94	730.75	695.24	697.24	779.75	747.67	756.72	736.2	722.61	747.1	745.28	726.57	713.79	787.03	765.21	707.03	714.09	699.84	705.12	713.66	734.27	698.06	743.08	726.55	785.91	726.52	814.23	782.81	708.95	731.83	705.05	773.63
3.8932e+13	710.53	747.11	781.35	746.32	807.58	739.67	697.49	779.47	732.06	714.24	772.84	713.75	700.08	766.85	720.42	756.89	810.56	690.1	730.25	693.74	696.04	765.13	746.77	756.2	735.66	722.07	746.64	744.75	725.86	713.11	788.52	764.59	706.37	713.45	699.03	704.34	713	733.51	697.3	742.6	725.95	785.31	726.02	813.19	782.21	708.24	731.26	704.31	773.07
3.899e+13	709.91	745.4	781.2	740.25	807.16	739.05	696.7	778.89	731.51	713.65	772.22	713.14	699.35	766.35	719.78	756.35	802.51	0	729.74	692.64	694.89	756.47	746.06	755.69	735.11	721.53	746.18	744.21	725.15	712.43	784.27	763.95	705.71	712.81	698.23	703.55	712.34	732.75	696.53	742.11	725.34	785.14	725.51	807.29	781.61	707.52	730.69	703.56	772.48
3.9049e+13	711.44	744.95	782.04	749.63	806.38	740.49	698.55	780.2	732.81	715.12	773.62	714.62	701.1	767.53	721.27	757.62	814.99	691.39	730.97	695.7	697.56	784.45	747.92	756.9	736.41	722.86	747.29	745.48	726.8	714.03	783.68	765.4	707.34	714.33	700.12	705.38	713.91	734.5	698.35	743.28	726.77	786.31	726.77	810.27	782.99	709.2	732.04	705.31	773.81
3.9107e+13	710.82	747.16	781.32	748.11	807.33	739.87	697.77	779.66	732.27	714.54	773.04	714.01	700.38	767.03	720.64	757.07	812.87	690.56	730.47	694.16	696.42	768.13	747.03	756.39	735.86	722.32	746.83	744.94	726.09	713.36	789.22	764.79	706.69	713.7	699.31	704.6	713.25	733.75	697.59	742.8	726.17	785.37	726.26	814.49	782.41	708.49	731.47	704.57	773.25
3.9165e+13	710.19	746.03	781.36	741.74	807.49	739.26	696.98	779.08	731.72	713.95	772.41	713.4	699.65	766.53	720.01	756.53	804.49	0	729.97	692.97	695.23	758.44	746.27	755.88	735.31	721.79	746.37	744.41	725.38	712.68	785.5	764.15	706.03	713.06	698.5	703.81	712.59	732.98	696.83	742.31	725.56	785.26	725.75	808.88	781.79	707.78	730.9	703.83	772.67
3.9223e+13	711.72	745.44	782.54	740.07	807.07	740.69	698.83	780.38	733.02	715.41	773.8	714.88	701.39	767.71	721.5	757.8	803.75	691.86	731.2	696.12	697.87	776.48	748.16	757.08	736.61	723.11	747.48	745.67	727.03	714.28	781.16	765.59	707.66	714.58	700.39	705.64	714.15	734.73	698.64	743.48	726.99	786.69	727.01	803.71	783.16	709.46	732.25	705.57	773.99
3.9281e+13	711.1	746.9	781.32	749.88	806.95	740.08	698.05	779.84	732.48	714.83	773.23	714.27	700.67	767.21	720.87	757.26	815.1	691.01	730.69	694.58	696.81	771.63	747.3	756.57	736.06	722.57	747.02	745.13	726.32	713.6	789.43	764.99	707	713.95	699.59	704.87	713.49	733.99	697.88	742.99	726.38	785.5	726.5	815.39	782.6	708.74	731.68	704.83	773.43
3.9339e+13	710.48	746.58	781.45	743.32	807.7	739.46	697.28	779.26	731.93	714.24	772.61	713.66	699.94	766.71	720.24	756.72	806.57	690.18	730.19	693.29	695.58	760.6	746.48	756.06	735.52	722.04	746.57	744.6	725.61	712.92	786.7	764.35	706.35	713.31	698.78	704.08	712.83	733.22	697.12	742.51	725.78	785.34	726	810.48	781.98	708.03	731.11	704.09	772.86
3.9397e+13	709.85	744.24	780.85	737.8	806.41	738.85	696.47	778.69	731.39	713.65	772.01	713.04	699.22	766.21	719.61	756.18	799.22	0	729.69	692.25	694.49	753.33	745.81	755.55	734.97	721.5	746.11	744.06	724.9	712.24	782.08	763.72	705.69	712.68	697.98	703.29	712.17	732.46	696.35	742.02	725.18	784.91	725.49	804.53	781.42	707.31	730.54	703.35	772.28
3.9455e+13	711.38	746.28	781.45	751.41	806.52	740.28	698.32	780.02	732.68	715.11	773.42	714.52	700.96	767.38	721.1	757.45	816.94	691.46	730.91	695.05	697.15	775.77	747.57	756.75	736.27	722.82	747.21	745.33	726.55	713.84	788.76	765.18	707.32	714.19	699.87	705.13	713.73	734.22	698.16	743.19	726.6	785.74	726.74	815.47	782.79	708.99	731.89	705.09	773.62
3.9513e+13	710.76	747.01	781.48	744.99	807.77	739.67	697.55	779.45	732.14	714.53	772.81	713.91	700.24	766.88	720.47	756.9	808.75	690.63	730.41	693.64	695.94	762.99	746.7	756.24	735.72	722.28	746.76	744.79	725.84	713.16	787.81	764.55	706.66	713.56	699.05	704.34	713.08	733.46	697.41	742.7	726	785.39	726.24	812.04	782.17	708.28	731.32	704.35	773.05
3.9572e+13	710.13	744.96	781.12	739.17	806.91	739.05	696.76	778.87	731.6	713.94	772.2	713.3	699.51	766.38	719.84	756.36	801.02	0	729.91	692.59	694.81	755.04	746.02	755.73	735.17	721.74	746.3	744.25	725.13	712.48	783.32	763.92	706.01	712.92	698.25	703.56	712.42	732.69	696.64	742.22	725.4	785.11	725.73	806.07	781.59	707.56	730.74	703.61	772.47
3.963e+13	711.65	745.47	781.76	751.95	806.3	740.49	698.6	780.19	732.89	715.39	773.6	714.77	701.24	767.56	721.32	757.63	817.49	691.91	731.13	695.51	697.48	780.66	747.84	756.94	736.47	723.06	747.4	745.52	726.77	714.08	786.71	765.37	707.62	714.43	700.14	705.38	713.97	734.45	698.45	743.38	726.82	786.08	726.98	813.93	782.97	709.24	732.09	705.35	773.79
3.9688e+13	711.03	747.27	781.46	746.73	807.66	739.87	697.83	779.64	732.35	714.81	773	714.16	700.52	767.06	720.69	757.09	811.02	691.06	730.63	694.02	696.31	765.67	746.94	756.42	735.92	722.52	746.94	744.98	726.07	713.4	788.75	764.75	706.97	713.8	699.33	704.61	713.32	733.7	697.69	742.89	726.21	785.43	726.48	813.51	782.37	708.53	731.52	704.61	773.23
3.9746e+13	710.41	745.64	781.34	740.6	807.33	739.26	697.04	779.05	731.81	714.22	772.39	713.55	699.8	766.56	720.06	756.55	802.91	690.24	730.13	692.9	695.14	756.87	746.22	755.91	735.37	721.99	746.49	744.45	725.36	712.73	784.56	764.11	706.32	713.17	698.52	703.82	712.66	732.93	696.94	742.41	725.61	785.27	725.97	807.64	781.77	707.82	730.95	703.87	772.65
3.9804e+13	711.92	745.08	782.23	748.84	806.58	740.69	698.87	780.37	733.09	715.66	773.78	715.02	701.52	767.74	721.54	757.81	814.08	692.39	731.35	695.96	697.79	784.95	748.09	757.12	736.67	723.3	747.59	745.71	727	714.31	783.21	765.56	707.92	714.67	700.4	705.64	714.21	734.68	698.73	743.57	727.03	786.48	727.21	809.43	783.15	709.49	732.3	705.61	773.97
3.9862e+13	711.3	747.27	781.42	748.52	807.39	740.07	698.1	779.82	732.55	715.09	773.2	714.41	700.81	767.23	720.92	757.27	813.32	691.5	730.84	694.41	696.69	768.74	747.2	756.6	736.12	722.77	747.13	745.17	726.29	713.64	789.39	764.95	707.28	714.04	699.61	704.87	713.55	733.93	697.97	743.09	726.43	785.5	726.71	814.76	782.57	708.78	731.73	704.87	773.42
3.992e+13	710.68	746.25	781.49	742.1	807.64	739.46	697.33	779.24	732.01	714.5	772.58	713.8	700.09	766.73	720.29	756.73	804.9	690.67	730.34	693.21	695.48	758.86	746.43	756.09	735.57	722.23	746.67	744.63	725.59	712.96	785.79	764.31	706.62	713.41	698.79	704.08	712.9	733.17	697.22	742.6	725.83	785.39	726.21	809.23	781.95	708.06	731.16	704.13	772.84
3.9978e+13	712.18	745.7	782.72	738.67	807.3	740.89	699.15	780.54	733.29	715.94	773.95	715.26	701.8	767.91	721.77	758	801.28	692.88	731.56	696.36	698.11	771.15	748.33	757.29	736.86	723.53	747.77	745.9	727.23	714.55	781.28	765.74	708.22	714.91	700.67	705.9	714.45	734.91	699.01	743.76	727.24	786.85	727.45	803.13	783.31	709.74	732.5	705.86	774.15
4.0036e+13	711.57	746.96	781.44	750.27	806.99	740.28	698.37	780	732.75	715.36	773.39	714.66	701.09	767.41	721.14	757.45	815.51	691.95	731.06	694.82	697.05	772.33	747.47	756.78	736.32	723	747.32	745.36	726.52	713.88	789.49	765.15	707.58	714.28	699.88	705.12	713.79	734.17	698.25	743.27	726.64	785.64	726.94	815.56	782.76	709.02	731.93	705.12	773.6
4.0095e+13	710.95	746.78	781.57	743.69	807.83	739.66	697.6	779.42	732.21	714.78	772.77	714.05	700.37	766.91	720.51	756.91	806.99	691.1	730.56	693.52	695.82	761.05	746.64	756.27	735.77	722.47	746.86	744.82	725.82	713.2	786.97	764.51	706.93	713.65	699.07	704.35	713.14	733.41	697.5	742.79	726.04	785.46	726.44	810.82	782.14	708.31	731.36	704.39	773.02
4.0153e+13	710.33	744.47	781	738.12	806.6	739.05	696.8	778.85	731.67	714.2	772.17	713.44	699.65	766.41	719.88	756.37	799.58	690.28	730.06	692.48	694.71	753.69	745.97	755.76	735.23	721.93	746.4	744.29	725.11	712.52	782.37	763.88	706.27	713.02	698.27	703.56	712.48	732.64	696.74	742.31	725.44	785.05	725.94	804.86	781.57	707.6	730.79	703.65	772.44
4.0211e+13	711.84	746.28	781.59	751.71	806.57	740.48	698.64	780.17	732.96	715.63	773.57	714.9	701.37	767.58	721.36	757.64	817.24	692.42	731.27	695.28	697.38	776.59	747.74	756.96	736.51	723.24	747.5	745.55	726.75	714.11	788.65	765.34	707.87	714.52	700.15	705.38	714.03	734.4	698.53	743.46	726.85	785.89	727.17	815.46	782.95	709.27	732.13	705.38	773.78
4.0269e+13	711.22	747.19	781.59	745.36	807.86	739.86	697.87	779.61	732.42	715.05	772.96	714.29	700.65	767.08	720.73	757.09	809.19	691.53	730.77	693.87	696.18	763.48	746.87	756.45	735.97	722.7	747.04	745.01	726.04	713.44	788.06	764.71	707.22	713.89	699.34	704.61	713.37	733.64	697.77	742.98	726.25	785.5	726.67	812.37	782.33	708.56	731.56	704.64	773.21
4.0327e+13	710.6	745.18	781.27	739.48	807.09	739.25	697.09	779.03	731.88	714.47	772.35	713.68	699.93	766.58	720.1	756.56	801.4	690.7	730.27	692.8	695.03	755.4	746.18	755.94	735.42	722.17	746.58	744.48	725.34	712.76	783.6	764.07	706.57	713.26	698.54	703.82	712.71	732.88	697.02	742.5	725.65	785.25	726.17	806.41	781.74	707.85	730.99	703.91	772.63
4.0385e+13	712.1	745.47	781.93	751.94	806.41	740.68	698.91	780.35	733.16	715.9	773.75	715.14	701.64	767.75	721.58	757.82	817.42	692.9	731.48	695.73	697.69	781.56	748	757.14	736.71	723.47	747.68	745.73	726.97	714.34	786.34	765.53	708.16	714.75	700.41	705.63	714.26	734.63	698.81	743.65	727.06	786.25	727.4	813.55	783.12	709.51	732.34	705.63	773.95
4.0443e+13	711.48	747.4	781.56	747.1	807.73	740.06	698.13	779.79	732.62	715.32	773.16	714.54	700.93	767.25	720.95	757.28	811.46	691.97	730.98	694.22	696.55	766.21	747.1	756.63	736.16	722.94	747.22	745.2	726.27	713.67	788.97	764.91	707.52	714.12	699.61	704.86	713.61	733.88	698.05	743.17	726.46	785.54	726.9	813.81	782.52	708.8	731.77	704.89	773.39
4.0501e+13	710.87	745.84	781.48	740.92	807.49	739.45	697.36	779.21	732.08	714.74	772.54	713.93	700.21	766.75	720.32	756.74	803.3	691.12	730.48	693.1	695.35	757.26	746.38	756.12	735.62	722.4	746.77	744.66	725.56	712.99	784.85	764.27	706.87	713.49	698.8	704.08	712.95	733.11	697.3	742.68	725.86	785.4	726.4	807.98	781.92	708.09	731.2	704.16	772.81
4.0559e+13	712.35	745.21	782.41	747.79	806.77	740.88	699.18	780.52	733.35	716.16	773.93	715.38	701.92	767.92	721.8	758	812.93	693.32	731.68	696.16	697.99	785.14	748.25	757.31	736.9	723.7	747.86	745.92	727.2	714.58	782.76	765.71	708.45	714.98	700.67	705.89	714.49	734.85	699.08	743.83	727.27	786.65	727.62	808.52	783.29	709.76	732.54	705.88	774.13
4.0618e+13	711.74	747.36	781.52	748.89	807.43	740.26	698.4	779.97	732.81	715.58	773.35	714.77	701.21	767.42	721.17	757.45	813.75	692.43	731.18	694.59	696.92	769.35	747.36	756.8	736.36	723.17	747.4	745.38	726.49	713.9	789.55	765.11	707.81	714.36	699.88	705.12	713.84	734.11	698.32	743.35	726.67	785.62	727.12	815.01	782.72	709.05	731.97	705.15	773.57
4.0676e+13	711.13	746.45	781.61	742.43	807.78	739.65	697.63	779.39	732.27	715.01	772.73	714.17	700.49	766.92	720.54	756.91	805.31	691.54	730.68	693.39	695.68	759.27	746.58	756.29	735.81	722.63	746.95	744.85	725.79	713.23	786.07	764.46	707.16	713.73	699.07	704.34	713.18	733.34	697.57	742.87	726.07	785.5	726.62	809.57	782.1	708.33	731.4	704.41	772.99
4.0734e+13	712.61	745.93	782.89	737.65	807.52	741.08	699.45	780.69	733.55	716.42	774.1	715.61	702.19	768.09	722.01	758.18	799.01	693.71	731.89	696.54	698.29	764.39	748.48	757.49	737.09	723.92	748.04	746.1	727.42	714.81	781.5	765.89	708.73	715.21	700.93	706.14	714.72	735.08	699.35	744.01	727.48	787.01	727.84	802.85	783.45	710	732.73	706.13	774.3
4.0792e+13	712	746.97	781.55	750.61	807.02	740.46	698.67	780.15	733.01	715.85	773.53	715.01	701.48	767.59	721.39	757.63	815.91	692.9	731.39	695	697.24	773.02	747.63	756.98	736.55	723.39	747.58	745.57	726.71	714.13	789.53	765.3	708.09	714.59	700.15	705.37	714.07	734.34	698.6	743.53	726.88	785.77	727.34	815.71	782.91	709.29	732.17	705.4	773.75
4.085e+13	711.39	746.95	781.68	744.02	807.94	739.85	697.89	779.57	732.47	715.27	772.92	714.41	700.76	767.09	720.76	757.09	807.41	691.97	730.89	693.69	696.02	761.49	746.79	756.47	736.01	722.86	747.13	745.03	726.01	713.46	787.24	764.66	707.45	713.96	699.34	704.59	713.41	733.58	697.84	743.05	726.28	785.57	726.84	811.15	782.28	708.58	731.6	704.66	773.18
4.0908e+13	710.77	744.68	781.15	738.39	806.77	739.23	697.12	779	731.93	714.69	772.32	713.8	700.05	766.59	720.13	756.55	799.95	691.12	730.39	692.65	694.9	754.02	746.12	755.96	735.46	722.33	746.67	744.5	725.31	712.79	782.65	764.03	706.8	713.33	698.54	703.81	712.76	732.81	697.09	742.57	725.68	785.19	726.34	805.19	781.71	707.87	731.03	703.93	772.6
4.0966e+13	712.25	746.24	781.73	751.94	806.62	740.66	698.93	780.32	733.21	716.1	773.72	715.25	701.75	767.76	721.6	757.81	817.49	693.31	731.59	695.44	697.55	777.39	747.89	757.15	736.74	723.62	747.76	745.75	726.94	714.36	788.49	765.49	708.37	714.82	700.41	705.62	714.3	734.56	698.87	743.71	727.08	786.04	727.56	815.4	783.09	709.53	732.36	705.65	773.92
4.1024e+13	711.64	747.32	781.68	745.69	807.95	740.05	698.16	779.76	732.67	715.53	773.11	714.64	701.03	767.26	720.98	757.27	809.62	692.42	731.09	694.03	696.37	763.95	747.01	756.64	736.2	723.09	747.3	745.21	726.23	713.69	788.31	764.86	707.73	714.19	699.61	704.85	713.64	733.81	698.11	743.23	726.48	785.61	727.06	812.69	782.47	708.82	731.79	704.91	773.36
4.1082e+13	711.03	745.37	781.41	739.76	807.25	739.43	697.39	779.18	732.13	714.95	772.5	714.04	700.32	766.76	720.35	756.73	801.77	691.53	730.6	692.95	695.21	755.75	746.32	756.13	735.65	722.56	746.85	744.68	725.53	713.02	783.88	764.22	707.09	713.56	698.8	704.06	712.99	733.04	697.36	742.75	725.88	785.38	726.56	806.74	781.88	708.11	731.23	704.18	772.78
4.114e+13	712.51	745.45	782.1	751.79	806.52	740.86	699.2	780.49	733.4	716.36	773.89	715.48	702.01	767.93	721.82	757.99	817.24	693.7	731.79	695.89	697.85	782.42	748.15	757.33	736.93	723.84	747.93	745.93	727.16	714.59	785.92	765.67	708.65	715.05	700.66	705.87	714.52	734.79	699.14	743.9	727.29	786.41	727.78	813.09	783.26	709.77	732.56	705.9	774.1
4.1199e+13	711.9	747.5	781.65	747.44	807.79	740.24	698.42	779.94	732.86	715.79	773.3	714.88	701.3	767.43	721.19	757.45	811.9	692.89	731.3	694.36	696.74	766.74	747.25	756.81	736.39	723.31	747.48	745.4	726.45	713.92	789.17	765.06	708.01	714.42	699.88	705.1	713.87	734.04	698.38	743.41	726.69	785.65	727.28	814.1	782.66	709.06	731.99	705.16	773.54
4.1257e+13	711.28	746.02	781.6	741.2	807.63	739.63	697.65	779.35	732.32	715.21	772.68	714.27	700.59	766.93	720.56	756.91	803.69	691.95	730.8	693.24	695.52	757.62	746.52	756.31	735.84	722.78	747.02	744.86	725.75	713.25	785.12	764.41	707.37	713.79	699.07	704.32	713.22	733.27	697.63	742.93	726.09	785.52	726.78	808.31	782.06	708.35	731.42	704.42	772.96
4.1315e+13	712.75	745.34	782.58	746.45	806.97	741.05	699.47	780.66	733.59	716.61	774.06	715.71	702.28	768.1	722.03	758.17	811.51	694.08	731.99	696.3	698.14	784.87	748.39	757.5	737.12	724.06	748.11	746.11	727.38	714.82	782.36	765.85	708.92	715.27	700.92	706.12	714.75	735.01	699.4	744.07	727.49	786.8	727.99	807.54	783.43	710	732.76	706.14	774.27
4.1373e+13	712.15	747.4	781.62	749.22	807.47	740.44	698.68	780.11	733.06	716.04	773.49	715.11	701.57	767.59	721.4	757.63	814.18	693.29	731.49	694.73	697.07	769.94	747.5	756.99	736.58	723.53	747.65	745.58	726.67	714.15	789.68	765.25	708.29	714.65	700.14	705.34	714.1	734.27	698.65	743.59	726.89	785.73	727.5	815.24	782.86	709.3	732.19	705.41	773.72
4.1431e+13	711.54	746.6	781.72	742.72	807.91	739.83	697.91	779.53	732.52	715.47	772.87	714.5	700.86	767.09	720.78	757.09	805.71	692.39	731	693.52	695.85	759.66	746.72	756.48	736.03	723	747.2	745.04	725.97	713.47	786.34	764.61	707.65	714.02	699.33	704.57	713.45	733.5	697.89	743.11	726.3	785.61	727	809.9	782.23	708.59	731.62	704.67	773.14
4.1489e+13	713	746.14	783.05	737.16	807.73	741.25	699.73	780.82	733.78	716.85	774.24	715.94	702.54	768.26	722.24	758.34	797.37	694.47	732.19	696.67	698.44	757.18	748.61	757.67	737.31	724.28	748.28	746.29	727.6	715.04	781.78	766.03	709.19	715.5	701.17	706.37	714.97	735.23	699.66	744.25	727.7	787.16	728.2	802.89	783.59	710.24	732.95	706.38	774.45
4.1547e+13	712.39	746.95	781.66	750.91	807.04	740.63	698.95	780.29	733.25	716.29	773.67	715.34	701.83	767.76	721.62	757.8	816.29	693.67	731.69	695.14	697.38	773.71	747.77	757.16	736.77	723.75	747.83	745.76	726.89	714.37	789.53	765.44	708.56	714.87	700.39	705.59	714.32	734.49	698.92	743.77	727.1	785.9	727.71	815.82	783.04	709.53	732.38	705.65	773.89
4.1605e+13	711.78	747.09	781.78	744.32	808.04	740.02	698.17	779.72	732.71	715.72	773.06	714.73	701.12	767.26	720.99	757.26	807.83	692.85	731.2	693.83	696.18	761.91	746.92	756.65	736.22	723.22	747.37	745.22	726.19	713.7	787.5	764.8	707.93	714.25	699.6	704.82	713.67	733.73	698.16	743.29	726.5	785.67	727.21	811.48	782.42	708.82	731.81	704.92	773.32
4.1663e+13	711.17	744.85	781.28	738.65	806.94	739.41	697.4	779.14	732.17	715.14	772.46	714.13	700.41	766.76	720.36	756.72	800.3	691.91	730.7	692.77	695.05	754.33	746.25	756.14	735.68	722.69	746.91	744.69	725.48	713.03	782.92	764.17	707.28	713.62	698.79	704.04	713.02	732.96	697.41	742.81	725.9	785.32	726.71	805.51	781.85	708.11	731.25	704.18	772.74
4.1722e+13	712.64	746.18	781.86	752.12	806.66	740.83	699.21	780.46	733.44	716.53	773.85	715.56	702.09	767.93	721.83	757.98	817.69	694.04	731.89	695.58	697.68	778.2	748.03	757.33	736.95	723.97	748	745.94	727.11	714.6	788.29	765.62	708.83	715.1	700.64	705.84	714.55	734.71	699.18	743.95	727.3	786.18	727.92	815.28	783.22	709.77	732.58	705.89	774.06
4.178e+13	712.03	747.43	781.77	746	808.02	740.22	698.43	779.89	732.9	715.97	773.25	714.96	701.39	767.43	721.2	757.44	810.05	693.25	731.39	694.15	696.53	764.41	747.14	756.82	736.41	723.44	747.54	745.4	726.4	713.93	788.54	765	708.2	714.47	699.86	705.06	713.9	733.96	698.43	743.47	726.7	785.71	727.42	813	782.61	709.06	732.01	705.16	773.5
4.1838e+13	711.42	745.54	781.53	740.02	807.4	739.6	697.66	779.31	732.36	715.39	772.63	714.36	700.67	766.93	720.58	756.9	802.14	692.34	730.89	693.07	695.35	756.08	746.45	756.31	735.87	722.91	747.09	744.87	725.7	713.25	784.15	764.36	707.56	713.84	699.05	704.29	713.24	733.19	697.67	742.99	726.1	785.5	726.92	807.06	782.02	708.35	731.44	704.42	772.92
4.1896e+13	712.88	745.42	782.25	751.51	806.64	741.02	699.47	780.62	733.63	716.78	774.02	715.79	702.35	768.09	722.04	758.15	816.93	694.42	732.08	696.02	697.98	783.24	748.28	757.5	737.14	724.18	748.17	746.12	727.33	714.82	785.46	765.8	709.1	715.32	700.89	706.08	714.77	734.93	699.44	744.12	727.5	786.56	728.13	812.55	783.39	710	732.77	706.13	774.24
4.1954e+13	712.27	747.56	781.73	747.76	807.84	740.41	698.69	780.07	733.09	716.21	773.44	715.19	701.65	767.59	721.41	757.61	812.33	693.62	731.59	694.48	696.89	767.25	747.38	756.99	736.6	723.65	747.71	745.58	726.62	714.15	789.36	765.19	708.47	714.69	700.11	705.31	714.12	734.18	698.69	743.64	726.9	785.75	727.63	814.38	782.8	709.29	732.2	705.4	773.68
4.2012e+13	711.67	746.18	781.71	741.47	807.77	739.8	697.91	779.49	732.55	715.64	772.82	714.59	700.94	767.09	720.79	757.07	804.07	692.8	731.09	693.34	695.66	757.97	746.64	756.48	736.05	723.13	747.26	745.05	725.92	713.48	785.38	764.55	707.83	714.07	699.31	704.53	713.47	733.41	697.93	743.16	726.3	785.63	727.13	808.64	782.19	708.58	731.63	704.67	773.1
4.207e+13	713.12	745.48	782.74	744.86	807.17	741.21	699.72	780.79	733.82	717.02	774.19	716.01	702.61	768.26	722.24	758.33	809.78	694.81	732.27	696.42	698.27	783.95	748.51	757.67	737.32	724.39	748.34	746.29	727.54	715.04	782.02	765.98	709.36	715.54	701.14	706.33	714.99	735.14	699.69	744.3	727.7	786.95	728.33	806.53	783.55	710.23	732.96	706.37	774.41
4.2128e+13	712.51	747.41	781.7	749.53	807.49	740.6	698.94	780.25	733.28	716.45	773.62	715.41	701.9	767.75	721.62	757.78	814.6	693.99	731.78	694.85	697.2	770.53	747.63	757.16	736.78	723.87	747.88	745.76	726.84	714.37	789.78	765.38	708.73	714.91	700.36	705.55	714.34	734.4	698.95	743.82	727.1	785.84	727.84	815.45	782.99	709.52	732.39	705.64	773.85
4.2186e+13	711.91	746.74	781.82	743	808.02	739.99	698.17	779.67	732.74	715.88	773	714.81	701.2	767.25	721	757.24	806.1	693.2	731.28	693.63	695.98	760.04	746.83	756.65	736.24	723.34	747.43	745.23	726.13	713.7	786.59	764.74	708.1	714.29	699.57	704.78	713.69	733.64	698.2	743.34	726.5	785.71	727.34	810.22	782.36	708.81	731.82	704.91	773.28
4.2245e+13	713.35	746.34	783.2	737.18	807.93	741.41	699.97	780.95	734	717.25	774.36	716.23	702.86	768.42	722.45	758.5	796.83	695.21	732.46	696.78	698.56	751.74	748.73	757.84	737.51	724.6	748.51	746.47	727.75	715.26	782.06	766.16	709.62	715.75	701.39	706.57	715.21	735.36	699.95	744.47	727.9	787.29	728.53	803.17	783.71	710.46	733.15	706.61	774.58
4.2303e+13	712.75	746.91	781.76	751.18	807.05	740.79	699.2	780.42	733.47	716.69	773.8	715.63	702.16	767.92	721.83	757.96	816.64	694.36	731.97	695.26	697.5	774.4	747.89	757.33	736.96	724.08	748.05	745.94	727.05	714.59	789.49	765.57	708.99	715.13	700.61	705.79	714.56	734.62	699.21	743.99	727.3	786.02	728.04	815.9	783.17	709.75	732.58	705.88	774.02
4.2361e+13	712.15	747.2	781.86	744.61	808.13	740.18	698.42	779.85	732.93	716.13	773.19	715.04	701.45	767.42	721.2	757.42	808.24	693.56	731.48	693.94	696.31	762.32	747.04	756.82	736.42	723.55	747.6	745.4	726.34	713.92	787.73	764.93	708.36	714.51	699.82	705.02	713.91	733.86	698.46	743.51	726.7	785.76	727.55	811.79	782.55	709.05	732.02	705.15	773.45
4.2419e+13	711.54	745.01	781.41	738.89	807.1	739.57	697.65	779.27	732.39	715.56	772.58	714.43	700.74	766.92	720.58	756.88	800.65	692.73	730.98	692.88	695.17	754.63	746.36	756.31	735.88	723.03	747.14	744.87	725.64	713.25	783.17	764.3	707.72	713.88	699.01	704.24	713.26	733.1	697.7	743.03	726.1	785.43	727.05	805.83	781.97	708.34	731.45	704.41	772.87
4.2477e+13	712.99	746.09	781.99	752.24	806.71	740.98	699.46	780.58	733.65	716.93	773.97	715.85	702.41	768.08	722.03	758.13	817.84	694.74	732.16	695.7	697.8	779	748.15	757.49	737.15	724.28	748.22	746.11	727.26	714.81	788.03	765.75	709.25	715.35	700.85	706.03	714.78	734.83	699.46	744.16	727.5	786.32	728.24	815.11	783.34	709.98	732.77	706.12	774.19
4.2535e+13	712.38	747.51	781.84	746.3	808.09	740.37	698.67	780.02	733.11	716.36	773.37	715.26	701.71	767.58	721.41	757.59	810.46	693.92	731.67	694.24	696.66	764.87	747.25	756.98	736.6	723.76	747.76	745.58	726.56	714.14	788.75	765.12	708.62	714.73	700.07	705.26	714.13	734.08	698.72	743.68	726.9	785.79	727.75	813.3	782.73	709.28	732.2	705.39	773.63
4.2593e+13	711.78	745.69	781.64	740.27	807.55	739.76	697.9	779.44	732.58	715.8	772.76	714.66	701	767.08	720.78	757.05	802.5	693.13	731.17	693.16	695.47	756.4	746.55	756.47	736.06	723.24	747.31	745.04	725.85	713.47	784.41	764.48	707.99	714.1	699.27	704.48	713.48	733.32	697.96	743.2	726.3	785.6	727.25	807.38	782.14	708.57	731.64	704.65	773.05
4.2651e+13	713.22	745.4	782.4	751.08	806.76	741.17	699.71	780.75	733.84	717.16	774.14	716.07	702.66	768.24	722.24	758.3	816.47	695.13	732.35	696.13	698.09	783.99	748.39	757.66	737.33	724.49	748.38	746.29	727.47	715.03	784.96	765.92	709.5	715.57	701.1	706.27	714.99	735.05	699.71	744.33	727.69	786.7	728.44	811.9	783.51	710.21	732.96	706.35	774.36
4.2709e+13	712.62	747.61	781.8	748.07	807.87	740.56	698.93	780.2	733.3	716.6	773.56	715.48	701.96	767.74	721.61	757.76	812.75	694.28	731.85	694.58	697	767.77	747.49	757.15	736.79	723.97	747.93	745.75	726.77	714.36	789.52	765.31	708.88	714.94	700.32	705.49	714.35	734.3	698.97	743.85	727.1	785.84	727.95	814.64	782.92	709.5	732.39	705.62	773.8
4.2768e+13	712.01	746.31	781.8	741.73	807.9	739.95	698.15	779.61	732.76	716.03	772.94	714.88	701.25	767.24	720.99	757.22	804.45	693.49	731.36	693.44	695.78	758.32	746.74	756.64	736.24	723.44	747.47	745.22	726.06	713.69	785.64	764.67	708.25	714.32	699.52	704.72	713.7	733.54	698.21	743.37	726.5	785.72	727.46	808.95	782.31	708.79	731.83	704.89	773.22
4.2826e+13	713.45	745.62	782.89	743.11	807.36	741.36	699.95	780.91	734.02	717.39	774.31	716.29	702.91	768.4	722.44	758.47	807.75	695.52	732.53	696.52	698.37	782.11	748.62	757.83	737.51	724.69	748.55	746.46	727.68	715.24	781.78	766.1	709.76	715.78	701.34	706.51	715.21	735.26	699.96	744.5	727.89	787.08	728.64	805.54	783.67	710.43	733.15	706.58	774.53
4.2884e+13	712.85	747.4	781.77	749.84	807.5	740.75	699.18	780.37	733.48	716.83	773.74	715.69	702.21	767.9	721.82	757.93	815	694.65	732.04	694.96	697.31	771.13	747.74	757.32	736.97	724.17	748.09	745.93	726.98	714.57	789.85	765.5	709.13	715.16	700.56	705.73	714.56	734.52	699.22	744.02	727.29	785.94	728.15	815.64	783.11	709.73	732.58	705.86	773.97
4.2942e+13	712.25	746.87	781.9	743.28	808.12	740.13	698.4	779.79	732.95	716.27	773.12	715.09	701.5	767.4	721.19	757.39	806.49	693.84	731.55	693.72	696.1	760.42	746.93	756.81	736.42	723.65	747.64	745.39	726.27	713.9	786.83	764.86	708.5	714.53	699.77	704.96	713.91	733.76	698.47	743.54	726.69	785.8	727.66	810.54	782.48	709.02	732.01	705.12	773.4
4.3e+13	711.64	744.46	781.23	737.8	806.74	739.52	697.63	779.22	732.41	715.7	772.53	714.49	700.79	766.9	720.57	756.85	799.23	693.05	731.05	692.67	694.98	753.28	746.27	756.3	735.88	723.12	747.18	744.86	725.57	713.23	782.19	764.24	707.87	713.91	698.96	704.18	713.26	732.99	697.72	743.06	726.1	785.33	727.16	804.61	781.92	708.31	731.45	704.39	772.82
4.3058e+13	713.08	746.84	781.85	751.44	807.06	740.93	699.43	780.53	733.67	717.06	773.92	715.91	702.46	768.06	722.02	758.1	816.96	695.03	732.22	695.37	697.61	775.1	748	757.48	737.15	724.38	748.26	746.1	727.19	714.79	789.42	765.68	709.38	715.37	700.8	705.97	714.77	734.73	699.47	744.19	727.48	786.13	728.35	815.95	783.28	709.95	732.77	706.09	774.14
4.3116e+13	712.48	747.31	781.93	744.9	808.21	740.32	698.65	779.97	733.13	716.5	773.3	715.31	701.75	767.56	721.4	757.56	808.64	694.2	731.73	694.04	696.43	762.73	747.14	756.97	736.6	723.85	747.8	745.57	726.48	714.12	787.96	765.05	708.76	714.75	700.02	705.19	714.13	733.97	698.72	743.71	726.89	785.84	727.85	812.1	782.66	709.25	732.2	705.36	773.57
4.3174e+13	711.87	745.16	781.51	739.13	807.25	739.71	697.88	779.39	732.59	715.93	772.7	714.71	701.04	767.06	720.77	757.02	801	693.4	731.24	692.98	695.27	754.94	746.46	756.46	736.06	723.33	747.35	745.03	725.78	713.45	783.42	764.41	708.13	714.12	699.21	704.42	713.48	733.21	697.97	743.23	726.29	785.53	727.36	806.13	782.08	708.54	731.63	704.62	772.99
4.3232e+13	713.31	746	782.11	752.32	806.76	741.12	699.67	780.7	733.85	717.28	774.09	716.12	702.7	768.22	722.22	758.27	817.93	695.42	732.41	695.81	697.9	779.82	748.25	757.64	737.33	724.58	748.42	746.27	727.4	715	787.72	765.86	709.63	715.58	701.04	706.2	714.99	734.94	699.71	744.36	727.68	786.45	728.54	814.87	783.45	710.17	732.95	706.32	774.31
4.329e+13	712.71	747.59	781.9	746.61	808.14	740.51	698.9	780.14	733.31	716.73	773.49	715.53	702	767.72	721.6	757.73	810.88	694.56	731.92	694.34	696.79	765.33	747.35	757.13	736.78	724.06	747.97	745.74	726.69	714.33	788.94	765.24	709.01	714.96	700.26	705.43	714.34	734.19	698.97	743.88	727.08	785.87	728.05	813.58	782.85	709.47	732.38	705.59	773.75
4.3349e+13	712.1	745.83	781.73	740.53	807.68	739.9	698.12	779.56	732.78	716.16	772.87	714.93	701.29	767.22	720.97	757.19	802.86	693.75	731.42	693.26	695.58	756.72	746.65	756.63	736.24	723.53	747.51	745.21	725.99	713.66	784.65	764.6	708.38	714.34	699.46	704.66	713.69	733.43	698.22	743.4	726.48	785.69	727.56	807.68	782.25	708.76	731.82	704.85	773.16
4.3407e+13	713.53	745.4	782.54	750.48	806.9	741.31	699.91	780.86	734.03	717.51	774.25	716.33	702.94	768.38	722.42	758.44	815.83	695.77	732.59	696.24	698.19	784.65	748.49	757.81	737.5	724.78	748.58	746.44	727.6	715.21	784.44	766.03	709.88	715.79	701.28	706.44	715.2	735.15	699.96	744.53	727.87	786.83	728.73	811.17	783.62	710.39	733.13	706.54	774.47
4.3465e+13	712.93	747.64	781.85	748.38	807.89	740.69	699.14	780.31	733.49	716.95	773.67	715.74	702.24	767.88	721.8	757.89	813.16	694.92	732.1	694.68	697.11	768.29	747.59	757.3	736.96	724.26	748.13	745.91	726.9	714.54	789.66	765.42	709.25	715.17	700.5	705.66	714.55	734.41	699.22	744.05	727.27	785.92	728.24	814.88	783.03	709.69	732.57	705.82	773.92
4.3523e+13	712.33	746.45	781.89	742	808.01	740.08	698.36	779.73	732.96	716.39	773.05	715.14	701.54	767.38	721.17	757.36	804.82	694.09	731.61	693.53	695.89	758.67	746.83	756.79	736.42	723.73	747.67	745.38	726.2	713.87	785.88	764.78	708.63	714.55	699.71	704.89	713.9	733.64	698.47	743.57	726.68	785.8	727.75	809.26	782.42	708.98	732	705.08	773.34
4.3581e+13	713.75	745.79	783.02	741.33	807.55	741.49	700.15	781.02	734.21	717.73	774.42	716.54	703.18	768.54	722.62	758.6	805.45	696.09	732.77	696.63	698.47	779.03	748.71	757.97	737.68	724.97	748.74	746.61	727.81	715.42	781.65	766.2	710.12	716	701.52	706.67	715.41	735.36	700.2	744.69	728.06	787.2	728.92	804.63	783.77	710.61	733.32	706.77	774.64
4.3639e+13	713.16	747.39	781.84	750.14	807.51	740.88	699.39	780.48	733.67	717.17	773.85	715.95	702.49	768.04	721.99	758.06	815.39	695.3	732.28	695.07	697.41	771.73	747.84	757.46	737.14	724.45	748.29	746.08	727.1	714.75	789.9	765.61	709.5	715.38	700.73	705.89	714.76	734.62	699.46	744.21	727.46	786.03	728.44	815.8	783.21	709.91	732.75	706.04	774.09
4.3697e+13	712.56	746.99	781.97	743.56	808.22	740.27	698.61	779.9	733.14	716.61	773.23	715.35	701.78	767.54	721.37	757.52	806.88	694.45	731.79	693.83	696.21	760.79	747.02	756.95	736.6	723.93	747.83	745.55	726.4	714.09	787.06	764.97	708.87	714.76	699.95	705.12	714.11	733.86	698.72	743.73	726.87	785.87	727.94	810.84	782.59	709.21	732.18	705.31	773.51
4.3755e+13	711.95	744.61	781.34	738.04	806.89	739.65	697.84	779.33	732.6	716.05	772.63	714.75	701.08	767.04	720.75	756.98	799.55	693.64	731.29	692.77	695.09	753.56	746.36	756.44	736.05	723.41	747.38	745.01	725.7	713.42	782.43	764.34	708.25	714.13	699.15	704.35	713.46	733.1	697.96	743.26	726.27	785.43	727.45	804.9	782.03	708.5	731.62	704.58	772.93
4.3813e+13	713.38	746.77	781.94	751.69	807.07	741.06	699.63	780.64	733.85	717.39	774.02	716.16	702.72	768.2	722.19	758.23	817.26	695.66	732.46	695.49	697.71	775.82	748.09	757.62	737.31	724.65	748.45	746.25	727.31	714.96	789.3	765.78	709.74	715.59	700.97	706.12	714.97	734.83	699.7	744.38	727.65	786.24	728.63	815.95	783.39	710.13	732.93	706.27	774.25
4.3872e+13	712.78	747.41	781.99	745.2	808.28	740.45	698.85	780.07	733.31	716.84	773.41	715.56	702.02	767.7	721.57	757.69	809.04	694.8	731.97	694.13	696.55	763.15	747.23	757.11	736.77	724.13	747.99	745.72	726.61	714.3	788.17	765.15	709.12	714.97	700.19	705.35	714.32	734.08	698.96	743.9	727.06	785.91	728.13	812.39	782.77	709.43	732.37	705.54	773.68
4.393e+13	712.18	745.31	781.61	739.38	807.39	739.84	698.08	779.5	732.78	716.28	772.8	714.96	701.32	767.2	720.95	757.15	801.34	693.98	731.47	693.08	695.38	755.24	746.55	756.6	736.23	723.61	747.54	745.18	725.9	713.63	783.66	764.52	708.49	714.34	699.39	704.58	713.67	733.31	698.21	743.42	726.46	785.63	727.64	806.43	782.19	708.72	731.8	704.8	773.1
4.3988e+13	713.6	745.92	782.22	752.35	806.81	741.25	699.87	780.8	734.03	717.61	774.19	716.36	702.96	768.36	722.39	758.39	817.94	695.98	732.64	695.94	698	780.65	748.34	757.78	737.49	724.84	748.61	746.42	727.51	715.17	787.36	765.96	709.98	715.79	701.21	706.35	715.17	735.04	699.94	744.54	727.84	786.56	728.81	814.56	783.56	710.35	733.11	706.49	774.42
4.4046e+13	713	747.66	781.95	746.92	808.18	740.63	699.09	780.25	733.49	717.06	773.59	715.77	702.26	767.85	721.77	757.85	811.28	695.17	732.15	694.45	696.9	765.8	747.44	757.27	736.95	724.32	748.15	745.88	726.81	714.5	789.12	765.34	709.36	715.17	700.42	705.58	714.53	734.29	699.2	744.06	727.24	785.94	728.32	813.85	782.95	709.64	732.55	705.77	773.85
4.4104e+13	712.4	745.97	781.82	740.79	807.8	740.02	698.31	779.66	732.96	716.5	772.97	715.17	701.56	767.36	721.14	757.31	803.21	694.33	731.65	693.36	695.68	757.05	746.73	756.76	736.4	723.8	747.7	745.35	726.11	713.83	784.89	764.7	708.73	714.55	699.64	704.81	713.88	733.53	698.46	743.58	726.65	785.77	727.83	807.98	782.35	708.94	731.98	705.03	773.27
4.4162e+13	713.82	745.43	782.67	749.7	807.03	741.43	700.1	780.96	734.2	717.83	774.35	716.57	703.2	768.51	722.58	758.56	815	696.3	732.81	696.36	698.29	785.16	748.58	757.94	737.66	725.04	748.76	746.59	727.72	715.38	783.91	766.13	710.22	716	701.44	706.58	715.38	735.25	700.18	744.7	728.03	786.95	729	810.34	783.71	710.56	733.29	706.71	774.58
4.422e+13	713.22	747.67	781.9	748.7	807.9	740.81	699.34	780.41	733.67	717.27	773.77	715.98	702.5	768.01	721.96	758.02	813.56	695.54	732.32	694.8	697.21	768.83	747.68	757.43	737.12	724.52	748.31	746.05	727.01	714.71	789.78	765.52	709.6	715.38	700.66	705.81	714.73	734.51	699.44	744.22	727.43	785.99	728.51	815.11	783.13	709.86	732.73	705.99	774.02
4.4278e+13	712.62	746.58	781.96	742.28	808.11	740.2	698.55	779.83	733.13	716.72	773.15	715.38	701.8	767.51	721.34	757.48	805.18	694.67	731.83	693.64	696	759.02	746.92	756.92	736.58	724	747.86	745.52	726.31	714.04	786.11	764.88	708.98	714.76	699.88	705.04	714.09	733.74	698.7	743.75	726.84	785.88	728.02	809.56	782.52	709.15	732.16	705.26	773.44
4.4336e+13	714.03	745.96	783.15	739.68	807.73	741.61	700.33	781.12	734.38	718.04	774.51	716.77	703.43	768.67	722.77	758.72	802.97	696.62	732.99	696.75	698.58	774.43	748.79	758.1	737.83	725.23	748.92	746.75	727.92	715.58	781.65	766.3	710.45	716.2	701.68	706.81	715.58	735.46	700.41	744.86	728.21	787.31	729.18	803.88	783.87	710.78	733.47	706.94	774.74
4.4395e+13	713.44	747.36	781.9	750.45	807.5	741	699.57	780.58	733.84	717.49	773.94	716.18	702.73	768.17	722.15	758.18	815.76	695.86	732.5	695.19	697.52	772.36	747.93	757.59	737.29	724.71	748.47	746.22	727.22	714.92	789.92	765.7	709.83	715.58	700.89	706.03	714.94	734.72	699.68	744.39	727.62	786.11	728.7	815.94	783.31	710.07	732.9	706.21	774.19
4.4453e+13	712.84	747.1	782.03	743.84	808.3	740.38	698.79	780	733.31	716.93	773.33	715.59	702.04	767.67	721.53	757.64	807.25	695.03	732.01	693.95	696.33	761.18	747.11	757.08	736.75	724.19	748.01	745.69	726.51	714.25	787.29	765.06	709.21	714.96	700.11	705.26	714.29	733.96	698.94	743.91	727.02	785.94	728.21	811.14	782.69	709.37	732.34	705.48	773.61
4.4511e+13	712.24	744.76	781.44	738.28	807.04	739.77	698.02	779.43	732.77	716.37	772.73	714.99	701.33	767.17	720.91	757.1	799.88	694.19	731.52	692.89	695.19	753.85	746.44	756.57	736.21	723.67	747.56	745.15	725.81	713.58	782.67	764.44	708.59	714.34	699.31	704.49	713.64	733.19	698.19	743.43	726.43	785.52	727.72	805.19	782.12	708.66	731.77	704.75	773.03
4.4569e+13	713.65	746.69	782.02	751.92	807.07	741.18	699.81	780.74	734.01	717.7	774.11	716.38	702.97	768.32	722.35	758.35	817.52	696.17	732.67	695.62	697.81	776.55	748.18	757.75	737.46	724.9	748.62	746.38	727.42	715.12	789.15	765.88	710.07	715.78	701.12	706.26	715.14	734.93	699.91	744.55	727.8	786.34	728.88	815.92	783.48	710.29	733.08	706.43	774.35
4.4627e+13	713.06	747.5	782.04	745.5	808.33	740.56	699.03	780.17	733.48	717.15	773.51	715.79	702.27	767.82	721.73	757.81	809.43	695.39	732.18	694.24	696.67	763.58	747.31	757.24	736.92	724.38	748.17	745.85	726.72	714.45	788.38	765.25	709.45	715.16	700.34	705.49	714.49	734.17	699.18	744.07	727.21	785.97	728.39	812.68	782.87	709.58	732.52	705.7	773.78
4.4685e+13	712.46	745.46	781.7	739.63	807.52	739.95	698.26	779.59	732.95	716.59	772.9	715.19	701.57	767.32	721.1	757.27	801.67	694.53	731.69	693.18	695.49	755.54	746.63	756.73	736.38	723.86	747.71	745.32	726.01	713.79	783.89	764.61	708.82	714.54	699.55	704.72	713.85	733.41	698.43	743.59	726.61	785.71	727.9	806.72	782.28	708.88	731.95	704.97	773.2
4.4743e+13	713.86	745.84	782.34	752.31	806.87	741.36	700.04	780.9	734.19	717.91	774.28	716.58	703.2	768.48	722.54	758.51	817.87	696.48	732.85	696.06	698.11	781.48	748.43	757.91	737.63	725.09	748.78	746.55	727.62	715.32	786.95	766.05	710.3	715.98	701.36	706.49	715.34	735.13	700.14	744.71	727.99	786.68	729.06	814.18	783.65	710.5	733.26	706.65	774.51
4.4801e+13	713.27	747.72	782	747.23	808.2	740.74	699.27	780.34	733.65	717.36	773.68	715.99	702.5	767.97	721.92	757.97	811.68	695.73	732.36	694.55	697.01	766.28	747.53	757.4	737.09	724.57	748.32	746.02	726.92	714.66	789.29	765.43	709.68	715.36	700.57	705.71	714.7	734.39	699.41	744.23	727.39	786	728.58	814.11	783.05	709.8	732.69	705.93	773.95
4.4859e+13	712.67	746.11	781.9	741.05	807.92	740.13	698.49	779.76	733.12	716.8	773.07	715.4	701.8	767.47	721.3	757.43	803.56	694.88	731.86	693.46	695.8	757.37	746.81	756.89	736.55	724.05	747.87	745.48	726.22	713.99	785.12	764.79	709.06	714.74	699.79	704.94	714.05	733.62	698.67	743.75	726.8	785.85	728.09	808.28	782.44	709.09	732.13	705.19	773.37
4.4918e+13	714.07	745.48	782.8	748.68	807.18	741.54	700.26	781.05	734.36	718.12	774.44	716.78	703.43	768.63	722.73	758.67	813.93	696.8	733.02	696.48	698.39	785.44	748.66	758.07	737.8	725.27	748.93	746.71	727.82	715.53	783.39	766.22	710.52	716.18	701.59	706.72	715.54	735.34	700.38	744.86	728.17	787.06	729.24	809.42	783.8	710.71	733.43	706.87	774.67
4.4976e+13	713.48	747.69	781.95	749.01	807.91	740.92	699.51	780.51	733.83	717.57	773.86	716.19	702.73	768.13	722.11	758.13	813.96	696.03	732.53	694.91	697.32	769.37	747.77	757.56	737.26	724.76	748.48	746.18	727.12	714.86	789.89	765.61	709.91	715.56	700.8	705.94	714.9	734.6	699.64	744.39	727.57	786.06	728.76	815.32	783.23	710.01	732.87	706.14	774.12
4.5034e+13	712.89	746.71	782.03	742.54	808.21	740.31	698.73	779.93	733.29	717.01	773.24	715.6	702.03	767.63	721.49	757.59	805.54	695.23	732.04	693.74	696.11	759.37	747	757.05	736.72	724.24	748.02	745.65	726.42	714.19	786.34	764.97	709.29	714.94	700.03	705.17	714.25	733.83	698.9	743.91	726.98	785.94	728.27	809.85	782.61	709.31	732.3	705.41	773.54
4.5092e+13	714.28	746.14	783.27	738.36	807.9	741.72	700.49	781.21	734.53	718.33	774.6	716.98	703.65	768.78	722.92	758.83	800.52	697.11	733.19	696.86	698.68	768.25	748.88	758.22	737.97	725.46	749.08	746.88	728.03	715.73	781.77	766.38	710.75	716.38	701.83	706.94	715.74	735.55	700.61	745.02	728.35	787.42	729.42	803.4	783.95	710.92	733.61	707.09	774.83
4.515e+13	713.69	747.32	781.96	750.73	807.48	741.1	699.74	780.67	734	717.78	774.03	716.39	702.96	768.28	722.3	758.29	816.12	696.34	732.7	695.3	697.61	772.99	748.02	757.71	737.43	724.94	748.63	746.34	727.32	715.06	789.91	765.79	710.14	715.76	701.03	706.16	715.1	734.81	699.87	744.54	727.76	786.19	728.94	816.05	783.4	710.22	733.04	706.36	774.28
4.5208e+13	713.1	747.21	782.09	744.12	808.37	740.49	698.96	780.1	733.46	717.22	773.42	715.8	702.26	767.78	721.68	757.75	807.63	695.58	732.21	694.04	696.44	761.56	747.19	757.2	736.89	724.43	748.18	745.81	726.62	714.4	787.5	765.15	709.52	715.14	700.25	705.39	714.45	734.05	699.14	744.07	727.16	786	728.45	811.43	782.78	709.52	732.48	705.63	773.71
4.5266e+13	712.5	744.9	781.54	738.51	807.17	739.88	698.19	779.52	732.93	716.67	772.82	715.2	701.56	767.28	721.05	757.21	800.19	694.72	731.72	692.98	695.29	754.13	746.52	756.69	736.35	723.91	747.72	745.28	725.92	713.73	782.89	764.52	708.9	714.52	699.46	704.62	713.8	733.28	698.39	743.59	726.57	785.6	727.96	805.47	782.21	708.81	731.91	704.9	773.13
4.5324e+13	713.9	746.59	782.11	752.12	807.07	741.28	699.96	780.83	734.17	717.98	774.2	716.59	703.18	768.43	722.49	758.45	817.75	696.64	732.87	695.73	697.91	777.3	748.27	757.87	737.6	725.13	748.78	746.51	727.52	715.26	788.96	765.96	710.36	715.96	701.26	706.39	715.3	735.01	700.1	744.7	727.94	786.44	729.11	815.83	783.57	710.43	733.22	706.58	774.44
4.5382e+13	713.31	747.58	782.08	745.78	808.38	740.67	699.2	780.26	733.63	717.43	773.59	716	702.49	767.93	721.87	757.91	809.81	695.89	732.38	694.32	696.79	764	747.39	757.36	737.06	724.61	748.33	745.97	726.82	714.6	788.57	765.33	709.75	715.34	700.48	705.61	714.65	734.26	699.37	744.22	727.34	786.02	728.63	812.95	782.95	709.73	732.65	705.85	773.87
4.544e+13	712.71	745.59	781.78	739.87	807.64	740.06	698.42	779.68	733.1	716.87	772.98	715.4	701.79	767.43	721.24	757.37	802	695.06	731.89	693.27	695.59	755.84	746.7	756.85	736.52	724.09	747.88	745.44	726.12	713.93	784.12	764.7	709.13	714.72	699.7	704.85	714	733.49	698.62	743.75	726.75	785.78	728.14	807	782.37	709.02	732.09	705.12	773.29
4.5499e+13	714.11	745.76	782.45	752.16	806.93	741.46	700.19	780.99	734.33	718.18	774.36	716.78	703.41	768.58	722.67	758.61	817.7	696.95	733.04	696.17	698.19	782.3	748.51	758.02	737.77	725.31	748.93	746.67	727.72	715.46	786.51	766.13	710.58	716.15	701.49	706.61	715.49	735.22	700.33	744.86	728.12	786.78	729.29	813.72	783.73	710.64	733.39	706.79	774.6
4.5557e+13	713.51	747.77	782.04	747.52	808.22	740.85	699.43	780.43	733.8	717.63	773.77	716.19	702.72	768.08	722.05	758.07	812.07	696.18	732.55	694.64	697.1	766.75	747.61	757.51	737.23	724.79	748.48	746.14	727.02	714.8	789.45	765.52	709.97	715.53	700.71	705.84	714.85	734.47	699.59	744.38	727.52	786.05	728.8	814.36	783.13	709.94	732.83	706.07	774.04
4.5615e+13	712.92	746.24	781.97	741.29	808.02	740.24	698.65	779.85	733.27	717.08	773.15	715.6	702.02	767.58	721.43	757.53	803.9	695.41	732.06	693.54	695.89	757.69	746.88	757	736.69	724.28	748.03	745.6	726.32	714.13	785.35	764.87	709.35	714.92	699.93	705.07	714.2	733.7	698.85	743.9	726.93	785.92	728.32	808.56	782.53	709.23	732.26	705.34	773.46
4.5673e+13	714.31	745.55	782.91	747.41	807.33	741.64	700.41	781.14	734.5	718.39	774.52	716.98	703.63	768.74	722.86	758.77	812.6	697.26	733.2	696.56	698.48	785.36	748.74	758.18	737.93	725.49	749.08	746.83	727.92	715.66	782.9	766.3	710.8	716.35	701.73	706.84	715.69	735.42	700.56	745.01	728.3	787.17	729.47	808.43	783.89	710.85	733.56	707.01	774.76
4.5731e+13	713.72	747.68	781.99	749.29	807.9	741.02	699.66	780.6	733.97	717.84	773.95	716.39	702.94	768.23	722.24	758.23	814.35	696.48	732.71	694.98	697.4	769.91	747.85	757.67	737.39	724.98	748.63	746.3	727.22	715	789.97	765.7	710.19	715.73	700.93	706.06	715.05	734.68	699.82	744.53	727.7	786.12	728.98	815.51	783.31	710.14	733	706.28	774.2
4.5789e+13	713.12	746.82	782.09	742.78	808.29	740.41	698.88	780.01	733.43	717.28	773.32	715.8	702.24	767.73	721.62	757.69	805.9	695.73	732.22	693.8	696.2	759.71	747.07	757.16	736.85	724.46	748.18	745.76	726.52	714.33	786.56	765.05	709.58	715.11	700.16	705.29	714.4	733.92	699.08	744.06	727.11	786	728.49	810.14	782.69	709.44	732.43	705.56	773.63
4.5847e+13	714.51	746.3	783.38	737.52	808.07	741.81	700.64	781.29	734.67	718.58	774.68	717.17	703.85	768.89	723.05	758.93	798.45	697.57	733.37	696.91	698.75	761	748.95	758.33	738.1	725.67	749.23	746.99	728.12	715.86	781.97	766.46	711.02	716.54	701.96	707.06	715.89	735.63	700.78	745.17	728.48	787.51	729.64	803.23	784.03	711.05	733.73	707.22	774.92
4.5905e+13	713.92	747.25	782.01	750.98	807.46	741.2	699.88	780.76	734.14	718.04	774.12	716.58	703.16	768.39	722.43	758.39	816.46	696.78	732.88	695.36	697.68	773.62	748.1	757.82	737.56	725.16	748.78	746.46	727.42	715.19	789.88	765.87	710.41	715.92	701.16	706.28	715.24	734.89	700.05	744.69	727.88	786.27	729.15	816.14	783.49	710.35	733.17	706.5	774.36
4.5963e+13	713.33	747.3	782.13	744.37	808.43	740.59	699.12	780.18	733.6	717.49	773.5	715.99	702.47	767.88	721.81	757.85	808	696.02	732.39	694.08	696.51	761.93	747.26	757.31	737.02	724.64	748.33	745.93	726.71	714.53	787.71	765.23	709.8	715.31	700.38	705.51	714.6	734.13	699.31	744.21	727.29	786.05	728.67	811.71	782.86	709.65	732.6	705.77	773.79
4.6022e+13	712.73	745.03	781.62	738.71	807.3	739.98	698.34	779.61	733.07	716.93	772.9	715.4	701.77	767.39	721.19	757.31	800.5	695.22	731.9	693.03	695.36	754.4	746.59	756.8	736.48	724.12	747.87	745.39	726.01	713.86	783.12	764.6	709.18	714.69	699.59	704.74	713.95	733.36	698.57	743.73	726.69	785.68	728.18	805.75	782.29	708.94	732.04	705.04	773.21
4.608e+13	714.12	746.47	782.19	752.25	807.07	741.38	700.1	780.91	734.3	718.24	774.28	716.77	703.38	768.54	722.61	758.55	817.93	697.09	733.05	695.79	697.97	778.04	748.35	757.97	737.72	725.33	748.93	746.62	727.61	715.39	788.73	766.04	710.63	716.12	701.39	706.5	715.44	735.09	700.27	744.84	728.06	786.53	729.33	815.7	783.65	710.56	733.34	706.71	774.52
4.6138e+13	713.53	747.64	782.12	746.05	808.41	740.76	699.35	780.35	733.77	717.69	773.67	716.18	702.69	768.03	721.99	758.01	810.19	696.31	732.56	694.36	696.86	764.41	747.46	757.46	737.18	724.82	748.47	746.09	726.91	714.73	788.76	765.41	710.02	715.5	700.6	705.73	714.79	734.34	699.54	744.36	727.47	786.07	728.84	813.22	783.04	709.86	732.78	705.99	773.96
4.6196e+13	712.94	745.71	781.86	740.08	807.75	740.15	698.56	779.77	733.23	717.13	773.06	715.59	701.99	767.54	721.37	757.47	802.32	695.56	732.07	693.3	695.65	756.13	746.77	756.96	736.64	724.3	748.02	745.55	726.21	714.06	784.34	764.78	709.4	714.88	699.83	704.96	714.15	733.57	698.8	743.89	726.87	785.85	728.35	807.28	782.45	709.15	732.21	705.25	773.38
4.6254e+13	714.32	745.67	782.55	751.89	807	741.55	700.33	781.06	734.47	718.43	774.44	716.96	703.6	768.68	722.8	758.71	817.41	697.39	733.21	696.22	698.25	783.08	748.58	758.13	737.89	725.51	749.07	746.78	727.81	715.59	786.02	766.21	710.85	716.31	701.62	706.72	715.63	735.29	700.49	744.99	728.24	786.89	729.5	813.18	783.81	710.76	733.51	706.92	774.68
4.6312e+13	713.73	747.78	782.07	747.8	808.22	740.94	699.57	780.51	733.93	717.88	773.85	716.37	702.91	768.18	722.18	758.17	812.46	696.61	732.72	694.68	697.16	767.22	747.68	757.62	737.35	725	748.62	746.24	727.11	714.92	789.59	765.59	710.24	715.69	700.83	705.95	714.99	734.55	699.76	744.52	727.64	786.1	729.01	814.6	783.21	710.06	732.95	706.2	774.12
4.637e+13	713.14	746.35	782.03	741.52	808.11	740.33	698.79	779.93	733.4	717.33	773.23	715.78	702.21	767.68	721.56	757.63	804.24	695.85	732.23	693.58	695.95	758.01	746.95	757.11	736.81	724.48	748.17	745.71	726.41	714.26	785.57	764.95	709.62	715.07	700.05	705.18	714.34	733.78	699.02	744.04	727.05	785.97	728.53	808.85	782.6	709.36	732.38	705.47	773.54
4.6428e+13	714.52	745.63	783.03	745.9	807.48	741.73	700.55	781.22	734.63	718.63	774.6	717.15	703.82	768.83	722.98	758.87	810.99	697.69	733.37	696.63	698.53	784.75	748.8	758.28	738.05	725.69	749.22	746.94	728.01	715.78	782.48	766.37	711.06	716.5	701.84	706.94	715.82	735.5	700.72	745.15	728.41	787.26	729.67	807.39	783.96	710.97	733.68	707.13	774.84
4.6486e+13	713.93	747.65	782.02	749.58	807.88	741.11	699.79	780.67	734.1	718.08	774.02	716.56	703.13	768.33	722.36	758.33	814.72	696.9	732.88	695.05	697.46	770.46	747.92	757.77	737.51	725.17	748.77	746.4	727.3	715.12	790.04	765.77	710.45	715.88	701.05	706.17	715.18	734.75	699.98	744.67	727.82	786.17	729.18	815.69	783.39	710.27	733.12	706.41	774.28
4.6545e+13	713.34	746.91	782.14	743.04	808.36	740.5	699.02	780.09	733.57	717.53	773.4	715.97	702.43	767.83	721.74	757.79	806.25	696.14	732.4	693.87	696.26	760.05	747.13	757.26	736.97	724.66	748.32	745.87	726.6	714.45	786.77	765.13	709.84	715.26	700.27	705.39	714.54	733.99	699.25	744.19	727.23	786.05	728.7	810.42	782.77	709.57	732.55	705.68	773.71
4.6603e+13	714.72	746.46	783.48	737.28	808.23	741.9	700.77	781.37	734.8	718.82	774.75	717.34	704.03	768.98	723.16	759.02	797.28	697.99	733.53	697	698.81	754.25	749.01	758.43	738.21	725.86	749.37	747.09	728.2	715.98	782.21	766.54	711.27	716.69	702.07	707.16	716.02	735.7	700.94	745.3	728.59	787.6	729.84	803.37	784.11	711.17	733.85	707.34	775
4.6661e+13	714.13	747.17	782.06	751.25	807.44	741.29	700.01	780.83	734.26	718.27	774.19	716.75	703.34	768.48	722.54	758.48	816.78	697.2	733.05	695.46	697.75	774.27	748.17	757.92	737.67	725.35	748.91	746.56	727.5	715.31	789.81	765.94	710.66	716.07	701.28	706.39	715.37	734.96	700.2	744.82	728	786.34	729.35	816.19	783.56	710.47	733.28	706.62	774.44
4.6719e+13	713.54	747.38	782.17	744.65	808.48	740.68	699.25	780.26	733.73	717.73	773.57	716.16	702.65	767.98	721.92	757.94	808.36	696.42	732.56	694.15	696.59	762.31	747.32	757.41	737.13	724.84	748.46	746.03	726.8	714.65	787.91	765.31	710.05	715.45	700.49	705.61	714.73	734.2	699.47	744.34	727.4	786.09	728.87	811.98	782.94	709.77	732.72	705.89	773.87
4.6777e+13	712.95	745.16	781.7	738.94	807.41	740.07	698.47	779.68	733.2	717.17	772.97	715.57	701.95	767.48	721.3	757.4	800.81	695.67	732.07	693.11	695.43	754.67	746.65	756.9	736.59	724.32	748.01	745.5	726.1	713.98	783.33	764.68	709.44	714.83	699.71	704.84	714.08	733.43	698.73	743.87	726.81	785.75	728.38	806.02	782.36	709.07	732.16	705.16	773.29
4.6835e+13	714.33	746.36	782.27	752.39	807.07	741.46	700.23	780.99	734.43	718.47	774.35	716.94	703.56	768.63	722.73	758.64	818.07	697.5	733.21	695.89	698.04	778.82	748.41	758.07	737.84	725.52	749.06	746.72	727.69	715.51	788.45	766.11	710.87	716.26	701.5	706.6	715.56	735.16	700.42	744.97	728.17	786.62	729.52	815.52	783.72	710.67	733.45	706.83	774.6
4.6893e+13	713.74	747.7	782.15	746.34	808.43	740.85	699.48	780.42	733.89	717.92	773.75	716.35	702.87	768.13	722.11	758.1	810.57	696.71	732.72	694.44	696.93	764.84	747.52	757.56	737.3	725.01	748.61	746.19	726.99	714.84	788.93	765.49	710.26	715.64	700.71	705.83	714.92	734.41	699.69	744.49	727.58	786.11	729.04	813.48	783.11	709.97	732.89	706.1	774.03
4.6951e+13	713.14	745.83	781.92	740.32	807.86	740.24	698.69	779.84	733.36	717.37	773.13	715.76	702.17	767.63	721.49	757.56	802.64	695.95	732.23	693.38	695.73	756.43	746.83	757.05	736.76	724.49	748.15	745.65	726.29	714.18	784.56	764.85	709.65	715.02	699.94	705.06	714.27	733.64	698.95	744.02	726.98	785.91	728.55	807.56	782.52	709.27	732.32	705.37	773.45
4.7009e+13	714.52	745.62	782.66	751.52	807.07	741.63	700.45	781.14	734.59	718.66	774.51	717.13	703.77	768.78	722.91	758.8	816.99	697.79	733.37	696.32	698.32	783.84	748.65	758.22	738	725.7	749.2	746.88	727.89	715.7	785.49	766.28	711.08	716.45	701.73	706.82	715.75	735.36	700.64	745.12	728.34	786.98	729.69	812.54	783.88	710.87	733.62	707.03	774.75
4.7068e+13	713.93	747.81	782.09	748.09	808.22	741.02	699.7	780.59	734.06	718.11	773.92	716.54	703.08	768.27	722.29	758.25	812.84	697	732.88	694.77	697.24	767.71	747.74	757.71	737.46	725.18	748.75	746.34	727.19	715.03	789.71	765.66	710.47	715.83	700.93	706.05	715.11	734.61	699.91	744.64	727.75	786.14	729.2	814.83	783.29	710.17	733.05	706.31	774.2
4.7126e+13	713.34	746.46	782.09	741.77	808.2	740.41	698.92	780	733.52	717.56	773.3	715.95	702.39	767.77	721.67	757.72	804.57	696.23	732.39	693.65	696.03	758.33	747	757.2	736.92	724.67	748.3	745.81	726.48	714.37	785.78	765.02	709.86	715.21	700.16	705.27	714.47	733.85	699.17	744.17	727.16	786.02	728.72	809.12	782.67	709.47	732.49	705.59	773.61
4.7184e+13	714.71	745.74	783.13	744.18	807.63	741.81	700.67	781.29	734.75	718.85	774.66	717.31	703.98	768.92	723.09	758.95	809.08	698.08	733.53	696.71	698.6	783.37	748.87	758.37	738.16	725.87	749.35	747.03	728.08	715.89	782.14	766.44	711.29	716.63	701.95	707.04	715.94	735.56	700.86	745.27	728.52	787.35	729.85	806.34	784.03	711.07	733.78	707.24	774.91
4.7242e+13	714.13	747.62	782.05	749.85	807.85	741.19	699.91	780.75	734.22	718.3	774.09	716.72	703.29	768.42	722.47	758.41	815.09	697.29	733.04	695.12	697.53	771.02	747.98	757.86	737.62	725.35	748.89	746.5	727.38	715.23	790.08	765.84	710.68	716.02	701.15	706.26	715.3	734.82	700.12	744.79	727.92	786.23	729.37	815.85	783.46	710.37	733.22	706.52	774.35
4.73e+13	713.54	747.01	782.18	743.29	808.43	740.58	699.15	780.17	733.68	717.75	773.47	716.13	702.6	767.92	721.85	757.87	806.6	696.51	732.55	693.92	696.34	760.4	747.18	757.35	737.08	724.84	748.44	745.97	726.68	714.56	786.98	765.2	710.07	715.4	700.37	705.49	714.66	734.05	699.39	744.31	727.33	786.09	728.88	810.7	782.84	709.67	732.66	705.79	773.78
[truncated: 451 more columns]
