# Supplementary material for: Determining the current size and state of subvolcanic magma reservoirs
Source: Nat Commun. 2020 Nov 5;11:5477. doi: 10.1038/s41467-020-19084-2 (PMC7644707; doi:10.1038/s41467-020-19084-2)
Supplement: Supplementary file 5 — Supplementary Data 2 [file 41467_2020_19084_MOESM5_ESM.zip › Supplementary data/Tt15_st_MU_rad5_0.0149.txt]

4.5566e+10	0	0	0	0	0	0	0	0	0	0	0	0	0	0	0	0	0	0	0	0	0	0	0	0	0	0	0	0	0	0	0	0	0	0	0	0	0	0	0	0	0	0	0	0	0	0	0	0	0
9.1132e+10	0	0	0	0	0	0	0	0	0	0	0	0	0	0	0	0	0	0	0	0	0	0	0	0	0	0	0	0	0	0	0	0	0	0	0	0	0	0	0	0	0	0	0	0	0	0	0	0	0
1.367e+11	0	0	0	0	0	0	0	0	0	0	0	0	0	0	0	0	0	0	0	0	0	0	0	0	0	0	0	0	0	0	0	0	0	0	0	0	0	0	0	0	0	0	0	0	0	0	0	0	0
1.8226e+11	0	0	0	0	0	0	0	0	0	0	0	0	0	0	0	0	0	0	0	0	0	0	0	0	0	0	0	0	0	0	0	0	0	0	0	0	0	0	0	0	0	0	0	0	0	0	0	0	0
2.2783e+11	0	0	0	0	0	0	0	0	0	0	0	0	0	0	0	0	0	0	0	0	0	0	0	0	0	0	0	0	0	0	0	0	0	0	0	0	0	0	0	0	0	0	0	0	0	0	0	0	0
2.734e+11	0	0	0	0	0	0	0	0	0	0	0	0	0	0	0	0	0	0	0	0	0	0	0	0	0	0	0	0	0	0	0	0	0	0	0	0	0	0	0	0	0	0	0	0	0	0	0	0	0
3.1896e+11	0	0	0	0	0	0	0	0	0	0	0	0	0	0	0	0	0	0	0	0	0	0	0	0	0	0	0	0	0	0	0	0	0	0	0	0	0	0	0	0	0	0	0	0	0	0	0	0	0
3.6453e+11	0	0	0	0	0	0	0	0	0	0	0	0	0	0	0	0	0	0	0	0	0	0	0	0	0	0	0	0	0	0	0	0	0	0	0	0	0	0	0	0	0	0	0	0	0	0	0	0	0
4.1009e+11	0	0	0	0	0	0	0	0	0	0	0	0	0	0	0	0	0	0	0	0	0	0	0	0	0	0	0	0	0	0	0	0	0	0	0	0	0	0	0	0	0	0	0	0	0	0	0	0	0
4.5566e+11	0	0	0	0	0	0	0	0	0	0	0	0	0	0	0	0	0	0	0	0	0	0	0	0	0	0	0	0	0	0	0	0	0	0	0	0	0	0	0	0	0	0	0	0	0	0	0	0	0
5.0123e+11	0	0	0	0	0	0	0	0	0	0	0	0	0	0	0	0	0	0	0	0	0	0	0	0	0	0	0	0	0	0	0	0	0	0	0	0	0	0	0	0	0	0	0	0	0	0	0	0	0
5.4679e+11	0	0	0	0	0	0	0	0	0	0	0	0	0	0	0	0	0	0	0	0	0	0	0	0	0	0	0	0	0	0	0	0	0	0	0	0	0	0	0	0	0	0	0	0	0	0	0	0	0
5.9236e+11	0	0	0	0	0	0	0	0	0	0	0	0	0	0	0	0	0	0	0	0	0	0	0	0	0	0	0	0	0	0	0	0	0	0	0	0	0	0	0	0	0	0	0	0	0	0	0	0	0
6.3792e+11	0	0	0	0	0	0	0	0	0	0	0	0	0	0	0	0	0	0	0	0	0	0	0	0	0	0	0	0	0	0	0	0	0	0	0	0	0	0	0	0	0	0	0	0	0	0	0	0	0
6.8349e+11	0	0	0	0	0	0	0	0	0	0	0	0	0	0	0	0	0	0	0	0	0	0	0	0	0	0	0	0	0	0	0	0	0	0	0	0	0	0	0	0	0	0	0	0	0	0	0	0	0
7.2905e+11	0	0	0	0	0	0	0	0	0	0	0	0	0	0	0	0	0	0	0	0	0	0	0	0	0	0	0	0	0	0	0	0	0	0	0	0	0	0	0	0	0	0	0	0	0	0	0	0	0
7.7462e+11	0	0	0	0	0	0	0	0	0	0	0	0	0	0	0	0	0	0	0	0	0	0	0	0	0	0	0	0	0	0	0	0	0	0	0	0	0	0	0	0	0	0	0	0	0	0	0	0	0
8.2019e+11	0	0	0	0	0	0	0	0	0	0	0	0	0	0	0	0	0	0	0	0	0	0	0	0	0	0	0	0	0	0	0	0	0	0	0	0	0	0	0	0	0	0	0	0	0	0	0	0	0
8.6575e+11	0	0	0	0	0	0	0	0	0	0	0	0	0	0	0	0	0	0	0	0	0	0	0	0	0	0	0	0	0	0	0	0	0	0	0	0	0	0	0	0	0	0	0	0	0	0	0	0	0
9.1132e+11	0	0	0	0	0	0	0	0	0	0	0	0	0	0	0	0	0	0	0	0	0	0	0	0	0	0	0	0	0	0	0	0	0	0	0	0	0	0	0	0	0	0	0	0	0	0	0	0	0
9.5688e+11	0	0	0	0	0	0	0	0	0	0	0	0	0	0	0	0	0	0	0	0	0	0	0	0	0	0	0	0	0	0	0	0	0	0	0	0	0	0	0	0	0	0	0	0	0	0	0	0	0
1.0025e+12	0	0	0	0	0	0	0	0	0	0	0	0	0	0	0	0	0	0	0	0	0	0	0	0	0	0	0	0	0	0	0	0	0	0	0	0	0	0	0	0	0	0	0	0	0	0	0	0	0
1.048e+12	0	0	0	0	0	0	0	0	0	0	0	0	0	0	0	0	0	0	0	0	0	0	0	0	0	0	0	0	0	0	0	0	0	0	0	0	0	0	0	0	0	0	0	0	0	0	0	0	0
1.0936e+12	0	0	0	0	0	0	0	0	0	0	0	0	0	0	0	0	0	0	0	0	0	0	0	0	0	0	0	0	0	0	0	0	0	0	0	0	0	0	0	0	0	0	0	0	0	0	0	0	0
1.1391e+12	0	0	0	0	0	0	0	0	0	0	0	0	0	0	0	0	0	0	0	0	0	0	0	0	0	0	0	0	0	0	0	0	0	0	0	0	0	0	0	0	0	0	0	0	0	0	0	0	0
1.1847e+12	0	0	0	0	0	0	0	0	0	0	0	0	0	0	0	0	0	0	0	0	0	0	0	0	0	0	0	0	0	0	0	0	0	0	0	0	0	0	0	0	0	0	0	0	0	0	0	0	0
1.2303e+12	0	0	0	0	0	0	0	0	0	0	0	0	0	0	0	0	0	0	0	0	0	0	0	0	0	0	0	0	0	0	0	0	0	0	0	0	0	0	0	0	0	0	0	0	0	0	0	0	0
1.2758e+12	0	0	0	0	0	0	0	0	0	0	0	0	0	0	0	0	0	0	0	0	0	0	0	0	0	0	0	0	0	0	0	0	0	0	0	0	0	0	0	0	0	0	0	0	0	0	0	0	0
1.3214e+12	0	0	0	0	0	0	0	0	0	0	0	0	0	0	0	0	0	0	0	0	0	0	0	0	0	0	0	0	0	0	0	0	0	0	0	0	0	0	0	0	0	0	0	0	0	0	0	0	0
1.367e+12	0	0	0	0	0	0	0	0	0	0	0	0	0	0	0	0	0	0	0	0	0	0	0	0	0	0	0	0	0	0	0	0	0	0	0	0	0	0	0	0	0	0	0	0	0	0	0	0	0
1.4125e+12	0	0	0	0	0	0	0	0	0	0	0	0	0	0	0	0	0	0	0	0	0	0	0	0	0	0	0	0	0	0	0	0	0	0	0	0	0	0	0	0	0	0	0	0	0	0	0	0	0
1.4581e+12	0	0	0	0	0	0	0	0	0	0	0	0	0	0	0	0	0	0	0	0	0	0	0	0	0	0	0	0	0	0	0	0	0	0	0	0	0	0	0	0	0	0	0	0	0	0	0	0	0
1.5037e+12	0	0	0	0	0	0	0	0	0	0	0	0	0	0	0	0	0	0	0	0	0	0	0	0	0	0	0	0	0	0	0	0	0	0	0	0	0	0	0	0	0	0	0	0	0	0	0	0	0
1.5492e+12	0	0	0	0	0	0	0	0	0	0	0	0	0	0	0	0	0	0	0	0	0	0	0	0	0	0	0	0	0	0	0	0	0	0	0	0	0	0	0	0	0	0	0	0	0	0	0	0	0
1.5948e+12	0	0	0	0	0	0	0	0	0	0	0	0	0	0	0	0	0	0	0	0	0	0	0	0	0	0	0	0	0	0	0	0	0	0	0	0	0	0	0	0	0	0	0	0	0	0	0	0	0
1.6404e+12	0	0	0	0	0	0	0	0	0	0	0	0	0	0	0	0	0	0	0	0	0	0	0	0	0	0	0	0	0	0	0	0	0	0	0	0	0	0	0	0	0	0	0	0	0	0	0	0	0
1.6859e+12	0	0	0	0	0	0	0	0	0	0	0	0	0	0	0	0	0	0	0	0	0	0	0	0	0	0	0	0	0	0	0	0	0	0	0	0	0	0	0	0	0	0	0	0	0	0	0	0	0
1.7315e+12	0	0	0	0	0	0	0	0	0	0	0	0	0	0	0	0	0	0	0	0	0	0	0	0	0	0	0	0	0	0	0	0	0	0	0	0	0	0	0	0	0	0	0	0	0	0	0	0	0
1.7771e+12	0	0	0	0	0	0	0	0	0	0	0	0	0	0	0	0	0	0	0	0	0	0	0	0	0	0	0	0	0	0	0	0	0	0	0	0	0	0	0	0	0	0	0	0	0	0	0	0	0
1.8226e+12	0	0	0	0	0	0	0	0	0	0	0	0	0	0	0	0	0	0	0	0	0	0	0	0	0	0	0	0	0	0	0	0	0	0	0	0	0	0	0	0	0	0	0	0	0	0	0	0	0
1.8682e+12	0	0	0	0	0	0	0	0	0	0	0	0	0	0	0	0	0	0	0	0	0	0	0	0	0	0	0	0	0	0	0	0	0	0	0	0	0	0	0	0	0	0	0	0	0	0	0	0	0
1.9138e+12	0	0	0	0	0	0	0	0	0	0	0	0	0	0	0	0	0	0	0	0	0	0	0	0	0	0	0	0	0	0	0	0	0	0	0	0	0	0	0	0	0	0	0	0	0	0	0	0	0
1.9593e+12	0	0	0	0	0	0	0	0	0	0	0	0	0	0	0	0	0	0	0	0	0	0	0	0	0	0	0	0	0	0	0	0	0	0	0	0	0	0	0	0	0	0	0	0	0	0	0	0	0
2.0049e+12	0	0	0	0	0	0	0	0	0	0	0	0	0	0	0	0	0	0	0	0	0	0	0	0	0	0	0	0	0	0	0	0	0	0	0	0	0	0	0	0	0	0	0	0	0	0	0	0	0
2.0505e+12	0	0	0	0	0	0	0	0	0	0	0	0	0	0	0	0	0	0	0	0	0	0	0	0	0	0	0	0	0	0	0	0	0	0	0	0	0	0	0	0	0	0	0	0	0	0	0	0	0
2.096e+12	0	0	0	0	0	0	0	0	0	0	0	0	0	0	0	0	0	0	0	0	0	0	0	0	0	0	0	0	0	0	0	0	0	0	0	0	0	0	0	0	0	0	0	0	0	0	0	0	0
2.1416e+12	0	0	0	0	0	0	0	0	0	0	0	0	0	0	0	0	0	0	0	0	0	0	0	0	0	0	0	0	0	0	0	0	0	0	0	0	0	0	0	0	0	0	0	0	0	0	0	0	0
2.1872e+12	0	0	0	0	0	0	0	0	0	0	0	0	0	0	0	0	0	0	0	0	0	0	0	0	0	0	0	0	0	0	0	0	0	0	0	0	0	0	0	0	0	0	0	0	0	0	0	0	0
2.2327e+12	0	0	0	0	0	0	0	0	0	0	0	0	0	0	0	0	0	0	0	0	0	0	0	0	0	0	0	0	0	0	0	0	0	0	0	0	0	0	0	0	0	0	0	0	0	0	0	0	0
2.2783e+12	0	0	0	0	0	0	0	0	0	0	0	0	0	0	0	0	0	0	0	0	0	0	0	0	0	0	0	0	0	0	0	0	0	0	0	0	0	0	0	0	0	0	0	0	0	0	0	0	0
2.3239e+12	0	0	0	0	0	0	0	0	0	0	0	0	0	0	0	0	0	0	0	0	0	0	0	0	0	0	0	0	0	0	0	0	0	0	0	0	0	0	0	0	0	0	0	0	0	0	0	0	0
2.3694e+12	0	0	0	0	0	0	0	0	0	0	0	0	0	0	0	0	0	0	0	0	0	0	0	0	0	0	0	0	0	0	0	0	0	0	0	0	0	0	0	0	0	0	0	0	0	0	0	0	0
2.415e+12	0	0	0	0	0	0	0	0	0	0	0	0	0	0	0	0	0	0	0	0	0	0	0	0	0	0	0	0	0	0	0	0	0	0	0	0	0	0	0	0	0	0	0	0	0	0	0	0	0
2.4606e+12	0	0	0	0	0	0	0	0	0	0	0	0	0	0	0	0	0	0	0	0	0	0	0	0	0	0	0	0	0	0	0	0	0	0	0	0	0	0	0	0	0	0	0	0	0	0	0	0	0
2.5061e+12	0	0	0	0	0	0	0	0	0	0	0	0	0	0	0	0	0	0	0	0	0	0	0	0	0	0	0	0	0	0	0	0	0	0	0	0	0	0	0	0	0	0	0	0	0	0	0	0	0
2.5517e+12	0	0	0	0	0	0	0	0	0	0	0	0	0	0	0	0	0	0	0	0	0	0	0	0	0	0	0	0	0	0	0	0	0	0	0	0	0	0	0	0	0	0	0	0	0	0	0	0	0
2.5973e+12	0	0	0	0	0	0	0	0	0	0	0	0	0	0	0	0	0	0	0	0	0	0	0	0	0	0	0	0	0	0	0	0	0	0	0	0	0	690.25	0	0	0	0	0	0	0	0	0	0	0
2.6428e+12	0	0	0	0	0	0	0	0	0	0	0	0	0	0	0	0	0	0	0	0	0	0	0	0	0	0	0	0	0	0	0	0	0	0	0	0	0	0	0	0	0	0	0	0	0	0	0	0	0
2.6884e+12	0	0	0	0	0	0	0	0	0	0	0	0	0	0	0	0	0	0	0	0	0	0	0	0	0	0	0	0	0	0	0	0	0	0	0	0	0	0	0	0	0	0	0	0	0	0	0	0	0
2.734e+12	0	0	0	0	0	0	0	0	0	0	0	0	0	0	0	0	0	0	0	0	0	0	0	0	0	0	0	0	0	0	0	0	0	0	0	0	0	696.25	0	0	0	0	0	0	0	0	0	0	0
2.7795e+12	0	0	0	0	0	0	0	0	0	0	0	0	0	0	0	0	0	0	0	0	0	0	0	0	0	0	0	0	0	0	0	0	0	0	0	0	0	695.5	0	0	0	0	0	0	0	0	0	0	0
2.8251e+12	0	0	0	0	0	0	0	0	0	0	0	0	0	0	0	0	0	0	0	0	0	0	0	0	0	0	0	0	0	0	0	0	0	0	0	0	0	692.42	0	0	0	0	0	0	0	0	0	0	0
2.8707e+12	0	0	0	0	0	0	0	691.41	0	0	0	0	0	0	0	0	0	0	0	0	0	0	0	0	0	0	0	0	0	0	0	0	0	0	0	0	0	700.72	0	0	0	0	0	0	0	0	0	0	0
2.9162e+12	0	0	0	0	0	0	0	693.05	0	0	0	0	0	0	0	0	0	0	0	0	0	0	0	0	0	0	0	0	0	0	0	0	0	0	0	0	0	701.92	0	0	0	0	0	0	0	0	0	0	0
2.9618e+12	0	0	0	0	0	0	0	692.51	0	0	0	0	0	0	0	0	0	0	0	0	0	0	0	0	0	0	0	0	0	0	0	0	0	0	0	0	0	699.4	0	0	0	0	0	0	0	0	0	0	0
3.0074e+12	0	0	0	0	0	0	0	697.4	0	0	0	0	0	0	0	0	0	0	0	0	0	0	0	0	0	0	0	0	0	0	0	0	0	0	0	0	0	702.07	0	0	0	0	0	0	0	0	0	0	0
3.0529e+12	0	0	0	0	0	0	0	698.96	0	0	0	0	0	0	0	0	0	0	0	0	0	0	0	0	0	0	0	0	0	0	0	0	0	0	0	0	0	707.79	0	0	0	0	0	0	0	0	0	0	0
3.0985e+12	0	0	0	0	0	0	0	698.85	0	0	0	0	0	0	0	0	0	0	0	0	0	0	0	0	0	0	0	0	0	0	0	0	0	0	0	0	0	705.58	0	0	0	0	0	0	0	0	0	0	0
3.144e+12	0	0	0	0	0	0	0	697.09	0	0	0	0	0	0	0	0	0	0	0	0	0	0	0	0	0	0	0	0	0	0	0	0	0	0	0	0	0	702.32	0	0	0	0	0	0	0	0	0	0	0
3.1896e+12	0	0	0	0	0	0	0	702.95	0	0	0	0	0	0	0	0	0	0	0	0	0	0	0	0	0	0	0	0	0	0	0	0	0	0	0	0	0	711.7	0	0	0	0	0	0	0	0	0	0	0
3.2352e+12	0	0	0	0	0	0	0	704.2	0	0	0	0	0	0	0	0	0	0	0	0	0	0	0	0	0	0	0	0	0	0	0	0	0	0	0	0	0	711.4	0	0	0	0	0	0	0	0	0	0	0
3.2807e+12	0	0	0	0	0	0	0	702.85	0	0	0	0	0	0	0	0	0	0	0	0	0	0	0	0	0	0	0	0	0	0	0	0	0	0	0	0	0	708.11	0	0	0	0	0	0	0	0	0	0	0
3.3263e+12	0	0	0	0	0	0	0	706.16	0	0	0	0	0	0	0	0	0	0	0	0	0	0	0	0	0	0	0	0	0	0	0	0	0	0	0	0	0	711.16	0	0	0	0	0	0	0	0	0	0	0
3.3719e+12	0	0	0	0	0	0	0	708.97	0	0	0	0	0	0	0	0	0	0	0	0	0	0	0	0	0	0	0	0	0	0	0	0	0	0	0	0	0	716.88	0	0	0	0	0	0	0	0	0	0	0
3.4174e+12	0	0	0	0	0	0	0	708.37	0	0	0	0	0	0	0	0	0	0	0	0	0	0	0	0	0	0	0	0	0	0	0	0	0	0	0	0	0	713.88	0	0	0	0	0	0	0	0	0	0	0
3.463e+12	0	0	0	0	0	0	0	706.31	0	0	0	0	0	0	0	0	0	0	0	0	0	0	0	0	0	0	0	0	0	0	0	0	0	0	0	0	0	710.31	0	0	0	0	0	0	0	0	0	0	0
3.5086e+12	0	0	0	0	0	0	0	712.38	0	0	0	0	0	0	0	0	0	0	0	0	0	0	0	0	0	0	0	0	0	0	0	0	0	0	0	0	0	720.97	0	0	0	0	0	0	0	0	0	0	0
3.5541e+12	0	0	0	0	0	0	0	713.49	0	0	0	0	0	0	0	0	0	0	0	0	0	0	0	0	0	0	0	0	0	0	0	0	0	0	0	0	0	719.48	0	0	0	0	0	0	0	0	0	0	0
3.5997e+12	0	0	0	0	0	0	0	711.7	0	0	0	0	0	0	0	0	0	0	0	0	0	0	0	0	0	0	0	0	0	0	0	0	0	0	0	0	0	715.77	0	0	0	0	0	0	0	0	0	0	0
3.6453e+12	0	0	0	0	0	0	0	714.35	0	0	0	0	0	0	0	0	0	0	0	0	0	0	0	0	0	0	0	0	0	0	0	0	0	0	0	0	0	720.47	0	0	0	0	0	0	0	0	0	0	0
3.6908e+12	0	0	0	0	0	0	0	717.95	0	0	0	0	0	0	0	0	0	0	0	0	0	0	0	0	0	0	0	0	0	0	0	0	0	0	0	0	0	724.85	0	0	0	0	0	0	0	0	0	0	0
3.7364e+12	0	0	0	0	0	0	0	716.82	0	0	0	0	0	0	0	0	0	0	0	0	0	0	0	0	0	0	0	0	0	0	0	0	0	0	0	0	0	721.2	0	0	0	0	0	0	0	0	0	0	0
3.782e+12	0	0	0	0	0	0	0	714.4	0	0	0	0	0	0	0	0	0	0	0	0	0	0	0	0	0	0	0	0	0	0	0	0	0	0	0	0	0	717.37	0	0	0	0	0	0	0	0	0	0	0
3.8275e+12	0	0	0	0	0	0	0	721.13	0	0	0	0	0	0	0	0	0	0	0	0	0	0	0	0	0	0	0	0	0	0	0	0	0	0	0	0	0	729.35	0	0	0	0	0	0	0	0	0	0	0
3.8731e+12	0	0	0	0	0	0	0	721.68	0	0	0	0	0	0	0	0	0	0	0	0	0	0	0	0	0	0	0	0	0	0	0	0	0	0	0	0	0	726.66	0	0	0	0	0	0	0	0	0	0	0
3.9187e+12	0	0	0	0	0	0	0	719.43	0	0	0	0	0	0	0	0	0	0	0	0	0	0	0	0	0	0	0	0	0	0	0	0	0	0	0	0	0	722.55	0	0	0	0	0	0	0	0	0	0	0
3.9642e+12	0	0	0	0	0	0	0	722.18	0	0	0	0	0	0	0	0	0	0	0	0	0	0	0	0	0	0	0	0	0	0	0	0	0	0	0	0	0	729.67	0	0	0	0	0	0	0	0	0	0	0
4.0098e+12	0	0	0	0	0	0	0	726.01	0	0	0	0	0	0	0	0	0	0	0	0	0	0	0	0	0	0	0	0	0	0	0	0	0	0	0	0	0	732.04	0	0	0	0	0	0	0	0	0	0	0
4.0554e+12	0	0	0	0	0	0	0	724.31	0	0	0	0	0	0	0	0	0	0	0	0	0	0	0	0	0	0	0	0	0	0	0	0	0	0	0	0	0	727.78	0	0	0	0	0	0	0	0	0	0	0
4.1009e+12	0	0	0	0	0	0	0	724.76	0	0	0	0	693.61	0	0	0	0	0	0	0	0	0	0	0	0	0	0	0	0	0	0	0	0	0	0	0	0	725.11	0	0	0	0	0	0	0	0	0	0	0
4.1465e+12	0	0	0	0	0	0	0	729.18	0	0	0	0	693.16	0	0	0	0	0	0	0	0	0	0	0	0	0	0	0	0	0	0	0	0	0	0	0	0	736.79	0	0	0	0	0	0	0	0	0	0	0
4.1921e+12	0	0	0	0	0	0	0	728.99	0	0	0	0	692.65	0	0	0	0	0	0	0	0	0	0	0	0	0	0	0	0	0	0	0	0	0	0	0	0	733.08	0	0	0	0	0	0	0	0	0	0	0
4.2376e+12	0	0	0	0	0	0	0	726.33	0	0	0	0	692.19	0	0	0	0	0	0	0	0	0	0	0	0	0	0	0	0	0	0	0	0	0	0	0	0	728.64	0	0	0	0	0	0	0	0	0	0	0
4.2832e+12	0	0	0	0	0	0	0	729.86	0	0	0	0	698.47	0	0	0	0	0	0	0	0	0	0	0	0	0	0	690.67	0	0	0	0	0	0	0	0	0	738.26	0	0	0	0	0	0	0	0	0	0	0
4.3288e+12	0	0	0	0	0	0	0	733.29	0	0	0	0	697.96	0	0	0	0	0	0	0	0	0	0	0	0	0	0	0	0	0	0	0	0	0	0	0	0	738.43	0	0	0	0	0	0	0	0	0	0	0
4.3743e+12	0	0	0	0	0	0	0	731.03	0	0	0	0	697.47	0	0	0	0	0	0	0	0	0	0	0	0	0	0	0	0	0	0	0	0	0	0	0	0	733.7	0	0	0	0	0	0	0	0	0	0	0
4.4199e+12	0	0	0	0	0	0	0	730.61	0	0	0	0	703.42	0	0	0	0	0	0	0	0	0	0	0	0	0	0	695.34	0	0	0	0	0	0	0	0	0	730.98	0	0	0	0	0	0	0	0	0	0	0
4.4655e+12	0	0	0	0	0	0	0	736.64	0	0	0	0	702.91	0	0	0	0	0	0	0	0	0	0	0	0	0	0	693.57	0	0	0	0	0	0	0	0	0	743.5	0	0	0	0	0	0	0	0	0	0	0
4.511e+12	0	0	0	0	0	0	0	735.65	0	0	0	0	702.35	0	0	0	0	0	0	0	0	0	0	0	0	0	0	693.21	0	0	0	0	0	0	0	0	0	738.93	0	0	0	0	0	0	0	0	0	0	0
4.5566e+12	0	0	0	0	0	0	0	732.61	0	0	0	0	701.9	0	0	0	0	0	0	0	0	0	0	0	0	0	0	691.95	0	0	0	0	0	0	0	0	0	734.23	0	0	0	0	0	0	0	0	0	0	0
4.6022e+12	0	0	0	0	0	0	0	737.41	0	0	0	0	707.58	0	0	0	0	0	0	0	0	0	691.99	0	0	0	0	697.17	0	0	0	0	0	0	0	0	0	746.17	0	0	0	0	0	0	0	693.7	0	0	0
4.6477e+12	0	0	0	0	0	0	0	739.98	0	0	0	0	707.01	0	0	0	0	0	0	0	0	0	691.49	0	0	0	0	696.7	0	0	0	0	0	0	0	0	0	744.31	0	0	0	0	0	0	0	693.24	0	0	0
4.6933e+12	0	0	0	0	0	0	0	737.19	0	0	0	0	706.55	0	0	0	0	0	0	0	0	0	690.96	0	0	0	0	695.9	0	0	0	0	0	0	0	0	0	739.17	0	0	0	0	0	0	0	692.76	0	0	0
4.7389e+12	0	0	0	0	0	0	0	736.23	0	0	0	0	712.03	0	0	0	0	0	0	0	0	0	696.99	0	0	0	0	701.04	0	0	0	0	0	0	0	0	0	738.08	0	0	0	0	0	0	0	698.73	0	0	0
4.7844e+12	0	0	0	0	0	0	0	743.46	0	0	0	0	711.49	0	0	0	0	0	0	0	0	0	696.47	0	0	0	0	699.98	0	0	0	0	0	0	0	0	0	749.54	0	0	0	0	0	0	0	698.28	0	0	0
4.83e+12	0	0	0	0	0	0	0	741.68	0	0	0	0	710.97	0	0	0	0	0	0	0	0	0	695.91	0	0	0	0	699.59	0	0	0	0	0	0	0	0	0	744.28	0	0	0	0	0	0	0	697.79	0	0	0
4.8756e+12	0	0	0	0	0	0	0	738.29	0	0	0	0	710.58	0	0	0	0	0	0	0	0	0	695.37	0	0	0	0	698.21	0	0	0	0	0	0	0	0	0	739.31	0	0	0	0	0	0	0	697.31	0	0	0
4.9211e+12	0	0	0	0	0	0	0	744.52	0	0	0	0	715.76	0	0	0	0	0	0	0	0	0	701.19	0	0	0	0	702.87	0	0	0	0	0	0	0	0	0	753.06	0	0	0	0	0	0	0	702.99	0	0	0
4.9667e+12	0	0	0	0	0	0	0	745.97	0	0	0	0	715.18	0	0	0	0	0	0	0	0	0	700.67	0	0	0	0	702.89	0	0	0	0	0	0	0	0	0	749.56	0	0	0	0	0	0	0	702.49	0	0	0
5.0123e+12	0	0	0	0	0	0	0	742.71	0	0	0	0	714.77	0	0	0	0	0	0	0	0	0	700.14	0	0	0	0	701.89	0	0	0	0	0	0	0	0	0	744.09	0	0	0	0	0	0	0	701.98	0	0	0
5.0578e+12	0	0	0	0	0	0	0	741.92	0	0	0	0	719.82	0	0	0	0	0	0	0	0	0	705.68	0	0	0	0	706.09	0	0	0	0	0	0	0	0	0	746.26	0	0	0	0	0	0	0	707.42	0	0	0
5.1034e+12	0	0	0	0	0	0	0	749.61	0	0	0	0	719.22	0	0	0	0	0	0	0	0	0	705.18	0	0	0	0	705.72	0	0	0	0	0	0	0	0	0	754.88	0	0	0	0	0	0	0	706.95	0	0	0
5.1489e+12	0	0	0	0	0	0	0	747.14	0	0	0	0	718.74	0	0	0	0	0	0	0	0	0	704.65	0	0	0	0	705.34	0	0	0	0	0	0	0	0	0	749.09	0	0	0	0	0	0	0	706.44	0	0	0
5.1945e+12	0	0	0	0	0	0	0	743.45	0	0	0	0	718.39	0	0	0	0	0	0	0	0	0	704.14	0	0	0	0	703.72	0	0	0	0	0	0	0	0	0	743.94	0	0	0	0	0	0	0	705.97	0	0	0
5.2401e+12	0	0	0	0	0	0	0	751.16	0	0	0	0	723.12	0	0	0	0	0	0	0	0	0	709.44	0	0	0	0	708.03	0	0	0	0	0	0	0	0	0	759.12	0	0	0	0	0	0	0	711.19	0	0	0
5.2856e+12	0	0	0	0	0	0	0	751.45	0	0	0	0	722.53	0	0	0	0	0	0	0	0	0	708.92	0	0	0	0	708.39	0	0	0	0	0	0	0	0	0	754.35	0	0	0	0	0	0	0	710.7	0	0	0
5.3312e+12	0	0	0	0	0	0	0	747.8	0	0	0	0	722.18	0	0	0	0	0	0	0	0	0	708.39	0	0	0	0	707.19	0	0	0	0	0	0	0	0	0	748.64	0	0	0	0	0	0	0	710.21	0	0	0
5.3768e+12	0	0	0	0	0	0	0	748.01	0	0	0	0	726.87	0	0	0	0	0	0	0	0	0	713.47	0	0	0	0	710.63	0	0	0	0	0	0	0	0	0	754.82	0	0	0	0	0	0	0	715.23	0	0	0
5.4223e+12	0	0	0	0	0	0	0	755.28	0	0	0	0	726.21	0	0	0	0	0	0	0	0	0	712.97	0	0	0	0	710.91	0	0	0	0	0	0	0	0	0	759.79	0	0	0	0	0	0	0	714.75	0	0	0
5.4679e+12	0	0	0	0	0	0	0	752.19	0	0	0	0	725.79	0	0	0	0	0	0	0	0	0	712.43	0	0	0	0	710.43	0	0	0	0	0	0	0	0	0	753.58	0	0	0	0	0	0	0	714.24	0	0	0
5.5135e+12	0	0	0	0	0	0	0	748.25	0	0	0	0	725.48	0	0	0	0	0	0	0	0	0	711.95	0	0	0	0	708.66	0	0	0	0	0	0	0	0	0	748.28	0	0	0	0	0	0	0	713.79	0	0	0
5.559e+12	0	0	0	0	0	0	0	757.31	0	0	0	0	729.82	0	0	0	0	0	0	0	0	0	716.84	0	0	0	0	712.83	0	0	0	0	0	0	0	0	0	764.55	0	0	0	0	0	0	0	718.62	0	0	0
5.6046e+12	0	0	0	0	0	0	0	756.51	0	0	0	0	729.26	0	0	0	0	0	0	0	0	0	716.3	0	0	0	0	713.33	0	0	0	0	0	0	0	0	0	758.81	0	0	0	0	0	0	0	718.1	0	0	0
5.6502e+12	0	0	0	0	0	0	0	752.51	0	0	0	0	728.97	0	0	0	0	0	0	0	0	0	715.8	0	0	0	0	711.97	0	0	0	0	0	0	0	0	0	752.87	0	0	0	0	0	0	0	717.63	0	0	0
5.6957e+12	0	0	0	0	0	0	0	754.32	0	0	0	0	733.31	0	0	0	0	0	0	0	0	0	720.52	0	0	0	0	714.83	0	0	0	0	0	0	0	0	0	762.77	0	0	0	0	0	0	0	722.3	0	0	0
5.7413e+12	0	0	0	0	0	0	0	760.42	0	0	0	0	732.62	0	0	0	0	0	0	0	0	0	720.01	0	0	0	0	715.67	0	0	0	0	0	0	0	0	0	764.24	0	0	0	0	0	0	0	721.81	0	0	0
5.7869e+12	0	0	0	0	0	0	0	756.81	0	0	0	0	732.27	0	0	0	0	0	0	0	0	0	719.47	0	0	0	0	715.05	0	0	0	0	0	0	0	0	0	757.71	0	0	0	0	0	0	0	721.3	0	0	0
5.8324e+12	0	0	0	0	0	0	0	752.64	0	0	0	0	731.98	0	0	0	0	0	0	0	0	0	719.01	0	0	0	0	713.12	0	0	0	0	0	0	0	0	0	752.25	0	0	0	0	0	0	0	720.87	0	0	0
5.878e+12	0	0	0	0	0	0	0	762.85	0	0	0	0	735.94	0	0	0	0	0	0	0	0	691	723.55	0	0	0	0	717.32	0	0	0	0	0	0	0	0	0	769.29	0	0	0	0	0	0	0	725.36	0	0	0
5.9236e+12	0	0	0	0	0	0	0	761.1	0	0	0	0	735.43	0	0	0	0	0	0	0	0	0	723	0	0	0	0	717.81	0	0	0	0	0	0	0	0	0	762.85	0	0	0	0	0	0	0	724.83	0	0	0
5.9691e+12	0	0	0	0	0	0	0	756.8	0	0	0	0	735.19	0	0	0	0	0	0	0	0	0	722.52	0	0	0	0	716.28	0	0	0	0	0	0	0	0	0	756.74	0	0	0	0	0	0	0	724.37	0	0	0
6.0147e+12	0	0	0	0	0	0	0	760.56	0	0	0	0	739.21	0	0	0	0	0	0	0	0	694.46	726.94	0	0	0	0	718.79	0	0	0	0	0	0	0	0	0	769.61	0	0	0	0	0	0	0	728.75	0	0	0
6.0603e+12	0	0	0	0	0	0	0	765.09	0	0	0	0	738.5	0	0	0	0	0	0	0	0	692.91	726.4	0	0	0	0	720.08	0	0	0	0	0	0	0	0	0	768.26	0	0	0	0	0	0	0	728.23	0	0	0
6.1058e+12	0	0	0	0	0	0	0	761.05	0	0	0	0	738.23	0	0	0	0	0	0	0	0	691.67	725.87	0	0	0	0	719.26	0	0	0	0	0	0	0	0	0	761.49	0	0	0	0	0	0	0	727.73	0	0	0
6.1514e+12	0	0	0	0	0	0	0	757.48	0	0	0	0	742.34	0	0	0	0	0	0	0	0	697.7	730.16	0	0	0	0	721.61	0	0	0	0	0	0	0	0	0	755.57	0	0	0	0	0	0	0	731.98	0	0	0
6.197e+12	0	0	0	0	0	0	0	767.88	0	0	0	0	741.56	0	0	0	0	0	0	0	0	696.24	729.67	0	0	0	0	721.59	0	0	0	0	0	0	0	0	0	773.52	0	0	0	0	0	0	0	731.51	0	0	0
6.2425e+12	0	0	0	0	0	0	0	765.33	0	0	0	0	741.13	0	0	0	0	0	0	0	0	694.91	729.11	0	0	0	0	721.94	0	0	0	0	0	0	0	0	0	766.57	0	0	0	0	0	0	0	730.97	0	0	0
6.2881e+12	0	0	0	0	0	0	0	760.8	0	0	0	0	740.93	0	0	0	0	0	0	0	0	693.73	728.65	0	0	0	0	720.21	0	0	0	0	0	0	0	0	0	760.35	0	0	0	0	0	0	0	730.54	0	0	0
6.3337e+12	0	0	0	0	0	0	0	766.52	0	0	0	0	744.64	0	0	0	0	0	0	0	0	699.43	732.81	0	0	0	0	722.59	0	0	0	0	0	0	0	0	0	775.43	0	0	0	0	0	0	0	734.66	0	0	0
6.3792e+12	0	0	0	0	0	0	0	769.41	0	0	0	0	743.95	0	0	0	0	0	0	0	0	698.02	732.24	0	0	0	0	724.16	0	0	0	0	0	0	0	0	0	771.98	0	0	0	0	0	0	0	734.11	0	0	0
6.4248e+12	0	0	0	0	0	0	0	765.02	0	0	0	0	743.77	0	0	0	0	0	0	0	0	696.88	731.73	0	0	0	0	723.1	0	0	0	0	0	0	0	0	0	765.04	0	0	0	0	0	0	0	733.63	0	0	0
6.4704e+12	0	0	0	0	0	0	0	761.3	0	0	0	0	747.62	0	0	0	0	0	0	0	0	702.41	735.8	0	0	0	692.47	724.88	0	0	0	0	0	0	0	0	0	761.14	0	0	0	0	0	0	0	737.67	0	0	0
6.5159e+12	0	0	0	0	0	0	0	772.49	0	0	0	0	746.78	0	0	0	0	0	0	0	0	701.01	735.28	0	0	0	691.43	725.59	0	0	0	0	0	0	0	0	0	777.37	0	0	0	0	0	0	0	737.16	0	0	0
6.5615e+12	0	0	0	0	0	0	0	769.27	0	0	0	0	746.45	0	0	0	0	0	0	0	0	699.78	734.71	0	0	0	690.37	725.72	0	0	0	0	0	0	0	0	0	770.06	0	0	0	0	0	0	0	736.62	0	0	0
6.6071e+12	0	0	0	0	0	0	0	764.54	0	0	0	0	746.26	0	0	0	0	0	0	0	0	698.7	734.29	0	0	0	0	723.79	0	0	0	0	0	0	0	0	0	763.74	0	0	0	0	0	0	0	736.22	0	0	0
6.6526e+12	0	0	0	0	0	0	0	772.02	0	0	0	0	749.67	0	0	0	0	690.61	0	0	0	703.89	738.21	0	0	0	694.81	726.23	0	0	0	0	0	0	0	0	0	780.39	0	0	0	0	0	0	692.78	740.11	0	0	0
6.6982e+12	0	0	0	0	0	0	0	773.36	0	0	0	0	749.03	0	0	0	0	690.17	0	0	0	702.56	737.61	0	0	0	693.75	727.89	0	0	0	0	0	0	0	0	0	775.4	0	0	0	0	0	0	691.9	739.53	0	0	0
6.7438e+12	0	0	0	0	0	0	0	768.68	0	0	0	0	748.9	0	0	0	0	0	0	0	0	701.51	737.14	0	0	0	692.67	726.57	0	0	0	0	0	0	0	0	0	768.34	0	0	0	0	0	0	691.08	739.08	0	0	0
6.7893e+12	0	0	0	0	0	0	0	765.61	0	0	0	0	752.5	0	0	0	0	694.95	0	0	0	706.65	741.01	0	0	0	698.04	727.85	0	0	0	0	0	0	0	0	0	768.59	0	0	0	0	0	0	696.47	742.93	0	0	0
6.8349e+12	0	0	0	0	0	0	0	776.63	0	0	0	0	751.62	0	0	0	0	694.52	0	0	0	705.24	740.44	0	0	0	697.02	729.31	0	0	0	0	0	0	0	0	0	780.82	0	0	0	0	0	0	695.61	742.37	0	0	0
6.8805e+12	0	0	0	0	0	0	0	772.87	0	0	0	0	751.38	0	0	0	0	694.09	0	0	0	704.15	739.89	0	0	0	695.95	729.14	0	0	0	0	0	0	0	0	0	773.26	0	0	0	0	0	0	694.76	741.84	0	0	0
6.926e+12	0	0	0	0	0	0	0	767.98	0	0	0	0	751.19	0	0	0	0	693.67	0	0	0	703.14	739.49	0	0	0	694.89	727.03	0	0	0	0	0	0	0	0	0	766.86	0	0	0	0	0	0	693.95	741.47	0	0	0
6.9716e+12	0	0	0	0	0	0	0	776.93	0	0	0	0	754.31	0	0	0	0	698.77	0	0	0	707.9	743.19	0	0	0	700.1	729.75	0	0	0	0	0	0	0	0	0	784.56	0	0	0	0	0	0	699.15	745.13	0	0	0
7.0172e+12	0	0	0	0	0	0	0	776.95	0	0	0	0	753.75	0	0	0	0	698.36	0	0	0	706.67	742.57	0	0	0	699.07	731.32	0	0	0	0	0	0	0	0	0	778.51	0	0	0	0	0	0	698.32	744.53	0	0	0
7.0627e+12	0	0	0	0	0	0	0	772.04	0	0	0	0	753.67	0	0	0	0	697.95	0	0	0	705.71	742.12	0	0	0	698.05	729.75	0	0	0	0	0	0	0	0	0	771.37	0	0	0	0	0	0	697.49	744.11	0	0	0
7.1083e+12	0	0	0	0	0	0	0	770.52	0	0	0	0	757.01	0	0	0	0	702.83	0	0	0	710.5	745.81	0	0	0	703.02	730.66	0	0	0	0	0	0	0	0	0	776.36	0	0	0	0	0	0	702.46	747.78	0	0	0
7.1539e+12	0	0	0	0	0	0	0	780.38	0	0	0	0	756.12	0	0	0	0	702.42	0	0	0	709.1	745.21	0	0	0	702.04	732.78	0	0	0	0	0	0	0	0	0	783.92	0	0	0	0	0	0	701.68	747.18	0	0	0
7.1994e+12	0	0	0	0	0	0	0	776.19	0	0	0	0	755.98	0	0	0	0	702.01	0	0	0	708.14	744.67	0	0	0	701.02	732.29	0	0	0	0	0	0	0	0	0	776.2	0	0	0	0	0	0	700.86	746.67	0	0	0
7.245e+12	0	0	0	0	0	0	0	771.18	0	0	0	0	755.76	0	0	0	0	701.6	0	0	0	707.17	744.29	0	0	0	700.02	730	0	0	0	0	0	0	0	0	0	769.77	0	0	0	0	0	0	700.06	746.32	0	0	0
7.2905e+12	0	0	0	0	0	0	0	781.36	0	0	0	0	758.62	0	0	0	0	706.28	0	0	0	711.57	747.79	0	0	0	704.85	733.14	0	0	0	0	0	0	0	0	0	788.17	0	0	0	0	0	0	704.84	749.78	0	0	0
7.3361e+12	0	0	0	0	0	0	0	780.28	0	0	0	0	758.16	0	0	0	0	705.86	0	0	0	710.44	747.16	0	0	0	703.87	734.48	0	0	0	0	0	0	0	0	0	781.38	0	0	0	0	0	0	704.07	749.17	0	0	0
7.3817e+12	0	0	0	0	0	0	0	775.19	0	0	0	0	758.1	0	0	0	0	705.44	0	0	0	709.55	746.75	0	0	0	702.87	732.67	0	0	0	0	0	0	0	0	0	774.2	0	0	0	0	0	0	703.27	748.78	0	0	0
7.4272e+12	0	0	0	0	0	0	0	775.75	0	0	0	0	761.21	0	0	0	0	709.95	0	0	0	714.02	750.26	0	0	0	707.53	733.38	0	0	0	0	0	0	0	0	0	783.36	0	0	0	0	0	0	707.86	752.28	0	0	0
7.4728e+12	0	0	0	0	0	0	0	783.82	0	0	0	0	760.34	0	0	0	0	709.53	0	0	0	712.67	749.62	0	0	0	706.58	736.01	0	0	0	0	0	0	0	0	0	786.77	0	0	0	0	0	0	707.11	751.64	0	0	0
7.5184e+12	0	0	0	0	0	0	0	779.3	0	0	0	0	760.28	0	0	0	0	709.11	0	0	0	711.81	749.11	0	0	0	705.6	735.19	0	0	0	0	0	0	0	0	0	778.96	0	0	0	0	0	0	706.33	751.16	0	0	0
7.5639e+12	0	0	0	0	0	0	0	774.19	0	0	0	0	760.02	0	0	0	0	708.69	0	0	0	710.86	748.75	0	0	0	704.64	732.74	0	0	0	0	0	0	0	0	0	772.51	0	0	0	0	0	0	705.55	750.83	0	0	0
7.6095e+12	0	0	0	0	0	0	0	785.35	0	0	0	0	762.66	0	0	0	0	713.06	0	0	0	714.94	752.05	0	0	0	709.17	736.4	0	0	0	0	0	0	0	0	0	791.35	0	0	0	0	0	0	710	754.09	0	0	0
7.6551e+12	0	0	0	0	0	0	0	783.37	0	0	0	0	762.31	0	0	0	0	712.64	0	0	0	713.91	751.43	0	0	0	708.21	737.41	0	0	0	0	0	0	0	0	0	784.06	0	0	0	0	0	0	709.25	753.49	0	0	0
7.7006e+12	0	0	0	0	0	0	0	778.14	0	0	0	0	762.25	0	0	0	0	712.22	0	0	0	713.09	751.04	0	0	0	707.25	735.37	0	0	0	0	0	0	0	0	0	776.87	0	0	0	0	0	0	708.48	753.13	0	0	0
7.7462e+12	0	0	0	0	0	0	0	780.91	0	0	0	0	765.12	0	0	0	0	716.44	0	0	0	717.25	754.4	0	0	0	711.65	736.11	0	0	0	0	0	0	0	0	0	789.23	0	0	0	0	0	0	712.77	756.46	0	0	0
7.7918e+12	0	0	0	0	0	0	0	786.98	0	0	0	0	764.3	0	0	0	0	716.02	0	0	0	715.96	753.73	0	0	0	710.72	739.02	0	0	0	0	0	0	0	0	0	789.39	0	0	0	0	0	0	712.03	755.8	0	0	0
7.8373e+12	0	0	0	0	0	0	0	782.19	0	0	0	0	764.3	0	0	0	0	715.61	0	0	0	715.19	753.25	0	0	0	709.76	737.87	0	0	0	0	0	0	0	0	0	781.54	0	0	0	0	0	0	711.28	755.35	0	0	0
7.8829e+12	0	0	0	0	0	0	0	777.02	0	0	0	0	767.5	0	0	0	0	719.68	0	0	0	719.5	756.63	0	0	0	714.01	738.27	0	0	0	0	0	0	0	0	0	773.82	0	0	0	0	0	0	715.42	758.71	0	0	0
7.9285e+12	0	0	0	0	0	0	0	788.91	0	0	0	0	766.43	0	0	0	0	719.26	0	0	0	718.03	756.02	0	0	0	713.12	739.49	0	0	0	0	0	0	0	0	0	794.16	0	0	0	0	0	0	714.69	758.11	0	0	0
7.974e+12	0	0	0	0	0	0	0	786.2	0	0	0	0	766.19	0	0	0	0	718.85	0	0	0	717.13	755.41	0	0	0	712.17	740.1	0	0	0	0	0	0	0	0	0	786.53	0	0	0	0	0	0	713.95	757.51	0	0	0
8.0196e+12	0	0	0	0	0	0	0	780.87	0	0	0	0	766.11	0	0	0	0	718.43	0	0	0	716.35	755.05	0	0	0	711.25	737.85	0	0	0	0	0	0	0	0	0	779.35	0	0	0	0	0	0	713.21	757.19	0	0	0
8.0652e+12	0	0	0	0	0	0	0	785.7	0	0	0	0	768.75	0	0	0	0	722.37	0	0	0	720.22	758.25	0	0	0	715.41	738.85	0	0	0	0	0	0	0	692.11	0	794.01	0	0	0	0	0	0	717.23	760.36	0	0	0
8.1107e+12	0	0	0	0	0	0	0	789.85	0	0	0	0	768.02	0	0	0	0	721.96	0	0	0	719.01	757.55	0	0	0	714.49	741.8	0	0	0	0	0	0	0	691.44	0	791.77	0	0	0	0	0	0	716.51	759.67	0	0	0
8.1563e+12	0	0	0	0	0	0	0	784.85	0	0	0	0	768.04	0	0	0	0	721.54	0	0	0	718.3	757.11	0	0	0	713.56	740.34	0	0	0	0	0	0	0	690.8	0	783.92	0	0	0	0	0	0	715.78	759.26	0	0	0
8.2019e+12	0	0	0	0	0	0	0	779.53	0	0	0	0	771.05	0	0	0	0	725.36	0	0	0	722.37	760.36	0	0	0	717.61	740.35	0	0	0	0	0	0	0	695.72	0	777.01	0	0	0	0	0	0	719.68	762.49	0	0	0
8.2474e+12	0	0	0	0	0	0	0	792.1	0	0	0	0	769.96	0	0	0	0	724.95	0	0	0	720.92	759.71	0	0	0	716.73	742.42	0	0	0	0	0	0	0	695.06	0	796.65	0	0	0	0	0	0	718.97	761.84	0	0	0
8.293e+12	0	0	0	0	0	0	0	788.82	0	0	0	0	769.82	0	0	0	0	724.53	0	0	0	720.15	759.12	0	0	0	715.8	742.6	0	0	0	0	0	0	0	694.43	0	788.81	0	0	0	0	0	0	718.25	761.27	0	0	0
8.3386e+12	0	0	0	0	0	0	0	783.42	0	0	0	0	769.7	0	0	0	0	724.11	0	0	0	719.38	758.78	0	0	0	714.91	740.16	0	0	0	0	0	0	0	693.79	0	781.66	0	0	0	0	0	0	717.53	760.96	0	0	0
8.3841e+12	0	0	0	0	0	0	0	790.03	0	0	0	0	772.15	0	0	0	0	727.82	0	0	0	722.98	761.83	0	0	0	718.88	741.62	0	0	0	0	0	0	0	698.53	0	797.92	0	0	0	0	0	0	721.33	763.98	0	0	0
8.4297e+12	0	0	0	0	0	0	0	792.49	0	0	0	0	771.51	0	0	0	0	727.4	0	0	0	721.88	761.12	0	0	0	717.97	744.4	0	0	0	0	0	0	0	697.9	0	793.95	0	0	0	0	0	0	720.62	763.28	0	0	0
8.4753e+12	0	0	0	0	0	0	0	787.33	0	0	0	0	771.55	0	0	0	0	726.99	0	0	0	721.25	760.72	0	0	0	717.07	742.64	0	0	0	0	0	0	0	697.28	0	786.13	0	0	0	0	0	0	719.91	762.91	0	0	0
8.5208e+12	0	0	0	0	0	0	0	782.48	0	0	0	0	774.37	0	0	0	0	730.59	0	0	0	725.09	763.85	0	0	0	720.93	742.31	0	0	0	0	0	0	0	701.81	0	782.78	692.14	0	0	0	0	0	723.59	766.02	0	0	0
8.5664e+12	0	0	0	0	0	0	0	795	0	0	0	0	773.29	0	0	0	0	730.17	0	0	0	723.65	763.15	0	0	0	720.07	745.2	0	0	0	0	0	0	0	701.2	0	798.88	691.17	0	0	0	0	0	722.9	765.33	0	0	0
8.612e+12	0	0	0	0	0	0	0	791.26	0	0	0	0	773.23	0	0	0	0	729.75	0	0	0	722.97	762.59	0	0	0	719.15	744.95	0	0	0	0	0	0	0	700.58	0	790.92	690.18	0	0	0	0	0	722.2	764.79	0	0	0
8.6575e+12	0	0	0	0	0	0	0	785.81	0	0	0	0	773.08	0	0	0	0	729.34	0	0	0	722.2	762.27	0	0	0	718.3	742.32	0	0	0	0	0	0	0	699.96	0	783.82	0	0	0	0	0	0	721.48	764.5	0	0	0
8.7031e+12	0	0	0	0	0	0	0	793.9	0	0	0	0	775.33	0	0	0	0	732.84	0	0	0	725.57	765.17	0	0	0	722.09	744.4	0	0	0	0	0	692.26	0	704.34	0	801.16	693.76	0	0	0	0	0	725.09	767.37	0	0	0
8.7487e+12	0	0	0	0	0	0	0	794.94	0	0	0	0	774.8	0	0	0	0	732.42	0	0	0	724.6	764.46	0	0	0	721.19	746.81	0	0	0	0	0	691.5	0	703.73	0	795.98	692.76	0	0	0	0	0	724.4	766.67	0	0	0
8.7942e+12	0	0	0	0	0	0	0	789.66	0	0	0	0	774.85	0	0	0	0	732	0	0	0	723.99	764.09	0	0	0	720.31	744.78	0	0	0	0	0	690.77	0	703.12	0	788.21	691.8	0	0	0	0	0	723.7	766.33	0	0	0
8.8398e+12	0	0	0	0	0	0	0	786.2	0	0	0	0	777.48	0	0	0	0	735.42	0	0	0	727.57	767.11	0	0	0	724.03	744.21	0	0	0	0	0	695.45	0	707.33	0	789.63	696.4	0	0	0	0	0	727.21	769.32	0	0	0
8.8854e+12	0	0	0	0	0	0	0	797.65	0	0	0	0	776.44	0	0	0	0	735	0	0	0	726.18	766.37	0	0	0	723.16	747.77	0	0	0	0	0	694.68	0	706.73	0	800.93	695.44	0	0	0	0	0	726.53	768.6	0	0	0
8.9309e+12	0	0	0	0	0	0	0	793.54	0	0	0	0	776.44	0	0	0	0	734.57	0	0	0	725.6	765.85	0	0	0	722.26	747.08	0	0	0	0	0	693.94	0	706.13	0	792.91	694.37	0	0	0	0	0	725.83	768.1	0	0	0
8.9765e+12	0	0	0	0	0	0	0	788.06	0	0	0	0	776.24	0	0	0	0	734.15	0	0	0	724.82	765.54	0	0	0	721.44	744.29	0	0	0	0	0	693.22	0	705.53	0	785.86	693.35	0	0	0	0	0	725.13	767.81	0	0	0
9.0221e+12	0	0	0	0	0	0	0	797.35	0	0	0	0	778.33	0	0	0	0	737.48	0	0	0	727.94	768.3	0	0	0	725.07	747.09	0	0	0	0	0	697.72	0	709.6	0	803.91	697.83	0	0	0	0	0	728.58	770.54	0	692.45	0
9.0676e+12	0	0	0	0	0	0	0	797.21	0	0	0	0	777.91	0	0	0	0	737.06	0	0	0	727.09	767.61	0	0	0	724.17	749.02	0	0	0	0	0	696.99	0	709.01	0	797.87	696.89	0	0	0	0	0	727.9	769.86	0	691.89	0
9.1132e+12	0	0	0	0	0	0	0	791.85	0	0	0	0	777.94	0	0	0	0	736.64	0	0	0	726.5	767.26	0	0	0	723.31	746.74	0	0	0	0	0	696.27	0	708.42	0	790.17	695.97	0	0	0	0	0	727.2	769.54	0	691.26	0
9.1588e+12	0	0	0	0	0	0	0	790.37	0	0	0	0	780.4	0	0	0	0	739.88	0	0	0	729.87	770.16	0	0	0	726.89	746.12	0	0	0	0	0	700.62	0	712.35	0	796.03	700.28	0	0	0	0	0	730.56	772.42	0	695.91	0
9.2043e+12	0	0	0	0	0	0	0	800.06	0	0	0	0	779.41	0	0	0	0	739.46	0	0	0	728.56	769.4	0	0	0	726.03	750.15	0	0	0	0	0	699.9	0	711.77	0	802.79	699.28	0	0	0	0	0	729.89	771.67	0	695.34	0
9.2499e+12	0	0	0	0	0	0	0	795.66	0	0	0	0	779.45	0	0	0	0	739.03	0	0	0	728.06	768.92	0	0	0	725.15	749.07	0	0	0	0	0	699.18	0	711.18	0	794.76	698.29	0	0	0	0	0	729.2	771.2	0	694.73	0
9.2954e+12	0	0	0	0	0	0	0	790.16	0	0	0	0	779.2	0	0	0	0	738.61	0	0	0	727.24	768.6	0	0	0	724.34	746.13	0	0	0	0	0	698.47	0	710.6	0	787.77	697.34	0	0	0	0	0	728.51	770.91	0	694.15	0
9.341e+12	0	0	0	0	0	0	0	800.41	0	0	0	0	781.15	0	0	0	0	741.78	0	0	0	730.18	771.24	0	0	0	727.83	749.69	0	0	0	0	0	702.67	0	714.41	0	806.24	701.56	0	0	0	0	0	731.81	773.52	0	698.63	0
9.3866e+12	0	0	0	0	0	0	0	799.3	0	0	0	0	780.83	0	0	0	0	741.35	0	0	0	729.47	770.56	0	0	0	726.93	751.08	0	0	0	0	0	701.96	0	713.83	0	799.61	700.66	0	0	0	0	0	731.13	772.85	0	698.05	0
9.4321e+12	0	0	0	0	0	0	0	793.88	0	0	0	0	780.83	0	0	0	0	740.93	0	0	0	728.89	770.23	0	0	0	726.11	748.58	0	0	0	0	0	701.26	0	713.25	0	791.99	699.72	0	0	0	0	0	730.44	772.55	0	697.48	0
9.4777e+12	0	0	0	0	0	0	0	794.58	0	0	0	0	783.12	0	0	0	0	744.02	0	0	0	732.03	773.02	0	0	0	729.57	748.16	0	0	0	0	0	705.32	0	716.94	0	801.42	703.76	0	0	0	0	0	733.66	775.32	0	701.77	0
9.5233e+12	0	0	0	0	0	0	0	802.25	0	0	0	0	782.21	0	0	0	0	743.6	0	0	0	730.83	772.25	0	0	0	728.7	752.37	0	0	0	0	0	704.62	0	716.37	0	804.47	702.81	0	0	0	0	0	733	774.55	0	701.21	0
9.5688e+12	0	0	0	0	0	0	0	797.62	0	0	0	0	782.28	0	0	0	0	743.17	0	0	0	730.38	771.79	0	0	0	727.83	750.92	0	0	0	0	0	703.93	0	715.79	0	796.48	701.9	0	0	0	0	0	732.32	774.12	0	700.64	0
9.6144e+12	0	0	0	0	0	0	0	792.12	0	0	0	0	781.97	0	0	0	0	742.75	0	0	0	729.53	771.48	0	0	0	727.05	747.86	0	0	0	0	0	703.23	0	715.22	0	789.56	701	0	0	0	0	0	731.64	773.82	0	700.08	0
9.66e+12	0	0	0	0	0	0	0	803.12	0	0	692.64	0	783.81	0	0	0	0	745.77	0	0	0	732.3	773.99	0	0	0	730.41	752.17	0	0	0	0	0	707.17	0	718.81	0	808.26	705	0	0	0	0	0	734.81	776.3	0	704.22	0
9.7055e+12	0	0	0	0	0	0	0	801.23	0	0	692.06	0	783.59	0	0	0	0	745.34	0	0	0	731.72	773.34	0	0	0	729.52	752.99	0	0	0	0	0	706.48	0	718.24	0	801.22	704.08	0	0	0	0	0	734.14	775.67	0	703.66	0
9.7511e+12	0	0	0	0	0	0	0	795.77	0	0	691.43	0	783.55	0	0	0	0	744.91	0	0	0	731.12	773.02	0	0	0	728.72	750.29	0	0	0	0	0	705.8	0	717.67	0	793.69	703.13	0	0	0	0	0	733.46	775.38	0	703.1	0
9.7967e+12	0	0	0	0	0	0	0	798.55	0	0	695.9	0	785.68	0	0	0	0	747.87	0	0	0	734.04	775.7	0	0	0	732.06	750.33	0	0	0	0	0	709.6	0	721.15	0	805.8	707	0	0	0	0	0	736.56	778.03	0	707.09	0
9.8422e+12	0	0	0	0	0	0	0	804.26	0	0	695.32	0	784.86	0	0	0	0	747.44	0	0	0	732.97	774.92	0	0	0	731.18	754.42	0	0	0	0	0	708.93	0	720.59	0	806.02	706.11	0	0	0	0	0	735.9	777.26	0	706.54	0
9.8878e+12	0	0	0	0	0	0	0	799.46	0	0	694.71	0	784.94	0	0	0	0	747.02	0	0	0	732.56	774.5	0	0	0	730.34	752.63	0	0	0	0	0	708.25	0	720.03	0	798.08	705.25	0	0	0	0	0	735.23	776.87	0	705.99	0
9.9334e+12	0	0	0	0	0	0	0	793.54	0	0	699.01	0	787.53	0	0	0	0	749.91	0	0	0	735.84	777.3	0	0	0	733.64	751.55	0	0	0	0	0	711.94	0	723.41	0	789.6	709.01	0	0	0	0	0	738.25	779.65	0	709.84	0
9.9789e+12	0	0	0	0	0	0	0	805.55	0	0	698.42	0	786.33	0	0	0	0	749.48	0	0	0	734.29	776.57	0	0	0	732.82	754.48	0	0	0	0	0	711.28	0	722.85	0	810.02	708.11	0	0	0	0	0	737.61	778.92	0	709.3	0
1.0025e+13	0	0	0	0	0	0	0	803.03	0	0	697.84	0	786.18	0	0	0	0	749.05	0	0	0	733.82	775.95	0	0	0	731.93	754.74	0	0	0	0	0	710.61	0	722.29	0	802.72	707.21	0	0	0	0	0	736.95	778.32	0	708.76	0
1.007e+13	0	0	0	0	0	0	0	797.55	0	0	697.26	0	786.11	0	0	0	0	748.62	0	0	0	733.18	775.65	0	0	0	731.16	751.86	0	0	0	0	0	709.94	0	721.73	0	795.28	706.32	0	0	0	0	0	736.27	778.04	0	708.21	0
1.0116e+13	0	0	0	0	0	0	0	802.18	0	0	701.4	0	788.09	0	0	0	0	751.46	0	0	0	735.9	778.22	0	0	0	734.39	752.57	0	0	0	0	0	713.53	0	725.03	0	809.33	710.02	0	0	0	0	0	739.26	780.59	0	711.94	0
1.0161e+13	0	0	0	0	0	0	0	806.12	0	0	700.82	0	787.38	0	0	0	0	751.03	0	0	0	734.97	777.44	0	0	0	733.51	756.29	0	0	0	0	0	712.87	0	724.48	0	807.44	709.17	0	0	0	0	0	738.61	779.82	0	711.41	0
1.0207e+13	0	0	0	0	0	0	0	801.18	0	0	700.25	0	787.46	0	0	0	0	750.6	0	0	0	734.57	777.05	0	0	0	732.69	754.2	0	0	0	0	0	712.22	0	723.92	0	799.58	708.28	0	0	0	0	0	737.94	779.45	0	710.87	0
1.0252e+13	0	0	0	0	0	0	0	795.35	0	0	704.23	0	789.9	0	0	0	0	753.38	0	0	0	737.65	779.77	0	0	0	735.89	752.85	0	0	0	0	0	715.7	0	727.14	0	792.86	711.86	0	0	0	0	0	740.86	782.15	0	714.48	0
1.0298e+13	0	0	0	0	0	0	0	807.75	0	0	703.67	0	788.72	0	0	0	0	752.95	0	0	0	736.16	779	0	0	0	735.06	756.62	0	0	0	0	0	715.05	0	726.58	0	811.59	710.99	0	0	0	0	0	740.23	781.4	0	713.95	0
1.0343e+13	0	0	0	0	0	0	0	804.71	0	0	703.11	0	788.64	0	0	0	0	752.51	0	0	0	735.79	778.42	0	0	0	734.18	756.35	0	0	0	0	0	714.4	0	726.03	0	804.12	710.14	0	0	0	0	0	739.56	780.83	0	713.42	0
1.0389e+13	0	0	0	0	0	0	0	799.22	0	0	702.54	0	788.52	0	0	0	0	752.08	0	0	0	735.11	778.12	0	0	0	733.43	753.31	0	0	0	0	0	713.75	0	725.48	0	796.78	709.28	0	0	0	0	0	738.89	780.55	0	712.88	0
1.0435e+13	0	0	0	0	0	0	0	805.42	0	0	706.39	0	790.38	0	0	0	0	754.81	0	0	0	737.64	780.59	0	0	0	736.57	754.85	0	0	0	0	0	717.14	0	728.62	0	812.19	712.79	0	0	0	0	0	741.79	783	0	716.39	0
1.048e+13	0	0	0	0	0	0	0	807.84	0	0	705.84	0	789.76	0	0	0	0	754.37	0	0	0	736.87	779.82	0	0	0	735.68	758.02	0	0	0	0	0	716.5	0	728.07	0	808.77	711.93	0	0	0	0	0	741.14	782.24	0	715.86	0
1.0526e+13	0	0	0	0	0	0	0	802.79	0	0	705.28	0	789.83	0	0	0	0	753.94	0	0	0	736.47	779.46	0	0	0	734.88	755.66	0	0	0	0	0	715.86	0	727.52	0	800.99	711.07	0	0	0	0	0	740.47	781.9	0	715.33	0
1.0571e+13	0	0	0	0	0	0	0	797.8	691.64	0	709	0	792.13	0	0	0	0	756.62	0	0	0	739.35	782.09	0	0	0	738	754.12	0	0	0	0	0	719.16	0	730.59	0	798.32	714.52	0	0	0	0	0	743.31	784.51	0	718.73	0
1.0617e+13	0	0	0	0	0	0	0	809.73	690.85	0	708.45	0	790.99	0	0	0	0	756.18	0	0	0	737.94	781.3	0	0	0	737.16	758.6	0	0	0	0	0	718.53	0	730.04	0	812.99	713.68	0	0	0	0	0	742.67	783.73	0	718.21	0
1.0662e+13	0	0	0	0	0	0	0	806.28	690.05	0	707.9	0	790.97	0	0	0	0	755.75	0	0	0	737.65	780.76	0	0	0	736.29	757.85	0	0	0	0	0	717.89	0	729.49	0	805.43	712.83	0	0	0	0	0	742.01	783.2	0	717.69	0
1.0708e+13	0	0	0	0	0	0	0	800.8	0	0	707.35	0	790.79	0	0	0	0	755.31	0	0	0	736.92	780.46	0	0	0	735.57	754.67	0	0	0	0	0	717.25	0	728.95	0	798.19	711.98	0	0	0	0	0	741.34	782.92	0	717.17	0
1.0754e+13	0	0	0	0	0	0	0	808.3	693.03	0	710.95	0	792.53	0	0	0	0	757.94	0	0	0	739.29	782.83	0	0	0	738.6	757.1	0	0	0	0	0	720.48	0	731.95	0	814.54	715.36	0	0	0	0	0	744.15	785.26	0	720.47	0
1.0799e+13	0	0	0	0	0	0	0	809.42	692.2	0	710.41	0	792.02	0	0	0	0	757.5	0	0	0	738.68	782.08	0	0	0	737.71	759.63	0	0	0	0	0	719.85	0	731.4	0	809.99	714.52	0	0	0	0	0	743.51	784.53	0	719.96	0
1.0845e+13	0	0	0	0	0	0	0	804.3	691.4	0	709.87	0	792.06	0	0	0	0	757.07	0	0	0	738.26	781.74	0	0	0	736.94	757.03	0	0	0	0	0	719.22	0	730.86	0	802.31	713.69	0	0	0	0	0	742.84	784.2	0	719.44	0
1.089e+13	691.57	0	0	0	0	0	0	800.9	695.37	0	713.36	0	794.22	0	0	691.74	0	759.66	0	0	0	740.96	784.28	0	0	0	739.99	755.46	691.41	0	0	0	0	722.37	0	733.79	0	804.12	716.99	0	0	0	0	0	745.59	786.73	0	722.65	0
1.0936e+13	690.57	0	0	0	0	0	0	811.52	694.54	0	712.82	0	793.15	0	0	691.13	0	759.21	0	0	0	739.67	783.47	0	0	0	739.13	760.45	690.83	0	0	0	0	721.74	0	733.25	0	814.25	716.16	0	0	0	0	0	744.96	785.93	0	722.14	0
1.0981e+13	0	0	0	0	0	0	0	807.74	693.58	0	712.28	0	793.16	0	0	690.54	0	758.78	0	0	0	739.44	782.97	0	0	0	738.28	759.26	690.25	0	0	0	0	721.11	0	732.71	0	806.64	715.33	0	0	0	0	0	744.3	785.44	0	721.62	0
1.1027e+13	0	0	0	0	0	0	0	802.27	692.74	0	711.74	0	792.93	0	0	0	0	758.34	0	0	0	738.65	782.66	0	0	0	737.58	755.96	0	0	0	0	0	720.49	0	732.17	0	799.5	714.5	0	0	0	0	0	743.64	785.15	0	721.11	0
1.1073e+13	692.43	0	0	0	0	0	0	810.83	696.6	0	715.14	0	794.57	0	0	694.07	0	760.88	0	0	0	740.89	784.93	0	0	0	740.52	759.29	693.83	0	0	0	0	723.57	0	735.04	0	816.48	717.76	0	0	0	0	0	746.37	787.4	0	724.24	0
1.1118e+13	691.46	0	0	0	0	0	0	810.88	695.82	0	714.6	0	794.15	0	0	693.47	0	760.44	0	0	0	740.43	784.21	0	0	0	739.63	761.13	693.25	0	0	0	0	722.95	0	734.5	0	811.12	716.94	0	0	0	0	0	745.73	786.69	0	723.73	0
1.1164e+13	690.47	0	0	0	0	0	0	805.71	695.05	0	714.07	0	794.16	0	0	692.88	0	760	0	0	0	739.98	783.88	0	0	0	738.88	758.32	692.68	0	0	0	0	722.32	0	733.96	0	803.53	716.11	0	0	0	0	0	745.06	786.38	0	723.22	0
1.1209e+13	694.26	0	0	0	0	0	0	804.27	698.7	0	717.36	0	796.2	0	0	696.93	0	762.5	0	0	0	742.49	786.34	0	0	0	741.86	756.98	696.76	0	0	0	0	725.34	0	736.77	0	809.26	719.3	0	0	0	0	0	747.74	788.82	0	726.28	0
1.1255e+13	693.27	0	0	0	0	0	0	813.15	697.85	0	716.84	0	795.19	0	0	696.31	0	762.06	0	0	0	741.34	785.53	0	0	0	740.99	762.16	696.15	0	0	0	0	724.72	0	736.23	0	815.39	718.5	0	0	0	0	0	747.12	788.02	0	725.77	0
1.13e+13	692.3	0	0	0	0	0	0	809.1	697.03	0	716.31	0	795.22	0	0	695.71	0	761.61	0	0	0	741.13	785.05	0	0	0	740.17	760.57	695.57	0	0	0	0	724.1	0	735.7	0	807.77	717.68	0	0	0	0	0	746.45	787.55	0	725.26	0
1.1346e+13	691.34	0	0	0	0	0	0	803.64	696.24	0	715.78	0	794.94	0	0	695.13	0	761.17	0	0	0	740.27	784.74	0	0	0	739.48	757.16	695	0	0	0	0	723.49	0	735.16	0	800.73	716.86	0	0	0	0	0	745.8	787.25	0	724.75	0
1.1391e+13	695.09	0	0	0	0	0	0	813.06	699.9	0	718.98	0	796.5	0	0	699.03	0	763.63	0	0	0	742.41	786.92	0	0	0	742.34	761.36	698.94	0	0	0	0	726.44	0	737.92	0	818.11	720.01	0	0	0	0	0	748.46	789.42	0	727.73	0
1.1437e+13	694.08	0	0	0	0	0	0	812.24	699.11	0	718.46	0	796.17	0	0	698.43	0	763.19	0	0	0	742.09	786.23	0	0	0	741.45	762.51	698.35	0	0	0	0	725.82	0	737.38	0	812.16	719.2	0	0	0	0	0	747.81	788.74	0	727.23	0
1.1483e+13	693.11	0	0	0	0	0	0	807.02	698.27	0	717.94	0	796.14	0	0	697.84	0	762.75	0	0	0	741.58	785.91	0	0	0	740.73	759.51	697.77	0	0	0	0	725.21	0	736.85	0	804.68	718.39	0	0	0	0	0	747.15	788.43	0	726.72	0
1.1528e+13	696.87	0	0	0	0	0	0	807.61	701.78	0	721.06	0	798.06	0	0	701.61	0	765.17	0	0	0	743.9	788.29	0	0	0	743.63	758.69	701.58	0	0	0	0	728.1	0	739.55	0	813.52	721.48	0	0	0	0	0	749.77	790.79	0	729.63	0
1.1574e+13	695.88	0	0	0	0	0	0	814.63	701	0	720.54	0	797.14	0	0	701.03	0	764.72	0	0	0	742.92	787.47	0	0	0	742.75	763.72	701.02	0	0	0	0	727.49	0	739.02	0	816.42	720.68	0	0	0	0	0	749.14	789.99	0	729.13	0
1.1619e+13	694.9	0	0	0	0	0	0	810.37	700.23	0	720.02	0	797.18	0	0	700.45	0	764.28	0	0	0	742.71	787.03	0	0	0	741.95	761.77	700.44	0	0	0	0	726.88	0	738.48	0	808.83	719.88	0	0	0	0	0	748.48	789.56	0	728.62	0
1.1665e+13	693.89	0	0	0	0	0	0	804.93	699.47	0	719.5	0	796.85	0	0	699.87	0	763.83	0	0	0	741.79	786.7	0	0	0	741.27	758.27	699.88	0	0	0	0	726.27	0	737.95	0	801.89	719.07	0	0	0	0	0	747.83	789.24	0	728.12	0
1.171e+13	697.59	0	0	0	0	0	0	815.05	702.88	0	722.54	0	798.34	0	0	703.51	0	766.22	0	691.68	0	743.86	788.8	0	0	0	744.04	763.28	703.55	0	0	0	0	729.11	0	740.61	0	819.49	722.12	0	0	0	0	0	750.43	791.32	0	730.97	0
1.1756e+13	696.64	0	0	0	0	0	0	813.5	702.09	0	722.02	0	798.09	0	0	702.94	0	765.77	0	691.05	0	743.65	788.14	0	0	0	743.16	763.78	703	0	0	0	0	728.5	0	740.07	0	813.13	721.32	0	0	0	0	0	749.78	790.68	0	730.47	0
1.1802e+13	695.65	0	0	0	0	0	0	808.26	701.31	0	721.51	0	798.02	0	0	702.37	0	765.33	0	690.42	0	743.08	787.83	0	0	0	742.46	760.61	702.44	0	0	0	0	727.9	0	739.54	0	805.75	720.52	0	0	0	0	0	749.12	790.38	0	729.96	0
1.1847e+13	699.22	0	0	0	0	0	0	810.72	704.67	0	724.47	0	799.82	0	0	705.89	0	767.68	0	694.35	0	745.23	790.13	0	0	0	745.3	760.55	705.98	0	0	0	0	730.68	0	742.15	0	816.96	723.51	0	0	0	0	0	751.68	792.65	0	732.75	0
1.1893e+13	698.27	0	0	0	0	0	0	815.99	703.92	0	723.96	0	798.99	0	0	705.33	0	767.23	0	693.71	0	744.42	789.31	0	0	0	744.4	765.15	705.44	0	0	0	0	730.07	0	741.62	0	817.36	722.73	0	0	0	0	0	751.05	791.86	0	732.25	0
1.1938e+13	697.33	0	0	0	0	0	0	811.56	703.15	0	723.45	0	799.03	0	0	704.77	0	766.79	0	693.1	0	744.2	788.9	0	0	0	743.63	762.89	704.89	0	0	0	0	729.47	0	741.09	0	809.81	721.93	0	0	0	0	0	750.39	791.45	0	731.75	0
1.1984e+13	700.82	0	0	0	0	0	0	805.55	706.41	0	726.34	0	801.28	0	0	708.17	0	769.11	0	696.91	0	746.82	791.35	0	0	0	746.48	760.9	708.31	0	0	0	0	732.2	0	743.65	0	801.31	724.87	0	0	0	0	0	752.9	793.88	0	734.48	0
1.2029e+13	699.86	0	0	0	0	0	0	816.82	705.65	0	725.83	0	800.09	0	0	707.62	0	768.66	0	696.29	0	745.25	790.58	0	0	0	745.65	765.05	707.77	0	0	0	0	731.6	0	743.12	0	820.69	724.09	0	0	0	0	0	752.29	793.13	0	733.98	0
1.2075e+13	698.93	0	0	0	0	0	0	814.67	704.89	0	725.32	0	799.9	0	0	707.06	0	768.21	0	695.68	0	745.12	789.95	0	0	0	744.78	764.95	707.24	0	0	0	0	731	0	742.59	0	814.03	723.31	0	0	0	0	0	751.63	792.52	0	733.48	0
1.2121e+13	697.99	0	0	0	0	0	0	809.42	704.14	0	724.81	0	799.8	0	0	706.51	0	767.76	0	695.06	0	744.49	789.64	0	0	0	744.1	761.64	706.7	0	0	0	0	730.4	0	742.06	0	806.76	722.51	0	0	0	0	0	750.98	792.22	0	732.98	0
1.2166e+13	701.42	0	0	0	0	0	0	813.55	707.34	0	727.64	0	801.49	0	0	709.82	0	770.05	0	698.75	0	746.49	791.86	0	0	0	746.87	762.49	710.02	0	0	0	0	733.08	0	744.58	0	819.72	725.42	0	0	0	0	0	753.49	794.42	0	735.65	0
1.2212e+13	700.5	0	0	0	0	0	0	817.25	706.59	0	727.13	0	800.76	0	0	709.27	0	769.6	0	698.14	0	745.86	791.06	0	0	0	745.96	766.46	709.49	0	0	0	0	732.49	0	744.05	0	818.22	724.64	0	0	0	0	0	752.85	793.63	0	735.16	0
1.2257e+13	699.55	0	0	0	0	0	0	812.67	705.84	0	726.63	0	800.78	0	0	708.72	0	769.14	0	697.53	0	745.61	790.67	0	0	0	745.21	763.92	708.95	0	0	0	0	731.89	0	743.53	0	810.74	723.86	0	0	0	0	0	752.19	793.25	0	734.66	0
1.2303e+13	702.93	0	0	0	0	0	0	806.92	708.97	0	729.39	0	802.93	0	0	711.93	0	771.41	0	701.1	0	748.05	793.06	0	0	0	748.02	761.75	712.18	0	0	0	0	734.53	0	746.01	0	804.66	726.71	0	0	0	0	0	754.65	795.61	0	737.28	0
1.2348e+13	702.01	0	0	0	0	0	0	818.41	708.23	0	728.89	0	801.76	0	0	711.39	0	770.95	0	700.5	0	746.6	792.27	0	0	0	747.16	766.68	711.65	0	0	0	0	733.93	0	745.48	0	821.73	725.94	0	0	0	0	0	754.04	794.84	0	736.79	0
1.2394e+13	701.09	0	0	0	0	0	0	815.77	707.49	0	728.38	0	801.63	0	0	710.85	0	770.5	0	699.91	0	746.53	791.68	0	0	0	746.32	766.03	711.12	0	0	0	0	733.34	0	744.95	0	814.87	725.17	0	0	0	0	0	753.38	794.27	0	736.29	0
1.2439e+13	700.17	0	0	0	0	0	0	810.52	706.75	0	727.88	0	801.48	0	0	710.3	0	770.05	0	699.3	0	745.82	791.37	0	0	0	745.65	762.6	710.6	0	0	0	0	732.75	0	744.42	0	807.71	724.38	0	0	0	0	0	752.73	793.97	0	735.8	0
1.2485e+13	703.48	0	0	0	0	0	0	816.07	709.82	0	730.58	0	803.07	0	0	713.43	0	772.28	0	702.76	0	747.69	793.51	0	0	0	748.35	764.46	713.73	0	0	0	0	735.34	0	746.87	0	821.93	727.21	0	0	0	0	0	755.19	796.09	0	738.37	0
1.2531e+13	702.58	0	0	0	0	0	0	818.4	709.08	0	730.08	0	802.44	0	0	712.89	0	771.82	0	702.17	0	747.25	792.73	0	0	0	747.44	767.67	713.21	0	0	0	0	734.75	0	746.34	0	819.02	726.44	0	0	0	0	0	754.55	795.33	0	737.87	0
1.2576e+13	701.66	0	0	0	0	0	0	813.72	708.35	0	729.58	0	802.45	0	0	712.36	0	771.37	0	701.59	0	746.95	792.35	0	0	0	746.72	764.89	712.69	0	0	0	0	734.16	0	745.81	0	811.61	725.66	0	0	0	0	0	753.89	794.96	0	737.38	0
1.2622e+13	704.91	0	0	0	0	0	0	808.95	711.36	0	732.23	0	804.48	0	0	715.39	0	773.58	0	704.93	0	749.22	794.68	0	0	0	749.47	762.64	715.74	0	0	0	0	736.71	0	748.22	0	809.53	728.44	0	0	0	0	0	756.31	797.26	0	739.9	0
1.2667e+13	704.01	0	0	0	0	0	0	819.84	710.63	0	731.73	0	803.36	0	0	714.86	0	773.12	0	704.35	0	747.9	793.87	0	0	0	748.6	768.18	715.22	0	0	0	0	736.12	0	747.69	0	822.64	727.68	0	0	0	0	0	755.69	796.47	0	739.41	0
1.2713e+13	703.11	0	0	0	0	0	0	816.79	709.9	0	731.23	0	803.27	0	0	714.33	0	772.66	0	703.77	0	747.87	793.32	0	0	0	747.77	767.04	714.71	0	0	0	0	735.53	0	747.17	0	815.66	726.92	0	0	0	0	0	755.03	795.93	0	738.91	0
1.2758e+13	702.22	0	0	0	0	0	0	811.54	709.17	0	730.73	0	803.07	0	0	713.8	0	772.21	0	703.19	0	747.09	793	0	0	0	747.12	763.5	714.19	0	0	0	0	734.94	0	746.64	0	808.6	726.14	0	0	0	0	0	754.39	795.62	0	738.42	0
1.2804e+13	705.41	0	0	0	0	0	0	818.27	712.12	0	733.33	0	804.58	0	0	716.76	0	774.39	0	706.44	0	748.86	795.07	0	0	0	749.75	766.37	717.16	0	0	0	0	737.45	0	749.01	0	823.69	728.9	0	0	0	0	0	756.8	797.68	0	740.9	0
1.285e+13	704.52	0	0	0	0	0	0	819.44	711.4	0	732.83	0	804.03	0	0	716.24	0	773.93	0	705.87	0	748.58	794.31	0	0	0	748.84	768.8	716.65	0	0	0	0	736.87	0	748.49	0	819.71	728.14	0	0	0	0	0	756.16	796.93	0	740.41	0
1.2895e+13	703.63	0	0	0	0	0	0	814.67	710.68	0	732.34	0	804.02	0	0	715.71	0	773.47	0	705.3	0	748.22	793.95	0	0	0	748.15	765.8	716.14	0	0	0	0	736.28	0	747.96	0	812.39	727.37	0	0	0	0	0	755.5	796.58	0	739.92	0
1.2941e+13	706.78	0	0	0	0	0	0	811.48	713.58	0	734.88	0	805.94	0	0	718.6	0	775.63	0	708.45	0	750.33	796.21	0	0	0	750.85	763.72	719.03	0	0	0	0	738.75	0	750.3	0	814.37	730.08	690.33	0	0	0	0	757.87	798.81	0	742.35	0
1.2986e+13	705.9	0	0	0	0	0	0	821.08	712.86	0	734.39	0	804.88	0	0	718.08	0	775.17	0	707.89	0	749.18	795.39	0	0	0	749.96	769.56	718.52	0	0	0	0	738.17	0	749.78	0	823.38	729.33	0	0	0	0	0	757.26	798.01	0	741.86	0
1.3032e+13	705.02	0	0	0	0	0	0	817.7	712.15	0	733.89	0	804.81	0	0	717.56	0	774.71	0	707.33	0	749.16	794.86	0	0	0	749.16	767.99	718.02	0	0	0	0	737.59	0	749.25	0	816.33	728.57	0	0	0	0	0	756.6	797.5	0	741.37	0
1.3077e+13	704.14	0	0	0	0	0	0	812.46	711.44	0	733.4	0	804.56	0	0	717.04	0	774.25	0	706.76	0	748.3	794.54	0	0	0	748.52	764.36	717.51	0	0	0	0	737	0	748.73	0	809.38	727.8	0	0	0	0	0	755.95	797.18	0	740.88	0
1.3123e+13	707.25	0	0	0	0	0	0	820.19	714.28	0	735.89	0	805.99	0	0	719.85	0	776.38	0	709.83	0	750.01	796.54	0	0	0	751.08	768.19	720.33	0	0	0	0	739.44	0	751.03	0	825.11	730.5	692.41	0	0	0	0	758.32	799.16	0	743.28	0
1.3169e+13	706.38	0	0	0	0	0	0	820.38	713.57	0	735.4	0	805.53	0	0	719.34	0	775.92	0	709.28	0	749.88	795.8	0	0	0	750.19	769.84	719.83	0	0	0	0	738.86	0	750.51	0	820.34	729.75	691.79	0	0	0	0	757.68	798.44	0	742.79	0
1.3214e+13	705.5	0	0	0	0	0	0	815.55	712.87	0	734.91	0	805.48	0	0	718.82	0	775.46	0	708.72	0	749.44	795.45	0	0	0	749.51	766.66	719.33	0	0	0	0	738.28	0	749.98	0	813.1	728.98	691.21	0	0	0	0	757.02	798.1	0	742.3	0
1.326e+13	708.57	0	0	0	0	0	0	814.19	715.66	0	737.36	0	807.3	0	0	721.57	0	777.56	0	711.7	0	751.38	797.64	0	0	0	752.16	765.04	722.08	0	0	0	0	740.68	0	752.26	0	818.57	731.64	694.96	0	0	0	0	759.36	800.27	0	744.65	0
1.3305e+13	707.7	0	0	0	0	0	0	822.21	714.96	0	736.87	0	806.31	0	0	721.06	0	777.1	0	711.15	0	750.43	796.82	0	0	0	751.25	770.83	721.58	0	0	0	0	740.1	0	751.74	0	824.07	730.89	694.41	0	0	0	0	758.74	799.46	0	744.16	0
1.3351e+13	706.83	0	0	0	0	0	0	818.55	714.26	0	736.37	0	806.26	0	0	720.54	0	776.64	0	710.6	0	750.39	796.32	0	0	0	750.48	768.87	721.08	0	0	0	0	739.52	0	751.21	0	816.98	730.14	693.8	0	0	0	0	758.07	798.98	0	743.67	0
1.3396e+13	705.97	0	0	0	0	0	0	813.33	713.56	0	735.88	0	805.97	0	0	720.03	0	776.17	0	710.05	0	749.45	795.99	0	0	0	749.86	765.15	720.59	0	0	0	0	738.94	0	750.69	0	810.13	729.38	693.23	0	0	0	0	757.44	798.65	0	743.19	0
1.3442e+13	708.99	0	0	0	0	0	0	821.88	716.3	0	738.29	0	807.33	0	0	722.72	0	778.25	0	712.96	0	751.13	797.92	0	0	0	752.35	769.89	723.28	0	0	0	0	741.31	0	752.94	0	826.28	732.02	696.85	0	0	0	0	759.77	800.56	0	745.5	0
1.3488e+13	708.13	0	0	0	0	0	0	821.26	715.61	0	737.8	0	806.95	0	0	722.21	0	777.79	0	712.42	0	751.1	797.22	0	0	0	751.47	770.79	722.78	0	0	0	0	740.73	0	752.41	0	820.93	731.27	696.31	0	0	0	0	759.12	799.87	0	745.02	0
1.3533e+13	707.27	0	0	0	0	0	0	816.38	714.91	0	737.31	0	806.88	0	0	721.7	0	777.33	0	711.87	0	750.59	796.87	0	0	0	750.81	767.45	722.29	0	0	0	0	740.15	0	751.89	0	813.78	730.51	695.73	0	0	0	0	758.46	799.54	0	744.53	0
1.3579e+13	710.25	0	0	0	0	0	0	816.87	717.61	0	739.68	0	808.59	0	0	724.33	0	779.39	0	714.71	0	752.38	799	0	0	0	753.41	766.57	724.92	0	0	0	0	742.49	0	754.11	0	822.04	733.11	699.21	0	0	0	0	760.76	801.64	0	746.81	0
1.3624e+13	709.39	0	0	0	0	0	0	823.24	716.92	0	739.19	0	807.68	0	0	723.83	0	778.92	0	714.17	0	751.63	798.18	0	0	0	752.49	771.97	724.43	0	0	0	0	741.91	0	753.58	0	824.68	732.38	698.67	0	0	0	0	760.14	800.84	0	746.32	0
1.367e+13	708.54	0	0	0	0	0	0	819.36	716.23	0	738.7	0	807.64	0	0	723.32	0	778.46	0	713.63	0	751.55	797.71	0	0	0	751.75	769.68	723.93	0	0	0	0	741.34	0	753.06	0	817.59	731.63	698.12	0	0	0	0	759.48	800.39	0	745.84	0
1.3715e+13	707.68	0	0	0	0	0	0	814.15	715.55	0	738.21	0	807.3	0	0	722.82	0	777.99	0	713.09	0	750.53	797.37	0	0	0	751.13	765.89	723.44	0	0	0	0	740.77	0	752.54	0	810.84	730.88	697.56	0	0	0	0	758.85	800.05	0	745.35	0
1.3761e+13	710.63	0	0	0	0	0	0	823.38	718.21	0	740.54	0	808.62	0	0	725.39	0	780.03	0	715.86	0	752.21	799.23	0	0	0	753.55	771.44	726.02	0	0	0	0	743.07	0	754.73	0	827.26	733.46	700.93	0	0	0	0	761.14	801.9	691.69	747.6	0
1.3806e+13	709.78	0	0	0	0	0	0	822.08	717.52	0	740.05	0	808.31	0	0	724.89	0	779.56	0	715.33	0	752.27	798.56	0	0	0	752.69	771.67	725.53	0	0	0	0	742.5	0	754.2	0	821.48	732.72	700.39	0	0	0	0	760.48	801.24	691.12	747.11	0
1.3852e+13	708.93	0	0	0	0	0	0	817.16	716.84	0	739.56	0	808.2	0	0	724.39	0	779.1	0	714.8	0	751.67	798.23	0	0	0	752.05	768.19	725.04	0	0	0	0	741.92	0	753.68	0	814.42	731.97	699.85	0	0	0	0	759.83	800.91	690.58	746.62	0
1.3898e+13	711.83	0	0	0	0	0	0	819.36	719.46	0	741.86	0	809.82	0	0	726.9	0	781.11	0	717.5	0	753.32	800.29	0	0	0	754.59	768.25	727.56	0	0	0	0	744.2	0	755.85	0	824.82	734.52	703.1	0	0	0	0	762.1	802.95	694.32	748.84	0
1.3943e+13	710.99	0	0	0	0	0	0	824.18	718.77	0	741.37	0	808.99	0	0	726.41	0	780.64	0	716.97	0	752.77	799.48	0	0	0	753.67	773.01	727.07	0	0	0	0	743.63	0	755.33	0	825.24	733.79	702.57	0	0	0	0	761.47	802.16	693.75	748.35	0
1.3989e+13	710.15	0	0	0	0	0	0	820.11	718.09	0	740.88	0	808.95	0	0	725.91	0	780.18	0	716.44	0	752.64	799.04	0	0	0	752.95	770.43	726.59	0	0	0	0	743.06	0	754.8	0	818.16	733.04	702.05	0	0	0	0	760.81	801.73	693.21	747.87	0
1.4034e+13	713.01	0	0	0	0	0	0	814.25	720.67	0	743.14	0	811	0	0	728.38	0	782.18	0	719.08	0	754.8	801.25	0	0	0	755.56	767.86	729.06	0	0	0	0	745.31	0	756.95	0	810.06	735.55	705.19	0	0	0	0	763.04	803.91	696.82	750.05	0
1.408e+13	712.17	0	0	0	0	0	0	824.72	720	0	742.65	0	809.85	0	0	727.88	0	781.71	0	718.56	0	753.26	800.49	0	0	0	754.69	772.85	728.57	0	0	0	0	744.74	0	756.42	0	828.09	734.83	704.67	0	0	0	0	762.44	803.17	696.29	749.57	0
1.4125e+13	711.34	0	0	0	0	0	0	822.85	719.32	0	742.16	0	809.6	0	0	727.38	0	781.24	0	718.03	0	753.37	799.85	0	0	0	753.85	772.47	728.09	0	0	0	0	744.16	0	755.9	0	821.99	734.09	704.15	0	0	0	0	761.78	802.55	695.76	749.08	0
1.4171e+13	710.5	0	0	0	0	0	0	817.9	718.65	0	741.68	0	809.46	0	0	726.89	0	780.77	0	717.51	0	752.69	799.52	0	0	0	753.23	768.87	727.6	0	0	0	0	743.59	0	755.38	0	815.02	733.34	703.62	0	0	0	0	761.14	802.22	695.22	748.6	0
1.4217e+13	713.33	0	0	0	0	0	0	821.61	721.19	0	743.9	0	810.99	0	0	729.31	0	782.75	0	720.1	0	754.22	801.52	0	0	0	755.71	769.99	730.03	0	0	0	0	745.82	0	757.5	0	827.03	735.84	706.68	0	0	0	0	763.37	804.2	698.7	750.75	0
1.4262e+13	712.5	0	0	0	0	0	0	825.04	720.52	0	743.41	0	810.24	0	0	728.81	0	782.28	0	719.58	0	753.87	800.72	0	0	0	754.79	773.96	729.54	0	0	0	0	745.25	0	756.97	0	825.74	735.12	706.17	0	0	0	0	762.74	803.42	698.18	750.27	0
1.4308e+13	711.66	0	0	0	0	0	0	820.82	719.85	0	742.93	0	810.2	0	0	728.32	0	781.81	0	719.06	0	753.67	800.3	0	0	0	754.1	771.12	729.06	0	0	0	0	744.68	0	756.45	0	818.69	734.37	705.65	0	0	0	0	762.08	803.01	697.65	749.78	0
1.4353e+13	714.46	0	0	0	0	0	0	815.33	722.36	0	745.12	0	812.16	0	0	730.7	0	783.77	0	721.59	0	755.67	802.47	0	0	0	756.67	768.43	731.44	0	0	0	0	746.88	0	758.55	0	813.36	736.84	708.61	0	0	0	0	764.28	805.14	701	751.91	0
1.4399e+13	713.63	0	0	0	0	0	0	825.9	721.69	0	744.63	0	811.04	0	0	730.21	0	783.3	0	721.07	0	754.29	801.69	0	0	0	755.78	774.13	730.96	0	0	0	0	746.31	0	758.02	0	828.78	736.12	708.11	0	0	0	0	763.68	804.39	700.49	751.42	0
1.4444e+13	712.8	0	0	0	0	0	0	823.56	721.02	0	744.15	0	810.84	0	0	729.71	0	782.83	0	720.55	0	754.42	801.08	0	0	0	754.96	773.21	730.48	0	0	0	0	745.74	0	757.5	0	822.47	735.39	707.6	0	0	0	0	763.02	803.79	699.98	750.94	0
1.449e+13	711.98	0	0	0	0	0	0	818.59	720.35	0	743.67	0	810.66	0	0	729.22	0	782.36	0	720.04	0	753.66	800.75	0	0	0	754.35	769.51	730	0	0	0	0	745.17	0	756.98	0	815.59	734.65	707.09	0	0	0	0	762.38	803.46	699.47	750.45	0
1.4536e+13	714.74	0	0	0	0	0	0	823.62	722.83	0	745.82	0	812.11	0	0	731.56	0	784.3	0	722.52	0	755.1	802.69	0	0	0	756.78	771.72	732.33	0	0	0	0	747.35	0	759.06	0	828.8	737.11	709.97	0	0	0	0	764.59	805.39	702.71	752.55	0
1.4581e+13	713.92	0	0	0	0	0	0	825.82	722.16	0	745.34	0	811.45	0	0	731.07	0	783.83	0	722	0	754.93	801.91	0	0	0	755.86	774.83	731.85	0	0	0	0	746.78	0	758.53	0	826.2	736.38	709.47	0	0	0	0	763.95	804.63	702.21	752.07	0
1.4627e+13	713.1	0	0	0	0	0	0	821.49	721.5	0	744.86	0	811.4	0	0	730.58	0	783.36	0	721.49	0	754.65	801.51	0	0	0	755.19	771.77	731.38	0	0	0	0	746.22	0	758.01	0	819.2	735.64	708.97	0	0	0	0	763.29	804.23	701.71	751.58	0
1.4672e+13	715.83	0	0	0	0	0	0	817.05	723.94	0	746.99	0	813.26	0	0	732.87	0	785.29	0	723.92	0	756.49	803.63	0	0	0	757.72	769.12	733.67	0	0	0	0	748.37	0	760.07	0	817.68	738.07	711.77	0	0	0	0	765.47	806.32	704.83	753.66	0
1.4718e+13	715.01	0	0	0	0	0	0	826.96	723.28	0	746.5	0	812.18	0	0	732.38	0	784.81	0	723.41	0	755.3	802.83	0	0	0	756.81	775.3	733.19	0	0	0	0	747.8	0	759.54	0	829.38	737.36	711.28	0	0	0	0	764.86	805.55	704.34	753.18	0
1.4763e+13	714.2	0	0	0	0	0	0	824.22	722.62	0	746.02	0	812.02	0	0	731.9	0	784.34	0	722.9	0	755.43	802.26	0	0	0	756.02	773.9	732.72	0	0	0	0	747.23	0	759.02	0	822.91	736.62	710.78	0	0	0	0	764.2	804.99	703.85	752.69	0
1.4809e+13	713.38	0	0	0	0	0	0	819.25	721.96	0	745.54	0	811.8	0	0	731.41	0	783.87	0	722.4	0	754.57	801.92	0	0	0	755.43	770.11	732.24	0	0	0	0	746.67	0	758.5	0	816.12	735.89	710.29	0	0	0	0	763.56	804.65	703.35	752.21	0
1.4854e+13	716.08	0	0	0	0	0	0	825.4	724.37	0	747.64	0	813.18	0	0	733.67	0	785.78	0	724.78	0	755.96	803.81	0	0	0	757.79	773.37	734.49	0	0	0	0	748.8	0	760.54	0	830.21	738.31	713.02	0	0	0	0	765.74	806.52	706.39	754.26	0
1.49e+13	715.27	0	0	0	0	0	0	826.55	723.71	0	747.16	0	812.6	0	0	733.18	0	785.31	0	724.27	0	755.95	803.05	0	0	0	756.88	775.62	734.02	0	0	0	0	748.23	0	760.01	0	826.61	737.59	712.53	0	0	0	0	765.1	805.78	705.9	753.77	0
1.4946e+13	714.46	0	0	0	0	0	0	822.11	723.06	0	746.67	0	812.54	0	0	732.7	0	784.83	0	723.77	0	755.58	802.67	0	0	0	756.24	772.37	733.55	0	0	0	0	747.67	0	759.49	0	819.66	736.85	712.04	0	0	0	0	764.44	805.4	705.42	753.29	0
1.4991e+13	717.13	0	0	0	0	0	0	819.19	725.44	0	748.75	0	814.31	0	0	734.91	0	786.73	0	726.11	0	757.27	804.73	0	0	0	758.72	770.05	735.76	0	0	0	0	749.78	0	761.51	0	821.85	739.24	714.7	0	0	0	0	766.6	807.44	708.36	755.32	0
1.5037e+13	716.32	0	0	0	0	0	0	827.91	724.79	0	748.26	0	813.28	0	0	734.43	0	786.25	0	725.6	0	756.28	803.93	0	0	0	757.8	776.35	735.29	0	0	0	0	749.21	0	760.98	0	829.89	738.53	714.22	0	0	0	0	765.98	806.66	707.88	754.83	0
1.5082e+13	715.51	0	0	0	0	0	0	824.84	724.13	0	747.78	0	813.15	0	0	733.95	0	785.78	0	725.1	0	756.38	803.39	0	0	0	757.04	774.53	734.82	0	0	0	0	748.65	0	760.46	0	823.32	737.8	713.73	0	0	0	0	765.32	806.13	707.4	754.35	0
1.5128e+13	714.7	0	0	0	0	0	0	819.86	723.48	0	747.3	0	812.89	0	0	733.47	0	785.31	0	724.6	0	755.44	803.04	0	0	0	756.45	770.66	734.34	0	0	0	0	748.09	0	759.94	0	816.62	737.07	713.25	0	0	0	0	764.69	805.79	706.92	753.86	0
1.5173e+13	717.35	0	0	0	0	0	0	826.96	725.83	0	749.35	0	814.21	0	0	735.65	0	787.19	0	726.9	0	756.81	804.87	0	0	0	758.76	774.9	736.52	0	0	0	0	750.18	0	761.94	0	831.34	739.45	715.85	0	0	0	0	766.84	807.6	709.78	755.87	0
1.5219e+13	716.55	0	0	0	0	0	0	827.22	725.18	0	748.87	0	813.71	0	0	735.17	0	786.71	0	726.4	0	756.92	804.14	0	0	0	757.86	776.34	736.05	0	0	0	0	749.61	0	761.42	0	826.99	738.73	715.37	0	0	0	0	766.2	806.89	709.31	755.38	0
1.5265e+13	715.74	0	0	0	0	0	0	822.7	724.53	0	748.39	0	813.62	0	0	734.68	0	786.24	0	725.9	0	756.46	803.77	0	0	0	757.24	772.93	735.58	0	0	0	0	749.05	0	760.9	0	820.1	737.99	714.89	0	0	0	0	765.54	806.52	708.83	754.9	0
1.531e+13	718.36	0	0	0	0	0	0	821.48	726.86	0	750.41	0	815.31	0	0	736.83	0	788.1	0	728.16	0	758	805.78	0	0	0	759.68	771.25	737.72	0	0	0	0	751.12	0	762.88	0	825.43	740.35	717.42	0	0	0	0	767.67	808.51	711.61	756.88	0
1.5356e+13	717.56	0	0	0	0	0	0	828.76	726.21	0	749.93	0	814.34	0	0	736.35	0	787.63	0	727.66	0	757.24	804.98	0	0	0	758.74	777.3	737.26	0	0	0	0	750.56	0	762.35	0	830.34	739.64	716.95	0	0	0	0	767.06	807.73	711.14	756.4	0
1.5401e+13	716.76	0	0	0	0	0	0	825.41	725.56	0	749.45	0	814.23	0	0	735.87	0	787.15	0	727.16	0	757.28	804.47	0	0	0	758.01	775.11	736.79	0	0	0	0	749.99	0	761.83	0	823.7	738.91	716.47	0	0	0	0	766.39	807.22	710.67	755.92	0
1.5447e+13	715.96	0	0	0	0	0	0	820.44	724.92	0	748.97	0	813.93	0	0	735.4	0	786.67	0	726.67	0	756.25	804.11	0	0	0	757.42	771.18	736.32	0	0	0	0	749.43	0	761.31	0	817.08	738.19	715.99	0	0	0	0	765.77	806.87	710.21	755.43	0
1.5492e+13	718.56	0	0	0	0	0	0	828.33	727.22	0	750.97	0	815.2	0	0	737.51	0	788.53	0	728.89	0	757.65	805.89	0	0	0	759.67	776.31	738.43	0	0	0	690.9	751.48	0	763.27	0	832.25	740.53	718.47	0	0	0	0	767.89	808.63	712.91	757.39	0
1.5538e+13	717.76	0	0	0	0	0	0	827.83	726.57	0	750.49	0	814.77	0	0	737.03	0	788.05	0	728.39	0	757.84	805.19	0	0	0	758.8	777	737.96	0	0	0	690.37	750.92	0	762.75	0	827.33	739.82	718	0	0	0	0	767.24	807.95	712.45	756.91	0
1.5584e+13	716.96	0	0	0	0	0	0	823.24	725.93	0	750.01	0	814.66	0	0	736.56	0	787.57	0	727.9	0	757.29	804.82	0	0	0	758.2	773.44	737.5	0	0	0	0	750.36	0	762.23	0	820.51	739.09	717.53	0	0	0	0	766.59	807.58	711.99	756.43	0
1.5629e+13	719.53	0	0	0	0	0	0	823.72	728.2	0	751.99	0	816.26	0	0	738.64	0	789.41	0	730.08	0	758.7	806.79	0	0	0	760.59	772.66	739.57	0	0	0	693.32	752.39	0	764.18	0	828.36	741.41	719.95	0	0	0	0	768.7	809.52	714.61	758.37	0
1.5675e+13	718.74	0	0	0	0	0	0	829.53	727.56	0	751.51	0	815.36	0	0	738.16	0	788.93	0	729.59	0	758.15	805.99	0	0	0	759.64	778.15	739.11	0	0	0	692.79	751.83	0	763.65	0	830.72	740.7	719.48	0	0	0	0	768.08	808.75	714.16	757.89	0
1.572e+13	717.95	0	0	0	0	0	0	825.95	726.92	0	751.03	0	815.26	0	0	737.69	0	788.45	0	729.1	0	758.14	805.5	0	0	0	758.94	775.64	738.64	0	0	0	692.26	751.27	0	763.13	0	824.05	739.97	719.02	0	0	0	0	767.41	808.27	713.7	757.4	0
1.5766e+13	720.5	0	0	0	0	0	0	820.32	729.17	0	752.98	0	817.25	0	0	739.74	0	790.29	0	731.25	0	760.13	807.59	0	0	0	761.42	772.83	740.69	690.1	0	0	695.65	753.29	0	765.07	0	815.61	742.27	721.38	0	0	0	0	769.49	810.32	716.26	759.33	0
1.5811e+13	719.71	0	0	0	0	0	0	829.54	728.53	0	752.5	0	816.15	0	0	739.27	0	789.8	0	730.76	0	758.48	806.86	0	0	0	760.55	777.58	740.23	0	0	0	695.13	752.73	0	764.54	0	832.98	741.57	720.92	0	0	0	0	768.89	809.62	715.81	758.84	0
1.5857e+13	718.92	0	0	0	0	0	0	828.39	727.89	0	752.02	0	815.79	0	0	738.79	0	789.32	0	730.27	0	758.72	806.19	0	0	0	759.7	777.59	739.76	0	0	0	694.61	752.17	0	764.02	0	827.63	740.85	720.46	0	0	0	0	768.24	808.96	715.36	758.36	0
1.5903e+13	718.13	0	0	0	0	0	0	823.76	727.25	0	751.55	0	815.65	0	0	738.32	0	788.84	0	729.78	0	758.08	805.83	0	0	0	759.11	773.92	739.3	0	0	0	694.09	751.61	0	763.5	0	820.88	740.13	719.99	0	0	0	0	767.59	808.6	714.91	757.88	0
1.5948e+13	720.65	0	0	0	0	0	0	825.81	729.48	0	753.48	0	817.16	0	0	740.34	0	790.66	0	731.89	0	759.37	807.75	0	0	0	761.45	774.19	741.32	690.98	0	0	697.35	753.61	0	765.42	0	830.7	742.42	722.31	0	0	0	0	769.68	810.5	717.4	759.78	0
1.5994e+13	719.87	0	0	0	0	0	0	830.22	728.84	0	753	0	816.34	0	0	739.87	0	790.18	0	731.41	0	759.04	806.95	0	0	0	760.51	778.91	740.86	690.34	0	0	696.84	753.04	0	764.89	0	831.05	741.72	721.85	0	0	0	0	769.05	809.72	716.96	759.3	0
1.6039e+13	719.08	0	0	0	0	0	0	826.45	728.21	0	752.52	0	816.25	0	0	739.4	0	789.7	0	730.92	0	758.94	806.49	0	0	0	759.83	776.13	740.39	0	0	0	696.33	752.49	0	764.37	0	824.37	740.99	721.39	0	0	0	0	768.39	809.27	716.51	758.81	0
1.6085e+13	721.58	0	0	0	0	0	0	820.81	730.41	0	754.43	0	818.15	0	0	741.4	0	791.5	0	733	0	760.77	808.54	0	0	0	762.28	773.18	742.39	692.43	0	0	699.49	754.47	0	766.27	0	816.85	743.25	723.66	0	0	0	0	770.45	811.28	718.95	760.7	0
1.613e+13	720.8	0	0	0	0	0	0	830.6	729.78	0	753.95	0	817.07	0	0	740.92	0	791.02	0	732.52	0	759.29	807.8	0	0	0	761.38	778.73	741.92	691.81	0	0	698.99	753.91	0	765.75	0	833.58	742.56	723.21	0	0	0	0	769.85	810.57	718.5	760.22	0
1.6176e+13	720.02	0	0	0	0	0	0	828.91	729.14	0	753.48	0	816.76	0	0	740.45	0	790.54	0	732.03	0	759.55	807.15	0	0	0	760.56	778.13	741.46	691.2	0	0	698.49	753.35	0	765.23	0	827.91	741.84	722.75	0	0	0	0	769.19	809.93	718.06	759.73	0
1.6221e+13	719.23	0	0	0	0	0	0	824.24	728.51	0	753	0	816.59	0	0	739.98	0	790.06	0	731.55	0	758.82	806.79	0	0	0	759.98	774.35	741	690.57	0	0	697.98	752.79	0	764.71	0	821.23	741.12	722.29	0	0	0	0	768.55	809.58	717.62	759.25	0
1.6267e+13	721.71	0	0	0	0	0	0	827.69	730.69	0	754.89	0	818.03	0	0	741.95	0	791.85	0	733.6	0	760.02	808.66	0	0	0	762.27	775.75	742.97	693.27	0	0	701.04	754.76	0	766.6	0	832.55	743.38	724.52	0	0	0	0	770.62	811.42	720	761.12	0
1.6313e+13	720.93	0	0	0	0	0	0	830.84	730.06	0	754.41	0	817.28	0	0	741.48	0	791.37	0	733.12	0	759.89	807.88	0	0	0	761.33	779.59	742.5	692.62	0	0	700.55	754.2	0	766.07	0	831.34	742.68	724.07	0	0	0	0	769.99	810.66	719.56	760.64	0
1.6358e+13	720.15	0	0	0	0	0	0	826.91	729.43	0	753.94	0	817.19	0	0	741.01	0	790.89	0	732.63	0	759.7	807.44	0	0	0	760.69	776.57	742.04	692.01	0	0	700.05	753.64	0	765.55	0	824.66	741.95	723.61	0	0	0	0	769.32	810.22	719.12	760.15	0
1.6404e+13	722.61	0	0	0	0	0	0	821.74	731.59	0	755.81	0	819.01	0	0	742.96	0	792.67	0	734.66	0	761.37	809.45	0	0	0	763.1	773.55	743.99	694.69	0	0	703	755.59	0	767.43	0	820.09	744.19	725.8	0	0	0	0	771.36	812.2	721.45	762.01	0
1.6449e+13	721.83	0	0	0	0	0	0	831.53	730.96	0	755.33	0	817.95	0	0	742.49	0	792.18	0	734.18	0	760.09	808.69	0	0	0	762.18	779.74	743.53	694.05	0	0	702.52	755.03	0	766.9	0	834.07	743.5	725.35	0	0	0	0	770.76	811.47	721.01	761.52	0
1.6495e+13	721.05	0	0	0	0	0	0	829.39	730.33	0	754.86	0	817.69	0	0	742.02	0	791.7	0	733.7	0	760.34	808.08	0	0	0	761.38	778.62	743.07	693.44	0	0	702.04	754.48	0	766.38	0	828.16	742.78	724.9	0	0	0	0	770.1	810.87	720.58	761.04	0
1.654e+13	720.27	0	0	0	0	0	0	824.68	729.7	0	754.38	0	817.49	0	0	741.55	0	791.22	0	733.22	0	759.51	807.72	0	0	0	760.81	774.74	742.61	692.8	0	0	701.55	753.92	0	765.86	0	821.56	742.06	724.44	0	0	0	0	769.46	810.51	720.14	760.56	0
1.6586e+13	722.71	0	0	0	0	0	0	829.36	731.84	0	756.23	0	818.86	0	0	743.48	0	792.99	0	735.21	0	760.66	809.53	0	0	0	763.05	777.26	744.52	695.44	0	0	704.42	755.86	0	767.72	0	834.01	744.3	726.59	0	0	0	0	771.51	812.31	722.42	762.39	0
1.6632e+13	721.94	0	0	0	0	0	0	831.4	731.21	0	755.76	0	818.19	0	0	743.01	0	792.5	0	734.73	0	760.69	808.76	0	0	0	762.12	780.2	744.06	694.83	0	0	703.94	755.3	0	767.2	0	831.59	743.59	726.14	0	0	0	0	770.87	811.56	721.99	761.91	0
1.6677e+13	721.16	0	0	0	0	0	0	827.34	730.59	0	755.28	0	818.09	0	0	742.54	0	792.02	0	734.25	0	760.41	808.34	0	0	0	761.5	776.97	743.61	694.21	0	0	703.47	754.74	0	766.68	0	824.93	742.87	725.69	0	0	0	0	770.21	811.14	721.55	761.43	0
1.6723e+13	723.58	0	0	0	0	0	0	823.25	732.71	0	757.12	0	819.83	0	0	744.44	0	793.78	0	736.22	0	761.93	810.31	0	0	0	763.87	774.1	745.5	696.76	0	0	706.24	756.67	0	768.52	0	823.97	745.08	727.8	0	0	0	0	772.24	813.08	723.78	763.25	0
1.6768e+13	722.81	0	0	0	0	0	0	832.35	732.08	0	756.64	0	818.8	0	0	743.97	0	793.29	0	735.74	0	760.86	809.54	0	0	0	762.93	780.65	745.04	696.16	0	0	705.77	756.11	0	768	0	834.47	744.39	727.35	0	0	0	0	771.63	812.33	723.35	762.76	0
1.6814e+13	722.04	0	0	0	0	0	0	829.82	731.46	0	756.17	0	818.59	0	0	743.51	0	792.81	0	735.27	0	761.08	808.96	0	0	0	762.17	779.05	744.58	695.56	0	0	705.31	755.55	0	767.48	0	828.39	743.67	726.91	0	0	0	0	770.97	811.76	722.92	762.28	0
1.6859e+13	721.26	0	0	0	0	0	0	825.1	730.84	0	755.69	0	818.35	0	0	743.04	0	792.32	0	734.79	0	760.15	808.6	0	0	0	761.6	775.1	744.13	694.96	0	0	704.84	755	0	766.96	0	821.86	742.96	726.46	0	0	0	0	770.34	811.4	722.49	761.8	0
1.6905e+13	723.66	0	0	0	0	0	0	830.83	732.94	0	757.51	0	819.65	0	0	744.92	0	794.07	0	736.73	0	761.29	810.36	0	0	0	763.78	778.68	746	697.47	0	0	707.54	756.9	0	768.79	0	835.16	745.17	728.53	0	0	0	0	772.37	813.15	724.68	763.61	0
1.6951e+13	722.89	0	0	0	0	0	0	831.91	732.31	0	757.03	0	819.06	0	0	744.45	0	793.59	0	736.26	0	761.46	809.62	0	0	0	762.87	780.74	745.54	696.86	0	0	707.08	756.35	0	768.27	0	831.8	744.46	728.09	0	0	0	0	771.72	812.42	724.25	763.12	0
1.6996e+13	722.12	0	0	0	0	0	0	827.73	731.69	0	756.56	0	818.94	0	0	743.99	0	793.1	0	735.78	0	761.08	809.21	0	0	0	762.27	777.33	745.08	696.27	0	0	706.61	755.79	0	767.75	0	825.18	743.74	727.64	0	0	0	0	771.07	812.02	723.83	762.64	0
1.7042e+13	724.5	0	0	0	0	0	0	825.1	733.77	0	758.36	0	820.61	0	0	745.85	0	794.84	0	737.7	0	762.45	811.14	0	0	0	764.6	774.94	746.93	698.72	0	0	709.23	757.69	0	769.57	0	827.61	745.93	729.68	0	0	0	0	773.08	813.92	725.96	764.43	0
1.7087e+13	723.73	0	0	0	0	0	0	833.08	733.15	0	757.89	0	819.62	0	0	745.38	0	794.35	0	737.23	0	761.62	810.36	0	0	0	763.65	781.44	746.48	698.13	0	0	708.78	757.13	0	769.05	0	834.79	745.24	729.24	0	0	0	0	772.46	813.16	725.54	763.95	0
1.7133e+13	722.97	0	0	0	0	0	0	830.23	732.53	0	757.41	0	819.44	0	0	744.91	0	793.87	0	736.75	0	761.78	809.8	0	0	0	762.92	779.45	746.02	697.54	0	0	708.32	756.57	0	768.53	0	828.59	744.52	728.8	0	0	0	0	771.8	812.62	725.12	763.46	0
1.7178e+13	722.2	0	0	0	0	0	0	825.49	731.91	0	756.94	0	819.16	0	0	744.45	0	793.38	0	736.28	0	760.76	809.44	0	0	0	762.35	775.43	745.56	696.94	0	0	707.87	756.02	0	768.01	0	822.13	743.81	728.36	0	0	0	0	771.17	812.26	724.69	762.98	0
1.7224e+13	724.56	0	0	0	0	0	0	832.12	733.97	0	758.72	0	820.41	0	0	746.29	0	795.11	0	738.18	0	761.92	811.16	0	0	0	764.48	779.98	747.39	699.36	0	0	710.42	757.9	0	769.81	0	836.06	745.99	730.36	0	0	0	0	773.18	813.96	726.79	764.76	0
1.7269e+13	723.8	0	0	0	0	0	0	832.37	733.35	0	758.25	0	819.89	0	0	745.82	0	794.62	0	737.7	0	762.19	810.43	0	0	0	763.59	781.23	746.94	698.78	0	0	709.97	757.34	0	769.29	0	831.98	745.29	729.92	0	0	0	0	772.53	813.25	726.37	764.28	0
1.7315e+13	723.03	0	0	0	0	0	0	828.1	732.74	0	757.77	0	819.76	0	0	745.36	0	794.14	0	737.23	0	761.71	810.04	0	0	0	763.01	777.66	746.48	698.18	0	0	709.52	756.79	0	768.77	0	825.41	744.57	729.48	0	0	0	0	771.88	812.86	725.95	763.79	0
1.7361e+13	725.37	0	0	0	0	0	0	827.06	734.78	0	759.55	0	821.35	0	0	747.18	0	795.86	0	739.1	0	762.95	811.93	0	0	0	765.29	776.05	748.29	700.55	0	0	712	758.66	0	770.57	0	830.71	746.73	731.45	0	0	0	0	773.87	814.72	728.01	765.56	0
1.7406e+13	724.62	0	0	0	0	0	0	833.72	734.16	0	759.07	0	820.42	0	0	746.71	0	795.37	0	738.63	0	762.35	811.14	0	0	0	764.34	782.16	747.84	699.97	0	0	711.56	758.1	0	770.04	0	835.05	746.04	731.01	0	0	0	0	773.25	813.96	727.59	765.07	0
1.7452e+13	723.85	0	0	0	0	0	0	830.59	733.55	0	758.59	0	820.25	0	0	746.25	0	794.88	0	738.16	0	762.44	810.62	0	0	0	763.64	779.8	747.38	699.39	0	0	711.11	757.55	0	769.52	0	828.77	745.33	730.57	0	0	0	0	772.59	813.44	727.17	764.59	0
1.7497e+13	723.09	0	0	0	0	0	0	825.84	732.93	0	758.12	0	819.94	0	0	745.78	0	794.39	0	737.69	0	761.33	810.24	0	0	0	763.07	775.73	746.93	698.82	0	0	710.67	757	0	769	0	822.38	744.62	730.14	0	0	0	0	771.97	813.07	726.76	764.11	0
1.7543e+13	725.42	0	0	0	0	0	0	833.24	734.96	0	759.88	0	821.15	0	0	747.58	0	796.1	0	739.54	0	762.56	811.92	0	0	0	765.15	781.16	748.72	701.14	0	0	713.09	758.85	0	770.79	0	836.76	746.78	732.07	0	0	0	0	773.96	814.73	728.78	765.86	0
1.7588e+13	724.66	0	0	0	0	0	0	832.78	734.34	0	759.4	0	820.69	0	0	747.12	0	795.61	0	739.07	0	762.89	811.22	0	0	0	764.29	781.66	748.26	700.56	0	0	712.65	758.29	0	770.27	0	832.14	746.08	731.64	0	0	0	0	773.3	814.04	728.36	765.37	0
1.7634e+13	723.9	0	0	0	0	0	0	828.44	733.73	0	758.93	0	820.54	0	0	746.66	0	795.12	0	738.6	0	762.3	810.83	0	0	0	763.72	777.96	747.81	699.99	0	0	712.21	757.74	0	769.75	0	825.61	745.36	731.21	0	0	0	0	772.65	813.66	727.95	764.89	0
1.768e+13	726.21	0	690.46	0	0	0	0	828.97	735.75	0	760.67	0	822.05	0	0	748.44	0	796.83	0	740.43	0	763.44	812.68	0	690.66	0	765.96	777.36	749.58	702.27	0	0	714.57	759.59	0	771.52	0	833.22	747.5	733.11	0	0	0	0	774.64	815.48	729.93	766.63	0
1.7725e+13	725.46	0	0	0	0	0	0	834.29	735.13	0	760.2	0	821.18	0	0	747.97	0	796.34	0	739.96	0	763.07	811.89	0	690.16	0	765	782.79	749.13	701.71	0	0	714.14	759.03	0	771	0	835.26	746.82	732.68	0	0	0	0	774.01	814.72	729.52	766.15	0
1.7771e+13	724.7	0	0	0	0	0	0	830.93	734.51	0	759.72	0	821.03	0	0	747.51	0	795.85	0	739.49	0	763.07	811.39	0	0	0	764.33	780.13	748.67	701.13	0	0	713.7	758.48	0	770.48	0	828.93	746.1	732.25	0	0	0	0	773.34	814.22	729.1	765.66	0
1.7816e+13	726.99	0	691.75	0	0	0	0	825.48	736.52	0	761.45	0	822.9	0	0	749.28	690.65	797.54	0	741.3	0	764.81	813.35	0	692.24	0	766.69	777.05	750.43	703.38	0	0	716	760.31	0	772.24	0	820.69	748.22	734.13	0	0	0	0	775.29	816.14	731.05	767.39	0
1.7862e+13	726.24	0	691.17	0	0	0	0	834.22	735.9	0	760.98	0	821.85	0	0	748.81	0	797.05	0	740.83	0	763.21	812.64	0	691.7	0	765.79	782.22	749.97	702.82	0	0	715.57	759.76	0	771.72	0	837.32	747.54	733.7	0	0	0	0	774.7	815.46	730.64	766.91	0
1.7907e+13	725.49	0	690.59	0	0	0	0	833.16	735.29	0	760.5	0	821.46	0	0	748.35	0	796.56	0	740.36	0	763.57	811.97	0	691.18	0	764.96	782.05	749.52	702.25	0	0	715.14	759.2	0	771.2	0	832.27	746.83	733.26	0	0	0	0	774.04	814.81	730.23	766.42	0
1.7953e+13	724.73	0	690.04	0	0	0	0	828.75	734.68	0	760.03	0	821.29	0	0	747.89	0	796.07	0	739.9	0	762.88	811.59	0	690.68	0	764.39	778.25	749.07	701.69	0	0	714.72	758.65	0	770.68	0	825.79	746.12	732.83	0	0	0	0	773.4	814.43	729.82	765.94	0
1.7999e+13	727.02	0	692.42	0	0	0	0	830.75	736.66	0	761.75	0	822.72	0	0	749.64	690.69	797.75	0	741.69	0	763.92	813.39	0	693.4	0	766.59	778.77	750.81	703.9	0	0	716.96	760.47	0	772.43	0	835.22	748.24	734.69	0	0	0	0	775.36	816.21	731.74	767.65	0
1.8044e+13	726.27	0	691.86	0	0	0	0	834.79	736.05	0	761.27	0	821.92	0	0	749.17	0	797.26	0	741.22	0	763.77	812.62	0	692.8	0	765.64	783.35	750.35	703.33	0	0	716.54	759.92	0	771.91	0	835.43	747.56	734.26	0	0	0	0	774.73	815.45	731.33	767.17	0
1.809e+13	725.52	0	691.29	0	0	0	0	831.24	735.44	0	760.79	0	821.78	0	0	748.71	0	796.77	0	740.75	0	763.68	812.14	0	692.23	0	765	780.43	749.9	702.77	0	0	716.12	759.36	0	771.39	0	829.06	746.84	733.83	0	0	0	0	774.07	814.98	730.92	766.69	0
1.8135e+13	727.78	0	693.67	0	0	0	0	825.83	737.41	0	762.5	0	823.57	0	0	750.45	691.58	798.45	0	742.53	0	765.27	814.06	0	694.87	0	767.33	777.23	751.62	704.95	0	0	718.3	761.18	0	773.13	0	822.2	748.94	735.65	0	0	0	0	776.01	816.87	732.8	768.39	0
1.8181e+13	727.04	0	693.11	0	0	0	0	835.07	736.8	0	762.02	0	822.53	0	0	749.98	690.74	797.96	0	742.06	0	763.86	813.34	0	694.36	0	766.4	783.17	751.17	704.39	0	0	717.89	760.62	0	772.61	0	837.74	748.26	735.23	0	0	0	0	775.41	816.17	732.39	767.91	0
1.8226e+13	726.29	0	692.52	0	0	0	0	833.49	736.19	0	761.55	0	822.19	0	0	749.52	0	797.47	0	741.59	0	764.22	812.69	0	693.86	0	765.6	782.41	750.72	703.84	0	0	717.47	760.07	0	772.09	0	832.38	747.56	734.8	0	0	0	0	774.75	815.54	731.99	767.42	0
1.8272e+13	725.54	0	691.95	0	0	0	0	829.04	735.58	0	761.07	0	822	0	0	749.06	0	796.97	0	741.13	0	763.42	812.31	0	693.37	0	765.05	778.51	750.26	703.28	0	0	717.05	759.52	0	771.57	0	825.95	746.85	734.37	0	0	0	0	774.11	815.16	731.58	766.94	0
1.8318e+13	727.8	0	694.33	0	0	0	0	832.34	737.54	690.52	762.77	0	823.36	0	0	750.78	691.61	798.64	0	742.88	0	764.41	814.08	0	695.88	0	767.2	780.19	751.97	705.42	0	0	719.19	761.32	0	773.3	0	836.79	748.96	736.17	0	0	0	0	776.06	816.9	733.44	768.63	0
1.8363e+13	727.05	0	693.74	0	0	0	0	835.23	736.93	690	762.29	0	822.62	0	0	750.32	690.77	798.15	0	742.42	0	764.45	813.31	0	695.33	0	766.26	783.86	751.52	704.87	0	0	718.78	760.76	0	772.78	0	835.56	748.27	735.74	0	0	0	0	775.43	816.15	733.03	768.15	0
1.8409e+13	726.3	0	693.19	0	0	0	0	831.51	736.32	0	761.82	0	822.49	0	0	749.85	0	797.66	0	741.95	0	764.25	812.85	0	694.81	0	765.64	780.7	751.07	704.32	0	0	718.36	760.21	0	772.25	0	829.18	747.55	735.32	0	0	0	0	774.76	815.7	732.62	767.66	0
1.8454e+13	728.54	0	695.5	0	0	0	691.08	826.67	738.27	692.69	763.5	0	824.21	0	0	751.56	692.5	799.32	0	743.69	0	765.69	814.74	0	697.32	0	767.94	777.5	752.76	706.43	0	0	720.46	762	0	773.98	0	825.35	749.64	737.1	0	0	0	0	776.69	817.56	734.45	769.35	0
1.85e+13	727.8	0	694.94	0	0	0	690.53	835.81	737.65	692.17	763.02	0	823.19	0	0	751.1	691.64	798.82	0	743.23	0	764.51	814	0	696.83	0	767	784	752.3	705.88	0	0	720.05	761.45	0	773.46	0	838.07	748.96	736.67	0	0	0	0	776.09	816.84	734.05	768.86	0
1.8545e+13	727.06	0	694.39	0	0	0	0	833.79	737.05	691.66	762.55	0	822.9	0	0	750.63	690.78	798.33	0	742.76	0	764.82	813.39	0	696.33	0	766.23	782.73	751.85	705.33	0	0	719.64	760.9	0	772.94	0	832.46	748.26	736.25	0	0	0	0	775.43	816.24	733.64	768.37	0
1.8591e+13	726.31	0	693.8	0	0	0	0	829.3	736.44	691.14	762.07	0	822.67	0	0	750.18	0	797.84	0	742.3	0	763.93	813.01	0	695.79	0	765.68	778.74	751.4	704.78	0	0	719.23	760.35	0	772.41	0	826.1	747.55	735.82	0	0	0	0	774.79	815.86	733.24	767.89	0
1.8636e+13	728.54	0	696.08	0	0	0	691.77	833.76	738.37	694.3	763.74	0	823.98	0	0	751.86	692.52	799.49	0	744.02	0	764.9	814.73	0	698.22	0	767.78	781.54	753.08	706.86	0	0	721.28	762.12	0	774.13	0	838.01	749.64	737.58	0	0	0	0	776.73	817.56	735.04	769.56	0
1.8682e+13	727.8	0	695.53	0	0	0	691.22	835.62	737.77	693.79	763.27	0	823.31	0	0	751.4	691.65	799	0	743.55	0	765.09	813.98	0	697.71	0	766.86	784.29	752.62	706.32	0	0	720.87	761.57	0	773.61	0	835.65	748.95	737.15	0	0	0	0	776.09	816.83	734.64	769.08	0
1.8728e+13	727.05	0	694.97	0	0	0	690.66	831.77	737.16	693.25	762.79	0	823.17	0	0	750.94	690.79	798.5	0	743.09	0	764.79	813.53	0	697.21	0	766.26	780.94	752.17	705.78	0	0	720.46	761.02	0	773.09	0	829.28	748.24	736.73	0	0	0	0	775.43	816.39	734.23	768.59	0
1.8773e+13	729.27	0	697.21	0	0	0	693	828.01	739.08	696.31	764.45	0	824.82	0	0	752.61	693.45	800.15	0	744.8	690.11	766.08	815.4	0	699.6	0	768.52	778	753.84	707.82	690.13	0	722.48	762.79	0	774.8	690.61	828.87	750.31	738.46	0	0	0	0	777.35	818.22	736.01	770.26	0
1.8819e+13	728.53	0	696.65	0	0	0	692.43	836.45	738.47	695.81	763.98	0	823.83	0	0	752.15	692.52	799.65	0	744.33	0	765.14	814.64	0	699.1	0	767.56	784.74	753.38	707.28	0	0	722.07	762.24	0	774.27	690.08	838.32	749.63	738.04	0	0	0	0	776.75	817.49	735.6	769.77	0
1.8864e+13	727.79	0	696.1	0	0	0	691.88	834.06	737.87	695.31	763.5	0	823.57	0	0	751.69	691.65	799.16	0	743.87	0	765.4	814.05	0	698.6	0	766.83	783.01	752.93	706.74	0	0	721.67	761.69	0	773.75	0	832.53	748.92	737.62	0	0	0	0	776.08	816.91	735.2	769.28	0
1.891e+13	727.04	0	695.55	0	0	0	691.35	829.54	737.27	694.81	763.02	0	823.32	0	0	751.24	690.81	798.67	0	743.41	0	764.42	813.67	0	698.08	0	766.28	778.95	752.48	706.2	0	0	721.26	761.14	0	773.23	0	826.22	748.23	737.19	0	0	0	0	775.45	816.54	734.8	768.8	0
1.8955e+13	729.25	0	697.74	0	0	0	693.62	834.99	739.17	697.76	764.67	0	824.56	0	0	752.89	693.44	800.3	0	745.1	690.59	765.4	815.35	0	700.41	0	768.34	782.8	754.13	708.22	690.79	0	723.23	762.9	0	774.93	691.38	838.95	750.3	738.91	0	0	0	0	777.38	818.19	736.55	770.45	0
1.9001e+13	728.52	0	697.2	0	0	0	693.09	835.97	738.57	697.27	764.2	0	823.96	0	0	752.43	692.51	799.81	0	744.64	690.02	765.71	814.62	0	699.93	0	767.43	784.68	753.68	707.69	690.26	0	722.83	762.35	0	774.4	690.86	835.72	749.6	738.49	0	0	0	0	776.73	817.48	736.15	769.97	0
1.9047e+13	727.77	0	696.65	0	0	0	692.53	831.99	737.97	696.77	763.72	0	823.81	0	0	751.98	691.64	799.31	0	744.17	0	765.3	814.19	0	699.44	0	766.86	781.16	753.23	707.15	0	0	722.43	761.8	0	773.88	690.33	829.37	748.89	738.06	0	0	0	0	776.07	817.05	735.75	769.48	0
1.9092e+13	729.96	0	698.81	0	0	0	694.8	829.64	739.87	699.61	765.36	0	825.4	0	0	753.62	694.3	800.95	0	745.85	691.62	766.46	816.02	0	701.7	0	769.08	778.82	754.86	709.14	691.98	0	724.37	763.55	0	775.58	692.66	832.09	750.95	739.76	0	0	0	0	777.99	818.85	737.48	771.13	0
1.9138e+13	729.23	0	698.26	0	0	0	694.27	837.01	739.26	699.13	764.88	0	824.45	0	0	753.16	693.43	800.45	0	745.39	691.04	765.76	815.25	0	701.21	0	768.11	785.38	754.41	708.61	691.46	0	723.97	763	0	775.05	692.13	838.5	750.27	739.34	0	0	0	0	777.37	818.11	737.08	770.64	0
1.9183e+13	728.49	0	697.72	0	0	0	693.7	834.3	738.66	698.66	764.41	0	824.22	0	0	752.7	692.5	799.95	0	744.93	690.48	765.95	814.69	0	700.72	0	767.41	783.26	753.96	708.08	690.9	0	723.57	762.45	0	774.53	691.61	832.58	749.56	738.91	0	0	0	0	776.7	817.56	736.68	770.15	0
1.9229e+13	727.75	0	697.19	0	0	0	693.17	829.75	738.06	698.18	763.93	0	823.93	0	0	752.25	691.64	799.46	0	744.47	0	764.87	814.31	0	700.24	0	766.86	779.15	753.51	707.55	690.37	0	723.17	761.9	0	774.01	691.09	826.33	748.87	738.49	0	0	0	0	776.08	817.18	736.28	769.67	0
1.9274e+13	729.93	0	699.31	0	0	0	695.39	836.07	739.94	700.93	765.56	0	825.13	0	0	753.88	694.28	801.08	0	746.13	692.08	765.91	815.95	0	702.46	0	768.87	783.95	755.13	709.51	692.63	0	725.07	763.64	0	775.69	693.4	839.67	750.93	740.17	0	0	0	0	777.99	818.8	737.98	771.3	0
1.932e+13	729.2	0	698.77	0	0	0	694.85	836.27	739.34	700.46	765.09	0	824.6	0	0	753.42	693.41	800.59	0	745.66	691.49	766.3	815.23	0	701.98	0	767.99	785.02	754.68	708.98	692.07	0	724.67	763.09	0	775.16	692.89	835.76	750.23	739.75	0	0	0	0	777.34	818.1	737.58	770.82	0
1.9366e+13	728.46	0	698.23	0	0	0	694.33	832.2	738.74	699.99	764.61	0	824.43	0	0	752.96	692.48	800.09	0	745.2	690.93	765.78	814.82	0	701.5	0	767.43	781.35	754.23	708.45	691.55	0	724.28	762.54	0	774.64	692.34	829.43	749.52	739.33	0	0	0	0	776.69	817.69	737.19	770.33	0
1.9411e+13	730.63	0	700.32	0	0	0	696.49	831.36	740.61	702.64	766.23	0	825.95	0	0	754.58	695.08	801.71	0	746.85	693.11	766.82	816.61	0	703.67	0	769.61	779.9	755.84	710.4	693.77	0	726.14	764.28	0	776.32	694.64	834.8	751.56	740.98	0	0	0	0	778.59	819.45	738.87	771.96	0
1.9457e+13	729.9	0	699.79	0	0	0	695.96	837.49	740.01	702.18	765.75	0	825.04	0	0	754.12	694.26	801.21	0	746.39	692.53	766.36	815.84	0	703.2	0	768.64	785.94	755.39	709.87	693.24	0	725.75	763.72	0	775.79	694.13	838.63	750.89	740.56	0	0	0	0	777.97	818.71	738.47	771.47	0
1.9502e+13	729.16	0	699.26	0	0	0	695.43	834.52	739.41	701.73	765.28	0	824.84	0	0	753.66	693.38	800.71	0	745.93	691.94	766.46	815.31	0	702.72	0	767.97	783.47	754.94	709.34	692.72	0	725.35	763.17	0	775.27	693.59	832.61	750.18	740.15	0	0	0	0	777.3	818.18	738.07	770.99	0
1.9548e+13	728.42	0	698.73	0	0	0	694.9	829.95	738.82	701.27	764.8	0	824.52	0	0	753.21	692.46	800.22	0	745.47	691.37	765.3	814.92	0	702.25	0	767.41	779.31	754.49	708.82	692.15	0	724.96	762.62	0	774.75	693.07	826.42	749.49	739.73	0	0	0	0	776.69	817.8	737.68	770.5	0
1.9593e+13	730.59	0	700.78	0	0	0	697.04	837	740.68	703.84	766.41	0	825.67	0	0	754.82	695.05	801.83	0	747.1	693.51	766.43	816.52	0	704.38	0	769.37	784.97	756.09	710.73	694.38	0	726.79	764.35	0	776.42	695.31	840.21	751.53	741.36	0	0	0	0	778.58	819.38	739.33	772.12	0
1.9639e+13	729.86	0	700.25	0	0	0	696.51	836.54	740.08	703.39	765.93	0	825.2	0	0	754.36	694.22	801.33	0	746.64	692.96	766.85	815.83	0	703.9	0	768.52	785.31	755.64	710.21	693.83	0	726.4	763.8	0	775.89	694.8	835.78	750.83	740.95	0	0	0	0	777.93	818.7	738.94	771.63	0
1.9684e+13	729.11	0	699.73	0	0	0	695.98	832.38	739.48	702.94	765.46	0	825.03	0	0	753.9	693.34	800.83	0	746.19	692.38	766.22	815.42	0	703.43	0	767.97	781.52	755.19	709.69	693.3	0	726.01	763.25	0	775.37	694.29	829.49	750.13	740.53	0	0	0	0	777.28	818.29	738.54	771.15	0
1.973e+13	731.26	0	701.75	0	0	0	698.08	833.02	741.33	705.44	767.06	0	826.47	0	0	755.5	695.84	802.44	0	747.81	694.48	767.16	817.18	0	705.52	0	770.11	781.13	756.78	711.58	695.46	0	727.81	764.97	0	777.03	696.48	836.99	752.15	742.15	0	0	0	0	779.17	820.02	740.18	772.75	0
1.9776e+13	730.54	0	701.23	0	0	0	697.56	837.91	740.73	705	766.58	0	825.62	0	0	755.04	695.01	801.94	0	747.35	693.91	766.94	816.41	0	705.05	0	769.14	786.42	756.33	711.06	694.93	0	727.42	764.42	0	776.51	695.96	838.71	751.47	741.73	0	0	0	0	778.55	819.28	739.79	772.27	0
1.9821e+13	729.8	0	700.7	0	0	0	697.04	834.71	740.13	704.55	766.11	0	825.43	0	0	754.58	694.17	801.44	0	746.89	693.36	766.94	815.9	0	704.59	0	768.5	783.65	755.88	710.54	694.41	0	727.03	763.87	0	775.98	695.45	832.63	750.76	741.31	0	0	0	0	777.88	818.77	739.39	771.78	0
1.9867e+13	731.93	0	702.69	0	0	0	699.11	829.41	741.98	706.97	767.7	0	827.21	0	0	756.17	696.65	803.04	0	748.5	695.45	768.49	817.75	0	706.63	0	770.77	780.37	757.46	712.41	696.52	690.72	728.8	765.58	0	777.64	697.6	824.68	752.77	742.92	0	0	0	0	779.74	820.59	741.01	773.38	0
1.9912e+13	731.21	0	702.17	0	0	0	698.59	837.81	741.38	706.54	767.22	0	826.2	0	0	755.71	695.79	802.54	0	748.04	694.9	766.94	817.06	0	706.17	0	769.85	785.87	757	711.9	696	690.23	728.41	765.03	0	777.12	697.1	840.62	752.1	742.5	0	0	0	0	779.15	819.93	740.61	772.9	0
1.9958e+13	730.48	0	701.65	0	0	0	698.07	836.77	740.78	706.1	766.75	0	825.79	0	0	755.25	694.96	802.04	0	747.58	694.3	767.38	816.4	0	705.71	0	769.03	785.55	756.55	711.38	695.48	0	728.03	764.48	0	776.59	696.6	835.78	751.4	742.08	0	0	0	0	778.49	819.28	740.22	772.41	0
2.0003e+13	729.74	0	701.14	0	0	0	697.55	832.55	740.19	705.67	766.27	0	825.59	0	0	754.8	694.12	801.55	0	747.12	693.74	766.64	816	0	705.24	0	768.49	781.66	756.11	710.86	694.96	0	727.64	763.93	0	776.07	696.09	829.52	750.7	741.67	0	0	0	0	777.85	818.88	739.83	771.92	0
2.0049e+13	731.87	0	703.1	0	0	0	699.59	834.56	742.02	708.02	767.85	0	826.97	0	0	756.37	696.6	803.14	0	748.72	695.81	767.51	817.72	0	707.25	0	770.59	782.43	757.67	712.71	697.04	692.05	729.38	765.64	0	777.72	698.2	838.72	752.71	743.25	0	0	0	0	779.73	820.57	741.43	773.52	0
2.0095e+13	731.15	0	702.58	0	0	0	699.08	838.27	741.42	707.6	767.38	0	826.17	0	0	755.91	695.75	802.64	0	748.26	695.27	767.5	816.96	0	706.79	0	769.63	786.83	757.22	712.2	696.52	691.53	729	765.08	0	777.19	697.7	838.75	752.03	742.84	0	0	0	0	779.1	819.83	741.03	773.03	0
2.014e+13	730.41	0	702.07	0	0	0	698.56	834.87	740.82	707.17	766.9	0	826	0	0	755.46	694.91	802.14	0	747.8	694.7	767.4	816.46	0	706.34	0	769.01	783.81	756.77	711.68	696	691	728.61	764.53	0	776.67	697.2	832.63	751.33	742.42	0	0	0	0	778.43	819.35	740.64	772.54	0
2.0186e+13	732.53	0	704	0	0	0	700.56	829.69	742.65	709.45	768.48	0	827.71	0	0	757.03	697.41	803.73	0	749.39	696.72	768.79	818.3	0	708.3	0	771.26	780.44	758.33	713.51	698.05	693.81	730.33	766.24	0	778.31	699.27	826.46	753.32	744	0	0	0	0	780.29	821.14	742.22	774.13	0
2.0231e+13	731.81	0	703.49	0	0	0	700.05	838.5	742.05	709.03	768	0	826.71	0	0	756.57	696.55	803.23	0	748.93	696.16	767.47	817.59	0	707.85	0	770.31	786.66	757.88	713	697.54	693.32	729.94	765.68	0	777.79	698.78	840.92	752.65	743.58	0	0	0	0	779.69	820.46	741.83	773.64	0
2.0277e+13	731.08	0	702.98	0	0	0	699.55	836.97	741.45	708.61	767.52	0	826.35	0	0	756.11	695.69	802.73	0	748.47	695.62	767.88	816.94	0	707.4	0	769.53	785.77	757.43	712.48	697.03	692.79	729.56	765.13	0	777.26	698.28	835.77	751.95	743.16	0	0	0	0	779.03	819.83	741.44	773.15	0
2.0322e+13	730.35	0	702.47	0	0	0	699.04	832.69	740.86	708.19	767.05	0	826.13	0	0	755.65	694.86	802.23	0	748.01	695.08	767.04	816.55	0	706.95	0	768.99	781.79	756.98	711.97	696.52	692.29	729.18	764.58	0	776.74	697.79	829.55	751.26	742.75	0	0	0	0	778.39	819.44	741.05	772.67	0
2.0368e+13	732.46	0	704.38	0	0	0	701.01	835.94	742.67	710.42	768.61	0	827.44	0	0	757.21	697.34	803.81	0	749.59	697.07	767.87	818.23	0	708.88	0	771.04	783.73	758.52	713.78	698.53	695.02	730.86	766.27	0	778.37	699.82	840.06	753.26	744.31	0	0	0	0	780.26	821.09	742.61	774.25	0
2.0414e+13	731.74	0	703.87	0	0	0	700.5	838.58	742.08	710.01	768.14	0	826.71	0	0	756.75	696.48	803.31	0	749.13	696.51	768.04	817.48	0	708.43	0	770.1	787.19	758.07	713.27	698.02	694.52	730.48	765.72	0	777.85	699.33	838.76	752.57	743.89	0	0	0	0	779.62	820.36	742.22	773.76	0
2.0459e+13	731	0	703.36	0	0	0	700	835.02	741.48	709.59	767.66	0	826.54	0	0	756.29	695.63	802.81	0	748.67	695.96	767.83	817.01	0	707.98	0	769.51	783.95	757.62	712.76	697.51	694.02	730.1	765.17	0	777.32	698.84	832.62	751.87	743.48	0	0	0	0	778.96	819.9	741.83	773.27	0
2.0505e+13	733.1	0	705.25	0	0	0	701.94	830.47	743.29	711.76	769.22	0	828.19	0	0	757.84	698.12	804.39	0	750.24	697.94	769.08	818.81	0	709.88	0	771.72	780.65	759.16	714.55	699.5	696.65	731.76	766.86	690.5	778.96	700.83	829.5	753.85	745.02	0	0	0	0	780.81	821.66	743.37	774.84	0
2.055e+13	732.38	0	704.74	0	0	0	701.44	839.09	742.69	711.35	768.74	0	827.2	0	0	757.38	697.26	803.88	0	749.78	697.41	768	818.09	0	709.43	0	770.76	787.35	758.71	714.04	699	696.17	731.38	766.31	0	778.43	700.35	841.12	753.18	744.61	0	0	0	0	780.21	820.97	742.98	774.35	0
2.0596e+13	731.66	0	704.23	0	0	0	700.94	837.15	742.1	710.94	768.27	0	826.89	0	0	756.93	696.4	803.38	0	749.32	696.85	768.35	817.47	0	708.99	0	770.01	785.96	758.26	713.54	698.49	695.68	731.01	765.76	0	777.9	699.87	835.73	752.48	744.19	0	0	0	0	779.54	820.36	742.59	773.87	0
2.0641e+13	730.93	0	703.73	0	0	0	700.44	832.81	741.51	710.53	767.79	0	826.64	0	0	756.47	695.55	802.88	0	748.87	696.29	767.41	817.08	0	708.54	0	769.48	781.89	757.81	713.03	697.99	695.2	730.63	765.21	0	777.38	699.38	829.56	751.79	743.78	0	0	0	0	778.91	819.97	742.2	773.38	0
2.0687e+13	733.02	0	705.59	0	690.32	0	702.35	837.15	743.3	712.65	769.34	0	827.9	0	0	758.01	698.03	804.45	0	750.42	698.24	768.25	818.73	0	710.41	0	771.48	784.95	759.34	714.8	699.94	697.75	732.26	766.88	690.42	779	701.35	841.09	753.78	745.31	0	0	0	0	780.77	821.59	743.73	774.94	0
2.0732e+13	732.3	0	705.09	0	0	0	701.85	838.85	742.71	712.25	768.86	0	827.23	0	0	757.55	697.17	803.95	0	749.96	697.71	768.56	817.98	0	709.97	0	770.56	787.5	758.89	714.3	699.44	697.27	731.89	766.33	0	778.48	700.86	838.75	753.09	744.89	0	0	0	0	780.13	820.87	743.34	774.46	0
2.0778e+13	731.57	0	704.59	0	0	0	701.36	835.14	742.12	711.84	768.39	0	827.06	0	0	757.09	696.31	803.45	0	749.5	697.19	768.23	817.53	0	709.53	0	769.98	784.07	758.44	713.79	698.94	696.8	731.51	765.79	0	777.95	700.38	832.6	752.39	744.48	0	0	0	0	779.47	820.42	742.95	773.97	0
2.0824e+13	733.65	0	706.42	0	691.23	0	703.24	831.71	743.91	713.91	769.93	0	828.64	0	0	758.62	698.76	805.02	0	751.05	699.09	769.35	819.31	0	711.36	0	772.16	781.14	759.95	715.55	700.86	699.27	733.12	767.46	691.16	779.57	702.31	832.72	754.36	746	0	690.11	0	0	781.32	822.16	744.47	775.53	0
2.0869e+13	732.93	0	705.92	0	690.72	0	702.75	839.59	743.31	713.51	769.45	0	827.68	0	0	758.16	697.94	804.51	0	750.59	698.54	768.51	818.57	0	710.92	0	771.19	787.95	759.5	715.04	700.37	698.8	732.75	766.9	690.34	779.04	701.84	841.26	753.69	745.58	0	0	0	0	780.71	821.45	744.08	775.04	0
2.0915e+13	732.21	0	705.43	0	690.21	0	702.25	837.29	742.72	713.11	768.98	0	827.4	0	0	757.71	697.06	804.01	0	750.13	698.01	768.8	817.98	0	710.49	0	770.47	786.11	759.05	714.54	699.87	698.34	732.37	766.36	0	778.52	701.36	835.68	752.99	745.17	0	0	0	0	780.04	820.87	743.69	774.55	0
2.096e+13	731.48	0	704.93	0	0	0	701.76	832.92	742.13	712.71	768.5	0	827.13	0	0	757.25	696.22	803.51	0	749.68	697.49	767.76	817.59	0	710.05	0	769.94	781.98	758.61	714.04	699.37	697.87	732	765.81	0	777.99	700.88	829.56	752.3	744.76	0	0	0	0	779.41	820.48	743.3	774.06	0
2.1006e+13	733.55	0	706.74	0	691.64	0	703.62	838.21	743.91	714.73	770.04	0	828.33	0	0	758.77	698.65	805.07	0	751.21	699.39	768.64	819.2	0	711.86	0	771.89	786.07	760.11	715.77	701.27	700.27	733.59	767.47	691.08	779.61	702.78	841.87	754.27	746.26	0	690.58	0	0	781.26	822.07	744.8	775.61	0
2.1051e+13	732.84	0	706.24	0	691.11	0	703.13	839.07	743.32	714.34	769.56	0	827.73	0	0	758.31	697.83	804.57	0	750.75	698.84	769.05	818.47	0	711.42	0	771	787.76	759.66	715.27	700.78	699.82	733.21	766.92	690.24	779.08	702.31	838.71	753.59	745.85	0	690.08	0	0	780.61	821.36	744.41	775.12	0
2.1097e+13	732.11	0	705.75	0	690.61	0	702.64	835.24	742.73	713.94	769.08	0	827.56	0	0	757.86	696.95	804.07	0	750.3	698.3	768.6	818.03	0	710.99	0	770.44	784.16	759.22	714.77	700.29	699.36	732.84	766.37	0	778.55	701.84	832.56	752.88	745.44	0	0	0	0	779.96	820.93	744.02	774.64	0
2.1143e+13	734.17	0	707.54	0	692.59	0	704.47	833.18	744.5	715.91	770.61	0	829.07	0	0	759.37	699.36	805.62	0	751.82	700.19	769.59	819.78	0	712.76	0	772.58	781.94	760.71	716.49	702.15	701.69	734.41	768.03	691.79	780.16	703.71	835.62	754.84	746.93	0	691.54	0	0	781.8	822.64	745.51	776.18	0
2.1188e+13	733.46	0	707.05	0	692.05	0	703.98	840.02	743.9	715.52	770.14	0	828.15	0	0	758.91	698.54	805.12	0	751.37	699.67	769.01	819.03	0	712.33	0	771.6	788.45	760.26	715.99	701.66	701.24	734.04	767.48	690.98	779.63	703.24	841.33	754.18	746.51	0	691.04	0	0	781.18	821.92	745.12	775.69	0
2.1234e+13	732.73	0	706.55	0	691.5	0	703.5	837.42	743.31	715.13	769.66	0	827.9	0	0	758.45	697.72	804.61	0	750.91	699.13	769.21	818.47	0	711.9	0	770.92	786.23	759.82	715.5	701.18	700.79	733.66	766.93	690.14	779.11	702.77	835.62	753.47	746.1	0	690.54	0	0	780.52	821.37	744.73	775.2	0
2.1279e+13	732.01	0	706.06	0	690.99	0	703.01	833.02	742.73	714.74	769.18	0	827.6	0	0	758	696.84	804.11	0	750.46	698.58	768.08	818.07	0	711.47	0	770.37	782.05	759.37	715	700.69	700.34	733.29	766.38	0	778.58	702.3	829.55	752.79	745.69	0	690.05	0	0	779.9	820.98	744.34	774.72	0
2.1325e+13	734.06	0	707.83	0	692.95	0	704.82	839.13	744.49	716.67	770.7	0	828.75	0	0	759.5	699.24	805.66	0	751.97	700.45	769.04	819.65	0	713.22	0	772.29	787.07	760.86	716.7	702.53	702.62	734.84	768.03	691.69	780.18	704.14	842.45	754.75	747.17	0	692	0	0	781.74	822.53	745.81	776.25	0
2.137e+13	733.34	0	707.34	0	692.45	0	704.34	839.26	743.9	716.29	770.23	0	828.21	0	0	759.04	698.43	805.16	0	751.51	699.93	769.5	818.94	0	712.79	0	771.42	787.97	760.41	716.2	702.04	702.17	734.47	767.48	690.87	779.66	703.68	838.65	754.06	746.76	0	691.48	0	0	781.08	821.84	745.42	775.77	0
2.1416e+13	732.62	0	706.85	0	691.9	0	703.85	835.33	743.31	715.9	769.75	0	828.03	0	0	758.59	697.6	804.66	0	751.06	699.41	768.95	818.51	0	712.36	0	770.87	784.23	759.96	715.71	701.56	701.73	734.1	766.94	690.05	779.13	703.21	832.51	753.36	746.35	0	690.98	0	0	780.43	821.41	745.04	775.28	0
2.1462e+13	734.66	0	708.6	0	693.81	0	705.64	834.71	745.06	717.78	771.27	0	829.48	0	0	760.08	699.94	806.2	0	752.56	701.23	769.82	820.23	0	714.09	0	772.97	782.97	761.44	717.4	703.37	703.94	735.63	768.58	692.4	780.73	705.03	838.03	755.31	747.81	0	692.95	0	0	782.26	823.1	746.49	776.81	0
2.1507e+13	733.95	0	708.11	0	693.3	0	705.16	840.39	744.47	717.4	770.79	0	828.6	0	0	759.63	699.13	805.69	0	752.11	700.7	769.49	819.48	0	713.66	0	771.99	788.88	760.99	716.9	702.89	703.51	735.26	768.03	691.59	780.2	704.56	841.36	754.64	747.4	0	692.46	0	0	781.64	822.37	746.11	776.32	0
2.1553e+13	733.23	0	707.63	0	692.8	0	704.68	837.52	743.88	717.02	770.31	0	828.37	0	0	759.17	698.31	805.19	0	751.65	700.18	769.59	818.94	0	713.23	0	771.34	786.33	760.54	716.4	702.41	703.07	734.88	767.48	690.77	779.67	704.1	835.55	753.93	746.99	0	691.93	0	0	780.97	821.84	745.72	775.83	0
2.1598e+13	732.51	0	707.14	0	692.29	0	704.2	833.09	743.3	716.64	769.83	0	828.04	0	0	758.72	697.49	804.69	0	751.2	699.66	768.37	818.54	0	712.81	0	770.79	782.1	760.1	715.91	701.93	702.64	734.51	766.94	0	779.15	703.64	829.52	753.25	746.58	0	691.42	0	0	780.36	821.45	745.33	775.34	0
2.1644e+13	734.55	0	708.87	0	694.17	0	705.96	839.91	745.04	718.49	771.34	0	829.16	0	0	760.2	699.82	806.23	0	752.69	701.48	769.45	820.08	0	714.51	0	772.66	787.96	761.57	717.58	703.72	704.79	736.03	768.57	692.3	780.74	705.43	842.88	755.2	748.03	0	693.35	0	0	782.18	822.96	746.78	776.87	0
2.1689e+13	733.83	0	708.39	0	693.64	0	705.48	839.42	744.45	718.11	770.86	0	828.68	0	0	759.74	699.01	805.72	0	752.24	700.94	769.94	819.39	0	714.09	0	771.82	788.14	761.12	717.09	703.24	704.36	735.66	768.02	691.48	780.21	704.97	838.57	754.51	747.62	0	692.86	0	0	781.52	822.29	746.39	776.38	0
2.1735e+13	733.11	0	707.9	0	693.14	0	705.01	835.4	743.86	717.73	770.39	0	828.48	0	0	759.29	698.19	805.22	0	751.79	700.42	769.27	818.97	0	713.66	0	771.29	784.28	760.67	716.6	702.77	703.93	735.29	767.48	690.66	779.69	704.51	832.46	753.81	747.22	0	692.38	0	0	780.88	821.88	746	775.89	0
2.1781e+13	735.13	0	709.61	0	695.03	0	706.75	836.18	745.6	719.54	771.89	0	829.87	0	0	760.77	700.52	806.75	0	753.27	702.22	770.06	820.66	690.99	715.34	0	773.35	784.14	762.14	718.25	704.53	706.03	736.78	769.11	693.03	781.27	706.27	839.96	755.75	748.66	0	694.28	0	0	782.71	823.53	747.43	777.41	0
2.1826e+13	734.43	0	709.13	0	694.53	0	706.28	840.69	745.01	719.16	771.41	0	829.04	0	0	760.31	699.69	806.25	0	752.82	701.71	769.96	819.91	690.52	714.92	0	772.37	789.24	761.69	717.76	704.06	705.61	736.41	768.56	692.17	780.74	705.82	841.35	755.08	748.25	0	693.75	0	0	782.08	822.81	747.05	776.92	0
2.1872e+13	733.7	0	708.65	0	693.99	0	705.8	837.6	744.43	718.79	770.94	0	828.83	0	0	759.85	698.87	805.75	0	752.36	701.18	769.95	819.39	690.05	714.5	0	771.75	786.39	761.24	717.27	703.58	705.19	736.04	768.01	691.36	780.22	705.36	835.46	754.37	747.84	0	693.26	0	0	781.41	822.29	746.66	776.43	0
2.1917e+13	735.72	0	710.34	0	695.84	0	707.52	832.42	746.16	720.56	772.44	0	830.52	0	0	761.33	701.19	807.28	0	753.84	702.96	771.34	821.17	692.14	716.15	0	773.96	782.97	762.7	718.92	705.33	707.23	737.52	769.64	693.71	781.8	707.1	827.88	756.29	749.27	0	695.15	0	0	783.21	824.03	748.08	777.95	0
2.1963e+13	735.01	0	709.86	0	695.34	0	707.04	840.58	745.57	720.19	771.96	0	829.55	0	0	760.87	700.38	806.77	0	753.39	702.44	769.86	820.49	691.67	715.73	0	773.02	788.72	762.25	718.42	704.85	706.82	737.15	769.09	692.88	781.27	706.65	843.17	755.63	748.86	0	694.67	0	0	782.61	823.38	747.69	777.46	0
2.2008e+13	734.29	0	709.38	0	694.85	0	706.58	839.55	744.98	719.82	771.48	0	829.13	0	0	760.41	699.54	806.27	0	752.93	701.93	770.34	819.82	691.21	715.31	0	772.21	788.27	761.8	717.93	704.38	706.4	736.78	768.54	692.04	780.74	706.19	838.47	754.94	748.45	0	694.16	0	0	781.95	822.73	747.31	776.97	0
2.2054e+13	733.57	0	708.9	0	694.33	0	706.11	835.45	744.4	719.45	771	0	828.91	0	0	759.96	698.73	805.76	0	752.48	701.41	769.56	819.41	690.75	714.89	0	771.68	784.31	761.35	717.45	703.91	705.98	736.42	767.99	691.23	780.22	705.74	832.39	754.24	748.04	0	693.65	0	0	781.31	822.32	746.92	776.48	0
2.2099e+13	735.58	0	710.58	0	696.15	0	707.8	837.53	746.12	721.18	772.49	0	830.24	0	0	761.42	701.04	807.29	0	753.95	703.16	770.3	821.07	692.83	716.52	0	773.7	785.34	762.8	719.08	705.63	707.98	737.87	769.62	693.58	781.79	707.46	841.47	756.17	749.47	0	695.51	0	0	783.13	823.95	748.33	777.99	0
2.2145e+13	734.87	0	710.1	0	695.64	0	707.33	840.95	745.53	720.82	772.01	0	829.46	0	0	760.96	700.23	806.78	0	753.5	702.65	770.4	820.32	692.35	716.11	0	772.74	789.53	762.35	718.59	705.16	707.57	737.51	769.06	692.74	781.26	707.01	841.3	755.5	749.06	0	695.03	0	0	782.49	823.22	747.95	777.5	0
2.2191e+13	734.15	0	709.62	0	695.15	0	706.86	837.66	744.94	720.45	771.53	0	829.26	0	0	760.51	699.4	806.28	0	753.04	702.14	770.27	819.82	691.88	715.69	0	772.14	786.44	761.91	718.1	704.7	707.16	737.14	768.52	691.91	780.74	706.56	835.36	754.79	748.65	0	694.55	0	0	781.83	822.73	747.56	777.01	0
2.2236e+13	736.15	0	711.27	0	696.97	0	708.54	832.69	746.66	722.15	773.02	0	830.9	0	0	761.97	701.7	807.8	0	754.51	703.88	771.52	821.58	693.96	717.3	0	774.31	782.95	763.35	719.71	706.4	709.11	738.58	770.14	694.26	782.31	708.25	829.89	756.7	750.06	0	696.37	0	0	783.62	824.45	748.96	778.52	0
2.2282e+13	735.45	0	710.8	0	696.45	0	708.08	841.15	746.07	721.79	772.54	0	829.93	0	0	761.51	700.89	807.29	0	754.05	703.36	770.28	820.88	693.5	716.89	0	773.36	789.38	762.9	719.23	705.93	708.71	738.22	769.58	693.44	781.78	707.8	843.37	756.05	749.65	0	695.87	0	0	783.02	823.78	748.57	778.02	0
2.2327e+13	734.73	0	710.32	0	695.94	0	707.61	839.65	745.49	721.42	772.06	0	829.56	0	0	761.05	700.07	806.79	0	753.6	702.85	770.71	820.24	693.02	716.47	0	772.59	788.37	762.45	718.74	705.46	708.3	737.85	769.03	692.59	781.25	707.35	838.36	755.35	749.24	0	695.38	0	0	782.36	823.15	748.19	777.53	0
2.2373e+13	734.01	0	709.85	0	695.44	0	707.14	835.49	744.9	721.06	771.59	0	829.32	0	0	760.6	699.25	806.28	0	753.15	702.34	769.83	819.84	692.55	716.06	0	772.06	784.32	762.01	718.26	705	707.9	737.49	768.49	691.78	780.73	706.91	832.31	754.66	748.83	0	694.9	0	0	781.72	822.75	747.8	777.05	0
2.2418e+13	736.01	0	711.49	0	697.24	0	708.8	838.75	746.61	722.73	773.07	0	830.59	0	0	762.05	701.54	807.8	0	754.6	704.07	770.55	821.46	694.57	717.65	0	774.03	786.52	763.44	719.86	706.68	709.81	738.91	770.1	694.11	782.29	708.58	842.63	756.58	750.24	0	696.71	0	0	783.53	824.34	749.19	778.54	0
2.2464e+13	735.3	0	711.02	0	696.75	0	708.34	841.16	746.02	722.37	772.59	0	829.87	0	0	761.59	700.74	807.29	0	754.15	703.56	770.82	820.72	694.12	717.24	0	773.09	789.77	762.99	719.37	706.22	709.41	738.55	769.55	693.3	781.76	708.13	841.22	755.9	749.83	0	696.22	0	0	782.89	823.63	748.8	778.05	0
2.251e+13	734.58	0	710.54	0	696.23	0	707.88	837.7	745.44	722.01	772.11	0	829.68	0	0	761.14	699.91	806.79	0	753.69	703.04	770.58	820.24	693.66	716.82	0	772.51	786.46	762.54	718.89	705.75	709.01	738.18	769	692.45	781.24	707.69	835.26	755.19	749.42	0	695.73	0	0	782.23	823.15	748.42	777.56	0
2.2555e+13	736.57	0	712.17	0	697.99	0	709.52	833.45	747.14	723.65	773.59	0	831.26	0	0	762.58	702.19	808.3	0	755.14	704.75	771.69	821.97	695.64	718.39	0	774.65	783.13	763.98	720.48	707.41	710.87	739.6	770.61	694.78	782.8	709.34	832.83	757.1	750.81	0	697.5	0	0	784.02	824.85	749.79	779.06	0
2.2601e+13	735.86	0	711.69	0	697.5	0	709.05	841.63	746.56	723.29	773.11	0	830.3	0	0	762.12	701.38	807.79	0	754.69	704.25	770.69	821.26	695.17	717.98	0	773.68	789.94	763.53	719.99	706.95	710.48	739.23	770.06	693.96	782.27	708.9	843.48	756.44	750.4	0	697.03	0	0	783.42	824.16	749.41	778.57	0
2.2646e+13	735.15	0	711.22	0	697.02	0	708.59	839.72	745.97	722.93	772.63	0	829.97	0	0	761.67	700.58	807.29	0	754.23	703.74	771.06	820.64	694.72	717.57	0	772.95	788.44	763.08	719.51	706.49	710.08	738.87	769.51	693.15	781.74	708.45	838.24	755.74	750	0	696.56	0	0	782.75	823.56	749.02	778.08	0
2.2692e+13	734.43	0	710.75	0	696.52	0	708.13	835.52	745.39	722.58	772.15	0	829.71	0	0	761.21	699.75	806.78	0	753.78	703.23	770.08	820.24	694.27	717.16	0	772.42	784.32	762.63	719.03	706.03	709.69	738.51	768.96	692.3	781.21	708.01	832.22	755.05	749.59	0	696.07	0	0	782.12	823.16	748.64	777.59	0
2.2737e+13	736.42	0	712.36	0	698.25	0	709.76	839.81	747.08	724.19	773.62	0	830.92	0	0	762.65	702.02	808.29	0	755.22	704.92	770.82	821.83	696.21	718.71	0	774.34	787.61	764.05	720.6	707.67	711.51	739.9	770.56	694.63	782.77	709.64	843.5	756.96	750.97	0	697.82	0	0	783.92	824.72	750	779.07	0
2.2783e+13	735.71	0	711.89	0	697.75	0	709.3	841.33	746.5	723.83	773.14	0	830.27	0	0	762.19	701.22	807.78	0	754.77	704.41	771.22	821.1	695.76	718.31	0	773.42	789.96	763.6	720.12	707.21	711.12	739.54	770.01	693.8	782.24	709.2	841.12	756.28	750.56	0	697.34	0	0	783.27	824.01	749.62	778.58	0
2.2829e+13	734.99	0	711.42	0	697.27	0	708.84	837.73	745.91	723.48	772.66	0	830.08	0	0	761.74	700.41	807.28	0	754.32	703.91	770.86	820.64	695.3	717.9	0	772.86	786.47	763.16	719.64	706.75	710.73	739.18	769.46	693	781.71	708.76	835.14	755.58	750.16	0	696.87	0	0	782.61	823.55	749.23	778.09	0
2.2874e+13	736.96	0	713.02	0	699	0	710.44	834.6	747.6	725.06	774.13	0	831.6	0	0	763.17	702.65	808.78	0	755.75	705.59	771.83	822.35	697.21	719.43	0	774.97	783.61	764.58	721.21	708.38	712.52	740.56	771.06	695.27	783.27	710.37	835.8	757.47	751.53	0	698.61	0	0	784.4	825.23	750.59	779.58	0
2.292e+13	736.26	0	712.55	0	698.5	0	709.99	842.03	747.02	724.71	773.64	0	830.67	0	0	762.71	701.85	808.27	0	755.3	705.08	771.1	821.62	696.77	719.02	0	773.99	790.41	764.12	720.72	707.92	712.13	740.2	770.51	694.47	782.74	709.94	843.52	756.81	751.12	0	698.13	0	0	783.79	824.53	750.2	779.09	0
2.2965e+13	735.55	0	712.08	0	698	0	709.53	839.78	746.43	724.35	773.17	0	830.37	0	0	762.25	701.05	807.77	0	754.84	704.58	771.39	821.03	696.32	718.62	0	773.29	788.48	763.68	720.24	707.47	711.75	739.83	769.96	693.65	782.21	709.5	838.1	756.11	750.72	0	697.65	0	0	783.12	823.95	749.82	778.59	0
2.3011e+13	734.83	0	711.61	0	697.52	0	709.07	835.53	745.85	724	772.69	0	830.09	0	0	761.8	700.25	807.26	0	754.39	704.08	770.31	820.63	695.88	718.21	0	772.76	784.3	763.23	719.77	707.01	711.36	739.47	769.42	692.85	781.68	709.06	832.12	755.43	750.31	0	697.18	0	0	782.5	823.55	749.44	778.11	0
2.3056e+13	736.81	0	713.19	0	699.23	0	710.66	840.73	747.53	725.56	774.15	0	831.25	0	0	763.22	702.48	808.76	0	755.82	705.74	771.12	822.18	697.75	719.73	0	774.64	788.61	764.64	721.32	708.62	713.11	740.84	771.01	695.11	783.23	710.65	844.15	757.33	751.68	0	698.89	0	0	784.29	825.08	750.78	779.58	0
2.3102e+13	736.1	0	712.73	0	698.75	0	710.21	841.46	746.95	725.21	773.67	0	830.65	0	0	762.77	701.69	808.25	0	755.36	705.23	771.6	821.47	697.3	719.32	0	773.75	790.11	764.19	720.84	708.16	712.73	740.48	770.46	694.31	782.7	710.22	841	756.64	751.27	0	698.43	0	0	783.64	824.38	750.4	779.09	0
2.3147e+13	735.38	0	712.26	0	698.25	0	709.76	837.74	746.37	724.86	773.19	0	830.46	0	0	762.31	700.88	807.75	0	754.91	704.73	771.12	821.02	696.86	718.92	0	773.2	786.46	763.74	720.36	707.71	712.35	740.12	769.91	693.5	782.17	709.78	835.01	755.94	750.86	0	697.95	0	0	782.98	823.94	750.01	778.6	0
2.3193e+13	737.34	0	713.83	0	699.93	0	711.33	835.95	748.04	726.39	774.64	0	831.91	0	0	763.73	703.11	809.24	0	756.33	706.38	771.98	822.7	698.7	720.41	0	775.27	784.39	765.15	721.9	709.3	714.07	741.47	771.5	695.76	783.72	711.36	838.42	757.83	752.22	0	699.63	0	0	784.77	825.59	751.35	780.08	0
2.3239e+13	736.64	0	713.36	0	699.45	0	710.87	842.36	747.46	726.04	774.16	0	831.02	0	0	763.27	702.32	808.74	0	755.88	705.88	771.5	821.97	698.26	720.01	0	774.29	790.81	764.7	721.42	708.85	713.69	741.11	770.95	694.97	783.18	710.92	843.52	757.17	751.81	0	699.17	0	0	784.15	824.88	750.96	779.58	0
2.3284e+13	735.93	0	712.9	0	698.98	0	710.42	839.81	746.88	725.69	773.68	0	830.75	0	0	762.82	701.52	808.23	0	755.43	705.38	771.7	821.4	697.83	719.61	0	773.62	788.5	764.25	720.95	708.39	713.31	740.75	770.4	694.15	782.66	710.49	837.95	756.46	751.41	0	698.71	0	0	783.48	824.32	750.58	779.09	0
2.333e+13	735.22	0	712.43	0	698.49	0	709.97	835.52	746.3	725.35	773.2	0	830.44	0	0	762.36	700.72	807.72	0	754.98	704.88	770.52	821	697.39	719.21	0	773.08	784.28	763.8	720.47	707.95	712.93	740.39	769.85	693.36	782.13	710.06	832.02	755.79	751	0	698.24	0	0	782.86	823.92	750.2	778.6	0
2.3375e+13	737.18	0	713.98	0	700.15	0	711.53	841.52	747.96	726.85	774.65	0	831.56	0	0	763.77	702.95	809.21	0	756.39	706.51	771.44	822.52	699.19	720.69	0	774.92	789.5	765.2	722	709.52	714.62	741.73	771.43	695.61	783.67	711.61	844.62	757.68	752.35	0	699.9	0	0	784.64	825.42	751.52	780.07	0
2.3421e+13	736.48	0	713.52	0	699.67	0	711.08	841.56	747.38	726.51	774.17	0	831.02	0	0	763.32	702.16	808.71	0	755.93	706.02	771.96	821.82	698.76	720.29	0	774.06	790.22	764.75	721.52	709.07	714.24	741.37	770.88	694.82	783.14	711.18	840.86	756.99	751.94	0	699.43	0	0	783.98	824.74	751.14	779.58	0
2.3466e+13	735.76	0	713.06	0	699.19	0	710.62	837.74	746.8	726.16	773.69	0	830.82	0	0	762.86	701.35	808.2	0	755.48	705.52	771.37	821.38	698.33	719.89	0	773.53	786.44	764.3	721.05	708.62	713.87	741.01	770.33	694	782.61	710.75	834.88	756.3	751.54	0	698.97	0	0	783.33	824.31	750.76	779.09	0
2.3512e+13	737.72	0	714.6	0	700.84	0	712.17	837.34	748.46	727.65	775.14	0	832.22	0	0	764.27	703.57	809.69	0	756.89	707.14	772.13	823.04	700.1	721.35	0	775.56	785.4	765.7	722.57	710.17	715.52	742.34	771.91	696.25	784.15	712.29	840.59	758.18	752.88	0	700.63	0	690.29	785.11	825.93	752.07	780.55	0
2.3558e+13	737.02	0	714.14	0	700.35	0	711.72	842.63	747.88	727.3	774.66	0	831.36	0	0	763.81	702.79	809.18	0	756.44	706.64	771.91	822.3	699.67	720.95	0	774.58	791.15	765.25	722.09	709.73	715.15	741.98	771.36	695.46	783.61	711.86	843.46	757.51	752.47	0	700.17	0	0	784.49	825.22	751.69	780.06	0
2.3603e+13	736.31	0	713.67	0	699.87	0	711.27	839.82	747.3	726.96	774.18	0	831.11	0	0	763.36	701.99	808.67	0	755.98	706.15	772	821.76	699.24	720.55	0	773.95	788.51	764.8	721.61	709.28	714.78	741.63	770.81	694.67	783.09	711.43	837.8	756.81	752.07	0	699.7	0	0	783.82	824.68	751.31	779.57	0
2.3649e+13	738.25	0	715.2	0	701.51	0	712.8	834.82	748.96	728.42	775.62	0	832.8	0	0	764.76	704.2	810.16	0	757.38	707.75	773.42	823.49	700.98	722	0	776.13	785.11	766.19	723.12	710.82	716.4	742.94	772.39	696.88	784.62	712.95	829.98	758.67	753.4	0	701.33	0	690.92	785.57	826.37	752.62	781.03	0
2.3694e+13	737.55	0	714.74	0	701.04	0	712.35	842.19	748.38	728.08	775.14	0	831.86	0	0	764.3	703.41	809.65	0	756.93	707.25	771.79	822.84	700.56	721.6	0	775.2	790.28	765.74	722.65	710.37	716.04	742.58	771.84	696.11	784.09	712.53	844.94	758.02	752.99	0	700.87	0	690.19	784.98	825.75	752.23	780.54	0
2.374e+13	736.85	0	714.28	0	700.55	0	711.9	841.64	747.8	727.74	774.66	0	831.38	0	0	763.85	702.63	809.14	0	756.48	706.76	772.32	822.16	700.13	721.21	0	774.37	790.32	765.29	722.17	709.93	715.67	742.23	771.29	695.32	783.56	712.1	840.7	757.33	752.59	0	700.42	0	0	784.32	825.09	751.85	780.05	0
2.3785e+13	736.14	0	713.82	0	700.07	0	711.46	837.72	747.22	727.39	774.18	0	831.16	0	0	763.39	701.83	808.63	0	756.03	706.27	771.61	821.74	699.71	720.81	0	773.85	786.41	764.84	721.7	709.48	715.3	741.87	770.74	694.52	783.03	711.68	834.73	756.64	752.18	0	699.95	0	0	783.67	824.66	751.47	779.55	0
2.3831e+13	738.08	0	715.33	0	701.69	0	712.97	838.67	748.87	728.83	775.61	0	832.5	0	0	764.79	704.03	810.11	0	757.42	707.86	772.3	823.37	701.42	722.24	0	775.84	786.53	766.22	723.2	711.01	716.89	743.17	772.31	696.74	784.56	713.18	842.3	758.52	753.51	0	701.56	0	690.82	785.45	826.26	752.77	781.01	0
2.3877e+13	737.39	0	714.87	0	701.22	0	712.52	842.85	748.29	728.49	775.13	0	831.69	0	0	764.33	703.25	809.6	0	756.97	707.36	772.31	822.63	701	721.85	0	774.87	791.42	765.77	722.73	710.56	716.53	742.82	771.76	695.96	784.03	712.76	843.37	757.85	753.1	0	701.1	0	690.09	784.82	825.55	752.38	780.52	0
2.3922e+13	736.68	0	714.42	0	700.75	0	712.08	839.82	747.71	728.15	774.65	0	831.46	0	0	763.87	702.47	809.09	0	756.52	706.87	772.28	822.1	700.58	721.45	0	774.26	788.52	765.32	722.25	710.12	716.16	742.46	771.21	695.17	783.5	712.33	837.63	757.15	752.7	0	700.65	0	0	784.15	825.03	752	780.03	0
2.3968e+13	738.61	0	715.92	0	702.34	0	713.58	834.76	749.36	729.57	776.08	0	833.1	690.27	0	765.26	704.66	810.57	0	757.91	708.45	773.56	823.82	702.26	722.87	0	776.42	784.99	766.7	723.74	711.63	717.73	743.75	772.78	697.39	785.03	713.82	830.49	759.01	754.02	0	702.25	0	691.45	785.9	826.7	753.29	781.48	0
2.4013e+13	737.92	0	715.46	0	701.87	0	713.13	842.75	748.78	729.23	775.6	0	832.15	0	0	764.81	703.87	810.06	0	757.45	707.96	772.15	823.15	701.84	722.48	0	775.47	790.97	766.25	723.27	711.19	717.37	743.4	772.23	696.6	784.49	713.4	845.14	758.36	753.61	0	701.78	0	690.72	785.31	826.06	752.91	780.99	0
2.4059e+13	737.22	0	715	0	701.4	0	712.69	841.68	748.2	728.9	775.12	0	831.72	0	0	764.35	703.1	809.55	0	757	707.47	772.66	822.49	701.42	722.08	0	774.68	790.38	765.8	722.8	710.75	717.01	743.04	771.68	695.82	783.96	712.98	840.53	757.66	753.2	0	701.32	0	690	784.64	825.42	752.53	780.49	0
2.4104e+13	736.51	0	714.55	0	700.93	0	712.25	837.69	747.62	728.56	774.64	0	831.49	0	0	763.9	702.31	809.05	0	756.55	706.98	771.85	822.07	701.01	721.69	0	774.16	786.39	765.35	722.33	710.3	716.64	742.68	771.13	695.03	783.44	712.55	834.58	756.98	752.8	0	700.87	0	0	784	825	752.15	780	0
2.415e+13	738.45	0	716.04	0	702.51	0	713.73	839.88	749.26	729.96	776.07	0	832.77	690.44	0	765.28	704.5	810.52	0	757.93	708.55	772.5	823.67	702.66	723.09	0	776.12	787.68	766.73	723.81	711.8	718.19	743.97	772.7	697.24	784.95	714.03	843.63	758.85	754.11	0	702.46	0	691.34	785.77	826.57	753.43	781.45	0
2.4196e+13	737.75	0	715.58	0	702.03	0	713.29	843.02	748.68	729.62	775.59	0	832.01	0	0	764.82	703.72	810.01	0	757.48	708.06	772.7	822.94	702.25	722.7	0	775.16	791.66	766.28	723.34	711.36	717.83	743.61	772.14	696.45	784.42	713.61	843.25	758.18	753.7	0	702	0	690.62	785.14	825.86	753.05	780.96	0
2.4241e+13	737.04	0	715.13	0	701.57	0	712.85	839.8	748.1	729.28	775.11	0	831.8	0	0	764.37	702.94	809.5	0	757.03	707.57	772.56	822.44	701.84	722.31	0	774.58	788.51	765.83	722.87	710.92	717.47	743.25	771.6	695.68	783.89	713.19	837.46	757.48	753.3	0	701.54	0	0	784.47	825.36	752.66	780.46	0
2.4287e+13	738.97	0	716.6	0	703.14	0	714.32	835.04	749.75	730.67	776.53	0	833.38	691.09	0	765.75	705.13	810.97	0	758.41	709.13	773.69	824.13	703.47	723.7	0	776.7	784.96	767.2	724.34	712.41	718.99	744.53	773.16	697.91	785.41	714.65	832.68	759.33	754.61	0	703.11	0	691.97	786.22	827.02	753.94	781.91	0
2.4332e+13	738.28	0	716.15	0	702.67	0	713.88	843.22	749.16	730.33	776.05	0	832.44	690.6	0	765.29	704.34	810.46	0	757.95	708.64	772.53	823.44	703.06	723.31	0	775.74	791.56	766.74	723.87	711.97	718.63	744.17	772.61	697.09	784.88	714.23	845.26	758.68	754.2	0	702.66	0	691.24	785.62	826.36	753.56	781.42	0
2.4378e+13	737.58	0	715.7	0	702.2	0	713.44	841.71	748.59	729.99	775.57	0	832.05	690.11	0	764.84	703.56	809.95	0	757.5	708.15	772.99	822.81	702.65	722.91	0	774.99	790.43	766.3	723.4	711.53	718.27	743.81	772.06	696.3	784.35	713.81	840.35	757.99	753.79	0	702.21	0	690.51	784.95	825.74	753.18	780.92	0
2.4423e+13	736.87	0	715.24	0	701.73	0	713	837.65	748.01	729.66	775.09	0	831.81	0	0	764.38	702.78	809.44	0	757.05	707.67	772.07	822.4	702.24	722.52	0	774.47	786.35	765.85	722.93	711.09	717.91	743.46	771.51	695.53	783.82	713.39	834.43	757.31	753.39	0	701.75	0	0	784.32	825.33	752.8	780.43	0
2.4469e+13	738.8	0	716.71	0	703.29	0	714.46	840.96	749.64	731.02	776.51	0	833.03	691.24	0	765.75	704.96	810.91	0	758.42	709.21	772.72	823.97	703.84	723.9	0	776.38	788.79	767.21	724.39	712.56	719.41	744.72	773.07	697.76	785.33	714.84	844.64	759.18	754.69	0	703.3	0	691.86	786.09	826.87	754.06	781.87	0
2.4514e+13	738.11	0	716.26	0	702.82	0	714.02	843.15	749.06	730.69	776.02	0	832.32	690.75	0	765.3	704.17	810.4	0	757.97	708.72	773.08	823.24	703.44	723.51	0	775.44	791.84	766.76	723.92	712.12	719.05	744.36	772.52	696.93	784.8	714.42	843.11	758.5	754.28	0	702.85	0	691.13	785.44	826.16	753.68	781.38	0
2.456e+13	737.4	0	715.8	0	702.35	0	713.58	839.77	748.49	730.35	775.54	0	832.12	690.26	0	764.84	703.38	809.89	0	757.52	708.24	772.81	822.75	703.03	723.12	0	774.88	788.48	766.31	723.45	711.69	718.7	744.01	771.97	696.15	784.28	714	837.28	757.8	753.88	0	702.41	0	690.41	784.78	825.68	753.3	780.89	0
2.4606e+13	739.32	0	717.26	0	703.9	0	715.04	835.8	750.12	731.7	776.96	0	833.64	691.88	0	766.21	705.55	811.35	0	758.89	709.77	773.81	824.43	704.61	724.49	0	776.98	785.17	767.67	724.9	713.15	720.17	745.26	773.52	698.37	785.79	715.43	835.52	759.66	755.17	0	703.94	0	692.48	786.53	827.32	754.56	782.32	0
2.4651e+13	738.63	0	716.81	0	703.43	0	714.6	843.61	749.54	731.37	776.48	0	832.71	691.38	0	765.76	704.78	810.84	0	758.43	709.29	772.91	823.73	704.21	724.1	0	776	792.05	767.22	724.44	712.71	719.82	744.91	772.97	697.59	785.25	715.02	845.29	759	754.76	0	703.49	0	691.74	785.93	826.65	754.18	781.83	0
2.4697e+13	737.93	0	716.36	0	702.97	0	714.16	841.71	748.96	731.03	775.99	0	832.37	690.9	0	765.3	703.99	810.33	0	757.98	708.8	773.29	823.12	703.8	723.71	0	775.28	790.45	766.77	723.97	712.27	719.46	744.55	772.42	696.76	784.72	714.6	840.16	758.31	754.36	0	703.04	0	691.01	785.26	826.05	753.8	781.34	0
2.4742e+13	737.23	0	715.91	0	702.5	0	713.72	837.59	748.39	730.7	775.52	0	832.1	690.42	0	764.85	703.21	809.82	0	757.53	708.32	772.27	822.71	703.4	723.32	0	774.76	786.3	766.32	723.5	711.84	719.11	744.2	771.88	695.99	784.2	714.19	834.27	757.63	753.95	0	702.6	0	690.3	784.63	825.64	753.42	780.84	0
2.4788e+13	739.15	0	717.35	0	704.03	0	715.16	841.9	750.01	732.03	776.92	0	833.27	692.04	0	766.21	705.37	811.28	0	758.89	709.84	772.96	824.25	704.96	724.67	0	776.63	789.82	767.67	724.95	713.29	720.56	745.44	773.42	698.2	785.7	715.6	845.39	759.49	755.24	0	704.11	0	692.36	786.39	827.15	754.67	782.28	0
2.4833e+13	738.45	0	716.9	0	703.57	0	714.72	843.25	749.44	731.7	776.44	0	832.63	691.52	0	765.75	704.6	810.77	0	758.44	709.36	773.43	823.53	704.56	724.28	0	775.72	791.97	767.22	724.48	712.85	720.21	745.08	772.87	697.4	785.17	715.19	842.94	758.81	754.83	0	703.67	0	691.62	785.74	826.46	754.29	781.78	0
2.4879e+13	737.74	0	716.45	0	703.11	0	714.29	839.72	748.86	731.37	775.96	0	832.42	691.04	0	765.3	703.81	810.26	0	757.99	708.88	773.04	823.06	704.16	723.9	0	775.18	788.44	766.77	724.01	712.42	719.86	744.73	772.33	696.59	784.64	714.78	837.09	758.12	754.43	0	703.22	0	690.89	785.09	825.99	753.91	781.29	0
2.4925e+13	739.66	0	717.89	0	704.62	0	715.72	836.9	750.48	732.68	777.37	0	833.89	692.67	0	766.66	705.96	811.72	0	759.35	710.39	773.91	824.72	705.69	725.24	0	777.24	785.7	768.12	725.45	713.85	721.29	745.97	773.87	698.8	786.15	716.18	838.29	759.97	755.71	0	704.72	0	692.99	786.83	827.61	755.15	782.72	0
2.497e+13	738.97	0	717.44	0	704.16	0	715.28	843.92	749.9	732.35	776.89	0	832.98	692.18	0	766.2	705.2	811.21	0	758.89	709.91	773.28	824	705.3	724.85	0	776.25	792.46	767.67	724.98	713.42	720.94	745.61	773.32	698.03	785.61	715.77	845.27	759.31	755.3	0	704.28	0	692.23	786.22	826.92	754.77	782.23	0
2.5016e+13	738.26	0	716.99	0	703.7	0	714.85	841.69	749.33	732.02	776.41	0	832.68	691.66	0	765.75	704.41	810.7	0	758.44	709.43	773.57	823.41	704.9	724.46	0	775.57	790.44	767.22	724.52	712.99	720.59	745.26	772.77	697.22	785.08	715.36	839.96	758.61	754.9	0	703.84	0	691.49	785.55	826.35	754.39	781.73	0
2.5061e+13	737.56	0	716.54	0	703.24	0	714.41	837.53	748.76	731.69	775.93	0	832.39	691.18	0	765.29	703.63	810.19	0	758	708.95	772.45	823	704.5	724.08	0	775.04	786.23	766.77	724.06	712.55	720.25	744.9	772.23	696.43	784.56	714.95	834.1	757.94	754.49	0	703.39	0	690.78	784.93	825.94	754.01	781.24	0
2.5107e+13	739.48	0	717.97	0	704.74	0	715.83	842.71	750.37	732.99	777.33	0	833.51	692.8	0	766.65	705.78	811.64	0	759.34	710.45	773.23	824.51	706.02	725.41	0	776.87	790.75	768.12	725.48	713.98	721.65	746.13	773.77	698.63	786.05	716.34	845.94	759.79	755.77	0	704.88	0	692.86	786.68	827.42	755.25	782.67	0
2.5152e+13	738.78	0	717.52	0	704.28	0	715.39	843.31	749.79	732.66	776.85	0	832.92	692.3	0	766.19	705.01	811.13	0	758.89	709.97	773.77	823.81	705.62	725.02	0	775.99	792.07	767.67	725.02	713.55	721.31	745.77	773.22	697.86	785.52	715.93	842.76	759.11	755.36	0	704.44	0	692.1	786.03	826.74	754.87	782.17	0
2.5198e+13	738.08	0	717.07	0	703.83	0	714.96	839.67	749.22	732.33	776.37	0	832.71	691.8	0	765.74	704.23	810.62	0	758.44	709.5	773.26	823.35	705.22	724.64	0	775.46	788.38	767.22	724.56	713.12	720.96	745.42	772.67	697.04	784.99	715.52	836.9	758.42	754.96	0	704	0	691.37	785.38	826.29	754.49	781.68	0
2.5244e+13	739.98	0	718.49	0	705.32	0	716.37	838.16	750.84	733.61	777.77	0	834.13	693.4	0	767.09	706.36	812.07	0	759.79	710.99	774.02	824.99	706.72	725.95	0	777.48	786.52	768.56	725.98	714.53	722.35	746.64	774.21	699.22	786.49	716.9	840.69	760.26	756.23	0	705.48	0	693.44	787.12	827.89	755.72	783.1	0
2.5289e+13	739.3	0	718.04	0	704.86	0	715.93	844.18	750.26	733.28	777.28	0	833.25	692.92	0	766.63	705.6	811.56	0	759.34	710.51	773.65	824.26	706.33	725.57	0	776.5	792.8	768.11	725.51	714.1	722.01	746.28	773.66	698.46	785.96	716.49	845.2	759.6	755.82	0	705.04	0	692.73	786.5	827.19	755.34	782.61	0
2.5335e+13	738.59	0	717.6	0	704.4	0	715.5	841.66	749.68	732.96	776.8	0	832.97	692.43	0	766.18	704.83	811.05	0	758.89	710.03	773.83	823.7	705.93	725.19	0	775.85	790.42	767.66	725.05	713.67	721.66	745.93	773.11	697.69	785.43	716.08	839.75	758.91	755.42	0	704.6	0	691.97	785.84	826.63	754.96	782.11	0
2.538e+13	737.89	0	717.15	0	703.95	0	715.07	837.46	749.11	732.63	776.32	0	832.66	691.94	0	765.72	704.04	810.54	0	758.44	709.56	772.62	823.29	705.54	724.8	0	775.32	786.17	767.21	724.59	713.24	721.32	745.58	772.57	696.87	784.9	715.67	833.93	758.24	755.01	0	704.16	0	691.25	785.22	826.23	754.58	781.62	0
2.5426e+13	739.8	0	718.56	0	705.43	0	716.47	843.4	750.72	733.9	777.72	0	833.74	693.51	0	767.07	706.17	811.99	0	759.78	711.04	773.52	824.77	707.02	726.11	0	777.1	791.57	768.54	726	714.64	722.69	746.78	774.1	699.05	786.39	717.04	846.31	760.09	756.27	0	705.62	0	693.31	786.96	827.68	755.8	783.04	0
2.5471e+13	739.1	0	718.11	0	704.97	0	716.04	843.35	750.14	733.57	777.23	0	833.21	693.03	0	766.61	705.41	811.48	0	759.33	710.56	774.09	824.08	706.63	725.73	0	776.26	792.14	768.09	725.54	714.21	722.34	746.43	773.55	698.28	785.86	716.63	842.56	759.4	755.87	0	705.18	0	692.58	786.31	827.01	755.42	782.55	0
2.5517e+13	738.4	0	717.67	0	704.52	0	715.61	839.6	749.57	733.25	776.75	0	832.99	692.55	0	766.16	704.64	810.97	0	758.88	710.09	773.46	823.64	706.24	725.34	0	775.73	788.32	767.65	725.08	713.78	722	746.08	773.01	697.5	785.33	716.23	836.7	758.71	755.46	0	704.75	0	691.84	785.66	826.57	755.04	782.05	0
2.5562e+13	740.3	0	719.07	0	705.98	0	716.99	839.44	751.18	734.5	778.15	0	834.35	694.11	0	767.5	706.75	812.41	0	760.21	711.56	774.13	825.25	707.7	726.64	0	777.72	787.52	768.98	726.48	715.18	723.35	747.28	774.54	699.63	786.83	717.59	842.64	760.55	756.72	0	706.2	0	693.89	787.4	828.15	756.26	783.47	0
2.5608e+13	739.61	0	718.62	0	705.53	0	716.56	844.38	750.6	734.17	777.66	0	833.51	693.62	0	767.04	705.98	811.9	0	759.76	711.09	774.01	824.52	707.31	726.26	0	776.74	793.08	768.53	726.02	714.75	723.01	746.92	773.99	698.86	786.29	717.18	845.09	759.89	756.32	0	705.76	0	693.17	786.78	827.45	755.88	782.98	0
2.5654e+13	738.91	0	718.18	0	705.08	0	716.13	841.61	750.03	733.85	777.18	0	833.26	693.14	0	766.59	705.21	811.39	0	759.31	710.61	774.08	823.98	706.92	725.87	0	776.12	790.39	768.08	725.56	714.32	722.67	746.57	773.44	698.1	785.76	716.77	839.54	759.19	755.91	0	705.33	0	692.44	786.11	826.91	755.5	782.48	0
2.5699e+13	740.79	0	719.57	0	706.53	0	717.51	836.67	751.63	735.09	778.57	0	834.89	694.69	0	767.93	707.33	812.84	0	760.65	712.08	775.4	825.66	708.36	727.16	0	778.26	786.89	769.41	726.96	715.7	724.01	747.76	774.97	700.23	787.26	718.12	831.82	761.01	757.17	0	706.76	0	694.48	787.83	828.55	756.72	783.9	0
2.5745e+13	740.11	0	719.13	0	706.08	0	717.08	843.98	751.05	734.76	778.09	0	833.97	694.21	0	767.47	706.55	812.32	0	760.2	711.6	773.83	825.01	707.97	726.78	0	777.33	792.29	768.96	726.5	715.28	723.67	747.41	774.42	699.44	786.72	717.71	846.55	760.37	756.76	0	706.33	0	693.74	787.23	827.93	756.33	783.4	0
2.579e+13	739.41	0	718.69	0	705.63	0	716.65	843.36	750.48	734.44	777.61	0	833.49	693.73	0	767.02	705.78	811.81	0	759.75	711.13	774.39	824.34	707.59	726.4	0	776.51	792.18	768.51	726.04	714.85	723.33	747.06	773.87	698.67	786.19	717.31	842.35	759.68	756.35	0	705.9	0	693.03	786.57	827.28	755.95	782.91	0
2.5836e+13	738.71	0	718.24	0	705.18	0	716.22	839.52	749.91	734.11	777.13	0	833.26	693.25	0	766.56	705.01	811.3	0	759.3	710.66	773.65	823.91	707.2	726.02	0	776	788.24	768.06	725.58	714.42	722.99	746.7	773.33	697.91	785.66	716.9	836.5	759	755.95	0	705.46	0	692.29	785.93	826.85	755.57	782.41	0
2.5881e+13	740.6	0	719.62	0	706.62	0	717.59	840.65	751.51	735.34	778.51	0	834.56	694.8	0	767.9	707.11	812.74	0	760.62	712.12	774.26	825.5	708.62	727.29	0	777.95	788.61	769.38	726.97	715.8	724.31	747.89	774.85	700.02	787.15	718.24	844.19	760.83	757.2	0	706.89	0	694.31	787.67	828.4	756.78	783.83	0
2.5927e+13	739.91	0	719.18	0	706.17	0	717.16	844.53	750.93	735.01	778.03	0	833.76	694.3	0	767.44	706.34	812.23	0	760.17	711.64	774.35	824.77	708.24	726.91	0	776.98	793.3	768.93	726.51	715.37	723.97	747.54	774.3	699.24	786.62	717.84	844.95	760.17	756.79	0	706.46	0	693.58	787.04	827.7	756.4	783.33	0
2.5973e+13	739.21	0	718.74	0	705.72	0	716.74	841.55	750.36	734.69	777.55	0	833.53	693.83	0	766.98	705.57	811.72	0	759.72	711.17	774.3	824.24	707.85	726.53	0	776.38	790.33	768.48	726.05	714.95	723.63	747.18	773.76	698.47	786.09	717.43	839.32	759.47	756.39	0	706.03	0	692.87	786.38	827.18	756.02	782.84	0
2.6018e+13	741.09	0	720.12	0	707.16	0	718.1	836.59	751.96	735.9	778.93	0	835.11	695.38	0	768.32	707.66	813.16	0	761.05	712.62	775.48	825.91	709.26	727.8	0	778.5	786.73	769.8	727.44	716.31	724.93	748.36	775.28	700.59	787.57	718.76	832.69	761.29	757.63	0	707.44	0	694.89	788.09	828.8	757.23	784.25	0
2.6064e+13	740.4	0	719.67	0	706.71	0	717.67	844.46	751.38	735.58	778.45	0	834.18	694.9	0	767.86	706.9	812.64	0	760.6	712.15	774.14	825.25	708.88	727.42	0	777.54	792.89	769.35	726.98	715.89	724.6	748.01	774.73	699.81	787.04	718.36	846.69	760.64	757.23	0	707.01	0	694.14	787.5	828.17	756.84	783.75	0
2.6109e+13	739.71	0	719.23	0	706.26	0	717.24	843.35	750.8	735.26	777.97	0	833.75	694.4	0	767.4	706.12	812.13	0	760.15	711.68	774.66	824.6	708.5	727.04	0	776.76	792.18	768.9	726.52	715.46	724.26	747.66	774.18	699.03	786.51	717.95	842.13	759.95	756.82	0	706.58	0	693.42	786.83	827.53	756.46	783.25	0
2.6155e+13	739.01	0	718.8	0	705.81	0	716.82	839.43	750.23	734.94	777.49	0	833.52	693.92	0	766.95	705.35	811.62	0	759.7	711.21	773.81	824.17	708.11	726.66	0	776.25	788.15	768.45	726.06	715.04	723.93	747.31	773.64	698.26	785.98	717.55	836.3	759.27	756.42	0	706.15	0	692.72	786.2	827.11	756.08	782.76	0
2.62e+13	740.89	0	720.16	0	707.24	0	718.17	841.75	751.82	736.14	778.87	0	834.76	695.46	0	768.28	707.44	813.05	0	761.02	712.65	774.4	825.73	709.5	727.92	0	778.16	789.7	769.77	727.44	716.39	725.21	748.48	775.16	700.38	787.46	718.87	845.37	761.1	757.65	0	707.55	0	694.72	787.93	828.64	757.28	784.17	0
2.6246e+13	740.2	0	719.72	0	706.79	0	717.74	844.64	751.25	735.82	778.38	0	834.01	694.99	0	767.82	706.67	812.54	0	760.57	712.18	774.67	825	709.12	727.54	0	777.2	793.46	769.32	726.98	715.97	724.88	748.12	774.61	699.59	786.93	718.47	844.78	760.43	757.25	0	707.12	0	693.97	787.29	827.94	756.9	783.67	0
2.6292e+13	739.49	0	719.28	0	706.35	0	717.32	841.48	750.68	735.5	777.9	0	833.79	694.49	0	767.37	705.9	812.03	0	760.12	711.71	774.5	824.5	708.74	727.16	0	776.63	790.25	768.87	726.52	715.55	724.54	747.77	774.06	698.82	786.4	718.06	839.09	759.73	756.85	0	706.69	0	693.26	786.63	827.44	756.52	783.18	0
2.6337e+13	741.36	0	720.64	0	707.76	0	718.66	836.92	752.27	736.68	779.28	0	835.32	696.01	0	768.69	707.98	813.46	0	761.44	713.14	775.54	826.16	710.12	728.41	0	778.72	786.68	770.18	727.9	716.89	725.81	748.94	775.58	700.92	787.88	719.37	835.01	761.55	758.08	0	708.09	0	695.27	788.35	829.05	757.71	784.58	0
2.6383e+13	740.68	0	720.2	0	707.32	0	718.23	844.85	751.69	736.36	778.8	0	834.4	695.54	0	768.24	707.22	812.95	0	760.98	712.67	774.45	825.47	709.74	728.03	0	777.74	793.4	769.73	727.44	716.47	725.48	748.58	775.03	700.16	787.34	718.97	846.74	760.9	757.67	0	707.66	0	694.54	787.75	828.4	757.33	784.08	0
2.6428e+13	739.98	0	719.76	0	706.87	0	717.81	843.32	751.12	736.04	778.31	0	834.01	695.07	0	767.78	706.45	812.44	0	760.53	712.2	774.91	824.84	709.36	727.66	0	777	792.16	769.28	726.98	716.05	725.15	748.23	774.48	699.38	786.81	718.57	841.9	760.2	757.27	0	707.23	0	693.8	787.08	827.78	756.95	783.59	0
2.6474e+13	739.28	0	719.33	0	706.43	0	717.39	839.33	750.55	735.72	777.83	0	833.76	694.57	0	767.33	705.68	811.93	0	760.09	711.74	773.96	824.43	708.98	727.28	0	776.49	788.05	768.83	726.53	715.63	724.82	747.88	773.94	698.61	786.28	718.17	836.09	759.53	756.87	0	706.8	0	693.1	786.45	827.37	756.57	783.1	0
2.6519e+13	741.16	0	720.67	0	707.83	0	718.72	842.73	752.13	736.9	779.21	0	834.95	696.08	0	768.65	707.76	813.36	0	761.4	713.16	774.56	825.96	710.34	728.52	0	778.35	790.74	770.14	727.89	716.96	726.07	749.04	775.45	700.71	787.76	719.47	846.26	761.35	758.09	0	708.19	0	695.1	788.18	828.87	757.76	784.5	0
2.6565e+13	740.47	0	720.24	0	707.39	0	718.3	844.72	751.55	736.58	778.72	0	834.26	695.61	0	768.19	707	812.84	0	760.95	712.69	774.98	825.24	709.97	728.14	0	777.42	793.57	769.69	727.43	716.54	725.74	748.68	774.9	699.94	787.23	719.07	844.59	760.68	757.69	0	707.76	0	694.36	787.54	828.17	757.38	784	0
2.6611e+13	739.76	0	719.8	0	706.94	0	717.87	841.39	750.98	736.26	778.24	0	834.04	695.14	0	767.73	706.23	812.33	0	760.5	712.23	774.68	824.75	709.59	727.77	0	776.87	790.16	769.24	726.98	716.12	725.41	748.33	774.36	699.16	786.7	718.67	838.86	759.99	757.29	0	707.33	0	693.64	786.88	827.69	757	783.5	0
2.6656e+13	741.63	0	721.14	0	708.34	0	719.2	837.69	752.56	737.43	779.61	0	835.52	696.63	0	769.05	708.29	813.76	0	761.81	713.64	775.59	826.39	710.93	729	0	778.92	786.92	770.55	728.34	717.45	726.65	749.48	775.87	701.25	788.17	719.96	837.76	761.8	758.51	0	708.71	0	695.63	788.59	829.28	758.18	784.9	0
2.6702e+13	740.95	0	720.71	0	707.9	0	718.78	845.17	751.99	737.11	779.13	0	834.61	696.15	0	768.6	707.53	813.25	0	761.36	713.18	774.77	825.69	710.56	728.62	0	777.94	793.81	770.1	727.88	717.03	726.32	749.13	775.32	700.5	787.64	719.56	846.73	761.14	758.1	0	708.28	0	694.92	787.99	828.62	757.8	784.41	0
2.6747e+13	740.25	0	720.27	0	707.45	0	718.35	843.27	751.41	736.79	778.65	0	834.26	695.68	0	768.14	706.77	812.73	0	760.91	712.71	775.14	825.08	710.19	728.25	0	777.23	792.11	769.65	727.43	716.61	725.99	748.78	774.77	699.72	787.11	719.16	841.66	760.45	757.7	0	707.86	0	694.18	787.32	828.02	757.42	783.91	0
2.6793e+13	739.55	0	719.84	0	707.01	0	717.93	839.23	750.85	736.47	778.17	0	833.99	695.22	0	767.69	706	812.22	0	760.46	712.25	774.08	824.67	709.81	727.87	0	776.72	787.93	769.2	726.97	716.2	725.66	748.43	774.23	698.95	786.58	718.77	835.87	759.78	757.3	0	707.43	0	693.47	786.69	827.61	757.04	783.42	0
2.6838e+13	741.42	0	721.17	0	708.4	0	719.25	843.58	752.42	737.63	779.53	0	835.13	696.7	0	769	708.06	813.65	0	761.76	713.65	774.74	826.17	711.14	729.09	0	778.54	791.68	770.5	728.33	717.51	726.89	749.57	775.73	701.03	788.05	720.05	846.91	761.6	758.52	0	708.79	0	695.45	788.42	829.08	758.22	784.81	0
2.6884e+13	740.73	0	720.73	0	707.96	0	718.83	844.76	751.84	737.31	779.05	0	834.49	696.22	0	768.54	707.31	813.13	0	761.31	713.19	775.26	825.46	710.77	728.72	0	777.63	793.64	770.05	727.87	717.1	726.56	749.22	775.19	700.28	787.51	719.65	844.37	760.92	758.11	0	708.37	0	694.74	787.77	828.4	757.84	784.32	0
2.6929e+13	740.02	0	720.3	0	707.52	0	718.41	841.29	751.28	736.99	778.57	0	834.28	695.75	0	768.09	706.54	812.62	0	760.87	712.72	774.84	824.99	710.4	728.34	0	777.1	790.05	769.6	727.42	716.68	726.23	748.87	774.64	699.5	786.98	719.25	838.63	760.23	757.71	0	707.95	0	694.01	787.11	827.93	757.46	783.82	0
2.6975e+13	741.88	0	721.63	0	708.89	0	719.72	838.76	752.85	738.13	779.94	0	835.7	697.22	0	769.4	708.58	814.04	0	762.17	714.12	775.62	826.61	711.71	729.56	0	779.11	787.47	770.9	728.77	717.99	727.44	750.01	776.15	701.56	788.45	720.53	840.35	762.03	758.92	0	709.3	0	695.97	788.83	829.51	758.63	785.21	0
2.7021e+13	741.2	0	721.19	0	708.45	0	719.3	845.43	752.27	737.82	779.45	0	834.82	696.76	0	768.94	707.83	813.53	0	761.72	713.66	775.07	825.9	711.34	729.18	0	778.13	794.14	770.45	728.31	717.57	727.12	749.66	775.6	700.81	787.92	720.13	846.65	761.38	758.52	0	708.88	0	695.27	788.21	828.83	758.25	784.72	0
2.7066e+13	740.5	0	720.76	0	708.01	0	718.88	843.2	751.7	737.5	778.97	0	834.51	696.28	0	768.49	707.07	813.02	0	761.27	713.2	775.35	825.32	710.97	728.81	0	777.45	792.04	770	727.86	717.16	726.79	749.31	775.05	700.05	787.39	719.73	841.42	760.68	758.11	0	708.46	0	694.55	787.55	828.25	757.87	784.22	0
2.7112e+13	739.8	0	720.33	0	707.57	0	718.46	839.11	751.13	737.18	778.49	0	834.21	695.81	0	768.03	706.3	812.51	0	760.82	712.73	774.19	824.9	710.6	728.44	0	776.93	787.8	769.55	727.4	716.74	726.46	748.96	774.5	699.27	786.86	719.34	835.66	760.01	757.71	0	708.04	0	693.83	786.93	827.84	757.49	783.73	0
2.7157e+13	741.66	0	721.65	0	708.94	0	719.76	844.3	752.7	738.32	779.85	0	835.31	697.27	0	769.34	708.34	813.93	0	762.12	714.13	774.95	826.38	711.9	729.64	0	778.71	792.52	770.85	728.75	718.04	727.66	750.09	776.01	701.33	788.32	720.6	847.37	761.83	758.92	0	709.38	0	695.78	788.64	829.29	758.66	785.12	0
2.7203e+13	740.97	0	721.21	0	708.5	0	719.34	844.77	752.13	738	779.37	0	834.73	696.81	0	768.89	707.59	813.41	0	761.67	713.66	775.52	825.68	711.53	729.27	0	777.84	793.66	770.4	728.29	717.63	727.34	749.74	775.46	700.57	787.79	720.21	844.15	761.14	758.52	0	708.96	0	695.09	787.99	828.61	758.28	784.62	0
2.7248e+13	740.27	0	720.78	0	708.07	0	718.92	841.19	751.56	737.68	778.89	0	834.51	696.33	0	768.43	706.83	812.9	0	761.22	713.2	774.98	825.22	711.17	728.9	0	777.31	789.93	769.95	727.84	717.21	727.01	749.39	774.91	699.81	787.26	719.81	838.39	760.45	758.11	0	708.54	0	694.36	787.34	828.16	757.9	784.13	0
2.7294e+13	742.12	0	722.09	0	709.43	0	720.22	839.96	753.12	738.81	780.25	0	835.88	697.79	0	769.74	708.86	814.32	0	762.51	714.59	775.65	826.82	712.46	730.1	0	779.29	788.28	771.24	729.18	718.51	728.2	750.51	776.41	701.85	788.72	721.07	842.55	762.26	759.32	0	709.87	0	696.3	789.05	829.72	759.06	785.51	0
2.734e+13	741.44	0	721.66	0	708.99	0	719.8	845.63	752.55	738.49	779.76	0	835.02	697.32	0	769.28	708.1	813.8	0	762.06	714.12	775.36	826.1	712.09	729.72	0	778.3	794.4	770.79	728.72	718.09	727.88	750.16	775.86	701.09	788.19	720.67	846.54	761.6	758.92	0	709.45	0	695.59	788.43	829.03	758.68	785.02	0
2.7385e+13	740.73	0	721.23	0	708.55	0	719.38	843.12	751.98	738.18	779.28	0	834.74	696.86	0	768.82	707.34	813.29	0	761.61	713.66	775.53	825.54	711.72	729.35	0	777.66	791.95	770.34	728.27	717.68	727.55	749.81	775.32	700.33	787.66	720.28	841.17	760.9	758.51	0	709.03	0	694.89	787.77	828.48	758.3	784.52	0
2.7431e+13	740.04	0	720.8	0	708.11	0	718.96	838.99	751.41	737.86	778.8	0	834.42	696.39	0	768.37	706.58	812.78	0	761.17	713.2	774.28	825.12	711.35	728.98	0	777.13	787.66	769.89	727.82	717.26	727.23	749.46	774.77	699.56	787.13	719.89	835.44	760.24	758.11	0	708.62	0	694.16	787.15	828.07	757.92	784.03	0
2.7476e+13	741.89	0	722.1	0	709.47	0	720.25	844.91	752.97	738.98	780.15	0	835.48	697.83	0	769.67	708.6	814.19	0	762.45	714.58	775.17	826.57	712.63	730.17	0	778.87	793.24	771.18	729.15	718.55	728.4	750.58	776.27	701.6	788.59	721.13	847.67	762.04	759.31	0	709.94	0	696.09	788.86	829.49	759.08	785.41	0
2.7522e+13	741.2	0	721.67	0	709.03	0	719.83	844.76	752.39	738.66	779.67	0	834.95	697.36	0	769.21	707.84	813.68	0	762.01	714.12	775.76	825.89	712.26	729.8	0	778.03	793.65	770.73	728.7	718.13	728.08	750.23	775.72	700.84	788.06	720.74	843.91	761.35	758.91	0	709.52	0	695.39	788.2	828.83	758.7	784.91	0
2.7567e+13	740.5	0	721.24	0	708.59	0	719.42	841.07	751.82	738.35	779.19	0	834.73	696.9	0	768.76	707.08	813.17	0	761.56	713.66	775.1	825.44	711.9	729.43	0	777.51	789.79	770.28	728.24	717.72	727.76	749.88	775.17	700.09	787.53	720.35	838.15	760.67	758.5	0	709.1	0	694.69	787.56	828.38	758.32	784.42	0
2.7613e+13	742.34	0	722.54	0	709.94	0	720.7	841.15	753.38	739.45	780.54	0	836.04	698.33	0	770.06	709.1	814.58	0	762.84	715.03	775.68	827.02	713.16	730.61	0	779.45	789.24	771.57	729.57	719	728.92	750.99	776.67	702.11	788.99	721.59	844.34	762.47	759.7	0	710.42	0	696.6	789.27	829.92	759.48	785.8	0
2.7659e+13	741.65	0	722.11	0	709.5	0	720.28	845.77	752.81	739.14	780.06	0	835.22	697.87	0	769.6	708.34	814.07	0	762.39	714.57	775.64	826.3	712.8	730.24	0	778.47	794.59	771.12	729.12	718.59	728.6	750.64	776.12	701.34	788.45	721.2	846.38	761.8	759.3	0	710	0	695.88	788.64	829.23	759.1	785.3	0
2.7704e+13	740.95	0	721.68	0	709.07	0	719.86	843.03	752.24	738.82	779.58	0	834.96	697.4	0	769.15	707.58	813.56	0	761.95	714.11	775.69	825.76	712.44	729.87	0	777.86	791.83	770.67	728.67	718.18	728.28	750.29	775.57	700.59	787.92	720.8	840.91	761.11	758.89	0	709.59	0	695.19	787.97	828.69	758.72	784.81	0
2.775e+13	742.78	0	722.98	0	710.41	0	721.14	838.13	753.8	739.92	780.93	0	836.55	698.83	0	770.45	709.6	814.97	0	763.23	715.48	776.92	827.4	713.69	731.05	0	779.96	788.26	771.95	729.99	719.45	729.43	751.4	777.07	702.62	789.38	722.04	833.36	762.89	760.09	0	710.89	0	697.11	789.66	830.29	759.87	786.19	690.19
2.7795e+13	742.1	0	722.54	0	709.97	0	720.72	845.42	753.22	739.6	780.45	0	835.65	698.36	0	769.99	708.84	814.45	0	762.78	715.02	775.4	826.76	713.33	730.68	0	779.02	793.85	771.5	729.54	719.04	729.11	751.05	776.52	701.85	788.85	721.65	847.85	762.24	759.69	0	710.48	0	696.38	789.06	829.68	759.49	785.69	0
2.7841e+13	741.41	0	722.11	0	709.54	0	720.31	844.73	752.65	739.29	779.96	0	835.17	697.9	0	769.53	708.08	813.94	0	762.33	714.56	775.97	826.09	712.96	730.31	0	778.21	793.6	771.05	729.08	718.62	728.79	750.7	775.97	701.09	788.31	721.25	843.66	761.55	759.28	0	710.06	0	695.67	788.4	829.03	759.11	785.2	0
2.7886e+13	740.71	0	721.68	0	709.1	0	719.89	840.94	752.08	738.98	779.48	0	834.94	697.44	0	769.08	707.32	813.43	0	761.88	714.1	775.2	825.66	712.6	729.94	0	777.7	789.63	770.6	728.63	718.21	728.47	750.35	775.42	700.34	787.78	720.86	837.9	760.87	758.88	0	709.65	0	694.99	787.76	828.6	758.73	784.7	0
2.7932e+13	742.54	0	722.97	0	710.43	0	721.16	842.27	753.63	740.07	780.83	0	836.2	698.85	0	770.37	709.33	814.84	0	763.16	715.46	775.74	827.21	713.84	731.11	0	779.6	790.27	771.88	729.95	719.48	729.61	751.46	776.91	702.36	789.24	722.09	845.73	762.67	760.07	0	710.95	0	696.89	789.47	830.11	759.88	786.08	690.25
2.7977e+13	741.86	0	722.54	0	710	0	720.74	845.88	753.06	739.75	780.35	0	835.42	698.39	0	769.91	708.58	814.32	0	762.71	715	775.9	826.48	713.48	730.74	0	778.63	794.72	771.43	729.5	719.07	729.29	751.11	776.36	701.59	788.7	721.7	846.19	762	759.67	0	710.53	0	696.17	788.84	829.42	759.5	785.58	0
2.8023e+13	741.16	0	722.11	0	709.56	0	720.33	842.92	752.49	739.44	779.86	0	835.18	697.93	0	769.46	707.81	813.81	0	762.27	714.54	775.83	825.96	713.12	730.37	0	778.05	791.7	770.98	729.05	718.66	728.97	750.76	775.82	700.83	788.17	721.31	840.65	761.3	759.26	0	710.12	0	695.47	788.17	828.9	759.12	785.08	0
2.8069e+13	742.98	0	723.4	0	710.89	0	721.59	838.08	754.04	740.52	781.21	0	836.72	699.33	0	770.75	709.82	815.22	0	763.55	715.9	776.91	827.59	714.35	731.54	0	780.12	788.04	772.26	730.36	719.92	730.1	751.86	777.31	702.85	789.63	722.53	834.59	763.08	760.45	0	711.41	0	697.42	789.86	830.49	760.26	786.46	690.75
2.8114e+13	742.3	0	722.97	0	710.45	0	721.18	845.83	753.46	740.21	780.73	0	835.81	698.87	0	770.29	709.07	814.7	0	763.09	715.44	775.64	826.93	713.99	731.17	0	779.16	794.36	771.81	729.91	719.5	729.78	751.5	776.75	702.1	789.09	722.14	847.93	762.43	760.05	0	710.99	0	696.66	789.26	829.86	759.88	785.96	690.3
2.816e+13	741.61	0	722.54	0	710.02	0	720.76	844.67	752.89	739.89	780.24	0	835.38	698.42	0	769.83	708.31	814.19	0	762.65	714.98	776.17	826.29	713.63	730.8	0	778.39	793.53	771.36	729.46	719.09	729.46	751.15	776.21	701.34	788.56	721.75	843.39	761.74	759.64	0	710.58	0	695.95	788.59	829.23	759.5	785.47	0
2.8205e+13	740.91	0	722.11	0	709.59	0	720.35	840.81	752.32	739.58	779.76	0	835.13	697.96	0	769.38	707.55	813.68	0	762.2	714.52	775.28	825.86	713.27	730.43	0	777.88	789.47	770.91	729.01	718.68	729.14	750.81	775.66	700.59	788.03	721.36	837.65	761.06	759.24	0	710.17	0	695.27	787.96	828.8	759.12	784.97	0
2.8251e+13	742.74	0	723.39	0	710.9	0	721.6	843.28	753.86	740.65	781.11	0	836.34	699.35	0	770.67	709.56	815.08	0	763.47	715.87	775.81	827.38	714.49	731.59	0	779.74	791.28	772.19	730.31	719.94	730.26	751.9	777.15	702.6	789.48	722.57	846.79	762.85	760.42	0	711.45	0	697.18	789.66	830.29	760.26	786.34	690.8
2.8296e+13	742.05	0	722.96	0	710.47	0	721.19	845.94	753.29	740.34	780.62	0	835.62	698.89	0	770.21	708.81	814.57	0	763.02	715.41	776.15	826.66	714.13	731.22	0	778.79	794.8	771.73	729.86	719.53	729.95	751.55	776.59	701.84	788.94	722.18	845.98	762.18	760.02	0	711.04	0	696.44	789.02	829.6	759.88	785.85	690.35
2.8342e+13	741.35	0	722.53	0	710.04	0	720.77	842.8	752.72	740.03	780.14	0	835.38	698.44	0	769.75	708.05	814.05	0	762.57	714.95	775.95	826.16	713.77	730.85	0	778.23	791.55	771.28	729.41	719.12	729.63	751.2	776.05	701.08	788.41	721.79	840.38	761.49	759.62	0	710.63	0	695.74	788.36	829.1	759.5	785.35	0
2.8388e+13	743.17	0	723.8	0	711.35	0	722.02	838.45	754.27	741.09	781.48	0	836.87	699.83	0	771.04	710.04	815.46	0	763.85	716.3	776.9	827.78	714.98	732	0	780.27	787.99	772.56	730.72	720.36	730.74	752.29	777.53	703.09	789.86	723	836.99	763.26	760.8	0	711.9	0	697.68	790.04	830.68	760.64	786.72	691.3
2.8433e+13	742.5	0	723.37	0	710.91	0	721.61	846.17	753.69	740.78	781	0	835.97	699.36	0	770.58	709.3	814.94	0	763.4	715.84	775.89	827.1	714.62	731.63	0	779.29	794.78	772.11	730.26	719.95	730.42	751.94	776.98	702.35	789.33	722.61	847.92	762.61	760.39	0	711.49	0	696.95	789.44	830.03	760.26	786.22	690.84
2.8479e+13	741.8	0	722.94	0	710.48	0	721.2	844.59	753.12	740.47	780.51	0	835.58	698.9	0	770.13	708.54	814.43	0	762.95	715.38	776.35	826.48	714.27	731.26	0	778.56	793.44	771.66	729.81	719.54	730.11	751.59	776.43	701.59	788.79	722.22	843.12	761.92	759.99	0	711.08	0	696.23	788.77	829.42	759.88	785.73	690.4
2.8524e+13	741.11	0	722.52	0	710.05	0	720.79	840.66	752.55	740.16	780.03	0	835.32	698.45	0	769.67	707.79	813.92	0	762.5	714.93	775.36	826.05	713.91	730.9	0	778.05	789.3	771.21	729.37	719.14	729.79	751.24	775.89	700.83	788.26	721.83	837.39	761.25	759.59	0	710.67	0	695.54	788.14	829	759.5	785.23	0
2.857e+13	742.93	0	723.78	0	711.35	0	722.03	844.17	754.09	741.21	781.37	0	836.48	699.83	0	770.95	709.78	815.31	0	763.77	716.26	775.92	827.55	715.11	732.04	0	779.87	792.23	772.48	730.66	720.38	730.89	752.32	777.37	702.84	789.71	723.03	847.57	763.03	760.76	0	711.94	0	697.47	789.84	830.47	760.63	786.6	691.34
2.8615e+13	742.24	0	723.35	0	710.92	0	721.61	845.96	753.52	740.9	780.89	0	835.8	699.37	0	770.5	709.04	814.8	0	763.32	715.8	776.39	826.84	714.75	731.67	0	778.94	794.85	772.03	730.21	719.97	730.57	751.98	776.82	702.1	789.17	722.64	845.74	762.36	760.36	0	711.53	0	696.73	789.2	829.78	760.25	786.1	690.89
2.8661e+13	741.54	0	722.93	0	710.49	0	721.2	842.67	752.95	740.59	780.4	0	835.58	698.91	0	770.04	708.28	814.29	0	762.87	715.35	776.07	826.35	714.4	731.31	0	778.4	791.4	771.58	729.76	719.56	730.26	751.63	776.27	701.33	788.64	722.25	840.1	761.66	759.96	0	711.12	0	696.02	788.54	829.3	759.87	785.61	690.44
2.8707e+13	743.36	0	724.19	0	711.79	0	722.44	839.25	754.48	741.64	781.74	0	837.02	700.29	0	771.32	710.26	815.69	0	764.14	716.68	776.89	827.95	715.59	732.45	0	780.41	788.26	772.85	731.06	720.79	731.35	752.71	777.75	703.33	790.09	723.45	839.64	763.44	761.13	0	712.38	0	697.94	790.22	830.85	761	786.97	691.85
2.8752e+13	742.68	0	723.76	0	711.36	0	722.03	846.43	753.91	741.33	781.26	0	836.13	699.84	0	770.86	709.53	815.17	0	763.69	716.22	776.15	827.26	715.23	732.08	0	779.42	795.13	772.39	730.61	720.38	731.04	752.36	777.2	702.6	789.55	723.06	847.85	762.79	760.73	0	711.97	0	697.24	789.61	830.19	760.62	786.47	691.37
2.8798e+13	741.99	0	723.33	0	710.93	0	721.62	844.5	753.34	741.02	780.77	0	835.78	699.38	0	770.41	708.78	814.66	0	763.24	715.77	776.51	826.66	714.88	731.71	0	778.73	793.34	771.94	730.16	719.98	730.72	752.01	776.65	701.84	789.02	722.67	842.84	762.09	760.32	0	711.56	0	696.51	788.95	829.6	760.24	785.98	690.92
2.8843e+13	741.3	0	722.91	0	710.5	0	721.21	840.51	752.77	740.71	780.29	0	835.5	698.92	0	769.95	708.02	814.15	0	762.79	715.31	775.42	826.24	714.52	731.35	0	778.21	789.13	771.49	729.71	719.57	730.4	751.66	776.11	701.09	788.49	722.28	837.13	761.42	759.92	0	711.15	0	695.82	788.32	829.19	759.86	785.48	690.48
2.8889e+13	743.11	0	724.16	0	711.79	0	722.43	844.93	754.3	741.75	781.63	0	836.61	700.29	0	771.23	710.01	815.54	0	764.05	716.63	776.07	827.71	715.7	732.48	0	779.99	793.1	772.76	731	720.8	731.49	752.73	777.58	703.08	789.93	723.47	848.13	763.21	761.09	0	712.4	0	697.73	790.01	830.63	760.98	786.84	691.87
2.8934e+13	742.43	0	723.73	0	711.36	0	722.02	845.96	753.73	741.44	781.14	0	835.99	699.84	0	770.77	709.27	815.03	0	763.6	716.18	776.62	827.01	715.35	732.11	0	779.09	794.86	772.3	730.55	720.39	731.17	752.38	777.03	702.35	789.39	723.08	845.49	762.52	760.69	0	711.99	0	697.01	789.36	829.95	760.6	786.35	691.4
2.898e+13	741.73	0	723.31	0	710.93	0	721.61	842.52	753.16	741.13	780.66	0	835.76	699.38	0	770.32	708.52	814.51	0	763.15	715.73	776.17	826.54	715	731.75	0	778.56	791.24	771.85	730.1	719.98	730.86	752.04	776.48	701.59	788.86	722.7	839.83	761.84	760.29	0	711.58	0	696.3	788.71	829.48	760.22	785.85	690.95
2.9025e+13	743.54	0	724.56	0	712.21	0	722.84	840.29	754.69	742.16	781.99	0	837.15	700.74	0	771.59	710.5	815.91	0	764.41	717.04	776.88	828.12	716.17	732.88	0	780.54	788.84	773.12	731.38	721.2	731.93	753.11	777.96	703.58	790.3	723.88	842.06	763.61	761.45	0	712.83	0	698.21	790.39	831.02	761.35	787.21	692.34
2.9071e+13	742.87	0	724.13	0	711.78	0	722.43	846.63	754.12	741.85	781.51	0	836.28	700.28	0	771.13	709.76	815.39	0	763.96	716.59	776.41	827.41	715.81	732.51	0	779.55	795.4	772.67	730.93	720.8	731.62	752.76	777.41	702.84	789.77	723.49	847.73	762.96	761.05	0	712.42	0	697.53	789.78	830.35	760.96	786.71	691.9
2.9117e+13	742.17	0	723.71	0	711.36	0	722.02	844.39	753.55	741.54	781.02	0	835.97	699.83	0	770.68	709.02	814.88	0	763.52	716.13	776.67	826.83	715.46	732.14	0	778.89	793.22	772.21	730.48	720.39	731.31	752.41	776.86	702.1	789.23	723.11	842.55	762.26	760.65	0	712.01	0	696.8	789.11	829.78	760.58	786.22	691.43
2.9162e+13	741.48	0	723.28	0	710.93	0	721.61	840.35	752.99	741.23	780.54	0	835.67	699.38	0	770.22	708.27	814.37	0	763.07	715.68	775.49	826.42	715.11	731.78	0	778.37	788.96	771.77	730.04	719.99	730.99	752.06	776.31	701.35	788.7	722.72	836.87	761.6	760.24	0	711.61	0	696.1	788.49	829.36	760.21	785.72	690.98
2.9208e+13	743.3	0	724.53	0	712.2	0	722.83	845.58	754.51	742.26	781.87	0	836.74	700.73	0	771.49	710.24	815.76	0	764.32	716.99	776.24	827.86	716.27	732.9	0	780.11	793.87	773.03	731.31	721.2	732.06	753.13	777.78	703.33	790.14	723.9	848.5	763.37	761.41	0	712.85	0	698	790.18	830.78	761.32	787.08	692.36
2.9253e+13	742.61	0	724.1	0	711.78	0	722.42	845.93	753.94	741.95	781.38	0	836.16	700.27	0	771.03	709.51	815.24	0	763.87	716.54	776.84	827.17	715.92	732.54	0	779.24	794.84	772.57	730.87	720.79	731.75	752.78	777.23	702.6	789.6	723.51	845.23	762.69	761	0	712.44	0	697.32	789.52	830.11	760.94	786.58	691.92
2.9299e+13	741.92	0	723.68	0	711.35	0	722.01	842.37	753.37	741.64	780.9	0	835.94	699.83	0	770.58	708.76	814.73	0	763.43	716.09	776.27	826.71	715.57	732.17	0	778.73	791.08	772.12	730.42	720.39	731.43	752.43	776.69	701.85	789.07	723.12	839.54	762.01	760.6	0	712.03	0	696.59	788.87	829.66	760.56	786.08	691.46
2.9344e+13	743.72	0	724.92	0	712.62	0	723.22	841.42	754.9	742.67	782.23	0	837.28	701.17	0	771.85	710.73	816.12	0	764.68	717.39	776.88	828.27	716.72	733.29	0	780.67	789.67	773.38	731.69	721.6	732.49	753.49	778.16	703.82	790.51	724.29	844.09	763.78	761.76	0	713.27	0	698.48	790.56	831.18	761.68	787.44	692.82
2.939e+13	743.05	0	724.49	0	712.19	0	722.81	846.77	754.32	742.36	781.74	0	836.43	700.71	0	771.39	709.99	815.6	0	764.23	716.94	776.68	827.56	716.37	732.92	0	779.68	795.61	772.93	731.25	721.19	732.18	753.14	777.61	703.09	789.97	723.91	847.57	763.12	761.36	0	712.86	0	697.79	789.94	830.5	761.3	786.94	692.37
2.9436e+13	742.35	0	724.07	0	711.76	0	722.4	844.26	753.76	742.05	781.26	0	836.15	700.26	0	770.93	709.25	815.09	0	763.78	716.49	776.82	827	716.02	732.56	0	779.05	793.09	772.48	730.8	720.79	731.87	752.79	777.06	702.35	789.44	723.52	842.26	762.42	760.95	0	712.45	0	697.09	789.27	829.95	760.92	786.45	691.94
2.9481e+13	741.67	0	723.64	0	711.34	0	721.99	840.19	753.19	741.74	780.78	0	835.82	699.82	0	770.48	708.5	814.58	0	763.34	716.04	775.54	826.58	715.67	732.2	0	778.52	788.79	772.03	730.35	720.39	731.56	752.45	776.51	701.6	788.91	723.14	836.61	761.77	760.55	0	712.05	0	696.37	788.66	829.54	760.54	785.95	691.48
2.9527e+13	743.48	0	724.87	0	712.6	0	723.2	846.12	754.71	742.75	782.1	690.34	836.86	701.15	0	771.75	710.46	815.96	0	764.58	717.34	776.44	828	716.82	733.31	0	780.22	794.54	773.28	731.62	721.59	732.61	753.5	777.98	703.56	790.34	724.3	848.74	763.54	761.71	0	713.27	0	698.26	790.34	830.92	761.65	787.3	692.83
2.9572e+13	742.79	0	724.45	0	712.17	0	722.79	845.87	754.14	742.44	781.62	0	836.34	700.69	0	771.29	709.72	815.45	0	764.14	716.89	777.05	827.33	716.47	732.94	0	779.39	794.8	772.83	731.17	721.18	732.29	753.15	777.43	702.83	789.81	723.92	844.95	762.85	761.3	0	712.87	0	697.57	789.68	830.27	761.27	786.81	692.39
2.9618e+13	742.1	0	724.03	0	711.75	0	722.38	842.22	753.57	742.14	781.13	0	836.11	700.25	0	770.83	708.98	814.93	0	763.69	716.44	776.36	826.88	716.12	732.58	0	778.88	790.91	772.38	730.73	720.78	731.98	752.81	776.88	702.08	789.27	723.53	839.26	762.17	760.9	0	712.46	0	696.86	789.04	829.83	760.89	786.31	691.95
2.9663e+13	743.9	0	725.26	0	713.01	0	723.59	842.54	755.09	743.15	782.46	691.59	837.39	701.58	0	772.1	710.93	816.32	0	764.94	717.73	776.89	828.42	717.25	733.69	0	780.79	790.63	773.63	731.99	721.98	733.03	753.86	778.35	704.04	790.7	724.69	845.72	763.94	762.06	0	713.68	0	698.72	790.72	831.33	762	787.66	693.3
2.9709e+13	743.22	0	724.83	0	712.58	0	723.18	846.87	754.52	742.84	781.97	691.1	836.59	701.13	0	771.64	710.19	815.8	0	764.49	717.28	776.92	827.7	716.9	733.32	0	779.81	795.76	773.18	731.55	721.57	732.72	753.51	777.8	703.3	790.17	724.31	847.38	763.28	761.65	0	713.28	0	698.03	790.09	830.64	761.62	787.16	692.84
2.9755e+13	742.53	0	724.41	0	712.16	0	722.77	844.13	753.95	742.53	781.49	690.58	836.32	700.68	0	771.18	709.44	815.29	0	764.04	716.83	776.94	827.17	716.56	732.96	0	779.21	792.94	772.73	731.1	721.17	732.4	753.16	777.25	702.56	789.64	723.92	841.97	762.58	761.25	0	712.87	0	697.35	789.43	830.11	761.24	786.67	692.39
2.98e+13	744.32	0	725.63	0	713.41	0	723.97	839.27	755.47	743.53	782.81	692.82	837.87	702	0	772.45	711.4	816.68	0	765.29	718.12	778.1	828.77	717.69	734.06	0	781.28	789.31	773.98	732.36	722.36	733.44	754.21	778.72	704.51	791.07	725.08	834.68	764.33	762.4	0	714.09	0	699.19	791.09	831.67	762.35	788.02	693.74
2.9846e+13	743.65	0	725.21	0	712.98	0	723.56	846.57	754.9	743.22	782.33	692.32	836.98	701.55	0	771.99	710.65	816.16	0	764.83	717.67	776.65	828.13	717.34	733.69	0	780.33	795.1	773.53	731.92	721.96	733.13	753.86	778.17	703.76	790.53	724.69	848.86	763.69	762	0	713.68	0	698.49	790.49	831.06	761.96	787.52	693.3
2.9891e+13	742.96	0	724.79	0	712.56	0	723.15	845.79	754.33	742.91	781.84	691.83	836.51	701.1	0	771.53	709.91	815.65	0	764.39	717.22	777.22	827.48	716.99	733.33	0	779.54	794.72	773.08	731.47	721.56	732.82	753.52	777.62	703.02	790	724.31	844.66	763.01	761.59	0	713.28	0	697.8	789.83	830.42	761.58	787.02	692.85
2.9937e+13	742.27	0	724.37	0	712.13	0	722.75	842.05	753.77	742.61	781.36	691.33	836.27	700.65	0	771.07	709.16	815.13	0	763.94	716.77	776.42	827.04	716.64	732.97	0	779.03	790.72	772.63	731.03	721.15	732.51	753.17	777.07	702.29	789.47	723.93	838.98	762.33	761.19	0	712.88	0	697.1	789.19	829.99	761.2	786.52	692.4
2.9982e+13	744.06	0	725.58	0	713.38	0	723.94	843.58	755.28	743.6	782.68	693.52	837.5	701.97	0	772.34	711.11	816.51	0	765.18	718.05	776.92	828.56	717.76	734.06	0	780.9	791.62	773.88	732.28	722.34	733.54	754.21	778.53	704.22	790.89	725.07	846.98	764.1	762.34	0	714.08	0	698.95	790.87	831.47	762.31	787.87	693.74
3.0028e+13	743.38	0	725.16	0	712.95	0	723.53	846.93	754.71	743.3	782.19	693.03	836.74	701.52	0	771.88	710.37	816	0	764.73	717.6	777.15	827.84	717.42	733.7	0	779.93	795.85	773.42	731.84	721.94	733.23	753.87	777.98	703.48	790.36	724.69	847.15	763.43	761.94	0	713.68	0	698.25	790.24	830.78	761.93	787.37	693.3
3.0074e+13	742.69	0	724.74	0	712.53	0	723.12	843.98	754.15	742.99	781.71	692.54	836.49	701.08	0	771.42	709.62	815.48	0	764.28	717.15	777.05	827.32	717.07	733.34	0	779.36	792.78	772.97	731.39	721.54	732.92	753.52	777.44	702.74	789.83	724.31	841.67	762.73	761.53	0	713.28	0	697.57	789.58	830.27	761.55	786.88	692.85
3.0119e+13	744.47	0	725.96	0	713.77	0	724.31	839.26	755.66	743.98	783.03	694.65	837.99	702.39	690.14	772.68	711.57	816.87	0	765.53	718.44	778.06	828.92	718.18	734.43	0	781.4	789.09	774.22	732.65	722.72	733.94	754.56	778.9	704.69	791.25	725.45	836.22	764.48	762.68	0	714.48	0	699.41	791.24	831.82	762.65	788.23	694.17
3.0165e+13	743.8	0	725.53	0	713.35	0	723.91	846.92	755.09	743.67	782.54	694.18	837.09	701.94	0	772.22	710.82	816.35	0	765.08	717.99	776.86	828.26	717.84	734.07	0	780.43	795.56	773.77	732.2	722.32	733.63	754.21	778.35	703.95	790.72	725.07	848.89	763.84	762.28	0	714.07	0	698.7	790.64	831.19	762.27	787.73	693.73
3.021e+13	743.11	0	725.11	0	712.93	0	723.5	845.7	754.52	743.37	782.06	693.71	836.67	701.49	0	771.76	710.08	815.84	0	764.63	717.54	777.38	827.62	717.49	733.7	0	779.68	794.61	773.31	731.75	721.91	733.32	753.86	777.8	703.2	790.19	724.68	844.36	763.15	761.87	0	713.67	0	698.01	789.97	830.57	761.88	787.23	693.3
3.0256e+13	742.42	0	724.69	0	712.5	0	723.09	841.88	753.96	743.06	781.57	693.23	836.42	701.05	0	771.31	709.34	815.32	0	764.18	717.09	776.47	827.19	717.14	733.34	0	779.17	790.53	772.86	731.31	721.51	733.01	753.52	777.25	702.47	789.65	724.3	838.69	762.48	761.47	0	713.27	0	697.34	789.34	830.14	761.51	786.73	692.85
3.0301e+13	744.21	0	725.9	0	713.74	0	724.28	844.52	755.46	744.05	782.89	695.29	837.6	702.35	690.27	772.56	711.28	816.7	0	765.42	718.37	776.97	828.69	718.25	734.43	0	781	792.59	774.11	732.56	722.69	734.03	754.56	778.71	704.41	791.08	725.44	847.93	764.24	762.61	0	714.47	0	699.16	791.02	831.6	762.6	788.08	694.16
3.0347e+13	743.53	0	725.48	0	713.31	0	723.87	846.95	754.89	743.74	782.4	694.82	836.88	701.9	0	772.11	710.54	816.18	0	764.97	717.92	777.36	827.98	717.9	734.07	0	780.05	795.89	773.66	732.11	722.29	733.72	754.21	778.16	703.67	790.54	725.06	846.91	763.57	762.21	0	714.06	0	698.46	790.38	830.92	762.22	787.58	693.72
3.0392e+13	742.84	0	725.06	0	712.89	0	723.46	843.83	754.33	743.43	781.92	694.36	836.65	701.46	0	771.65	709.79	815.67	0	764.52	717.47	777.13	827.48	717.56	733.7	0	779.49	792.6	773.2	731.67	721.89	733.41	753.86	777.61	702.93	790.01	724.68	841.37	762.88	761.81	0	713.66	0	697.78	789.72	830.42	761.84	787.08	693.29
3.0438e+13	744.62	0	726.26	0	714.12	0	724.64	839.7	755.84	744.41	783.24	696.35	838.1	702.76	690.77	772.91	711.73	817.05	0	765.76	718.74	778.01	829.06	718.66	734.79	0	781.51	789.08	774.45	732.92	723.06	734.42	754.9	779.07	704.87	791.43	725.81	838.67	764.62	762.95	0	714.85	0	699.62	791.38	831.96	762.94	788.43	694.59
3.0484e+13	743.95	0	725.84	0	713.7	0	724.24	847.21	755.26	744.1	782.75	695.9	837.21	702.31	690.4	772.45	711	816.53	0	765.31	718.29	777.08	828.39	718.31	734.42	0	780.53	795.93	773.99	732.47	722.66	734.11	754.55	778.52	704.13	790.9	725.43	848.84	763.98	762.54	0	714.45	0	698.91	790.78	831.32	762.56	787.93	694.15
3.0529e+13	743.26	0	725.42	0	713.28	0	723.83	845.59	754.7	743.8	782.26	695.45	836.83	701.86	690.02	771.99	710.25	816.02	0	764.86	717.84	777.52	827.77	717.97	734.06	0	779.81	794.49	773.54	732.03	722.26	733.8	754.2	777.97	703.39	790.36	725.05	844.06	763.28	762.14	0	714.05	0	698.22	790.11	830.71	762.17	787.43	693.71
3.0575e+13	742.57	0	725	0	712.86	0	723.43	841.7	754.13	743.49	781.78	694.99	836.56	701.42	0	771.53	709.51	815.5	0	764.41	717.4	776.5	827.34	717.63	733.7	0	779.3	790.32	773.09	731.58	721.86	733.49	753.85	777.43	702.66	789.83	724.66	838.4	762.62	761.74	0	713.65	0	697.55	789.48	830.29	761.8	786.93	693.28
3.062e+13	744.36	0	726.2	0	714.08	0	724.6	845.33	755.63	744.47	783.09	696.93	837.69	702.72	690.9	772.78	711.45	816.88	0	765.64	718.66	777.05	828.81	718.72	734.78	0	781.08	793.49	774.33	732.83	723.03	734.49	754.88	778.88	704.59	791.25	725.79	848.62	764.37	762.88	0	714.84	0	699.37	791.16	831.73	762.89	788.27	694.58
3.0666e+13	743.68	0	725.78	0	713.66	0	724.2	846.94	755.06	744.16	782.61	696.49	837.03	702.27	690.52	772.33	710.71	816.36	0	765.19	718.22	777.57	828.11	718.37	734.42	0	780.17	795.9	773.88	732.38	722.62	734.19	754.53	778.33	703.85	790.72	725.41	846.64	763.7	762.47	0	714.43	0	698.67	790.51	831.05	762.51	787.77	694.13
3.0711e+13	742.98	0	725.36	0	713.24	0	723.79	843.66	754.5	743.85	782.12	696.05	836.8	701.82	690.15	771.87	709.97	815.85	0	764.75	717.77	777.21	827.62	718.03	734.05	0	779.63	792.41	773.43	731.94	722.22	733.88	754.19	777.78	703.11	790.19	725.03	841.06	763.01	762.07	0	714.04	0	697.98	789.85	830.57	762.13	787.28	693.7
3.0757e+13	744.76	0	726.56	0	714.46	0	724.96	840.52	756	744.83	783.43	697.92	838.2	703.11	691.4	773.12	711.9	817.22	0	765.98	719.03	777.96	829.19	719.12	735.13	0	781.61	789.4	774.67	733.18	723.39	734.88	755.22	779.24	705.06	791.6	726.15	841.22	764.76	763.21	0	715.21	0	699.82	791.52	832.09	763.22	788.62	695.02
3.0803e+13	744.09	0	726.14	0	714.04	0	724.56	847.42	755.43	744.52	782.95	697.5	837.33	702.67	691.01	772.66	711.17	816.71	0	765.53	718.59	777.31	828.5	718.77	734.77	0	780.62	796.22	774.21	732.73	722.99	734.57	754.87	778.69	704.32	791.07	725.77	848.74	764.11	762.8	0	714.81	0	699.12	790.91	831.44	762.83	788.12	694.56
3.0848e+13	743.4	0	725.72	0	713.62	0	724.15	845.46	754.87	744.21	782.46	697.06	836.98	702.23	690.64	772.2	710.43	816.19	0	765.08	718.14	777.65	827.91	718.43	734.41	0	779.94	794.34	773.76	732.29	722.59	734.26	754.52	778.14	703.58	790.54	725.39	843.75	763.41	762.4	0	714.41	0	698.43	790.24	830.85	762.45	787.62	694.11
3.0894e+13	742.71	0	725.3	0	713.2	0	723.75	841.51	754.3	743.91	781.98	696.62	836.69	701.78	690.27	771.75	709.69	815.68	0	764.63	717.7	776.53	827.48	718.09	734.05	0	779.42	790.12	773.31	731.85	722.19	733.95	754.17	777.59	702.85	790	725.01	838.11	762.75	762	0	714.02	0	697.75	789.62	830.44	762.07	787.12	693.68
3.0939e+13	744.5	0	726.49	0	714.41	0	724.91	846.03	755.8	744.87	783.29	698.46	837.78	703.06	691.52	773	711.62	817.05	0	765.86	718.95	777.17	828.93	719.17	735.11	0	781.17	794.3	774.55	733.08	723.35	734.94	755.2	779.04	704.78	791.42	726.13	849.1	764.51	763.13	0	715.19	0	699.58	791.29	831.85	763.16	788.46	694.99
3.0985e+13	743.81	0	726.07	0	713.99	0	724.51	846.9	755.23	744.57	782.8	698.04	837.17	702.62	691.13	772.54	710.89	816.53	0	765.41	718.51	777.76	828.23	718.82	734.75	0	780.28	795.87	774.09	732.64	722.95	734.64	754.85	778.49	704.04	790.88	725.75	846.36	763.83	762.72	0	714.79	0	698.88	790.64	831.17	762.78	787.96	694.53
3.103e+13	743.12	0	725.65	0	713.57	0	724.11	843.49	754.67	744.26	782.31	697.61	836.94	702.18	690.75	772.08	710.14	816.02	0	764.96	718.06	777.28	827.76	718.48	734.39	0	779.76	792.22	773.64	732.2	722.55	734.33	754.5	777.95	703.3	790.35	725.37	840.76	763.14	762.32	0	714.39	0	698.19	789.98	830.71	762.4	787.46	694.09
3.1076e+13	744.9	0	726.85	0	714.78	0	725.27	841.54	756.16	745.22	783.62	699.39	838.3	703.45	692.01	773.33	712.07	817.39	0	766.19	719.32	777.92	829.31	719.55	735.46	0	781.71	790.03	774.88	733.43	723.7	735.31	755.52	779.4	705.24	791.77	726.48	843.49	764.89	763.45	0	715.56	0	700.02	791.65	832.22	763.48	788.8	695.4
3.1122e+13	744.23	0	726.42	0	714.36	0	724.86	847.58	755.59	744.91	783.14	698.98	837.44	703.01	691.63	772.87	711.35	816.87	0	765.74	718.87	777.54	828.62	719.21	735.1	0	780.71	796.45	774.42	732.98	723.3	735.01	755.17	778.84	704.51	791.23	726.1	848.58	764.23	763.05	0	715.16	0	699.34	791.03	831.55	763.1	788.3	694.97
3.1167e+13	743.54	0	726.01	0	713.95	0	724.46	845.32	755.03	744.61	782.65	698.56	837.13	702.57	691.23	772.41	710.6	816.36	0	765.29	718.42	777.78	828.04	718.87	734.74	0	780.06	794.19	773.97	732.54	722.91	734.7	754.83	778.3	703.77	790.7	725.72	843.44	763.54	762.65	0	714.76	0	698.64	790.36	830.99	762.72	787.8	694.51
3.1213e+13	742.85	0	725.59	0	713.53	0	724.06	841.32	754.46	744.3	782.17	698.14	836.82	702.13	690.86	771.96	709.87	815.85	0	764.85	717.98	776.56	827.62	718.53	734.38	0	779.54	789.92	773.52	732.1	722.51	734.4	754.48	777.75	703.04	790.17	725.35	837.82	762.88	762.24	0	714.37	0	697.97	789.75	830.57	762.34	787.3	694.07
3.1258e+13	744.63	0	726.77	0	714.73	0	725.21	846.62	755.96	745.26	783.47	699.89	837.87	703.4	692.11	773.2	711.8	817.21	0	766.07	719.23	777.32	829.04	719.59	735.44	0	781.25	795.02	774.75	733.33	723.66	735.37	755.5	779.2	704.98	791.58	726.45	849.41	764.63	763.37	0	715.53	0	699.79	791.41	831.96	763.42	788.64	695.36
3.1304e+13	743.95	0	726.35	0	714.31	0	724.81	846.83	755.39	744.95	782.99	699.48	837.31	702.96	691.73	772.74	711.07	816.7	0	765.62	718.78	777.94	828.35	719.25	735.08	0	780.39	795.82	774.3	732.89	723.26	735.07	755.15	778.65	704.24	791.05	726.07	846.07	763.95	762.97	0	715.13	0	699.1	790.76	831.3	763.04	788.14	694.94
3.1349e+13	743.26	0	725.94	0	713.9	0	724.41	843.31	754.82	744.65	782.5	699.07	837.08	702.52	691.34	772.28	710.32	816.18	0	765.17	718.34	777.34	827.9	718.91	734.72	0	779.88	792.02	773.85	732.44	722.86	734.76	754.8	778.1	703.5	790.51	725.7	840.45	763.27	762.56	0	714.74	0	698.41	790.11	830.85	762.66	787.64	694.48
3.1395e+13	745.04	0	727.12	0	715.09	0	725.56	842.63	756.32	745.6	783.81	700.77	838.38	703.78	692.58	773.53	712.25	817.55	0	766.4	719.59	777.89	829.43	719.97	735.77	0	781.8	790.87	775.08	733.67	724.01	735.73	755.82	779.55	705.43	791.93	726.8	845.38	765.02	763.69	0	715.89	0	700.23	791.77	832.34	763.74	788.98	695.76
3.144e+13	744.37	0	726.7	0	714.67	0	725.16	847.69	755.75	745.29	783.32	700.37	837.56	703.34	692.21	773.07	711.53	817.03	0	765.95	719.14	777.77	828.72	719.63	735.41	0	780.81	796.62	774.63	733.23	723.61	735.43	755.47	779	704.71	791.39	726.42	848.39	764.36	763.29	0	715.5	0	699.56	791.15	831.66	763.36	788.48	695.33
3.1486e+13	743.67	0	726.28	0	714.26	0	724.75	845.16	755.18	744.99	782.83	699.97	837.27	702.9	691.83	772.61	710.79	816.52	0	765.5	718.7	777.89	828.17	719.29	735.05	0	780.19	794.03	774.17	732.78	723.21	735.12	755.12	778.45	703.97	790.86	726.04	843.12	763.66	762.88	0	715.1	0	698.86	790.49	831.12	762.98	787.98	694.91
3.1532e+13	745.44	0	727.46	0	715.45	0	725.9	840.42	756.68	745.94	784.14	701.61	838.82	704.16	693.05	773.85	712.7	817.89	690.57	766.72	719.94	779.12	829.76	720.35	736.11	0	782.26	790.47	775.41	734.01	724.35	736.09	756.14	779.9	705.89	792.27	727.15	835.6	765.39	764.01	0	716.25	0	700.67	792.12	832.66	764.06	789.31	696.17
3.1577e+13	744.77	0	727.04	0	715.03	0	725.5	847.1	756.11	745.63	783.65	701.22	837.95	703.72	692.67	773.39	711.98	817.37	690.19	766.27	719.49	777.5	829.14	720.01	735.75	0	781.33	795.63	774.95	733.56	723.95	735.78	755.79	779.35	705.17	791.73	726.77	849.6	764.76	763.6	0	715.86	0	700	791.53	832.07	763.67	788.81	695.73
3.1623e+13	744.09	0	726.62	0	714.62	0	725.1	846.75	755.54	745.33	783.17	700.83	837.44	703.28	692.3	772.93	711.25	816.86	0	765.82	719.05	778.11	828.47	719.67	735.39	0	780.51	795.74	774.5	733.12	723.56	735.48	755.44	778.8	704.44	791.2	726.39	845.76	764.07	763.2	0	715.46	0	699.32	790.87	831.42	763.29	788.31	695.3
3.1668e+13	743.4	0	726.21	0	714.2	0	724.7	843.12	754.98	745.02	782.68	700.43	837.21	702.84	691.92	772.48	710.51	816.34	0	765.38	718.61	777.39	828.03	719.33	735.03	0	780	791.82	774.05	732.68	723.16	735.18	755.09	778.25	703.7	790.67	726.01	840.14	763.39	762.8	0	715.06	0	698.62	790.23	830.98	762.91	787.81	694.88
3.1714e+13	745.17	0	727.38	0	715.39	0	725.84	843.69	756.47	745.96	783.98	702.05	838.46	704.1	693.13	773.72	712.43	817.7	690.85	766.6	719.84	777.88	829.54	720.38	736.08	0	781.88	791.82	775.27	733.9	724.3	736.14	756.1	779.69	705.62	792.08	727.11	846.87	765.14	763.92	0	716.21	0	700.43	791.9	832.45	763.99	789.15	696.13
3.1759e+13	744.5	0	726.96	0	714.97	0	725.44	847.75	755.9	745.66	783.5	701.66	837.67	703.66	692.76	773.26	711.7	817.19	690.47	766.14	719.4	777.99	828.83	720.04	735.72	0	780.9	796.73	774.82	733.46	723.9	735.83	755.75	779.14	704.9	791.54	726.73	848.16	764.48	763.51	0	715.82	0	699.77	791.27	831.77	763.61	788.65	695.69
3.1805e+13	743.81	0	726.55	0	714.56	0	725.04	845	755.34	745.35	783.01	701.28	837.41	703.22	692.39	772.8	710.97	816.67	690.1	765.7	718.96	777.99	828.29	719.7	735.36	0	780.31	793.86	774.37	733.02	723.5	735.53	755.41	778.6	704.16	791.01	726.35	842.8	763.79	763.11	0	715.42	0	699.08	790.6	831.24	763.22	788.15	695.26
3.1851e+13	745.57	0	727.72	0	715.74	0	726.18	840.18	756.83	746.29	784.31	702.85	838.92	704.47	693.59	774.04	712.88	818.04	691.5	766.92	720.19	779.08	829.88	720.74	736.41	0	782.36	790.18	775.6	734.23	724.64	736.48	756.42	780.04	706.08	792.42	727.44	835.86	765.52	764.23	0	716.57	0	700.88	792.24	832.78	764.3	789.48	696.52
3.1896e+13	744.91	0	727.3	0	715.33	0	725.78	847.5	756.26	745.99	783.82	702.47	838.04	704.03	693.21	773.58	712.15	817.52	691.12	766.47	719.75	777.7	829.24	720.4	736.04	0	781.41	796.15	775.14	733.79	724.24	736.18	756.07	779.49	705.36	791.88	727.07	849.67	764.88	763.83	0	716.17	0	700.2	791.65	832.17	763.92	788.98	696.08
3.1942e+13	744.22	0	726.88	0	714.91	0	725.38	846.64	755.69	745.68	783.34	702.09	837.58	703.59	692.84	773.12	711.43	817.01	690.74	766.02	719.31	778.27	828.59	720.06	735.68	0	780.63	795.64	774.69	733.35	723.84	735.88	755.72	778.94	704.63	791.35	726.69	845.45	764.19	763.42	0	715.77	0	699.53	790.99	831.53	763.53	788.48	695.65
3.1987e+13	743.54	0	726.47	0	714.5	0	724.98	842.92	755.13	745.38	782.85	701.71	837.33	703.16	692.47	772.66	710.69	816.49	690.36	765.57	718.86	777.44	828.15	719.73	735.33	0	780.12	791.62	774.24	732.91	723.45	735.57	755.37	778.4	703.89	790.82	726.31	839.82	763.52	763.02	0	715.38	0	698.84	790.35	831.1	763.16	787.98	695.22
3.2033e+13	745.31	0	727.63	0	715.68	0	726.11	844.67	756.61	746.31	784.15	703.25	838.53	704.4	693.66	773.9	712.6	817.85	691.78	766.78	720.09	777.91	829.64	720.76	736.37	0	781.96	792.8	775.46	734.12	724.58	736.52	756.38	779.83	705.81	792.22	727.4	848.02	765.26	764.14	0	716.52	0	700.64	792.01	832.56	764.22	789.31	696.48
3.2078e+13	744.64	0	727.22	0	715.26	0	725.71	847.77	756.05	746.01	783.66	702.88	837.79	703.96	693.28	773.44	711.88	817.34	691.38	766.33	719.65	778.2	828.93	720.42	736.01	0	781	796.8	775.01	733.68	724.18	736.22	756.03	779.28	705.1	791.69	727.02	847.91	764.6	763.73	0	716.13	0	699.97	791.38	831.87	763.84	788.81	696.04
3.2124e+13	743.95	0	726.8	0	714.85	0	725.31	844.83	755.48	745.7	783.18	702.5	837.53	703.53	692.91	772.98	711.15	816.82	691.01	765.89	719.21	778.08	828.42	720.09	735.65	0	780.44	793.67	774.55	733.24	723.78	735.92	755.68	778.74	704.36	791.15	726.65	842.47	763.91	763.33	0	715.73	0	699.3	790.72	831.36	763.46	788.31	695.6
3.217e+13	745.71	0	727.97	0	716.03	0	726.45	840.24	756.97	746.64	784.48	704.01	839	704.76	694.11	774.22	713.06	818.18	692.39	767.1	720.44	779.03	829.99	721.12	736.69	0	782.46	789.99	775.78	734.45	724.91	736.86	756.68	780.18	706.27	792.56	727.73	837.67	765.64	764.45	0	716.87	0	701.09	792.36	832.89	764.53	789.64	696.85
3.2215e+13	745.05	0	727.55	0	715.61	0	726.04	847.81	756.4	746.33	783.99	703.64	838.12	704.33	693.74	773.76	712.33	817.67	692.02	766.65	719.99	777.91	829.33	720.78	736.33	0	781.49	796.58	775.32	734.01	724.51	736.56	756.33	779.63	705.55	792.02	727.35	849.66	765	764.04	0	716.47	0	700.41	791.76	832.26	764.15	789.14	696.43
3.2261e+13	744.36	0	727.13	0	715.2	0	725.64	846.52	755.84	746.03	783.5	703.27	837.7	703.89	693.35	773.3	711.61	817.15	691.64	766.2	719.55	778.42	828.7	720.44	735.97	0	780.74	795.52	774.87	733.57	724.12	736.25	755.99	779.08	704.83	791.49	726.98	845.13	764.31	763.64	0	716.08	0	699.74	791.1	831.65	763.77	788.64	695.99
3.2306e+13	743.68	0	726.72	0	714.78	0	725.24	842.72	755.28	745.72	783.02	702.9	837.44	703.46	692.99	772.84	710.88	816.64	691.26	765.75	719.11	777.48	828.27	720.11	735.61	0	780.24	791.41	774.42	733.13	723.72	735.95	755.64	778.53	704.1	790.96	726.6	839.51	763.64	763.24	0	715.68	0	699.06	790.46	831.22	763.39	788.14	695.56
3.2352e+13	745.45	0	727.88	0	715.95	0	726.37	845.54	756.76	746.65	784.31	704.38	838.6	704.69	694.18	774.08	712.79	817.99	692.63	766.97	720.33	777.97	829.74	721.13	736.65	0	782.04	793.74	775.64	734.34	724.85	736.89	756.64	779.97	706	792.36	727.68	848.87	765.38	764.35	0	716.82	0	700.85	792.13	832.65	764.45	789.46	696.8
3.2397e+13	744.77	0	727.46	0	715.54	0	725.97	847.76	756.19	746.34	783.83	704.02	837.9	704.26	693.81	773.62	712.06	817.48	692.26	766.52	719.89	778.41	829.03	720.8	736.29	0	781.1	796.83	775.19	733.9	724.45	736.59	756.29	779.42	705.29	791.83	727.3	847.64	764.71	763.94	0	716.42	0	700.18	791.49	831.97	764.07	788.96	696.38
3.2443e+13	744.08	0	727.05	0	715.13	0	725.57	844.64	755.63	746.04	783.34	703.65	837.66	703.82	693.42	773.16	711.33	816.96	691.89	766.07	719.45	778.16	828.53	720.46	735.93	0	780.56	793.49	774.73	733.46	724.06	736.29	755.94	778.88	704.56	791.29	726.93	842.15	764.03	763.54	0	716.03	0	699.52	790.83	831.48	763.69	788.46	695.94
3.2489e+13	745.84	690.24	728.2	0	716.3	0	726.7	840.75	757.11	746.96	784.64	705.1	839.08	705.05	694.6	774.39	713.24	818.32	693.25	767.28	720.67	778.98	830.09	721.48	736.96	0	782.55	790.05	775.95	734.66	725.18	737.22	756.94	780.31	706.47	792.7	728.01	840.13	765.76	764.66	0	717.16	0	701.3	792.47	832.99	764.76	789.79	697.17
3.2534e+13	745.18	0	727.79	0	715.88	0	726.3	848.05	756.54	746.66	784.15	704.74	838.21	704.62	694.24	773.93	712.52	817.8	692.88	766.83	720.23	778.13	829.42	721.14	736.61	0	781.57	796.92	775.5	734.22	724.78	736.92	756.59	779.76	705.74	792.16	727.63	849.57	765.12	764.25	0	716.76	0	700.61	791.87	832.35	764.37	789.29	696.75
3.258e+13	744.49	0	727.37	0	715.47	0	725.9	846.38	755.98	746.35	783.66	704.38	837.83	704.18	693.87	773.47	711.79	817.29	692.49	766.38	719.79	778.56	828.81	720.81	736.25	0	780.86	795.38	775.05	733.78	724.38	736.62	756.24	779.21	705.02	791.63	727.25	844.8	764.42	763.85	0	716.37	0	699.95	791.2	831.75	763.99	788.79	696.33
3.2625e+13	743.81	0	726.96	0	715.06	0	725.5	842.52	755.42	746.05	783.18	704.02	837.55	703.75	693.49	773.02	711.06	816.78	692.13	765.93	719.35	777.51	828.38	720.47	735.89	0	780.35	791.21	774.6	733.34	723.99	736.32	755.9	778.67	704.3	791.1	726.88	839.2	763.76	763.44	0	715.98	0	699.28	790.58	831.33	763.61	788.29	695.89
3.2671e+13	745.58	690.12	728.11	0	716.22	0	726.62	846.29	756.9	746.97	784.47	705.44	838.66	704.97	694.66	774.25	712.97	818.13	693.47	767.14	720.57	778.06	829.83	721.49	736.92	0	782.11	794.61	775.81	734.54	725.1	737.25	756.89	780.1	706.2	792.5	727.95	849.48	765.5	764.55	0	717.1	0	701.06	792.24	832.75	764.67	789.61	697.12
3.2716e+13	744.91	0	727.7	0	715.81	0	726.22	847.72	756.33	746.67	783.98	705.09	838.01	704.54	694.29	773.79	712.24	817.61	693.1	766.69	720.13	778.61	829.13	721.15	736.56	0	781.21	796.82	775.36	734.1	724.71	736.95	756.54	779.55	705.48	791.96	727.58	847.35	764.83	764.15	0	716.71	0	700.38	791.59	832.07	764.29	789.11	696.69
3.2762e+13	744.22	0	727.28	0	715.4	0	725.83	844.45	755.77	746.36	783.5	704.74	837.78	704.11	693.93	773.33	711.51	817.1	692.73	766.24	719.69	778.23	828.64	720.82	736.2	0	780.68	793.3	774.91	733.67	724.32	736.64	756.19	779.01	704.76	791.43	727.2	841.82	764.14	763.74	0	716.31	0	699.72	790.94	831.59	763.91	788.61	696.27
3.2807e+13	745.98	690.5	728.43	0	716.56	0	726.95	841.59	757.25	747.28	784.79	706.12	839.15	705.33	695.08	774.56	713.42	818.45	694.05	767.45	720.9	778.93	830.19	721.83	737.23	0	782.64	790.45	776.12	734.87	725.43	737.57	757.19	780.44	706.66	792.83	728.27	842.58	765.88	764.85	0	717.43	0	701.51	792.59	833.09	764.97	789.94	697.49
3.2853e+13	745.32	690	728.02	0	716.14	0	726.55	848.23	756.68	746.97	784.3	705.78	838.29	704.9	694.71	774.1	712.7	817.94	693.68	767	720.46	778.35	829.5	721.49	736.87	0	781.65	797.2	775.67	734.43	725.03	737.27	756.84	779.89	705.93	792.29	727.9	849.44	765.23	764.45	0	717.04	0	700.82	791.98	832.44	764.59	789.44	697.06
3.2899e+13	744.63	0	727.6	0	715.73	0	726.15	846.22	756.12	746.67	783.81	705.43	837.95	704.46	694.35	773.64	711.96	817.42	693.32	766.55	720.02	778.68	828.91	721.16	736.51	0	780.98	795.23	775.22	733.99	724.64	736.97	756.49	779.35	705.21	791.76	727.52	844.47	764.54	764.04	0	716.65	0	700.15	791.31	831.86	764.21	788.94	696.64
3.2944e+13	743.95	0	727.19	0	715.32	0	725.75	842.31	755.56	746.37	783.33	705.08	837.66	704.03	693.98	773.18	711.24	816.91	692.96	766.11	719.58	777.54	828.49	720.82	736.16	0	780.46	791	774.76	733.55	724.25	736.67	756.14	778.8	704.49	791.23	727.15	838.88	763.88	763.64	0	716.26	0	699.5	790.69	831.44	763.83	788.44	696.22
3.299e+13	745.72	690.37	728.34	0	716.48	0	726.87	846.94	757.03	747.28	784.62	706.44	838.72	705.25	695.13	774.41	713.14	818.26	694.26	767.31	720.79	778.18	829.91	721.83	737.18	0	782.19	795.39	775.98	734.74	725.35	737.59	757.13	780.23	706.38	792.63	728.21	849.89	765.62	764.75	0	717.37	0	701.26	792.34	832.83	764.88	789.76	697.43
3.3035e+13	745.04	0	727.92	0	716.07	0	726.47	847.65	756.47	746.97	784.13	706.1	838.12	704.82	694.76	773.95	712.41	817.74	693.89	766.86	720.35	778.79	829.22	721.49	736.82	0	781.31	796.77	775.52	734.31	724.96	737.29	756.78	779.68	705.65	792.09	727.84	847.05	764.94	764.34	0	716.98	0	700.58	791.69	832.17	764.5	789.26	697
3.3081e+13	744.35	0	727.51	0	715.66	0	726.07	844.25	755.91	746.67	783.65	705.75	837.89	704.38	694.4	773.49	711.67	817.23	693.53	766.41	719.92	778.28	828.75	721.16	736.46	0	780.79	793.09	775.07	733.87	724.57	736.99	756.44	779.14	704.93	791.56	727.46	841.49	764.26	763.94	0	716.59	0	699.91	791.04	831.7	764.12	788.76	696.58
3.3126e+13	746.11	690.75	728.66	0	716.81	0	727.18	842.6	757.38	747.58	784.94	707.09	839.22	705.6	695.54	774.72	713.57	818.58	694.81	767.62	721.12	778.87	830.28	722.16	737.48	0	782.72	791.12	776.29	735.06	725.67	737.9	757.42	780.57	706.81	792.96	728.53	844.72	766	765.04	0	717.7	0	701.69	792.69	833.19	765.18	790.08	697.8
3.3172e+13	745.44	690.25	728.24	0	716.4	0	726.78	848.35	756.82	747.28	784.45	706.75	838.38	705.17	695.17	774.26	712.84	818.07	694.46	767.17	720.69	778.57	829.59	721.83	737.12	0	781.73	797.39	775.83	734.62	725.28	737.6	757.07	780.02	706.09	792.42	728.15	849.26	765.34	764.64	0	717.31	0	701	792.08	832.52	764.79	789.58	697.37
3.3218e+13	744.75	0	727.83	0	715.99	0	726.39	846.06	756.26	746.97	783.96	706.41	838.06	704.73	694.8	773.8	712.11	817.55	694.09	766.72	720.25	778.78	829.02	721.49	736.77	0	781.09	795.06	775.38	734.19	724.89	737.3	756.73	779.47	705.36	791.89	727.78	844.14	764.65	764.24	0	716.92	0	700.33	791.41	831.96	764.41	789.08	696.94
3.3263e+13	744.08	0	727.42	0	715.58	0	725.99	842.09	755.7	746.67	783.48	706.07	837.75	704.31	694.44	773.35	711.38	817.04	693.73	766.27	719.81	777.54	828.6	721.16	736.41	0	780.57	790.77	774.93	733.75	724.49	737	756.38	778.93	704.64	791.36	727.41	838.57	764	763.83	0	716.53	0	699.67	790.8	831.55	764.03	788.58	696.52
3.3309e+13	745.84	690.62	728.56	0	716.73	0	727.1	847.47	757.17	747.57	784.76	707.38	838.78	705.52	695.57	774.57	713.27	818.39	695	767.47	721.01	778.32	829.99	722.16	737.43	0	782.25	796.06	776.14	734.94	725.59	737.92	757.36	780.36	706.53	792.75	728.46	850.16	765.73	764.93	0	717.64	0	701.43	792.45	832.91	765.09	789.9	697.73
3.3354e+13	745.16	690.13	728.14	0	716.32	0	726.7	847.56	756.6	747.27	784.28	707.05	838.23	705.08	695.21	774.11	712.54	817.87	694.65	767.02	720.58	778.95	829.31	721.82	737.07	0	781.41	796.69	775.68	734.5	725.2	737.61	757.02	779.81	705.8	792.22	728.09	846.73	765.05	764.53	0	717.25	0	700.75	791.79	832.26	764.7	789.4	697.3
3.34e+13	744.47	0	727.73	0	715.91	0	726.3	844.05	756.04	746.97	783.79	706.71	838	704.65	694.84	773.65	711.81	817.36	694.29	766.58	720.14	778.32	828.86	721.49	736.71	0	780.9	792.87	775.23	734.06	724.81	737.31	756.67	779.26	705.08	791.69	727.72	841.16	764.37	764.13	0	716.86	0	700.08	791.15	831.81	764.32	788.9	696.88
3.3445e+13	746.22	690.99	728.87	0	717.05	0	727.41	843.65	757.52	747.87	785.08	708	839.27	705.86	695.97	774.87	713.7	818.71	695.54	767.78	721.34	778.82	830.37	722.48	737.73	0	782.79	791.98	776.44	735.25	725.91	738.22	757.65	780.69	706.96	793.08	728.77	846.47	766.1	765.23	0	717.96	0	701.86	792.8	833.28	765.38	790.22	698.09
3.3491e+13	745.56	690.49	728.46	0	716.64	0	727.01	848.42	756.95	747.57	784.59	707.67	838.46	705.43	695.61	774.41	712.98	818.19	695.18	767.33	720.9	778.77	829.67	722.15	737.37	0	781.8	797.52	775.99	734.82	725.52	737.92	757.3	780.14	706.23	792.55	728.4	849.04	765.45	764.82	0	717.57	0	701.17	792.17	832.61	764.99	789.72	697.67
3.3537e+13	744.87	690	728.04	0	716.23	0	726.62	845.88	756.39	747.26	784.11	707.34	838.18	705	695.25	773.96	712.24	817.67	694.83	766.88	720.46	778.86	829.12	721.82	737.01	0	781.19	794.87	775.54	734.38	725.12	737.62	756.95	779.6	705.5	792.01	728.03	843.8	764.75	764.42	0	717.18	0	700.49	791.51	832.07	764.61	789.22	697.24
3.3582e+13	746.61	691.37	729.18	0	717.38	0	727.72	841.15	757.86	748.16	785.39	708.6	839.7	706.2	696.36	775.18	714.12	819.02	696.07	768.08	721.67	780.04	830.68	722.81	738.02	0	783.25	791.26	776.75	735.57	726.22	738.53	757.94	781.03	707.39	793.41	729.08	836.33	766.47	765.52	0	718.28	690.28	702.27	793.13	833.58	765.66	790.53	698.44
3.3628e+13	745.95	690.86	728.77	0	716.97	0	727.32	847.91	757.29	747.86	784.9	708.27	838.84	705.77	696	774.72	713.4	818.51	695.72	767.63	721.23	778.47	830.07	722.47	737.67	0	782.31	796.62	776.29	735.13	725.83	738.23	757.59	780.48	706.66	792.87	728.71	850.29	765.83	765.12	0	717.89	0	701.59	792.54	832.99	765.28	790.03	698.02
3.3673e+13	745.26	690.36	728.36	0	716.56	0	726.93	847.45	756.73	747.56	784.42	707.95	838.34	705.34	695.64	774.26	712.67	817.99	695.36	767.18	720.79	779.09	829.41	722.14	737.31	0	781.5	796.58	775.84	734.69	725.43	737.93	757.24	779.93	705.93	792.34	728.33	846.41	765.15	764.71	0	717.5	0	700.91	791.89	832.35	764.9	789.53	697.6
3.3719e+13	744.58	0	727.95	0	716.15	0	726.53	843.84	756.17	747.25	783.93	707.62	838.1	704.91	695.28	773.8	711.93	817.48	695.01	766.73	720.35	778.34	828.96	721.81	736.95	0	781	792.64	775.39	734.25	725.04	737.63	756.89	779.38	705.21	791.81	727.96	840.83	764.47	764.31	0	717.11	0	700.24	791.24	831.91	764.52	789.03	697.17
3.3764e+13	746.33	691.23	729.08	0	717.29	0	727.63	844.66	757.64	748.15	785.22	708.86	839.33	706.11	696.39	775.02	713.81	818.82	696.23	767.93	721.55	778.79	830.45	722.79	737.96	0	782.85	792.91	776.6	735.44	726.14	738.53	757.87	780.81	707.08	793.2	729.01	847.84	766.2	765.41	0	718.21	690.2	702	792.9	833.36	765.57	790.35	698.37
3.381e+13	745.66	690.72	728.67	0	716.88	0	727.24	848.46	757.07	747.85	784.73	708.54	838.55	705.68	696.03	774.56	713.09	818.31	695.89	767.48	721.11	778.96	829.75	722.46	737.6	0	781.87	797.6	776.14	735	725.74	738.23	757.52	780.26	706.36	792.67	728.64	848.79	765.54	765	0	717.82	0	701.32	792.27	832.69	765.18	789.85	697.96
3.3855e+13	744.97	690.23	728.25	0	716.47	0	726.84	845.7	756.51	747.54	784.24	708.21	838.29	705.26	695.67	774.11	712.35	817.79	695.54	767.03	720.68	778.92	829.22	722.13	737.25	0	781.29	794.67	775.69	734.57	725.35	737.93	757.17	779.71	705.62	792.13	728.26	843.46	764.85	764.6	0	717.43	0	700.64	791.6	832.16	764.8	789.35	697.53
3.3901e+13	746.71	691.61	729.39	0	717.61	0	727.94	840.93	757.98	748.44	785.53	709.43	839.77	706.45	696.77	775.33	714.22	819.14	696.74	768.23	721.87	779.95	830.78	723.11	738.25	0	783.32	790.95	776.9	735.75	726.45	738.83	758.15	781.14	707.49	793.53	729.31	836.97	766.56	765.7	0	718.53	690.55	702.4	793.23	833.67	765.85	790.66	698.72
3.3947e+13	746.05	691.09	728.98	0	717.2	0	727.54	848.26	757.42	748.13	785.04	709.11	838.9	706.02	696.41	774.87	713.5	818.62	696.39	767.78	721.43	778.64	830.14	722.78	737.9	0	782.36	797.09	776.44	735.31	726.05	738.53	757.8	780.59	706.77	792.99	728.94	850.33	765.93	765.29	0	718.14	690.13	701.73	792.64	833.07	765.47	790.16	698.3
3.3992e+13	745.36	690.58	728.56	0	716.79	0	727.15	847.32	756.85	747.83	784.55	708.79	838.44	705.59	696.06	774.41	712.77	818.11	696.05	767.33	721	779.21	829.5	722.44	737.54	0	781.59	796.44	775.99	734.87	725.66	738.23	757.45	780.04	706.04	792.46	728.57	846.08	765.24	764.89	0	717.75	0	701.04	791.97	832.44	765.09	789.66	697.88
3.4038e+13	744.68	690.09	728.15	0	716.39	0	726.75	843.63	756.29	747.53	784.07	708.47	838.19	705.17	695.69	773.95	712.04	817.59	695.7	766.89	720.56	778.34	829.06	722.11	737.18	0	781.08	792.4	775.54	734.44	725.27	737.93	757.11	779.5	705.32	791.93	728.2	840.5	764.57	764.48	0	717.36	0	700.37	791.34	832.01	764.71	789.16	697.46
3.4083e+13	746.42	691.46	729.28	0	717.52	0	727.85	845.59	757.76	748.42	785.35	709.67	839.37	706.36	696.79	775.17	713.91	818.94	696.89	768.08	721.75	778.78	830.53	723.09	738.19	0	782.9	793.85	776.74	735.62	726.36	738.83	758.08	780.92	707.18	793.32	729.24	848.89	766.29	765.58	0	718.45	690.47	702.13	792.99	833.44	765.75	790.48	698.64
3.4129e+13	745.75	690.94	728.87	0	717.11	0	727.45	848.46	757.19	748.11	784.86	709.36	838.64	705.93	696.44	774.71	713.19	818.42	696.55	767.63	721.32	779.13	829.82	722.76	737.83	0	781.94	797.62	776.29	735.18	725.97	738.53	757.73	780.37	706.46	792.78	728.87	848.52	765.63	765.17	0	718.06	690.05	701.45	792.35	832.76	765.37	789.98	698.23
3.4174e+13	745.06	690.44	728.46	0	716.7	0	727.06	845.5	756.63	747.81	784.38	709.04	838.39	705.5	696.08	774.25	712.45	817.91	696.2	767.18	720.88	778.97	829.31	722.43	737.47	0	781.38	794.44	775.83	734.75	725.58	738.23	757.39	779.83	705.72	792.25	728.5	843.12	764.94	764.77	0	717.68	0	700.77	791.69	832.26	764.99	789.48	697.81
3.422e+13	746.8	691.85	729.59	0	717.84	0	728.15	841.08	758.1	748.7	785.66	710.22	839.83	706.69	697.17	775.47	714.31	819.25	697.38	768.38	722.07	779.86	830.86	723.4	738.48	0	783.38	790.77	777.04	735.93	726.66	739.12	758.36	781.25	707.58	793.64	729.54	838.97	766.65	765.86	0	718.77	690.82	702.52	793.32	833.76	766.03	790.79	698.99
3.4266e+13	746.13	691.3	729.17	0	717.43	0	727.75	848.54	757.53	748.39	785.17	709.91	838.96	706.26	696.81	775.01	713.59	818.73	697.04	767.93	721.63	778.8	830.21	723.07	738.12	0	782.4	797.45	776.59	735.49	726.27	738.82	758.01	780.7	706.87	793.1	729.17	850.28	766.01	765.46	0	718.38	690.39	701.85	792.72	833.14	765.65	790.29	698.57
3.4311e+13	745.45	690.8	728.76	0	717.02	0	727.36	847.18	756.97	748.09	784.68	709.59	838.55	705.84	696.45	774.55	712.86	818.22	696.7	767.48	721.2	779.3	829.58	722.74	737.76	0	781.67	796.28	776.13	735.05	725.88	738.52	757.66	780.16	706.13	792.57	728.79	845.74	765.32	765.05	0	717.99	0	701.17	792.06	832.53	765.27	789.79	698.15
3.4357e+13	744.76	690.3	728.35	0	716.61	0	726.96	843.41	756.41	747.79	784.2	709.28	838.28	705.41	696.09	774.09	712.13	817.7	696.35	767.03	720.76	778.32	829.15	722.41	737.41	0	781.16	792.15	775.68	734.62	725.49	738.22	757.31	779.61	705.41	792.04	728.42	840.17	764.65	764.65	0	717.6	0	700.49	791.43	832.1	764.89	789.29	697.74
3.4402e+13	746.51	691.68	729.48	0	717.74	0	728.06	846.4	757.87	748.67	785.48	710.44	839.42	706.59	697.18	775.31	713.99	819.05	697.52	768.23	721.95	778.79	830.6	723.37	738.4	0	782.94	794.73	776.88	735.79	726.57	739.11	758.28	781.03	707.27	793.43	729.46	849.66	766.38	765.74	0	718.69	690.73	702.24	793.07	833.51	765.93	790.6	698.91
3.4448e+13	745.83	691.15	729.07	0	717.33	0	727.66	848.42	757.3	748.37	784.99	710.13	838.73	706.17	696.82	774.85	713.26	818.53	697.18	767.78	721.51	779.28	829.9	723.04	738.05	0	782	797.59	776.43	735.36	726.18	738.81	757.94	780.48	706.54	792.89	729.09	848.23	765.7	765.34	0	718.3	690.3	701.56	792.43	832.84	765.55	790.1	698.49
3.4493e+13	745.14	690.65	728.65	0	716.93	0	727.26	845.3	756.74	748.07	784.5	709.82	838.49	705.74	696.47	774.39	712.53	818.02	696.84	767.33	721.08	778.99	829.4	722.71	737.69	0	781.46	794.21	775.98	734.92	725.79	738.51	757.59	779.94	705.81	792.36	728.72	842.78	765.01	764.93	0	717.91	0	700.88	791.77	832.35	765.17	789.6	698.08
3.4539e+13	746.87	692.05	729.78	0	718.05	690.42	728.35	841.65	758.21	748.95	785.78	710.97	839.89	706.92	697.55	775.61	714.38	819.36	697.99	768.52	722.26	779.75	830.94	723.68	738.69	0	783.43	790.87	777.18	736.1	726.87	739.4	758.56	781.36	707.66	793.75	729.76	841.43	766.73	766.03	0	719	691.08	702.62	793.41	833.84	766.21	790.91	699.26
3.4585e+13	746.21	691.51	729.37	0	717.64	690.06	727.96	848.74	757.64	748.65	785.3	710.66	839.02	706.5	697.19	775.14	713.66	818.84	697.65	768.07	721.83	778.97	830.27	723.35	738.33	0	782.44	797.73	776.72	735.66	726.48	739.1	758.21	780.81	706.94	793.21	729.38	850.17	766.08	765.62	0	718.61	690.64	701.95	792.8	833.2	765.82	790.41	698.83
3.463e+13	745.52	691	728.96	0	717.24	0	727.56	847.02	757.07	748.34	784.81	710.35	838.65	706.07	696.83	774.69	712.93	818.33	697.31	767.62	721.39	779.37	829.67	723.02	737.98	0	781.74	796.09	776.27	735.22	726.09	738.8	757.86	780.26	706.21	792.68	729.01	845.4	765.39	765.22	0	718.22	690.22	701.27	792.13	832.61	765.44	789.91	698.41
3.4676e+13	744.84	690.5	728.55	0	716.83	0	727.17	843.18	756.51	748.04	784.32	710.04	838.37	705.64	696.48	774.23	712.2	817.81	696.98	767.18	720.96	778.29	829.24	722.69	737.62	0	781.23	791.89	775.82	734.79	725.7	738.5	757.51	779.72	705.49	792.15	728.64	839.84	764.73	764.81	0	717.84	0	700.6	791.51	832.19	765.06	789.41	698
3.4721e+13	746.58	691.89	729.67	0	717.95	690.63	728.26	847.11	757.97	748.92	785.6	711.17	839.46	706.82	697.55	775.44	714.05	819.15	698.12	768.37	722.14	778.83	830.67	723.65	738.62	0	782.96	795.52	777.02	735.96	726.78	739.38	758.48	781.13	707.34	793.53	729.68	850.2	766.45	765.9	0	718.91	690.98	702.33	793.15	833.58	766.1	790.72	699.17
3.4767e+13	745.9	691.35	729.25	0	717.55	690.26	727.86	848.36	757.41	748.62	785.11	710.87	838.82	706.39	697.2	774.98	713.33	818.64	697.78	767.92	721.7	779.41	829.97	723.32	738.26	0	782.06	797.52	776.56	735.52	726.39	739.08	758.13	780.58	706.61	793	729.3	847.92	765.77	765.5	0	718.53	690.55	701.66	792.5	832.91	765.72	790.22	698.75
3.4812e+13	745.21	690.84	728.84	0	717.14	0	727.47	845.09	756.84	748.32	784.63	710.56	838.58	705.97	696.84	774.52	712.6	818.12	697.44	767.47	721.27	778.99	829.49	722.99	737.91	0	781.53	793.96	776.11	735.09	726	738.78	757.78	780.04	705.88	792.46	728.93	842.43	765.08	765.09	0	718.14	690.13	700.98	791.85	832.44	765.34	789.72	698.33
3.4858e+13	746.94	692.24	729.96	0	718.26	691.21	728.55	842.51	758.3	749.19	785.91	711.68	839.93	707.15	697.91	775.74	714.44	819.46	698.57	768.66	722.45	779.63	831.02	723.95	738.9	0	783.47	791.29	777.31	736.26	727.07	739.66	758.75	781.46	707.72	793.85	729.97	843.78	766.8	766.18	0	719.22	691.33	702.7	793.48	833.92	766.37	791.03	699.51
3.4904e+13	746.27	691.72	729.55	0	717.85	690.85	728.15	848.89	757.74	748.89	785.42	711.37	839.08	706.72	697.56	775.28	713.73	818.94	698.24	768.21	722.01	779.13	830.33	723.62	738.54	0	782.47	797.93	776.86	735.82	726.68	739.36	758.4	780.91	707.01	793.31	729.59	850.01	766.15	765.78	0	718.83	690.89	702.04	792.87	833.27	765.99	790.52	699.08
3.4949e+13	745.59	691.19	729.14	0	717.45	690.47	727.76	846.85	757.17	748.59	784.93	711.07	838.74	706.29	697.2	774.82	712.99	818.43	697.9	767.76	721.58	779.43	829.75	723.29	738.19	0	781.81	795.88	776.4	735.39	726.29	739.06	758.05	780.36	706.28	792.78	729.22	845.05	765.45	765.37	0	718.44	690.46	701.36	792.2	832.69	765.61	790.02	698.66
3.4995e+13	744.91	690.69	728.73	0	717.04	690.1	727.37	842.95	756.61	748.29	784.44	710.76	838.45	705.87	696.85	774.36	712.27	817.91	697.57	767.31	721.14	778.25	829.32	722.96	737.83	0	781.29	791.62	775.95	734.95	725.91	738.77	757.71	779.81	705.56	792.25	728.85	839.51	764.79	764.97	0	718.06	690.04	700.69	791.58	832.28	765.23	789.52	698.25
3.504e+13	746.64	692.07	729.85	0	718.16	691.41	728.45	847.7	758.07	749.16	785.72	711.87	839.49	707.04	697.91	775.57	714.11	819.25	698.69	768.5	722.32	778.9	830.73	723.91	738.82	0	782.99	796.22	777.15	736.12	726.98	739.64	758.67	781.23	707.4	793.63	729.88	850.56	766.51	766.05	0	719.13	691.23	702.41	793.22	833.65	766.26	790.83	699.42
3.5086e+13	745.96	691.54	729.44	0	717.75	691.04	728.05	848.27	757.5	748.85	785.23	711.57	838.91	706.61	697.56	775.11	713.39	818.74	698.36	768.05	721.88	779.53	830.04	723.58	738.46	0	782.11	797.42	776.7	735.68	726.59	739.34	758.32	780.68	706.68	793.1	729.51	847.6	765.83	765.65	0	718.74	690.79	701.75	792.57	832.98	765.88	790.33	699
3.5131e+13	745.27	691.02	729.03	0	717.35	690.67	727.66	844.88	756.94	748.55	784.74	711.26	838.67	706.19	697.2	774.65	712.66	818.22	698.02	767.6	721.45	778.99	829.58	723.26	738.11	0	781.6	793.7	776.24	735.25	726.2	739.05	757.97	780.13	705.96	792.56	729.14	842.09	765.15	765.25	0	718.36	690.37	701.07	791.92	832.52	765.5	789.83	698.58
3.5177e+13	747	692.41	730.14	0	718.46	691.98	728.74	843.51	758.39	749.42	786.02	712.35	839.98	707.36	698.26	775.86	714.5	819.56	699.13	768.79	722.62	779.52	831.08	724.21	739.09	0	783.5	791.97	777.44	736.42	727.27	739.92	758.93	781.55	707.79	793.95	730.17	845.79	766.86	766.33	0	719.43	691.59	702.79	793.55	833.99	766.54	791.14	699.75
3.5222e+13	746.33	691.91	729.73	0	718.06	691.61	728.34	848.99	757.83	749.12	785.53	712.05	839.15	706.93	697.91	775.4	713.79	819.04	698.8	768.34	722.19	779.29	830.39	723.88	738.74	0	782.51	798.07	776.99	735.98	726.88	739.62	758.58	781	707.08	793.41	729.8	849.8	766.2	765.93	0	719.04	691.13	702.13	792.94	833.33	766.15	790.63	699.33
3.5268e+13	745.64	691.36	729.32	0	717.65	691.23	727.95	846.66	757.26	748.82	785.04	711.75	838.84	706.51	697.56	774.94	713.06	818.53	698.47	767.89	721.75	779.48	829.83	723.55	738.39	0	781.87	795.66	776.53	735.54	726.49	739.32	758.24	780.45	706.36	792.88	729.43	844.7	765.51	765.52	0	718.66	690.69	701.46	792.27	832.77	765.77	790.13	698.91
3.5314e+13	744.97	690.86	728.91	0	717.25	690.87	727.56	842.72	756.7	748.52	784.56	711.45	838.52	706.08	697.2	774.49	712.34	818.01	698.14	767.44	721.32	778.2	829.4	723.22	738.03	0	781.35	791.35	776.08	735.11	726.1	739.02	757.89	779.91	705.64	792.35	729.06	839.18	764.86	765.12	0	718.27	690.27	700.78	791.65	832.36	765.39	789.64	698.49
3.5359e+13	746.7	692.24	730.02	0	718.36	692.16	728.63	848.19	758.15	749.38	785.83	712.52	839.53	707.25	698.25	775.69	714.18	819.35	699.23	768.63	722.49	779	830.78	724.17	739.01	0	783	796.82	777.28	736.27	727.17	739.89	758.85	781.32	707.47	793.73	730.08	850.77	766.57	766.2	0	719.34	691.47	702.5	793.29	833.7	766.42	790.94	699.65
3.5405e+13	746.02	691.72	729.61	0	717.95	691.8	728.24	848.16	757.59	749.08	785.34	712.23	838.99	706.82	697.9	775.23	713.46	818.83	698.9	768.18	722.05	779.64	830.11	723.84	738.66	0	782.17	797.29	776.82	735.84	726.78	739.59	758.5	780.77	706.76	793.19	729.71	847.27	765.88	765.8	0	718.96	691.02	701.84	792.63	833.05	766.04	790.44	699.23
3.545e+13	745.33	691.19	729.2	0	717.55	691.42	727.85	844.65	757.03	748.78	784.86	711.93	838.75	706.4	697.55	774.78	712.73	818.32	698.57	767.73	721.62	778.97	829.66	723.51	738.31	0	781.66	793.44	776.37	735.4	726.39	739.3	758.15	780.22	706.03	792.66	729.34	841.74	765.21	765.39	0	718.57	690.59	701.17	791.99	832.6	765.66	789.94	698.81
3.5496e+13	747.06	692.57	730.31	0	718.65	692.72	728.92	844.53	758.48	749.65	786.13	712.98	840.01	707.56	698.6	775.98	714.57	819.65	699.66	768.91	722.79	779.44	831.15	724.45	739.29	0	783.52	792.81	777.56	736.56	727.45	740.16	759.11	781.64	707.86	794.04	730.36	847.41	766.92	766.48	0	719.64	691.82	702.87	793.62	834.06	766.69	791.24	699.97
3.5541e+13	746.39	692.07	729.9	0	718.25	692.34	728.53	849.03	757.91	749.34	785.64	712.69	839.21	707.13	698.25	775.52	713.86	819.14	699.33	768.46	722.35	779.45	830.45	724.13	738.93	0	782.54	798.15	777.11	736.13	727.07	739.87	758.76	781.09	707.16	793.5	729.99	849.56	766.26	766.07	0	719.25	691.36	702.21	793	833.39	766.31	790.74	699.56
3.5587e+13	745.7	691.54	729.49	0	717.84	691.98	728.13	846.47	757.35	749.04	785.15	712.4	838.93	706.71	697.9	775.06	713.13	818.62	699	768.02	721.92	779.51	829.9	723.8	738.58	0	781.93	795.43	776.66	735.69	726.68	739.57	758.41	780.54	706.43	792.97	729.62	844.35	765.56	765.67	0	718.86	690.92	701.55	792.33	832.85	765.93	790.24	699.14
3.5633e+13	747.41	692.9	730.6	0	718.95	693.24	729.21	841.74	758.8	749.91	786.43	713.44	840.43	707.87	698.94	776.27	714.96	819.96	700.08	769.2	723.09	780.63	831.45	724.74	739.56	0	783.97	791.77	777.85	736.85	727.74	740.43	759.37	781.96	708.26	794.35	730.64	836.99	767.26	766.75	0	719.93	692.14	703.26	793.94	834.35	766.96	791.54	700.29
3.5678e+13	746.76	692.4	730.19	0	718.54	692.88	728.81	848.59	758.23	749.6	785.94	713.15	839.57	707.44	698.59	775.81	714.25	819.44	699.75	768.75	722.65	779.12	830.83	724.41	739.2	0	783.02	797.33	777.4	736.42	727.35	740.13	759.02	781.4	707.55	793.82	730.27	850.86	766.62	766.34	0	719.54	691.71	702.59	793.35	833.76	766.58	791.04	699.87
3.5724e+13	746.07	691.9	729.78	0	718.14	692.52	728.42	848.02	757.67	749.3	785.45	712.85	839.08	707.02	698.23	775.35	713.53	818.93	699.43	768.3	722.22	779.74	830.18	724.08	738.85	0	782.22	797.14	776.94	735.98	726.96	739.84	758.67	780.85	706.84	793.28	729.9	846.93	765.93	765.94	0	719.16	691.25	701.93	792.69	833.12	766.19	790.54	699.46
3.5769e+13	745.39	691.36	729.37	0	717.74	692.15	728.02	844.42	757.11	749	784.96	712.56	838.83	706.6	697.89	774.89	712.8	818.41	699.1	767.85	721.78	778.95	829.73	723.76	738.5	0	781.71	793.17	776.49	735.55	726.57	739.54	758.33	780.31	706.11	792.75	729.53	841.39	765.26	765.54	0	718.77	690.81	701.26	792.05	832.68	765.81	790.04	699.04
3.5815e+13	747.11	692.72	730.47	0	718.84	693.4	729.09	845.49	758.56	749.86	786.24	713.59	840.04	707.75	698.92	776.1	714.64	819.74	700.17	769.03	722.94	779.38	831.2	724.69	739.47	0	783.54	793.72	777.68	736.7	727.63	740.4	759.28	781.72	707.94	794.13	730.55	848.67	766.97	766.62	0	719.83	692.03	702.96	793.68	834.11	766.84	791.34	700.19
3.586e+13	746.45	692.23	730.06	0	718.43	693.05	728.7	849.04	757.99	749.56	785.75	713.3	839.28	707.32	698.57	775.64	713.92	819.23	699.84	768.58	722.51	779.6	830.5	724.37	739.12	0	782.57	798.18	777.23	736.27	727.24	740.1	758.93	781.17	707.23	793.59	730.18	849.29	766.31	766.21	0	719.45	691.6	702.3	793.05	833.44	766.46	790.84	699.77
3.5906e+13	745.76	691.71	729.65	0	718.03	692.69	728.31	846.26	757.43	749.26	785.26	713.01	839.01	706.9	698.22	775.18	713.2	818.71	699.52	768.13	722.08	779.54	829.98	724.04	738.76	0	781.99	795.19	776.77	735.83	726.86	739.81	758.59	780.62	706.51	793.06	729.81	843.99	765.62	765.81	0	719.06	691.13	701.64	792.39	832.92	766.08	790.34	699.36
3.5952e+13	747.47	693.05	730.76	0	719.13	693.91	729.38	841.56	758.88	750.12	786.53	714.02	840.47	708.06	699.25	776.39	715.03	820.05	700.58	769.32	723.24	780.51	831.52	724.98	739.74	0	784	791.45	777.97	736.99	727.92	740.66	759.54	782.03	708.33	794.44	730.83	838	767.31	766.89	0	720.12	692.34	703.34	794	834.41	767.11	791.64	700.5
3.5997e+13	746.81	692.55	730.34	0	718.72	693.56	728.98	848.9	758.31	749.81	786.04	713.74	839.61	707.63	698.91	775.92	714.32	819.53	700.25	768.87	722.8	779.26	830.88	724.65	739.38	0	783.03	797.74	777.51	736.55	727.53	740.37	759.19	781.48	707.62	793.9	730.46	850.86	766.67	766.48	0	719.73	691.92	702.68	793.4	833.81	766.72	791.14	700.08
3.6043e+13	746.13	692.05	729.93	0	718.32	693.2	728.59	847.87	757.75	749.51	785.55	713.45	839.16	707.21	698.56	775.46	713.6	819.01	699.93	768.42	722.37	779.82	830.24	724.32	739.03	0	782.27	796.97	777.06	736.12	727.14	740.07	758.84	780.93	706.92	793.36	730.09	846.58	765.98	766.08	0	719.35	691.47	702.02	792.74	833.19	766.34	790.64	699.67
3.6088e+13	745.45	691.52	729.53	0	717.92	692.84	728.2	844.19	757.19	749.21	785.07	713.16	838.9	706.79	698.21	775.01	712.87	818.5	699.61	767.97	721.94	778.93	829.8	724	738.68	0	781.77	792.9	776.6	735.69	726.75	739.77	758.5	780.39	706.19	792.83	729.72	841.04	765.31	765.67	0	718.97	691.02	701.36	792.1	832.75	765.96	790.14	699.26
3.6134e+13	747.17	692.87	730.63	0	719.01	694.06	729.26	846.36	758.63	750.07	786.33	714.17	840.06	707.93	699.23	776.21	714.71	819.83	700.65	769.15	723.09	779.35	831.25	724.93	739.65	0	783.56	794.62	777.79	736.84	727.81	740.63	759.45	781.8	708.01	794.21	730.73	849.62	767.02	766.75	0	720.02	692.23	703.05	793.74	834.17	766.99	791.44	700.4
3.6179e+13	746.5	692.38	730.21	0	718.61	693.7	728.87	849.01	758.07	749.77	785.85	713.88	839.34	707.51	698.89	775.75	713.99	819.31	700.33	768.7	722.66	779.74	830.55	724.6	739.3	0	782.61	798.16	777.34	736.4	727.42	740.33	759.1	781.24	707.31	793.67	730.36	849	766.36	766.34	0	719.64	691.8	702.39	793.1	833.49	766.6	790.93	699.98
3.6225e+13	745.81	691.87	729.81	0	718.2	693.35	728.47	846.05	757.5	749.47	785.36	713.59	839.09	707.09	698.54	775.29	713.27	818.8	700.01	768.25	722.23	779.55	830.04	724.27	738.94	0	782.05	794.94	776.88	735.97	727.03	740.03	758.75	780.7	706.59	793.14	729.99	843.63	765.67	765.94	0	719.25	691.34	701.73	792.44	832.99	766.22	790.43	699.57
3.627e+13	747.52	693.2	730.91	0	719.3	694.55	729.54	841.8	758.95	750.32	786.63	714.58	840.51	708.23	699.56	776.49	715.1	820.13	701.05	769.43	723.38	780.39	831.58	725.2	739.91	0	784.03	791.3	778.08	737.12	728.08	740.89	759.7	782.11	708.41	794.52	731	840.15	767.36	767.02	0	720.3	692.54	703.43	794.06	834.48	767.25	791.73	700.71
3.6316e+13	746.86	692.69	730.49	0	718.89	694.2	729.14	849.14	758.38	750.02	786.14	714.3	839.64	707.81	699.21	776.03	714.39	819.61	700.73	768.98	722.95	779.41	830.92	724.88	739.56	0	783.05	798.06	777.62	736.68	727.69	740.59	759.35	781.56	707.7	793.98	730.63	850.78	766.72	766.61	0	719.92	692.11	702.76	793.45	833.85	766.86	791.23	700.29
3.6362e+13	746.18	692.2	730.08	0	718.49	693.85	728.75	847.71	757.82	749.72	785.65	714.02	839.24	707.38	698.86	775.57	713.67	819.1	700.41	768.53	722.52	779.89	830.3	724.55	739.2	0	782.32	796.78	777.17	736.25	727.31	740.29	759	781.01	706.99	793.44	730.26	846.22	766.03	766.21	0	719.53	691.68	702.11	792.79	833.25	766.48	790.73	699.87
3.6407e+13	745.5	691.69	729.68	0	718.09	693.5	728.36	843.95	757.26	749.42	785.16	713.73	838.97	706.97	698.52	775.11	712.95	818.58	700.09	768.08	722.09	778.89	829.87	724.22	738.85	0	781.82	792.63	776.71	735.82	726.92	740	758.66	780.46	706.27	792.91	729.89	840.69	765.37	765.8	0	719.15	691.22	701.45	792.16	832.82	766.1	790.23	699.46
3.6453e+13	747.22	693.02	730.77	0	719.18	694.68	729.42	847.13	758.7	750.27	786.43	714.71	840.08	708.11	699.53	776.31	714.77	819.91	701.12	769.26	723.24	779.36	831.3	725.15	739.82	0	783.57	795.46	777.9	736.97	727.97	740.85	759.61	781.87	708.09	794.29	730.9	850.31	767.07	766.88	0	720.2	692.42	703.14	793.79	834.22	767.12	791.53	700.6
3.6498e+13	746.55	692.52	730.36	0	718.77	694.34	729.02	848.95	758.14	749.97	785.94	714.43	839.41	707.68	699.18	775.85	714.06	819.4	700.8	768.81	722.8	779.88	830.6	724.82	739.47	0	782.64	798.11	777.44	736.53	727.58	740.55	759.26	781.32	707.38	793.75	730.53	848.69	766.4	766.47	0	719.82	691.99	702.48	793.15	833.55	766.74	791.02	700.18
3.6544e+13	745.86	692.02	729.95	0	718.37	693.99	728.63	845.82	757.58	749.66	785.45	714.15	839.17	707.26	698.84	775.39	713.34	818.88	700.48	768.36	722.37	779.56	830.11	724.5	739.11	0	782.1	794.69	776.99	736.1	727.19	740.25	758.91	780.77	706.67	793.22	730.16	843.26	765.72	766.07	0	719.43	691.56	701.82	792.49	833.06	766.36	790.52	699.77
3.6589e+13	747.58	693.34	731.05	0	719.46	695.16	729.69	842.42	759.02	750.51	786.72	715.12	840.54	708.4	699.85	776.59	715.16	820.21	701.5	769.53	723.52	780.27	831.63	725.42	740.08	0	784.05	791.47	778.18	737.24	728.24	741.1	759.86	782.18	708.48	794.59	731.17	842.57	767.41	767.14	0	720.48	692.73	703.52	794.11	834.53	767.38	791.82	700.9
3.6635e+13	746.92	692.84	730.64	0	719.06	694.81	729.3	849.31	758.45	750.21	786.23	714.84	839.68	707.98	699.5	776.13	714.45	819.69	701.18	769.08	723.09	779.56	830.96	725.09	739.73	0	783.06	798.31	777.72	736.81	727.85	740.8	759.51	781.63	707.77	794.05	730.8	850.64	766.77	766.74	0	720.09	692.29	702.85	793.5	833.89	767	791.32	700.48
3.6681e+13	746.23	692.34	730.23	0	718.65	694.47	728.91	847.53	757.89	749.91	785.74	714.56	839.32	707.56	699.16	775.67	713.73	819.18	700.87	768.63	722.66	779.95	830.36	724.77	739.37	0	782.37	796.57	777.27	736.37	727.47	740.51	759.16	781.08	707.06	793.52	730.43	845.86	766.08	766.33	0	719.71	691.87	702.2	792.84	833.31	766.62	790.82	700.07
3.6726e+13	745.55	691.84	729.82	0	718.25	694.12	728.51	843.7	757.33	749.61	785.26	714.28	839.03	707.14	698.81	775.22	713.02	818.66	700.55	768.19	722.23	778.85	829.93	724.44	739.02	0	781.86	792.36	776.82	735.94	727.08	740.21	758.81	780.53	706.35	792.99	730.06	840.34	765.42	765.93	0	719.33	691.42	701.54	792.21	832.89	766.24	790.32	699.66
3.6772e+13	747.27	693.16	730.91	0	719.34	695.28	729.57	847.78	758.77	750.46	786.52	715.23	840.1	708.27	699.82	776.41	714.84	819.99	701.56	769.36	723.37	779.4	831.34	725.36	739.98	0	783.57	796.23	778	737.09	728.13	741.06	759.76	781.94	708.16	794.36	731.07	850.79	767.12	767	0	720.37	692.6	703.23	793.84	834.26	767.26	791.61	700.79
3.6817e+13	746.6	692.66	730.5	0	718.93	694.94	729.18	848.86	758.2	750.16	786.03	714.96	839.48	707.85	699.47	775.95	714.13	819.47	701.24	768.91	722.94	780	830.65	725.04	739.63	0	782.68	798.03	777.55	736.65	727.74	740.76	759.41	781.39	707.46	793.82	730.7	848.36	766.44	766.59	0	719.99	692.17	702.56	793.19	833.59	766.87	791.11	700.37
3.6863e+13	745.91	692.16	730.09	0	718.53	694.59	728.78	845.59	757.64	749.86	785.54	714.68	839.24	707.43	699.13	775.49	713.41	818.96	700.93	768.46	722.51	779.55	830.17	724.71	739.28	0	782.16	794.43	777.09	736.22	727.35	740.47	759.06	780.84	706.74	793.29	730.33	842.9	765.76	766.19	0	719.61	691.75	701.91	792.54	833.12	766.49	790.61	699.95
3.6908e+13	747.63	693.48	731.18	0	719.62	695.74	729.84	843.3	759.09	750.7	786.81	715.62	840.57	708.56	700.13	776.69	715.23	820.29	701.93	769.63	723.65	780.15	831.68	725.63	740.24	0	784.07	791.96	778.28	737.36	728.4	741.31	760.01	782.25	708.55	794.66	731.33	844.81	767.46	767.26	0	720.65	692.91	703.6	794.16	834.59	767.51	791.91	701.08
3.6954e+13	746.97	692.97	730.77	0	719.21	695.4	729.45	849.43	758.52	750.4	786.32	715.35	839.72	708.14	699.79	776.23	714.52	819.77	701.62	769.18	723.22	779.72	831	725.3	739.89	0	783.08	798.49	777.82	736.93	728.01	741.01	759.66	781.69	707.85	794.13	730.96	850.45	766.81	766.86	0	720.26	692.47	702.94	793.55	833.93	767.13	791.4	700.67
3.7e+13	746.28	692.48	730.37	0	718.81	695.06	729.05	847.33	757.96	750.1	785.83	715.07	839.39	707.72	699.44	775.77	713.8	819.25	701.3	768.73	722.79	780	830.42	724.98	739.53	0	782.42	796.35	777.37	736.49	727.62	740.72	759.31	781.15	707.14	793.59	730.59	845.49	766.12	766.45	0	719.88	692.05	702.28	792.88	833.36	766.75	790.9	700.25
3.7045e+13	745.61	691.98	729.96	0	718.41	694.71	728.66	843.45	757.4	749.8	785.34	714.79	839.09	707.3	699.1	775.31	713.09	818.74	700.99	768.29	722.36	778.8	829.99	724.66	739.18	0	781.91	792.08	776.92	736.06	727.23	740.42	758.96	780.6	706.43	793.06	730.23	839.99	765.46	766.05	0	719.5	691.62	701.63	792.26	832.95	766.37	790.4	699.84
3.7091e+13	747.33	693.3	731.04	0	719.49	695.85	729.71	848.33	758.83	750.64	786.6	715.73	840.12	708.43	700.1	776.51	714.91	820.06	701.99	769.46	723.5	779.47	831.38	725.57	740.14	0	783.58	796.9	778.1	737.2	728.27	741.26	759.9	782	708.24	794.43	731.22	851.09	767.17	767.12	0	720.53	692.78	703.31	793.89	834.3	767.39	791.69	700.97
3.7136e+13	746.65	692.79	730.64	0	719.09	695.51	729.32	848.75	758.27	750.34	786.12	715.46	839.54	708.01	699.75	776.05	714.2	819.55	701.67	769.01	723.07	780.11	830.7	725.24	739.79	0	782.72	797.91	777.64	736.77	727.89	740.96	759.56	781.45	707.53	793.89	730.86	848.02	766.49	766.71	0	720.15	692.35	702.65	793.23	833.64	767	791.19	700.55
3.7182e+13	745.97	692.3	730.23	0	718.68	695.17	728.93	845.36	757.71	750.04	785.63	715.18	839.3	707.59	699.41	775.59	713.48	819.03	701.36	768.56	722.64	779.54	830.23	724.92	739.44	0	782.21	794.16	777.19	736.33	727.5	740.67	759.21	780.9	706.82	793.36	730.49	842.54	765.81	766.31	0	719.77	691.93	702	792.58	833.18	766.62	790.69	700.14
3.7227e+13	747.68	693.62	731.31	0	719.76	696.29	729.98	844.28	759.15	750.88	786.89	716.11	840.58	708.72	700.4	776.78	715.3	820.36	702.35	769.73	723.78	780.04	831.72	725.83	740.39	0	784.09	792.68	778.37	737.47	728.54	741.51	760.15	782.31	708.63	794.73	731.49	846.7	767.51	767.38	0	720.81	693.09	703.69	794.21	834.63	767.64	791.98	701.26
3.7273e+13	747.02	693.11	730.9	0	719.36	695.96	729.59	849.49	758.58	750.58	786.4	715.83	839.77	708.3	700.06	776.32	714.59	819.84	702.04	769.28	723.35	779.88	831.03	725.51	740.04	0	783.1	798.61	777.92	737.04	728.15	741.21	759.8	781.76	707.92	794.19	731.12	850.22	766.85	766.97	0	720.42	692.65	703.02	793.59	833.97	767.26	791.48	700.85
3.7318e+13	746.33	692.61	730.5	0	718.96	695.62	729.2	847.13	758.02	750.28	785.91	715.56	839.46	707.88	699.71	775.86	713.87	819.32	701.72	768.83	722.92	780.04	830.47	725.18	739.69	0	782.48	796.13	777.46	736.61	727.77	740.91	759.45	781.21	707.22	793.66	730.75	845.12	766.16	766.57	0	720.04	692.22	702.37	792.92	833.42	766.87	790.98	700.43
3.7364e+13	745.66	692.12	730.09	0	718.56	695.28	728.81	843.2	757.46	749.98	785.43	715.29	839.14	707.46	699.37	775.41	713.16	818.81	701.41	768.38	722.49	778.75	830.05	724.86	739.34	0	781.95	791.81	777.01	736.17	727.38	740.62	759.11	780.66	706.51	793.13	730.38	839.64	765.51	766.16	0	719.66	691.8	701.72	792.31	833	766.49	790.48	700.02
3.741e+13	747.38	693.43	731.17	0	719.63	696.39	729.85	848.77	758.9	750.82	786.69	716.2	840.13	708.58	700.36	776.6	714.98	820.13	702.39	769.55	723.62	779.58	831.41	725.77	740.29	0	783.59	797.47	778.19	737.31	728.42	741.45	760.05	782.06	708.32	794.49	731.37	851.25	767.21	767.23	0	720.69	692.95	703.4	793.93	834.33	767.51	791.77	701.14
3.7455e+13	746.7	692.92	730.76	0	719.23	696.06	729.46	848.62	758.33	750.52	786.2	715.93	839.61	708.16	700.02	776.14	714.27	819.62	702.08	769.1	723.19	780.22	830.74	725.44	739.94	0	782.76	797.77	777.74	736.88	728.03	741.16	759.7	781.51	707.61	793.96	731.01	847.67	766.53	766.82	0	720.31	692.52	702.74	793.27	833.69	767.12	791.27	700.73
3.7501e+13	746.02	692.43	730.36	0	718.83	695.72	729.07	845.12	757.77	750.22	785.71	715.66	839.36	707.74	699.67	775.68	713.55	819.1	701.77	768.65	722.76	779.52	830.29	725.12	739.59	0	782.26	793.89	777.28	736.44	727.64	740.86	759.35	780.97	706.9	793.42	730.64	842.17	765.85	766.42	0	719.93	692.09	702.09	792.63	833.24	766.74	790.77	700.31
3.7546e+13	747.73	693.75	731.44	0	719.91	696.82	730.11	845.27	759.21	751.06	786.97	716.57	840.6	708.86	700.66	776.87	715.37	820.42	702.74	769.82	723.9	779.96	831.76	726.02	740.54	0	784.1	793.55	778.46	737.58	728.68	741.7	760.29	782.37	708.71	794.79	731.63	848.2	767.55	767.49	0	720.96	693.26	703.78	794.25	834.67	767.76	792.06	701.42
3.7592e+13	747.07	693.24	731.03	0	719.5	696.49	729.72	849.51	758.64	750.75	786.48	716.3	839.81	708.44	700.31	776.41	714.66	819.91	702.43	769.37	723.47	780.04	831.07	725.7	740.19	0	783.12	798.67	778.01	737.15	728.29	741.4	759.94	781.82	708	794.26	731.26	849.96	766.9	767.08	0	720.58	692.82	703.11	793.63	834.01	767.38	791.56	701.02
3.7637e+13	746.38	692.74	730.62	0	719.1	696.15	729.33	846.92	758.08	750.45	785.99	716.03	839.53	708.02	699.97	775.95	713.94	819.39	702.12	768.92	723.04	780.07	830.52	725.38	739.84	0	782.53	795.89	777.55	736.71	727.91	741.11	759.59	781.27	707.3	793.72	730.9	844.75	766.2	766.68	0	720.19	692.39	702.46	792.96	833.47	766.99	791.06	700.6
3.7683e+13	748.08	694.07	731.7	0	720.18	697.24	730.38	842.19	759.52	751.29	787.25	716.92	841	709.15	700.96	777.15	715.76	820.72	703.09	770.09	724.18	781.14	832.06	726.28	740.79	0	784.55	792.2	778.74	737.85	728.94	741.94	760.53	782.67	709.11	795.09	731.89	837.6	767.89	767.74	0	721.22	693.56	704.16	794.56	834.96	768.01	792.35	701.71
3.7729e+13	747.43	693.56	731.29	0	719.77	696.91	729.98	849.13	758.96	750.99	786.76	716.66	840.15	708.73	700.61	776.68	715.05	820.2	702.78	769.64	723.74	779.7	831.44	725.96	740.44	0	783.59	797.94	778.28	737.42	728.55	741.64	760.18	782.12	708.4	794.56	731.52	851.31	767.25	767.34	0	720.84	693.12	703.49	793.97	834.36	767.62	791.84	701.3
3.7774e+13	746.75	693.05	730.89	0	719.37	696.58	729.59	848.47	758.39	750.69	786.27	716.39	839.67	708.31	700.27	776.22	714.34	819.68	702.47	769.19	723.31	780.31	830.79	725.63	740.08	0	782.8	797.61	777.82	736.98	728.17	741.35	759.83	781.57	707.69	794.02	731.15	847.31	766.57	766.93	0	720.46	692.68	702.83	793.31	833.73	767.24	791.34	700.89
3.782e+13	746.07	692.56	730.48	0	718.97	696.25	729.2	844.87	757.83	750.39	785.79	716.12	839.42	707.89	699.93	775.76	713.62	819.17	702.16	768.74	722.88	779.5	830.34	725.31	739.73	0	782.3	793.63	777.37	736.55	727.78	741.05	759.49	781.03	706.98	793.49	730.78	841.81	765.9	766.53	0	720.08	692.26	702.18	792.67	833.29	766.86	790.84	700.48
3.7865e+13	747.78	693.88	731.56	0	720.04	697.32	730.24	846.19	759.27	751.22	787.05	717.01	840.61	709.01	700.91	776.96	715.44	820.49	703.13	769.91	724.02	779.91	831.8	726.21	740.68	0	784.11	794.45	778.55	737.68	728.81	741.88	760.42	782.43	708.79	794.85	731.77	849.36	767.6	767.59	0	721.11	693.42	703.87	794.3	834.71	767.87	792.13	701.59
3.7911e+13	747.12	693.37	731.15	0	719.64	696.99	729.85	849.49	758.7	750.92	786.56	716.74	839.86	708.59	700.56	776.49	714.73	819.97	702.82	769.46	723.58	780.19	831.1	725.89	740.33	0	783.15	798.69	778.09	737.25	728.43	741.59	760.07	781.87	708.08	794.32	731.4	849.67	766.94	767.18	0	720.72	692.98	703.2	793.67	834.04	767.49	791.63	701.18
3.7956e+13	746.43	692.87	730.74	0	719.24	696.67	729.46	846.69	758.14	750.62	786.07	716.47	839.59	708.17	700.22	776.04	714.02	819.46	702.51	769.01	723.16	780.09	830.58	725.56	739.98	0	782.58	795.65	777.64	736.82	728.04	741.29	759.72	781.33	707.38	793.78	731.04	844.38	766.25	766.78	0	720.34	692.55	702.55	793	833.52	767.11	791.13	700.77
3.8002e+13	748.13	694.2	731.82	690.12	720.31	697.73	730.5	842.08	759.58	751.45	787.33	717.35	841.03	709.29	701.2	777.23	715.84	820.78	703.46	770.18	724.29	781.02	832.1	726.46	740.93	0	784.57	791.9	778.82	737.95	729.07	742.12	760.66	782.73	709.19	795.15	732.03	838.96	767.93	767.84	0	721.37	693.72	704.25	794.61	835	768.12	792.42	701.87
3.8048e+13	747.48	693.69	731.41	0	719.91	697.4	730.11	849.41	759.01	751.15	786.84	717.09	840.17	708.87	700.86	776.77	715.13	820.26	703.16	769.72	723.86	779.84	831.46	726.14	740.57	0	783.6	798.33	778.36	737.52	728.68	741.82	760.31	782.18	708.48	794.61	731.66	851.27	767.3	767.44	0	720.99	693.28	703.58	794.01	834.39	767.74	791.91	701.46
3.8093e+13	746.8	693.18	731	0	719.5	697.08	729.72	848.3	758.45	750.85	786.35	716.82	839.73	708.45	700.51	776.3	714.41	819.74	702.85	769.27	723.43	780.39	830.83	725.81	740.22	0	782.85	797.44	777.91	737.08	728.3	741.53	759.96	781.63	707.77	794.08	731.29	846.95	766.61	767.03	0	720.6	692.84	702.92	793.35	833.78	767.35	791.41	701.05
3.8139e+13	746.12	692.69	730.6	0	719.11	696.75	729.33	844.62	757.89	750.55	785.86	716.55	839.47	708.03	700.17	775.85	713.7	819.23	702.54	768.83	723	779.47	830.39	725.49	739.87	0	782.35	793.35	777.45	736.65	727.91	741.23	759.61	781.08	707.07	793.55	730.92	841.44	765.94	766.63	0	720.22	692.41	702.27	792.71	833.34	766.97	790.91	700.64
3.8184e+13	747.83	694	731.67	690.08	720.17	697.81	730.37	847.01	759.32	751.38	787.12	717.43	840.61	709.14	701.14	777.04	715.52	820.55	703.49	769.99	724.13	779.89	831.83	726.39	740.82	0	784.12	795.34	778.63	737.78	728.94	742.06	760.55	782.48	708.87	794.91	731.91	850.23	767.64	767.69	0	721.25	693.58	703.96	794.34	834.74	767.98	792.2	701.74
3.823e+13	747.17	693.5	731.26	0	719.77	697.48	729.97	849.44	758.76	751.08	786.63	717.16	839.9	708.72	700.8	776.57	714.81	820.03	703.18	769.54	723.7	780.33	831.13	726.06	740.47	0	783.17	798.66	778.18	737.35	728.55	741.76	760.2	781.93	708.16	794.38	731.54	849.36	766.97	767.28	0	720.86	693.14	703.3	793.7	834.07	767.6	791.7	701.33
3.8275e+13	746.48	692.99	730.86	0	719.37	697.15	729.58	846.46	758.2	750.78	786.14	716.9	839.65	708.31	700.46	776.12	714.09	819.52	702.88	769.09	723.27	780.11	830.62	725.74	740.11	0	782.63	795.39	777.72	736.92	728.17	741.47	759.85	781.38	707.46	793.84	731.17	844.01	766.29	766.88	0	720.48	692.71	702.64	793.04	833.57	767.22	791.19	700.93
3.8321e+13	748.18	694.32	731.93	690.37	720.44	698.2	730.62	842.4	759.64	751.61	787.4	717.76	841.05	709.42	701.43	777.31	715.91	820.84	703.82	770.26	724.4	780.9	832.14	726.64	741.06	0	784.59	791.82	778.9	738.05	729.2	742.29	760.78	782.78	709.26	795.21	732.16	841.21	767.98	767.94	0	721.5	693.87	704.34	794.65	835.04	768.23	792.48	702.02
3.8367e+13	747.53	693.81	731.52	690.04	720.03	697.88	730.23	849.62	759.07	751.31	786.91	717.5	840.19	709	701.09	776.84	715.2	820.32	703.51	769.8	723.97	779.99	831.49	726.31	740.71	0	783.61	798.63	778.44	737.61	728.81	742	760.43	782.23	708.56	794.67	731.79	851.17	767.34	767.54	0	721.12	693.44	703.67	794.05	834.42	767.84	791.98	701.61
3.8412e+13	746.85	693.31	731.12	0	719.63	697.55	729.84	848.11	758.51	751.01	786.42	717.23	839.79	708.58	700.75	776.38	714.48	819.8	703.21	769.36	723.54	780.46	830.87	725.99	740.35	0	782.89	797.24	777.99	737.18	728.42	741.7	760.09	781.68	707.85	794.14	731.42	846.58	766.65	767.13	0	720.74	693	703.01	793.38	833.82	767.46	791.48	701.2
3.8458e+13	746.17	692.81	730.71	0	719.23	697.22	729.45	844.36	757.95	750.71	785.93	716.97	839.52	708.17	700.41	775.93	713.77	819.29	702.9	768.91	723.11	779.43	830.44	725.67	740	0	782.39	793.08	777.53	736.75	728.04	741.41	759.74	781.14	707.14	793.6	731.06	841.08	765.99	766.73	0	720.36	692.57	702.36	792.75	833.39	767.08	790.98	700.8
3.8503e+13	747.88	694.13	731.78	690.33	720.3	698.26	730.48	847.73	759.38	751.54	787.18	717.83	840.61	709.27	701.37	777.11	715.59	820.61	703.84	770.07	724.24	779.9	831.85	726.56	740.95	0	784.12	796.16	778.71	737.88	729.06	742.23	760.67	782.53	708.95	794.97	732.04	850.84	767.69	767.79	0	721.38	693.73	704.05	794.38	834.77	768.09	792.26	701.89
3.8549e+13	747.21	693.62	731.37	0	719.9	697.94	730.09	849.36	758.82	751.24	786.7	717.57	839.95	708.86	701.03	776.65	714.88	820.09	703.53	769.62	723.81	780.46	831.16	726.24	740.6	0	783.21	798.6	778.25	737.44	728.68	741.93	760.32	781.98	708.24	794.43	731.67	849.04	767.01	767.38	0	721	693.29	703.38	793.73	834.11	767.7	791.76	701.48
3.8594e+13	746.53	693.12	730.97	0	719.5	697.62	729.7	846.22	758.26	750.94	786.21	717.3	839.71	708.44	700.69	776.19	714.16	819.57	703.23	769.17	723.38	780.11	830.67	725.91	740.24	0	782.67	795.13	777.8	737.01	728.29	741.64	759.97	781.44	707.53	793.9	731.3	843.63	766.33	766.98	0	720.62	692.86	702.73	793.08	833.62	767.32	791.26	701.08
3.864e+13	748.23	694.44	732.04	690.62	720.56	698.65	730.74	843.08	759.69	751.76	787.46	718.15	841.06	709.55	701.65	777.38	715.97	820.89	704.16	770.33	724.5	780.77	832.18	726.8	741.19	0	784.61	792.07	778.98	738.14	729.32	742.46	760.9	782.83	709.33	795.26	732.28	843.58	768.02	768.04	0	721.64	694.01	704.42	794.69	835.08	768.33	792.55	702.17
3.8685e+13	747.58	693.93	731.63	690.28	720.16	698.32	730.35	849.76	759.13	751.46	786.97	717.89	840.21	709.13	701.31	776.92	715.26	820.37	703.86	769.88	724.07	780.15	831.51	726.48	740.83	0	783.62	798.86	778.52	737.71	728.93	742.16	760.55	782.28	708.63	794.73	731.92	851	767.38	767.63	0	721.26	693.59	703.75	794.08	834.44	767.95	792.04	701.76
3.8731e+13	746.89	693.43	731.22	0	719.76	698	729.96	847.92	758.57	751.16	786.48	717.63	839.85	708.71	700.97	776.46	714.54	819.86	703.55	769.43	723.64	780.51	830.91	726.16	740.48	0	782.94	797.03	778.06	737.27	728.54	741.87	760.21	781.74	707.91	794.19	731.55	846.21	766.68	767.22	0	720.88	693.15	703.09	793.42	833.86	767.56	791.54	701.35
3.8777e+13	746.22	692.93	730.82	0	719.36	697.68	729.57	844.1	758.01	750.86	786	717.37	839.56	708.3	700.63	776	713.83	819.34	703.25	768.99	723.22	779.38	830.49	725.84	740.13	0	782.43	792.8	777.61	736.84	728.16	741.57	759.86	781.19	707.21	793.66	731.18	840.72	766.03	766.82	0	720.5	692.72	702.44	792.79	833.44	767.18	791.04	700.95
3.8822e+13	747.93	694.25	731.89	690.57	720.42	698.7	730.6	848.34	759.43	751.69	787.25	718.21	840.61	709.4	701.59	777.18	715.64	820.66	704.17	770.15	724.34	779.95	831.88	726.72	741.07	0	784.12	796.9	778.78	737.97	729.18	742.39	760.79	782.58	709.01	795.02	732.16	851.26	767.73	767.88	0	721.51	693.87	704.12	794.42	834.8	768.19	792.33	702.04
3.8868e+13	747.26	693.74	731.48	690.23	720.02	698.38	730.21	849.26	758.87	751.38	786.76	717.95	840	708.98	701.25	776.72	714.93	820.14	703.87	769.7	723.91	780.57	831.19	726.4	740.72	0	783.24	798.5	778.33	737.54	728.8	742.09	760.44	782.03	708.3	794.48	731.79	848.7	767.05	767.47	0	721.13	693.44	703.46	793.77	834.14	767.8	791.82	701.63
3.8913e+13	746.57	693.24	731.07	0	719.62	698.06	729.82	845.98	758.31	751.08	786.27	717.69	839.76	708.57	700.91	776.26	714.21	819.63	703.57	769.25	723.48	780.09	830.72	726.08	740.37	0	782.72	794.87	777.87	737.11	728.41	741.8	760.09	781.49	707.59	793.95	731.43	843.26	766.37	767.07	0	720.75	693.01	702.8	793.11	833.67	767.42	791.32	701.22
3.8959e+13	748.28	694.55	732.14	690.86	720.68	699.07	730.85	843.98	759.74	751.91	787.53	718.53	841.07	709.67	701.87	777.45	716.02	820.94	704.49	770.41	724.61	780.65	832.21	726.96	741.31	0	784.62	792.62	779.05	738.23	729.43	742.62	761.02	782.88	709.39	795.31	732.41	845.72	768.06	768.12	690.13	721.76	694.15	704.49	794.73	835.12	768.43	792.61	702.31
3.9004e+13	747.62	694.06	731.73	690.51	720.27	698.76	730.46	849.85	759.18	751.61	787.04	718.27	840.23	709.26	701.53	776.99	715.31	820.43	704.19	769.96	724.18	780.3	831.53	726.64	740.96	0	783.63	799.01	778.59	737.8	729.04	742.32	760.67	782.33	708.68	794.78	732.04	850.79	767.41	767.72	0	721.38	693.73	703.82	794.12	834.47	768.04	792.1	701.9
3.905e+13	746.93	693.55	731.33	690.17	719.88	698.44	730.07	847.71	758.62	751.31	786.55	718.01	839.91	708.84	701.19	776.53	714.59	819.91	703.88	769.51	723.75	780.55	830.95	726.32	740.6	0	782.98	796.8	778.14	737.37	728.66	742.03	760.32	781.79	707.97	794.24	731.67	845.83	766.72	767.31	0	721	693.3	703.16	793.45	833.9	767.66	791.6	701.49
3.9096e+13	746.26	693.05	730.92	0	719.48	698.12	729.68	843.84	758.06	751.01	786.06	717.75	839.6	708.43	700.85	776.07	713.88	819.39	703.58	769.06	723.32	779.32	830.53	726	740.25	0	782.46	792.51	777.68	736.94	728.28	741.73	759.97	781.24	707.27	793.71	731.31	840.35	766.07	766.91	0	720.62	692.87	702.51	792.83	833.48	767.28	791.1	701.09
3.9141e+13	747.97	694.36	731.99	690.8	720.53	699.12	730.71	848.85	759.49	751.83	787.31	718.58	840.61	709.53	701.8	777.25	715.69	820.71	704.49	770.22	724.44	780.02	831.9	726.88	741.19	0	784.12	797.53	778.86	738.06	729.29	742.55	760.9	782.63	709.06	795.07	732.28	851.52	767.76	767.96	690.18	721.63	694.01	704.19	794.45	834.82	768.28	792.38	702.18
3.9187e+13	747.3	693.86	731.58	690.46	720.13	698.81	730.32	849.13	758.92	751.53	786.82	718.32	840.05	709.11	701.46	776.79	714.98	820.19	704.19	769.77	724.01	780.67	831.22	726.56	740.84	0	783.27	798.37	778.4	737.63	728.91	742.25	760.55	782.08	708.35	794.53	731.91	848.34	767.08	767.56	0	721.25	693.59	703.52	793.8	834.17	767.9	791.88	701.77
3.9232e+13	746.61	693.36	731.18	690.12	719.73	698.49	729.93	845.73	758.37	751.23	786.33	718.06	839.81	708.69	701.12	776.33	714.26	819.68	703.89	769.32	723.58	780.07	830.76	726.24	740.49	0	782.76	794.59	777.95	737.19	728.53	741.96	760.2	781.54	707.64	794	731.55	842.88	766.4	767.15	0	720.88	693.15	702.87	793.15	833.71	767.52	791.38	701.36
3.9278e+13	748.32	694.66	732.24	691.1	720.79	699.48	730.96	844.95	759.79	752.05	787.59	718.88	841.07	709.79	702.07	777.52	716.06	820.99	704.8	770.48	724.7	780.53	832.24	727.12	741.43	0	784.62	793.37	779.12	738.32	729.54	742.77	761.13	782.93	709.43	795.36	732.52	847.49	768.1	768.21	690.54	721.88	694.29	704.55	794.77	835.15	768.52	792.66	702.45
3.9323e+13	747.65	694.17	731.83	690.74	720.39	699.17	730.57	849.9	759.23	751.75	787.1	718.63	840.26	709.38	701.73	777.06	715.35	820.48	704.5	770.03	724.27	780.44	831.55	726.79	741.07	0	783.64	799.1	778.66	737.88	729.16	742.47	760.78	782.38	708.73	794.83	732.15	850.55	767.44	767.8	690.22	721.5	693.87	703.88	794.15	834.49	768.14	792.16	702.04
3.9369e+13	746.97	693.66	731.43	690.4	719.99	698.85	730.18	847.49	758.67	751.45	786.61	718.37	839.96	708.96	701.39	776.6	714.63	819.96	704.2	769.58	723.85	780.57	830.99	726.47	740.72	0	783.02	796.55	778.21	737.45	728.77	742.18	760.43	781.83	708.01	794.29	731.79	845.45	766.75	767.4	0	721.13	693.44	703.22	793.48	833.94	767.76	791.66	701.63
3.9415e+13	748.66	694.96	732.49	691.4	721.05	699.84	731.2	842.87	760.1	752.27	787.86	719.18	841.45	710.06	702.34	777.78	716.43	821.28	705.1	770.74	724.97	781.73	832.52	727.35	741.66	0	785.05	792.94	779.38	738.58	729.79	742.99	761.35	783.23	709.8	795.66	732.76	838.07	768.42	768.46	690.91	722.13	694.57	704.9	795.07	835.41	768.76	792.95	702.72
3.946e+13	748.01	694.47	732.09	691.03	720.64	699.52	730.81	849.26	759.54	751.96	787.37	718.93	840.61	709.64	702	777.32	715.73	820.76	704.8	770.29	724.54	780.11	831.91	727.03	741.31	0	784.11	798.06	778.92	738.14	729.4	742.7	761	782.68	709.1	795.12	732.4	851.64	767.79	768.05	690.58	721.75	694.15	704.24	794.48	834.84	768.38	792.44	702.31
3.9506e+13	747.33	693.97	731.68	690.68	720.25	699.21	730.42	848.98	758.97	751.66	786.88	718.67	840.1	709.23	701.66	776.86	715.01	820.24	704.5	769.84	724.11	780.75	831.25	726.71	740.95	0	783.3	798.21	778.47	737.71	729.02	742.4	760.66	782.13	708.39	794.58	732.03	847.98	767.11	767.64	690.26	721.37	693.73	703.57	793.82	834.2	767.99	791.94	701.9
3.9551e+13	746.65	693.47	731.28	690.34	719.85	698.9	730.03	845.48	758.42	751.36	786.39	718.41	839.85	708.81	701.32	776.4	714.29	819.73	704.2	769.39	723.68	780.02	830.8	726.39	740.6	0	782.79	794.3	778.01	737.28	728.63	742.11	760.31	781.58	707.68	794.05	731.66	842.51	766.43	767.24	0	721	693.29	702.92	793.18	833.75	767.61	791.44	701.5
3.9597e+13	748.35	694.77	732.34	691.34	720.9	699.87	731.06	845.9	759.84	752.18	787.65	719.22	841.07	709.91	702.27	777.58	716.09	821.04	705.1	770.55	724.8	780.43	832.26	727.26	741.54	0	784.62	794.23	779.19	738.4	729.65	742.92	761.23	782.98	709.46	795.41	732.63	848.89	768.13	768.29	690.95	722	694.43	704.59	794.8	835.17	768.61	792.72	702.58
3.9642e+13	747.68	694.28	731.93	690.97	720.5	699.56	730.67	849.9	759.28	751.88	787.16	718.97	840.29	709.49	701.93	777.12	715.39	820.52	704.8	770.1	724.37	780.57	831.57	726.94	741.18	0	783.64	799.14	778.73	737.97	729.26	742.62	760.88	782.43	708.76	794.87	732.27	850.27	767.47	767.89	690.62	721.62	694	703.93	794.17	834.51	768.23	792.22	702.17
3.9688e+13	747	693.77	731.53	690.62	720.1	699.25	730.28	847.27	758.72	751.58	786.67	718.71	840.01	709.08	701.59	776.66	714.66	820.01	704.5	769.65	723.94	780.57	831.03	726.62	740.83	0	783.06	796.29	778.27	737.54	728.88	742.33	760.53	781.88	708.05	794.34	731.9	845.07	766.78	767.48	690.29	721.24	693.58	703.27	793.51	833.98	767.85	791.71	701.77
3.9733e+13	748.69	695.06	732.59	691.61	721.15	700.22	731.31	842.56	760.15	752.4	787.92	719.52	841.47	710.18	702.53	777.85	716.46	821.32	705.39	770.81	725.06	781.59	832.55	727.5	741.77	690.04	785.06	792.57	779.45	738.66	729.89	743.14	761.46	783.27	709.83	795.7	732.87	838.23	768.45	768.54	691.34	722.25	694.71	704.95	795.1	835.45	768.85	793	702.85
3.9779e+13	748.03	694.57	732.18	691.27	720.75	699.91	730.91	849.58	759.58	752.1	787.43	719.26	840.62	709.76	702.19	777.38	715.76	820.8	705.1	770.35	724.63	780.22	831.93	727.17	741.41	0	784.1	798.49	778.99	738.23	729.51	742.84	761.11	782.72	709.13	795.16	732.51	851.66	767.82	768.13	690.98	721.87	694.28	704.29	794.51	834.86	768.46	792.49	702.44
3.9825e+13	747.35	694.07	731.77	690.9	720.35	699.59	730.52	848.82	759.02	751.79	786.94	719.01	840.15	709.34	701.86	776.92	715.04	820.29	704.8	769.91	724.2	780.81	831.28	726.85	741.06	0	783.32	798.02	778.53	737.79	729.12	742.55	760.76	782.17	708.42	794.63	732.14	847.61	767.13	767.72	690.65	721.49	693.85	703.62	793.85	834.23	768.08	791.99	702.04
3.987e+13	746.67	693.57	731.37	690.56	719.96	699.28	730.14	845.22	758.46	751.5	786.45	718.75	839.89	708.93	701.52	776.47	714.32	819.77	704.5	769.46	723.78	779.97	830.84	726.53	740.71	0	782.82	794.01	778.08	737.36	728.74	742.25	760.41	781.63	707.71	794.09	731.77	842.13	766.46	767.32	690.33	721.11	693.43	702.97	793.21	833.79	767.7	791.49	701.63
3.9916e+13	748.37	694.86	732.43	691.54	721	700.24	731.16	846.78	759.88	752.31	787.7	719.55	841.06	710.02	702.45	777.65	716.12	821.09	705.39	770.61	724.89	780.36	832.28	727.41	741.64	690.02	784.61	795.12	779.25	738.48	729.75	743.06	761.33	783.02	709.5	795.45	732.74	849.96	768.15	768.37	691.37	722.12	694.55	704.64	794.83	835.19	768.7	792.77	702.71
3.9961e+13	747.71	694.37	732.02	691.2	720.61	699.94	730.77	849.86	759.32	752.01	787.21	719.3	840.32	709.61	702.12	777.19	715.41	820.57	705.09	770.16	724.46	780.69	831.59	727.08	741.29	0	783.65	799.12	778.79	738.05	729.37	742.76	760.98	782.47	708.8	794.92	732.38	849.97	767.49	767.96	691.01	721.74	694.13	703.98	794.19	834.53	768.31	792.27	702.3
4.0007e+13	747.02	693.87	731.62	690.83	720.21	699.63	730.38	847.03	758.76	751.71	786.72	719.04	840.06	709.19	701.78	776.73	714.69	820.05	704.79	769.71	724.04	780.57	831.07	726.76	740.94	0	783.09	796.03	778.34	737.62	728.98	742.47	760.63	781.92	708.08	794.38	732.01	844.69	766.8	767.56	690.68	721.36	693.71	703.32	793.53	834.02	767.93	791.77	701.9
4.0052e+13	748.71	695.16	732.68	691.81	721.26	700.58	731.4	842.53	760.19	752.52	787.97	719.84	841.48	710.29	702.71	777.91	716.49	821.37	705.67	770.87	725.15	781.45	832.58	727.64	741.87	690.32	785.06	792.29	779.51	738.74	729.99	743.27	761.55	783.31	709.87	795.74	732.98	839.88	768.48	768.61	691.73	722.36	694.83	704.99	795.13	835.48	768.93	793.05	702.97
4.0098e+13	748.06	694.66	732.27	691.48	720.86	700.27	731.01	849.83	759.62	752.22	787.48	719.58	840.62	709.87	702.38	777.45	715.78	820.85	705.38	770.42	724.72	780.34	831.94	727.31	741.52	690	784.09	798.84	779.05	738.3	729.61	742.98	761.2	782.76	709.17	795.21	732.61	851.6	767.84	768.2	691.4	721.98	694.4	704.33	794.53	834.87	768.55	792.54	702.57
4.0144e+13	747.37	694.17	731.87	691.12	720.46	699.97	730.62	848.63	759.06	751.92	786.99	719.33	840.19	709.45	702.04	776.99	715.07	820.33	705.08	769.97	724.29	780.87	831.31	726.99	741.17	0	783.35	797.82	778.6	737.87	729.22	742.68	760.86	782.21	708.46	794.67	732.25	847.24	767.15	767.8	691.04	721.6	693.98	703.67	793.87	834.26	768.16	792.04	702.16
4.0189e+13	746.7	693.66	731.46	690.77	720.06	699.66	730.24	844.96	758.5	751.62	786.51	719.08	839.93	709.04	701.71	776.53	714.35	819.82	704.79	769.52	723.87	779.92	830.88	726.67	740.82	0	782.85	793.72	778.14	737.44	728.84	742.39	760.51	781.67	707.75	794.14	731.88	841.76	766.48	767.39	690.7	721.22	693.56	703.02	793.24	833.83	767.78	791.54	701.76
4.0235e+13	748.4	694.95	732.52	691.74	721.11	700.6	731.25	847.57	759.92	752.43	787.75	719.86	841.05	710.13	702.63	777.71	716.15	821.13	705.66	770.68	724.98	780.33	832.3	727.54	741.75	690.3	784.6	795.97	779.31	738.56	729.85	743.19	761.43	783.06	709.53	795.49	732.85	850.74	768.17	768.45	691.75	722.22	694.68	704.68	794.85	835.21	768.78	792.82	702.83
4.028e+13	747.73	694.46	732.11	691.41	720.71	700.3	730.86	849.79	759.36	752.13	787.26	719.61	840.36	709.72	702.3	777.24	715.45	820.61	705.37	770.22	724.55	780.81	831.61	727.22	741.39	0	783.66	799.07	778.85	738.13	729.47	742.9	761.08	782.51	708.83	794.96	732.48	849.65	767.5	768.04	691.42	721.84	694.25	704.02	794.21	834.55	768.4	792.32	702.43
4.0326e+13	747.04	693.96	731.71	691.05	720.31	699.99	730.48	846.79	758.8	751.83	786.77	719.36	840.11	709.3	701.97	776.79	714.73	820.09	705.07	769.78	724.12	780.55	831.1	726.9	741.04	0	783.12	795.75	778.4	737.7	729.08	742.61	760.73	781.96	708.12	794.42	732.11	844.3	766.82	767.63	691.06	721.47	693.83	703.36	793.55	834.05	768.01	791.82	702.02
4.0371e+13	748.73	695.24	732.76	692.01	721.36	700.93	731.5	842.94	760.22	752.64	788.02	720.14	841.48	710.39	702.89	777.97	716.52	821.41	705.94	770.93	725.24	781.3	832.61	727.77	741.97	690.59	785.07	792.27	779.57	738.81	730.09	743.41	761.65	783.35	709.9	795.78	733.08	842.18	768.5	768.69	692.09	722.47	694.96	705.03	795.16	835.51	769.01	793.1	703.09
4.0417e+13	748.08	694.75	732.36	691.67	720.96	700.62	731.11	850.01	759.66	752.34	787.53	719.89	840.63	709.97	702.55	777.5	715.82	820.89	705.65	770.48	724.81	780.46	831.95	727.45	741.62	690.27	784.08	799.1	779.11	738.38	729.71	743.11	761.3	782.8	709.2	795.25	732.71	851.47	767.86	768.28	691.76	722.09	694.52	704.38	794.55	834.88	768.63	792.59	702.69
4.0463e+13	747.4	694.26	731.95	691.34	720.56	700.32	730.72	848.44	759.1	752.04	787.04	719.64	840.24	709.56	702.22	777.04	715.1	820.37	705.35	770.03	724.38	780.91	831.34	727.13	741.27	0	783.37	797.6	778.66	737.95	729.32	742.82	760.95	782.25	708.49	794.71	732.35	846.86	767.17	767.87	691.44	721.71	694.1	703.72	793.89	834.29	768.25	792.09	702.28
4.0508e+13	746.72	693.75	731.55	690.97	720.16	700.01	730.33	844.69	758.54	751.74	786.56	719.39	839.96	709.15	701.89	776.59	714.39	819.86	705.06	769.58	723.95	779.85	830.91	726.81	740.92	0	782.87	793.42	778.2	737.52	728.94	742.52	760.6	781.71	707.79	794.18	731.98	841.38	766.5	767.47	691.09	721.33	693.68	703.06	793.26	833.86	767.86	791.59	701.88
4.0554e+13	748.42	695.04	732.6	691.94	721.2	700.95	731.35	848.25	759.96	752.55	787.8	720.16	841.04	710.23	702.81	777.76	716.19	821.17	705.93	770.73	725.06	780.33	832.31	727.67	741.85	690.56	784.58	796.75	779.37	738.63	729.94	743.32	761.52	783.09	709.57	795.53	732.95	851.3	768.19	768.52	692.1	722.33	694.79	704.73	794.87	835.23	768.86	792.87	702.95
4.0599e+13	747.75	694.55	732.2	691.6	720.81	700.64	730.96	849.7	759.4	752.25	787.31	719.91	840.39	709.82	702.47	777.3	715.48	820.65	705.63	770.28	724.63	780.91	831.62	727.35	741.49	690.24	783.67	798.98	778.91	738.2	729.56	743.03	761.17	782.54	708.87	795	732.58	849.31	767.52	768.11	691.78	721.95	694.37	704.07	794.23	834.57	768.48	792.36	702.54
4.0645e+13	747.07	694.05	731.79	691.26	720.41	700.33	730.57	846.54	758.84	751.95	786.82	719.66	840.15	709.4	702.14	776.84	714.76	820.13	705.34	769.84	724.21	780.53	831.13	727.03	741.14	0	783.14	795.47	778.46	737.77	729.18	742.74	760.82	782	708.16	794.46	732.21	843.92	766.84	767.71	691.46	721.57	693.94	703.41	793.57	834.08	768.09	791.86	702.14
4.069e+13	748.76	695.33	732.85	692.21	721.45	701.26	731.59	843.67	760.26	752.76	788.07	720.43	841.48	710.49	703.06	778.02	716.55	821.44	706.2	770.99	725.32	781.16	832.63	727.9	742.07	690.86	785.06	792.58	779.63	738.88	730.18	743.53	761.74	783.39	709.94	795.82	733.18	844.49	768.52	768.76	692.44	722.57	695.08	705.08	795.18	835.53	769.09	793.14	703.21
4.0736e+13	748.1	694.83	732.44	691.86	721.05	700.96	731.2	850.14	759.69	752.46	787.58	720.18	840.64	710.07	702.73	777.56	715.85	820.93	705.91	770.54	724.89	780.6	831.96	727.57	741.72	690.53	784.07	799.29	779.17	738.45	729.8	743.24	761.39	782.83	709.24	795.28	732.81	851.29	767.87	768.35	692.11	722.19	694.63	704.43	794.57	834.89	768.71	792.64	702.8
4.0782e+13	747.42	694.34	732.04	691.53	720.65	700.65	730.81	848.23	759.13	752.16	787.09	719.93	840.29	709.66	702.39	777.1	715.14	820.41	705.62	770.09	724.46	780.94	831.37	727.25	741.37	690.21	783.4	797.37	778.71	738.02	729.41	742.95	761.04	782.29	708.53	794.75	732.44	846.48	767.18	767.94	691.79	721.81	694.21	703.77	793.9	834.32	768.32	792.14	702.4
4.0827e+13	746.75	693.84	731.63	691.18	720.26	700.35	730.42	844.42	758.58	751.86	786.61	719.68	839.99	709.25	702.06	776.64	714.42	819.9	705.32	769.64	724.04	779.78	830.94	726.94	741.02	0	782.89	793.12	778.26	737.59	729.03	742.65	760.69	781.74	707.83	794.21	732.08	841.01	766.53	767.54	691.47	721.44	693.79	703.11	793.28	833.89	767.94	791.63	701.99
4.0873e+13	748.44	695.12	732.68	692.13	721.3	701.27	731.43	848.82	759.99	752.66	787.85	720.45	841.03	710.33	702.98	777.82	716.22	821.2	706.18	770.79	725.14	780.37	832.32	727.8	741.94	690.82	784.56	797.45	779.42	738.7	730.03	743.45	761.61	783.13	709.61	795.57	733.04	851.66	768.21	768.59	692.45	722.43	694.91	704.77	794.89	835.24	768.94	792.91	703.06
4.0918e+13	747.77	694.63	732.28	691.78	720.9	700.97	731.04	849.58	759.43	752.36	787.36	720.2	840.43	709.92	702.64	777.36	715.51	820.69	705.89	770.34	724.71	781.01	831.64	727.48	741.59	690.5	783.68	798.86	778.97	738.27	729.65	743.15	761.26	782.58	708.91	795.03	732.67	848.95	767.54	768.18	692.12	722.05	694.48	704.12	794.24	834.58	768.55	792.41	702.65
4.0964e+13	747.09	694.14	731.87	691.45	720.5	700.67	730.66	846.29	758.87	752.06	786.87	719.95	840.19	709.5	702.31	776.9	714.8	820.17	705.59	769.89	724.29	780.5	831.17	727.16	741.24	690.18	783.17	795.19	778.51	737.84	729.27	742.86	760.91	782.03	708.2	794.5	732.31	843.53	766.86	767.77	691.8	721.67	694.05	703.46	793.59	834.12	768.17	791.91	702.25
4.1009e+13	748.78	695.41	732.93	692.4	721.54	701.58	731.67	844.58	760.29	752.87	788.12	720.71	841.48	710.59	703.22	778.07	716.59	821.48	706.45	771.04	725.39	781.02	832.65	728.02	742.16	691.12	785.05	793.17	779.68	738.95	730.27	743.66	761.83	783.42	709.98	795.85	733.27	846.52	768.54	768.82	692.8	722.67	695.2	705.12	795.2	835.55	769.16	793.19	703.31
4.1055e+13	748.12	694.91	732.52	692.05	721.14	701.28	731.28	850.2	759.73	752.57	787.63	720.46	840.65	710.17	702.89	777.61	715.89	820.96	706.16	770.59	724.96	780.74	831.97	727.7	741.81	690.79	784.06	799.42	779.22	738.52	729.89	743.36	761.48	782.87	709.28	795.32	732.9	851.06	767.89	768.42	692.46	722.29	694.74	704.47	794.58	834.9	768.78	792.68	702.91
4.11e+13	747.44	694.42	732.12	691.71	720.75	700.98	730.89	848.01	759.17	752.27	787.14	720.21	840.33	709.76	702.56	777.15	715.17	820.45	705.86	770.14	724.54	780.96	831.4	727.38	741.46	690.46	783.42	797.12	778.77	738.09	729.5	743.07	761.13	782.32	708.58	794.78	732.54	846.09	767.2	768.01	692.13	721.91	694.32	703.82	793.92	834.34	768.4	792.18	702.51
4.1146e+13	746.77	693.92	731.71	691.37	720.35	700.68	730.51	844.15	758.61	751.97	786.65	719.97	840.02	709.34	702.22	776.69	714.46	819.93	705.57	769.7	724.11	779.71	830.97	727.06	741.11	690.14	782.9	792.83	778.31	737.66	729.12	742.78	760.78	781.77	707.87	794.25	732.18	840.64	766.55	767.61	691.81	721.53	693.9	703.17	793.3	833.92	768.01	791.68	702.1
4.1192e+13	748.47	695.2	732.76	692.31	721.38	701.58	731.52	849.29	760.02	752.77	787.89	720.72	841.02	710.42	703.14	777.87	716.26	821.24	706.42	770.84	725.22	780.44	832.33	727.92	742.03	691.08	784.54	798.04	779.48	738.77	730.12	743.57	761.69	783.16	709.65	795.6	733.13	851.87	768.23	768.65	692.8	722.52	695.02	704.82	794.91	835.25	769.01	792.95	703.16
4.1237e+13	747.79	694.71	732.36	691.97	720.99	701.28	731.13	849.44	759.46	752.47	787.4	720.47	840.47	710.01	702.8	777.41	715.55	820.72	706.13	770.39	724.79	781.09	831.66	727.6	741.68	690.75	783.7	798.71	779.02	738.33	729.74	743.27	761.34	782.61	708.95	795.06	732.77	848.59	767.55	768.24	692.46	722.15	694.58	704.17	794.26	834.6	768.62	792.45	702.76
4.1283e+13	747.11	694.22	731.95	691.63	720.59	700.98	730.74	846.03	758.9	752.17	786.92	720.23	840.22	709.6	702.47	776.95	714.83	820.21	705.84	769.95	724.36	780.46	831.2	727.28	741.33	690.43	783.19	794.9	778.56	737.9	729.36	742.98	761	782.06	708.24	794.53	732.4	843.15	766.87	767.84	692.13	721.77	694.16	703.51	793.61	834.15	768.24	791.95	702.36
4.1328e+13	748.8	695.49	733	692.59	721.63	701.89	731.75	845.53	760.32	752.98	788.16	720.98	841.47	710.68	703.38	778.12	716.62	821.51	706.69	771.1	725.47	780.9	832.66	728.14	742.25	691.37	785.04	793.96	779.73	739.01	730.36	743.77	761.91	783.45	710.02	795.89	733.36	848.18	768.56	768.89	693.13	722.76	695.3	705.17	795.22	835.57	769.24	793.23	703.42
4.1374e+13	748.14	694.99	732.59	692.23	721.23	701.59	731.36	850.23	759.76	752.67	787.67	720.73	840.67	710.26	703.05	777.66	715.92	821	706.39	770.64	725.04	780.87	831.97	727.82	741.9	691.04	784.06	799.49	779.27	738.58	729.97	743.48	761.56	782.9	709.32	795.35	732.99	850.8	767.9	768.48	692.8	722.38	694.85	704.52	794.6	834.91	768.85	792.72	703.01
4.1419e+13	747.46	694.5	732.19	691.88	720.83	701.29	730.97	847.78	759.2	752.37	787.18	720.48	840.37	709.85	702.71	777.2	715.21	820.48	706.1	770.19	724.61	780.97	831.42	727.5	741.55	690.71	783.45	796.87	778.82	738.15	729.59	743.19	761.21	782.35	708.62	794.81	732.63	845.7	767.21	768.07	692.46	722	694.42	703.87	793.93	834.37	768.47	792.22	702.61
4.1465e+13	749.14	695.78	733.24	692.84	721.87	702.18	731.99	843.14	760.62	753.18	788.43	721.23	841.85	710.93	703.62	778.38	716.99	821.79	706.94	771.35	725.72	782.09	832.94	728.35	742.47	691.65	785.47	793.22	779.98	739.26	730.59	743.98	762.12	783.74	710.39	796.17	733.59	838.34	768.88	769.12	693.44	722.99	695.56	705.52	795.52	835.83	769.46	793.5	703.67
4.1511e+13	748.49	695.27	732.83	692.5	721.47	701.88	731.6	849.67	760.05	752.88	787.94	720.99	841.01	710.51	703.29	777.92	716.29	821.27	706.66	770.89	725.29	780.53	832.33	728.03	742.12	691.33	784.52	798.54	779.52	738.83	730.2	743.68	761.77	783.18	709.69	795.63	733.22	851.96	768.25	768.71	693.12	722.61	695.13	704.87	794.93	835.26	769.08	792.99	703.26
4.1556e+13	747.81	694.78	732.43	692.14	721.07	701.59	731.21	849.27	759.49	752.58	787.45	720.74	840.5	710.1	702.96	777.45	715.58	820.76	706.37	770.44	724.86	781.17	831.67	727.71	741.77	690.99	783.72	798.54	779.07	738.4	729.82	743.39	761.42	782.64	708.99	795.1	732.85	848.22	767.56	768.31	692.8	722.24	694.68	704.22	794.27	834.62	768.69	792.49	702.86
4.1602e+13	747.13	694.3	732.03	691.8	720.68	701.29	730.82	845.76	758.93	752.28	786.96	720.49	840.26	709.69	702.62	777	714.87	820.24	706.07	770	724.43	780.41	831.22	727.39	741.42	690.67	783.22	794.61	778.61	737.97	729.44	743.1	761.08	782.09	708.28	794.56	732.49	842.76	766.89	767.9	692.46	721.86	694.26	703.56	793.63	834.17	768.31	791.99	702.46
4.1647e+13	748.83	695.56	733.07	692.75	721.71	702.18	731.83	846.46	760.35	753.08	788.2	721.24	841.45	710.76	703.53	778.17	716.65	821.55	706.91	771.14	725.53	780.8	832.67	728.25	742.34	691.61	785.03	794.82	779.78	739.07	730.44	743.88	761.99	783.47	710.05	795.92	733.44	849.48	768.58	768.95	693.43	722.85	695.39	705.22	795.24	835.58	769.3	793.26	703.52
4.1693e+13	748.16	695.07	732.67	692.41	721.31	701.88	731.44	850.21	759.79	752.78	787.71	720.99	840.69	710.35	703.2	777.71	715.95	821.03	706.62	770.69	725.11	781	831.98	727.93	741.99	691.29	784.06	799.5	779.32	738.64	730.05	743.59	761.64	782.92	709.36	795.38	733.08	850.51	767.92	768.54	693.12	722.47	694.95	704.57	794.61	834.92	768.92	792.76	703.11
4.1738e+13	747.48	694.58	732.26	692.05	720.91	701.58	731.05	847.55	759.23	752.48	787.22	720.74	840.41	709.94	702.87	777.25	715.24	820.51	706.33	770.24	724.68	780.97	831.45	727.61	741.63	690.95	783.48	796.6	778.86	738.21	729.67	743.3	761.29	782.38	708.65	794.84	732.71	845.31	767.23	768.13	692.79	722.09	694.52	703.91	793.95	834.39	768.53	792.26	702.71
4.1784e+13	749.16	695.86	733.31	693	721.95	702.47	732.06	842.86	760.65	753.28	788.47	721.48	841.85	711.01	703.77	778.42	717.02	821.82	707.17	771.39	725.78	781.95	832.96	728.46	742.55	691.88	785.47	792.85	780.03	739.32	730.67	744.09	762.2	783.76	710.42	796.2	733.67	838.88	768.9	769.18	693.74	723.08	695.65	705.57	795.54	835.85	769.53	793.53	703.77
4.183e+13	748.51	695.35	732.9	692.67	721.55	702.17	731.67	849.96	760.08	752.98	787.98	721.24	841	710.6	703.44	777.96	716.32	821.3	706.88	770.94	725.35	780.64	832.33	728.14	742.2	691.56	784.5	798.95	779.57	738.89	730.28	743.79	761.85	783.21	709.73	795.66	733.3	851.95	768.26	768.77	693.42	722.7	695.23	704.91	794.94	835.26	769.14	793.03	703.36
4.1875e+13	747.83	694.86	732.5	692.31	721.15	701.87	731.28	849.09	759.52	752.68	787.49	720.99	840.54	710.18	703.11	777.5	715.61	820.79	706.59	770.49	724.93	781.22	831.69	727.82	741.85	691.24	783.74	798.34	779.11	738.46	729.9	743.5	761.5	782.66	709.02	795.13	732.94	847.84	767.57	768.37	693.11	722.33	694.78	704.26	794.28	834.64	768.76	792.52	702.96
4.1921e+13	747.15	694.37	732.1	691.97	720.76	701.58	730.9	845.5	758.96	752.38	787	720.75	840.28	709.77	702.77	777.04	714.9	820.27	706.3	770.04	724.5	780.36	831.25	727.51	741.5	690.9	783.24	794.31	778.66	738.03	729.52	743.21	761.15	782.12	708.32	794.59	732.57	842.38	766.91	767.96	692.78	721.95	694.36	703.61	793.64	834.2	768.38	792.02	702.56
4.1966e+13	748.85	695.64	733.14	692.91	721.79	702.46	731.9	847.3	760.38	753.18	788.24	721.48	841.43	710.84	703.67	778.21	716.68	821.58	707.13	771.19	725.6	780.74	832.68	728.36	742.42	691.83	785.01	795.7	779.82	739.13	730.51	743.99	762.06	783.5	710.09	795.94	733.53	850.47	768.59	769.01	693.73	722.93	695.49	705.26	795.25	835.59	769.37	793.3	703.61
4.2012e+13	748.18	695.14	732.73	692.58	721.39	702.16	731.51	850.16	759.81	752.87	787.75	721.24	840.71	710.43	703.34	777.75	715.98	821.06	706.84	770.74	725.17	781.11	831.99	728.04	742.07	691.51	784.06	799.48	779.37	738.7	730.13	743.7	761.71	782.95	709.39	795.41	733.16	850.19	767.93	768.6	693.41	722.56	695.06	704.61	794.62	834.93	768.98	792.79	703.21
4.2057e+13	747.5	694.65	732.33	692.22	720.99	701.87	731.13	847.3	759.26	752.58	787.26	720.99	840.45	710.02	703.01	777.29	715.27	820.54	706.55	770.29	724.75	780.96	831.47	727.72	741.72	691.18	783.5	796.33	778.91	738.27	729.75	743.41	761.37	782.4	708.69	794.87	732.8	844.92	767.24	768.19	693.09	722.18	694.61	703.96	793.96	834.42	768.6	792.29	702.8
4.2103e+13	749.18	695.94	733.38	693.16	722.02	702.74	732.13	842.94	760.67	753.37	788.5	721.72	841.85	711.09	703.91	778.47	717.05	821.85	707.38	771.44	725.85	781.8	832.97	728.57	742.63	692.11	785.46	792.62	780.07	739.38	730.74	744.19	762.28	783.79	710.45	796.23	733.75	840.75	768.91	769.24	694.04	723.16	695.74	705.61	795.55	835.87	769.59	793.57	703.86
4.2148e+13	748.53	695.42	732.97	692.82	721.63	702.45	731.74	850.18	760.11	753.07	788.01	721.48	841	710.68	703.58	778	716.35	821.33	707.09	770.99	725.42	780.75	832.33	728.25	742.28	691.78	784.48	799.27	779.62	738.94	730.36	743.9	761.93	783.24	709.76	795.69	733.38	851.87	768.27	768.83	693.72	722.79	695.32	704.95	794.95	835.26	769.21	793.06	703.45
4.2194e+13	747.84	694.93	732.57	692.48	721.23	702.15	731.36	848.9	759.55	752.77	787.52	721.23	840.58	710.26	703.25	777.54	715.64	820.81	706.8	770.54	724.99	781.27	831.71	727.93	741.93	691.46	783.75	798.13	779.16	738.51	729.98	743.61	761.58	782.69	709.06	795.15	733.02	847.46	767.58	768.42	693.4	722.41	694.88	704.31	794.29	834.65	768.82	792.56	703.05
4.224e+13	747.17	694.44	732.16	692.13	720.84	701.86	730.97	845.22	758.99	752.47	787.03	720.99	840.31	709.85	702.92	777.08	714.93	820.3	706.52	770.09	724.57	780.29	831.27	727.61	741.58	691.13	783.25	794.01	778.7	738.08	729.59	743.31	761.23	782.14	708.35	794.62	732.65	842	766.92	768.02	693.08	722.03	694.45	703.65	793.66	834.22	768.44	792.06	702.65
4.2285e+13	748.86	695.71	733.21	693.06	721.86	702.73	731.97	848.05	760.4	753.27	788.28	721.72	841.41	710.92	703.81	778.26	716.71	821.6	707.34	771.24	725.66	780.71	832.68	728.46	742.5	692.05	784.99	796.53	779.87	739.19	730.59	744.1	762.14	783.52	710.12	795.97	733.6	851.18	768.61	769.06	694.02	723.01	695.58	705.3	795.27	835.6	769.43	793.33	703.7
4.2331e+13	748.2	695.21	732.8	692.73	721.47	702.43	731.59	850.07	759.84	752.97	787.78	721.47	840.73	710.51	703.48	777.79	716.01	821.09	707.05	770.78	725.24	781.22	831.99	728.14	742.15	691.72	784.06	799.41	779.41	738.76	730.2	743.8	761.79	782.97	709.42	795.43	733.24	849.86	767.94	768.65	693.7	722.64	695.16	704.65	794.63	834.93	769.04	792.83	703.3
4.2376e+13	747.51	694.72	732.4	692.39	721.07	702.14	731.2	847.05	759.28	752.67	787.3	721.23	840.48	710.1	703.15	777.33	715.29	820.57	706.76	770.34	724.81	780.94	831.49	727.82	741.79	691.4	783.52	796.05	778.95	738.33	729.82	743.51	761.44	782.43	708.72	794.9	732.87	844.53	767.25	768.25	693.38	722.26	694.71	704	793.97	834.44	768.66	792.32	702.89
4.2422e+13	749.2	696.02	733.44	693.31	722.1	703	732.2	843.42	760.7	753.47	788.54	721.95	841.84	711.17	704.05	778.51	717.07	821.87	707.58	771.48	725.91	781.64	832.99	728.67	742.71	692.32	785.46	792.67	780.12	739.43	730.81	744.29	762.35	783.81	710.48	796.25	733.82	843.08	768.93	769.29	694.32	723.24	695.83	705.64	795.57	835.89	769.65	793.6	703.95
4.2467e+13	748.54	695.49	733.03	692.97	721.7	702.71	731.81	850.34	760.13	753.16	788.05	721.71	840.99	710.75	703.71	778.04	716.37	821.36	707.3	771.03	725.48	780.88	832.33	728.35	742.36	692	784.47	799.51	779.66	739	730.43	744	762	783.26	709.79	795.71	733.46	851.71	768.28	768.88	694	722.86	695.41	704.99	794.96	835.26	769.27	793.09	703.54
4.2513e+13	747.86	695	732.63	692.64	721.3	702.42	731.43	848.69	759.57	752.86	787.56	721.47	840.61	710.34	703.38	777.58	715.66	820.84	707.01	770.58	725.06	781.3	831.72	728.03	742.01	691.67	783.77	797.9	779.2	738.57	730.05	743.71	761.65	782.71	709.08	795.18	733.09	847.07	767.59	768.48	693.68	722.49	694.97	704.34	794.3	834.67	768.88	792.59	703.14
4.2559e+13	747.19	694.51	732.23	692.29	720.91	702.12	731.04	844.95	759.02	752.57	787.07	721.22	840.33	709.93	703.05	777.12	714.95	820.32	706.72	770.13	724.63	780.22	831.29	727.71	741.66	691.35	783.27	793.71	778.75	738.14	729.67	743.41	761.3	782.17	708.38	794.64	732.73	841.62	766.94	768.07	693.36	722.11	694.54	703.69	793.67	834.25	768.5	792.09	702.74
4.2604e+13	748.88	695.78	733.27	693.21	721.93	702.98	732.04	848.69	760.43	753.36	788.31	721.94	841.39	711	703.95	778.29	716.73	821.63	707.54	771.28	725.72	780.72	832.68	728.56	742.57	692.26	784.96	797.28	779.91	739.24	730.66	744.2	762.21	783.55	710.15	795.99	733.68	851.67	768.62	769.11	694.3	723.09	695.66	705.33	795.28	835.6	769.49	793.36	703.79
4.265e+13	748.21	695.28	732.86	692.88	721.54	702.69	731.65	849.96	759.86	753.06	787.82	721.7	840.76	710.59	703.61	777.83	716.03	821.11	707.25	770.83	725.3	781.32	832	728.24	742.22	691.94	784.06	799.3	779.45	738.81	730.27	743.9	761.86	783	709.45	795.46	733.31	849.51	767.94	768.71	693.98	722.72	695.24	704.68	794.63	834.94	769.1	792.86	703.38
4.2695e+13	747.53	694.79	732.46	692.54	721.14	702.4	731.27	846.79	759.31	752.76	787.33	721.46	840.51	710.17	703.28	777.37	715.31	820.6	706.97	770.38	724.87	780.9	831.51	727.92	741.87	691.61	783.54	795.76	778.99	738.38	729.89	743.61	761.51	782.45	708.74	794.92	732.95	844.13	767.26	768.3	693.65	722.34	694.8	704.03	793.98	834.46	768.72	792.36	702.98
4.2741e+13	749.21	696.08	733.5	693.46	722.17	703.25	732.27	844.19	760.72	753.55	788.57	722.17	841.83	711.24	704.18	778.55	717.09	821.9	707.78	771.52	725.97	781.49	833	728.77	742.78	692.52	785.44	793.05	780.15	739.48	730.88	744.39	762.41	783.83	710.51	796.28	733.9	845.32	768.94	769.34	694.59	723.32	695.91	705.68	795.58	835.9	769.71	793.63	704.03
4.2786e+13	748.55	695.56	733.09	693.12	721.77	702.96	731.88	850.44	760.16	753.25	788.08	721.93	840.99	710.83	703.84	778.08	716.39	821.38	707.49	771.07	725.54	781.01	832.33	728.45	742.43	692.2	784.45	799.67	779.7	739.05	730.5	744.1	762.06	783.28	709.81	795.74	733.53	851.51	768.29	768.93	694.27	722.94	695.49	705.02	794.97	835.26	769.32	793.12	703.63
4.2832e+13	747.87	695.06	732.69	692.78	721.37	702.67	731.49	848.48	759.6	752.95	787.59	721.69	840.64	710.42	703.51	777.62	715.68	820.86	707.21	770.62	725.11	781.32	831.74	728.13	742.08	691.87	783.79	797.66	779.24	738.62	730.12	743.8	761.72	782.73	709.11	795.2	733.17	846.68	767.6	768.53	693.95	722.57	695.07	704.38	794.3	834.69	768.94	792.62	703.23
4.2878e+13	747.2	694.58	732.29	692.44	720.98	702.38	731.11	844.67	759.04	752.65	787.1	721.45	840.35	710.01	703.18	777.16	714.97	820.35	706.92	770.17	724.69	780.14	831.31	727.81	741.73	691.55	783.28	793.4	778.79	738.19	729.74	743.51	761.37	782.19	708.41	794.67	732.8	841.24	766.95	768.12	693.63	722.19	694.63	703.72	793.68	834.27	768.56	792.12	702.82
4.2923e+13	748.89	695.85	733.33	693.36	722	703.23	732.11	849.22	760.45	753.45	788.34	722.16	841.37	711.07	704.07	778.33	716.76	821.65	707.73	771.32	725.78	780.75	832.68	728.66	742.64	692.46	784.94	797.94	779.94	739.29	730.72	744.29	762.27	783.57	710.17	796.02	733.75	851.99	768.63	769.16	694.56	723.17	695.74	705.36	795.29	835.6	769.54	793.39	703.87
4.2969e+13	748.22	695.34	732.92	693.02	721.61	702.94	731.72	849.83	759.89	753.15	787.85	721.92	840.78	710.66	703.74	777.87	716.05	821.13	707.45	770.87	725.36	781.4	832.01	728.34	742.29	692.14	784.07	799.17	779.49	738.86	730.34	744	761.92	783.02	709.48	795.48	733.38	849.15	767.95	768.76	694.24	722.79	695.33	704.72	794.64	834.95	769.16	792.89	703.47
4.3014e+13	747.54	694.85	732.52	692.69	721.21	702.64	731.33	846.53	759.33	752.85	787.36	721.67	840.54	710.25	703.41	777.41	715.34	820.62	707.16	770.42	724.93	780.86	831.53	728.02	741.94	691.81	783.56	795.46	779.03	738.43	729.96	743.71	761.57	782.47	708.77	794.94	733.02	843.74	767.27	768.35	693.92	722.41	694.89	704.07	793.99	834.48	768.77	792.38	703.07
4.306e+13	749.22	696.14	733.56	693.6	722.23	703.49	732.33	845.11	760.74	753.64	788.6	722.38	841.81	711.31	704.3	778.58	717.12	821.92	707.97	771.56	726.02	781.35	833	728.86	742.85	692.71	785.43	793.7	780.19	739.53	730.95	744.48	762.48	783.85	710.53	796.3	733.97	847.24	768.95	769.39	694.84	723.39	696	705.71	795.59	835.91	769.76	793.66	704.11
4.3105e+13	748.57	695.62	733.15	693.26	721.84	703.2	731.94	850.49	760.18	753.34	788.11	722.14	841	710.9	703.97	778.12	716.42	821.4	707.68	771.11	725.6	781.14	832.32	728.54	742.5	692.4	784.44	799.78	779.73	739.1	730.56	744.19	762.13	783.3	709.84	795.76	733.6	851.27	768.3	768.98	694.53	723.01	695.58	705.06	794.97	835.26	769.38	793.15	703.71
4.3151e+13	747.88	695.13	732.75	692.92	721.44	702.91	731.56	848.25	759.62	753.04	787.62	721.9	840.68	710.49	703.64	777.66	715.7	820.89	707.4	770.66	725.17	781.33	831.76	728.22	742.15	692.08	783.81	797.4	779.28	738.67	730.18	743.9	761.78	782.75	709.14	795.22	733.24	846.28	767.61	768.58	694.21	722.64	695.16	704.41	794.31	834.7	768.99	792.65	703.31
4.3197e+13	747.21	694.64	732.35	692.59	721.05	702.62	731.17	844.39	759.06	752.74	787.13	721.66	840.36	710.08	703.31	777.2	715	820.37	707.11	770.21	724.75	780.06	831.33	727.91	741.8	691.75	783.29	793.1	778.82	738.24	729.8	743.61	761.43	782.21	708.43	794.69	732.87	840.86	766.96	768.17	693.89	722.26	694.71	703.76	793.69	834.29	768.61	792.15	702.91
4.3242e+13	748.9	695.92	733.38	693.5	722.07	703.46	732.17	849.66	760.47	753.53	788.37	722.36	841.35	711.14	704.19	778.37	716.78	821.67	707.92	771.35	725.84	780.82	832.68	728.75	742.71	692.65	784.91	798.51	779.98	739.34	730.79	744.38	762.34	783.59	710.2	796.04	733.82	852.16	768.64	769.21	694.81	723.24	695.82	705.4	795.3	835.6	769.6	793.42	703.95
4.3288e+13	748.23	695.4	732.98	693.16	721.67	703.17	731.78	849.68	759.91	753.23	787.88	722.12	840.81	710.73	703.86	777.91	716.07	821.16	707.63	770.9	725.41	781.48	832.01	728.43	742.36	692.33	784.08	799.01	779.52	738.91	730.4	744.09	761.99	783.04	709.5	795.5	733.45	848.78	767.95	768.8	694.5	722.86	695.41	704.75	794.64	834.96	769.21	792.91	703.55
4.3333e+13	747.55	694.91	732.58	692.82	721.28	702.88	731.39	846.26	759.35	752.93	787.39	721.88	840.56	710.32	703.53	777.45	715.36	820.64	707.35	770.45	724.99	780.81	831.55	728.11	742.01	692.01	783.57	795.17	779.07	738.48	730.02	743.8	761.64	782.49	708.8	794.97	733.09	843.35	767.28	768.4	694.18	722.49	694.97	704.11	794	834.5	768.83	792.41	703.15
4.3379e+13	749.24	696.2	733.61	693.74	722.3	703.72	732.39	846.05	760.76	753.72	788.63	722.58	841.79	711.38	704.42	778.62	717.14	821.94	708.15	771.6	726.08	781.23	833.01	728.95	742.92	692.9	785.41	794.5	780.23	739.58	731.01	744.57	762.54	783.87	710.56	796.32	734.03	848.8	768.96	769.44	695.09	723.46	696.07	705.74	795.6	835.92	769.81	793.68	704.19
4.3424e+13	748.58	695.68	733.21	693.39	721.9	703.43	732	850.5	760.2	753.42	788.14	722.34	841	710.97	704.09	778.15	716.44	821.42	707.86	771.15	725.65	781.26	832.32	728.63	742.57	692.58	784.42	799.83	779.77	739.14	730.63	744.28	762.19	783.32	709.87	795.78	733.67	850.99	768.3	769.03	694.77	723.08	695.65	705.09	794.98	835.26	769.43	793.18	703.79
4.347e+13	747.89	695.19	732.8	693.05	721.51	703.14	731.62	848.01	759.64	753.12	787.65	722.1	840.71	710.56	703.76	777.69	715.73	820.91	707.58	770.7	725.23	781.34	831.77	728.31	742.22	692.26	783.82	797.14	779.31	738.72	730.25	743.99	761.84	782.77	709.16	795.24	733.3	845.89	767.61	768.62	694.46	722.71	695.24	704.45	794.31	834.72	769.04	792.68	703.39
4.3515e+13	749.57	696.48	733.84	693.99	722.53	703.98	732.62	843.36	761.05	753.91	788.89	722.8	842.17	711.62	704.64	778.86	717.5	822.21	708.38	771.84	726.32	782.41	833.28	729.15	743.13	693.16	785.83	793.46	780.47	739.82	731.23	744.76	762.75	784.16	710.92	796.59	734.25	838.61	769.27	769.66	695.36	723.68	696.33	706.09	795.89	836.17	770.03	793.95	704.43
4.3561e+13	748.92	695.99	733.44	693.63	722.13	703.69	732.23	850.01	760.49	753.61	788.4	722.56	841.33	711.21	704.31	778.4	716.8	821.69	708.09	771.39	725.89	780.91	832.67	728.83	742.77	692.83	784.88	798.98	780.01	739.38	730.85	744.47	762.4	783.6	710.23	796.06	733.88	852.22	768.64	769.25	695.05	723.31	695.9	705.43	795.3	835.6	769.65	793.44	704.03
4.3607e+13	748.24	695.46	733.03	693.29	721.73	703.4	731.84	849.5	759.93	753.31	787.91	722.32	840.84	710.8	703.98	777.94	716.09	821.18	707.81	770.94	725.46	781.54	832.02	728.52	742.42	692.51	784.08	798.82	779.56	738.95	730.47	744.18	762.05	783.06	709.53	795.52	733.52	848.4	767.96	768.85	694.73	722.93	695.48	704.78	794.64	834.96	769.26	792.94	703.62
4.3652e+13	747.56	694.97	732.63	692.95	721.34	703.11	731.45	845.99	759.37	753.01	787.42	722.08	840.58	710.39	703.65	777.48	715.38	820.66	707.52	770.49	725.04	780.76	831.57	728.2	742.07	692.2	783.59	794.87	779.1	738.52	730.09	743.88	761.7	782.51	708.83	794.98	733.15	842.96	767.29	768.44	694.42	722.55	695.06	704.14	794	834.52	768.88	792.44	703.22
4.3698e+13	749.25	696.26	733.67	693.89	722.36	703.94	732.45	846.94	760.78	753.8	788.66	722.78	841.77	711.45	704.53	778.65	717.16	821.96	708.32	771.63	726.13	781.13	833.01	729.04	742.98	693.08	785.38	795.37	780.26	739.62	731.07	744.66	762.6	783.89	710.59	796.33	734.1	850	768.97	769.48	695.32	723.53	696.15	705.78	795.61	835.92	769.86	793.71	704.26
4.3743e+13	748.59	695.75	733.26	693.52	721.96	703.65	732.06	850.46	760.22	753.5	788.17	722.54	841.01	711.03	704.2	778.18	716.46	821.44	708.04	771.18	725.7	781.38	832.32	728.72	742.63	692.76	784.41	799.83	779.8	739.19	730.69	744.37	762.25	783.34	709.89	795.8	733.73	850.69	768.31	769.07	695.01	723.15	695.73	705.12	794.98	835.26	769.48	793.2	703.86
4.3789e+13	747.9	695.24	732.86	693.18	721.57	703.37	731.67	847.76	759.66	753.2	787.68	722.3	840.74	710.62	703.87	777.72	715.75	820.93	707.75	770.73	725.28	781.33	831.79	728.4	742.28	692.44	783.84	796.87	779.35	738.76	730.31	744.07	761.9	782.79	709.19	795.26	733.37	845.49	767.62	768.67	694.69	722.77	695.31	704.48	794.32	834.73	769.09	792.7	703.46
4.3834e+13	749.58	696.53	733.89	694.11	722.59	704.19	732.67	843.13	761.07	753.99	788.92	722.99	842.16	711.68	704.75	778.89	717.53	822.23	708.54	771.87	726.37	782.26	833.29	729.24	743.19	693.35	785.82	793.1	780.51	739.86	731.29	744.85	762.8	784.17	710.95	796.61	734.31	839.54	769.28	769.71	695.59	723.75	696.4	706.13	795.9	836.19	770.08	793.97	704.5
4.388e+13	748.93	696.04	733.49	693.77	722.19	703.9	732.28	850.28	760.5	753.68	788.42	722.75	841.31	711.27	704.42	778.43	716.83	821.71	708.26	771.42	725.94	781.01	832.66	728.92	742.84	693.01	784.85	799.36	780.05	739.43	730.91	744.55	762.45	783.62	710.25	796.07	733.94	852.18	768.65	769.3	695.28	723.37	695.97	705.46	795.31	835.59	769.69	793.47	704.1
4.3926e+13	748.25	695.52	733.08	693.42	721.79	703.62	731.9	849.31	759.95	753.38	787.93	722.51	840.86	710.86	704.09	777.97	716.12	821.19	707.98	770.97	725.52	781.59	832.03	728.6	742.49	692.69	784.1	798.62	779.59	739	730.52	744.26	762.1	783.07	709.56	795.54	733.58	848.01	767.96	768.89	694.97	722.99	695.55	704.82	794.64	834.97	769.31	792.96	703.7
4.3971e+13	747.57	695.03	732.68	693.08	721.4	703.33	731.51	845.71	759.39	753.08	787.44	722.27	840.6	710.45	703.76	777.51	715.4	820.68	707.69	770.52	725.09	780.69	831.59	728.28	742.14	692.37	783.6	794.56	779.13	738.57	730.14	743.97	761.76	782.53	708.85	795	733.22	842.57	767.3	768.49	694.65	722.62	695.14	704.18	794.01	834.54	768.93	792.46	703.3
4.4017e+13	749.26	696.31	733.72	694.01	722.42	704.15	732.5	847.76	760.8	753.87	788.68	722.96	841.74	711.51	704.64	778.68	717.18	821.98	708.48	771.66	726.18	781.07	833.01	729.12	743.04	693.26	785.36	796.23	780.29	739.66	731.13	744.74	762.66	783.9	710.61	796.35	734.16	850.91	768.98	769.52	695.55	723.59	696.22	705.81	795.62	835.92	769.91	793.73	704.33
4.4062e+13	748.6	695.8	733.31	693.65	722.02	703.86	732.12	850.4	760.23	753.57	788.19	722.72	841.02	711.09	704.31	778.22	716.48	821.46	708.2	771.21	725.75	781.49	832.31	728.8	742.69	692.93	784.41	799.78	779.83	739.23	730.74	744.45	762.31	783.35	709.91	795.81	733.79	850.37	768.31	769.11	695.23	723.21	695.8	705.15	794.98	835.25	769.52	793.23	703.93
4.4108e+13	747.91	695.3	732.91	693.31	721.63	703.58	731.73	847.51	759.68	753.27	787.7	722.49	840.76	710.68	703.98	777.75	715.76	820.94	707.92	770.76	725.33	781.3	831.8	728.48	742.34	692.61	783.86	796.58	779.38	738.8	730.36	744.16	761.96	782.81	709.21	795.28	733.43	845.09	767.62	768.71	694.92	722.84	695.38	704.51	794.32	834.75	769.14	792.72	703.53
4.4153e+13	749.59	696.58	733.94	694.23	722.64	704.39	732.72	843.3	761.09	754.06	788.94	723.17	842.15	711.74	704.86	778.92	717.54	822.24	708.7	771.91	726.42	782.1	833.3	729.32	743.25	693.51	785.81	792.92	780.54	739.9	731.35	744.93	762.86	784.19	710.96	796.63	734.37	841.58	769.29	769.75	695.81	723.81	696.47	706.15	795.91	836.2	770.13	793.99	704.57
4.4199e+13	748.94	696.1	733.54	693.9	722.25	704.11	732.34	850.48	760.52	753.76	788.45	722.93	841.3	711.33	704.53	778.46	716.83	821.73	708.42	771.45	725.99	781.12	832.65	729	742.9	693.18	784.83	799.64	780.08	739.47	730.96	744.63	762.51	783.63	710.26	796.09	734	852.07	768.65	769.34	695.5	723.43	696.04	705.49	795.31	835.58	769.74	793.49	704.17
4.4245e+13	748.25	695.57	733.13	693.54	721.85	703.82	731.95	849.11	759.96	753.46	787.96	722.7	840.89	710.92	704.2	778	716.12	821.21	708.14	771	725.56	781.62	832.04	728.68	742.55	692.85	784.11	798.39	779.62	739.04	730.58	744.34	762.16	783.09	709.56	795.55	733.64	847.62	767.96	768.93	695.19	723.06	695.62	704.84	794.65	834.98	769.35	792.98	703.77
4.429e+13	747.58	695.08	732.73	693.2	721.46	703.54	731.56	845.43	759.41	753.16	787.47	722.46	840.62	710.51	703.87	777.54	715.41	820.69	707.86	770.55	725.14	780.61	831.6	728.36	742.2	692.54	783.61	794.25	779.16	738.61	730.2	744.05	761.81	782.54	708.86	795.02	733.28	842.18	767.3	768.53	694.87	722.68	695.21	704.2	794.02	834.55	768.97	792.48	703.37
4.4336e+13	749.27	696.36	733.76	694.12	722.47	704.35	732.56	848.47	760.81	753.94	788.7	723.14	841.71	711.57	704.74	778.71	717.19	821.99	708.64	771.69	726.22	781.04	833	729.2	743.1	693.43	785.33	797.03	780.32	739.7	731.18	744.82	762.71	783.92	710.62	796.36	734.21	851.55	768.98	769.56	695.76	723.65	696.29	705.82	795.62	835.91	769.95	793.75	704.4
4.4381e+13	748.6	695.86	733.36	693.78	722.08	704.07	732.17	850.3	760.25	753.64	788.21	722.9	841.04	711.15	704.41	778.24	716.48	821.48	708.36	771.24	725.8	781.58	832.31	728.88	742.75	693.1	784.4	799.69	779.86	739.27	730.8	744.53	762.36	783.37	709.92	795.83	733.85	850.02	768.31	769.15	695.45	723.27	695.86	705.17	794.98	835.25	769.57	793.25	704
4.4427e+13	747.91	695.35	732.96	693.43	721.68	703.78	731.78	847.25	759.69	753.34	787.72	722.67	840.79	710.74	704.09	777.78	715.77	820.96	708.08	770.79	725.37	781.26	831.82	728.56	742.4	692.78	783.87	796.29	779.41	738.84	730.42	744.23	762.01	782.82	709.22	795.29	733.49	844.7	767.62	768.75	695.14	722.9	695.45	704.53	794.32	834.76	769.19	792.74	703.6
4.4472e+13	749.59	696.63	733.99	694.34	722.7	704.59	732.78	843.86	761.1	754.13	788.96	723.35	842.13	711.8	704.96	778.95	717.54	822.26	708.86	771.93	726.46	781.93	833.3	729.39	743.3	693.67	785.79	793.05	780.56	739.94	731.4	745	762.91	784.2	710.97	796.64	734.42	843.91	769.3	769.78	696.02	723.87	696.54	706.16	795.92	836.2	770.17	794.01	704.64
4.4518e+13	748.94	696.14	733.58	694.01	722.3	704.31	732.39	850.61	760.54	753.83	788.47	723.11	841.29	711.39	704.63	778.49	716.84	821.74	708.58	771.48	726.03	781.24	832.64	729.07	742.95	693.35	784.8	799.86	780.1	739.51	731.02	744.71	762.56	783.65	710.27	796.1	734.06	851.9	768.65	769.38	695.71	723.49	696.11	705.5	795.31	835.57	769.78	793.51	704.23
4.4563e+13	748.25	695.63	733.18	693.66	721.91	704.02	732	848.9	759.98	753.53	787.98	722.87	840.92	710.98	704.3	778.03	716.12	821.22	708.3	771.03	725.61	781.64	832.04	728.76	742.6	693.02	784.11	798.15	779.65	739.08	730.63	744.42	762.21	783.1	709.57	795.57	733.7	847.23	767.96	768.97	695.4	723.12	695.69	704.85	794.64	834.99	769.4	793	703.83
4.4609e+13	747.58	695.13	732.78	693.31	721.51	703.74	731.62	845.15	759.42	753.23	787.49	722.63	840.63	710.57	703.97	777.57	715.42	820.71	708.01	770.58	725.19	780.53	831.61	728.44	742.25	692.7	783.61	793.94	779.19	738.65	730.25	744.13	761.86	782.55	708.87	795.03	733.33	841.79	767.3	768.56	695.09	722.74	695.27	704.21	794.02	834.56	769.02	792.5	703.43
4.4655e+13	749.27	696.41	733.81	694.23	722.53	704.54	732.61	849.07	760.82	754.01	788.73	723.31	841.68	711.62	704.84	778.73	717.19	822.01	708.79	771.72	726.27	781.04	832.99	729.27	743.16	693.59	785.29	797.75	780.35	739.74	731.23	744.89	762.76	783.93	710.62	796.38	734.27	851.99	768.98	769.6	695.97	723.71	696.36	705.84	795.62	835.91	770	793.77	704.47
4.47e+13	748.6	695.92	733.4	693.9	722.13	704.26	732.22	850.18	760.26	753.71	788.23	723.07	841.06	711.21	704.51	778.27	716.48	821.49	708.51	771.27	725.84	781.66	832.31	728.95	742.8	693.27	784.4	799.57	779.89	739.31	730.85	744.6	762.41	783.38	709.92	795.84	733.9	849.67	768.3	769.19	695.66	723.33	695.93	705.18	794.98	835.25	769.61	793.27	704.07
4.4746e+13	747.91	695.4	733	693.54	721.74	703.98	731.83	846.98	759.7	753.41	787.75	722.84	840.81	710.8	704.19	777.81	715.77	820.97	708.23	770.82	725.42	781.21	831.83	728.64	742.45	692.93	783.88	795.98	779.43	738.88	730.47	744.31	762.06	782.83	709.22	795.31	733.54	844.3	767.62	768.78	695.35	722.96	695.51	704.54	794.32	834.78	769.23	792.76	703.67
4.4791e+13	749.59	696.68	734.03	694.45	722.75	704.78	732.82	844.67	761.11	754.19	788.98	723.51	842.11	711.85	705.05	778.98	717.53	822.27	709.01	771.96	726.5	781.76	833.3	729.47	743.36	693.82	785.77	793.49	780.59	739.97	731.45	745.08	762.96	784.21	710.96	796.65	734.48	846.07	769.3	769.82	696.22	723.92	696.61	706.17	795.92	836.2	770.21	794.03	704.7
4.4837e+13	748.94	696.19	733.63	694.12	722.35	704.5	732.44	850.7	760.55	753.89	788.49	723.28	841.28	711.44	704.73	778.51	716.83	821.75	708.73	771.51	726.08	781.35	832.63	729.15	743.01	693.5	784.77	799.99	780.13	739.54	731.07	744.78	762.61	783.66	710.27	796.11	734.11	851.69	768.65	769.41	695.91	723.55	696.17	705.51	795.31	835.56	769.82	793.53	704.3
4.4882e+13	748.25	695.67	733.22	693.78	721.96	704.21	732.05	848.67	759.99	753.59	788	723.04	840.94	711.03	704.4	778.05	716.12	821.24	708.44	771.06	725.65	781.64	832.05	728.83	742.66	693.18	784.12	797.89	779.67	739.11	730.68	744.49	762.26	783.11	709.57	795.58	733.75	846.83	767.96	769.01	695.61	723.17	695.75	704.86	794.64	835	769.44	793.02	703.9
4.4928e+13	747.58	695.18	732.82	693.43	721.57	703.93	731.66	844.86	759.43	753.29	787.51	722.8	840.64	710.62	704.07	777.59	715.41	820.72	708.16	770.61	725.23	780.43	831.62	728.51	742.31	692.85	783.61	793.62	779.22	738.69	730.3	744.2	761.91	782.57	708.86	795.04	733.39	841.41	767.3	768.6	695.29	722.8	695.34	704.22	794.02	834.58	769.06	792.52	703.5
4.4974e+13	749.26	696.45	733.85	694.34	722.58	704.73	732.65	849.58	760.83	754.07	788.75	723.47	841.65	711.68	704.94	778.76	717.18	822.02	708.94	771.75	726.31	781.07	832.98	729.34	743.21	693.73	785.25	798.37	780.37	739.78	731.28	744.97	762.81	783.94	710.61	796.39	734.32	852.27	768.98	769.63	696.16	723.76	696.42	705.84	795.62	835.9	770.04	793.79	704.53
4.5019e+13	748.59	695.97	733.45	694.01	722.18	704.45	732.27	850.03	760.27	753.77	788.25	723.24	841.07	711.26	704.61	778.29	716.47	821.5	708.66	771.3	725.89	781.73	832.31	729.02	742.86	693.42	784.39	799.41	779.92	739.34	730.9	744.67	762.46	783.39	709.92	795.85	733.96	849.3	768.3	769.23	695.86	723.39	695.99	705.19	794.97	835.25	769.65	793.28	704.13
4.5065e+13	747.91	695.44	733.05	693.65	721.79	704.16	731.88	846.71	759.72	753.47	787.77	723	840.83	710.86	704.28	777.83	715.76	820.99	708.38	770.85	725.46	781.15	831.84	728.71	742.51	693.09	783.88	795.67	779.46	738.92	730.52	744.38	762.11	782.84	709.21	795.32	733.59	843.9	767.62	768.82	695.55	723.01	695.57	704.54	794.32	834.79	769.27	792.78	703.73
4.511e+13	749.59	696.72	734.07	694.56	722.8	704.96	732.87	845.59	761.12	754.26	789	723.67	842.09	711.91	705.15	779	717.53	822.28	709.15	771.99	726.54	781.61	833.3	729.54	743.41	693.96	785.74	794.16	780.61	740.01	731.5	745.15	763.01	784.22	710.96	796.66	734.53	847.89	769.29	769.85	696.41	723.98	696.67	706.17	795.92	836.2	770.25	794.05	704.76
4.5156e+13	748.93	696.23	733.67	694.22	722.4	704.68	732.48	850.73	760.56	753.96	788.51	723.44	841.28	711.5	704.82	778.54	716.82	821.77	708.87	771.54	726.12	781.46	832.62	729.22	743.06	693.65	784.74	800.07	780.16	739.58	731.11	744.85	762.66	783.67	710.26	796.13	734.16	851.43	768.64	769.45	696.1	723.6	696.23	705.51	795.3	835.55	769.86	793.54	704.36
4.5201e+13	748.24	695.72	733.27	693.89	722.01	704.39	732.1	848.43	760	753.66	788.02	723.2	840.97	711.09	704.49	778.08	716.11	821.25	708.59	771.09	725.69	781.63	832.06	728.9	742.71	693.34	784.12	797.61	779.7	739.15	730.73	744.56	762.31	783.12	709.56	795.59	733.8	846.43	767.95	769.04	695.8	723.23	695.81	704.87	794.64	835	769.48	793.04	703.96
4.5247e+13	747.58	695.22	732.87	693.53	721.62	704.11	731.71	844.57	759.44	753.36	787.53	722.96	840.64	710.68	704.16	777.62	715.41	820.73	708.31	770.64	725.27	780.32	831.63	728.58	742.36	693	783.6	793.3	779.24	738.72	730.35	744.27	761.96	782.57	708.86	795.06	733.44	841.02	767.3	768.63	695.49	722.85	695.4	704.23	794.02	834.59	769.1	792.54	703.56
4.5293e+13	749.26	696.49	733.89	694.44	722.62	704.91	732.7	849.98	760.84	754.14	788.76	723.63	841.62	711.73	705.03	778.78	717.17	822.03	709.08	771.77	726.35	781.12	832.97	729.41	743.26	693.88	785.21	798.9	780.4	739.81	731.33	745.03	762.86	783.95	710.61	796.4	734.37	852.4	768.97	769.67	696.35	723.81	696.48	705.84	795.62	835.89	770.07	793.8	704.59
4.5338e+13	748.58	696	733.49	694.11	722.23	704.62	732.31	849.87	760.28	753.84	788.27	723.4	841.09	711.31	704.7	778.32	716.46	821.51	708.8	771.32	725.92	781.78	832.31	729.09	742.91	693.56	784.38	799.23	779.94	739.38	730.95	744.74	762.51	783.4	709.91	795.86	734.01	848.92	768.29	769.26	696.04	723.44	696.05	705.19	794.96	835.25	769.69	793.3	704.19
4.5384e+13	747.9	695.48	733.09	693.76	721.84	704.34	731.93	846.44	759.72	753.54	787.78	723.16	840.85	710.91	704.37	777.86	715.75	821	708.52	770.87	725.5	781.08	831.85	728.78	742.56	693.24	783.88	795.36	779.48	738.95	730.57	744.45	762.16	782.85	709.2	795.33	733.64	843.5	767.61	768.85	695.74	723.07	695.63	704.55	794.32	834.8	769.31	792.8	703.79
4.5429e+13	749.58	696.75	734.11	694.66	722.84	705.13	732.91	846.51	761.13	754.32	789.02	723.82	842.06	711.96	705.24	779.02	717.52	822.29	709.28	772.01	726.58	781.47	833.3	729.6	743.46	694.11	785.7	794.97	780.64	740.04	731.54	745.21	763.05	784.23	710.95	796.67	734.58	849.34	769.29	769.89	696.59	724.03	696.72	706.17	795.92	836.2	770.29	794.06	704.82
4.5475e+13	748.92	696.26	733.71	694.32	722.45	704.85	732.53	850.72	760.56	754.02	788.53	723.59	841.28	711.54	704.91	778.56	716.81	821.78	709	771.56	726.16	781.57	832.61	729.28	743.11	693.79	784.72	800.09	780.18	739.61	731.16	744.92	762.7	783.67	710.25	796.13	734.21	851.14	768.63	769.48	696.29	723.65	696.29	705.51	795.29	835.54	769.9	793.56	704.41
4.552e+13	748.23	695.76	733.31	693.99	722.06	704.57	732.14	848.19	760	753.72	788.04	723.35	840.99	711.13	704.58	778.1	716.1	821.26	708.72	771.11	725.73	781.61	832.07	728.97	742.76	693.48	784.13	797.33	779.72	739.18	730.78	744.63	762.35	783.13	709.55	795.6	733.85	846.03	767.94	769.07	695.98	723.28	695.87	704.87	794.63	835.01	769.51	793.05	704.02
4.5566e+13	749.9	697.01	734.33	694.88	723.07	705.36	733.13	843.52	761.41	754.5	789.27	724.02	842.43	712.18	705.44	779.26	717.86	822.56	709.49	772.25	726.81	782.63	833.56	729.79	743.66	694.34	786.12	793.61	780.88	740.27	731.75	745.39	763.25	784.51	711.29	796.95	734.78	838.94	769.59	770.11	696.84	724.24	696.96	706.5	796.2	836.46	770.5	794.32	705.04
4.5611e+13	749.25	696.52	733.93	694.54	722.67	705.07	732.74	850.31	760.85	754.2	788.78	723.78	841.6	711.77	705.11	778.8	717.16	822.04	709.21	771.8	726.39	781.19	832.95	729.48	743.3	694.01	785.16	799.32	780.42	739.84	731.37	745.1	762.9	783.95	710.59	796.41	734.42	852.43	768.96	769.7	696.53	723.86	696.54	705.84	795.61	835.88	770.11	793.82	704.64
4.5657e+13	748.57	696.04	733.53	694.2	722.27	704.79	732.35	849.69	760.29	753.9	788.29	723.55	841.11	711.36	704.79	778.34	716.45	821.52	708.93	771.35	725.96	781.81	832.31	729.16	742.95	693.7	784.38	799.02	779.96	739.41	730.99	744.81	762.55	783.4	709.89	795.87	734.05	848.53	768.27	769.29	696.22	723.49	696.1	705.19	794.95	835.25	769.72	793.31	704.24
4.5703e+13	747.89	695.52	733.12	693.87	721.88	704.51	731.97	846.16	759.73	753.6	787.8	723.31	840.86	710.95	704.46	777.88	715.73	821.01	708.65	770.9	725.54	781	831.86	728.84	742.61	693.39	783.88	795.04	779.51	738.98	730.61	744.52	762.2	782.86	709.19	795.34	733.69	843.11	767.6	768.88	695.92	723.12	695.68	704.54	794.31	834.81	769.34	792.81	703.84
4.5748e+13	749.57	696.78	734.15	694.76	722.89	705.3	732.95	847.38	761.13	754.37	789.03	723.97	842.02	712	705.32	779.04	717.5	822.3	709.41	772.03	726.62	781.36	833.29	729.67	743.5	694.24	785.66	795.82	780.66	740.07	731.58	745.28	763.1	784.23	710.93	796.68	734.62	850.46	769.28	769.92	696.77	724.08	696.77	706.16	795.91	836.2	770.32	794.08	704.87
4.5794e+13	748.9	696.29	733.75	694.42	722.49	705.02	732.57	850.67	760.57	754.07	788.54	723.74	841.28	711.59	704.99	778.58	716.79	821.78	709.13	771.58	726.19	781.66	832.6	729.35	743.15	693.92	784.69	800.06	780.2	739.64	731.2	744.99	762.75	783.68	710.24	796.14	734.26	850.83	768.61	769.51	696.46	723.7	696.34	705.51	795.28	835.53	769.93	793.57	704.47
4.5839e+13	748.22	695.79	733.34	694.08	722.1	704.74	732.18	847.93	760.01	753.77	788.05	723.5	841.01	711.18	704.66	778.12	716.08	821.27	708.85	771.13	725.77	781.57	832.07	729.03	742.8	693.61	784.12	797.03	779.74	739.21	730.82	744.69	762.4	783.13	709.53	795.61	733.9	845.63	767.92	769.1	696.16	723.33	695.92	704.86	794.62	835.02	769.55	793.07	704.07
4.5885e+13	749.88	697.04	734.37	694.98	723.11	705.52	733.17	843.37	761.41	754.55	789.29	724.16	842.42	712.23	705.52	779.28	717.84	822.57	709.62	772.27	726.85	782.46	833.57	729.86	743.7	694.47	786.09	793.26	780.9	740.3	731.8	745.46	763.29	784.51	711.27	796.95	734.83	840.22	769.58	770.13	697.01	724.29	697.01	706.49	796.2	836.46	770.53	794.33	705.1
4.593e+13	749.23	696.55	733.97	694.63	722.71	705.24	732.78	850.55	760.85	754.25	788.79	723.93	841.57	711.82	705.2	778.82	717.14	822.05	709.34	771.82	726.42	781.28	832.94	729.54	743.35	694.15	785.12	799.66	780.44	739.87	731.41	745.16	762.94	783.96	710.58	796.41	734.46	852.37	768.95	769.73	696.7	723.91	696.59	705.83	795.6	835.86	770.14	793.83	704.69
4.5976e+13	748.55	696.07	733.56	694.3	722.32	704.96	732.39	849.49	760.29	753.95	788.3	723.69	841.13	711.41	704.87	778.36	716.43	821.53	709.06	771.37	726	781.84	832.31	729.22	743	693.83	784.37	798.79	779.98	739.44	731.03	744.87	762.59	783.41	709.88	795.88	734.1	848.14	768.26	769.32	696.4	723.54	696.15	705.18	794.94	835.25	769.76	793.32	704.29
4.6022e+13	747.88	695.55	733.16	693.96	721.92	704.68	732.01	845.88	759.73	753.65	787.81	723.46	840.87	711	704.54	777.9	715.72	821.02	708.78	770.92	725.57	780.91	831.87	728.9	742.65	693.52	783.87	794.71	779.53	739.01	730.65	744.58	762.24	782.86	709.17	795.34	733.74	842.71	767.59	768.91	696.09	723.16	695.73	704.54	794.31	834.82	769.37	792.82	703.9
4.6067e+13	749.55	696.81	734.18	694.85	722.93	705.45	732.99	848.16	761.13	754.43	789.05	724.11	841.99	712.04	705.4	779.06	717.48	822.31	709.54	772.05	726.65	781.29	833.28	729.73	743.55	694.37	785.61	796.65	780.68	740.1	731.62	745.34	763.14	784.23	710.91	796.69	734.67	851.29	769.26	769.94	696.94	724.12	696.82	706.15	795.91	836.19	770.35	794.09	704.92
4.6113e+13	748.89	696.32	733.78	694.51	722.53	705.17	732.61	850.59	760.57	754.13	788.56	723.88	841.29	711.63	705.07	778.6	716.77	821.79	709.26	771.6	726.22	781.74	832.59	729.41	743.2	694.05	784.67	799.98	780.22	739.67	731.24	745.05	762.79	783.68	710.22	796.15	734.3	850.49	768.59	769.54	696.63	723.75	696.39	705.5	795.27	835.52	769.97	793.58	704.52
4.6158e+13	748.2	695.82	733.38	694.17	722.14	704.89	732.22	847.67	760.01	753.83	788.07	723.64	841.03	711.22	704.75	778.14	716.06	821.28	708.98	771.15	725.8	781.52	832.08	729.09	742.85	693.73	784.12	796.73	779.76	739.24	730.86	744.75	762.44	783.14	709.51	795.61	733.94	845.22	767.91	769.13	696.33	723.37	695.97	704.85	794.61	835.02	769.58	793.08	704.12
4.6204e+13	749.87	697.07	734.4	695.07	723.15	705.67	733.21	843.64	761.41	754.61	789.3	724.3	842.4	712.27	705.6	779.3	717.82	822.57	709.74	772.29	726.88	782.28	833.56	729.91	743.74	694.59	786.06	793.13	780.92	740.33	731.84	745.52	763.33	784.51	711.25	796.96	734.87	842.38	769.57	770.16	697.17	724.33	697.05	706.48	796.19	836.46	770.56	794.35	705.14
4.6249e+13	749.21	696.58	734	694.72	722.75	705.39	732.82	850.73	760.85	754.31	788.81	724.06	841.55	711.86	705.28	778.84	717.12	822.05	709.46	771.84	726.45	781.37	832.92	729.6	743.39	694.27	785.07	799.91	780.46	739.89	731.45	745.22	762.98	783.96	710.56	796.42	734.51	852.24	768.93	769.75	696.87	723.95	696.63	705.82	795.59	835.85	770.18	793.84	704.74
4.6295e+13	748.53	696.09	733.6	694.38	722.36	705.11	732.43	849.28	760.29	754.01	788.32	723.83	841.15	711.45	704.95	778.37	716.4	821.54	709.18	771.39	726.03	781.85	832.31	729.28	743.04	693.95	784.36	798.54	780	739.46	731.07	744.93	762.63	783.41	709.86	795.88	734.14	847.74	768.24	769.35	696.56	723.58	696.2	705.17	794.93	835.25	769.79	793.34	704.34
4.6341e+13	747.86	695.57	733.19	694.05	721.96	704.83	732.05	845.59	759.73	753.71	787.83	723.6	840.88	711.04	704.62	777.92	715.7	821.02	708.9	770.94	725.6	780.81	831.87	728.96	742.69	693.64	783.86	794.39	779.54	739.04	730.69	744.64	762.28	782.86	709.15	795.35	733.78	842.31	767.58	768.94	696.26	723.21	695.78	704.53	794.3	834.82	769.41	792.83	703.94
4.6386e+13	749.54	696.83	734.22	694.94	722.97	705.61	733.03	848.83	761.13	754.48	789.06	724.25	841.95	712.08	705.48	779.08	717.46	822.32	709.66	772.07	726.68	781.25	833.26	729.78	743.59	694.5	785.56	797.42	780.69	740.12	731.66	745.4	763.18	784.23	710.89	796.69	734.71	851.87	769.25	769.97	697.1	724.16	696.86	706.14	795.9	836.18	770.38	794.1	704.96
4.6432e+13	748.87	696.34	733.81	694.6	722.57	705.33	732.64	850.48	760.56	754.18	788.57	724.01	841.29	711.67	705.15	778.61	716.75	821.8	709.38	771.62	726.25	781.82	832.58	729.47	743.24	694.17	784.64	799.87	780.24	739.69	731.28	745.11	762.83	783.68	710.2	796.15	734.34	850.14	768.57	769.56	696.79	723.79	696.44	705.49	795.25	835.52	770	793.59	704.56
4.6477e+13	748.18	695.84	733.41	694.26	722.18	705.05	732.26	847.4	760.01	753.88	788.08	723.78	841.04	711.26	704.82	778.15	716.04	821.28	709.1	771.17	725.83	781.46	832.08	729.15	742.89	693.86	784.11	796.42	779.78	739.26	730.9	744.81	762.48	783.14	709.5	795.61	733.98	844.82	767.89	769.16	696.49	723.41	696.01	704.84	794.6	835.03	769.61	793.09	704.16
4.6523e+13	749.85	697.09	734.43	695.15	723.18	705.82	733.24	844.26	761.41	754.66	789.31	724.43	842.37	712.31	705.68	779.32	717.79	822.58	709.85	772.31	726.9	782.09	833.56	729.97	743.78	694.71	786.02	793.33	780.93	740.35	731.87	745.57	763.37	784.51	711.23	796.96	734.91	844.68	769.55	770.19	697.32	724.37	697.09	706.46	796.18	836.46	770.59	794.35	705.19
4.6568e+13	749.2	696.59	734.03	694.81	722.79	705.54	732.85	850.84	760.84	754.36	788.82	724.2	841.54	711.89	705.35	778.85	717.09	822.06	709.57	771.85	726.48	781.47	832.9	729.65	743.43	694.4	785.03	800.09	780.47	739.92	731.49	745.28	763.02	783.96	710.54	796.42	734.55	852.05	768.91	769.78	697.02	724	696.67	705.81	795.58	835.83	770.21	793.85	704.78
4.6614e+13	748.51	696.11	733.63	694.47	722.39	705.26	732.47	849.05	760.28	754.06	788.33	723.96	841.17	711.48	705.02	778.39	716.38	821.54	709.3	771.4	726.05	781.84	832.3	729.34	743.08	694.07	784.35	798.28	780.02	739.49	731.11	744.99	762.67	783.41	709.83	795.88	734.18	847.34	768.22	769.37	696.72	723.62	696.24	705.15	794.91	835.25	769.82	793.34	704.38
4.666e+13	747.84	695.59	733.22	694.14	722	704.98	732.08	845.3	759.73	753.76	787.84	723.73	840.88	711.08	704.7	777.93	715.67	821.03	709.02	770.95	725.63	780.71	831.87	729.02	742.73	693.76	783.84	794.05	779.56	739.06	730.73	744.7	762.32	782.86	709.13	795.35	733.82	841.92	767.56	768.97	696.42	723.25	695.82	704.51	794.29	834.83	769.44	792.84	703.99
4.6705e+13	749.52	696.85	734.24	695.03	723	705.75	733.06	849.41	761.12	754.53	789.07	724.38	841.92	712.12	705.55	779.09	717.43	822.32	709.77	772.09	726.7	781.24	833.24	729.84	743.63	694.61	785.51	798.1	780.71	740.14	731.7	745.45	763.21	784.23	710.87	796.69	734.75	852.26	769.23	769.99	697.25	724.2	696.9	706.13	795.88	836.16	770.41	794.1	705.01
4.6751e+13	748.84	696.36	733.84	694.68	722.61	705.47	732.67	850.35	760.56	754.23	788.58	724.14	841.3	711.71	705.22	778.63	716.72	821.8	709.49	771.63	726.28	781.87	832.56	729.52	743.28	694.29	784.62	799.72	780.25	739.71	731.32	745.16	762.86	783.68	710.17	796.15	734.38	849.77	768.55	769.59	696.95	723.83	696.48	705.47	795.24	835.51	770.03	793.6	704.6
4.6796e+13	748.16	695.86	733.44	694.34	722.21	705.19	732.29	847.13	760	753.93	788.09	723.91	841.06	711.3	704.9	778.17	716.01	821.29	709.21	771.19	725.85	781.39	832.09	729.2	742.93	693.97	784.11	796.1	779.8	739.28	730.94	744.87	762.51	783.13	709.47	795.62	734.02	844.41	767.87	769.18	696.65	723.45	696.05	704.82	794.58	835.03	769.64	793.1	704.21
4.6842e+13	749.83	697.1	734.46	695.23	723.22	705.96	733.27	845.1	761.4	754.71	789.32	724.55	842.34	712.34	705.75	779.33	717.76	822.58	709.96	772.32	726.93	781.91	833.55	730.02	743.82	694.82	785.98	793.82	780.95	740.37	731.9	745.63	763.41	784.51	711.2	796.96	734.95	846.75	769.54	770.21	697.47	724.41	697.13	706.44	796.17	836.45	770.62	794.36	705.23
4.6887e+13	749.17	696.61	734.06	694.89	722.82	705.68	732.88	850.9	760.84	754.41	788.83	724.32	841.52	711.93	705.42	778.86	717.06	822.06	709.69	771.87	726.5	781.57	832.88	729.71	743.47	694.51	784.99	800.2	780.49	739.94	731.52	745.33	763.05	783.95	710.5	796.42	734.58	851.81	768.89	769.8	697.17	724.03	696.71	705.78	795.56	835.81	770.23	793.85	704.82
4.6933e+13	748.49	696.12	733.65	694.55	722.43	705.4	732.5	848.81	760.28	754.11	788.34	724.09	841.19	711.52	705.09	778.4	716.35	821.55	709.41	771.42	726.08	781.83	832.3	729.39	743.12	694.19	784.34	798	780.03	739.51	731.14	745.04	762.7	783.41	709.8	795.88	734.22	846.93	768.19	769.4	696.87	723.66	696.28	705.13	794.89	835.25	769.85	793.35	704.42
4.6978e+13	747.82	695.61	733.25	694.21	722.03	705.12	732.11	845	759.72	753.81	787.85	723.86	840.88	711.11	704.77	777.94	715.64	821.03	709.13	770.97	725.65	780.59	831.88	729.07	742.77	693.87	783.82	793.72	779.57	739.08	730.76	744.75	762.36	782.86	709.1	795.35	733.86	841.52	767.54	768.99	696.57	723.29	695.86	704.49	794.27	834.83	769.46	792.85	704.03
4.7024e+13	749.49	696.86	734.27	695.1	723.03	705.89	733.09	849.88	761.12	754.58	789.08	724.5	841.88	712.15	705.62	779.1	717.4	822.32	709.88	772.1	726.73	781.26	833.22	729.89	743.66	694.72	785.45	798.68	780.72	740.16	731.73	745.51	763.25	784.23	710.83	796.69	734.78	852.49	769.21	770.02	697.39	724.24	696.93	706.1	795.87	836.14	770.44	794.11	705.04
4.707e+13	748.82	696.37	733.87	694.76	722.64	705.61	732.7	850.19	760.55	754.28	788.58	724.27	841.31	711.74	705.29	778.64	716.69	821.8	709.6	771.65	726.3	781.92	832.55	729.57	743.31	694.41	784.6	799.54	780.26	739.73	731.35	745.21	762.9	783.68	710.14	796.15	734.42	849.39	768.53	769.61	697.09	723.86	696.52	705.44	795.22	835.5	770.05	793.6	704.64
4.7115e+13	748.13	695.88	733.47	694.42	722.24	705.33	732.32	846.85	760	753.98	788.09	724.03	841.07	711.33	704.97	778.18	715.98	821.29	709.32	771.2	725.88	781.31	832.09	729.26	742.97	694.09	784.09	795.77	779.81	739.3	730.97	744.92	762.55	783.13	709.43	795.62	734.06	844.01	767.85	769.2	696.79	723.49	696.08	704.8	794.57	835.04	769.67	793.1	704.24
4.7161e+13	749.8	697.11	734.49	695.31	723.25	706.09	733.3	846.02	761.39	754.75	789.33	724.68	842.31	712.37	705.82	779.34	717.73	822.58	710.07	772.33	726.95	781.74	833.54	730.07	743.86	694.93	785.93	794.52	780.96	740.39	731.94	745.68	763.44	784.5	711.16	796.96	734.98	848.46	769.52	770.23	697.62	724.44	697.16	706.41	796.16	836.44	770.65	794.36	705.26
4.7206e+13	749.14	696.62	734.08	694.97	722.85	705.82	732.91	850.92	760.83	754.45	788.83	724.44	841.51	711.96	705.49	778.88	717.03	822.06	709.79	771.88	726.52	781.66	832.86	729.76	743.51	694.62	784.94	800.24	780.5	739.95	731.55	745.39	763.09	783.95	710.47	796.42	734.62	851.54	768.86	769.82	697.32	724.07	696.74	705.76	795.54	835.79	770.26	793.86	704.86
4.7252e+13	748.46	696.14	733.68	694.63	722.46	705.54	732.53	848.57	760.27	754.15	788.34	724.21	841.2	711.55	705.16	778.41	716.31	821.55	709.51	771.43	726.1	781.79	832.3	729.44	743.16	694.3	784.33	797.71	780.04	739.52	731.17	745.09	762.74	783.4	709.77	795.88	734.25	846.53	768.17	769.42	697.01	723.69	696.31	705.11	794.87	835.25	769.87	793.35	704.46
4.7297e+13	750.11	697.37	734.7	695.51	723.46	706.3	733.51	844	761.67	754.93	789.57	724.85	842.67	712.59	706.01	779.58	718.06	822.84	710.26	772.56	727.17	782.92	833.8	730.26	744.05	695.14	786.33	794.08	781.19	740.61	732.14	745.85	763.63	784.78	711.5	797.23	735.18	839.21	769.81	770.45	697.83	724.65	697.39	706.73	796.44	836.69	770.85	794.62	705.48
[truncated: 451 more columns]
