# Supplementary material for: Determining the current size and state of subvolcanic magma reservoirs
Source: Nat Commun. 2020 Nov 5;11:5477. doi: 10.1038/s41467-020-19084-2 (PMC7644707; doi:10.1038/s41467-020-19084-2)
Supplement: Supplementary file 5 — Supplementary Data 2 [file 41467_2020_19084_MOESM5_ESM.zip › Supplementary data/Tt15_st_MU_rad5_0.0166.txt]

4.5566e+10	0	0	0	0	0	0	0	0	0	0	0	0	0	0	0	0	0	0	0	0	0	0	0	0	0	0	0	0	0	0	0	0	0	0	0	0	0	0	0	0	0	0	0	0	0	0	0	0	0
9.1132e+10	0	0	0	0	0	0	0	0	0	0	0	0	0	0	0	0	0	0	0	0	0	0	0	0	0	0	0	0	0	0	0	0	0	0	0	0	0	0	0	0	0	0	0	0	0	0	0	0	0
1.367e+11	0	0	0	0	0	0	0	0	0	0	0	0	0	0	0	0	0	0	0	0	0	0	0	0	0	0	0	0	0	0	0	0	0	0	0	0	0	0	0	0	0	0	0	0	0	0	0	0	0
1.8226e+11	0	0	0	0	0	0	0	0	0	0	0	0	0	0	0	0	0	0	0	0	0	0	0	0	0	0	0	0	0	0	0	0	0	0	0	0	0	0	0	0	0	0	0	0	0	0	0	0	0
2.2783e+11	0	0	0	0	0	0	0	0	0	0	0	0	0	0	0	0	0	0	0	0	0	0	0	0	0	0	0	0	0	0	0	0	0	0	0	0	0	0	0	0	0	0	0	0	0	0	0	0	0
2.734e+11	0	0	0	0	0	0	0	0	0	0	0	0	0	0	0	0	0	0	0	0	0	0	0	0	0	0	0	0	0	0	0	0	0	0	0	0	0	0	0	0	0	0	0	0	0	0	0	0	0
3.1896e+11	0	0	0	0	0	0	0	0	0	0	0	0	0	0	0	0	0	0	0	0	0	0	0	0	0	0	0	0	0	0	0	0	0	0	0	0	0	0	0	0	0	0	0	0	0	0	0	0	0
3.6453e+11	0	0	0	0	0	0	0	0	0	0	0	0	0	0	0	0	0	0	0	0	0	0	0	0	0	0	0	0	0	0	0	0	0	0	0	0	0	0	0	0	0	0	0	0	0	0	0	0	0
4.1009e+11	0	0	0	0	0	0	0	0	0	0	0	0	0	0	0	0	0	0	0	0	0	0	0	0	0	0	0	0	0	0	0	0	0	0	0	0	0	0	0	0	0	0	0	0	0	0	0	0	0
4.5566e+11	0	0	0	0	0	0	0	0	0	0	0	0	0	0	0	0	0	0	0	0	0	0	0	0	0	0	0	0	0	0	0	0	0	0	0	0	0	0	0	0	0	0	0	0	0	0	0	0	0
5.0123e+11	0	0	0	0	0	0	0	0	0	0	0	0	0	0	0	0	0	0	0	0	0	0	0	0	0	0	0	0	0	0	0	0	0	0	0	0	0	0	0	0	0	0	0	0	0	0	0	0	0
5.4679e+11	0	0	0	0	0	0	0	0	0	0	0	0	0	0	0	0	0	0	0	0	0	0	0	0	0	0	0	0	0	0	0	0	0	0	0	0	0	0	0	0	0	0	0	0	0	0	0	0	0
5.9236e+11	0	0	0	0	0	0	0	0	0	0	0	0	0	0	0	0	0	0	0	0	0	0	0	0	0	0	0	0	0	0	0	0	0	0	0	0	0	0	0	0	0	0	0	0	0	0	0	0	0
6.3792e+11	0	0	0	0	0	0	0	0	0	0	0	0	0	0	0	0	0	0	0	0	0	0	0	0	0	0	0	0	0	0	0	0	0	0	0	0	0	0	0	0	0	0	0	0	0	0	0	0	0
6.8349e+11	0	0	0	0	0	0	0	0	0	0	0	0	0	0	0	0	0	0	0	0	0	0	0	0	0	0	0	0	0	0	0	0	0	0	0	0	0	0	0	0	0	0	0	0	0	0	0	0	0
7.2905e+11	0	0	0	0	0	0	0	0	0	0	0	0	0	0	0	0	0	0	0	0	0	0	0	0	0	0	0	0	0	0	0	0	0	0	0	0	0	0	0	0	0	0	0	0	0	0	0	0	0
7.7462e+11	0	0	0	0	0	0	0	0	0	0	0	0	0	0	0	0	0	0	0	0	0	0	0	0	0	0	0	0	0	0	0	0	0	0	0	0	0	0	0	0	0	0	0	0	0	0	0	0	0
8.2019e+11	0	0	0	0	0	0	0	0	0	0	0	0	0	0	0	0	0	0	0	0	0	0	0	0	0	0	0	0	0	0	0	0	0	0	0	0	0	0	0	0	0	0	0	0	0	0	0	0	0
8.6575e+11	0	0	0	0	0	0	0	0	0	0	0	0	0	707.88	0	0	0	0	0	0	0	0	0	0	0	0	0	0	0	0	0	0	0	0	0	0	0	0	0	0	0	0	0	0	0	0	0	0	0
9.1132e+11	0	0	0	0	0	0	0	0	0	0	0	0	0	0	0	0	0	0	0	0	0	0	0	0	0	0	0	0	0	0	0	0	0	0	0	0	0	0	0	0	0	0	0	0	0	0	0	0	0
9.5688e+11	0	0	0	0	0	0	0	0	0	0	0	0	0	0	0	0	0	0	0	0	0	0	0	0	0	0	0	0	0	0	0	0	0	0	0	0	0	0	0	0	0	0	0	0	0	0	0	0	0
1.0025e+12	0	0	0	0	0	0	0	0	0	0	0	0	0	749.88	0	0	0	0	0	0	0	0	0	0	0	0	0	0	0	0	0	0	0	0	0	0	0	0	0	0	0	0	0	0	0	0	0	0	0
1.048e+12	0	0	0	0	0	0	0	0	0	0	0	0	0	0	0	0	0	0	0	0	0	0	0	0	0	0	0	0	0	0	0	0	0	0	0	0	0	0	0	0	0	0	0	0	0	0	0	0	0
1.0936e+12	0	0	0	0	0	0	0	0	0	0	0	0	0	0	0	0	0	0	0	0	0	0	0	0	0	0	0	0	0	0	0	0	0	0	0	0	0	0	0	0	0	0	0	0	0	0	0	0	0
1.1391e+12	0	0	0	0	0	0	0	0	0	0	0	0	0	901.72	0	0	0	0	0	0	0	0	0	0	0	0	0	0	0	0	0	0	0	0	0	0	0	0	0	0	0	0	0	0	0	0	0	0	0
1.1847e+12	0	0	0	0	0	0	0	0	0	0	0	0	0	0	0	0	0	0	0	0	0	0	0	0	0	0	0	0	0	0	0	0	0	0	0	0	0	0	0	0	0	0	0	0	0	0	0	0	0
1.2303e+12	0	0	0	0	0	0	0	0	0	0	0	0	0	0	0	0	0	0	0	0	0	0	0	0	0	0	0	0	0	0	0	0	0	0	0	0	0	0	0	0	0	0	0	0	0	0	0	0	0
1.2758e+12	0	0	0	0	0	0	0	0	0	0	0	0	0	0	0	0	0	0	0	0	0	0	0	0	0	0	0	0	0	0	0	0	0	0	0	0	0	0	0	0	0	0	0	0	0	0	0	0	0
1.3214e+12	0	0	0	0	0	0	0	0	0	0	0	0	0	0	0	0	0	0	0	0	0	0	0	0	0	0	0	0	0	0	0	0	0	0	0	0	0	0	0	0	0	0	0	0	0	0	0	0	0
1.367e+12	0	0	0	0	0	0	0	0	0	0	0	0	0	0	0	0	0	0	0	0	0	0	0	0	0	0	0	0	0	0	0	0	0	0	0	0	0	0	0	0	0	0	0	0	0	0	0	0	0
1.4125e+12	0	0	0	0	0	0	0	0	0	0	0	0	0	0	0	0	0	0	0	0	0	0	0	0	0	0	0	0	0	0	0	0	0	0	0	0	0	0	0	0	0	0	0	0	0	0	0	0	0
1.4581e+12	0	0	0	0	0	0	0	0	0	0	0	0	0	0	0	0	0	0	0	0	0	0	0	0	0	0	0	0	0	0	0	0	0	0	0	0	0	0	0	0	0	0	0	0	0	0	0	0	0
1.5037e+12	0	0	0	0	0	0	0	0	0	0	0	0	0	0	0	0	0	0	0	0	0	0	0	0	0	0	0	0	0	0	0	0	0	0	0	0	0	0	0	0	0	0	0	0	0	0	0	0	0
1.5492e+12	0	0	0	0	0	0	0	0	0	0	0	0	0	0	0	0	0	0	0	0	0	0	0	0	0	0	0	0	0	0	0	0	0	0	0	0	0	0	0	0	0	0	0	0	0	0	0	0	0
1.5948e+12	0	0	0	0	0	0	0	0	0	0	0	0	0	693.53	0	0	0	0	0	0	0	0	0	0	0	0	0	0	0	0	0	0	0	0	0	0	0	0	0	0	0	0	0	0	0	0	0	0	0
1.6404e+12	0	0	0	0	0	0	0	0	0	0	0	0	0	0	0	0	0	0	0	0	0	0	0	0	0	0	0	0	0	0	0	0	0	0	0	0	0	0	0	0	0	0	0	0	0	0	0	0	0
1.6859e+12	0	0	0	0	0	0	0	0	0	0	0	0	0	0	0	0	0	0	0	0	0	0	0	0	0	0	0	0	0	0	0	0	0	0	0	0	0	0	0	0	0	0	0	0	0	0	0	0	0
1.7315e+12	0	0	0	0	0	0	0	0	0	0	0	0	0	705.86	0	0	0	0	0	0	0	0	0	0	0	0	0	0	0	0	0	0	0	0	0	0	0	0	0	0	0	0	0	0	0	0	0	0	0
1.7771e+12	0	0	0	0	0	0	0	0	0	0	0	0	0	0	0	0	0	0	0	0	0	0	0	0	0	0	0	0	0	0	0	0	0	0	0	0	0	0	0	0	0	0	0	0	0	0	0	0	0
1.8226e+12	0	0	0	0	0	0	0	0	0	0	0	0	0	0	0	0	0	0	0	0	0	0	0	0	0	0	0	0	0	0	0	0	0	0	0	0	0	0	0	0	0	0	0	0	0	0	0	0	0
1.8682e+12	0	0	0	0	0	0	0	0	0	0	0	0	0	716.92	0	0	0	0	0	0	0	0	0	0	0	0	0	0	0	0	0	0	0	0	0	0	0	0	0	0	0	0	692.41	0	0	0	0	0	694.19
1.9138e+12	0	0	0	0	0	0	0	0	0	0	0	0	0	0	0	0	0	0	0	0	0	0	0	0	0	0	0	0	0	0	0	0	0	0	0	0	0	0	0	0	0	0	692.05	0	0	0	0	0	0
1.9593e+12	0	0	0	0	0	0	0	0	0	0	0	0	0	0	0	0	0	0	0	0	0	0	0	0	0	0	0	0	0	0	0	0	0	0	0	0	0	0	0	0	0	0	0	0	0	0	0	0	0
2.0049e+12	0	0	0	0	0	0	0	0	0	0	0	0	0	732.39	0	0	0	0	0	0	0	0	0	0	0	0	0	0	0	0	0	0	0	0	0	0	0	0	0	0	0	0	695.56	0	0	0	0	0	700.78
2.0505e+12	0	0	0	0	0	0	0	0	0	0	0	0	0	0	0	0	0	0	0	0	0	0	0	0	0	0	0	0	0	0	0	0	0	0	0	0	0	0	0	0	0	0	699.32	0	0	689.95	0	0	0
2.096e+12	0	0	0	0	0	0	0	0	0	0	0	0	0	0	0	0	0	0	0	0	0	0	0	0	0	0	0	0	0	0	0	0	0	0	0	0	0	0	0	0	0	0	693.51	0	0	0	0	0	0
2.1416e+12	0	0	0	0	0	0	0	0	0	0	0	0	0	763.92	0	0	0	0	0	0	0	0	0	0	0	0	0	0	0	0	0	0	0	0	0	0	0	0	0	0	0	0	698.05	0	0	0	0	0	704.6
2.1872e+12	0	0	0	0	0	0	0	0	0	0	0	0	0	692.24	0	0	0	0	0	0	0	0	0	0	0	0	0	0	0	0	0	0	0	0	0	0	0	0	0	0	0	0	706.73	0	0	695.67	0	0	0
2.2327e+12	0	0	0	0	0	0	0	0	0	0	0	0	0	0	0	0	0	0	0	0	0	0	0	0	0	0	0	0	0	0	0	0	0	0	0	0	0	0	0	0	0	0	701.07	0	0	689.99	0	0	0
2.2783e+12	0	0	0	0	0	0	0	0	0	0	0	0	0	873.08	0	0	0	0	0	0	0	0	0	0	0	0	0	0	0	0	0	0	0	0	0	0	0	0	0	0	0	0	699.68	0	0	0	0	0	703.35
2.3239e+12	0	0	0	0	0	0	0	0	0	0	0	0	0	699.62	0	0	0	0	0	0	0	0	0	0	0	0	0	0	0	0	0	0	0	0	0	0	0	0	0	0	0	0	713.45	0	0	702.35	0	0	690.23
2.3694e+12	0	0	0	0	0	0	0	0	0	0	0	0	0	0	0	0	0	0	0	0	0	0	0	0	0	0	0	0	0	0	0	0	0	0	0	0	0	0	0	0	0	0	707.47	0	0	696.66	0	0	0
2.415e+12	0	0	0	0	0	0	0	0	0	0	0	0	0	0	0	0	0	0	0	0	0	0	0	0	0	0	0	0	0	0	0	0	0	0	0	0	0	0	0	0	0	0	702.05	0	0	0	0	0	0
2.4606e+12	0	0	0	0	0	0	0	0	0	0	0	0	0	705.78	0	0	0	0	0	0	0	0	0	0	0	0	0	0	0	0	0	0	0	0	0	0	0	0	0	0	0	0	719.84	0	0	707.9	0	0	695.88
2.5061e+12	0	0	0	0	0	0	0	0	0	0	0	0	0	0	0	0	0	0	0	0	0	0	0	0	0	0	0	0	0	0	0	0	0	0	0	0	0	0	0	0	0	0	712.91	0	0	702.29	0	0	0
2.5517e+12	0	0	0	0	0	0	0	0	0	0	0	0	0	0	0	0	0	0	0	0	0	0	0	0	0	0	0	0	0	0	0	0	0	0	0	0	0	0	0	0	0	0	707.25	0	0	696.38	0	0	0
2.5973e+12	0	0	0	0	0	0	0	0	0	693.68	0	0	0	711.38	0	0	0	0	0	0	0	0	0	0	0	0	0	0	0	0	0	0	0	0	0	0	0	0	0	0	0	0	725.65	0	0	713.66	0	0	700.95
2.6428e+12	0	0	0	0	0	0	0	0	0	693.94	0	0	0	0	0	0	0	0	0	0	0	0	0	0	0	0	0	0	0	0	0	0	0	0	0	0	0	0	0	0	0	0	718.25	0	0	707.69	0	0	0
2.6884e+12	0	0	0	0	0	0	0	0	0	693.42	0	0	0	0	0	0	0	0	0	0	0	0	0	0	0	0	0	0	0	0	0	0	0	0	0	0	0	0	0	0	0	0	712.24	0	0	701.79	0	0	0
2.734e+12	0	0	0	0	0	0	0	0	0	699.82	0	0	0	718.21	0	0	0	0	0	0	0	0	0	0	0	0	0	0	0	0	0	0	0	0	0	0	0	0	0	0	0	0	731.41	0	0	719.19	0	0	706.4
2.7795e+12	0	0	0	0	0	0	0	0	0	700.27	0	0	0	696.16	0	0	0	0	0	0	0	0	0	0	0	0	0	0	0	0	0	0	0	0	0	0	0	0	0	0	0	0	723.5	0	0	712.58	0	0	0
2.8251e+12	0	0	0	0	0	0	0	0	0	699.72	0	0	0	0	0	0	0	0	0	0	0	0	0	0	0	0	0	0	0	0	0	0	0	0	0	0	0	0	0	0	0	0	717.12	0	0	706.41	0	0	0
2.8707e+12	0	0	0	0	0	0	0	0	0	705.31	0	0	0	725.46	0	0	0	0	0	0	0	0	0	0	0	0	0	0	0	0	0	0	0	0	0	0	0	0	0	0	0	0	736.87	0	0	723.61	0	0	712.3
2.9162e+12	0	0	0	0	0	0	0	0	0	705.99	0	0	0	701.52	0	0	0	0	0	0	0	0	0	0	0	0	0	0	0	0	0	0	0	0	0	0	0	0	0	0	0	0	728.64	0	0	717.11	0	0	694.48
2.9618e+12	0	0	0	0	0	0	0	0	0	705.46	0	0	0	0	0	0	0	0	0	0	0	0	0	0	0	0	0	0	0	0	0	0	0	0	0	0	0	0	0	0	0	0	721.84	0	0	710.6	0	0	0
3.0074e+12	0	0	0	0	0	0	0	692.65	0	710.34	0	0	0	735.25	0	0	0	0	0	0	0	0	0	0	0	0	0	0	0	0	0	0	0	0	0	0	0	0	0	0	0	0	741.81	0	0	727.41	0	0	718.74
3.0529e+12	0	0	0	0	0	0	0	693.39	0	711.24	0	0	0	706.04	0	0	0	0	0	0	0	0	0	0	0	0	0	0	0	0	0	0	0	0	0	0	0	0	0	0	0	0	733.75	0	0	721.62	0	0	699.38
3.0985e+12	0	0	0	0	0	0	0	692.23	0	710.86	0	0	0	0	0	0	0	0	0	0	0	0	0	0	0	0	0	0	0	0	0	0	0	0	0	0	0	0	0	0	0	0	726.39	0	0	714.72	0	0	0
3.144e+12	0	0	0	0	0	0	0	697.17	0	715.13	0	0	0	747.52	0	0	0	0	0	0	0	0	0	0	0	0	0	0	0	0	0	0	0	0	0	0	0	0	0	0	0	0	745.06	0	0	729.65	0	0	726.02
3.1896e+12	0	0	0	0	0	0	0	697.99	0	716.19	0	0	0	710.08	0	0	0	0	0	0	0	0	0	0	0	0	0	0	0	0	0	0	0	0	0	0	0	0	0	0	0	0	738.85	0	0	726.08	0	0	703.57
3.2352e+12	0	0	0	0	0	0	0	696.89	0	716.01	0	0	0	696	0	0	0	0	0	0	0	0	0	0	0	0	0	0	0	0	0	0	0	0	0	0	0	0	0	0	0	0	730.85	0	0	718.75	0	0	0
3.2807e+12	0	0	0	0	0	0	0	701.32	0	719.77	0	0	0	770.92	0	0	0	0	0	0	0	0	0	0	0	0	0	0	0	0	0	0	0	0	0	0	0	0	0	0	0	0	743.87	0	0	728.5	0	0	731.14
3.3263e+12	0	0	0	0	0	0	0	702.36	0	720.81	0	0	0	713.95	0	0	0	0	0	0	0	0	0	0	0	0	0	0	0	0	0	0	0	0	0	0	0	0	0	0	0	0	743.89	0	0	730.52	0	0	707.07
3.3719e+12	0	0	0	0	0	0	0	701.29	0	720.87	0	0	0	700.19	0	0	0	0	0	0	0	0	0	0	0	0	0	0	0	0	0	0	0	0	0	0	0	0	0	0	0	0	735.21	0	0	722.72	0	0	693.6
3.4174e+12	0	0	0	0	0	0	0	705.16	0	724.25	0	0	0	845.5	0	0	0	0	0	0	0	0	0	0	0	0	0	0	0	0	0	0	0	0	0	0	0	0	0	0	0	0	736.56	0	0	722.94	0	0	726.35
3.463e+12	0	0	0	0	0	0	0	706.23	0	725.1	0	0	0	717.55	0	0	0	0	0	0	0	0	0	0	0	0	0	0	0	0	0	0	0	0	0	0	0	0	0	0	0	0	748.96	0	0	734.95	0	0	710.23
3.5086e+12	0	0	0	0	0	0	0	705.42	0	725.48	0	0	0	703.28	0	0	0	0	0	0	0	0	0	0	0	0	0	0	0	0	0	0	0	0	0	0	0	0	0	0	0	0	739.53	0	0	726.58	0	0	698.33
3.5541e+12	0	0	0	0	0	0	0	708.86	0	728.58	0	0	0	979.99	0	0	0	0	0	0	0	0	0	0	0	0	0	0	0	0	0	0	0	0	0	0	0	0	0	0	0	0	731.96	0	0	720.14	0	0	0
3.5997e+12	0	0	0	0	0	0	0	709.72	0	729.09	0	0	0	723.12	0	0	0	0	0	0	0	0	0	0	0	0	0	0	0	0	0	0	0	0	0	0	0	0	0	0	0	0	754.15	0	0	739.37	0	0	714.99
3.6453e+12	0	0	0	0	0	0	0	709.31	0	729.88	0	0	0	707.34	0	0	0	0	0	0	0	0	0	0	0	0	0	0	0	0	0	0	0	0	0	0	0	0	0	0	0	0	743.86	0	0	730.35	0	0	702.43
3.6908e+12	0	0	0	0	0	0	0	706.69	0	728.14	0	0	0	696.1	0	0	0	0	0	0	0	0	0	0	0	0	0	0	0	0	0	0	0	0	0	0	0	0	0	0	0	0	736.93	0	0	723.79	0	0	0
3.7364e+12	0	0	0	0	0	0	0	712.93	0	732.8	0	0	0	727.66	0	0	0	0	0	0	0	0	0	0	0	0	0	0	0	0	0	0	0	0	0	0	0	0	0	0	0	0	759.52	0	0	743.84	0	0	718.64
3.782e+12	0	0	0	0	0	0	0	713.09	0	734.13	0	0	0	710.44	0	0	0	0	0	0	0	0	0	0	0	0	0	0	0	0	0	0	0	0	0	0	0	0	0	0	0	0	748.23	0	0	734.1	0	0	705.35
3.8275e+12	0	0	0	0	0	0	0	710.46	0	732.39	0	0	0	700.09	0	0	0	0	0	0	0	0	0	0	0	0	0	0	0	0	0	0	0	0	0	0	0	0	0	0	0	0	740.8	0	0	727.18	0	0	693.02
3.8731e+12	0	0	0	0	0	0	0	715.8	0	736.23	0	0	0	732.87	0	0	0	0	0	0	0	0	0	0	0	0	0	0	0	0	0	0	0	0	0	0	0	0	0	0	0	0	764.91	0	0	748.32	0	0	723.35
3.9187e+12	0	0	0	0	0	0	0	716.65	0	738.19	0	0	0	713.68	0	0	0	0	0	0	0	0	0	0	0	0	0	0	0	0	0	0	0	0	0	0	0	0	0	0	0	0	752.56	0	0	737.83	0	0	708.61
3.9642e+12	0	0	0	0	0	0	0	714.03	0	736.47	0	0	0	703.44	0	0	0	0	0	0	0	0	0	0	0	0	0	0	0	0	0	0	0	0	0	0	0	0	0	0	0	0	744.57	0	0	730.5	0	0	698.58
4.0098e+12	0	0	0	0	0	0	0	718.3	0	739.35	0	0	0	738.92	0	0	0	0	0	0	0	0	0	0	0	0	0	0	0	0	0	0	0	0	0	0	0	0	0	0	0	0	770.14	0	0	752.71	0	0	728.21
4.0554e+12	0	0	0	0	0	0	0	719.99	0	742.03	0	0	0	716.7	0	0	0	0	0	0	0	0	0	0	0	0	0	0	0	0	0	0	0	0	0	0	0	0	0	0	0	0	756.84	0	0	741.57	0	0	711.53
4.1009e+12	0	0	0	0	0	0	0	717.42	0	740.39	0	0	0	706.29	0	0	0	0	0	0	0	0	0	0	0	0	0	0	0	0	0	0	0	0	0	0	0	0	0	0	0	0	748.29	0	0	733.78	0	0	701.96
4.1465e+12	0	0	0	0	0	0	0	720.49	0	742.25	0	0	0	747.04	0	0	0	0	0	0	0	0	0	0	0	0	0	0	0	0	0	0	0	0	0	0	0	0	0	0	0	0	774.95	0	0	756.72	0	0	733.84
4.1921e+12	0	0	0	0	0	0	0	723.14	0	745.69	0	0	0	720.07	0	0	0	0	0	0	0	0	0	0	0	0	0	0	0	0	0	0	0	0	0	0	0	0	0	0	0	0	761.18	0	0	745.34	0	0	714.71
4.2376e+12	0	0	0	0	0	0	0	720.67	0	744.17	0	0	0	709.29	0	0	0	0	0	0	0	0	0	0	0	0	0	0	0	0	0	0	0	0	0	0	0	0	0	0	0	0	751.99	0	0	737.03	0	0	705.07
4.2832e+12	0	0	0	0	0	0	0	722.5	691.87	745.1	0	0	0	757.74	0	0	0	0	0	0	0	0	0	0	0	0	0	0	690.69	0	0	0	692.7	0	0	0	0	0	0	0	0	0	778.26	0	0	759.4	0	0	740.84
4.3288e+12	0	0	0	0	0	0	0	726.12	0	749.16	0	0	0	723.2	0	0	0	0	0	0	0	0	0	0	0	0	0	0	0	0	0	0	691.11	0	0	0	0	0	0	0	0	0	765.62	0	0	749.14	0	0	717.68
4.3743e+12	0	0	0	0	0	0	0	723.8	0	747.86	0	0	0	711.91	0	0	0	0	0	0	0	0	0	0	0	0	0	0	0	0	0	0	690.35	0	0	0	0	0	0	0	0	0	755.72	0	0	740.24	0	0	707.69
4.4199e+12	0	0	0	0	0	0	0	724.54	697.87	748.1	0	0	0	777.37	0	0	0	0	0	0	0	0	0	0	0	0	0	0	694.61	0	0	0	696.16	0	0	0	0	0	0	0	0	0	777.57	0	0	758.36	0	0	748.36
4.4655e+12	0	0	0	0	0	0	0	728.92	0	752.44	0	0	0	726.75	0	0	0	0	0	0	0	0	0	0	0	0	0	0	692.94	0	0	0	694.22	0	0	0	0	0	0	0	0	0	770.18	0	0	752.97	0	0	720.9
4.511e+12	0	0	0	0	0	0	0	726.81	0	751.46	0	0	0	714.64	0	0	0	0	0	0	0	0	0	0	0	0	0	0	691.53	0	0	0	693.46	0	0	0	0	0	0	0	0	0	759.48	0	0	743.42	0	0	710.36
4.5566e+12	0	0	0	0	0	0	0	726.87	700.2	751.34	0	0	0	828.73	0	0	0	0	0	0	0	0	0	0	0	0	0	0	698.32	0	0	0	699.33	0	0	0	0	0	0	0	0	0	769.2	0	0	750.32	0	0	751.61
4.6022e+12	0	0	0	0	0	0	0	731.51	0	755.49	0	0	0	730.37	0	0	0	0	0	0	0	0	0	0	0	0	0	0	696.69	0	0	0	697.29	0	0	0	0	0	0	0	0	0	774.83	0	0	756.87	0	0	724.32
4.6477e+12	0	0	0	0	0	0	0	729.72	0	754.95	0	0	0	717.25	0	0	0	0	0	0	0	0	0	0	0	0	0	0	695.31	0	0	0	696.53	0	0	0	0	0	0	0	0	0	763.22	0	0	746.58	0	0	712.99
4.6933e+12	0	0	0	0	0	0	0	729.52	0	754.7	0	0	0	931.74	0	0	694.53	0	0	0	0	0	0	0	0	0	0	0	701.78	0	0	0	702.29	0	0	0	0	0	0	0	0	0	755.86	0	0	739.67	0	0	723.28
4.7389e+12	0	0	0	0	0	0	0	733.87	0	758.25	0	0	0	734.51	0	0	693.98	0	0	0	0	0	0	0	0	0	0	0	700.24	0	0	0	700.2	0	0	0	0	0	0	0	0	0	779.5	0	0	760.85	0	0	728.12
4.7844e+12	0	0	0	0	0	0	0	732.52	0	758.3	0	0	0	720.01	0	0	693.43	0	0	0	0	0	0	0	0	0	0	0	698.89	0	0	0	699.48	0	0	0	0	0	0	0	0	0	766.94	0	0	749.75	0	0	715.71
4.83e+12	0	0	0	0	0	0	0	728.92	0	755.24	0	0	0	711.47	0	0	692.89	0	0	0	0	0	0	0	0	0	0	0	697.69	0	0	0	697.74	0	0	0	0	0	0	0	0	0	758.8	0	0	742.32	0	0	707.57
4.8756e+12	0	0	0	0	0	0	0	735.95	0	760.68	0	0	0	739.13	0	0	698.95	0	0	0	0	0	0	0	0	0	0	0	703.55	0	0	0	702.9	0	0	0	0	0	0	0	0	0	784.24	0	0	764.94	0	0	732.07
4.9211e+12	0	0	0	0	0	0	0	735.24	0	761.53	0	0	0	722.82	0	0	698.4	0	0	0	0	0	0	0	0	0	0	0	702.22	0	0	0	702.27	0	0	0	0	0	0	0	0	0	770.68	0	0	752.93	0	0	718.37
4.9667e+12	0	0	0	0	0	0	0	731.6	0	758.48	0	0	0	713.93	0	0	697.85	0	0	0	0	0	0	0	0	0	0	0	701.05	0	0	0	700.62	0	0	0	0	0	0	0	0	0	762.04	0	0	745.08	0	0	710.08
5.0123e+12	0	0	0	0	0	0	0	737.71	0	762.79	0	0	0	744.18	0	0	703.61	0	0	0	0	0	0	0	0	0	0	0	706.69	0	0	0	705.37	0	0	0	0	0	0	0	0	0	789	0	0	769.12	0	0	736.26
5.0578e+12	0	0	0	0	0	0	0	737.87	0	764.64	0	0	0	725.52	0	0	703.06	0	0	0	0	0	0	0	0	0	0	0	705.36	0	0	0	704.97	0	0	0	0	0	0	0	0	0	774.48	0	0	756.15	0	0	720.98
5.1034e+12	0	0	0	0	0	0	0	734.21	0	761.66	0	0	0	716.22	0	0	702.5	0	0	0	0	0	0	0	0	0	0	0	704.25	0	0	0	703.38	0	0	0	0	0	0	0	0	0	765.29	0	0	747.83	0	0	712.42
5.1489e+12	0	0	0	0	0	0	0	739.08	0	764.59	0	0	0	750.34	0	0	708.02	0	0	0	0	0	0	0	0	0	0	0	709.67	0	0	0	707.71	0	0	0	0	0	0	0	0	0	793.64	0	0	773.29	0	0	741.28
5.1945e+12	0	0	0	0	0	0	0	740.41	0	767.64	0	0	0	728.42	0	0	707.47	0	0	0	0	0	0	0	0	0	0	0	708.32	0	0	0	707.52	0	0	0	0	0	0	0	0	0	778.34	0	0	759.41	0	0	723.79
5.2401e+12	0	0	0	0	0	0	0	736.75	0	764.77	0	0	0	718.59	0	0	706.92	0	0	0	0	0	0	0	0	0	0	0	707.27	0	0	0	706.01	0	0	0	0	0	0	0	0	0	768.57	0	0	750.57	0	0	714.81
5.2856e+12	0	0	0	0	0	0	0	740.03	694.26	766.17	0	0	0	758.16	0	0	712.21	0	0	0	0	0	0	0	0	0	0	0	712.51	0	0	0	709.93	0	0	0	0	0	0	0	0	0	797.75	0	0	777.18	0	0	747.08
5.3312e+12	0	0	0	0	0	0	0	742.85	0	770.5	0	0	0	731.44	0	0	711.66	0	0	0	0	0	0	0	0	0	0	0	711.12	0	0	0	709.93	0	0	0	0	0	0	0	0	0	782.29	0	0	762.72	0	0	726.62
5.3768e+12	0	0	0	0	0	0	0	739.24	0	767.83	0	0	0	720.95	0	0	711.11	0	0	0	0	0	0	0	0	0	0	0	710.13	0	0	0	708.52	0	0	0	0	0	0	0	0	0	771.86	0	0	753.31	0	0	717.11
5.4223e+12	0	0	0	0	0	0	0	740.64	699.97	767.7	0	0	0	768.87	0	0	716.18	0	0	0	0	0	0	0	0	0	0	0	715.22	0	0	0	712.09	0	0	0	0	0	0	0	0	0	800.48	0	0	780	0	0	754.03
5.4679e+12	0	0	0	0	0	0	0	745.18	0	773.18	0	0	0	734.49	0	0	715.64	0	0	0	0	0	0	0	0	0	0	0	713.8	0	0	0	712.14	0	0	0	0	0	0	0	0	0	786.27	0	0	766.1	0	0	729.44
5.5135e+12	0	0	0	0	0	0	0	741.67	0	770.81	0	0	0	723.24	0	0	715.09	0	0	0	0	0	0	0	0	0	0	0	712.84	0	0	0	710.93	0	0	0	0	0	0	0	0	0	775.15	0	0	756.05	0	0	719.34
5.559e+12	0	0	0	0	0	0	0	741.2	704.39	769.42	0	0	0	786.37	0	0	719.97	0	0	0	0	0	0	0	0	0	0	0	717.81	0	0	0	714.23	0	0	0	0	0	0	0	0	0	800.18	0	0	779.84	0	0	763.31
5.6046e+12	0	0	0	0	0	0	0	747.38	0	775.65	0	0	0	737.77	0	0	719.43	0	0	0	0	0	0	0	0	0	0	0	716.33	0	0	0	714.22	0	0	0	0	0	0	0	0	0	790.28	0	0	769.56	0	0	732.52
5.6502e+12	0	0	0	0	0	0	0	744.05	0	773.69	0	0	0	725.58	0	0	718.88	0	0	0	0	0	0	0	0	0	0	0	715.41	0	0	0	713.23	0	0	0	0	0	0	0	0	0	778.42	0	0	758.8	0	0	721.65
5.6957e+12	0	0	0	0	0	0	0	742.22	708.05	771.61	0	0	0	823.79	0	0	723.57	0	0	0	0	0	0	692.54	0	0	0	0	720.28	0	0	0	716.4	0	0	0	0	0	0	0	0	0	794.04	0	0	773.21	0	0	772.43
5.7413e+12	0	0	0	0	0	0	0	749.42	0	777.87	0	0	0	741.34	0	0	723.04	0	0	0	0	0	0	691.68	0	0	0	0	718.76	0	0	0	716.17	0	0	0	0	0	0	0	0	0	794.33	0	0	773.11	0	0	735.82
5.7869e+12	0	0	0	0	0	0	0	746.37	0	776.49	0	0	0	728.01	0	0	722.49	0	0	0	0	0	0	690.84	0	0	0	0	717.86	0	0	0	715.47	0	0	0	0	0	0	0	0	0	781.71	0	0	761.57	0	0	724.03
5.8324e+12	0	0	0	0	0	0	0	744.04	702.52	774.28	0	0	0	899.81	0	0	727.02	0	0	0	0	0	0	696.63	0	0	0	0	722.65	0	0	0	718.59	0	0	0	0	0	0	0	0	0	779.77	0	0	759.04	0	0	756.3
5.878e+12	0	0	0	0	0	0	0	751.27	0	779.84	0	0	0	745.29	0	0	726.48	0	0	0	0	0	0	695.75	0	0	0	0	721.09	0	0	0	717.98	0	0	0	0	0	0	0	0	0	798.42	0	0	776.78	0	0	739.47
5.9236e+12	0	0	0	0	0	0	0	748.66	0	779.2	0	0	0	730.52	0	0	725.94	0	0	0	0	0	0	694.92	0	0	0	0	720.19	0	0	0	717.62	0	0	0	0	0	0	0	0	0	785.04	0	0	764.38	0	0	726.55
5.9691e+12	0	0	0	0	0	0	0	744.23	0	775.3	0	0	0	722.16	0	0	725.39	0	0	0	0	0	0	694.09	0	0	0	0	719.24	0	0	0	715.46	0	0	0	0	0	0	0	0	0	776.11	0	0	756.25	0	0	718.64
6.0147e+12	0	0	0	0	0	0	0	752.87	0	781.52	0	0	0	749.65	0	0	729.78	0	0	0	0	0	0	699.64	0	0	0	0	723.33	0	0	0	719.72	0	0	0	0	0	0	0	0	0	802.52	0	0	780.55	0	0	743.17
6.0603e+12	0	0	0	0	0	0	0	750.9	0	781.82	0	0	0	733.01	0	0	729.24	0	0	0	0	0	0	698.81	0	0	0	0	722.42	0	0	0	719.71	0	0	0	0	0	0	0	0	0	788.41	0	0	767.22	0	0	728.89
6.1058e+12	0	0	0	0	0	0	0	746.41	0	778	0	0	0	724.2	0	0	728.69	0	0	0	0	0	0	697.98	0	0	0	0	721.54	0	0	0	717.6	0	0	0	0	0	0	0	0	0	779.02	0	0	758.65	0	0	720.62
6.1514e+12	0	0	0	0	0	0	0	754.13	690.41	782.89	0	0	0	754.57	0	0	732.93	0	0	0	0	0	0	703.27	0	0	0	0	725.52	0	0	0	721.28	0	0	0	0	0	0	0	0	0	806.55	0	0	784.39	0	0	747.31
6.197e+12	0	0	0	0	0	0	0	753.09	0	784.33	0	0	0	735.56	0	0	732.39	0	0	0	0	0	0	702.48	0	0	0	0	724.56	0	0	0	721.69	0	0	0	0	0	0	0	0	0	791.82	0	0	770.11	0	0	731.33
6.2425e+12	0	0	0	0	0	0	0	748.56	0	780.66	0	0	0	726.25	0	0	731.84	0	0	0	0	0	0	701.67	0	0	0	0	723.75	0	0	0	719.68	0	0	0	0	0	0	0	0	0	781.94	0	0	761.06	0	0	722.66
6.2881e+12	0	0	0	0	0	0	0	754.96	696.18	783.97	0	0	0	760.47	0	0	735.96	0	0	0	0	0	0	706.72	0	0	0	0	727.63	0	0	0	722.73	0	0	0	0	0	0	0	0	0	810.33	0	0	788.21	0	0	752.1
6.3337e+12	0	0	0	0	0	0	0	755.23	0	786.72	0	0	0	738.22	0	0	735.42	0	0	0	0	0	0	705.93	0	0	0	0	726.61	0	0	0	723.51	0	0	0	0	0	0	0	0	0	795.26	0	0	773.06	0	0	733.84
6.3792e+12	0	0	0	0	0	0	0	750.67	0	783.25	0	0	0	728.31	0	0	734.86	0	0	0	0	0	0	705.15	0	0	0	0	725.86	0	0	0	721.66	0	0	0	0	0	0	0	0	0	784.86	0	0	763.47	0	0	724.66
6.4248e+12	0	0	0	0	0	0	0	755.26	701.87	784.8	0	0	0	767.82	0	0	738.86	0	0	0	0	0	0	710	0	0	0	0	729.68	0	0	0	724.13	0	0	0	0	0	0	0	0	0	813.57	0	0	791.75	0	0	757.72
6.4704e+12	0	0	0	0	0	0	0	757.29	0	788.96	0	0	0	741	0	0	738.32	0	0	0	0	0	0	709.21	0	0	0	0	728.57	0	0	0	725.26	0	0	0	0	0	0	0	0	0	798.71	0	0	776.07	0	0	736.48
6.5159e+12	0	0	0	0	0	0	0	752.75	0	785.78	0	0	0	730.4	0	0	737.76	0	0	0	0	0	0	708.43	0	0	0	0	727.88	0	0	0	723.56	0	0	0	0	0	0	0	0	0	787.77	0	0	765.9	0	0	726.73
6.5615e+12	0	0	0	0	0	0	0	755.03	706.87	785.51	0	0	0	777.84	0	0	741.65	0	0	0	0	0	0	713.11	0	0	0	0	731.67	0	0	0	725.53	0	0	0	0	0	0	0	0	0	815.68	0	0	794.4	0	0	764.71
6.6071e+12	0	0	0	0	0	0	0	759.27	0	791.03	0	0	0	743.94	0	0	741.11	0	0	0	0	0	0	712.34	0	0	0	0	730.45	0	0	0	726.91	0	0	0	0	0	0	0	0	0	802.17	0	0	779.15	0	0	739.22
6.6526e+12	0	0	0	0	0	0	0	754.81	0	788.24	0	0	0	732.51	0	0	740.55	0	0	0	0	0	0	711.56	0	0	0	0	729.83	0	0	0	725.46	0	0	0	0	0	0	0	0	0	790.69	0	0	768.35	0	0	728.79
6.6982e+12	0	0	0	0	0	0	0	754.53	711.61	786.39	0	0	0	793.32	0	0	744.33	0	0	0	0	0	0	716.06	0	0	0	0	733.6	0	0	0	727.05	0	0	0	0	0	0	0	0	0	815.62	0	0	794.79	0	0	773.73
6.7438e+12	0	0	0	0	0	0	0	761.15	0	792.9	0	0	0	747.07	0	0	743.8	0	0	0	0	0	0	715.31	0	0	0	0	732.26	0	0	0	728.45	0	0	0	0	0	0	0	0	0	805.64	0	0	782.33	0	0	742.06
6.7893e+12	0	0	0	0	0	0	0	756.84	0	790.62	0	0	0	734.64	0	0	743.24	0	0	0	0	0	0	714.55	0	0	0	0	731.69	0	0	0	727.27	0	0	0	0	0	0	0	0	0	793.61	0	0	770.83	0	0	730.84
6.8349e+12	0	0	0	0	0	0	0	754.36	715.98	787.76	0	0	0	822.11	0	0	746.91	0	0	0	0	0	0	718.89	0	0	0	0	735.47	0	0	0	728.7	0	0	0	0	0	0	0	0	0	811.46	0	0	790.3	0	0	784.21
6.8805e+12	0	0	0	0	0	0	0	762.89	0	794.57	0	0	0	750.43	0	0	746.38	0	0	0	0	0	0	718.14	0	0	0	0	734.01	0	0	0	729.87	0	0	0	0	0	0	0	0	0	809.12	0	0	785.59	0	0	745.11
6.926e+12	0	0	0	0	0	0	0	758.85	0	792.92	0	0	0	736.82	0	0	745.82	0	0	0	0	0	0	717.39	0	0	0	0	733.48	0	0	0	729	0	0	0	0	0	0	0	0	0	796.55	0	0	773.34	0	0	732.93
6.9716e+12	0	0	0	0	0	0	0	755.22	707.51	789.81	0	0	0	878.26	0	0	749.39	0	0	0	0	0	0	721.58	0	0	0	0	737.29	0	0	0	730.42	0	0	0	0	0	0	0	0	0	800.38	0	0	777.63	0	0	781.66
7.0172e+12	0	0	0	0	0	0	0	764.45	0	796.01	0	0	0	754.12	0	0	748.87	0	0	0	0	0	0	720.84	0	0	0	0	735.7	0	0	0	731.14	0	0	0	0	0	0	0	0	0	812.6	0	0	788.94	0	0	748.41
7.0627e+12	0	0	0	0	0	0	0	760.82	0	795.14	0	0	0	739.06	0	0	748.3	0	0	0	0	0	0	720.1	0	0	0	0	735.19	0	0	0	730.69	0	0	0	0	0	0	0	0	0	799.51	0	0	775.89	0	0	735.11
7.1083e+12	0	0	0	0	0	0	0	757.03	0	792.21	0	0	0	982.38	0	0	751.79	0	0	0	0	0	0	724.16	0	0	0	0	739.04	0	0	0	732.18	0	0	0	0	0	0	0	0	0	787.16	0	0	764.68	0	0	729.6
7.1539e+12	0	0	0	0	0	0	0	765.77	692.26	797.2	0	0	0	758.26	0	0	751.26	0	0	0	0	0	0	723.43	0	0	0	0	737.36	0	0	0	732.29	0	0	0	0	0	0	0	0	0	816.02	0	0	792.38	0	0	752.04
7.1994e+12	0	0	0	0	0	0	0	762.77	0	797.27	0	0	0	741.38	0	0	750.7	0	0	0	0	0	0	722.69	0	0	0	0	736.83	0	0	0	732.32	0	0	0	0	0	0	0	0	0	802.49	0	0	778.48	0	0	737.34
7.245e+12	0	0	0	0	0	0	0	757.64	0	793.24	0	0	0	732.44	0	0	750.13	0	0	0	0	0	0	721.95	0	0	0	0	736	0	0	0	729.8	0	0	0	0	0	0	0	0	0	792.85	0	0	769.42	0	0	728.93
7.2905e+12	0	0	0	0	0	0	0	766.76	697.39	798.13	0	0	0	762.98	0	0	753.57	0	0	0	0	0	0	725.9	0	0	0	0	738.98	0	0	0	733.33	0	0	0	0	0	0	0	0	0	819.34	0	0	795.86	0	0	756.08
7.3361e+12	0	0	0	0	0	0	0	764.68	0	799.3	0	0	0	743.79	0	0	753.02	0	0	0	0	0	0	725.18	0	0	0	0	738.42	0	0	0	733.88	0	0	0	0	0	0	0	0	0	805.48	0	0	781.13	0	0	739.63
7.3817e+12	0	0	0	0	0	0	0	759.5	0	795.48	0	0	0	734.31	0	0	752.44	0	0	0	0	0	0	724.44	0	0	0	0	737.67	0	0	0	731.47	0	0	0	0	0	0	0	0	0	795.46	0	0	771.59	0	0	730.77
7.4272e+12	0	0	0	0	0	0	0	767.32	702.09	798.8	0	0	0	768.58	0	0	755.81	0	0	0	0	0	0	728.28	0	0	0	0	740.58	0	0	0	734.24	0	0	0	0	0	0	0	0	0	822.41	0	0	799.29	0	0	760.67
7.4728e+12	0	0	0	0	0	0	0	766.56	0	801.2	0	0	0	746.28	0	0	755.25	0	0	0	0	0	0	727.56	0	0	0	0	739.94	0	0	0	735.38	0	0	0	0	0	0	0	0	0	808.48	0	0	783.83	0	0	741.95
7.5184e+12	0	0	0	0	0	0	0	761.34	0	797.66	0	0	0	736.17	0	0	754.67	0	0	0	0	0	0	726.83	0	0	0	0	739.29	0	0	0	733.1	0	0	0	0	0	0	0	0	0	798.06	0	0	773.78	0	0	732.56
7.5639e+12	0	0	0	0	0	0	0	767.32	706.54	799.26	0	0	0	775.46	0	0	757.96	0	0	0	0	0	0	730.56	0	0	0	0	742.16	0	0	0	735.06	0	0	0	0	0	0	0	0	0	825.02	0	0	802.44	0	0	766.02
7.6095e+12	0	0	0	0	0	0	0	768.37	0	802.97	0	0	0	748.87	0	0	757.41	0	0	0	0	0	0	729.84	0	0	0	0	741.4	0	0	0	736.77	0	0	0	0	0	0	0	0	0	811.47	0	0	786.6	0	0	744.37
7.6551e+12	0	0	0	0	0	0	0	763.17	0	799.77	0	0	0	738.05	0	0	756.83	0	0	0	0	0	0	729.12	0	0	0	0	740.84	0	0	0	734.66	0	0	0	0	0	0	0	0	0	800.65	0	0	775.99	0	0	734.38
7.7006e+12	0	0	0	0	0	0	0	766.69	711.1	799.6	0	0	0	784.62	0	0	760.05	0	0	0	0	0	0	732.75	0	0	0	0	743.72	0	0	0	735.88	0	0	0	0	0	0	0	0	0	826.77	0	0	804.86	0	0	772.65
7.7462e+12	0	0	0	0	0	0	0	770.12	0	804.59	0	0	0	751.64	0	0	759.5	0	0	0	0	0	0	732.04	0	0	0	0	742.8	0	0	0	738.07	0	0	0	0	0	0	0	0	0	814.45	0	0	789.43	0	0	746.91
7.7918e+12	0	0	0	0	0	0	0	764.98	0	801.82	0	0	0	739.98	0	0	758.92	0	0	0	0	0	0	731.32	0	0	0	0	742.34	0	0	0	736.19	0	0	0	0	0	0	0	0	0	803.24	0	0	778.23	0	0	736.24
7.8373e+12	0	0	0	0	0	0	0	765.58	716.31	800.04	0	0	0	798.31	0	0	762.07	0	0	0	0	0	0	734.86	0	0	0	0	745.26	0	0	0	736.82	0	0	0	0	0	0	0	0	0	826.88	0	0	805.54	0	0	781.27
7.8829e+12	0	0	0	0	0	0	0	771.77	0	806.02	0	0	0	754.64	0	0	761.52	0	0	0	0	0	0	734.15	0	0	0	0	744.14	0	0	0	739.29	0	0	0	0	0	0	0	0	0	817.39	0	0	792.32	0	0	749.69
7.9285e+12	0	0	0	0	0	0	0	766.78	0	803.78	0	0	0	741.99	0	0	760.94	0	0	0	0	0	0	733.44	0	0	0	0	743.77	0	0	0	737.7	0	0	0	0	0	0	0	0	0	805.8	0	0	780.49	0	0	738.18
7.974e+12	0	0	0	0	0	0	0	764.5	721.47	800.85	0	0	0	821.54	0	0	764.02	0	0	0	0	0	0	736.89	0	0	0	0	746.77	0	0	0	738	0	0	0	0	0	0	0	0	0	824.04	0	0	802.64	0	0	791.64
8.0196e+12	0	0	0	0	0	0	0	773.3	689.74	807.27	0	0	0	757.88	0	0	763.48	0	0	0	0	0	0	736.19	0	0	0	0	745.45	0	0	0	740.41	0	0	0	0	0	0	0	0	0	820.32	0	0	795.29	0	0	752.64
8.0652e+12	0	0	0	0	0	0	0	768.56	0	805.66	0	0	0	744.05	0	0	762.89	0	0	0	0	0	0	735.48	0	0	0	0	745.16	0	0	0	739.18	0	0	0	0	0	0	0	0	0	808.37	0	0	782.79	0	0	740.18
8.1107e+12	0	0	0	0	0	0	0	764.35	723.14	802.32	0	0	0	864.11	690.63	0	765.91	0	0	0	0	0	0	738.85	0	0	0	0	748.25	0	0	0	739.42	0	0	0	0	0	0	0	0	0	816	0	0	793.03	0	0	796.54
8.1563e+12	0	0	0	0	0	0	0	774.66	694.61	808.34	0	0	0	761.43	0	0	765.37	0	0	0	0	0	0	738.15	0	0	0	0	746.73	0	0	0	741.41	0	0	0	0	0	0	0	0	0	823.24	0	0	798.34	0	0	755.85
8.2019e+12	0	0	0	0	0	0	0	770.32	0	807.47	0	0	0	746.17	0	0	764.78	0	0	0	0	0	0	737.44	0	0	0	0	746.49	0	0	0	740.62	0	0	0	0	0	0	0	0	0	810.95	0	0	785.12	0	0	742.24
8.2474e+12	0	0	0	0	0	0	0	765.61	695.91	804.31	0	0	0	939.25	692.73	0	767.74	0	0	0	0	0	0	740.74	0	0	0	0	749.69	0	0	0	740.97	0	0	0	0	0	0	0	0	0	801.99	0	0	776.75	0	0	762.65
8.293e+12	0	0	0	0	0	0	0	775.79	698.71	809.2	0	0	0	765.4	691.65	0	767.2	0	0	0	0	0	0	740.04	0	0	0	0	747.99	0	0	0	742.3	0	0	0	0	0	0	0	0	0	826.1	0	0	801.44	0	0	759.37
8.3386e+12	0	0	0	0	0	0	0	772.07	0	809.19	0	0	0	748.38	690.61	0	766.61	0	0	0	0	0	0	739.34	0	0	0	0	747.78	0	0	0	742.04	0	0	0	0	0	0	0	0	0	813.54	0	0	787.5	0	0	744.36
8.3841e+12	0	0	0	0	0	0	0	766.49	0	805.27	0	0	0	739.29	0	0	766.03	0	0	0	0	0	0	738.63	0	0	0	0	746.89	0	0	0	739.13	0	0	0	0	0	0	0	0	0	804.07	0	0	778.15	0	0	735.79
8.4297e+12	0	0	0	0	0	0	0	776.62	702.44	809.85	0	0	0	769.93	693.77	0	768.97	0	0	0	0	0	0	741.86	0	0	0	0	749.25	0	0	0	743.03	0	0	0	0	0	0	0	0	0	828.86	0	0	804.57	0	0	763.29
8.4753e+12	0	0	0	0	0	0	0	773.8	0	810.83	0	0	0	750.67	692.67	0	768.39	0	0	0	0	0	0	741.17	0	0	0	0	749.02	0	0	0	743.41	0	0	0	0	0	0	0	0	0	816.14	0	0	789.94	0	0	746.55
8.5208e+12	0	0	0	0	0	0	0	768.16	0	807.15	0	0	0	741.03	691.62	0	767.8	0	0	0	0	0	0	740.46	0	0	0	0	748.25	0	0	0	740.59	0	0	0	0	0	0	0	0	0	806.37	0	0	780.14	0	0	737.5
8.5664e+12	0	0	0	0	0	0	0	777.04	706.4	810.29	0	0	0	775.25	696.01	0	770.69	0	0	0	0	0	0	743.62	0	0	0	0	750.51	0	0	0	743.61	0	0	0	0	0	0	0	0	0	831.41	0	0	807.62	0	0	767.72
8.612e+12	0	0	0	0	0	0	0	775.49	0	812.35	0	0	0	753.05	694.81	0	770.11	0	0	0	0	0	0	742.93	0	0	0	0	750.22	0	0	0	744.71	0	0	0	0	0	0	0	0	0	818.73	0	0	792.42	0	0	748.77
8.6575e+12	0	0	0	0	0	0	0	769.82	0	808.98	0	0	0	742.77	693.69	0	769.51	0	0	0	0	0	0	742.23	0	0	0	0	749.56	0	0	0	742.01	0	0	0	0	0	0	0	0	0	808.67	0	0	782.15	0	0	739.18
8.7031e+12	0	0	0	0	0	0	0	776.92	710.18	810.55	0	0	0	781.72	697.97	0	772.36	0	0	0	0	0	0	745.33	0	0	0	0	751.79	0	0	0	744.05	0	0	0	0	0	0	0	0	0	833.6	0	0	810.44	0	0	772.89
8.7487e+12	0	0	0	0	0	0	0	777.13	0	813.76	0	0	0	755.54	696.93	0	771.78	0	0	0	0	0	0	744.64	0	0	0	0	751.36	0	0	0	745.92	0	0	0	0	0	0	0	0	0	821.31	0	0	794.96	0	0	751.07
8.7942e+12	0	0	0	0	0	0	0	771.48	0	810.75	0	0	0	744.54	695.85	0	771.18	0	0	0	0	0	0	743.94	0	0	0	0	750.83	0	0	0	743.38	0	0	0	0	0	0	0	0	0	810.96	0	0	784.19	0	0	740.87
8.8398e+12	0	0	0	0	0	0	0	776.18	714.36	810.7	0	0	0	790.12	699.91	0	773.98	0	0	0	0	0	0	746.98	0	0	0	0	753.07	0	0	0	744.43	0	0	0	0	0	0	0	0	0	835.13	0	0	812.66	0	0	779.17
8.8854e+12	0	0	0	0	0	0	0	778.7	0	815.04	0	0	0	758.16	698.84	0	773.41	0	0	0	0	0	0	746.29	0	0	0	0	752.46	0	0	0	747.04	0	0	0	0	0	0	0	0	0	823.88	0	0	797.57	0	0	753.48
8.9309e+12	0	0	0	0	0	0	0	773.12	0	812.46	0	0	0	746.33	697.8	0	772.8	0	0	0	0	0	0	745.59	0	0	0	0	752.05	0	0	0	744.72	0	0	0	0	0	0	0	0	0	813.25	0	0	786.26	0	0	742.58
8.9765e+12	0	0	0	0	0	0	0	774.82	719.11	810.91	0	0	0	802	701.81	0	775.55	0	0	0	0	0	0	748.58	0	0	0	0	754.35	0	0	0	744.89	0	0	0	0	0	0	0	0	0	835.46	0	0	813.57	0	0	787.06
9.0221e+12	0	0	0	0	0	0	0	780.18	691.04	816.18	0	0	0	760.97	700.75	0	774.99	0	0	0	0	0	0	747.89	0	0	0	0	753.51	0	0	0	748.05	0	0	0	0	0	0	0	0	0	826.44	0	0	800.23	0	0	756.04
9.0676e+12	0	0	0	0	0	0	0	774.75	0	814.1	0	0	0	748.17	699.67	0	774.38	0	0	0	0	0	0	747.2	0	0	0	0	753.22	0	0	0	746.01	0	0	0	0	0	0	0	0	0	815.53	0	0	788.35	0	0	744.34
9.1132e+12	0	0	0	0	0	0	0	773.22	723.71	811.41	0	0	0	820.98	703.58	0	777.08	0	0	0	0	0	0	750.13	0	0	0	0	755.62	0	0	691.2	745.6	0	0	0	0	0	0	0	0	0	833.57	0	0	811.8	0	0	796.72
9.1588e+12	0	0	0	0	0	0	0	781.55	694.79	817.18	0	0	0	764.02	702.56	0	776.52	0	0	0	0	0	0	749.45	0	0	0	0	754.51	0	0	690.66	748.96	0	0	0	0	0	0	0	0	0	828.98	0	0	802.96	0	0	758.82
9.2043e+12	0	0	0	0	0	0	0	776.37	0	815.68	0	0	0	750.08	701.52	0	775.91	0	0	0	0	0	0	748.75	0	0	0	0	754.34	0	0	690.14	747.28	0	0	0	0	0	0	0	0	0	817.8	0	0	790.48	0	0	746.16
9.2499e+12	0	0	0	0	0	0	0	772.19	726.66	812.45	0	0	0	854.05	705.3	0	778.57	0	0	0	0	0	0	751.64	0	0	0	0	756.87	0	0	694.76	746.66	0	0	690.85	0	0	0	0	0	0	827.76	0	0	804.89	0	0	804.48
9.2954e+12	0	0	0	0	0	0	0	782.75	699.46	818.01	0	0	0	767.37	704.27	0	778.02	0	0	0	0	0	0	750.95	0	0	0	0	755.5	0	0	694.23	749.75	0	0	690.41	0	0	0	0	0	0	831.49	0	0	805.73	0	0	761.83
9.341e+12	0	0	0	0	0	0	0	777.97	0	817.18	0	0	0	752.05	703.26	0	777.41	0	0	0	0	0	0	750.26	0	0	0	0	755.42	0	0	693.71	748.53	0	0	0	0	0	0	0	0	0	820.08	0	0	792.65	0	0	748.05
9.3866e+12	0	0	0	0	0	0	0	772.68	715.07	814.07	0	0	0	911.63	706.96	0	780.02	0	0	0	0	0	0	753.1	0	0	0	0	758.1	0	0	698.19	747.97	0	0	694.46	0	0	0	0	0	0	816.19	0	0	790.23	0	0	790
9.4321e+12	0	0	0	0	0	0	0	783.75	703.37	818.66	0	0	0	771.12	705.94	0	779.47	0	0	0	0	0	0	752.41	0	0	0	0	756.47	0	0	697.67	750.4	0	0	693.97	0	0	0	0	0	0	833.94	0	0	808.54	0	0	765.15
9.4777e+12	0	0	0	0	0	0	0	779.55	0	818.61	0	0	0	754.11	704.93	0	778.86	0	0	0	0	0	0	751.73	0	0	0	0	756.45	0	0	697.14	749.75	0	0	693.5	0	0	0	0	0	0	822.35	0	0	794.85	0	0	750.01
9.5233e+12	0	0	0	0	0	0	0	773.67	0	814.91	0	0	0	744.89	703.92	0	778.27	0	0	0	0	0	0	751.03	0	0	0	0	755.46	0	0	696.62	746.47	0	0	693.04	0	0	0	0	0	0	813.21	0	0	785.36	0	0	741.31
9.5688e+12	0	0	0	0	0	0	0	784.46	706.93	819.14	0	0	0	775.39	707.55	0	780.88	0	0	0	0	0	0	753.83	0	0	0	0	757.44	0	0	700.92	750.89	0	0	697.57	0	0	0	0	0	0	836.3	0	0	811.36	0	0	768.86
9.6144e+12	0	0	0	0	0	0	0	781.11	0	819.95	0	0	0	756.26	706.55	0	780.27	0	0	0	0	0	0	753.15	0	0	0	0	757.44	0	0	700.41	750.93	0	0	697.13	0	0	0	0	0	0	824.62	0	0	797.1	0	0	752.05
9.66e+12	0	0	0	0	0	0	0	775.19	0	816.51	0	0	0	746.49	705.55	0	779.67	0	0	0	0	0	0	752.45	0	0	0	0	756.58	0	0	699.89	747.74	0	0	696.69	0	0	0	0	0	0	815.26	0	0	787.21	0	0	742.88
9.7055e+12	0	0	0	0	0	0	0	784.79	710.55	819.45	0	0	0	780.4	709.09	0	782.25	0	0	0	0	0	0	755.21	0	0	0	0	758.43	0	0	704.03	751.22	0	0	701.01	0	0	0	0	0	0	838.49	0	0	814.11	0	0	773.1
9.7511e+12	0	0	0	0	0	0	0	782.65	0	821.2	0	0	0	758.52	708.11	0	781.65	0	0	0	0	0	0	754.53	0	0	0	0	758.39	0	0	703.52	752.07	0	0	700.57	0	0	0	0	0	0	826.88	0	0	799.39	0	0	754.18
9.7967e+12	0	0	0	0	0	0	0	776.7	0	818.06	0	0	0	748.13	707.13	0	781.04	0	0	0	0	0	0	753.83	0	0	0	0	757.67	0	0	703	749	0	0	700.13	0	0	0	0	0	0	817.31	0	0	789.07	0	0	744.47
9.8422e+12	0	0	0	0	0	0	0	784.63	713.48	819.6	0	0	0	786.46	710.59	0	783.59	0	0	0	0	0	0	756.55	0	0	0	0	759.45	0	0	706.99	751.39	0	0	704.27	0	0	0	0	0	0	840.41	0	0	816.66	0	0	778.05
9.8878e+12	0	0	0	0	0	0	0	784.14	0	822.36	0	0	0	760.9	709.62	0	782.99	0	0	0	0	0	0	755.87	0	0	0	0	759.3	0	0	706.48	753.15	0	0	703.81	0	0	0	0	0	0	829.15	0	0	801.74	0	0	756.42
9.9334e+12	0	0	0	0	0	0	0	778.21	0	819.57	0	0	0	749.82	708.64	0	782.38	0	0	0	0	0	0	755.17	0	0	0	0	758.73	0	0	705.98	750.24	0	0	703.34	0	0	0	0	0	0	819.35	0	0	790.97	0	0	746.11
9.9789e+12	0	0	0	0	0	0	0	783.87	717.47	819.67	0	0	0	794.17	712.04	0	784.89	0	0	0	0	0	0	757.85	0	0	0	0	760.51	0	0	709.82	751.47	0	0	707.34	0	0	0	0	0	0	841.81	0	0	818.73	0	0	784.02
1.0025e+13	0	0	0	0	0	0	0	785.57	692.54	823.41	0	0	0	763.43	711.07	0	784.3	0	0	0	0	0	0	757.17	0	0	0	0	760.18	0	0	709.32	754.16	0	0	706.89	0	0	0	0	0	0	831.4	0	0	804.14	0	0	758.76
1.007e+13	0	0	0	0	0	0	0	779.72	0	821.02	0	0	0	751.53	710.11	0	783.68	0	0	0	0	0	0	756.48	0	0	0	0	759.76	0	0	708.82	751.46	0	0	706.44	0	0	0	0	0	0	821.38	0	0	792.89	0	0	747.74
1.0116e+13	690.09	0	0	0	0	0	0	782.48	720.71	819.75	0	0	0	804.67	713.44	0	786.16	0	0	0	0	0	0	759.11	0	0	0	0	761.59	0	0	712.53	751.57	0	0	710.31	0	0	0	0	0	0	842.28	0	0	819.8	0	0	791.35
1.0161e+13	0	0	0	0	0	0	0	786.92	695.87	824.34	0	0	0	766.12	712.49	0	785.58	0	0	0	0	0	0	758.44	0	0	0	0	761.01	0	0	712.03	755.07	0	0	709.87	0	0	0	0	0	0	833.64	0	0	806.59	0	0	761.21
1.0207e+13	0	0	0	0	0	0	0	781.23	0	822.41	0	0	0	753.27	711.53	0	784.96	0	0	0	0	0	0	757.75	0	0	0	0	760.74	0	0	711.54	752.64	0	0	709.43	0	0	0	0	0	0	823.41	0	0	794.84	0	0	749.39
1.0252e+13	692.38	0	0	0	0	0	0	780.66	725.62	820.05	0	0	0	820.51	714.8	0	787.4	0	0	0	0	0	0	760.35	0	0	0	0	762.69	0	0	715.12	751.88	0	0	713.16	0	0	0	0	0	0	841.06	0	0	818.83	0	0	800.31
1.0298e+13	691.62	0	0	0	0	0	0	788.16	699.64	825.14	0	0	0	769.03	713.85	0	786.82	0	0	0	0	0	0	759.67	0	0	0	0	761.81	0	0	714.63	755.86	0	0	712.72	0	0	0	0	0	0	835.86	0	0	809.09	0	0	763.85
1.0343e+13	690.89	0	0	0	0	0	0	782.72	0	823.74	0	0	0	755.06	712.91	0	786.2	0	0	0	0	0	0	758.98	0	0	0	0	761.69	0	0	714.14	753.78	0	0	712.28	0	0	0	0	0	0	825.43	0	0	796.82	0	0	751.1
1.0389e+13	694.79	0	0	0	0	0	0	779.04	727.51	820.77	0	0	0	846.82	716.11	0	788.61	0	0	0	0	0	0	761.55	0	0	0	0	763.79	0	0	717.61	752.58	0	0	715.88	0	0	0	0	0	0	836.85	0	0	813.94	690	0	808.95
1.0435e+13	693.95	0	0	0	0	0	0	789.26	703.07	825.8	0	0	0	772.22	715.17	0	788.04	0	0	0	0	0	0	760.87	0	0	0	0	762.59	0	0	717.12	756.53	0	0	715.44	0	0	0	0	0	0	838.05	0	0	811.63	0	0	766.72
1.048e+13	693.12	0	0	0	0	0	0	784.19	0	825.01	0	0	0	756.93	714.24	0	787.41	0	0	0	0	0	0	760.19	0	0	0	0	762.59	0	0	716.63	754.9	0	0	715	0	0	0	0	0	0	827.44	0	0	798.84	0	0	752.87
1.0526e+13	696.9	0	0	0	0	0	0	778.7	720.55	822.04	0	0	0	892.17	717.39	0	789.78	0	0	0	0	0	0	762.72	0	0	0	0	764.86	0	0	720	753.66	0	0	718.49	0	0	0	0	0	0	827.85	0	0	802.29	691.73	0	806.05
1.0571e+13	696.15	0	0	0	0	0	0	790.15	706.15	826.32	0	0	0	775.78	716.45	0	789.22	0	0	0	0	0	0	762.04	0	0	0	0	763.35	0	0	719.51	757.05	0	0	718.05	0	0	0	0	0	0	840.2	0	0	814.2	690.8	0	769.87
1.0617e+13	695.43	0	0	0	0	0	0	785.65	0	826.21	0	0	0	758.87	715.53	0	788.6	0	0	0	0	0	0	761.36	0	0	0	0	763.45	0	0	719.02	755.99	0	0	717.62	0	0	0	0	0	0	829.45	0	0	800.89	0	0	754.7
1.0662e+13	699.09	0	0	0	0	0	0	779.93	0	823.58	0	0	0	983.56	718.62	0	790.93	0	0	0	0	0	0	763.86	0	0	0	0	765.9	0	0	722.29	754.89	0	0	721	0	691.38	0	0	0	0	817.32	0	0	788.35	693.4	0	749.76
1.0708e+13	698.32	0	0	0	0	0	0	790.78	709.02	826.68	0	0	0	779.82	717.69	0	790.37	0	0	0	0	0	0	763.18	0	0	0	0	764.11	0	0	721.81	757.39	0	0	720.57	0	690.68	0	0	0	0	842.26	0	0	816.76	692.49	0	773.39
1.0754e+13	697.52	0	0	0	0	0	0	787.09	0	827.33	0	0	0	760.9	716.77	0	789.76	0	0	0	0	0	0	762.5	0	0	0	0	764.26	0	0	721.32	757.03	0	0	720.13	0	690	0	0	0	0	831.45	0	0	802.97	691.59	0	756.6
1.0799e+13	696.76	0	0	0	0	0	0	780.98	0	824.12	0	0	0	751.05	715.85	0	789.14	0	0	0	0	0	0	761.81	0	0	0	0	763.31	0	0	720.84	753.54	0	0	719.69	0	0	0	0	0	0	822.55	0	0	793.1	690.66	0	747.34
1.0845e+13	700.31	0	0	0	0	0	0	791.06	712.24	826.89	0	0	0	784.5	718.89	0	791.5	0	0	0	0	0	0	764.3	0	0	0	0	764.89	0	0	724.02	757.55	0	0	722.98	0	693.16	0	0	0	0	844.19	0	0	819.26	694.14	0	777.37
1.089e+13	699.6	0	0	0	0	0	0	788.49	690.69	828.37	0	0	0	763.02	717.98	0	790.88	0	0	0	0	0	0	763.62	0	0	0	0	765.04	0	0	723.53	758.03	0	0	722.55	0	692.47	0	0	0	0	833.45	0	0	805.1	693.21	0	758.59
1.0936e+13	698.9	0	0	0	0	0	0	782.37	0	825.45	0	0	0	752.57	717.06	0	790.27	0	0	0	0	0	0	762.92	0	0	0	0	764.24	0	0	723.05	754.64	0	0	722.11	0	691.79	0	0	0	0	824.37	0	0	794.84	692.31	0	748.8
1.0981e+13	702.29	0	0	0	0	0	0	790.9	715.71	826.98	0	690.75	0	790.12	720.05	0	792.59	0	0	0	0	0	0	765.38	0	0	0	0	765.71	0	0	726.14	757.51	0	0	725.3	0	695.61	0	0	0	0	845.9	0	0	821.59	695.75	0	782.02
1.1027e+13	701.53	0	0	0	0	0	0	789.85	694.3	829.33	0	0	0	765.28	719.14	0	791.99	0	0	0	0	0	0	764.7	0	0	0	0	765.77	0	0	725.66	758.98	0	0	724.86	0	694.94	0	0	0	0	835.44	0	0	807.27	694.83	0	760.69
1.1073e+13	700.8	0	0	0	0	0	0	783.76	0	826.73	0	0	0	754.14	718.24	0	791.36	0	0	0	0	0	0	764.01	0	0	0	0	765.13	0	0	725.18	755.74	0	0	724.43	0	694.24	0	0	0	0	826.18	0	0	796.6	693.92	0	750.31
1.1118e+13	704.14	0	0	0	0	0	0	790.18	719.19	826.97	0	691.99	0	797.16	721.18	0	793.67	0	0	0	0	0	0	766.44	0	0	0	0	766.57	0	0	728.19	757.34	0	0	727.53	0	697.93	0	0	0	0	847.2	0	0	823.55	697.3	0	787.6
1.1164e+13	703.43	0	0	0	0	0	0	791.15	697.13	830.2	0	690.92	0	767.69	720.28	0	793.07	0	0	0	0	0	0	765.76	0	0	0	0	766.46	0	0	727.71	759.87	0	0	727.1	0	697.24	0	0	0	0	837.43	0	0	809.48	696.41	0	762.94
1.1209e+13	702.73	0	0	0	0	0	0	785.15	0	827.96	0	0	0	755.77	719.38	0	792.44	0	0	0	0	0	0	765.07	0	0	0	0	766	0	0	727.23	756.84	0	0	726.66	0	696.56	0	0	0	0	827.99	0	0	798.39	695.49	0	751.88
1.1255e+13	705.95	0	0	0	0	0	0	788.85	723.03	826.97	0	693.24	0	806.51	722.27	0	794.71	0	0	0	0	0	0	767.47	0	0	0	0	767.48	0	0	730.16	757.15	0	0	729.69	0	700.12	0	0	0	0	847.77	0	0	824.72	698.77	0	794.44
1.13e+13	705.23	0	0	0	0	0	0	792.39	700.16	830.96	0	692.14	0	770.28	721.38	0	794.12	0	0	0	0	0	0	766.8	0	0	0	0	767.13	0	0	729.68	760.69	0	0	729.25	0	699.46	0	0	0	0	839.41	0	0	811.74	697.9	0	765.34
1.1346e+13	704.51	0	0	0	0	0	0	786.54	0	829.15	0	691.09	0	757.45	720.48	0	793.49	0	0	0	0	0	0	766.1	0	0	0	0	766.83	0	0	729.2	757.93	0	0	728.82	0	698.81	0	0	0	0	829.79	0	0	800.21	697.01	0	753.49
1.1391e+13	707.66	0	0	0	0	0	0	786.99	728.05	827.11	0	694.5	0	819.99	723.34	0	795.73	0	0	0	0	0	0	768.48	0	690.51	0	0	768.43	0	0	732.06	757.12	0	0	731.76	0	702.25	0	0	0	0	847.04	0	0	824.33	700.22	0	802.76
1.1437e+13	706.97	0	0	0	0	0	0	793.52	703.62	831.62	0	693.38	0	773.08	722.45	0	795.15	0	0	0	0	0	0	767.8	0	0	0	0	767.76	0	0	731.58	761.42	0	0	731.33	0	701.6	0	0	0	0	841.38	0	0	814.04	699.33	0	767.9
1.1483e+13	706.28	0	0	0	0	0	0	787.92	0	830.29	0	692.29	0	759.17	721.56	0	794.51	0	0	0	0	0	0	767.11	0	0	0	0	767.64	0	0	731.11	759	0	0	730.89	0	700.94	0	0	0	0	831.59	0	0	802.05	698.46	0	755.13
1.1528e+13	709.33	0	0	0	0	0	0	785.04	733.81	827.6	0	695.65	0	841.42	724.38	0	796.73	0	0	0	0	0	0	769.46	0	693.49	0	0	769.4	0	0	733.9	757.48	0	0	733.76	0	704.27	0	0	0	0	843.99	0	0	820.93	701.6	0	811.54
1.1574e+13	708.63	0	0	0	0	0	0	794.52	706.55	832.15	0	694.61	0	776.15	723.49	0	796.15	0	0	0	0	0	0	768.79	0	692.95	0	0	768.38	0	0	733.42	762.02	0	0	733.33	0	703.62	0	0	0	0	843.32	0	0	816.37	700.73	0	770.66
1.1619e+13	707.94	0	0	0	0	0	0	789.29	0	831.37	0	693.51	0	760.96	722.61	0	795.52	0	0	0	0	0	0	768.1	0	692.39	0	0	768.41	0	0	732.95	760.04	0	0	732.89	0	702.98	0	0	0	0	833.39	0	0	803.93	699.87	0	756.83
1.1665e+13	710.93	0	0	0	0	0	0	783.97	735	828.57	0	696.8	0	877.64	725.39	0	797.71	0	0	0	0	0	0	770.42	0	696.36	0	0	770.35	0	0	735.67	758.31	0	0	735.7	0	706.21	0	0	0	0	837.08	0	0	812.08	702.93	0	814.42
1.171e+13	710.25	0	0	0	0	0	0	795.34	709.35	832.57	0	695.74	0	779.55	724.51	0	797.13	0	0	0	0	0	0	769.75	0	695.81	0	0	768.99	0	0	735.2	762.48	0	0	735.26	0	705.58	0	0	0	0	845.23	0	0	818.73	702.08	0	773.71
1.1756e+13	709.56	0	0	0	0	0	0	790.65	0	832.39	0	694.71	0	762.83	723.63	0	796.5	0	0	0	0	0	0	769.06	0	695.27	0	0	769.14	0	0	734.72	761.05	0	0	734.83	0	704.95	0	0	0	0	835.19	0	0	805.84	701.22	0	758.61
1.1802e+13	712.47	0	0	0	0	0	0	784.66	711.17	829.88	0	697.98	0	943	726.38	0	798.66	0	0	0	0	0	0	771.36	0	699.07	0	0	771.29	0	0	737.39	759.44	0	0	737.56	0	708.08	0	0	0	0	826.12	0	0	796.88	704.23	0	783.17
1.1847e+13	711.79	0	0	0	0	0	0	795.92	712.4	832.85	0	696.87	0	783.4	725.5	0	798.09	0	0	0	0	0	0	770.69	0	698.54	0	0	769.6	0	0	736.91	762.78	0	0	737.13	0	707.45	0	0	0	0	847.08	0	0	821.08	703.38	0	777.1
1.1893e+13	711.12	0	0	0	0	0	0	791.98	692.92	833.34	0	695.82	0	764.79	724.63	0	797.46	0	0	0	0	0	0	770	0	698.01	0	0	769.83	0	0	736.44	762.04	0	0	736.69	0	706.82	0	0	0	0	836.98	0	0	807.79	702.53	0	760.46
1.1938e+13	710.44	0	0	0	0	0	0	785.77	0	830.33	0	694.8	0	754.91	723.76	0	796.84	0	0	0	0	0	0	769.31	0	697.47	0	0	768.79	0	0	735.96	758.3	0	0	736.26	0	706.19	0	0	0	0	828.51	0	0	798.01	701.7	0	751.15
1.1984e+13	713.29	0	0	0	0	0	0	796.19	715.27	833	0	698.03	0	787.84	726.47	0	799.02	0	0	0	0	0	0	771.61	0	701.15	0	0	770.23	0	0	738.57	762.88	0	0	738.93	0	709.25	0	0	0	0	848.82	0	0	823.39	704.64	0	780.93
1.2029e+13	712.62	0	0	0	0	0	0	793.29	695.65	834.23	0	696.94	0	766.84	725.6	0	798.4	0	0	0	0	0	0	770.92	0	700.62	0	0	770.49	0	0	738.1	762.98	0	0	738.5	0	708.64	0	0	0	0	838.77	0	0	809.77	703.81	0	762.39
1.2075e+13	711.95	0	0	0	0	0	0	787.08	0	831.48	0	695.89	0	756.38	724.73	0	797.78	0	0	0	0	0	0	770.23	0	700.1	0	0	769.61	0	0	737.63	759.35	0	0	738.06	0	708.02	0	0	0	0	830.15	0	0	799.65	702.97	0	752.55
1.2121e+13	714.73	0	0	0	0	0	0	796.06	717.95	833.04	0	699.08	0	793.09	727.41	0	799.94	0	0	0	0	0	0	772.5	0	703.63	0	0	770.9	0	0	740.18	762.76	0	0	740.68	0	710.98	0	0	0	0	850.38	0	0	825.56	705.87	0	785.33
1.2166e+13	714.07	0	0	0	0	0	0	794.56	698.12	835.05	0	698.08	0	769.01	726.55	0	799.33	0	0	0	0	0	0	771.82	0	703.12	0	0	771.11	0	0	739.71	763.88	0	0	740.24	0	710.36	0	0	0	0	840.56	0	0	811.79	705.04	0	764.4
1.2212e+13	713.41	0	0	0	0	0	0	788.38	0	832.6	0	697	0	757.87	725.69	0	798.69	0	0	0	0	0	0	771.13	0	702.6	0	0	770.41	0	0	739.23	760.38	0	0	739.81	0	709.75	0	0	0	0	831.78	0	0	801.3	704.21	0	753.98
1.2257e+13	716.13	691.8	0	0	0	0	0	795.42	721.44	832.99	0	700.12	0	799.55	728.34	0	800.84	0	0	0	0	0	0	773.38	0	706.01	0	0	771.62	0	0	741.74	762.46	0	0	742.37	0	712.64	0	0	0	0	851.61	0	0	827.42	707.06	0	790.54
1.2303e+13	715.47	691.21	0	0	0	0	0	795.77	701.22	835.78	0	699.11	0	771.31	727.48	0	800.23	0	0	0	0	0	0	772.7	0	705.51	0	0	771.7	0	0	741.26	764.7	0	0	741.93	0	712.04	0	0	0	0	842.35	0	0	813.85	706.23	0	766.54
1.2348e+13	714.82	690.63	0	0	0	0	0	789.69	0	833.67	0	698.12	0	759.41	726.62	0	799.59	0	0	0	0	0	0	772.01	0	705	0	0	771.17	0	0	740.79	761.4	0	0	741.5	0	711.44	0	0	0	0	833.42	0	0	802.98	705.42	0	755.45
1.2394e+13	717.48	694.36	0	0	0	0	0	794.2	724.77	832.94	0	701.17	0	807.91	729.24	0	801.71	0	0	0	0	0	0	774.24	0	708.29	0	0	772.4	0	0	743.24	762.06	0	0	744	0	714.26	0	0	0	0	852.27	0	0	828.68	708.21	0	796.85
1.2439e+13	716.83	693.76	0	0	0	0	0	796.92	703.95	836.43	0	700.13	0	773.78	728.39	0	801.11	0	0	0	0	0	0	773.57	0	707.79	0	0	772.25	0	0	742.77	765.45	0	0	743.57	0	713.65	0	0	0	0	844.13	0	0	815.95	707.39	0	768.82
1.2485e+13	716.18	693.18	0	0	0	0	0	790.98	0	834.71	0	699.12	0	761	727.53	0	800.47	0	0	0	0	0	0	772.87	0	707.29	0	0	771.91	0	0	742.3	762.4	0	0	743.13	0	713.05	0	0	0	0	835.04	0	0	804.69	706.58	0	756.97
1.2531e+13	718.79	696.79	0	0	0	0	0	792.41	729.55	832.98	0	702.16	0	819.53	730.12	0	802.57	0	0	0	0	0	0	775.08	0	710.48	0	0	773.23	0	0	744.7	761.74	0	0	745.59	0	715.8	0	0	0	0	851.91	0	0	828.73	709.33	0	804.53
1.2576e+13	718.14	696.21	0	0	0	0	0	797.97	706.47	836.98	0	701.16	0	776.46	729.27	0	801.97	0	0	0	0	0	0	774.41	0	709.98	0	0	772.76	0	0	744.23	766.11	0	0	745.15	0	715.21	0	0	0	0	845.9	0	0	818.08	708.52	0	771.26
1.2622e+13	717.49	695.64	0	0	0	0	0	792.28	0	835.69	0	700.11	0	762.64	728.42	0	801.34	0	0	0	0	0	0	773.72	0	709.48	0	0	772.61	0	0	743.76	763.38	0	0	744.71	0	714.62	0	0	0	0	836.67	0	0	806.42	707.72	0	758.53
1.2667e+13	720.05	699.11	0	0	0	0	0	790.34	735.8	833.29	0	703.1	0	837.26	730.98	0	803.41	0	0	0	0	0	0	775.91	0	712.57	0	0	774.09	0	0	746.12	761.75	0	0	747.12	0	717.3	0	0	0	0	849.72	0	0	826.44	710.42	0	813.07
1.2713e+13	719.41	698.55	0	0	0	0	0	798.89	709.14	837.43	0	702.11	0	779.38	730.13	0	802.82	0	0	0	0	0	0	775.23	0	712.08	0	0	773.26	0	0	745.65	766.65	0	0	746.69	0	716.71	0	0	0	0	847.65	0	0	820.24	709.62	0	773.91
1.2758e+13	718.77	697.99	0	0	0	0	0	793.56	691.35	836.63	0	701.12	0	764.35	729.28	0	802.18	0	0	0	0	0	0	774.54	0	711.59	0	0	773.27	0	0	745.18	764.34	0	0	746.25	0	716.12	0	0	0	0	838.3	0	0	808.18	708.82	0	760.16
1.2804e+13	721.28	701.33	0	0	0	0	0	788.74	735.22	834.01	0	704.04	0	866.47	731.82	0	804.24	0	0	0	0	0	0	776.72	0	714.58	0	0	774.96	0	0	747.5	762.28	0	0	748.61	0	718.74	0	0	0	0	844.45	0	0	819.83	711.48	0	818.74
1.285e+13	720.64	700.78	0	0	0	0	0	799.65	711.28	837.77	0	703.03	0	782.63	730.97	0	803.65	0	0	0	0	0	0	776.04	0	714.1	0	0	773.74	0	0	747.02	767.06	0	0	748.18	0	718.16	0	0	0	0	849.38	0	0	822.43	710.68	0	776.83
1.2895e+13	720	700.23	0	0	0	0	0	794.82	693.65	837.51	0	702.05	0	766.14	730.13	0	803.01	0	0	0	0	0	0	775.35	0	713.61	0	0	773.9	0	0	746.55	765.29	0	0	747.74	0	717.58	0	0	0	0	839.92	0	0	809.97	709.89	0	761.85
1.2941e+13	722.47	703.45	0	0	0	0	0	788.72	717.44	835.1	0	704.97	0	917.35	732.63	0	805.04	0	0	0	0	0	0	777.51	0	716.52	0	0	775.81	0	0	748.83	763.26	0	0	750.06	0	720.14	0	0	0	0	834.98	0	0	806.63	712.5	0	805.47
1.2986e+13	721.84	702.91	0	0	0	0	0	800.2	713.93	837.99	0	703.95	0	786.27	731.79	0	804.46	0	0	0	0	0	0	776.83	0	716.04	0	0	774.23	0	0	748.36	767.3	0	0	749.62	0	719.56	0	0	0	0	851.06	0	0	824.61	711.71	0	780.06
1.3032e+13	721.2	702.37	0	0	0	0	0	796.07	696.19	838.34	0	702.95	0	768.02	730.95	0	803.83	0	0	0	0	0	0	776.15	0	715.56	0	0	774.5	0	0	747.89	766.2	0	0	749.18	0	718.98	0	0	0	0	841.54	0	0	811.79	710.93	0	763.62
1.3077e+13	720.57	701.83	0	0	0	0	0	789.81	0	835.49	0	701.98	0	758.14	730.11	0	803.2	0	0	0	0	0	0	775.45	0	715.08	0	0	773.37	0	0	747.41	762.27	0	0	748.74	0	718.4	0	0	0	0	833.46	0	0	802.15	710.14	0	754.29
1.3123e+13	722.99	704.96	0	0	0	0	0	800.46	716.09	838.1	0	704.86	0	790.46	732.59	0	805.25	0	0	0	0	0	0	777.61	0	717.9	0	0	774.73	0	0	749.66	767.34	0	0	751.02	0	720.91	0	0	0	0	852.65	0	0	826.75	712.72	0	783.7
1.3169e+13	722.37	704.42	0	0	0	0	0	797.29	698.56	839.11	0	703.85	0	769.98	731.75	0	804.63	0	0	0	0	0	0	776.93	0	717.43	0	0	775.06	0	0	749.18	767.07	0	0	750.58	0	720.34	0	0	0	0	843.16	0	0	813.65	711.93	0	765.46
1.3214e+13	721.74	703.89	0	0	0	0	0	791.03	0	836.5	0	702.86	0	759.53	730.91	0	804	0	0	0	0	0	0	776.23	0	716.95	0	0	774.1	0	0	748.71	763.23	0	0	750.14	0	719.77	0	0	0	0	834.95	0	0	803.69	711.16	0	755.61
1.326e+13	724.12	706.92	0	0	0	0	0	800.36	718.81	838.1	0	705.71	0	795.36	733.37	0	806.03	0	0	0	0	0	0	778.37	0	719.7	0	0	775.27	0	0	750.92	767.17	0	0	752.39	0	722.23	0	0	0	0	854.09	0	0	828.79	713.69	0	787.86
1.3305e+13	723.49	706.39	0	0	0	0	0	798.47	701.31	839.81	0	704.75	0	772.06	732.54	0	805.41	0	0	0	0	0	0	777.69	0	719.23	0	0	775.58	0	0	750.45	767.89	0	0	751.95	0	721.66	0	0	0	0	844.79	0	0	815.54	712.91	0	767.39
1.3351e+13	722.87	705.86	0	0	0	0	0	792.26	0	837.48	0	703.75	0	760.95	731.7	0	804.77	0	0	0	0	0	0	776.99	0	718.76	0	0	774.8	0	0	749.97	764.18	0	0	751.51	0	721.09	0	0	0	0	836.44	0	0	805.25	712.14	0	756.97
1.3396e+13	725.21	708.8	0	0	0	0	0	799.8	721.99	838.03	0	706.54	0	801.32	734.14	0	806.79	0	0	0	0	0	0	779.11	0	721.43	0	0	775.87	0	0	752.15	766.78	0	0	753.71	0	723.5	0	0	0	0	855.28	0	0	830.59	714.64	0	792.74
1.3442e+13	724.59	708.28	0	0	0	0	0	799.6	704.23	840.45	0	705.58	0	774.27	733.3	0	806.18	0	0	0	0	0	0	778.43	0	720.96	0	0	776.07	0	0	751.67	768.65	0	0	753.27	0	722.93	0	0	0	0	846.41	0	0	817.46	713.87	0	769.44
1.3488e+13	723.97	707.76	0	0	0	0	0	793.48	0	838.43	0	704.62	0	762.42	732.47	0	805.54	0	0	0	0	0	0	777.74	0	720.49	0	0	775.47	0	0	751.2	765.12	0	0	752.83	0	722.36	0	0	0	0	837.92	0	0	806.83	713.1	0	758.38
1.3533e+13	726.27	710.61	0	0	0	0	0	798.7	725.6	837.93	0	707.37	0	808.87	734.88	0	807.54	0	0	0	0	0	0	779.84	0	723.1	0	0	776.52	0	0	753.34	766.24	0	0	755	0	724.73	0	0	0	0	856	0	0	831.91	715.57	0	798.61
1.3579e+13	725.66	710.09	0	0	0	0	0	800.67	706.63	841	0	706.4	0	776.64	734.05	0	806.93	0	0	0	0	0	0	779.16	0	722.64	0	0	776.52	0	0	752.86	769.35	0	0	754.56	0	724.17	0	0	0	0	848.02	0	0	819.42	714.8	0	771.64
1.3624e+13	725.04	709.58	0	0	0	0	0	794.7	690.44	839.33	0	705.44	0	763.95	733.22	0	806.29	0	0	0	0	0	0	778.47	0	722.17	0	0	776.12	0	0	752.39	766.06	0	0	754.12	0	723.6	0	0	0	0	839.4	0	0	808.43	714.03	0	759.84
1.367e+13	727.31	712.35	0	0	0	0	0	797.03	730.04	837.89	0	708.18	0	819.05	735.61	0	808.27	0	0	0	0	0	0	780.56	0	724.72	0	0	777.24	0	0	754.5	765.71	0	0	756.25	0	725.92	0	0	690.69	0	855.91	0	0	832.27	716.47	0	805.71
1.3715e+13	726.69	711.84	0	0	0	0	0	801.65	709.09	841.47	0	707.21	0	779.22	734.78	0	807.67	0	0	0	0	0	0	779.88	0	724.25	0	0	776.94	0	0	754.03	769.96	0	0	755.81	0	725.36	0	0	690.03	0	849.64	0	0	821.41	715.7	0	774.01
1.3761e+13	726.08	711.33	0	0	0	0	0	795.91	693.06	840.2	0	706.25	0	765.54	733.95	0	807.03	0	0	0	0	0	0	779.19	0	723.79	0	0	776.73	0	0	753.55	766.98	0	0	755.37	0	724.8	0	0	0	0	840.88	0	0	810.06	714.94	0	761.36
1.3806e+13	728.31	714.02	0	0	0	0	0	794.96	735.16	838.06	0	708.96	0	833.98	736.32	0	808.99	0	0	0	0	0	0	781.26	0	726.27	0	0	778.01	0	0	755.63	765.43	0	0	757.47	0	727.08	0	0	692.12	0	854.38	0	0	830.82	717.34	0	813.88
1.3852e+13	727.7	713.52	0	0	0	0	0	802.51	711.26	841.85	0	708.01	0	782.03	735.5	0	808.39	0	0	0	0	0	0	780.58	0	725.81	0	0	777.34	0	0	755.16	770.48	0	0	757.03	0	726.53	0	0	691.45	0	851.24	0	0	823.43	716.58	0	776.59
1.3898e+13	727.09	713.02	0	0	0	0	0	797.12	695.09	841.02	0	707.05	0	767.21	734.67	0	807.75	0	0	0	0	0	0	779.89	0	725.35	0	0	777.32	0	0	754.68	767.9	0	0	756.58	0	725.97	0	0	690.77	0	842.35	0	0	811.72	715.82	0	762.95
1.3943e+13	729.29	715.64	0	0	0	0	0	793.04	739.46	838.57	0	709.73	0	857.88	737.02	0	809.69	0	0	0	0	0	0	781.95	0	727.78	0	0	778.79	0	0	756.74	765.67	0	0	758.66	0	728.21	0	0	693.53	0	850.37	0	0	825.96	718.2	0	820.88
1.3989e+13	728.68	715.14	0	0	0	0	0	803.23	713.28	842.13	0	708.79	0	785.15	736.2	0	809.1	0	0	0	0	0	0	781.27	0	727.32	0	0	777.73	0	0	756.26	770.88	0	0	758.21	0	727.65	0	0	692.83	0	852.81	0	0	825.47	717.44	0	779.41
1.4034e+13	728.07	714.64	0	0	0	0	0	798.31	697	841.79	0	707.85	0	768.94	735.38	0	808.46	0	0	0	0	0	0	780.58	0	726.86	0	0	777.88	0	0	755.78	768.81	0	0	757.77	0	727.1	0	0	692.16	0	843.83	0	0	813.41	716.68	0	764.6
1.408e+13	730.24	717.2	0	0	0	0	0	792.33	732.02	839.46	0	710.49	0	898.69	737.71	0	810.38	0	0	0	0	0	0	782.62	0	729.23	0	0	779.58	0	0	757.81	766.46	0	0	759.82	0	729.3	0	0	694.88	0	842.61	0	0	815.35	719.03	0	817.37
1.4125e+13	729.63	716.7	0	0	0	0	0	803.76	715.6	842.3	0	709.55	0	788.63	736.89	0	809.79	0	0	0	0	0	0	781.95	0	728.78	0	0	778.13	0	0	757.33	771.11	0	0	759.37	0	728.75	0	0	694.19	0	854.35	0	0	827.51	718.28	0	782.51
1.4171e+13	729.03	716.21	0	0	0	0	0	799.49	699.28	842.52	0	708.62	0	770.75	736.07	0	809.16	0	0	0	0	0	0	781.26	0	728.32	0	0	778.41	0	0	756.85	769.68	0	0	758.92	0	728.2	0	0	693.55	0	845.31	0	0	815.13	717.52	0	766.3
1.4217e+13	731.17	718.7	0	0	0	0	0	793.3	0	840.52	0	711.25	0	984.01	738.39	0	811.06	0	0	0	0	0	0	783.29	0	730.64	0	0	780.34	0	0	758.86	767.49	0	0	760.94	0	730.36	0	0	696.19	0	834.18	0	0	802.49	719.84	0	761.76
1.4262e+13	730.56	718.21	0	0	0	0	0	804.03	718.13	842.37	0	710.3	0	792.59	737.57	0	810.47	0	0	0	0	0	0	782.61	0	730.19	0	0	778.54	0	0	758.38	771.14	0	0	760.49	0	729.81	0	0	695.53	0	855.82	0	0	829.53	719.09	0	785.98
1.4308e+13	729.96	717.72	0	0	0	0	0	800.64	701.87	843.19	0	709.37	0	772.65	736.75	0	809.84	0	0	0	0	0	0	781.92	0	729.73	0	0	778.9	0	0	757.9	770.51	0	0	760.05	0	729.27	0	0	694.87	0	846.79	0	0	816.87	718.35	0	768.08
1.4353e+13	729.36	717.23	0	0	0	0	0	794.38	0	840.69	0	708.44	0	762.23	735.93	0	809.21	0	0	0	0	0	0	781.22	0	729.28	0	0	777.87	0	0	757.42	766.51	0	0	759.6	0	728.72	0	0	694.19	0	838.93	0	0	807.1	717.6	0	758.26
1.4399e+13	731.47	719.67	0	0	0	0	0	803.98	720.92	842.35	0	711.04	0	797.2	738.23	0	811.14	0	0	0	0	0	0	783.26	0	731.55	0	0	778.98	0	0	759.4	770.96	0	0	761.59	0	730.85	0	0	696.8	0	857.17	0	0	831.46	719.89	0	789.94
1.4444e+13	730.87	719.18	0	0	0	0	0	801.76	704.56	843.8	0	710.1	0	774.66	737.42	0	810.51	0	0	0	0	0	0	782.58	0	731.1	0	0	779.35	0	0	758.92	771.29	0	0	761.14	0	730.3	0	0	696.15	0	848.28	0	0	818.65	719.15	0	769.96
1.449e+13	730.27	718.69	0	0	0	0	0	795.54	0	841.55	0	709.17	0	763.61	736.6	0	809.88	0	0	0	0	0	0	781.88	0	730.65	0	0	778.5	0	0	758.44	767.42	0	0	760.69	0	729.76	0	0	695.5	0	840.29	0	0	808.58	718.41	0	759.58
1.4536e+13	732.35	721.07	0	0	0	0	0	803.51	723.7	842.25	0	711.75	0	802.72	738.88	0	811.79	0	0	0	0	0	0	783.9	0	732.88	0	0	779.48	0	0	760.39	770.55	0	0	762.66	0	731.86	0	0	698.03	0	858.31	0	0	833.2	720.67	0	794.55
1.4581e+13	731.75	720.59	0	0	0	0	0	802.83	706.52	844.35	0	710.82	0	776.79	738.07	0	811.17	0	0	0	0	0	0	783.22	0	732.43	0	0	779.77	0	0	759.91	772.03	0	0	762.21	0	731.31	0	0	697.38	0	849.76	0	0	820.47	719.93	0	771.96
1.4627e+13	731.15	720.11	0	0	0	0	0	796.7	691.54	842.39	0	709.89	0	765.04	737.26	0	810.53	0	0	0	0	0	0	782.52	0	731.98	0	0	779.12	0	0	759.44	768.32	0	0	761.76	0	730.77	0	0	696.74	0	841.64	0	0	810.08	719.2	0	760.94
1.4672e+13	733.21	722.43	0	0	0	0	0	802.54	727.1	842.11	0	712.45	0	809.6	739.52	0	812.43	0	0	0	0	0	0	784.53	0	734.16	0	0	780.04	0	0	761.37	769.96	0	0	763.7	0	732.84	0	0	699.22	0	859.09	0	0	834.56	721.44	0	800.01
1.4718e+13	732.61	721.95	0	0	0	0	0	803.84	708.64	844.83	0	711.53	0	779.08	738.71	0	811.82	0	0	0	0	0	0	783.85	0	733.71	0	0	780.16	0	0	760.89	772.7	0	0	763.25	0	732.3	0	0	698.58	0	851.24	0	0	822.31	720.7	0	774.07
1.4763e+13	732.02	721.48	0	0	0	0	0	797.86	693.75	843.19	0	710.6	0	766.51	737.9	0	811.18	0	0	0	0	0	0	783.15	0	733.26	0	0	779.7	0	0	760.41	769.21	0	0	762.8	0	731.75	0	0	697.95	0	843	0	0	811.6	719.97	0	762.34
1.4809e+13	734.05	723.75	0	0	0	0	0	801.03	731.38	842.01	691.31	713.13	0	818.61	740.15	0	813.06	0	0	0	0	0	0	785.14	0	735.4	0	0	780.67	0	0	762.31	769.29	0	0	764.72	0	733.79	0	0	700.37	0	859.2	0	0	835.17	722.18	0	806.58
1.4854e+13	733.46	723.27	0	0	0	0	0	804.77	710.9	845.23	690.78	712.22	0	781.55	739.34	0	812.46	0	0	0	0	0	0	784.46	0	734.96	0	0	780.52	0	0	761.83	773.29	0	0	764.27	0	733.25	0	0	699.74	0	852.72	0	0	824.18	721.45	0	776.35
1.49e+13	732.86	722.8	0	0	0	0	0	799.01	695.85	843.95	690.27	711.3	0	768.04	738.53	0	811.81	0	0	0	0	0	0	783.77	0	734.51	0	0	780.26	0	0	761.35	770.09	0	0	763.82	0	732.71	0	0	699.11	0	844.35	0	0	813.14	720.72	0	763.8
1.4946e+13	734.87	725.02	0	0	0	0	0	799.03	736.75	842.06	693.71	713.8	0	831.38	740.76	0	813.68	0	0	0	0	0	0	785.75	0	736.61	0	0	781.36	0	0	763.24	768.77	0	0	765.72	0	734.72	0	0	701.49	0	858.17	0	0	834.35	722.91	0	814.26
1.4991e+13	734.28	724.55	0	0	0	0	0	805.59	713.27	845.55	693.2	712.89	0	784.24	739.96	0	813.08	0	0	0	0	0	0	785.07	0	736.17	0	0	780.85	0	0	762.76	773.78	0	0	765.26	0	734.18	0	0	700.87	0	854.19	0	0	826.08	722.18	0	778.82
1.5037e+13	733.69	724.08	0	0	0	0	0	800.15	698.15	844.68	692.68	711.98	0	769.63	739.15	0	812.44	0	0	0	0	0	0	784.37	0	735.72	0	0	780.78	0	0	762.28	770.96	0	0	764.81	0	733.65	0	0	700.24	0	845.71	0	0	814.71	721.46	0	765.32
1.5082e+13	735.67	726.26	0	0	0	0	0	796.95	742.61	842.41	696.03	714.47	0	851.18	741.37	0	814.29	0	0	0	0	0	0	786.35	0	737.78	0	0	782.08	0	0	764.14	768.7	0	0	766.69	0	735.63	0	0	702.58	0	855.14	0	0	830.84	723.63	0	821.78
1.5128e+13	735.08	725.79	0	0	0	0	0	806.28	715.33	845.78	695.52	713.55	0	787.21	740.56	0	813.69	0	0	0	0	0	0	785.67	0	737.34	0	0	781.17	0	0	763.66	774.15	0	0	766.23	0	735.09	0	0	701.95	0	855.65	0	0	828	722.9	0	781.52
1.5173e+13	734.49	725.32	0	0	0	0	0	801.28	700.27	845.37	695.01	712.65	0	771.3	739.76	0	813.05	0	0	0	0	0	0	784.97	0	736.89	0	0	781.28	0	0	763.18	771.81	0	0	765.78	0	734.55	0	0	701.33	0	847.06	0	0	816.31	722.17	0	766.9
1.5219e+13	736.46	727.46	0	0	0	0	0	795.67	743.75	843.1	698.22	715.12	0	884.28	741.96	0	814.89	0	0	0	0	0	0	786.93	0	738.92	0	0	782.8	0	0	765.03	769.23	0	0	767.63	0	736.51	0	0	703.63	0	848.91	0	0	822.57	724.33	0	823.45
1.5265e+13	735.86	726.99	0	0	0	0	0	806.79	717.6	845.92	697.73	714.21	0	790.52	741.16	0	814.29	0	0	0	0	0	0	786.25	0	738.48	0	0	781.49	0	0	764.55	774.37	0	0	767.18	0	735.97	0	0	703.01	0	857.07	0	0	829.93	723.6	0	784.48
1.531e+13	735.28	726.52	0	0	0	0	0	802.4	702.71	846.01	697.23	713.31	0	773.04	740.35	0	813.65	0	0	0	0	0	0	785.56	0	738.03	0	0	781.75	0	0	764.06	772.64	0	0	766.72	0	735.44	0	0	702.4	0	848.42	0	0	817.93	722.88	0	768.54
1.5356e+13	737.22	728.62	0	0	0	0	0	796.12	716.67	844.03	700.33	715.76	0	945.2	742.54	0	815.47	0	0	0	0	0	0	787.51	0	740.03	0	0	783.51	0	0	765.89	770.17	0	0	768.56	0	737.37	0	0	704.65	0	839.71	0	0	808.76	725.01	0	794.31
1.5401e+13	736.63	728.15	0	0	0	0	0	807.07	720.04	845.96	699.84	714.86	0	794.27	741.74	0	814.88	0	0	0	0	0	0	786.83	0	739.59	0	0	781.82	0	0	765.41	774.4	0	0	768.1	0	736.84	0	0	704.04	0	858.44	0	0	831.83	724.29	0	787.79
1.5447e+13	736.04	727.69	0	0	0	0	0	803.49	705.02	846.6	699.36	713.95	0	774.87	740.94	0	814.24	0	0	0	0	0	0	786.14	0	739.14	0	0	782.18	0	0	764.93	773.43	0	0	767.64	0	736.3	0	0	703.43	0	849.79	0	0	819.59	723.57	0	770.27
1.5492e+13	735.46	727.22	0	0	0	0	0	797.22	691.09	844.17	698.87	713.05	0	764.52	740.14	0	813.61	0	0	0	0	0	0	785.44	0	738.7	0	0	781.09	0	0	764.45	769.3	0	0	767.19	0	735.77	0	0	702.83	0	842.23	0	0	810	722.85	0	760.48
1.5538e+13	737.38	729.28	0	0	0	0	0	807.05	722.77	845.91	701.86	715.49	0	798.6	742.32	0	815.45	0	0	0	0	0	0	787.39	0	740.66	0	0	782.18	0	0	766.25	774.22	0	0	769	0	737.68	0	0	705.04	0	859.72	0	0	833.67	724.96	0	791.56
1.5584e+13	736.79	728.82	0	0	0	0	0	804.54	707.05	847.14	701.39	714.59	0	776.81	741.52	0	814.82	0	0	0	0	0	0	786.71	0	740.22	0	0	782.58	0	0	765.77	774.19	0	0	768.55	0	737.15	0	0	704.43	0	851.15	0	0	821.27	724.24	0	772.09
1.5629e+13	736.21	728.36	0	0	0	0	0	798.33	693.25	844.95	700.91	713.69	0	765.85	740.71	0	814.18	0	0	0	0	0	0	786	0	739.78	0	0	781.67	0	0	765.29	770.17	0	0	768.09	0	736.62	0	0	703.83	0	843.48	0	0	811.4	723.53	0	761.77
1.5675e+13	738.11	730.38	0	0	0	0	0	806.67	725.38	845.79	703.8	716.11	0	803.76	742.88	0	816.02	0	0	0	0	0	0	787.95	0	741.71	0	0	782.59	0	0	767.08	773.82	0	0	769.89	0	738.5	0	0	706.01	0	860.83	0	0	835.37	725.62	0	795.93
1.572e+13	737.53	729.92	0	0	0	0	0	805.56	708.81	847.62	703.33	715.21	0	778.89	742.09	0	815.4	0	0	0	0	0	0	787.26	0	741.27	0	0	782.94	0	0	766.59	774.9	0	0	769.43	0	737.97	0	0	705.41	0	852.52	0	0	822.98	724.91	0	774.04
1.5766e+13	736.94	729.46	0	0	0	0	0	799.44	694.96	845.7	702.86	714.32	0	767.24	741.28	0	814.75	0	0	0	0	0	0	786.56	0	740.83	0	0	782.23	0	0	766.11	771.04	0	0	768.97	0	737.44	0	0	704.81	0	844.72	0	0	812.83	724.2	0	763.1
1.5811e+13	738.83	731.44	0	0	0	0	0	805.83	728.65	845.62	705.65	716.71	0	810.08	743.44	0	816.57	0	691.08	0	0	0	0	788.49	0	742.73	0	0	783.07	0	0	767.89	773.21	0	0	770.75	0	739.3	0	0	706.95	0	861.63	0	0	836.76	726.27	0	801.06
1.5857e+13	738.24	730.98	0	0	0	0	0	806.52	710.81	848.04	705.19	715.83	0	781.11	742.64	0	815.96	0	690.51	0	0	0	0	787.81	0	742.29	0	0	783.28	0	0	767.4	775.56	0	0	770.29	0	738.77	0	0	706.35	0	853.9	0	0	824.73	725.56	0	776.1
1.5903e+13	737.66	730.52	0	0	0	0	0	800.54	696.83	846.41	704.73	714.94	0	768.67	741.84	0	815.31	0	0	0	0	0	0	787.11	0	741.85	0	0	782.76	0	0	766.92	771.9	0	0	769.83	0	738.24	0	0	705.76	0	845.97	0	0	814.28	724.85	0	764.47
1.5948e+13	739.53	732.48	0	0	0	0	0	804.47	732.58	845.47	707.43	717.31	0	818.17	743.98	0	817.12	0	692.43	0	0	0	0	789.03	0	743.72	0	0	783.62	0	0	768.68	772.47	0	0	771.59	0	740.08	0	0	707.87	0	861.91	0	0	837.56	726.9	0	807.18
1.5994e+13	738.95	732.02	0	0	0	0	0	807.41	712.81	848.39	706.98	716.43	0	783.5	743.19	0	816.51	0	691.88	0	0	0	0	788.35	0	743.28	0	0	783.59	0	0	768.19	776.14	0	0	771.13	0	739.56	0	0	707.28	0	855.27	0	0	826.5	726.19	0	778.31
1.6039e+13	738.37	731.56	0	0	0	0	0	801.64	698.76	847.1	706.53	715.54	0	770.16	742.39	0	815.86	0	691.33	0	0	0	0	787.65	0	742.84	0	0	783.27	0	0	767.71	772.75	0	0	770.67	0	739.03	0	0	706.69	0	847.23	0	0	815.75	725.49	0	765.89
1.6085e+13	740.21	733.48	0	0	0	0	0	802.61	737.63	845.44	709.14	717.9	0	829.27	744.52	0	817.66	0	693.8	0	0	0	0	789.56	0	744.69	0	0	784.24	0	0	769.45	771.79	0	0	772.42	0	740.85	0	0	708.76	0	861.27	0	0	837.22	727.53	0	814.38
1.613e+13	739.63	733.03	0	0	0	0	0	808.2	714.94	848.66	708.7	717.01	0	786.09	743.73	0	817.05	0	693.24	0	0	0	0	788.88	0	744.25	0	0	783.87	0	0	768.96	776.62	0	0	771.96	0	740.32	0	0	708.17	0	856.64	0	0	828.3	726.82	0	780.7
1.6176e+13	739.05	732.57	0	0	0	0	0	802.74	700.9	847.75	708.25	716.13	0	771.71	742.94	0	816.41	0	692.67	0	0	0	0	788.18	0	743.81	0	0	783.76	0	0	768.48	773.59	0	0	771.49	0	739.8	0	0	707.59	0	848.48	0	0	817.24	726.11	0	767.36
1.6221e+13	740.89	734.46	0	0	0	0	0	800.49	744.2	845.64	710.79	718.47	0	845.9	745.05	0	818.18	0	695.11	0	0	0	0	790.08	0	745.63	0	0	784.9	0	0	770.21	771.44	0	0	773.23	0	741.6	0	0	709.63	0	859	0	0	834.75	728.14	0	821.98
1.6267e+13	740.3	734.01	0	0	0	0	0	808.87	717.13	848.86	710.35	717.59	0	788.94	744.26	0	817.58	0	694.56	0	0	0	0	789.4	0	745.19	0	0	784.14	0	0	769.72	776.98	0	0	772.76	0	741.07	0	0	709.05	0	857.99	0	0	830.12	727.43	0	783.3
1.6313e+13	739.73	733.55	0	0	0	0	0	803.82	703.3	848.36	709.91	716.71	0	773.33	743.47	0	816.94	0	694.01	0	0	0	0	788.71	0	744.75	0	0	784.21	0	0	769.23	774.41	0	0	772.3	0	740.55	0	0	708.47	0	849.74	0	0	818.76	726.73	0	768.9
1.6358e+13	741.54	735.41	0	0	0	0	0	798.81	747.55	846.16	712.37	719.04	0	872.93	745.57	0	818.7	0	696.36	0	0	0	0	790.6	0	746.54	0	0	785.58	0	0	770.95	771.7	0	0	774.02	0	742.33	0	0	710.48	0	854.06	0	0	828.42	728.74	0	826.45
1.6404e+13	740.96	734.96	0	0	0	0	0	809.38	718.94	848.96	711.94	718.16	0	792.11	744.78	0	818.1	0	695.82	0	0	0	0	789.92	0	746.1	0	0	784.41	0	0	770.46	777.21	0	0	773.55	0	741.8	0	0	709.9	0	859.33	0	0	831.95	728.03	0	786.16
1.6449e+13	740.39	734.51	0	0	0	0	0	804.88	705.03	848.93	711.5	717.28	0	775.02	743.99	0	817.46	0	695.28	0	0	0	0	789.22	0	745.67	0	0	784.63	0	0	769.97	775.21	0	0	773.09	0	741.28	0	0	709.32	0	851	0	0	820.31	727.33	0	770.51
1.6495e+13	742.19	736.34	0	0	0	0	0	798.63	732.94	846.96	713.9	719.59	0	920.56	746.08	0	819.21	0	697.58	0	0	0	0	791.1	0	747.44	0	0	786.24	0	0	771.68	772.5	0	0	774.8	0	743.04	0	0	711.31	0	845.73	0	0	816.32	729.33	0	813.69
1.654e+13	741.61	735.89	0	0	0	0	0	809.68	721.15	848.98	713.47	718.72	0	795.67	745.3	0	818.61	0	697.05	0	0	0	0	790.42	0	747	0	0	784.68	0	0	771.19	777.25	0	0	774.33	0	742.52	0	0	710.73	0	860.62	0	0	833.77	728.62	0	789.34
1.6586e+13	741.03	735.44	0	0	0	0	0	805.93	706.78	849.46	713.04	717.84	0	776.8	744.51	0	817.98	0	696.5	0	0	0	0	789.73	0	746.56	0	0	785.02	0	0	770.7	775.97	0	0	773.86	0	741.99	0	0	710.15	0	852.26	0	0	821.88	727.92	0	772.19
1.6632e+13	740.46	734.99	0	0	0	0	0	799.68	693.96	847.1	712.61	716.97	0	766.52	743.71	0	817.34	0	695.97	0	0	0	0	789.03	0	746.12	0	0	783.87	0	0	770.21	771.73	0	0	773.4	0	741.47	0	0	709.58	0	844.96	0	0	812.47	727.23	0	762.45
1.6677e+13	742.24	736.79	0	0	0	0	0	809.71	723.54	848.92	714.94	719.26	0	799.77	745.8	0	819.12	0	698.23	0	0	0	0	790.92	0	747.87	0	0	784.97	0	0	771.9	777.09	0	0	775.09	0	743.22	0	0	711.54	0	861.83	0	0	835.53	729.2	0	792.92
1.6723e+13	741.67	736.34	0	0	0	0	0	806.94	708.47	849.94	714.52	718.39	0	778.68	745.01	0	818.49	0	697.7	0	0	0	0	790.23	0	747.43	0	0	785.38	0	0	771.41	776.7	0	0	774.62	0	742.7	0	0	710.97	0	853.53	0	0	823.48	728.5	0	773.95
1.6768e+13	741.09	735.89	0	0	0	0	0	800.74	695.53	847.8	714.09	717.52	0	767.81	744.22	0	817.85	0	697.17	0	0	0	0	789.53	0	747	0	0	784.41	0	0	770.92	772.56	0	0	774.15	0	742.18	0	0	710.4	0	846.12	0	0	813.81	727.81	0	763.69
1.6814e+13	742.86	737.67	0	0	0	0	0	809.4	726.29	848.78	716.36	719.8	0	804.57	746.3	0	819.61	0	699.38	0	0	0	0	791.41	0	748.72	0	0	785.31	0	0	772.59	776.7	0	0	775.83	0	743.9	0	0	712.33	0	862.9	0	0	837.18	729.77	0	797.03
1.6859e+13	742.29	737.22	0	0	0	0	0	807.91	710.33	850.37	715.94	718.93	0	780.68	745.51	0	818.99	0	698.85	0	0	0	0	790.72	0	748.28	0	0	785.7	0	0	772.1	777.39	0	0	775.36	0	743.38	0	0	711.76	0	854.81	0	0	825.11	729.07	0	775.82
1.6905e+13	741.72	736.78	0	0	0	0	0	801.8	697.3	848.47	715.52	718.05	0	769.15	744.72	0	818.34	0	698.33	0	0	0	0	790.02	0	747.85	0	0	784.92	0	0	771.61	773.39	0	0	774.89	0	742.86	0	0	711.2	0	847.28	0	0	815.17	728.38	0	764.96
1.6951e+13	743.47	738.53	0	0	0	0	0	808.67	728.47	848.59	717.74	720.32	0	810.38	746.78	0	820.1	0	700.48	0	0	0	0	791.89	0	749.55	0	0	785.71	0	0	773.28	776.08	0	0	776.55	0	744.57	0	0	713.1	0	863.73	0	0	838.59	730.33	0	801.84
1.6996e+13	742.9	738.08	0	0	0	0	0	808.83	711.87	850.74	717.32	719.45	0	782.81	746	0	819.48	0	699.96	0	0	0	0	791.2	0	749.11	0	0	785.99	0	0	772.78	778.01	0	0	776.08	0	744.05	0	0	712.53	0	856.09	0	0	826.76	729.63	0	777.8
1.7042e+13	742.33	737.64	0	0	0	0	0	802.85	698.84	849.12	716.91	718.58	0	770.53	745.21	0	818.83	0	699.45	0	0	0	0	790.5	0	748.68	0	0	785.41	0	0	772.29	774.2	0	0	775.62	0	743.53	0	0	711.97	0	848.44	0	0	816.55	728.94	0	766.28
1.7087e+13	744.07	739.37	0	0	0	0	0	807.46	731.75	848.4	719.06	720.83	0	817.69	747.26	0	820.57	0	701.56	0	0	0	0	792.36	0	750.36	0	0	786.18	0	0	773.95	775.29	0	0	777.27	0	745.23	0	0	713.85	0	864.14	0	0	839.53	730.87	0	807.51
1.7133e+13	743.49	738.92	0	0	0	0	0	809.67	713.68	851.05	718.65	719.96	0	785.1	746.48	0	819.96	0	701.05	0	0	0	0	791.68	0	749.92	0	0	786.25	0	0	773.45	778.56	0	0	776.79	0	744.71	0	0	713.29	0	857.37	0	0	828.45	730.18	0	779.91
1.7178e+13	742.92	738.47	0	0	0	0	0	803.9	700.66	849.74	718.24	719.09	0	771.96	745.69	0	819.31	0	700.53	0	0	0	0	790.98	0	749.49	0	0	785.88	0	0	772.96	775	0	0	776.33	0	744.19	0	0	712.73	0	849.6	0	0	817.95	729.49	0	767.63
1.7224e+13	744.65	740.18	0	0	0	0	0	805.74	735.78	848.29	720.35	721.33	0	827.44	747.73	0	821.04	0	702.6	0	0	0	0	792.83	0	751.15	0	0	786.73	0	0	774.6	774.47	0	0	777.96	0	745.87	0	0	714.58	0	863.79	0	0	839.56	731.41	0	814.21
1.7269e+13	744.08	739.74	0	0	0	0	0	810.43	715.54	851.28	719.94	720.46	0	787.58	746.95	0	820.43	0	702.09	0	0	0	0	792.15	0	750.72	0	0	786.49	0	0	774.11	779.01	0	0	777.49	0	745.35	0	0	714.03	0	858.65	0	0	830.16	730.71	0	782.19
1.7315e+13	743.51	739.29	0	0	0	0	0	804.94	702.65	850.32	719.53	719.59	0	773.44	746.16	0	819.79	0	701.58	0	0	0	0	791.45	0	750.28	0	0	786.31	0	0	773.62	775.79	0	0	777.02	0	744.84	0	0	713.47	0	850.77	0	0	819.38	730.03	0	769.03
1.7361e+13	745.22	740.98	0	0	0	0	0	803.66	740.82	848.38	721.59	721.81	0	841.57	748.19	0	821.5	0	703.61	0	0	0	0	793.29	0	751.93	0	0	787.32	0	0	775.25	773.88	0	0	778.65	0	746.5	0	0	715.3	0	862.14	0	0	837.9	731.93	0	821.63
1.7406e+13	744.65	740.53	0	0	0	0	0	811.08	717.51	851.45	721.18	720.95	0	790.3	747.41	0	820.9	0	703.11	0	0	0	0	792.61	0	751.49	0	0	786.7	0	0	774.75	779.35	0	0	778.18	0	745.98	0	0	714.74	0	859.92	0	0	831.89	731.24	0	784.67
1.7452e+13	744.08	740.09	0	0	0	0	0	805.97	704.61	850.88	720.78	720.08	0	774.99	746.62	0	820.25	0	702.6	0	0	0	0	791.91	0	751.05	0	0	786.71	0	0	774.26	776.56	0	0	777.7	0	745.47	0	0	714.19	0	851.94	0	0	820.83	730.55	0	770.5
1.7497e+13	745.79	741.76	0	0	0	0	0	801.72	745.41	848.75	722.79	722.28	0	863.97	748.64	0	821.96	0	704.6	0	0	0	0	793.74	0	752.68	0	0	787.94	0	0	775.88	773.83	0	0	779.32	0	747.12	0	0	716	0	858.26	0	0	833.12	732.45	0	827.59
1.7543e+13	745.22	741.31	0	0	0	0	0	811.57	719.6	851.53	722.38	721.42	0	793.31	747.86	0	821.35	0	704.1	0	0	0	0	793.06	0	752.24	0	0	786.9	0	0	775.38	779.56	0	0	778.85	0	746.6	0	0	715.45	0	861.18	0	0	833.63	731.76	0	787.4
1.7588e+13	744.65	740.87	0	0	0	0	0	806.98	706.35	851.39	721.98	720.56	0	776.62	747.08	0	820.71	0	703.6	0	0	0	0	792.36	0	751.81	0	0	787.09	0	0	774.89	777.31	0	0	778.37	0	746.09	0	0	714.9	0	853.12	0	0	822.3	731.07	0	772.04
1.7634e+13	746.34	742.52	0	0	0	0	0	800.92	735.86	849.41	723.95	722.74	0	902.33	749.08	0	822.41	0	705.55	0	0	0	0	794.19	0	753.42	0	0	788.55	0	0	776.5	774.42	0	0	779.98	0	747.73	0	0	716.69	0	851.18	0	0	823.21	732.95	0	823.65
1.768e+13	745.77	742.07	0	0	0	0	0	811.88	721.78	851.54	723.55	721.89	0	796.69	748.3	0	821.8	0	705.05	0	0	0	0	793.5	0	752.98	0	0	787.11	0	0	776	779.6	0	0	779.5	0	747.21	0	0	716.14	0	862.4	0	0	835.36	732.26	0	790.43
1.7725e+13	745.2	741.63	0	0	0	0	0	807.97	708.05	851.87	723.15	721.03	0	778.33	747.52	0	821.17	0	704.56	0	0	0	0	792.81	0	752.55	0	0	787.43	0	0	775.51	778.03	0	0	779.03	0	746.69	0	0	715.59	0	854.31	0	0	823.79	731.58	0	773.66
1.7771e+13	746.88	743.26	0	0	0	0	0	801.74	695.75	850.2	725.08	723.2	0	984.32	749.52	0	822.85	0	706.48	0	0	0	0	794.63	0	754.14	0	0	789.15	0	0	777.11	775.33	0	0	780.63	0	748.32	0	0	717.36	0	843.87	0	0	811.37	733.45	0	769.29
1.7816e+13	746.31	742.81	0	0	0	0	0	811.94	724.2	851.46	724.68	722.34	0	800.55	748.74	0	822.24	0	705.99	0	0	0	0	793.94	0	753.7	0	0	787.34	0	0	776.61	779.46	0	0	780.15	0	747.8	0	0	716.81	0	863.56	0	0	837.06	732.76	0	793.84
1.7862e+13	745.74	742.37	0	0	0	0	0	808.93	709.85	852.3	724.28	721.49	0	780.15	747.96	0	821.61	0	705.49	0	0	0	0	793.25	0	753.27	0	0	787.74	0	0	776.11	778.73	0	0	779.67	0	747.28	0	0	716.26	0	855.5	0	0	825.32	732.07	0	775.37
1.7907e+13	745.18	741.93	0	0	0	0	0	802.76	697.66	850.18	723.88	720.63	0	769.39	747.17	0	820.97	0	705	0	0	0	0	792.55	0	752.83	0	0	786.7	0	0	775.62	774.49	0	0	779.2	0	746.77	0	0	715.72	0	848.31	0	0	815.84	731.39	0	765.2
1.7953e+13	746.84	743.54	0	0	0	0	0	811.7	726.88	851.31	725.77	722.8	0	805.06	749.16	0	822.67	0	706.89	0	0	0	0	794.37	0	754.41	0	0	787.61	0	0	777.2	779.09	0	0	780.78	0	748.38	0	0	717.47	0	864.61	0	0	838.66	733.24	0	797.75
1.7999e+13	746.28	743.1	0	0	0	0	0	809.86	711.71	852.68	725.38	721.94	0	782.09	748.38	0	822.05	0	706.4	0	0	0	0	793.68	0	753.97	0	0	788.02	0	0	776.71	779.39	0	0	780.3	0	747.87	0	0	716.92	0	856.69	0	0	826.86	732.56	0	777.19
1.8044e+13	745.71	742.66	0	0	0	0	0	803.77	699.51	850.8	724.98	721.09	0	770.69	747.6	0	821.41	0	705.91	0	0	0	0	792.98	0	753.54	0	0	787.18	0	0	776.21	775.29	0	0	779.83	0	747.35	0	0	716.38	0	849.39	0	0	817.13	731.88	0	766.45
1.809e+13	747.36	744.25	0	0	0	0	0	811.08	729.82	851.1	726.83	723.25	0	810.45	749.58	0	823.1	0	707.77	0	0	0	0	794.79	0	755.1	0	0	787.94	0	0	777.79	778.5	0	0	781.4	0	748.95	0	0	718.11	0	865.46	0	0	840.08	733.72	0	802.28
1.8135e+13	746.8	743.8	0	0	0	0	0	810.74	713.59	853.02	726.44	722.4	0	784.16	748.81	0	822.48	0	707.29	0	0	0	0	794.11	0	754.66	0	0	788.27	0	0	777.29	780.01	0	0	780.92	0	748.44	0	0	717.56	0	857.9	0	0	828.44	733.04	0	779.13
1.8181e+13	746.23	743.36	0	0	0	0	0	804.77	701.47	851.39	726.05	721.55	0	772.04	748.02	0	821.84	0	706.8	0	0	0	0	793.4	0	754.23	0	0	787.63	0	0	776.8	776.08	0	0	780.45	0	747.92	0	0	717.02	0	850.48	0	0	818.45	732.36	0	767.74
1.8226e+13	747.88	744.94	0	0	0	0	0	810.01	733.32	850.88	727.86	723.69	0	817.13	750	0	823.52	0	708.63	0	0	0	0	795.21	0	755.78	0	0	788.34	0	0	778.37	777.72	0	0	782.01	0	749.51	0	0	718.74	0	865.97	0	0	841.12	734.19	0	807.61
1.8272e+13	747.31	744.5	0	0	0	0	0	811.56	715.52	853.29	727.47	722.85	0	786.38	749.23	0	822.9	0	708.15	0	0	0	0	794.52	0	755.34	0	0	788.5	0	0	777.87	780.56	0	0	781.53	0	749	0	0	718.19	0	859.1	0	0	830.05	733.5	0	781.21
1.8318e+13	746.75	744.06	0	0	0	0	0	805.78	703.52	851.95	727.08	722	0	773.45	748.44	0	822.26	0	707.66	0	0	0	0	793.82	0	754.9	0	0	788.06	0	0	777.37	776.88	0	0	781.05	0	748.48	0	0	717.65	0	851.57	0	0	819.79	732.83	0	769.09
1.8363e+13	748.38	745.62	0	0	0	0	0	808.44	737.39	850.72	728.86	724.14	0	825.83	750.41	0	823.93	0	709.46	0	0	0	0	795.62	0	756.44	0	0	788.82	0	0	778.93	776.85	0	0	782.61	0	750.06	0	0	719.35	0	865.86	0	0	841.44	734.65	0	813.91
1.8409e+13	747.81	745.17	0	0	0	0	0	812.3	717.27	853.5	728.47	723.3	0	788.8	749.64	0	823.32	0	708.98	0	0	0	0	794.94	0	756	0	0	788.7	0	0	778.43	781.04	0	0	782.13	0	749.55	0	0	718.81	0	860.31	0	0	831.68	733.97	0	783.45
1.8454e+13	747.25	744.74	0	0	0	0	0	806.78	705.06	852.49	728.09	722.45	0	774.91	748.86	0	822.67	0	708.5	0	0	0	0	794.23	0	755.56	0	0	788.46	0	0	777.93	777.66	0	0	781.65	0	749.03	0	0	718.27	0	852.67	0	0	821.15	733.29	0	770.5
1.85e+13	748.87	746.28	0	0	0	0	0	806.46	742.43	850.71	729.83	724.58	0	838.04	750.82	0	824.33	0	710.27	0	0	0	0	796.03	0	757.08	0	0	789.37	0	0	779.48	776.12	0	0	783.2	0	750.6	0	0	719.95	0	864.69	0	0	840.41	735.1	0	821.07
1.8545e+13	748.31	745.84	0	0	0	0	0	812.94	719.09	853.64	729.45	723.75	0	791.43	750.05	0	823.72	0	709.8	0	0	0	0	795.34	0	756.65	0	0	788.89	0	0	778.98	781.41	0	0	782.71	0	750.08	0	0	719.41	0	861.52	0	0	833.34	734.42	0	785.88
1.8591e+13	747.74	745.4	0	0	0	0	0	807.78	706.61	852.99	729.06	722.9	0	776.44	749.27	0	823.08	0	709.32	0	0	0	0	794.64	0	756.21	0	0	788.85	0	0	778.48	778.43	0	0	782.23	0	749.57	0	0	718.88	0	853.77	0	0	822.54	733.74	0	771.95
1.8636e+13	749.36	746.92	0	0	0	0	0	804.4	748.41	850.94	730.78	725.02	0	856.81	751.22	0	824.73	0	711.06	0	0	0	0	796.43	0	757.72	0	0	789.96	0	0	780.03	775.82	0	0	783.77	0	751.13	0	0	720.54	0	861.68	0	0	836.88	735.55	0	827.78
1.8682e+13	748.79	746.48	0	0	0	0	0	813.44	721.12	853.71	730.39	724.19	0	794.34	750.45	0	824.13	0	710.59	0	0	0	0	795.74	0	757.28	0	0	789.06	0	0	779.53	781.65	0	0	783.29	0	750.61	0	0	720	0	862.71	0	0	835	734.87	0	788.53
1.8728e+13	748.23	746.05	0	0	0	0	0	808.76	708.23	853.46	730.01	723.35	0	778.04	749.68	0	823.49	0	710.12	0	0	0	0	795.04	0	756.84	0	0	789.2	0	0	779.03	779.19	0	0	782.81	0	750.1	0	0	719.47	0	854.88	0	0	823.95	734.19	0	773.47
1.8773e+13	749.83	747.56	0	0	0	0	0	803.11	747.72	851.47	731.69	725.46	0	888.12	751.62	0	825.13	0	711.83	0	0	0	0	796.82	0	758.34	0	0	790.55	0	0	780.56	776.19	0	0	784.34	0	751.64	0	0	721.11	0	855.84	0	0	829	735.99	0	828.77
1.8819e+13	749.27	747.12	0	0	0	0	0	813.77	723.28	853.7	731.31	724.62	0	797.58	750.86	0	824.52	0	711.36	0	0	0	0	796.13	0	757.9	0	0	789.24	0	0	780.06	781.74	0	0	783.86	0	751.13	0	0	720.58	0	863.88	0	0	836.67	735.31	0	791.46
1.8864e+13	748.7	746.68	0	0	0	0	0	809.72	709.9	853.89	730.93	723.79	0	779.72	750.08	0	823.89	0	710.89	0	0	0	0	795.44	0	757.46	0	0	789.52	0	0	779.56	779.91	0	0	783.37	0	750.62	0	0	720.05	0	856	0	0	825.39	734.64	0	775.06
1.891e+13	750.3	748.18	0	0	0	0	0	803.46	715.26	852.18	732.58	725.89	0	946.59	752.02	0	825.51	0	712.58	0	0	0	0	797.21	0	758.95	0	0	791.13	0	0	781.09	777.03	0	0	784.9	0	752.15	0	0	721.68	0	847.56	0	0	816.19	736.43	0	800.97
1.8955e+13	749.73	747.74	0	0	0	0	0	813.89	725.6	853.61	732.2	725.05	0	801.26	751.25	0	824.91	0	712.12	0	0	0	0	796.52	0	758.51	0	0	789.44	0	0	780.59	781.64	0	0	784.41	0	751.64	0	0	721.14	0	864.99	0	0	838.32	735.75	0	794.73
1.9001e+13	749.17	747.3	0	0	0	0	0	810.66	711.6	854.29	731.82	724.22	0	781.5	750.48	0	824.28	0	711.65	0	0	0	0	795.83	0	758.07	0	0	789.82	0	0	780.08	780.61	0	0	783.93	0	751.13	0	0	720.61	0	857.12	0	0	826.85	735.07	0	776.74
1.9047e+13	748.61	746.86	0	0	0	0	0	804.51	700.19	852.18	731.44	723.38	0	770.86	749.7	0	823.64	0	711.19	0	0	0	0	795.13	0	757.63	0	0	788.73	0	0	779.58	776.28	0	0	783.44	0	750.62	0	0	720.08	0	850.12	0	0	817.55	734.41	0	766.66
1.9092e+13	750.19	748.35	0	0	0	0	0	813.72	728.2	853.45	733.07	725.48	0	805.5	751.64	0	825.29	0	712.85	0	0	0	0	796.91	0	759.1	0	0	789.66	0	0	781.1	781.33	0	0	784.96	0	752.14	0	0	721.7	0	866.02	0	0	839.89	736.18	0	798.45
1.9138e+13	749.63	747.91	0	0	0	0	0	811.56	713.38	854.64	732.69	724.64	0	783.38	750.87	0	824.66	0	712.39	0	0	0	0	796.22	0	758.67	0	0	790.08	0	0	780.6	781.27	0	0	784.47	0	751.63	0	0	721.17	0	858.25	0	0	828.34	735.51	0	778.52
1.9183e+13	749.07	747.47	0	0	0	0	0	805.49	702.06	852.75	732.31	723.81	0	772.13	750.1	0	824.02	0	711.93	0	0	0	0	795.51	0	758.23	0	0	789.18	0	0	780.1	777.07	0	0	783.99	0	751.12	0	0	720.64	0	851.14	0	0	818.8	734.84	0	767.88
1.9229e+13	750.65	748.94	0	0	0	0	0	813.21	730.8	853.24	733.91	725.9	0	810.53	752.03	0	825.66	0	713.57	0	0	0	0	797.28	0	759.69	0	0	789.95	0	0	781.61	780.78	0	0	785.49	0	752.63	0	0	722.24	0	866.89	0	0	841.32	736.6	0	802.73
1.9274e+13	750.08	748.5	0	0	0	0	0	812.42	714.97	854.94	733.54	725.07	0	785.4	751.26	0	825.04	0	713.11	0	0	0	0	796.6	0	759.25	0	0	790.32	0	0	781.11	781.88	0	0	785.01	0	752.12	0	0	721.71	0	859.39	0	0	829.86	735.93	0	780.41
1.932e+13	749.53	748.07	0	0	0	0	0	806.47	703.66	853.29	733.16	724.23	0	773.45	750.49	0	824.4	0	712.65	0	0	0	0	795.89	0	758.81	0	0	789.61	0	0	780.6	777.85	0	0	784.52	0	751.61	0	0	721.19	0	852.17	0	0	820.07	735.27	0	769.15
1.9366e+13	751.09	749.52	0	0	0	0	0	812.28	733.94	853	734.74	726.31	0	816.67	752.41	0	826.03	0	714.27	0	0	0	0	797.66	0	760.26	0	0	790.3	0	0	782.11	780.02	0	0	786.02	0	753.11	690.8	0	722.77	0	867.47	0	0	842.44	737.02	0	807.73
1.9411e+13	750.53	749.09	0	0	0	0	0	813.22	716.63	855.19	734.36	725.49	0	787.55	751.65	0	825.42	0	713.81	0	0	0	0	796.97	0	759.82	0	0	790.52	0	0	781.6	782.43	0	0	785.53	0	752.6	690.34	0	722.25	0	860.53	0	0	831.4	736.35	0	782.42
1.9457e+13	749.97	748.65	0	0	0	0	0	807.45	705.1	853.81	733.98	724.65	0	774.81	750.87	0	824.77	0	713.35	0	0	0	0	796.27	0	759.38	0	0	790.02	0	0	781.1	778.62	0	0	785.05	0	752.09	0	0	721.72	0	853.2	0	0	821.36	735.69	0	770.45
1.9502e+13	751.53	750.09	0	0	0	0	0	810.87	737.88	852.79	735.54	726.72	0	824.49	752.79	0	826.4	0	714.95	0	0	0	0	798.03	0	760.82	0	0	790.72	0	0	782.6	779.12	690.59	0	786.54	0	753.58	691.92	0	723.29	0	867.55	0	690.08	842.99	737.44	0	813.6
1.9548e+13	750.97	749.66	0	0	0	0	0	813.95	718.37	855.38	735.16	725.9	0	789.87	752.03	0	825.78	0	714.49	0	0	0	0	797.34	0	760.38	0	0	790.7	0	0	782.09	782.9	690.15	0	786.05	0	753.07	691.47	0	722.77	0	861.68	0	0	832.97	736.77	0	784.57
1.9593e+13	750.41	749.22	0	0	0	0	0	808.42	706.6	854.31	734.79	725.07	0	776.23	751.25	0	825.14	0	714.04	0	0	0	0	796.64	0	759.94	0	0	790.41	0	0	781.59	779.38	0	0	785.56	0	752.56	691.02	0	722.25	0	854.24	0	0	822.68	736.1	0	771.8
1.9639e+13	751.96	750.65	0	0	0	0	0	809.01	742.9	852.7	736.32	727.13	0	835.14	753.17	0	826.76	0	715.62	0	0	0	0	798.39	0	761.37	0	0	791.22	0	0	783.08	778.26	691.98	0	787.05	0	754.05	693.04	0	723.81	0	866.76	0	690.56	842.46	737.85	0	820.39
1.9684e+13	751.4	750.21	0	0	0	0	0	814.58	720.15	855.5	735.94	726.3	0	792.4	752.4	0	826.15	0	715.16	0	0	0	0	797.71	0	760.93	0	0	790.86	0	0	782.57	783.27	691.52	0	786.56	0	753.53	692.59	0	723.28	0	862.83	0	0	834.57	737.18	0	786.9
1.973e+13	750.84	749.78	0	0	0	0	0	809.38	708.04	854.77	735.57	725.47	0	777.71	751.63	0	825.51	0	714.71	0	0	0	0	797	0	760.49	0	0	790.76	0	0	782.07	780.12	691.07	0	786.07	0	753.02	692.11	0	722.76	0	855.28	0	0	824.01	736.51	0	773.21
1.9776e+13	752.39	751.2	0	0	0	0	0	806.93	749.18	852.82	737.08	727.52	0	851.01	753.53	691.41	827.11	0	716.27	0	0	0	0	798.75	0	761.91	0	0	791.77	0	0	783.55	777.72	693.42	0	787.55	0	754.5	694.12	0	724.31	0	864.47	0	691.03	839.91	738.25	0	827.35
1.9821e+13	751.82	750.76	0	0	0	0	0	815.09	722.05	855.56	736.71	726.7	0	795.18	752.77	690.94	826.5	0	715.81	0	0	0	0	798.07	0	761.47	0	0	791.01	0	0	783.05	783.52	693	0	787.06	0	753.99	693.67	0	723.79	0	863.97	0	690.31	836.17	737.58	0	789.45
1.9867e+13	751.27	750.33	0	0	0	0	0	810.33	709.53	855.21	736.33	725.87	0	779.26	752	690.46	825.86	0	715.36	0	0	0	0	797.37	0	761.03	0	0	791.09	0	0	782.54	780.85	692.51	0	786.57	0	753.48	693.2	0	723.27	0	856.33	0	0	825.37	736.92	0	774.68
1.9912e+13	752.81	751.74	0	0	0	0	0	805.27	753.7	853.22	737.82	727.91	0	876.77	753.9	693.07	827.46	0	716.9	0	0	0	0	799.11	0	762.44	0	0	792.33	0	0	784.02	777.81	694.75	0	788.04	0	754.95	695.15	0	724.8	0	859.73	0	691.5	833.77	738.65	0	831.12
1.9958e+13	752.24	751.3	0	0	0	0	0	815.44	724.08	855.54	737.45	727.09	0	798.27	753.14	692.58	826.85	0	716.45	0	0	0	0	798.42	0	762	0	0	791.15	0	0	783.51	783.62	694.29	0	787.55	0	754.44	694.71	0	724.28	0	865.09	0	690.77	837.78	737.98	0	792.25
2.0003e+13	751.68	750.86	0	0	0	0	0	811.25	711.09	855.61	737.08	726.26	0	780.89	752.37	692.12	826.22	0	716	0	0	0	0	797.72	0	761.56	0	0	791.39	0	0	783	781.55	693.85	0	787.06	0	753.93	694.26	0	723.76	0	857.39	0	690.06	826.76	737.31	0	776.22
2.0049e+13	753.22	752.26	0	0	0	0	0	805.04	733.34	853.85	738.55	728.3	0	922.53	754.26	694.63	827.8	0	717.52	0	0	0	0	799.46	0	762.96	0	0	792.88	0	0	784.48	778.51	696.06	0	788.52	0	755.39	696.16	0	725.29	0	852.02	0	691.98	822.38	739.04	0	818.62
2.0095e+13	752.66	751.83	0	0	0	0	0	815.59	726.37	855.45	738.17	727.48	0	801.76	753.5	694.17	827.2	0	717.08	0	0	0	0	798.77	0	762.52	0	0	791.31	0	0	783.97	783.55	695.64	0	788.03	0	754.88	695.72	0	724.77	0	866.17	0	691.23	839.38	738.37	0	795.38
2.014e+13	752.1	751.39	0	0	0	0	0	812.16	712.76	855.97	737.8	726.65	0	782.61	752.73	693.71	826.57	0	716.63	0	0	0	0	798.08	0	762.08	0	0	791.66	0	0	783.46	782.23	695.2	0	787.54	0	754.37	695.27	0	724.25	0	858.46	0	690.51	828.16	737.71	0	777.85
2.0186e+13	751.54	750.96	0	0	0	0	0	806.03	702.05	853.88	737.43	725.82	0	772.08	751.96	693.26	825.93	0	716.18	0	0	0	0	797.37	0	761.64	0	0	790.52	0	0	782.96	777.83	694.72	0	787.05	0	753.87	694.84	0	723.74	0	851.63	0	0	819.02	737.05	0	767.86
2.0231e+13	753.06	752.34	0	0	0	0	0	815.48	728.46	855.29	738.88	727.85	0	805.76	753.85	695.7	827.54	0	717.68	0	0	0	0	799.12	0	763.03	0	0	791.49	0	0	784.42	783.27	696.87	0	788.51	0	755.32	696.7	0	725.25	0	867.18	0	691.7	840.92	738.76	0	798.91
2.0277e+13	752.5	751.91	0	0	0	0	0	813.03	714.17	856.3	738.51	727.03	0	784.43	753.08	695.24	826.91	0	717.24	0	0	0	0	798.43	0	762.59	0	0	791.9	0	0	783.91	782.87	696.43	0	788.01	0	754.81	696.26	0	724.73	0	859.54	0	690.96	829.6	738.09	0	779.57
2.0322e+13	751.95	751.47	0	0	0	0	0	806.98	703.44	854.4	738.14	726.2	0	773.32	752.31	694.8	826.27	0	716.79	0	0	0	0	797.72	0	762.15	0	0	790.94	0	0	783.4	778.58	696.01	0	787.52	0	754.3	695.83	0	724.22	0	852.6	0	690.27	820.23	737.44	0	769.04
2.0368e+13	753.46	752.85	0	0	0	0	0	815.06	731.02	855.07	739.57	728.23	0	810.45	754.2	697.15	827.87	0	718.28	0	0	0	0	799.46	0	763.53	0	0	791.72	0	0	784.86	782.76	698.1	0	788.97	0	755.75	697.65	0	725.72	0	868.06	0	692.17	842.35	739.14	0	802.93
2.0414e+13	752.9	752.41	0	0	0	0	0	813.86	715.72	856.57	739.2	727.41	0	786.36	753.43	696.71	827.25	0	717.84	0	0	0	0	798.77	0	763.09	0	0	792.11	0	0	784.35	783.46	697.68	0	788.48	0	755.24	697.22	0	725.2	0	860.62	0	691.41	831.06	738.47	0	781.37
2.0459e+13	752.35	751.98	0	0	0	0	0	807.93	704.77	854.91	738.83	726.58	0	774.58	752.66	696.27	826.61	0	717.39	0	0	0	0	798.06	0	762.65	0	0	791.35	0	0	783.85	779.33	697.23	0	787.99	0	754.73	696.78	0	724.69	0	853.58	0	690.71	821.45	737.82	0	770.24
2.0505e+13	753.86	753.35	0	0	0	0	0	814.25	734.02	854.82	740.24	728.59	0	816.1	754.54	698.55	828.2	0	718.86	0	0	0	0	799.79	0	764.02	0	0	792.01	0	0	785.3	782.02	699.26	0	789.43	0	756.17	698.57	0	726.18	0	868.7	0	692.65	843.53	739.51	0	807.6
2.055e+13	753.3	752.91	0	0	0	0	0	814.64	717.3	856.8	739.87	727.77	0	788.43	753.78	698.12	827.58	0	718.42	0	0	0	0	799.11	0	763.58	0	0	792.29	0	0	784.79	783.99	698.83	0	788.94	0	755.66	698.14	0	725.66	0	861.72	0	691.87	832.54	738.85	0	783.3
2.0596e+13	752.74	752.48	0	0	0	0	0	808.87	706.14	855.39	739.5	726.95	0	775.9	753.01	697.69	826.94	0	717.98	0	0	0	0	798.4	0	763.14	0	0	791.72	0	0	784.28	780.06	698.42	0	788.44	0	755.15	697.71	0	725.15	0	854.56	0	691.14	822.7	738.19	0	771.49
2.0641e+13	754.24	753.83	0	0	0	0	0	812.98	737.72	854.58	740.9	728.95	0	823.18	754.88	699.9	828.52	0	719.43	0	0	0	0	800.13	0	764.5	0	0	792.37	0	0	785.73	781.1	700.4	0	789.89	0	756.58	699.47	0	726.63	0	868.94	0	693.07	844.25	739.88	0	813.09
2.0687e+13	753.69	753.4	0	0	0	0	0	815.35	718.97	856.98	740.53	728.13	0	790.66	754.12	699.48	827.91	0	718.99	0	0	0	0	799.44	0	764.06	0	0	792.44	0	0	785.22	784.44	699.98	0	789.39	0	756.07	699.04	0	726.12	0	862.81	0	692.33	834.05	739.22	0	785.37
2.0732e+13	753.13	752.96	0	0	0	0	0	809.8	707.55	855.85	740.16	727.31	0	777.26	753.35	699.05	827.27	0	718.55	0	0	0	0	798.74	0	763.62	0	0	792.08	0	0	784.71	780.78	699.56	0	788.89	0	755.56	698.62	0	725.61	0	855.55	0	691.58	823.96	738.56	0	772.8
2.0778e+13	754.63	754.31	0	0	0	0	0	811.26	742.37	854.42	741.54	729.3	0	832.6	755.21	701.19	828.84	0	719.99	0	0	0	0	800.46	0	764.97	0	0	792.81	0	0	786.15	780.14	701.48	0	790.33	0	756.99	700.34	0	727.08	0	868.46	0	693.49	844.11	740.25	0	819.49
2.0824e+13	754.07	753.88	0	0	0	0	0	815.97	720.72	857.09	741.17	728.49	0	793.08	754.46	700.78	828.23	0	719.55	0	0	0	0	799.77	0	764.53	0	0	792.57	0	0	785.64	784.8	701.07	0	789.83	0	756.48	699.92	0	726.56	0	863.91	0	692.78	835.58	739.58	0	787.61
2.0869e+13	753.51	753.44	0	0	0	0	0	810.72	708.98	856.29	740.8	727.66	0	778.69	753.68	700.36	827.6	0	719.11	0	0	0	0	799.07	0	764.09	0	0	792.4	0	0	785.13	781.5	700.66	0	789.34	0	755.97	699.49	0	726.05	0	856.54	0	692.02	825.25	738.93	0	774.16
2.0915e+13	755	754.78	0	0	0	0	0	809.21	748.31	854.44	742.17	729.64	0	846.18	755.54	702.44	829.16	0	720.54	0	0	0	0	800.78	0	765.44	0	0	793.31	0	0	786.57	779.41	702.54	0	790.77	0	757.39	701.18	0	727.52	0	866.75	0	693.9	842.34	740.61	0	826.43
2.096e+13	754.45	754.35	0	0	0	0	0	816.48	722.57	857.14	741.8	728.83	0	795.74	754.78	702.03	828.55	0	720.1	0	0	0	0	800.09	0	765	0	0	792.68	0	0	786.06	785.06	702.14	0	790.27	0	756.88	700.76	0	727	0	865.01	0	693.19	837.13	739.94	0	790.05
2.1006e+13	753.89	753.91	0	0	0	0	0	811.63	710.46	856.69	741.43	728.01	0	780.19	754.01	701.62	827.92	0	719.66	0	0	0	0	799.39	0	764.55	0	0	792.71	0	0	785.55	782.2	701.73	0	789.77	0	756.37	700.35	0	726.49	0	857.55	0	692.48	826.56	739.28	0	775.58
2.1051e+13	755.38	755.25	0	0	0	0	0	807.32	754.92	854.73	742.78	729.98	0	867.65	755.86	703.64	829.47	0	721.08	0	0	0	0	801.1	0	765.9	0	0	793.83	0	0	786.98	779.22	703.56	0	791.2	0	757.78	702	0	727.95	0	862.97	0	694.32	837.64	740.96	0	831.77
2.1097e+13	754.82	754.81	0	0	0	0	0	816.84	724.59	857.12	742.41	729.17	0	798.7	755.11	703.24	828.87	0	720.64	0	0	0	0	800.41	0	765.45	0	0	792.79	0	0	786.47	785.17	703.16	0	790.7	0	757.27	701.59	0	727.44	0	866.09	0	693.59	838.69	740.29	0	792.74
2.1143e+13	754.26	754.37	0	0	0	0	0	812.53	712.01	857.07	742.04	728.35	0	781.77	754.34	702.84	828.23	0	720.2	0	0	0	0	799.71	0	765.01	0	0	792.98	0	0	785.95	782.88	702.76	0	790.2	0	756.77	701.17	0	726.93	0	858.56	0	692.89	827.89	739.64	0	777.08
2.1188e+13	755.74	755.7	0	0	0	0	0	806.51	747.5	855.26	743.38	730.32	0	904.6	756.18	704.8	829.78	0	721.6	0	0	0	0	801.42	0	766.34	0	0	794.35	0	0	787.38	779.71	704.55	0	791.63	0	758.17	702.8	0	728.37	0	856.27	0	694.73	828.17	741.3	0	827.6
2.1234e+13	755.18	755.26	0	0	0	0	0	817.02	726.8	857.03	743.01	729.51	0	802.01	755.42	704.41	829.17	0	721.16	0	0	0	0	800.73	0	765.9	0	0	792.9	0	0	786.87	785.13	704.16	0	791.13	0	757.66	702.39	0	727.86	0	867.14	0	694	840.24	740.64	0	795.74
2.1279e+13	754.63	754.83	0	0	0	0	0	813.4	713.63	857.41	742.64	728.69	0	783.44	754.66	704.01	828.55	0	720.73	0	0	0	0	800.03	0	765.46	0	0	793.22	0	0	786.36	783.54	703.76	0	790.63	0	757.16	701.98	0	727.35	0	859.58	0	693.28	829.24	739.98	0	778.66
2.1325e+13	756.1	756.14	0	0	0	0	0	807.26	703.56	855.89	743.96	730.65	0	984.54	756.49	705.92	830.08	0	722.12	0	0	0	0	801.73	0	766.79	0	0	794.86	0	0	787.78	780.56	705.51	0	792.05	0	758.56	703.58	0	728.79	0	849.55	0	695.15	817.06	741.65	0	774.36
2.137e+13	755.54	755.71	0	0	0	0	0	816.97	729.14	856.87	743.59	729.84	0	805.8	755.74	705.53	829.48	0	721.68	0	0	0	0	801.04	0	766.34	0	0	793.04	0	0	787.27	784.89	705.12	0	791.54	0	758.05	703.17	0	728.28	0	868.13	0	694.4	841.75	740.98	0	799.1
2.1416e+13	754.99	755.27	0	0	0	0	0	814.25	715.21	857.71	743.23	729.03	0	785.21	754.97	705.14	828.85	0	721.25	0	0	0	0	800.34	0	765.9	0	0	793.44	0	0	786.75	784.16	704.72	0	791.04	0	757.54	702.76	0	727.77	0	860.61	0	693.68	830.62	740.33	0	780.34
2.1462e+13	754.43	754.84	0	0	0	0	0	808.21	704.78	855.81	742.86	728.21	0	774.24	754.21	704.75	828.22	0	720.82	0	0	0	0	799.64	0	765.46	0	0	792.42	0	0	786.24	779.81	704.33	0	790.54	0	757.03	702.36	0	727.26	0	853.82	0	692.99	821.41	739.67	0	769.94
2.1507e+13	755.9	756.14	0	0	0	0	0	816.63	731.76	856.65	744.17	730.17	0	810.21	756.05	706.62	829.78	0	722.19	0	0	0	0	801.34	0	766.77	0	0	793.22	0	0	787.66	784.43	706.05	0	791.95	0	758.42	703.93	0	728.69	0	869.02	0	694.82	843.16	741.32	0	802.94
2.1553e+13	755.34	755.71	0	0	0	0	0	815.06	716.79	857.97	743.8	729.36	0	787.09	755.29	706.23	829.16	0	721.75	0	0	0	0	800.65	0	766.33	0	0	793.63	0	0	787.14	784.75	705.66	0	791.45	0	757.91	703.52	0	728.18	0	861.65	0	694.08	832.03	740.66	0	782.11
2.1598e+13	754.79	755.27	0	0	0	0	0	809.13	706.17	856.28	743.44	728.55	0	775.49	754.52	705.85	828.52	0	721.32	0	0	0	0	799.95	0	765.89	0	0	792.8	0	0	786.63	780.54	705.27	0	790.95	0	757.41	703.12	0	727.68	0	854.75	0	693.38	822.6	740.01	0	771.14
2.1644e+13	756.25	756.57	0	0	0	0	0	815.93	734.81	856.38	744.73	730.5	0	815.47	756.36	707.67	830.07	0	722.68	0	0	0	0	801.65	0	767.2	0	0	793.46	0	0	788.04	783.74	706.95	0	792.36	0	758.8	704.67	0	729.09	0	869.71	0	695.22	844.39	741.65	0	807.37
2.1689e+13	755.69	756.14	0	0	0	0	0	815.82	718.41	858.18	744.36	729.69	0	789.11	755.6	707.29	829.45	0	722.25	0	0	0	0	800.96	0	766.76	0	0	793.79	0	0	787.53	785.29	706.57	0	791.86	0	758.29	704.27	0	728.58	0	862.69	0	694.49	833.46	740.99	0	784.01
2.1735e+13	755.14	755.7	0	0	0	0	0	810.04	707.56	856.74	744	728.88	0	776.79	754.83	706.91	828.82	0	721.82	0	0	0	0	800.25	0	766.31	0	0	793.16	0	0	787.02	781.27	706.19	0	791.36	0	757.78	703.87	0	728.08	0	855.69	0	693.77	823.8	740.34	0	772.38
2.1781e+13	756.59	757	0	0	0	0	0	814.81	738.44	856.12	745.27	730.83	0	821.97	756.66	708.68	830.36	0	723.17	0	0	0	0	801.94	0	767.62	0	0	793.78	0	0	788.42	782.86	707.83	0	792.76	0	759.16	705.39	0	729.49	0	870.08	0	695.6	845.25	741.98	0	812.55
2.1826e+13	756.04	756.56	0	0	0	0	0	816.52	720.11	858.35	744.91	730.02	0	791.29	755.9	708.31	829.75	0	722.74	0	0	0	0	801.26	0	767.18	0	0	793.92	0	0	787.91	785.76	707.45	0	792.26	0	758.65	704.99	0	728.98	0	863.75	0	694.89	834.92	741.32	0	786.04
2.1872e+13	755.48	756.13	0	0	0	0	0	810.95	708.99	857.17	744.54	729.21	0	778.14	755.14	707.93	829.11	0	722.31	0	0	0	0	800.55	0	766.73	0	0	793.5	0	0	787.39	782	707.07	0	791.75	0	758.15	704.59	0	728.48	0	856.64	0	694.17	825.02	740.67	0	773.68
2.1917e+13	756.93	757.41	0	0	0	0	0	813.23	742.87	855.92	745.81	731.15	0	830.4	756.96	709.66	830.65	0	723.64	0	0	0	0	802.24	0	768.03	0	0	794.18	0	0	788.8	781.88	708.68	0	793.15	0	759.52	706.09	0	729.88	0	869.85	0	695.98	845.41	742.3	0	818.6
2.1963e+13	756.37	756.98	0	0	0	0	0	817.14	721.86	858.45	745.45	730.35	0	793.64	756.21	709.29	830.04	0	723.22	0	0	0	0	801.55	0	767.59	0	0	794.04	0	0	788.28	786.15	708.3	0	792.65	0	759.01	705.69	0	729.37	0	864.81	0	695.29	836.4	741.65	0	788.24
2.2008e+13	755.82	756.54	0	0	0	0	0	811.85	710.42	857.58	745.08	729.54	0	779.55	755.44	708.92	829.4	0	722.79	0	0	0	0	800.85	0	767.14	0	0	793.82	0	0	787.77	782.71	707.93	0	792.15	0	758.51	705.3	0	728.87	0	857.59	0	694.57	826.26	741	0	775.03
2.2054e+13	757.27	757.82	0	0	0	0	0	811.28	748.51	855.86	746.34	731.48	0	842.2	757.26	710.61	830.93	0	724.11	0	0	0	0	802.53	0	768.44	0	0	794.64	0	0	789.17	781.02	709.51	0	793.54	690.53	759.88	706.77	0	730.26	0	868.61	0	696.36	844.27	742.62	0	825.38
2.2099e+13	756.71	757.38	0	0	0	0	0	817.66	723.56	858.5	745.97	730.68	0	796.22	756.51	710.25	830.32	0	723.68	0	0	0	0	801.85	0	767.99	0	0	794.14	0	0	788.65	786.44	709.13	0	793.03	690.09	759.37	706.38	0	729.75	0	865.86	0	695.67	837.9	741.97	0	790.63
2.2145e+13	756.16	756.95	0	0	0	0	0	812.75	711.73	857.96	745.61	729.86	0	781.03	755.74	709.88	829.69	0	723.26	0	0	0	0	801.14	0	767.55	0	0	794.11	0	0	788.14	783.41	708.76	0	792.53	0	758.86	705.99	0	729.25	0	858.55	0	694.97	827.53	741.32	0	776.45
2.2191e+13	757.6	758.22	0	0	0	0	0	809.27	755.58	856.03	746.85	731.8	0	860.29	757.56	711.53	831.21	0	724.57	0	0	0	0	802.82	0	768.84	0	0	795.14	0	0	789.53	780.61	710.31	0	793.92	691.11	760.23	707.44	0	730.64	0	865.63	0	696.74	840.74	742.94	0	831.57
2.2236e+13	757.04	757.79	0	0	0	0	0	818.05	725.45	858.47	746.48	731	0	799.07	756.81	711.17	830.6	0	724.14	0	0	0	0	802.13	0	768.39	0	0	794.23	0	0	789.01	786.6	709.94	0	793.42	690.67	759.72	707.05	0	730.13	0	866.91	0	696.04	839.42	742.28	0	793.24
2.2282e+13	756.49	757.35	0	0	0	0	0	813.63	713.16	858.31	746.12	730.19	0	782.59	756.04	710.81	829.97	0	723.72	0	0	0	0	801.44	0	767.95	0	0	794.37	0	0	788.5	784.1	709.57	0	792.91	690.23	759.21	706.66	0	729.63	0	859.52	0	695.35	828.82	741.63	0	777.92
2.2327e+13	757.92	758.62	0	0	0	0	0	808	757	856.46	747.35	732.12	0	890.53	757.85	712.43	831.49	0	725.02	0	0	0	0	803.11	0	769.23	0	0	795.65	0	0	789.89	780.87	711.09	0	794.3	691.68	760.57	708.09	0	731.01	0	860.01	0	697.13	833.12	743.25	0	832.15
2.2373e+13	757.36	758.18	0	0	0	0	0	818.27	727.49	858.38	746.99	731.32	0	802.25	757.11	712.07	830.88	0	724.59	0	0	0	0	802.42	0	768.78	0	0	794.33	0	0	789.37	786.6	710.72	0	793.79	691.23	760.06	707.7	0	730.5	0	867.94	0	696.41	840.93	742.6	0	796.12
2.2418e+13	756.81	757.74	0	0	0	0	0	814.49	714.63	858.63	746.62	730.51	0	784.22	756.34	711.71	830.25	0	724.17	0	0	0	0	801.72	0	768.34	0	0	794.61	0	0	788.85	784.76	710.35	0	793.29	690.8	759.55	707.31	0	730	0	860.5	0	695.72	830.14	741.95	0	779.47
2.2464e+13	758.24	759.01	0	0	0	0	0	808.31	723.16	857.05	747.85	732.43	0	947.5	758.15	713.29	831.76	0	725.46	0	0	0	0	803.39	0	769.61	0	0	796.15	0	0	790.24	781.65	711.85	0	794.67	692.25	760.91	708.72	0	731.37	0	852.25	0	697.51	820.97	743.56	0	805.17
2.251e+13	757.69	758.57	0	0	0	0	0	818.28	729.77	858.23	747.48	731.63	0	805.85	757.4	712.94	831.15	0	725.04	0	0	0	0	802.7	0	769.17	0	0	794.44	0	0	789.72	786.41	711.48	0	794.16	691.81	760.4	708.34	0	730.87	0	868.91	0	696.79	842.42	742.91	0	799.34
2.2555e+13	757.13	758.13	0	0	0	0	0	815.32	716.13	858.92	747.12	730.83	0	785.95	756.64	712.58	830.53	0	724.61	0	0	0	0	802.01	0	768.72	0	0	794.82	0	0	789.21	785.38	711.12	0	793.65	691.35	759.89	707.95	0	730.37	0	861.49	0	696.08	831.48	742.26	0	781.11
2.2601e+13	756.58	757.7	0	0	0	0	0	809.3	706	857	746.76	730.02	0	775.13	755.88	712.22	829.89	0	724.19	0	0	0	0	801.3	0	768.28	0	0	793.75	0	0	788.69	780.96	710.75	0	793.15	690.92	759.39	707.57	0	729.87	0	854.83	0	695.41	822.42	741.61	0	770.83
2.2646e+13	758	758.95	0	0	0	0	0	818.03	732.31	858.01	747.96	731.94	0	810.01	757.69	713.78	831.42	0	725.47	0	0	0	0	802.98	0	769.55	0	0	794.59	0	0	790.07	786.01	712.22	0	794.53	692.36	760.73	708.96	0	731.23	0	869.8	0	697.16	843.83	743.22	0	802.99
2.2692e+13	757.45	758.51	0	0	0	0	0	816.12	717.63	859.16	747.6	731.14	0	787.78	756.93	713.42	830.8	0	725.05	0	0	0	0	802.29	0	769.1	0	0	795	0	0	789.55	785.97	711.86	0	794.02	691.93	760.23	708.58	0	730.73	0	862.49	0	696.45	832.84	742.56	0	782.84
2.2737e+13	756.9	758.08	0	0	0	0	0	810.19	707.29	857.45	747.24	730.33	0	776.35	756.17	713.07	830.17	0	724.63	0	0	0	0	801.59	0	768.66	0	0	794.12	0	0	789.04	781.68	711.5	0	793.51	691.47	759.72	708.19	0	730.23	0	855.73	0	695.76	823.57	741.92	0	772
2.2783e+13	758.31	759.33	0	0	0	0	0	817.44	735.24	857.74	748.44	732.24	0	814.92	757.97	714.6	831.69	0	725.9	0	0	0	0	803.26	0	769.92	0	0	794.8	0	0	790.42	785.37	712.94	0	794.88	692.91	761.06	709.56	0	731.58	0	870.54	0	697.53	845.09	743.52	0	807.18
2.2829e+13	757.76	758.89	0	0	0	0	0	816.87	719.19	859.37	748.07	731.44	0	789.75	757.22	714.25	831.07	0	725.47	0	0	0	0	802.57	0	769.47	0	0	795.15	0	0	789.9	786.5	712.58	0	794.38	692.46	760.56	709.18	0	731.09	0	863.5	0	696.81	834.24	742.87	0	784.68
2.2874e+13	757.21	758.46	0	0	0	0	0	811.09	708.61	857.88	747.71	730.64	0	777.62	756.45	713.9	830.43	0	725.05	0	0	0	0	801.86	0	769.03	0	0	794.47	0	0	789.38	782.4	712.23	0	793.87	692.03	760.05	708.8	0	730.59	0	856.63	0	696.12	824.74	742.22	0	773.22
2.292e+13	758.62	759.7	0	0	0	0	0	816.46	738.18	857.46	748.9	732.54	0	820.91	758.25	715.39	831.95	0	726.32	0	0	0	0	803.53	0	770.29	0	0	795.07	0	0	790.75	784.52	713.64	0	795.24	693.43	761.39	710.16	0	731.93	0	871	0	697.9	846.06	743.82	0	812.05
2.2965e+13	758.07	759.26	0	0	0	0	0	817.56	720.52	859.52	748.54	731.75	0	791.85	757.5	715.04	831.34	0	725.89	0	0	0	0	802.84	0	769.84	0	0	795.28	0	0	790.23	786.98	713.29	0	794.73	693	760.88	709.78	0	731.43	0	864.52	0	697.17	835.65	743.17	0	786.66
2.3011e+13	757.52	758.82	0	0	0	0	0	811.98	709.72	858.29	748.18	730.94	0	778.94	756.74	714.7	830.7	0	725.47	0	0	0	0	802.14	0	769.4	0	0	794.8	0	0	789.72	783.11	712.93	0	794.22	692.56	760.37	709.4	0	730.94	0	857.54	0	696.47	825.93	742.52	0	774.49
2.3056e+13	758.93	760.06	0	0	0	0	0	815.03	742.11	857.22	749.36	732.84	0	828.52	758.53	716.16	832.21	0	726.73	0	0	0	0	803.8	0	770.65	0	0	795.42	0	0	791.09	783.53	714.33	0	795.59	693.95	761.71	710.74	0	732.28	0	870.98	0	698.24	846.47	744.11	0	817.74
2.3102e+13	758.37	759.62	0	0	0	0	0	818.19	722.07	859.62	748.99	732.04	0	794.13	757.78	715.82	831.6	0	726.31	0	0	0	0	803.11	0	770.2	0	0	795.38	0	0	790.57	787.37	713.97	0	795.08	693.52	761.2	710.36	0	731.78	0	865.54	0	697.54	837.09	743.46	0	788.78
2.3147e+13	757.82	759.19	0	0	0	0	0	812.86	710.96	858.68	748.63	731.24	0	780.32	757.02	715.47	830.96	0	725.89	0	0	0	0	802.41	0	769.76	0	0	795.1	0	0	790.05	783.8	713.62	0	794.57	693.09	760.69	709.98	0	731.28	0	858.46	0	696.82	827.14	742.82	0	775.8
2.3193e+13	759.23	760.42	0	0	690.03	0	0	813.19	747.26	857.1	749.8	733.13	0	838.87	758.81	716.91	832.46	0	727.13	0	0	0	0	804.07	0	771.01	0	0	795.84	0	0	791.42	782.57	714.99	0	795.93	694.46	762.03	711.3	0	732.62	0	870.12	0	698.58	845.82	744.41	0	824.23
2.3239e+13	758.67	759.98	0	0	0	0	0	818.71	723.77	859.66	749.44	732.34	0	796.61	758.06	716.57	831.86	0	726.71	0	0	0	0	803.38	0	770.56	0	0	795.46	0	0	790.9	787.67	714.64	0	795.42	694.02	761.52	710.93	0	732.12	0	866.56	0	697.89	838.56	743.76	0	791.06
2.3284e+13	758.12	759.55	0	0	0	0	0	813.73	712.29	859.04	749.08	731.53	0	781.75	757.3	716.23	831.22	0	726.29	0	0	0	0	802.68	0	770.11	0	0	795.37	0	0	790.38	784.48	714.29	0	794.91	693.6	761.01	710.55	0	731.62	0	859.38	0	697.17	828.37	743.11	0	777.16
2.333e+13	759.53	760.77	0	0	690.57	0	0	811.15	754.1	857.17	750.24	733.42	0	854.23	759.08	717.64	832.71	0	727.53	0	0	0	0	804.33	0	771.36	0	0	796.31	691.1	0	791.74	781.93	715.64	0	796.27	694.98	762.34	711.85	0	732.95	0	867.82	0	698.91	843.24	744.7	0	830.76
2.3375e+13	758.97	760.33	0	0	690.17	0	0	819.12	725.62	859.64	749.88	732.62	0	799.33	758.34	717.3	832.11	0	727.11	0	0	0	0	803.65	0	770.91	0	0	795.53	690.65	0	791.22	787.84	715.29	0	795.76	694.53	761.83	711.48	0	732.45	0	867.58	0	698.22	840.03	744.05	0	793.56
2.3421e+13	758.42	759.9	0	0	0	0	0	814.59	713.69	859.38	749.52	731.82	0	783.26	757.57	716.96	831.48	0	726.69	0	0	0	0	802.95	0	770.46	0	0	795.62	690.21	0	790.7	785.14	714.94	0	795.25	694.09	761.32	711.11	0	731.96	0	860.32	0	697.53	829.62	743.4	0	778.58
2.3466e+13	759.82	761.12	0	0	691.11	0	0	809.53	760.11	857.5	750.67	733.7	0	879.19	759.35	718.35	832.96	0	727.92	0	0	0	0	804.6	0	771.7	0	0	796.8	692.46	0	792.06	781.92	716.27	0	796.61	695.46	762.64	712.4	0	733.28	0	863.2	0	699.24	837.24	744.98	0	834.11
2.3512e+13	759.27	760.68	0	0	690.71	0	0	819.37	727.61	859.56	750.31	732.9	0	802.36	758.6	718.01	832.36	0	727.5	0	0	0	0	803.91	0	771.26	0	0	795.6	692.03	0	791.54	787.86	715.92	0	796.1	695.04	762.14	712.02	0	732.78	0	868.59	0	698.54	841.51	744.33	0	796.32
2.3558e+13	758.71	760.24	0	0	690.3	0	0	815.43	715.12	859.68	749.95	732.1	0	784.84	757.84	717.67	831.73	0	727.08	0	0	0	0	803.21	0	770.81	0	0	795.84	691.58	0	791.02	785.78	715.58	0	795.59	694.6	761.63	711.65	0	732.29	0	861.26	0	697.86	830.9	743.68	0	780.09
2.3603e+13	760.11	761.46	0	0	691.66	0	690.79	809.28	740.83	858.03	751.09	733.97	0	923.8	759.61	719.04	833.21	0	728.3	0	0	0	0	804.86	0	772.05	0	0	797.27	693.79	0	792.38	782.55	716.89	0	796.94	695.94	762.95	712.93	0	733.61	0	855.85	0	699.56	826.31	745.26	690.17	821.75
2.3649e+13	759.55	761.02	0	0	691.24	0	690.33	819.43	729.77	859.41	750.73	733.18	0	805.78	758.87	718.7	832.61	0	727.88	0	0	0	0	804.17	0	771.6	0	0	795.69	693.36	0	791.86	787.7	716.54	0	796.43	695.51	762.44	712.55	0	733.11	0	869.55	0	698.86	842.97	744.61	0	799.4
2.3694e+13	759	760.59	0	0	690.83	0	0	816.24	716.53	859.95	750.37	732.37	0	786.51	758.11	718.37	831.99	0	727.47	0	0	0	0	803.47	0	771.15	0	0	796.03	692.93	0	791.33	786.39	716.2	0	795.92	695.09	761.93	712.18	0	732.61	0	862.22	0	698.18	832.2	743.96	0	781.67
2.374e+13	758.45	760.15	0	0	690.42	0	0	810.23	706.67	858.01	750.01	731.58	0	775.84	757.35	718.03	831.35	0	727.05	0	0	0	0	802.77	0	770.7	0	0	794.91	692.48	0	790.82	781.91	715.85	0	795.41	694.66	761.43	711.81	0	732.12	0	855.68	0	697.49	823.28	743.32	0	771.52
2.3785e+13	759.84	761.36	0	0	691.78	0	691.85	819.25	732.19	859.19	751.14	733.45	0	809.71	759.13	719.37	832.85	0	728.26	0	0	0	0	804.42	0	771.93	0	0	795.8	694.63	690.38	792.17	787.35	717.14	0	796.75	695.99	762.74	713.07	0	733.43	0	870.45	0	699.18	844.37	744.89	0	802.87
2.3831e+13	759.29	760.92	0	0	691.35	0	691.38	817.02	717.97	860.19	750.78	732.65	0	788.29	758.37	719.04	832.23	0	727.84	0	0	0	0	803.73	0	771.48	0	0	796.2	694.21	0	791.65	786.96	716.8	0	796.24	695.56	762.23	712.7	0	732.94	0	863.19	0	698.49	833.53	744.24	0	783.35
2.3877e+13	758.74	760.49	0	0	690.95	0	690.92	811.1	707.9	858.44	750.42	731.85	0	777.03	757.61	718.71	831.6	0	727.43	0	0	0	0	803.03	0	771.04	0	0	795.26	693.78	0	791.13	782.61	716.46	0	795.73	695.14	761.73	712.34	0	732.44	0	856.54	0	697.82	824.4	743.6	0	772.66
2.3922e+13	760.12	761.69	0	0	692.29	0	693.32	818.75	734.97	858.93	751.55	733.72	0	814.31	759.38	720.03	833.09	0	728.63	0	0	0	0	804.67	0	772.26	0	0	795.96	695.86	691.38	792.47	786.76	717.73	0	797.07	696.46	763.03	713.58	0	733.75	0	871.21	0	699.49	845.66	745.16	0	806.84
2.3968e+13	759.57	761.25	0	0	691.89	0	692.87	817.76	719.49	860.38	751.19	732.92	0	790.19	758.63	719.7	832.48	0	728.21	0	0	0	0	803.98	0	771.81	0	0	796.33	695.44	690.99	791.95	787.49	717.39	0	796.56	696.03	762.53	713.21	0	733.25	0	864.16	0	698.8	834.88	744.51	0	785.14
2.4013e+13	759.02	760.82	0	0	691.47	0	692.39	811.97	709.19	858.85	750.83	732.12	0	778.27	757.87	719.37	831.84	0	727.8	0	0	0	0	803.28	0	771.37	0	0	795.59	695.03	690.6	791.43	783.31	717.05	0	796.05	695.6	762.02	712.85	0	732.76	0	857.41	0	698.12	825.53	743.87	0	773.84
2.4059e+13	760.4	762.02	0	0	692.8	0	694.72	817.89	738.23	858.64	751.95	733.98	0	819.84	759.64	720.67	833.33	0	729	0	0	0	0	804.92	0	772.59	0	0	796.19	697.03	692.42	792.78	785.96	718.31	690.67	797.39	696.91	763.33	714.08	0	734.06	0	871.75	0	699.81	846.71	745.43	690.28	811.43
2.4104e+13	759.85	761.58	0	0	692.39	0	694.28	818.44	721.08	860.53	751.59	733.19	0	792.23	758.89	720.34	832.72	0	728.58	0	0	0	0	804.24	0	772.14	0	0	796.44	696.63	692.01	792.25	787.97	717.97	690.28	796.88	696.49	762.82	713.71	0	733.56	0	865.15	0	699.1	836.25	744.78	0	787.06
2.415e+13	759.3	761.14	0	0	691.99	0	693.84	812.83	710.52	859.25	751.22	732.39	0	779.55	758.12	720.01	832.09	0	728.17	0	0	0	0	803.53	0	771.69	0	0	795.9	696.22	691.6	791.73	784	717.63	0	796.37	696.07	762.31	713.35	0	733.07	0	858.29	0	698.43	826.69	744.14	0	775.08
2.4196e+13	760.68	762.34	0	0	693.3	0	696.06	816.61	742.16	858.37	752.34	734.25	0	826.78	759.89	721.29	833.57	690.54	729.35	0	0	0	0	805.17	0	772.91	0	0	796.49	698.17	693.4	793.08	784.98	718.87	691.77	797.7	697.36	763.61	714.56	0	734.36	0	871.9	0	700.11	847.31	745.69	690.59	816.79
2.4241e+13	760.12	761.9	0	0	692.89	0	695.63	819.06	722.73	860.63	751.98	733.45	0	794.44	759.14	720.96	832.96	690.09	728.94	0	0	0	0	804.48	0	772.46	0	0	796.53	697.77	693.02	792.55	788.37	718.53	691.35	797.19	696.94	763.11	714.2	0	733.87	0	866.14	0	699.42	837.65	745.05	0	789.12
2.4287e+13	759.57	761.46	0	0	692.48	0	695.2	813.69	711.87	859.62	751.61	732.65	0	780.9	758.38	720.64	832.33	0	728.53	0	0	0	0	803.78	0	772.01	0	0	796.18	697.37	692.64	792.03	784.68	718.19	690.96	796.68	696.52	762.6	713.84	0	733.38	0	859.18	0	698.73	827.86	744.41	0	776.37
2.4332e+13	760.95	762.65	0	0	693.78	0	697.35	814.89	745.83	858.19	752.72	734.51	0	835.96	760.14	721.9	833.8	692.02	729.71	0	0	0	0	805.41	0	773.22	0	0	796.87	699.26	694.36	793.37	783.96	719.41	692.91	798.01	697.8	763.9	715.04	0	734.67	0	871.35	0	700.41	847.05	745.96	690.9	822.98
2.4378e+13	760.4	762.22	0	0	693.38	0	696.93	819.6	724.07	860.68	752.36	733.72	0	796.83	759.39	721.57	833.19	691.56	729.29	0	0	0	0	804.73	0	772.77	0	0	796.6	698.87	693.96	792.85	788.68	719.08	692.53	797.5	697.38	763.39	714.68	0	734.17	0	867.14	0	699.73	839.08	745.31	690.11	791.35
2.4423e+13	759.85	761.78	0	0	692.98	0	696.51	814.55	712.95	859.97	752	732.92	0	782.31	758.63	721.25	832.56	691.11	728.88	0	0	0	0	804.03	0	772.33	0	0	796.45	698.48	693.58	792.33	785.36	718.74	692.09	796.98	696.96	762.88	714.31	0	733.68	0	860.08	0	699.04	829.06	744.67	0	777.71
2.4469e+13	761.22	762.97	0	0	694.26	0	698.58	812.89	753.43	858.18	753.1	734.77	0	849.18	760.38	722.49	834.03	693.44	730.06	0	0	0	690.18	805.66	0	773.54	0	0	797.31	700.31	695.28	793.67	783.16	719.95	693.95	798.32	698.23	764.18	715.51	0	734.96	0	869.61	0	700.71	845.23	746.22	691.2	829.58
2.4514e+13	760.66	762.53	0	0	693.86	0	698.18	820.02	726.17	860.66	752.74	733.99	0	799.46	759.64	722.16	833.42	692.99	729.64	0	0	0	0	804.97	0	773.08	0	0	796.65	699.93	694.9	793.14	788.88	719.61	693.55	797.8	697.82	763.67	715.14	0	734.47	0	868.13	0	700.04	840.51	745.57	690.4	793.76
2.456e+13	760.11	762.09	0	0	693.46	0	697.77	815.39	714.51	860.29	752.38	733.19	0	783.78	758.88	721.84	832.8	692.53	729.23	0	0	0	0	804.27	0	772.64	0	0	796.69	699.54	694.52	792.62	786.01	719.28	693.16	797.29	697.39	763.16	714.78	0	733.98	0	860.98	0	699.35	830.28	744.93	0	779.11
2.4606e+13	761.48	763.27	0	0	694.75	0	699.77	811.05	758.52	858.41	753.47	735.03	0	870.05	760.63	723.06	834.25	694.8	730.4	0	0	0	690.49	805.9	0	773.84	0	0	797.77	701.32	696.17	793.95	782.9	720.47	695	798.62	698.65	764.45	715.96	0	735.26	0	865.89	0	701.01	840.59	746.47	691.49	834.54
2.4651e+13	760.93	762.84	0	0	694.34	0	699.37	820.31	727.71	860.58	753.11	734.25	0	802.37	759.89	722.74	833.65	694.36	729.98	0	0	0	0	805.21	0	773.39	0	0	796.71	700.95	695.8	793.43	788.94	720.14	694.62	798.1	698.23	763.95	715.6	0	734.77	0	869.12	0	700.33	841.96	745.82	690.69	796.43
2.4697e+13	760.38	762.4	0	0	693.93	0	698.97	816.21	715.63	860.58	752.75	733.45	0	785.33	759.13	722.42	833.03	693.92	729.57	0	0	0	0	804.51	0	772.94	0	0	796.9	700.57	695.42	792.9	786.65	719.8	694.21	797.59	697.82	763.44	715.24	0	734.28	0	861.9	0	699.66	831.52	745.18	0	780.59
2.4742e+13	761.74	763.58	0	0	695.2	0	700.91	810.25	751.72	858.86	753.84	735.29	0	906.1	760.87	723.63	834.48	696.1	730.73	0	0	0	690.77	806.13	0	774.15	0	0	798.23	702.3	697.04	794.24	783.33	720.98	695.98	798.92	699.07	764.73	716.41	0	735.55	0	859.42	0	701.3	831.41	746.73	691.77	830.21
2.4788e+13	761.19	763.14	0	0	694.81	0	700.52	820.41	729.65	860.44	753.47	734.5	0	805.63	760.13	723.31	833.88	695.67	730.32	0	0	0	0	805.44	0	773.69	0	0	796.77	701.93	696.67	793.71	788.84	720.65	695.59	798.4	698.65	764.22	716.05	0	735.05	0	870.07	0	700.62	843.4	746.08	690.98	799.38
2.4833e+13	760.64	762.7	0	0	694.41	0	700.13	817.01	716.89	860.85	753.11	733.71	0	786.96	759.37	722.99	833.26	695.24	729.91	0	0	0	0	804.75	0	773.24	0	0	797.08	701.56	696.29	793.19	787.25	720.32	695.21	797.88	698.24	763.71	715.69	0	734.56	0	862.83	0	699.95	832.79	745.44	690.2	782.13
2.4879e+13	762	763.88	0	0	695.65	0	702	810.95	708.28	859.41	754.19	735.54	0	984.7	761.11	724.18	834.7	697.34	731.06	0	0	0	691.01	806.37	0	774.45	0	0	798.68	703.24	697.87	794.52	784.13	721.48	696.94	799.21	699.48	765	716.85	0	735.83	0	853.05	0	701.59	820.8	746.98	692.05	777.83
2.4925e+13	761.45	763.44	0	0	695.25	0	701.62	820.29	731.86	860.23	753.83	734.76	0	809.35	760.37	723.86	834.1	696.93	730.65	0	0	0	0	805.68	0	773.99	0	0	796.86	702.88	697.51	793.99	788.53	721.15	696.57	798.69	699.06	764.49	716.49	0	735.34	0	870.96	0	700.91	844.79	746.33	691.25	802.68
2.497e+13	760.9	763	0	0	694.86	0	701.24	817.78	718.22	861.07	753.47	733.96	0	788.69	759.61	723.54	833.48	696.51	730.24	0	0	0	0	804.99	0	773.54	0	0	797.24	702.52	697.14	793.47	787.82	720.82	696.18	798.17	698.65	763.98	716.13	0	734.85	0	863.76	0	700.24	834.08	745.69	690.47	783.76
2.5016e+13	760.35	762.57	0	0	694.47	0	700.85	811.87	708.45	859.3	753.11	733.17	0	777.59	758.86	723.22	832.85	696.09	729.83	0	0	0	0	804.28	0	773.09	0	0	796.25	702.15	696.77	792.95	783.41	720.49	695.79	797.66	698.23	763.48	715.78	0	734.36	0	857.23	0	699.57	825.08	745.05	0	773.21
2.5061e+13	761.7	763.73	0	0	695.7	0	702.68	819.9	734.39	859.97	754.18	735	0	813.67	760.61	724.39	834.32	698.13	730.98	0	0	0	690.25	805.91	0	774.29	0	0	796.98	703.8	698.32	794.27	788	721.64	697.49	798.98	699.47	764.75	716.92	0	735.62	0	871.76	0	701.19	846.09	746.58	691.52	806.44
2.5107e+13	761.15	763.3	0	0	695.3	0	702.31	818.51	719.64	861.26	753.82	734.21	0	790.53	759.85	724.08	833.7	697.72	730.57	0	0	0	0	805.22	0	773.84	0	0	797.36	703.44	697.96	793.75	788.35	721.31	697.12	798.46	699.05	764.25	716.57	0	735.13	0	864.71	0	700.52	835.39	745.94	690.73	785.49
2.5152e+13	760.6	762.86	0	0	694.91	0	701.93	812.71	709.64	859.69	753.46	733.42	0	778.8	759.09	723.76	833.07	697.31	730.16	0	0	0	0	804.52	0	773.39	0	0	796.56	703.08	697.6	793.22	784.08	720.98	696.75	797.95	698.64	763.74	716.21	0	734.65	0	858.07	0	699.85	826.19	745.3	690	774.36
2.5198e+13	761.95	764.02	0	0	696.14	0	703.71	819.15	737.32	859.68	754.53	735.24	0	818.82	760.84	724.92	834.53	699.29	731.3	0	0	0	690.53	806.14	0	774.58	0	0	797.17	704.69	699.12	794.54	787.24	722.12	698.4	799.26	699.86	765.02	717.35	0	735.9	0	872.36	0	701.47	847.21	746.82	691.78	810.78
2.5244e+13	761.4	763.59	0	0	695.74	0	703.34	819.19	721.11	861.41	754.17	734.45	0	792.5	760.09	724.6	833.92	698.89	730.89	0	0	0	0	805.45	0	774.13	0	0	797.46	704.33	698.76	794.02	788.82	721.79	698.02	798.75	699.45	764.51	716.99	0	735.41	0	865.67	0	700.79	836.73	746.18	690.99	787.34
2.5289e+13	760.85	763.15	0	0	695.35	0	702.97	813.56	710.88	860.07	753.8	733.66	0	780.05	759.33	724.29	833.29	698.49	730.48	0	0	0	0	804.75	0	773.68	0	0	796.86	703.98	698.4	793.49	784.76	721.46	697.65	798.23	699.04	764	716.64	0	734.92	0	858.92	0	700.13	827.31	745.54	690.25	775.56
2.5335e+13	762.2	764.31	0	0	696.57	0	704.69	818	740.8	859.39	754.87	735.48	0	825.17	761.07	725.43	834.75	700.4	731.61	0	0	0	690.82	806.36	0	774.87	0	0	797.42	705.54	699.88	794.82	786.29	722.59	699.26	799.55	700.25	765.28	717.76	0	736.17	0	872.64	0	701.74	847.95	747.07	692.06	815.82
2.538e+13	761.65	763.87	0	0	696.18	0	704.33	819.81	722.66	861.51	754.51	734.69	0	794.63	760.32	725.12	834.14	700.01	731.2	0	0	0	0	805.68	0	774.41	0	0	797.54	705.2	699.53	794.29	789.22	722.26	698.9	799.03	699.84	764.77	717.41	0	735.68	0	866.64	0	701.06	838.1	746.42	691.26	789.33
2.5426e+13	761.1	763.44	0	0	695.78	0	703.97	814.4	712.14	860.43	754.14	733.9	0	781.36	759.56	724.8	833.51	699.62	730.79	0	0	0	0	804.98	0	773.96	0	0	797.13	704.85	699.18	793.76	785.42	721.93	698.54	798.51	699.43	764.26	717.05	0	735.2	0	859.78	0	700.4	828.46	745.78	690.51	776.81
2.5471e+13	762.45	764.59	0	0	696.99	0	705.64	816.42	745.13	859.16	755.2	735.72	0	833.41	761.3	725.93	834.96	701.47	731.92	0	0	0	691.11	806.59	0	775.15	0	0	797.76	706.37	700.63	795.08	785.24	723.04	700.11	799.83	700.63	765.53	718.17	0	736.44	0	872.35	0	702.01	848.02	747.3	692.34	821.67
2.5517e+13	761.9	764.15	0	0	696.59	0	705.29	820.35	724.3	861.55	754.84	734.93	0	796.94	760.55	725.62	834.36	701.09	731.51	0	0	0	690.1	805.9	0	774.69	0	0	797.59	706.03	700.28	794.56	789.54	722.72	699.75	799.31	700.22	765.02	717.81	0	735.95	0	867.61	0	701.33	839.49	746.66	691.52	791.48
2.5562e+13	761.35	763.72	0	0	696.21	0	704.93	815.23	713.44	860.76	754.48	734.14	0	782.72	759.79	725.31	833.73	700.71	731.11	0	0	0	0	805.2	0	774.24	0	0	797.38	705.69	699.93	794.03	786.08	722.39	699.38	798.79	699.81	764.52	717.46	0	735.47	0	860.65	0	700.67	829.62	746.02	690.77	778.11
2.5608e+13	762.69	764.87	0	0	697.4	0	706.56	814.49	750.72	859.08	755.53	735.95	0	844.91	761.52	726.42	835.17	702.5	732.23	0	0	0	691.4	806.81	0	775.43	0	0	798.16	707.18	701.35	795.35	784.3	723.49	700.92	800.1	701	765.78	718.57	0	736.71	0	871.07	0	702.27	846.8	747.54	692.63	828.17
2.5654e+13	762.14	764.43	0	0	697.01	0	706.21	820.79	726.04	861.54	755.17	735.17	0	799.46	760.78	726.11	834.57	702.12	731.82	0	0	0	690.37	806.12	0	774.97	0	0	797.63	706.84	701.01	794.82	789.76	723.17	700.57	799.58	700.6	765.28	718.21	0	736.22	0	868.58	0	701.6	840.89	746.9	691.79	793.82
2.5699e+13	761.59	764	0	0	696.62	0	705.86	816.05	714.76	861.07	754.81	734.37	0	784.16	760.02	725.8	833.94	701.75	731.41	0	0	0	0	805.43	0	774.52	0	0	797.61	706.5	700.66	794.29	786.72	722.84	700.21	799.06	700.19	764.77	717.86	0	735.73	0	861.53	0	700.93	830.81	746.26	691.03	779.48
2.5745e+13	762.93	765.15	0	0	697.8	0	707.45	812.52	757.73	859.21	755.86	736.18	0	862.54	761.74	726.9	835.38	703.49	732.53	0	0	0	691.7	807.03	0	775.7	0	0	798.6	707.96	702.06	795.61	783.8	723.93	701.71	800.37	701.37	766.03	718.96	0	736.97	0	868.12	0	702.53	843.28	747.77	692.89	834.01
2.579e+13	762.38	764.71	0	0	697.42	0	707.11	821.1	727.89	861.47	755.49	735.4	0	802.25	761	726.59	834.78	703.12	732.12	0	0	0	690.65	806.34	0	775.25	0	0	797.67	707.62	701.71	795.08	789.85	723.61	701.36	799.85	700.96	765.52	718.61	0	736.48	0	869.54	0	701.86	842.31	747.13	692.07	796.38
2.5836e+13	761.83	764.27	0	0	697.03	0	706.76	816.86	716.06	861.36	755.13	734.61	0	785.67	760.24	726.28	834.15	702.76	731.71	0	0	0	0	805.65	0	774.8	0	0	797.81	707.29	701.37	794.55	787.35	723.28	701.01	799.33	700.56	765.02	718.25	0	736	0	862.42	0	701.19	832.02	746.49	691.3	780.92
2.5881e+13	763.17	765.42	0	0	698.2	0	708.31	811.27	759.36	859.59	756.17	736.41	0	892.09	761.96	727.37	835.58	704.44	732.83	0	0	0	691.98	807.25	0	775.97	0	0	799.05	708.71	702.74	795.87	784	724.36	702.48	800.64	701.73	766.28	719.34	0	737.23	0	862.64	0	702.8	835.84	748	693.15	834.34
2.5927e+13	762.61	764.98	0	0	697.81	0	707.97	821.24	729.91	861.34	755.81	735.64	0	805.38	761.22	727.06	834.98	704.09	732.42	0	0	0	690.93	806.56	0	775.52	0	0	797.71	708.38	702.4	795.34	789.78	724.04	702.13	800.12	701.32	765.77	718.99	0	736.74	0	870.48	0	702.12	843.72	747.36	692.36	799.23
2.5973e+13	762.06	764.54	0	0	697.43	0	707.63	817.64	717.39	861.61	755.45	734.84	0	787.27	760.47	726.75	834.36	703.73	732.01	0	0	0	690.09	805.87	0	775.07	0	0	797.98	708.05	702.06	794.81	787.95	723.71	701.79	799.6	700.92	765.26	718.64	0	736.26	0	863.32	0	701.46	833.25	746.72	691.56	782.44
2.6018e+13	763.4	765.69	0	0	698.59	0	709.14	811.55	727.03	860.1	756.49	736.64	0	948.1	762.18	727.82	835.79	705.37	733.12	0	0	0	692.25	807.46	0	776.24	0	0	799.48	709.45	703.4	796.12	784.72	724.78	703.22	800.91	702.09	766.52	719.72	0	737.49	0	855.2	0	703.06	824.12	748.23	693.41	807.89
2.6064e+13	762.85	765.24	0	0	698.2	0	708.8	821.19	732.14	861.14	756.12	735.87	0	808.92	761.44	727.51	835.18	705.01	732.71	0	0	0	691.22	806.77	0	775.79	0	0	797.77	709.12	703.07	795.59	789.54	724.46	702.88	800.38	701.68	766.01	719.37	0	737	0	871.38	0	702.38	845.1	747.58	692.65	802.4
2.6109e+13	762.3	764.81	0	0	697.81	0	708.47	818.4	718.76	861.84	755.76	735.08	0	788.96	760.69	727.21	834.57	704.66	732.3	0	0	0	690.35	806.08	0	775.33	0	0	798.13	708.79	702.73	795.06	788.53	724.14	702.54	799.86	701.28	765.51	719.02	0	736.51	0	864.23	0	701.72	834.51	746.95	691.83	784.04
2.6155e+13	761.75	764.37	0	0	697.44	0	708.13	812.49	709.2	860.03	755.4	734.29	0	778.03	759.93	726.9	833.94	704.31	731.9	0	0	0	0	805.38	0	774.88	0	0	797.08	708.47	702.4	794.54	784.06	723.82	702.2	799.35	700.88	765	718.67	0	736.03	0	857.79	0	701.06	825.63	746.31	691.1	773.64
2.62e+13	763.08	765.51	0	0	698.59	0	709.61	820.87	734.63	860.89	756.43	736.1	0	813.01	761.66	727.96	835.39	705.91	733	0	0	0	691.52	806.99	0	776.05	0	0	797.87	709.84	703.72	795.84	789.08	724.87	703.61	800.65	702.04	766.25	719.74	0	737.25	0	872.19	0	702.64	846.41	747.81	692.91	806
2.6246e+13	762.53	765.07	0	0	698.2	0	709.28	819.13	720.17	862.02	756.07	735.31	0	790.76	760.91	727.66	834.77	705.56	732.59	0	0	0	690.61	806.3	0	775.6	0	0	798.25	709.51	703.39	795.31	789.06	724.55	703.27	800.12	701.63	765.75	719.39	0	736.77	0	865.16	0	701.97	835.8	747.17	692.11	785.75
2.6292e+13	761.98	764.63	0	0	697.82	0	708.95	813.33	710.41	860.41	755.71	734.52	0	779.22	760.15	727.35	834.14	705.21	732.19	0	0	0	0	805.59	0	775.15	0	0	797.39	709.19	703.05	794.79	784.74	724.23	702.93	799.61	701.23	765.24	719.04	0	736.28	0	858.61	0	701.32	826.72	746.54	691.37	774.79
2.6337e+13	763.31	765.77	0	0	698.97	0	710.39	820.24	737.47	860.59	756.73	736.33	0	817.83	761.88	728.4	835.58	706.78	733.28	0	0	0	691.83	807.2	0	776.31	0	0	798.02	710.53	704.35	796.09	788.39	725.28	704.31	800.9	702.38	766.49	720.1	0	737.5	0	872.85	0	702.9	847.57	748.03	693.18	810.12
2.6383e+13	762.76	765.33	0	0	698.58	0	710.07	819.81	721.64	862.17	756.37	735.54	0	792.69	761.13	728.09	834.97	706.43	732.88	0	0	0	690.88	806.51	0	775.86	0	0	798.35	710.21	704.02	795.56	789.55	724.96	703.98	800.38	701.98	765.98	719.76	0	737.01	0	866.09	0	702.23	837.11	747.39	692.41	787.57
2.6428e+13	762.21	764.89	0	0	698.2	0	709.74	814.16	711.64	860.77	756.01	734.76	0	780.46	760.37	727.79	834.35	706.09	732.47	0	0	0	690.17	805.8	0	775.41	0	0	797.68	709.89	703.69	795.03	785.42	724.64	703.64	799.86	701.57	765.48	719.41	0	736.53	0	859.44	0	701.58	827.82	746.76	691.63	775.98
2.6474e+13	763.53	766.03	0	0	699.34	0	711.15	819.23	740.83	860.29	757.03	736.56	0	823.7	762.09	728.83	835.78	707.61	733.56	0	690.08	0	692.14	807.4	0	776.57	0	0	798.24	711.2	704.97	796.34	787.5	725.68	705	801.16	702.71	766.73	720.46	0	737.75	0	873.24	0	703.15	848.44	748.25	693.45	814.9
2.6519e+13	762.98	765.59	0	0	698.96	0	710.83	820.43	723.18	862.27	756.67	735.78	0	794.76	761.35	728.52	835.17	707.28	733.16	0	0	0	691.15	806.72	0	776.11	0	0	798.42	710.89	704.64	795.81	789.98	725.36	704.67	800.64	702.32	766.22	720.11	0	737.26	0	867.03	0	702.49	838.44	747.61	692.68	789.51
2.6565e+13	762.43	765.15	0	0	698.57	0	710.5	814.99	712.9	861.12	756.31	734.99	0	781.75	760.59	728.22	834.55	706.94	732.75	0	0	0	690.43	806.02	0	775.66	0	0	797.95	710.57	704.31	795.28	786.08	725.04	704.34	800.12	701.92	765.71	719.77	0	736.78	0	860.27	0	701.83	828.94	746.98	691.9	777.21
2.6611e+13	763.75	766.28	0	0	699.7	0	711.88	817.79	744.91	860.03	757.33	736.78	0	831.17	762.3	729.25	835.97	708.42	733.84	0	690.75	0	692.45	807.61	0	776.82	0	0	798.55	711.86	705.57	796.58	786.46	726.07	705.66	801.41	703.05	766.96	720.81	0	737.99	0	873.16	0	703.41	848.76	748.47	693.72	820.45
2.6656e+13	763.2	765.84	0	0	699.32	0	711.56	820.99	724.8	862.32	756.96	736.01	0	797	761.56	728.95	835.37	708.09	733.43	0	690.41	0	691.43	806.92	0	776.37	0	0	798.47	711.55	705.24	796.05	790.33	725.75	705.33	800.89	702.65	766.45	720.47	0	737.5	0	867.98	0	702.75	839.8	747.83	692.94	791.61
2.6702e+13	762.66	765.4	0	0	698.94	0	711.25	815.81	714.18	861.45	756.6	735.22	0	783.1	760.8	728.64	834.74	707.76	733.03	0	690.06	0	690.68	806.22	0	775.92	0	0	798.2	711.23	704.92	795.52	786.74	725.43	705.01	800.37	702.25	765.94	720.12	0	737.02	0	861.12	0	702.08	830.08	747.2	692.18	778.51
2.6747e+13	763.98	766.53	0	0	700.06	0	712.59	815.97	750.16	859.88	757.62	737.01	0	841.3	762.52	729.66	836.17	709.21	734.11	0	691.42	0	692.78	807.82	0	777.07	690.14	0	798.92	712.5	706.15	796.82	785.45	726.45	706.31	801.66	703.38	767.19	721.16	0	738.23	0	872.26	0	703.66	848.04	748.69	693.99	826.74
2.6793e+13	763.42	766.09	0	0	699.68	0	712.28	821.45	726.53	862.31	757.25	736.24	0	799.45	761.78	729.36	835.56	708.88	733.7	0	691.07	0	691.71	807.13	0	776.62	0	0	798.51	712.18	705.83	796.29	790.58	726.13	705.98	801.14	702.98	766.68	720.81	0	737.74	0	868.93	0	703	841.17	748.05	693.21	793.89
2.6838e+13	762.88	765.65	0	0	699.3	0	711.97	816.62	715.46	861.75	756.89	735.45	0	784.51	761.02	729.05	834.94	708.55	733.3	0	690.72	0	690.93	806.43	0	776.17	0	0	798.43	711.87	705.51	795.76	787.39	725.81	705.66	800.62	702.58	766.17	720.47	0	737.26	0	861.98	0	702.34	831.24	747.42	692.47	779.86
2.6884e+13	764.19	766.78	0	0	700.41	0	713.28	813.97	757.02	859.93	757.9	737.24	0	856.35	762.73	730.06	836.36	709.96	734.38	0	692.08	0	693.07	808.02	0	777.32	690.67	0	799.34	713.11	706.72	797.06	784.77	726.82	706.94	801.91	703.7	767.41	721.5	0	738.46	0	869.96	0	703.91	845.44	748.91	694.26	833.01
2.6929e+13	763.64	766.34	0	0	700.03	0	712.97	821.79	728.36	862.25	757.54	736.47	0	802.15	761.99	729.76	835.76	709.64	733.97	0	691.75	0	692	807.33	0	776.87	690.34	0	798.54	712.81	706.4	796.52	790.71	726.5	706.62	801.38	703.3	766.9	721.15	0	737.98	0	869.88	0	703.25	842.57	748.27	693.48	796.38
2.6975e+13	763.09	765.9	0	0	699.65	0	712.66	817.42	716.73	862.03	757.17	735.68	0	786	761.24	729.46	835.13	709.32	733.57	0	691.38	0	691.18	806.64	0	776.41	690	0	798.63	712.5	706.08	795.99	788.02	726.19	706.3	800.86	702.9	766.4	720.81	0	737.5	0	862.84	0	702.59	832.43	747.63	692.72	781.28
2.7021e+13	764.41	767.02	0	0	700.75	0	713.95	812.39	762.87	860.21	758.18	737.46	0	880.79	762.94	730.46	836.54	710.7	734.64	0	692.72	0	693.36	808.22	0	777.57	691.21	0	799.78	713.72	707.27	797.29	784.71	727.19	707.55	802.15	704.01	767.64	721.83	0	738.7	0	865.42	0	704.16	839.53	749.12	694.52	836.1
2.7066e+13	763.86	766.58	0	0	700.38	0	713.65	821.99	730.35	862.12	757.82	736.69	0	805.15	762.2	730.16	835.94	710.38	734.24	0	692.37	0	692.3	807.54	0	777.11	690.86	0	798.57	713.41	706.96	796.76	790.7	726.87	707.23	801.63	703.62	767.13	721.49	0	738.21	0	870.81	0	703.5	843.96	748.48	693.74	799.12
2.7112e+13	763.31	766.14	0	0	700	0	713.34	818.2	718.04	862.28	757.45	735.91	0	787.57	761.45	729.85	835.33	710.06	733.83	0	692.03	0	691.43	806.84	0	776.66	690.53	0	798.81	713.11	706.64	796.23	788.64	726.56	706.91	801.1	703.22	766.62	721.14	0	737.73	0	863.72	0	702.85	833.64	747.85	692.98	782.77
2.7157e+13	764.62	767.26	0	0	701.1	0	714.6	812.14	744.27	860.68	758.46	737.69	0	924.66	763.15	730.85	836.73	711.41	734.9	0	693.36	0	693.63	808.42	0	777.81	691.76	0	800.21	714.3	707.82	797.52	785.31	727.55	708.14	802.39	704.32	767.86	722.16	0	738.93	0	858.3	0	704.41	828.91	749.33	694.78	823.85
2.7203e+13	764.07	766.82	0	0	700.72	0	714.3	821.99	732.52	861.94	758.09	736.92	0	808.54	762.41	730.54	836.13	711.1	734.5	0	693.02	0	692.62	807.74	0	777.35	691.4	0	798.62	714	707.5	796.99	790.51	727.23	707.83	801.87	703.93	767.35	721.81	0	738.44	0	871.71	0	703.75	845.33	748.69	694.01	802.18
2.7248e+13	763.52	766.38	0	0	700.34	0	714	818.96	719.38	862.5	757.73	736.14	0	789.23	761.66	730.24	835.52	710.78	734.09	0	692.65	0	691.7	807.04	0	776.9	691.05	0	798.96	713.7	707.19	796.46	789.22	726.92	707.51	801.34	703.53	766.84	721.47	0	737.96	0	864.61	0	703.1	834.87	748.06	693.24	784.35
2.7294e+13	762.98	765.94	0	0	699.97	0	713.69	813.06	710.03	860.65	757.37	735.36	0	778.46	760.91	729.94	834.89	710.47	733.69	0	692.31	0	691.01	806.34	0	776.44	690.72	0	797.86	713.39	706.87	795.93	784.71	726.6	707.2	800.82	703.14	766.34	721.13	0	737.48	0	858.26	0	702.45	826.11	747.43	692.53	774.09
2.734e+13	764.28	767.06	0	0	701.05	0	714.94	821.76	734.94	861.69	758.37	737.15	0	812.41	762.62	730.92	836.32	711.79	734.75	0	693.62	0	692.92	807.93	0	777.59	691.94	0	798.7	714.57	708.03	797.22	790.12	727.59	708.41	802.1	704.23	767.57	722.14	0	738.67	0	872.53	0	703.99	846.65	748.91	694.28	805.62
2.7385e+13	763.73	766.62	0	0	700.67	0	714.63	819.69	720.77	862.68	758	736.36	0	790.99	761.88	730.62	835.7	711.48	734.35	0	693.29	0	691.96	807.24	0	777.13	691.6	0	799.08	714.27	707.72	796.69	789.77	727.27	708.1	801.58	703.84	767.06	721.79	0	738.19	0	865.51	0	703.34	836.13	748.27	693.51	786.02
2.7431e+13	763.19	766.18	0	0	700.3	0	714.33	813.88	711.22	861.02	757.64	735.58	0	779.64	761.12	730.32	835.08	711.17	733.95	0	692.94	0	691.26	806.54	0	776.68	691.24	0	798.17	713.97	707.4	796.16	785.39	726.96	707.79	801.06	703.45	766.55	721.45	0	737.71	0	859.06	0	702.7	827.17	747.64	692.78	775.22
2.7476e+13	764.49	767.29	0	0	701.38	0	715.55	821.23	737.67	861.4	758.63	737.37	0	816.95	762.83	731.29	836.5	712.47	735.01	0	694.21	0	693.22	808.13	0	777.82	692.44	0	798.83	715.13	708.55	797.44	789.5	727.94	708.98	802.34	704.54	767.78	722.45	0	738.9	0	873.23	0	704.24	847.85	749.12	694.55	809.55
2.7522e+13	763.94	766.85	0	0	701.01	0	715.25	820.37	722.19	862.82	758.27	736.59	0	792.87	762.09	730.99	835.89	712.16	734.6	0	693.87	0	692.24	807.44	0	777.37	692.11	0	799.18	714.83	708.24	796.91	790.27	727.62	708.67	801.81	704.14	767.27	722.11	0	738.41	0	866.43	0	703.59	837.41	748.48	693.77	787.8
2.7567e+13	763.4	766.41	0	0	700.63	0	714.96	814.7	712.42	861.38	757.91	735.81	0	780.86	761.33	730.7	835.26	711.85	734.2	0	693.54	0	691.51	806.74	0	776.91	691.77	0	798.46	714.53	707.93	796.38	786.06	727.31	708.36	801.29	703.75	766.77	721.77	0	737.93	0	859.86	0	702.95	828.25	747.85	693.04	776.39
2.7613e+13	764.7	767.52	0	0	701.7	0	716.15	820.35	740.89	861.09	758.9	737.59	0	822.41	763.04	731.66	836.68	713.12	735.25	0	694.8	0	693.5	808.33	0	778.06	692.93	0	799.02	715.67	709.05	797.67	788.67	728.28	709.53	802.57	704.84	767.99	722.76	0	739.12	0	873.71	0	704.49	848.82	749.33	694.81	814.07
2.7659e+13	764.15	767.08	0	0	701.33	0	715.86	821	723.71	862.93	758.53	736.82	0	794.89	762.3	731.36	836.08	712.82	734.85	0	694.47	0	692.53	807.64	0	777.6	692.6	0	799.25	715.38	708.74	797.14	790.71	727.96	709.22	802.05	704.44	767.49	722.42	0	738.64	0	867.35	0	703.83	838.72	748.69	694.04	789.7
2.7704e+13	763.6	766.64	0	0	700.96	0	715.56	815.52	713.64	861.72	758.17	736.03	0	782.13	761.54	731.06	835.45	712.51	734.45	0	694.12	0	691.76	806.94	0	777.15	692.27	0	798.73	715.08	708.43	796.61	786.72	727.65	708.92	801.52	704.05	766.98	722.08	0	738.16	0	860.68	0	703.19	829.35	748.06	693.29	777.61
2.775e+13	764.91	767.75	0	0	702.02	0	716.74	819.06	744.77	860.81	759.16	737.82	0	829.22	763.24	732.02	836.86	713.75	735.5	0	695.35	0	693.79	808.52	0	778.29	693.44	0	799.29	716.2	709.55	797.89	787.66	728.61	710.07	802.8	705.13	768.21	723.07	0	739.34	0	873.8	0	704.74	849.34	749.53	695.06	819.32
2.7795e+13	764.36	767.31	0	0	701.65	0	716.44	821.57	725.31	862.98	758.79	737.04	0	797.07	762.51	731.72	836.26	713.45	735.1	0	695.02	0	692.8	807.83	0	777.83	693.09	0	799.31	715.91	709.24	797.36	791.08	728.3	709.77	802.28	704.74	767.7	722.73	0	738.86	0	868.28	0	704.07	840.05	748.9	694.3	791.75
2.7841e+13	763.81	766.87	0	0	701.28	0	716.15	816.34	714.88	862.03	758.43	736.26	0	783.45	761.75	731.42	835.63	713.15	734.69	0	694.7	0	692.01	807.14	0	777.37	692.75	0	798.98	715.62	708.93	796.83	787.38	727.98	709.46	801.75	704.34	767.19	722.39	0	738.38	0	861.51	0	703.43	830.47	748.27	693.55	778.89
2.7886e+13	765.11	767.98	0	0	702.34	0	717.3	817.36	749.61	860.61	759.41	738.04	0	838.24	763.45	732.37	837.04	714.37	735.74	0	695.92	0	694.08	808.71	0	778.51	693.91	0	799.64	716.72	710.03	798.11	786.61	728.94	710.6	803.03	705.42	768.42	723.37	0	739.56	0	873.21	0	704.98	849.02	749.74	695.31	825.35
2.7932e+13	764.56	767.53	0	0	701.96	0	717.01	822.05	726.88	862.98	759.05	737.27	0	799.44	762.71	732.07	836.44	714.07	735.34	0	695.58	0	693.07	808.03	0	778.06	693.58	0	799.34	716.43	709.72	797.57	791.36	728.63	710.29	802.5	705.03	767.91	723.03	0	739.07	0	869.21	0	704.32	841.4	749.1	694.56	793.96
2.7977e+13	764.01	767.09	0	0	701.59	0	716.72	817.14	715.97	862.33	758.69	736.48	0	784.84	761.96	731.77	835.81	713.77	734.94	0	695.25	0	692.26	807.33	0	777.6	693.24	0	799.2	716.14	709.42	797.04	788.03	728.31	709.99	801.98	704.64	767.4	722.69	0	738.6	0	862.34	0	703.67	831.61	748.47	693.8	780.22
2.8023e+13	765.31	768.2	0	0	702.64	0	717.86	815.39	755.9	860.58	759.67	738.25	0	851.21	763.65	732.71	837.21	714.97	735.98	0	696.44	0	694.36	808.91	0	778.74	694.38	0	800.04	717.22	710.5	798.32	785.77	729.26	711.11	803.25	705.7	768.62	723.67	0	739.77	0	871.46	0	705.22	847.17	749.95	695.56	831.73
2.8069e+13	764.76	767.76	0	0	702.27	0	717.57	822.42	728.58	862.93	759.3	737.49	0	802.04	762.92	732.41	836.62	714.68	735.58	0	696.12	0	693.32	808.22	0	778.28	694.05	0	799.37	716.93	710.19	797.79	791.52	728.95	710.81	802.73	705.31	768.11	723.33	0	739.29	0	870.14	0	704.56	842.77	749.31	694.81	796.37
2.8114e+13	764.21	767.32	0	0	701.9	0	717.28	817.94	717.13	862.6	758.94	736.7	0	786.3	762.17	732.12	836	714.38	735.18	0	695.8	0	692.51	807.52	0	777.82	693.72	0	799.4	716.64	709.89	797.26	788.66	728.64	710.51	802.2	704.92	767.61	722.99	0	738.81	0	863.19	0	703.91	832.77	748.68	694.05	781.6
2.816e+13	765.51	768.42	0	0	702.95	0	718.39	813.59	763.18	860.77	759.92	738.47	0	871.68	763.86	733.05	837.39	715.55	736.22	0	696.97	0	694.6	809.1	0	778.96	694.84	0	800.47	717.72	710.96	798.54	785.47	729.58	711.61	803.47	705.98	768.83	723.96	0	739.99	0	867.78	0	705.46	842.57	750.15	695.81	836.42
2.8205e+13	764.96	767.98	0	0	702.58	0	718.11	822.66	730.45	862.81	759.55	737.71	0	804.92	763.12	732.75	836.79	715.26	735.81	0	696.64	0	693.57	808.41	0	778.5	694.51	0	799.39	717.43	710.65	798	791.55	729.27	711.31	802.95	705.59	768.32	723.62	0	739.5	0	871.07	0	704.81	844.15	749.51	695.04	799.01
2.8251e+13	764.41	767.54	0	0	702.2	0	717.82	818.71	718.35	862.85	759.19	736.92	0	787.83	762.37	732.45	836.17	714.97	735.41	0	696.32	0	692.73	807.72	0	778.04	694.18	0	799.58	717.14	710.35	797.47	789.27	728.96	711.01	802.42	705.2	767.81	723.28	0	739.02	0	864.05	0	704.15	833.96	748.88	694.29	783.06
2.8296e+13	765.71	768.64	0	0	703.24	0	718.92	812.82	756.97	861.18	760.16	738.68	0	907.12	764.06	733.38	837.56	716.12	736.45	0	697.49	0	694.83	809.29	0	779.18	695.29	0	800.89	718.19	711.41	798.75	785.87	729.89	712.1	803.69	706.26	769.03	724.25	0	740.2	0	861.46	0	705.69	833.6	750.35	696.04	832
2.8342e+13	765.16	768.19	0	0	702.88	0	718.63	822.72	732.51	862.64	759.8	737.92	0	808.15	763.32	733.08	836.97	715.83	736.05	0	697.17	0	693.81	808.6	0	778.72	694.96	0	799.42	717.91	711.11	798.22	791.4	729.58	711.8	803.17	705.87	768.52	723.91	0	739.72	0	871.96	0	705.04	845.51	749.72	695.27	801.93
2.8388e+13	764.61	767.75	0	0	702.5	0	718.35	819.46	719.62	863.07	759.43	737.14	0	789.44	762.57	732.79	836.35	715.54	735.65	0	696.84	0	692.94	807.91	0	778.26	694.63	0	799.73	717.62	710.8	797.68	789.85	729.27	711.5	802.64	705.48	768.01	723.57	0	739.24	0	864.92	0	704.38	835.17	749.08	694.52	784.59
2.8433e+13	765.91	768.85	0	0	703.54	0	719.43	813.49	711.75	861.68	760.4	738.89	0	984.82	764.26	733.7	837.74	716.67	736.68	0	697.98	0	695.06	809.48	0	779.4	695.72	0	801.31	718.66	711.84	798.96	786.64	730.2	712.57	803.91	706.53	769.23	724.53	0	740.41	0	855.31	0	705.92	823.32	750.55	696.27	780.28
2.8479e+13	765.36	768.41	0	0	703.17	0	719.15	822.56	734.83	862.41	760.04	738.13	0	811.82	763.52	733.41	837.14	716.38	736.28	0	697.67	0	694.06	808.79	0	778.94	695.4	0	799.48	718.38	711.55	798.43	791.07	729.89	712.28	803.38	706.14	768.72	724.19	0	739.93	0	872.8	0	705.27	846.84	749.92	695.5	805.21
2.8524e+13	764.81	767.97	0	0	702.8	0	718.86	820.19	720.96	863.25	759.67	737.35	0	791.15	762.78	733.11	836.53	716.1	735.88	0	697.35	0	693.16	808.1	0	778.48	695.08	0	799.85	718.09	711.25	797.89	790.39	729.58	711.98	802.86	705.75	768.22	723.85	0	739.45	0	865.8	0	704.62	836.4	749.28	694.75	786.21
2.857e+13	764.26	767.53	0	0	702.43	0	718.58	814.38	711.6	861.55	759.31	736.57	0	779.97	762.03	732.82	835.9	715.81	735.48	0	697.03	0	692.45	807.4	0	778.02	694.75	0	798.88	717.81	710.95	797.36	785.95	729.27	711.69	802.33	705.37	767.71	723.51	0	738.97	0	859.42	0	703.97	827.55	748.66	694.02	775.56
2.8615e+13	765.55	768.62	0	0	703.46	0	719.65	822.13	737.44	862.13	760.28	738.34	0	816.09	763.72	733.73	837.31	716.92	736.5	0	698.15	0	694.32	808.97	0	779.15	695.83	0	799.58	718.83	711.98	798.63	790.51	730.19	712.74	803.6	706.41	768.92	724.47	0	740.13	0	873.53	0	705.49	848.07	750.12	695.73	808.94
2.8661e+13	765	768.18	0	0	703.09	0	719.36	820.87	722.34	863.4	759.91	737.56	0	792.98	762.98	733.43	836.7	716.64	736.1	0	697.84	0	693.38	808.29	0	778.69	695.51	0	799.94	718.55	711.68	798.1	790.89	729.88	712.45	803.07	706.02	768.41	724.13	0	739.65	0	866.69	0	704.85	837.66	749.48	694.97	787.94
2.8707e+13	764.46	767.74	0	0	702.72	0	719.08	815.18	712.74	861.9	759.55	736.78	0	781.16	762.22	733.14	836.08	716.35	735.7	0	697.52	0	692.68	807.58	0	778.24	695.19	0	799.16	718.27	711.38	797.57	786.61	729.57	712.16	802.55	705.64	767.91	723.79	0	739.18	0	860.21	0	704.19	828.61	748.86	694.25	776.7
2.8752e+13	765.75	768.83	0	0	703.74	0	720.13	821.36	740.44	861.82	760.51	738.54	0	821.17	763.91	734.04	837.48	717.45	736.73	0	698.64	0	694.58	809.16	0	779.36	696.25	0	799.74	719.28	712.4	798.84	789.73	730.49	713.2	803.81	706.68	769.12	724.74	0	740.34	0	874.08	0	705.71	849.11	750.31	695.96	813.21
2.8798e+13	765.2	768.39	0	0	703.38	0	719.85	821.5	723.77	863.5	760.15	737.76	0	794.93	763.17	733.74	836.87	717.17	736.33	0	698.32	0	693.6	808.47	0	778.9	695.93	0	800.01	719	712.1	798.3	791.33	730.17	712.91	803.28	706.29	768.61	724.4	0	739.86	0	867.6	0	705.06	838.94	749.68	695.19	789.78
2.8843e+13	764.65	767.95	0	0	703.01	0	719.57	815.99	713.88	862.23	759.78	736.98	0	782.4	762.42	733.45	836.25	716.88	735.93	0	698	0	692.88	807.77	0	778.45	695.61	0	799.42	718.72	711.81	797.77	787.26	729.86	712.61	802.76	705.9	768.11	724.06	0	739.38	0	861.01	0	704.42	829.69	749.05	694.47	777.89
2.8889e+13	765.94	769.04	0	0	704.03	0	720.61	820.2	744.06	861.51	760.74	738.74	0	827.43	764.11	734.35	837.65	717.96	736.95	0	699.1	0	694.83	809.34	0	779.57	696.67	0	799.97	719.72	712.81	799.04	788.75	730.78	713.64	804.02	706.94	769.31	725.01	0	740.54	0	874.32	0	705.93	849.79	750.51	696.19	818.17
2.8934e+13	765.39	768.6	0	0	703.66	0	720.33	822.07	725.3	863.56	760.38	737.97	0	797.04	763.37	734.05	837.04	717.68	736.55	0	698.79	0	693.83	808.66	0	779.11	696.35	0	800.06	719.44	712.52	798.51	791.71	730.47	713.35	803.49	706.55	768.81	724.67	0	740.06	0	868.51	0	705.28	840.25	749.87	695.41	791.75
2.898e+13	764.84	768.16	0	0	703.29	0	720.05	816.79	715.04	862.54	760.01	737.19	0	783.69	762.61	733.76	836.42	717.4	736.15	0	698.48	0	693.08	807.96	0	778.65	696.03	0	799.66	719.16	712.22	797.98	787.9	730.16	713.06	802.97	706.17	768.3	724.33	0	739.59	0	861.82	0	704.64	830.79	749.25	694.68	779.13
2.9025e+13	766.13	769.24	0	0	704.3	0	721.07	818.63	748.58	861.27	760.97	738.94	0	835.53	764.3	734.65	837.81	718.46	737.17	0	699.56	0	695.07	809.52	0	779.78	697.07	0	800.27	720.15	713.21	799.24	787.67	731.06	714.08	804.23	707.19	769.51	725.27	0	740.74	0	873.98	0	706.15	849.79	750.7	696.42	823.9
2.9071e+13	765.58	768.8	0	0	703.94	0	720.79	822.57	726.93	863.57	760.61	738.17	0	799.33	763.56	734.36	837.21	718.18	736.77	0	699.25	0	694.06	808.84	0	779.32	696.76	0	800.08	719.87	712.92	798.71	792	730.75	713.79	803.7	706.81	769	724.94	0	740.26	0	869.43	0	705.5	841.58	750.07	695.64	793.89
2.9117e+13	765.03	768.36	0	0	703.57	0	720.52	817.58	716.22	862.84	760.24	737.39	0	785.05	762.81	734.06	836.59	717.9	736.37	0	698.94	0	693.29	808.14	0	778.86	696.43	0	799.88	719.59	712.63	798.18	788.54	730.44	713.5	803.17	706.43	768.49	724.6	0	739.79	0	862.64	0	704.86	831.91	749.44	694.9	780.42
2.9162e+13	766.32	769.45	0	0	704.57	0	721.52	816.73	754.27	861.17	761.2	739.14	0	846.83	764.48	734.95	837.98	718.94	737.39	0	700.01	0	695.32	809.7	0	779.98	697.47	0	800.64	720.56	713.61	799.44	786.71	731.34	714.5	804.44	707.45	769.7	725.54	0	740.94	0	872.68	0	706.36	848.54	750.89	696.64	830.2
2.9208e+13	765.77	769	0	0	704.21	0	721.25	822.96	728.44	863.53	760.83	738.37	0	801.83	763.75	734.65	837.38	718.67	736.98	0	699.7	0	694.3	809.02	0	779.52	697.15	0	800.09	720.29	713.32	798.91	792.18	731.03	714.22	803.91	707.06	769.19	725.2	0	740.46	0	870.35	0	705.71	842.92	750.26	695.86	796.21
2.9253e+13	765.22	768.56	0	0	703.85	0	720.97	818.36	717.22	863.11	760.47	737.59	0	786.47	763	734.36	836.76	718.39	736.58	0	699.39	0	693.49	808.32	0	779.06	696.84	0	800.07	720.01	713.02	798.37	789.16	730.73	713.93	803.38	706.68	768.68	724.86	0	739.99	0	863.47	0	705.07	833.05	749.63	695.11	781.78
2.9299e+13	766.5	769.65	0	0	704.84	0	721.96	814.81	761.76	861.28	761.42	739.33	0	864.15	764.67	735.24	838.14	719.42	737.6	0	700.45	0	695.54	809.88	0	780.18	697.86	0	801.05	720.97	713.99	799.64	786.17	731.62	714.92	804.64	707.7	769.89	725.79	0	741.14	0	869.75	0	706.58	845.03	751.08	696.85	835.81
2.9344e+13	765.95	769.2	0	0	704.48	0	721.69	823.23	730.38	863.43	761.05	738.57	0	804.59	763.94	734.94	837.54	719.14	737.2	0	700.14	0	694.52	809.2	0	779.72	697.54	0	800.1	720.69	713.7	799.1	792.24	731.31	714.63	804.11	707.32	769.38	725.46	0	740.66	0	871.26	0	705.92	844.28	750.44	696.08	798.75
2.939e+13	765.41	768.76	0	0	704.12	0	721.42	819.13	718.52	863.35	760.69	737.78	0	787.95	763.19	734.65	836.93	718.87	736.8	0	699.84	0	693.68	808.5	0	779.26	697.23	0	800.24	720.42	713.41	798.57	789.76	731	714.35	803.58	706.93	768.87	725.12	0	740.18	0	864.31	0	705.28	834.21	749.82	695.32	783.19
2.9436e+13	766.69	769.85	0	0	705.11	0	722.39	813.59	764.03	861.62	761.64	739.52	0	893.22	764.86	735.52	838.3	719.88	737.81	0	700.88	0	695.74	810.06	0	780.38	698.24	0	801.47	721.37	714.37	799.84	786.33	731.89	715.33	804.84	707.95	770.08	726.05	0	741.34	0	864.36	0	706.78	837.71	751.27	697.05	835.95
2.9481e+13	766.14	769.4	0	0	704.74	0	722.12	823.33	732.24	863.27	761.27	738.76	0	807.67	764.12	735.23	837.71	719.61	737.41	0	700.57	0	694.75	809.38	0	779.92	697.93	0	800.12	721.09	714.08	799.3	792.14	731.58	715.04	804.31	707.56	769.57	725.71	0	740.86	0	872.15	0	706.13	845.63	750.63	696.29	801.56
2.9527e+13	765.59	768.96	0	0	704.38	0	721.85	819.87	719.64	863.57	760.91	737.98	0	789.53	763.37	734.94	837.1	719.33	737.01	0	700.27	0	693.87	808.68	0	779.46	697.61	0	800.39	720.82	713.79	798.77	790.33	731.27	714.76	803.78	707.18	769.06	725.37	0	740.38	0	865.16	0	705.48	835.4	750	695.53	784.69
2.9572e+13	766.87	770.04	0	0	705.37	0	722.81	813.85	730.57	862.1	761.86	739.71	0	948.54	765.04	735.81	838.47	720.33	738.02	0	701.3	0	695.94	810.24	0	780.58	698.62	0	801.87	721.76	714.74	800.03	787.02	732.16	715.72	805.04	708.19	770.26	726.29	0	741.53	0	857.12	0	706.99	826.3	751.45	697.25	809.89
2.9618e+13	766.32	769.6	0	0	705.01	0	722.54	823.24	734.35	863.05	761.49	738.95	0	811.17	764.31	735.51	837.87	720.06	737.62	0	700.99	0	694.98	809.55	0	780.12	698.3	0	800.15	721.49	714.46	799.49	791.85	731.85	715.44	804.51	707.81	769.75	725.96	0	741.05	0	873	0	706.34	846.95	750.82	696.51	804.7
2.9663e+13	765.77	769.16	0	0	704.64	0	722.27	820.58	720.85	863.75	761.12	738.17	0	791.19	763.56	735.22	837.26	719.79	737.22	0	700.69	0	694.06	808.86	0	779.66	697.99	0	800.5	721.21	714.17	798.96	790.87	731.54	715.16	803.98	707.43	769.25	725.62	0	740.57	0	866.03	0	705.69	836.6	750.19	695.73	786.26
2.9709e+13	765.23	768.72	0	0	704.28	0	722.01	814.77	711.67	862.01	760.76	737.4	0	780.19	762.81	734.93	836.64	719.51	736.82	0	700.38	0	693.36	808.16	0	779.2	697.67	0	799.47	720.94	713.88	798.43	786.38	731.24	714.87	803.46	707.05	768.74	725.29	0	740.1	0	859.73	0	705.06	827.86	749.56	695.01	775.77
2.9755e+13	766.5	769.79	0	0	705.27	0	722.96	822.89	736.78	862.78	761.7	739.14	0	815.2	764.49	735.79	838.03	720.5	737.82	0	701.4	0	695.18	809.73	0	780.32	698.67	0	800.22	721.87	714.82	799.69	791.35	732.11	715.83	804.71	708.05	769.94	726.2	0	741.24	0	873.76	0	706.54	848.19	751	696.71	808.24
2.98e+13	765.96	769.35	0	0	704.9	0	722.69	821.26	722.15	863.9	761.34	738.36	0	792.96	763.74	735.5	837.42	720.23	737.42	0	701.1	0	694.24	809.04	0	779.86	698.36	0	800.59	721.6	714.53	799.15	791.36	731.81	715.55	804.18	707.67	769.43	725.87	0	740.76	0	866.91	0	705.89	837.84	750.37	695.93	787.93
2.9846e+13	765.41	768.91	0	0	704.54	0	722.42	815.56	712.74	862.35	760.97	737.59	0	781.35	762.99	735.21	836.8	719.96	737.03	0	700.8	0	693.53	808.34	0	779.4	698.05	0	799.75	721.32	714.25	798.62	787.02	731.5	715.27	803.65	707.29	768.93	725.54	0	740.29	0	860.5	0	705.25	828.9	749.74	695.2	776.88
2.9891e+13	766.68	769.98	0	0	705.52	0	723.36	822.23	739.61	862.47	761.91	739.33	0	819.94	764.67	736.06	838.19	720.93	738.03	0	701.81	0	695.38	809.9	0	780.51	699.03	0	800.34	722.24	715.18	799.88	790.62	732.37	716.21	804.9	708.29	770.12	726.45	0	741.43	0	874.37	0	706.74	849.29	751.18	696.9	812.29
2.9937e+13	766.13	769.54	0	0	705.16	0	723.09	821.9	723.53	864.01	761.55	738.55	0	794.85	763.92	735.77	837.58	720.66	737.63	0	701.51	0	694.43	809.21	0	780.05	698.72	0	800.65	721.97	714.89	799.34	791.81	732.07	715.93	804.38	707.91	769.61	726.11	0	740.95	0	867.79	0	706.09	839.09	750.55	696.13	789.71
2.9982e+13	765.59	769.1	0	0	704.8	0	722.82	816.35	713.83	862.68	761.18	737.77	0	782.55	763.17	735.48	836.96	720.39	737.23	0	701.21	0	693.7	808.51	0	779.59	698.41	0	800	721.7	714.6	798.81	787.66	731.76	715.65	803.85	707.53	769.11	725.78	0	740.48	0	861.28	0	705.45	829.96	749.92	695.38	778.03
3.0028e+13	766.86	770.17	0	0	705.77	0	723.75	821.2	742.99	862.15	762.12	739.51	0	825.71	764.84	736.33	838.34	721.35	738.23	0	702.2	0	695.58	810.07	0	780.7	699.38	0	800.53	722.61	715.53	800.06	789.68	732.63	716.59	805.1	708.53	770.3	726.69	0	741.62	0	874.72	0	706.93	850.09	751.36	697.08	816.96
3.0074e+13	766.31	769.73	0	0	705.41	0	723.49	822.47	725.01	864.08	761.76	738.73	0	796.88	764.1	736.04	837.74	721.08	737.83	0	701.9	0	694.62	809.38	0	780.24	699.08	0	800.69	722.34	715.24	799.53	792.18	732.32	716.31	804.57	708.14	769.79	726.35	0	741.14	0	868.69	0	706.29	840.37	750.73	696.32	791.62
3.0119e+13	765.77	769.29	0	0	705.05	0	723.22	817.13	714.95	862.99	761.39	737.95	0	783.8	763.35	735.75	837.12	720.81	737.43	0	701.6	0	693.87	808.68	0	779.78	698.77	0	800.23	722.07	714.96	798.99	788.28	732.02	716.03	804.04	707.77	769.29	726.02	0	740.67	0	862.07	0	705.64	831.03	750.1	695.57	779.23
3.0165e+13	767.04	770.36	0	0	706.02	0	724.14	819.76	747.16	861.88	762.33	739.68	0	833.04	765.02	736.59	838.5	721.76	738.43	0	702.59	0	695.79	810.24	0	780.89	699.73	0	800.8	722.97	715.87	800.25	788.6	732.88	716.95	805.29	708.76	770.48	726.92	0	741.8	0	874.6	0	707.12	850.35	751.54	697.26	822.38
3.021e+13	766.49	769.92	0	0	705.66	0	723.87	822.97	726.57	864.1	761.96	738.91	0	799.08	764.28	736.3	837.9	721.49	738.03	0	702.29	0	694.82	809.55	0	780.43	699.42	0	800.7	722.7	715.58	799.71	792.48	732.57	716.67	804.76	708.38	769.97	726.59	0	741.33	0	869.59	0	706.48	841.67	750.9	696.52	793.68
3.0256e+13	765.94	769.48	0	0	705.3	0	723.61	817.91	716.08	863.27	761.6	738.13	0	785.12	763.52	736.01	837.28	721.23	737.63	0	701.99	0	694.04	808.86	0	779.97	699.12	0	800.44	722.43	715.3	799.18	788.9	732.27	716.4	804.23	708	769.47	726.25	0	740.85	0	862.88	0	705.83	832.12	750.28	695.75	780.48
3.0301e+13	767.21	770.55	0	0	706.26	0	724.51	817.94	752.52	861.72	762.53	739.85	0	843	765.19	736.85	838.65	722.16	738.63	0	702.97	0	696	810.41	0	781.08	700.07	0	801.13	723.32	716.2	800.43	787.55	733.13	717.31	805.48	708.99	770.66	727.15	0	741.99	0	873.67	0	707.3	849.59	751.71	697.44	828.51
3.0347e+13	766.66	770.11	0	0	705.9	0	724.25	823.38	728.22	864.06	762.17	739.09	0	801.49	764.45	736.56	838.06	721.9	738.23	0	702.67	0	695.01	809.72	0	780.62	699.77	0	800.7	723.05	715.92	799.9	792.68	732.82	717.03	804.95	708.61	770.15	726.82	0	741.51	0	870.5	0	706.66	842.99	751.08	696.71	795.91
3.0392e+13	766.12	769.67	0	0	705.54	0	723.99	818.68	717.22	863.54	761.8	738.31	0	786.5	763.7	736.27	837.44	721.63	737.83	0	702.37	0	694.22	809.03	0	780.16	699.46	0	800.62	722.78	715.64	799.36	789.5	732.51	716.76	804.42	708.23	769.64	726.49	0	741.04	0	863.69	0	706.02	833.24	750.45	695.94	781.8
3.0438e+13	767.38	770.73	0	0	706.5	0	724.88	815.97	759.63	861.75	762.73	740.03	0	857.79	765.36	737.11	838.81	722.55	738.82	0	703.34	0	696.2	810.57	0	781.26	700.41	0	801.52	723.66	716.53	800.62	786.81	733.37	717.66	805.67	709.21	770.83	727.38	0	742.17	0	871.38	0	707.49	846.98	751.88	697.63	834.57
3.0484e+13	766.84	770.29	0	0	706.14	0	724.62	823.68	730	863.97	762.37	739.26	0	804.14	764.62	736.81	838.21	722.29	738.42	0	703.04	0	695.21	809.89	0	780.8	700.1	0	800.7	723.39	716.25	800.08	792.77	733.06	717.39	805.14	708.83	770.33	727.05	0	741.69	0	871.4	0	706.85	844.32	751.25	696.89	798.36
3.0529e+13	766.29	769.85	0	0	705.78	0	724.36	819.43	718.4	863.78	762	738.48	0	787.95	763.87	736.52	837.6	722.03	738.02	0	702.75	0	694.4	809.19	0	780.34	699.8	0	800.78	723.13	715.97	799.55	790.09	732.76	717.11	804.61	708.46	769.82	726.72	0	741.22	0	864.51	0	706.21	834.37	750.62	696.13	783.18
3.0575e+13	767.56	770.92	0	0	706.74	0	725.24	814.41	765.94	862.01	762.93	740.2	0	881.89	765.52	737.36	838.96	722.94	739.01	0	703.7	0	696.41	810.74	0	781.45	700.74	0	801.91	724	716.86	800.8	786.71	733.61	718.01	805.86	709.44	771.01	727.61	0	742.35	0	866.9	0	707.67	841.13	752.05	697.81	837.47
3.062e+13	767.01	770.47	0	0	706.38	0	724.98	823.82	731.94	863.82	762.56	739.44	0	807.1	764.79	737.06	838.36	722.67	738.61	0	703.41	0	695.42	810.05	0	780.99	700.43	0	800.69	723.73	716.58	800.26	792.71	733.3	717.73	805.33	709.06	770.5	727.27	0	741.87	0	872.29	0	707.03	845.65	751.42	697.07	801.07
3.0666e+13	766.46	770.03	0	0	706.02	0	724.72	820.16	719.63	864	762.2	738.66	0	789.48	764.04	736.77	837.75	722.41	738.22	0	703.11	0	694.59	809.36	0	780.53	700.13	0	800.92	723.46	716.29	799.73	790.66	733	717.46	804.8	708.68	769.99	726.94	0	741.4	0	865.35	0	706.39	835.53	750.79	696.33	784.64
3.0711e+13	767.73	771.1	690.04	0	706.98	0	725.59	814.15	747.24	862.44	763.13	740.37	0	925.24	765.69	737.6	839.11	723.31	739.2	0	704.06	0	696.6	810.9	0	781.63	701.06	0	802.3	724.33	717.17	800.98	787.27	733.85	718.34	806.04	709.66	771.18	727.83	0	742.53	0	859.92	0	707.85	830.73	752.22	698	825.27
3.0757e+13	767.18	770.65	0	0	706.62	0	725.33	823.79	734.06	863.62	762.76	739.61	0	810.43	764.96	737.31	838.51	723.05	738.8	0	703.76	0	695.63	810.22	0	781.17	700.75	0	800.7	724.06	716.89	800.44	792.47	733.54	718.07	805.51	709.28	770.67	727.5	0	742.05	0	873.14	0	707.21	846.97	751.59	697.26	804.08
3.0803e+13	766.63	770.21	0	0	706.26	0	725.07	820.87	720.89	864.18	762.39	738.83	0	791.1	764.21	737.02	837.9	722.79	738.41	0	703.47	0	694.77	809.52	0	780.71	700.45	0	801.03	723.8	716.61	799.91	791.2	733.23	717.79	804.98	708.9	770.16	727.17	0	741.57	0	866.2	0	706.57	836.72	750.96	696.52	786.19
3.0848e+13	766.08	769.77	0	0	705.9	0	724.81	815.04	711.86	862.4	762.03	738.06	0	780.28	763.46	736.73	837.28	722.53	738.01	0	703.18	0	694.07	808.82	0	780.25	700.15	0	799.94	723.53	716.33	799.37	786.67	732.93	717.52	804.45	708.53	769.66	726.83	0	741.1	0	859.97	0	705.94	828.07	750.33	695.79	775.85
3.0894e+13	767.34	770.83	690.01	0	706.85	0	725.68	823.52	736.46	863.36	762.95	739.78	0	814.25	765.12	737.55	838.66	723.42	738.99	0	704.11	0	695.84	810.38	0	781.35	701.07	0	800.75	724.39	717.21	800.62	792.04	733.77	718.4	805.69	709.5	770.84	727.72	0	742.22	0	873.92	0	707.39	848.23	751.75	697.44	807.47
3.0939e+13	766.8	770.39	0	0	706.49	0	725.42	821.55	722.21	864.34	762.59	739.01	0	792.83	764.38	737.26	838.06	723.16	738.59	0	703.82	0	694.95	809.69	0	780.89	700.77	0	801.11	724.12	716.93	800.08	791.7	733.47	718.13	805.16	709.12	770.33	727.39	0	741.75	0	867.06	0	706.75	837.92	751.12	696.71	787.82
3.0985e+13	766.25	769.95	0	0	706.13	0	725.16	815.82	712.95	862.74	762.22	738.23	0	781.42	763.63	736.97	837.44	722.9	738.2	0	703.53	0	694.25	808.99	0	780.43	700.47	0	800.21	723.86	716.65	799.55	787.31	733.16	717.85	804.63	708.74	769.83	727.05	0	741.27	0	860.72	0	706.12	829.09	750.5	695.98	776.95
3.103e+13	767.51	771.01	690.29	0	707.08	0	726.02	822.96	739.21	863.05	763.14	739.95	0	818.72	765.29	737.79	838.81	723.77	739.18	0	704.46	0	696.06	810.54	0	781.53	701.38	0	800.84	724.7	717.51	800.8	791.38	734	718.72	805.88	709.71	771.01	727.93	0	742.4	0	874.58	0	707.57	849.37	751.92	697.63	811.33
3.1076e+13	766.96	770.56	0	0	706.72	0	725.76	822.18	723.61	864.45	762.78	739.18	0	794.68	764.54	737.5	838.21	723.52	738.78	0	704.17	0	695.14	809.85	0	781.06	701.08	0	801.17	724.44	717.23	800.26	792.16	733.7	718.45	805.34	709.33	770.5	727.6	0	741.92	0	867.93	0	706.93	839.16	751.29	696.89	789.57
3.1122e+13	766.42	770.12	0	0	706.36	0	725.5	816.6	714.06	863.06	762.41	738.4	0	782.61	763.79	737.21	837.59	723.26	738.38	0	703.88	0	694.44	809.15	0	780.61	700.78	0	800.46	724.18	716.95	799.73	787.94	733.39	718.18	804.81	708.96	770	727.27	0	741.45	0	861.49	0	706.3	830.12	750.66	696.16	778.09
3.1167e+13	767.67	771.18	690.56	0	707.3	0	726.35	822.05	742.45	862.73	763.33	740.12	0	824.09	765.45	738.03	838.96	724.13	739.36	0	704.79	0	696.28	810.69	0	781.7	701.69	0	801	725.02	717.81	800.97	790.5	734.23	719.04	806.06	709.92	771.18	728.15	0	742.57	0	875.02	0	707.74	850.27	752.08	697.82	815.78
3.1213e+13	767.12	770.74	690.25	0	706.95	0	726.09	822.77	725.08	864.52	762.96	739.35	0	796.67	764.71	737.74	838.36	723.87	738.96	0	704.5	0	695.33	810.01	0	781.24	701.39	0	801.21	724.75	717.53	800.43	792.56	733.92	718.77	805.52	709.55	770.67	727.82	0	742.09	0	868.81	0	707.1	840.41	751.45	697.08	791.44
3.1258e+13	766.58	770.3	0	0	706.59	0	725.83	817.38	715.18	863.36	762.6	738.58	0	783.85	763.96	737.45	837.74	723.61	738.57	0	704.21	0	694.62	809.31	0	780.78	701.09	0	800.69	724.49	717.25	799.9	788.57	733.62	718.5	804.99	709.17	770.16	727.49	0	741.62	0	862.27	0	706.48	831.18	750.82	696.36	779.28
3.1304e+13	767.83	771.36	690.84	0	707.52	0	726.67	820.75	746.39	862.44	763.52	740.29	0	830.81	765.61	738.26	839.1	724.47	739.54	0	705.12	0	696.5	810.85	0	781.88	701.99	0	801.23	725.32	718.11	801.14	789.46	734.45	719.35	806.23	710.13	771.34	728.36	0	742.74	0	875.08	0	707.92	850.74	752.24	698.01	820.94
3.1349e+13	767.29	770.91	690.52	0	707.17	0	726.41	823.29	726.63	864.55	763.15	739.52	0	798.81	764.87	737.97	838.5	724.21	739.15	0	704.84	0	695.53	810.17	0	781.42	701.69	0	801.22	725.06	717.83	800.61	792.89	734.14	719.08	805.7	709.76	770.83	728.03	0	742.26	0	869.7	0	707.28	841.69	751.61	697.27	793.45
3.1395e+13	766.74	770.47	690.21	0	706.81	0	726.16	818.15	716.3	863.65	762.78	738.75	0	785.15	764.12	737.68	837.88	723.96	738.75	0	704.55	0	694.8	809.47	0	780.96	701.39	0	800.9	724.79	717.55	800.07	789.19	733.84	718.81	805.17	709.38	770.33	727.7	0	741.79	0	863.06	0	706.65	832.25	750.98	696.55	780.53
3.144e+13	767.99	771.53	691.13	0	707.74	0	726.99	819.05	751.39	862.23	763.7	740.46	0	839.7	765.77	738.49	839.24	724.81	739.72	0	705.45	0	696.73	811.01	0	782.05	702.29	0	801.54	725.62	718.4	801.32	788.37	734.67	719.66	806.41	710.34	771.51	728.57	0	742.9	0	874.46	0	708.1	850.38	752.4	698.2	826.84
3.1486e+13	767.45	771.08	690.79	0	707.39	0	726.73	823.72	728.28	864.53	763.33	739.7	0	801.15	765.04	738.2	838.65	724.55	739.32	0	705.16	0	695.73	810.32	0	781.59	701.99	0	801.22	725.36	718.12	800.78	793.13	734.36	719.39	805.88	709.96	771	728.24	0	742.43	0	870.6	0	707.46	842.99	751.77	697.45	795.64
3.1532e+13	766.9	770.64	690.48	0	707.03	0	726.48	818.91	717.46	863.91	762.97	738.92	0	786.51	764.28	737.91	838.03	724.29	738.93	0	704.87	0	694.98	809.63	0	781.13	701.69	0	801.09	725.1	717.84	800.24	789.81	734.06	719.12	805.35	709.59	770.49	727.91	0	741.95	0	863.86	0	706.83	833.35	751.14	696.73	781.83
3.1577e+13	768.15	771.7	691.41	0	707.96	0	727.3	817.09	758.02	862.18	763.88	740.63	0	852.48	765.93	738.71	839.39	725.14	739.9	0	705.77	0	696.95	811.16	0	782.22	702.58	0	801.91	725.91	718.68	801.49	787.5	734.88	719.96	806.59	710.54	771.67	728.77	0	743.07	0	872.7	0	708.27	848.5	752.56	698.39	833.06
3.1623e+13	767.6	771.25	691.07	0	707.6	0	727.04	824.05	730.03	864.45	763.52	739.87	0	803.72	765.2	738.42	838.79	724.88	739.5	0	705.48	0	695.95	810.48	0	781.76	702.28	0	801.21	725.65	718.4	800.95	793.25	734.58	719.69	806.05	710.17	771.16	728.44	0	742.59	0	871.49	0	707.63	844.31	751.93	697.64	798.02
3.1668e+13	767.06	770.81	690.74	0	707.25	0	726.79	819.66	718.64	864.15	763.15	739.09	0	787.94	764.45	738.13	838.18	724.63	739.11	0	705.19	0	695.16	809.78	0	781.3	701.98	0	801.25	725.39	718.13	800.41	790.4	734.28	719.42	805.52	709.79	770.65	728.11	0	742.12	0	864.67	0	707	834.47	751.3	696.92	783.2
3.1714e+13	768.31	771.86	691.67	0	708.17	0	727.6	815.32	765.77	862.36	764.06	740.79	0	872.68	766.09	738.93	839.53	725.46	740.08	0	706.08	0	697.18	811.32	0	782.39	702.87	0	802.3	726.2	718.96	801.65	787.16	735.1	720.25	806.76	710.74	771.83	728.98	0	743.23	0	869.05	0	708.45	843.93	752.72	698.59	837.6
3.1759e+13	767.76	771.42	691.35	0	707.82	0	727.35	824.24	731.94	864.31	763.7	740.04	0	806.56	765.36	738.64	838.93	725.2	739.68	0	705.79	0	696.16	810.63	0	781.93	702.57	0	801.21	725.94	718.68	801.12	793.24	734.79	719.99	806.23	710.37	771.32	728.64	0	742.76	0	872.37	0	707.81	845.63	752.09	697.84	800.64
3.1805e+13	767.21	770.98	691.01	0	707.46	0	727.1	820.4	719.86	864.37	763.33	739.26	0	789.45	764.61	738.35	838.32	724.95	739.28	0	705.51	0	695.34	809.94	0	781.47	702.27	0	801.39	725.68	718.41	800.58	790.98	734.49	719.72	805.69	709.99	770.81	728.31	0	742.28	0	865.49	0	707.18	835.61	751.46	697.1	784.64
3.1851e+13	768.47	772.03	691.93	0	708.38	0	727.9	814.55	759.92	862.74	764.24	740.96	0	907.77	766.25	739.15	839.67	725.77	740.25	0	706.39	0	697.39	811.47	0	782.56	703.15	0	802.69	726.49	719.23	801.82	787.52	735.31	720.54	806.93	710.94	771.99	729.18	0	743.39	0	862.83	0	708.62	835.09	752.88	698.79	833.12
3.1896e+13	767.92	771.59	691.61	0	708.03	0	727.65	824.26	734.04	864.12	763.87	740.21	0	809.76	765.52	738.86	839.07	725.52	739.85	0	706.1	0	696.39	810.79	0	782.1	702.85	0	801.21	726.22	718.96	801.28	793.07	735	720.28	806.4	710.57	771.48	728.84	0	742.92	0	873.23	0	707.99	846.94	752.24	698.03	803.54
3.1942e+13	767.37	771.14	691.29	0	707.67	0	727.4	821.11	721.13	864.56	763.51	739.43	0	791.04	764.78	738.57	838.46	725.27	739.45	0	705.82	0	695.53	810.1	0	781.63	702.55	0	801.51	725.96	718.68	800.75	791.53	734.7	720.01	805.86	710.19	770.97	728.51	0	742.44	0	866.32	0	707.35	836.78	751.62	697.29	786.16
3.1987e+13	768.62	772.2	692.19	0	708.59	0	728.2	815.2	713.63	863.2	764.42	741.13	0	984.9	766.41	739.36	839.81	726.08	740.42	0	706.69	0	697.58	811.63	0	782.73	703.42	0	803.07	726.76	719.5	801.99	788.28	735.51	720.83	807.1	711.14	772.14	729.37	0	743.55	0	856.82	0	708.8	825.03	753.03	698.99	781.84
3.2033e+13	768.07	771.75	691.87	0	708.23	0	727.94	824.07	736.36	863.87	764.05	740.38	0	813.4	765.68	739.07	839.21	725.83	740.02	0	706.4	0	696.62	810.94	0	782.26	703.13	0	801.24	726.5	719.23	801.45	792.7	735.21	720.56	806.57	710.76	771.63	729.04	0	743.08	0	874.03	0	708.16	848.21	752.4	698.22	806.8
3.2078e+13	767.52	771.31	691.55	0	707.88	0	727.69	821.79	722.44	864.71	763.68	739.61	0	792.74	764.94	738.78	838.61	725.58	739.63	0	706.12	0	695.72	810.25	0	781.8	702.83	0	801.6	726.24	718.95	800.91	792.05	734.91	720.29	806.03	710.39	771.13	728.71	0	742.6	0	867.17	0	707.53	837.97	751.77	697.48	787.77
3.2124e+13	766.98	770.87	691.24	0	707.53	0	727.44	816.05	713.32	863.07	763.32	738.84	0	781.51	764.19	738.5	837.99	725.33	739.23	0	705.83	0	695.05	809.55	0	781.34	702.53	0	800.64	725.98	718.68	800.37	787.6	734.6	720.03	805.5	710.02	770.62	728.38	0	742.13	0	860.9	0	706.9	829.22	751.15	696.78	777.06
3.217e+13	768.22	771.91	692.12	0	708.44	0	728.23	823.61	739.01	863.58	764.22	740.55	0	817.62	765.84	739.28	839.35	726.13	740.19	0	706.7	0	696.84	811.09	0	782.43	703.4	0	801.31	726.78	719.49	801.61	792.12	735.41	720.84	806.74	710.96	771.79	729.24	0	743.23	0	874.72	0	708.34	849.39	752.56	698.42	810.49
3.2215e+13	767.68	771.47	691.8	0	708.09	0	727.98	822.44	723.82	864.83	763.86	739.78	0	794.54	765.1	739	838.75	725.88	739.79	0	706.42	0	695.91	810.4	0	781.96	703.1	0	801.66	726.52	719.22	801.07	792.52	735.11	720.57	806.2	710.58	771.28	728.91	0	742.76	0	868.02	0	707.7	839.18	751.93	697.67	789.48
3.2261e+13	767.13	771.03	691.49	0	707.73	0	727.73	816.83	714.4	863.38	763.49	739.01	0	782.69	764.35	738.71	838.13	725.63	739.4	0	706.13	0	695.22	809.7	0	781.5	702.81	0	800.89	726.26	718.95	800.54	788.24	734.81	720.31	805.67	710.21	770.78	728.58	0	742.29	0	861.65	0	707.08	830.25	751.31	696.96	778.19
3.2306e+13	768.38	772.07	692.38	0	708.64	0	728.51	822.83	742.11	863.25	764.39	740.72	0	822.65	766	739.49	839.49	726.43	740.36	0	706.99	0	697.07	811.24	0	782.59	703.67	0	801.45	727.04	719.75	801.77	791.32	735.62	721.11	806.9	711.15	771.94	729.43	0	743.39	0	875.24	0	708.51	850.38	752.71	698.62	814.72
3.2352e+13	767.83	771.63	692.05	0	708.29	0	728.26	823.03	725.27	864.91	764.03	739.95	0	796.48	765.26	739.2	838.89	726.18	739.96	0	706.71	0	696.11	810.55	0	782.13	703.37	0	801.7	726.78	719.48	801.24	792.94	735.31	720.85	806.37	710.77	771.44	729.1	0	742.92	0	868.89	0	707.88	840.42	752.08	697.86	791.31
3.2397e+13	767.28	771.19	691.74	0	707.94	0	728.01	817.6	715.5	863.68	763.66	739.18	0	783.91	764.51	738.92	838.27	725.93	739.57	0	706.42	0	695.4	809.85	0	781.67	703.08	0	801.12	726.53	719.21	800.7	788.87	735.01	720.58	805.84	710.4	770.93	728.77	0	742.44	0	862.41	0	707.25	831.29	751.46	697.15	779.37
3.2443e+13	768.53	772.23	692.63	0	708.84	0	728.79	821.66	745.84	862.94	764.56	740.89	0	828.84	766.16	739.7	839.62	726.72	740.52	0	707.27	0	697.31	811.39	0	782.75	703.93	0	801.65	727.31	720.01	801.93	790.32	735.81	721.38	807.07	711.33	772.1	729.62	0	743.55	0	875.44	0	708.68	851.01	752.86	698.82	819.62
3.2489e+13	767.98	771.79	692.31	0	708.49	0	728.54	823.57	726.8	864.95	764.2	740.12	0	798.58	765.42	739.41	839.03	726.47	740.13	0	706.99	0	696.31	810.7	0	782.29	703.64	0	801.72	727.05	719.74	801.4	793.3	735.51	721.12	806.53	710.96	771.59	729.29	0	743.07	0	869.77	0	708.05	841.68	752.24	698.05	793.28
3.2534e+13	767.43	771.35	691.99	0	708.14	0	728.29	818.37	716.62	863.97	763.83	739.35	0	785.2	764.67	739.12	838.41	726.22	739.73	0	706.71	0	695.58	810.01	0	781.83	703.34	0	801.34	726.79	719.46	800.86	789.5	735.21	720.85	806	710.59	771.08	728.96	0	742.6	0	863.19	0	707.43	832.35	751.61	697.33	780.6
3.258e+13	768.68	772.39	692.88	0	709.04	0	729.06	820.09	749.94	862.69	764.73	741.05	0	836.85	766.32	739.9	839.76	727.01	740.69	0	707.56	0	697.53	811.54	690.27	782.91	704.19	0	801.93	727.56	720.26	802.09	789.23	736.01	721.65	807.23	711.52	772.25	729.81	0	743.7	0	875.08	0	708.85	850.97	753.02	699.02	825.26
3.2625e+13	768.13	771.95	692.55	0	708.68	0	728.81	824.03	728.12	864.93	764.36	740.29	0	800.85	765.58	739.61	839.16	726.76	740.29	0	707.27	0	696.52	810.85	0	782.45	703.9	0	801.73	727.31	719.99	801.55	793.57	735.71	721.38	806.7	711.15	771.74	729.48	0	743.23	0	870.65	0	708.23	842.97	752.39	698.25	795.4
3.2671e+13	767.58	771.5	692.23	0	708.33	0	728.56	819.13	717.53	864.23	764	739.52	0	786.53	764.83	739.32	838.55	726.51	739.89	0	706.99	0	695.75	810.16	0	781.99	703.6	0	801.53	727.05	719.72	801.02	790.12	735.41	721.12	806.17	710.78	771.23	729.15	0	742.75	0	863.97	0	707.6	833.43	751.77	697.51	781.88
3.2716e+13	768.82	772.55	693.11	0	709.23	0	729.33	818.21	756.29	862.58	764.9	741.22	0	848.01	766.47	740.1	839.89	727.29	740.85	0	707.83	0	697.72	811.69	690.86	783.07	704.45	0	802.28	727.82	720.51	802.25	788.25	736.2	721.91	807.4	711.7	772.4	729.99	0	743.85	0	873.77	0	709.03	849.7	753.17	699.21	831.44
3.2762e+13	768.28	772.1	692.8	0	708.88	0	729.08	824.39	729.97	864.87	764.53	740.46	0	803.32	765.74	739.81	839.3	727.04	740.45	0	707.55	0	696.71	811	690.52	782.61	704.15	0	801.72	727.56	720.24	801.71	793.73	735.9	721.64	806.86	711.33	771.89	729.66	0	743.38	0	871.54	0	708.4	844.27	752.54	698.44	797.7
3.2807e+13	767.73	771.66	692.47	0	708.53	0	728.83	819.88	718.78	864.47	764.16	739.69	0	787.93	764.99	739.52	838.68	726.79	740.06	0	707.27	0	695.91	810.31	690.19	782.14	703.86	0	801.7	727.3	719.97	801.17	790.71	735.6	721.38	806.33	710.96	771.38	729.33	0	742.9	0	864.77	0	707.77	834.53	751.92	697.69	783.21
3.2853e+13	768.97	772.7	693.35	0	709.42	0	729.59	816.31	763.63	862.68	765.06	741.38	0	865.12	766.63	740.29	840.02	727.56	741.01	690.18	708.1	0	697.9	811.83	691.44	783.23	704.7	0	802.66	728.07	720.75	802.41	787.68	736.39	722.16	807.56	711.88	772.55	730.17	0	744	0	870.85	0	709.2	846.19	753.32	699.37	836.9
3.2899e+13	768.42	772.26	693.03	0	709.07	0	729.34	824.62	731.55	864.75	764.69	740.63	0	806.06	765.9	740.01	839.43	727.32	740.61	0	707.82	0	696.91	811.15	691.1	782.76	704.4	0	801.7	727.81	720.48	801.87	793.75	736.09	721.9	807.02	711.51	772.04	729.85	0	743.53	0	872.41	0	708.57	845.58	752.69	698.62	800.22
3.2944e+13	767.88	771.81	692.72	0	708.72	0	729.09	820.61	719.78	864.69	764.33	739.85	0	789.4	765.15	739.72	838.82	727.07	740.22	0	707.54	0	696.07	810.46	690.77	782.3	704.11	0	801.84	727.55	720.21	801.33	791.29	735.79	721.63	806.49	711.14	771.53	729.52	0	743.06	0	865.58	0	707.94	835.66	752.07	697.87	784.62
3.299e+13	769.12	772.85	693.58	0	709.61	0	729.85	815.11	766.48	862.99	765.22	741.55	0	893.92	766.78	740.49	840.16	727.83	741.17	690.43	708.37	0	698.07	811.98	692.01	783.38	704.94	0	803.05	728.31	720.99	802.56	787.81	736.58	722.41	807.72	712.06	772.7	730.35	0	744.15	0	865.53	0	709.37	838.95	753.48	699.54	836.94
3.3035e+13	768.57	772.41	693.27	0	709.26	0	729.6	824.7	733.76	864.57	764.86	740.79	0	809.11	766.06	740.2	839.56	727.59	740.77	690.13	708.09	0	697.1	811.3	691.68	782.92	704.65	0	801.69	728.06	720.72	802.02	793.63	736.28	722.15	807.18	711.69	772.19	730.03	0	743.68	0	873.27	0	708.73	846.88	752.85	698.81	803
3.3081e+13	768.02	771.97	692.95	0	708.91	0	729.35	821.32	721.16	864.88	764.49	740.02	0	790.96	765.31	739.91	838.96	727.34	740.37	0	707.81	0	696.23	810.61	691.34	782.45	704.36	0	801.96	727.8	720.45	801.49	791.83	735.98	721.89	806.65	711.32	771.68	729.7	0	743.2	0	866.4	0	708.11	836.81	752.22	698.04	786.09
3.3126e+13	769.26	773.01	693.81	0	709.8	0	730.1	815.36	732.92	863.43	765.39	741.71	0	948.82	766.94	740.68	840.29	728.1	741.32	690.68	708.63	0	698.23	812.13	692.56	783.54	705.19	0	803.43	728.55	721.23	802.72	788.49	736.77	722.66	807.87	712.24	772.84	730.53	0	744.3	0	858.41	0	709.53	827.75	753.63	699.7	811.12
3.3172e+13	768.71	772.56	693.5	0	709.44	0	729.85	824.58	735.74	864.33	765.02	740.95	0	812.58	766.21	740.39	839.7	727.85	740.92	690.38	708.35	0	697.3	811.44	692.24	783.07	704.9	0	801.71	728.3	720.96	802.18	793.31	736.46	722.4	807.34	711.87	772.33	730.2	0	743.83	0	874.08	0	708.9	848.16	753	698.99	806.12
3.3218e+13	768.17	772.12	693.18	0	709.09	0	729.6	822.01	722.26	865.04	764.65	740.18	0	792.61	765.47	740.1	839.09	727.61	740.53	690.08	708.07	0	696.39	810.75	691.9	782.61	704.6	0	802.05	728.04	720.69	801.64	792.35	736.16	722.13	806.8	711.5	771.82	729.88	0	743.35	0	867.23	0	708.27	837.98	752.37	698.21	787.66
3.3263e+13	767.63	771.67	692.87	0	708.74	0	729.35	816.25	713.3	863.34	764.28	739.42	0	781.57	764.72	739.82	838.47	727.36	740.14	0	707.8	0	695.71	810.05	691.58	782.15	704.31	0	801.03	727.78	720.42	801.1	787.86	735.86	721.87	806.27	711.13	771.32	729.55	0	742.88	0	861.02	0	707.65	829.33	751.75	697.49	777.12
3.3309e+13	768.86	772.71	693.72	0	709.63	0	730.1	824.2	738.11	864.05	765.17	741.11	0	816.57	766.36	740.58	839.83	728.11	741.08	690.62	708.61	0	697.5	811.59	692.78	783.22	705.14	0	801.76	728.53	721.19	802.33	792.8	736.65	722.64	807.5	712.04	772.48	730.38	0	743.97	0	874.81	0	709.06	849.36	753.15	699.15	809.64
3.3354e+13	768.31	772.27	693.41	0	709.28	0	729.85	822.65	723.5	865.16	764.81	740.34	0	794.36	765.62	740.29	839.22	727.87	740.68	690.32	708.33	0	696.56	810.9	692.46	782.76	704.85	0	802.11	728.28	720.92	801.79	792.83	736.35	722.38	806.96	711.67	771.97	730.05	0	743.5	0	868.08	0	708.43	839.18	752.52	698.38	789.32
3.34e+13	767.77	771.82	693.1	0	708.93	0	729.6	817.02	714.26	863.66	764.44	739.58	0	782.71	764.87	740	838.61	727.62	740.29	690.03	708.06	0	695.86	810.2	692.13	782.3	704.56	0	801.28	728.02	720.65	801.25	788.48	736.04	722.12	806.43	711.3	771.46	729.72	0	743.03	0	861.77	0	707.82	830.34	751.9	697.66	778.21
3.3445e+13	769	772.86	693.96	0	709.81	0	730.34	823.53	741.35	863.73	765.33	741.27	0	821.27	766.51	740.76	839.96	728.37	741.23	690.87	708.86	0	697.68	811.73	693.3	783.37	705.37	0	801.86	728.77	721.42	802.48	792.05	736.83	722.88	807.65	712.21	772.62	730.55	0	744.12	0	875.39	0	709.22	850.42	753.29	699.31	813.65
3.3491e+13	768.46	772.41	693.63	0	709.46	0	730.09	823.26	725.11	865.25	764.96	740.5	0	796.24	765.78	740.48	839.36	728.12	740.84	690.56	708.59	0	696.71	811.04	692.99	782.91	705.08	0	802.15	728.51	721.15	801.94	793.25	736.53	722.62	807.12	711.84	772.11	730.22	0	743.65	0	868.93	0	708.59	840.4	752.67	698.55	791.09
3.3537e+13	767.91	771.97	693.32	0	709.11	0	729.85	817.78	715.5	863.96	764.6	739.73	0	783.9	765.03	740.19	838.74	727.88	740.44	690.27	708.31	0	696	810.35	692.66	782.45	704.79	0	801.51	728.26	720.88	801.4	789.1	736.23	722.36	806.58	711.47	771.61	729.9	0	743.18	0	862.52	0	707.97	831.36	752.05	697.81	779.36
3.3582e+13	769.14	773.01	694.19	0	709.99	0	730.58	822.49	744.52	863.41	765.49	741.42	0	826.99	766.66	740.95	840.08	728.62	741.38	691.12	709.11	0	697.86	811.87	693.82	783.52	705.6	0	802.03	728.99	721.64	802.63	791.09	737.01	723.11	807.81	712.38	772.76	730.72	0	744.26	0	875.71	0	709.38	851.18	753.44	699.47	818.29
3.3628e+13	768.6	772.56	693.86	0	709.64	0	730.33	823.8	726.42	865.29	765.12	740.66	0	798.26	765.93	740.66	839.49	728.37	740.99	690.8	708.84	0	696.9	811.19	693.5	783.06	705.31	0	802.17	728.74	721.37	802.09	793.61	736.7	722.85	807.27	712.01	772.26	730.4	0	743.79	0	869.8	0	708.75	841.64	752.81	698.73	793
3.3673e+13	768.05	772.12	693.54	0	709.29	0	730.09	818.54	716.45	864.24	764.75	739.88	0	785.15	765.18	740.37	838.87	728.13	740.59	690.5	708.56	0	696.16	810.49	693.18	782.59	705.03	0	801.72	728.49	721.11	801.55	789.71	736.4	722.59	806.74	711.64	771.75	730.07	0	743.32	0	863.28	0	708.13	832.41	752.19	697.98	780.56
3.3719e+13	769.29	773.15	694.4	0	710.17	0	730.81	821.05	748.6	863.13	765.64	741.57	0	834.27	766.81	741.13	840.21	728.86	741.53	691.36	709.36	0	698.06	812.01	694.32	783.67	705.83	0	802.28	729.22	721.86	802.78	790	737.18	723.34	807.96	712.55	772.91	730.89	0	744.41	0	875.57	0	709.54	851.4	753.59	699.63	823.65
3.3764e+13	768.74	772.71	694.09	0	709.82	0	730.57	824.28	727.87	865.29	765.27	740.81	0	800.46	766.08	740.84	839.62	728.62	741.14	691.05	709.08	0	697.08	811.33	694	783.21	705.54	0	802.17	728.97	721.6	802.24	793.9	736.88	723.08	807.42	712.18	772.4	730.57	0	743.93	0	870.67	0	708.9	842.91	752.96	698.91	795.05
3.381e+13	768.19	772.26	693.76	0	709.47	0	730.32	819.29	717.47	864.5	764.9	740.04	0	786.46	765.33	740.55	839	728.38	740.74	690.74	708.81	0	696.31	810.64	693.69	782.74	705.26	0	801.91	728.71	721.33	801.7	790.32	736.58	722.82	806.89	711.81	771.89	730.24	0	743.46	0	864.05	0	708.28	833.47	752.34	698.14	781.81
3.3855e+13	769.43	773.3	694.61	0	710.34	0	731.05	819.25	753.97	862.96	765.79	741.72	0	844.12	766.96	741.3	840.34	729.11	741.68	691.59	709.6	0	698.23	812.16	694.8	783.82	706.06	0	802.6	729.44	722.08	802.93	788.94	737.36	723.57	808.11	712.72	773.05	731.06	0	744.55	0	874.63	0	709.69	850.62	753.73	699.79	829.68
3.3901e+13	768.88	772.85	694.3	0	709.99	0	730.8	824.66	729.46	865.24	765.42	740.97	0	802.85	766.23	741.02	839.75	728.86	741.29	691.29	709.33	0	697.26	811.47	694.49	783.35	705.77	0	802.15	729.19	721.81	802.39	794.08	737.05	723.31	807.57	712.35	772.54	730.73	0	744.08	0	871.55	0	709.06	844.19	753.1	699.07	797.27
3.3947e+13	768.33	772.41	693.99	0	709.64	0	730.55	820.03	718.55	864.74	765.05	740.19	0	787.83	765.48	740.73	839.13	728.62	740.89	690.98	709.05	0	696.46	810.78	694.18	782.89	705.48	0	802.07	728.93	721.55	801.85	790.91	736.75	723.05	807.04	711.98	772.03	730.41	0	743.61	0	864.84	0	708.44	834.56	752.48	698.3	783.11
3.3992e+13	769.57	773.44	694.83	0	710.51	0	731.27	817.3	761.19	862.97	765.94	741.87	0	858.76	767.1	741.48	840.47	729.34	741.83	691.82	709.84	0	698.4	812.3	695.27	783.96	706.28	0	802.96	729.66	722.3	803.07	788.18	737.53	723.79	808.26	712.88	773.19	731.23	0	744.69	690.11	872.33	0	709.84	848	753.87	699.94	835.61
3.4038e+13	769.02	772.99	694.51	0	710.16	0	731.03	824.93	731.2	865.13	765.57	741.12	0	805.48	766.37	741.19	839.87	729.1	741.43	691.52	709.56	0	697.43	811.61	694.97	783.5	705.99	0	802.13	729.4	722.03	802.53	794.14	737.22	723.53	807.72	712.51	772.68	730.9	0	744.22	0	872.42	0	709.21	845.49	753.24	699.22	799.7
3.4083e+13	768.47	772.55	694.2	0	709.82	0	730.78	820.76	719.68	864.96	765.2	740.34	0	789.26	765.62	740.91	839.26	728.86	741.04	691.22	709.29	0	696.6	810.92	694.66	783.03	705.7	0	802.21	729.15	721.76	801.99	791.48	736.92	723.27	807.19	712.14	772.17	730.57	0	743.75	0	865.64	0	708.59	835.67	752.62	698.46	784.48
3.4129e+13	769.7	773.58	695.04	0	710.68	0	731.5	815.76	767.88	863.22	766.09	742.02	0	882.63	767.24	741.65	840.59	729.58	741.97	692.05	710.07	0	698.55	812.44	695.73	784.11	706.5	0	803.34	729.87	722.51	803.22	788.06	737.7	724.01	808.41	713.05	773.32	731.39	0	744.83	690.39	867.89	0	710	842.2	754.01	700.09	838.38
3.4174e+13	769.15	773.14	694.72	0	710.33	0	731.25	825.05	733.09	864.97	765.72	741.27	0	808.41	766.52	741.37	840	729.33	741.58	691.75	709.8	0	697.6	811.75	695.43	783.64	706.21	0	802.11	729.62	722.24	802.68	794.06	737.39	723.75	807.87	712.68	772.81	731.06	0	744.36	690.11	873.28	0	709.36	846.78	753.38	699.37	802.39
3.422e+13	768.61	772.69	694.41	0	709.99	0	731	821.47	720.85	865.16	765.35	740.49	0	790.78	765.77	741.08	839.39	729.09	741.18	691.45	709.52	0	696.74	811.06	695.13	783.18	705.92	0	802.33	729.37	721.97	802.14	792.03	737.09	723.49	807.34	712.31	772.31	730.73	0	743.89	0	866.44	0	708.74	836.8	752.76	698.63	785.92
3.4266e+13	769.84	773.72	695.25	0	710.85	0	731.71	815.51	749.43	863.63	766.24	742.17	0	925.64	767.39	741.82	840.72	729.81	742.12	692.27	710.3	0	698.71	812.58	696.18	784.25	706.71	0	803.71	730.08	722.71	803.36	788.59	737.86	724.23	808.56	713.21	773.46	731.55	0	744.97	690.67	861.01	0	710.14	831.94	754.15	700.24	826.23
3.4311e+13	769.29	773.28	694.93	0	710.5	0	731.47	824.99	735.17	864.75	765.87	741.42	0	811.71	766.66	741.54	840.13	729.56	741.72	691.97	710.03	0	697.77	811.89	695.88	783.78	706.43	0	802.1	729.83	722.45	802.82	793.8	737.56	723.97	808.02	712.84	772.95	731.22	0	744.5	690.39	874.1	0	709.51	848.06	753.52	699.52	805.37
3.4357e+13	768.75	772.83	694.61	0	710.16	0	731.22	822.15	722.06	865.32	765.5	740.64	0	792.39	765.92	741.25	839.52	729.32	741.33	691.67	709.75	0	696.88	811.2	695.58	783.32	706.14	0	802.42	729.58	722.18	802.28	792.54	737.26	723.71	807.49	712.47	772.44	730.89	0	744.02	690.11	867.26	0	708.88	837.95	752.9	698.79	787.45
3.4402e+13	768.2	772.39	694.3	0	709.81	0	730.98	816.38	713.24	863.58	765.13	739.88	0	781.52	765.17	740.97	838.9	729.08	740.93	691.38	709.48	0	696.2	810.5	695.28	782.86	705.85	0	801.35	729.33	721.91	801.75	788.01	736.96	723.45	806.95	712.1	771.94	730.57	0	743.56	0	861.11	0	708.27	829.39	752.28	698.05	777.07
3.4448e+13	769.43	773.42	695.14	0	710.67	0	731.68	824.7	737.54	864.47	766.01	741.56	0	815.5	766.8	741.71	840.25	729.79	741.86	692.19	710.25	0	697.94	812.03	696.32	783.93	706.64	0	802.13	730.04	722.65	802.96	793.34	737.73	724.18	808.17	713	773.09	731.38	0	744.63	690.66	874.86	0	709.66	849.28	753.66	699.67	808.73
3.4493e+13	768.88	772.97	694.82	0	710.32	0	731.44	822.8	723.34	865.45	765.64	740.79	0	794.1	766.06	741.42	839.65	729.55	741.47	691.89	709.98	0	697.03	811.34	696.02	783.46	706.35	0	802.48	729.79	722.39	802.43	793.02	737.42	723.92	807.63	712.63	772.58	731.05	0	744.16	690.38	868.1	0	709.03	839.13	753.04	698.94	789.07
3.4539e+13	768.34	772.53	694.51	0	709.98	0	731.2	817.14	714.25	863.89	765.28	740.03	0	782.65	765.31	741.13	839.03	729.31	741.08	691.6	709.71	0	696.33	810.64	695.73	783	706.07	0	801.59	729.53	722.12	801.89	788.62	737.12	723.67	807.1	712.26	772.08	730.73	0	743.69	690.11	861.84	0	708.41	830.38	752.42	698.2	778.15
3.4585e+13	769.56	773.55	695.34	0	710.83	0	731.9	824.12	740.26	864.16	766.16	741.7	0	819.93	766.94	741.87	840.37	730.01	742	692.41	710.48	0	698.11	812.16	696.75	784.07	706.85	0	802.2	730.24	722.85	803.11	792.66	737.89	724.39	808.31	713.15	773.22	731.54	0	744.77	690.94	875.49	0	709.8	850.39	753.8	699.81	812.56
3.463e+13	769.02	773.11	695.02	0	710.49	0	731.65	823.41	724.69	865.55	765.79	740.94	0	795.93	766.2	741.59	839.77	729.77	741.61	692.11	710.2	0	697.18	811.48	696.46	783.6	706.56	0	802.52	729.99	722.59	802.57	793.46	737.59	724.13	807.78	712.79	772.72	731.21	0	744.3	690.65	868.94	0	709.17	840.33	753.17	699.09	790.8
3.4676e+13	768.47	772.67	694.71	0	710.14	0	731.41	817.89	715.27	864.19	765.42	740.17	0	783.82	765.45	741.3	839.16	729.53	741.22	691.81	709.93	0	696.47	810.78	696.16	783.14	706.28	0	801.82	729.74	722.32	802.03	789.24	737.29	723.88	807.24	712.42	772.21	730.89	0	743.83	690.37	862.59	0	708.56	831.39	752.56	698.35	779.27
3.4721e+13	769.69	773.69	695.53	0	711	0	732.11	823.2	743.47	863.83	766.3	741.85	0	825.25	767.08	742.04	840.49	730.23	742.14	692.63	710.7	0	698.28	812.3	697.17	784.21	707.05	0	802.34	730.44	723.05	803.25	791.76	738.05	724.6	808.46	713.31	773.36	731.69	0	744.91	691.22	875.9	0	709.94	851.26	753.94	699.96	816.96
3.4767e+13	769.15	773.24	695.22	0	710.65	0	731.86	823.96	726.11	865.6	765.93	741.08	0	797.89	766.34	741.75	839.9	729.99	741.75	692.33	710.42	0	697.34	811.61	696.88	783.74	706.77	0	802.54	730.19	722.79	802.71	793.83	737.75	724.34	807.92	712.94	772.85	731.37	0	744.43	690.93	869.8	0	709.32	841.55	753.31	699.23	792.65
3.4812e+13	768.6	772.8	694.91	0	710.31	0	731.62	818.64	716.31	864.47	765.56	740.31	0	785.04	765.59	741.46	839.28	729.75	741.36	692.03	710.15	0	696.61	810.92	696.58	783.28	706.48	0	802.03	729.94	722.52	802.17	789.85	737.45	724.08	807.39	712.58	772.34	731.04	0	743.96	690.64	863.34	0	708.7	832.41	752.69	698.5	780.45
3.4858e+13	769.83	773.83	695.73	0	711.16	0	732.31	821.89	747.38	863.53	766.44	741.99	0	831.91	767.22	742.2	840.62	730.44	742.28	692.84	710.91	0	698.46	812.43	697.58	784.34	707.26	0	802.56	730.64	723.25	803.39	790.7	738.21	724.8	808.6	713.46	773.49	731.85	0	745.04	691.48	875.93	0	710.09	851.68	754.07	700.11	822.06
3.4904e+13	769.28	773.38	695.42	0	710.81	0	732.07	824.45	727.61	865.61	766.07	741.23	0	800.02	766.48	741.91	840.02	730.2	741.89	692.54	710.64	0	697.51	811.75	697.29	783.88	706.97	0	802.53	730.39	722.98	802.85	794.14	737.91	724.54	808.06	713.1	772.98	731.52	0	744.57	691.21	870.66	0	709.46	842.8	753.44	699.38	794.65
3.4949e+13	768.74	772.94	695.11	0	710.47	0	731.82	819.39	717.38	864.74	765.7	740.45	0	786.32	765.73	741.63	839.41	729.96	741.49	692.24	710.37	0	696.75	811.05	697	783.41	706.69	0	802.21	730.14	722.72	802.31	790.45	737.61	724.29	807.53	712.73	772.48	731.19	0	744.1	690.91	864.1	0	708.84	833.46	752.82	698.66	781.67
3.4995e+13	769.96	773.96	695.92	0	711.32	0	732.51	820.2	752.36	863.32	766.58	742.13	0	840.71	767.35	742.36	840.74	730.65	742.42	693.05	711.12	0	698.63	812.56	697.97	784.48	707.46	0	802.84	730.84	723.44	803.53	789.59	738.36	725	808.74	713.62	773.62	732	0	745.17	691.74	875.3	0	710.23	851.29	754.2	700.26	827.88
3.504e+13	769.41	773.51	695.61	0	710.97	0	732.27	824.86	729.21	865.57	766.21	741.37	0	802.34	766.62	742.07	840.14	730.41	742.02	692.75	710.85	0	697.67	811.88	697.69	784.01	707.17	0	802.51	730.58	723.18	802.98	794.35	738.06	724.74	808.21	713.25	773.11	731.67	0	744.7	691.46	871.53	0	709.6	844.07	753.58	699.53	796.81
3.5086e+13	768.87	773.07	695.3	0	710.63	0	732.03	820.12	718.49	864.98	765.84	740.6	0	787.67	765.87	741.79	839.53	730.17	741.63	692.45	710.58	0	696.89	811.19	697.4	783.55	706.89	0	802.38	730.33	722.91	802.45	791.04	737.76	724.49	807.67	712.88	772.61	731.35	0	744.23	691.19	864.87	0	708.98	834.53	752.96	698.82	782.96
3.5131e+13	770.09	774.09	696.11	0	711.47	0	732.71	818.26	759.01	863.26	766.72	742.27	0	853.37	767.49	742.52	840.86	730.86	742.55	693.25	711.33	0	698.8	812.7	698.36	784.62	707.65	0	803.19	731.03	723.63	803.66	788.69	738.52	725.2	808.88	713.77	773.75	732.15	0	745.3	692	873.54	0	710.36	849.4	754.34	700.41	833.99
3.5177e+13	769.54	773.65	695.8	0	711.13	0	732.47	825.16	730.92	865.48	766.35	741.51	0	804.88	766.76	742.23	840.26	730.62	742.16	692.96	711.06	0	697.84	812.01	698.08	784.15	707.37	0	802.48	730.78	723.37	803.12	794.45	738.22	724.94	808.35	713.4	773.24	731.82	0	744.83	691.71	872.4	0	709.74	845.35	753.71	699.68	799.17
3.5222e+13	769	773.2	695.49	0	710.78	0	732.23	820.85	719.62	865.2	765.98	740.74	0	789.08	766.01	741.94	839.65	730.38	741.77	692.66	710.79	0	697.04	811.32	697.79	783.68	707.08	0	802.52	730.52	723.1	802.58	791.61	737.92	724.68	807.81	713.03	772.74	731.5	0	744.36	691.44	865.66	0	709.12	835.62	753.09	698.96	784.31
3.5268e+13	770.22	774.23	696.3	0	711.63	0	732.91	816.5	766.97	863.42	766.85	742.4	0	873.39	767.62	742.67	840.97	731.06	742.69	693.45	711.54	0	698.97	812.83	698.74	784.75	707.85	0	803.56	731.22	723.82	803.8	788.33	738.67	725.39	809.02	713.92	773.88	732.3	0	745.43	692.26	869.91	0	710.5	844.85	754.47	700.56	838.41
3.5314e+13	769.67	773.78	695.99	0	711.28	0	732.66	825.33	732.79	865.33	766.48	741.66	0	807.7	766.9	742.39	840.38	730.82	742.29	693.16	711.27	0	698.02	812.15	698.46	784.28	707.56	0	802.46	730.96	723.55	803.26	794.42	738.37	725.13	808.49	713.55	773.37	731.97	0	744.96	691.97	873.25	0	709.88	846.64	753.84	699.83	801.77
3.5359e+13	769.12	773.33	695.68	0	710.94	0	732.42	821.55	720.8	865.4	766.11	740.88	0	790.57	766.15	742.1	839.78	730.58	741.9	692.86	711	0	697.19	811.45	698.18	783.82	707.28	0	802.64	730.71	723.29	802.72	792.17	738.07	724.88	807.95	713.18	772.87	731.64	0	744.49	691.69	866.46	0	709.26	836.74	753.22	699.11	785.73
3.5405e+13	770.35	774.36	696.48	0	711.78	0	733.1	815.74	761.6	863.79	766.99	742.54	0	908.22	767.76	742.83	841.09	731.26	742.82	693.66	711.74	0	699.14	812.96	699.11	784.88	708.04	0	803.93	731.4	724	803.94	788.68	738.82	725.58	809.16	714.06	774.01	732.44	0	745.56	692.5	863.76	0	710.64	836.11	754.6	700.71	833.89
3.545e+13	769.8	773.91	696.17	0	711.44	0	732.86	825.33	734.85	865.12	766.62	741.8	0	810.87	767.03	742.54	840.5	731.02	742.43	693.36	711.47	0	698.19	812.28	698.83	784.42	707.75	0	802.44	731.15	723.74	803.39	794.22	738.52	725.32	808.62	713.7	773.5	732.12	0	745.09	692.23	874.08	0	710.02	847.92	753.97	699.98	804.65
3.5496e+13	769.25	773.47	695.86	0	711.09	0	732.61	822.24	722.03	865.56	766.25	741.03	0	792.15	766.29	742.25	839.9	730.78	742.03	693.06	711.2	0	697.35	811.59	698.55	783.95	707.47	0	802.73	730.9	723.47	802.85	792.7	738.22	725.07	808.09	713.33	772.99	731.79	0	744.62	691.94	867.27	0	709.39	837.87	753.35	699.26	787.24
3.5541e+13	770.47	774.49	696.66	0	711.94	0	733.29	816.37	714.73	864.23	767.12	742.68	0	984.95	767.89	742.98	841.21	731.46	742.95	693.87	711.94	0	699.29	813.09	699.47	785.02	708.23	0	804.28	731.58	724.18	804.07	789.41	738.97	725.77	809.3	714.21	774.14	732.59	0	745.69	692.74	857.84	0	710.78	826.2	754.73	700.86	782.9
3.5587e+13	769.92	774.04	696.35	0	711.59	0	733.05	825.11	737.15	864.86	766.75	741.94	0	814.48	767.17	742.69	840.62	731.22	742.56	693.56	711.67	0	698.38	812.41	699.2	784.55	707.94	0	802.45	731.33	723.92	803.53	793.83	738.67	725.51	808.76	713.84	773.63	732.26	0	745.22	692.47	874.86	0	710.15	849.15	754.1	700.13	807.88
3.5633e+13	769.38	773.59	696.05	0	711.24	0	732.8	822.9	723.31	865.7	766.38	741.17	0	793.83	766.43	742.41	840.02	730.98	742.16	693.26	711.4	0	697.5	811.72	698.92	784.08	707.66	0	802.8	731.08	723.66	802.99	793.19	738.37	725.26	808.23	713.48	773.12	731.93	0	744.74	692.2	868.09	0	709.53	839.03	753.48	699.41	788.83
3.5678e+13	768.84	773.15	695.74	0	710.9	0	732.56	817.21	714.33	864.09	766.01	740.41	0	782.57	765.68	742.12	839.4	730.74	741.77	692.97	711.14	0	696.81	811.02	698.64	783.62	707.38	0	801.85	730.83	723.39	802.45	788.74	738.07	725	807.69	713.11	772.62	731.61	0	744.28	691.91	861.89	0	708.92	830.37	752.86	698.72	778.09
3.5724e+13	770.05	774.17	696.53	0	711.74	0	733.23	824.63	739.78	864.56	766.89	742.08	0	818.67	767.3	742.84	840.74	731.41	742.69	693.76	711.87	0	698.56	812.53	699.55	784.68	708.13	0	802.51	731.51	724.1	803.66	793.23	738.82	725.7	808.9	713.98	773.75	732.4	0	745.34	692.7	875.53	0	710.29	850.3	754.23	700.29	811.54
3.5769e+13	769.5	773.72	696.22	0	711.39	0	732.99	823.51	724.65	865.8	766.52	741.31	0	795.62	766.56	742.56	840.14	731.17	742.29	693.45	711.6	0	697.65	811.85	699.28	784.21	707.85	0	802.84	731.26	723.83	803.12	793.64	738.52	725.44	808.36	713.62	773.25	732.08	0	744.87	692.43	868.92	0	709.67	840.22	753.6	699.56	790.53
3.5815e+13	768.96	773.28	695.92	0	711.05	0	732.75	817.96	715.36	864.39	766.15	740.55	0	783.73	765.82	742.27	839.52	730.94	741.9	693.16	711.33	0	696.96	811.15	699	783.75	707.57	0	802.08	731.01	723.57	802.58	789.36	738.22	725.19	807.83	713.25	772.74	731.75	0	744.4	692.16	862.62	0	709.06	831.37	752.99	698.86	779.2
3.586e+13	770.17	774.3	696.71	0	711.89	0	733.41	823.83	742.83	864.23	767.02	742.22	0	823.66	767.44	742.99	840.85	731.6	742.82	693.96	712.06	0	698.75	812.66	699.9	784.81	708.31	0	802.62	731.69	724.27	803.79	792.4	738.96	725.88	809.03	714.13	773.88	732.54	0	745.47	692.94	876.02	0	710.43	851.25	754.36	700.44	815.74
3.5906e+13	769.63	773.85	696.4	0	711.54	0	733.17	824.08	726.05	865.87	766.65	741.46	0	797.54	766.7	742.7	840.26	731.37	742.42	693.65	711.8	0	697.82	811.98	699.63	784.34	708.03	0	802.86	731.44	724.01	803.25	794.04	738.66	725.62	808.5	713.76	773.37	732.22	0	744.99	692.66	869.77	0	709.81	841.43	753.73	699.71	792.34
3.5952e+13	769.09	773.41	696.1	0	711.2	0	732.93	818.71	716.39	864.67	766.28	740.69	0	784.94	765.95	742.42	839.64	731.13	742.03	693.35	711.53	0	697.11	811.28	699.35	783.88	707.75	0	802.29	731.19	723.75	802.71	789.97	738.36	725.37	807.96	713.4	772.87	731.89	0	744.53	692.39	863.36	0	709.19	832.38	753.11	699.01	780.36
3.5997e+13	770.3	774.42	696.89	0	712.03	0	733.6	822.66	746.46	863.91	767.15	742.36	0	829.79	767.57	743.14	840.97	731.79	742.94	694.15	712.25	0	698.93	812.79	700.24	784.94	708.49	0	802.81	731.87	724.45	803.93	791.39	739.11	726.06	809.17	714.27	774	732.68	0	745.59	693.19	876.2	0	710.57	851.85	754.49	700.6	820.59
3.6043e+13	769.75	773.98	696.58	0	711.69	0	733.35	824.59	727.5	865.89	766.78	741.6	0	799.61	766.84	742.85	840.37	731.55	742.55	693.85	711.99	0	697.98	812.11	699.97	784.47	708.21	0	802.87	731.62	724.19	803.38	794.37	738.81	725.8	808.63	713.9	773.5	732.36	0	745.12	692.9	870.62	0	709.95	842.66	753.86	699.86	794.29
3.6088e+13	769.21	773.53	696.27	0	711.35	0	733.11	819.45	717.43	864.93	766.41	740.83	0	786.21	766.09	742.57	839.76	731.32	742.16	693.54	711.72	0	697.26	811.41	699.7	784.01	707.93	0	802.48	731.37	723.92	802.84	790.58	738.51	725.55	808.1	713.54	772.99	732.03	0	744.65	692.62	864.12	0	709.33	833.42	753.24	699.15	781.57
3.6134e+13	770.42	774.55	697.06	0	712.18	0	733.77	821.09	751.05	863.65	767.28	742.5	0	837.73	767.7	743.28	841.08	731.98	743.07	694.33	712.44	0	699.11	812.92	700.57	785.07	708.67	0	803.07	732.04	724.62	804.06	790.28	739.25	726.24	809.3	714.41	774.13	732.82	0	745.71	693.42	875.83	0	710.71	851.78	754.61	700.76	826.16
3.6179e+13	769.87	774.1	696.75	0	711.83	0	733.53	825.03	729.05	865.86	766.9	741.74	0	801.86	766.97	742.99	840.49	731.74	742.68	694.04	712.18	0	698.14	812.23	700.3	784.6	708.39	0	802.85	731.79	724.36	803.51	794.62	738.95	725.98	808.77	714.04	773.62	732.5	0	745.24	693.14	871.48	0	710.09	843.92	753.99	700.02	796.4
3.6225e+13	769.33	773.66	696.44	0	711.49	0	733.29	820.19	718.5	865.18	766.54	740.97	0	787.53	766.23	742.71	839.88	731.5	742.28	693.74	711.91	0	697.39	811.54	700.03	784.13	708.11	0	802.66	731.54	724.09	802.97	791.17	738.65	725.73	808.23	713.68	773.11	732.17	0	744.77	692.85	864.88	0	709.47	834.47	753.37	699.3	782.84
3.627e+13	770.54	774.67	697.23	0	712.32	0	733.95	819.21	757.09	863.54	767.4	742.64	0	848.81	767.84	743.42	841.19	732.16	743.2	694.52	712.63	0	699.28	813.05	700.9	785.19	708.85	0	803.4	732.21	724.79	804.19	789.28	739.39	726.41	809.44	714.54	774.25	732.96	0	745.83	693.64	874.51	0	710.84	850.49	754.74	700.91	832.26
3.6316e+13	770	774.23	696.92	0	711.98	0	733.71	825.36	730.71	865.78	767.03	741.89	0	804.33	767.11	743.14	840.6	731.92	742.8	694.22	712.36	0	698.31	812.36	700.63	784.73	708.57	0	802.82	731.96	724.53	803.64	794.76	739.09	726.16	808.9	714.18	773.74	732.63	0	745.36	693.37	872.34	0	710.22	845.19	754.11	700.17	798.69
3.6362e+13	769.45	773.78	696.61	0	711.63	0	733.47	820.92	719.62	865.4	766.66	741.12	0	788.92	766.36	742.85	839.99	731.68	742.41	693.93	712.1	0	697.53	811.67	700.36	784.26	708.29	0	802.8	731.71	724.26	803.1	791.75	738.79	725.9	808.36	713.81	773.23	732.31	0	744.89	693.09	865.65	0	709.61	835.55	753.49	699.44	784.17
3.6407e+13	770.67	774.8	697.4	0	712.46	0	734.12	817.33	765.01	863.62	767.53	742.78	0	865.79	767.97	743.56	841.31	732.34	743.32	694.7	712.81	0	699.45	813.17	701.22	785.32	709.02	0	803.76	732.38	724.96	804.31	788.7	739.53	726.58	809.57	714.68	774.37	733.1	0	745.96	693.86	871.6	0	710.98	846.99	754.87	701.05	837.62
3.6453e+13	770.12	774.35	697.09	0	712.12	0	733.88	825.57	732.52	865.64	767.16	742.03	0	807.05	767.24	743.28	840.72	732.1	742.93	694.4	712.55	0	698.48	812.49	700.95	784.85	708.74	0	802.79	732.13	724.69	803.77	794.77	739.23	726.33	809.03	714.31	773.86	732.77	0	745.48	693.59	873.2	0	710.36	846.47	754.24	700.32	801.2
3.6498e+13	769.57	773.9	696.78	0	711.77	0	733.64	821.62	720.77	865.6	766.79	741.26	0	790.38	766.5	742.99	840.11	731.86	742.53	694.11	712.28	0	697.67	811.8	700.68	784.39	708.46	0	802.93	731.88	724.43	803.23	792.31	738.93	726.07	808.49	713.95	773.36	732.44	0	745.01	693.32	866.44	0	709.74	836.65	753.62	699.59	785.57
3.6544e+13	770.79	774.92	697.56	0	712.6	0	734.29	816.14	768	863.92	767.66	742.91	0	894.39	768.1	743.7	841.42	732.51	743.44	694.88	712.99	0	699.61	813.3	701.53	785.45	709.19	0	804.13	732.54	725.12	804.44	788.81	739.66	726.75	809.7	714.81	774.49	733.23	0	746.08	694.09	866.32	0	711.12	839.81	754.99	701.19	837.6
3.6589e+13	770.24	774.47	697.25	0	712.26	0	734.05	825.63	734.51	865.45	767.28	742.17	0	810.09	767.38	743.42	840.83	732.28	743.05	694.58	712.73	0	698.65	812.61	701.26	784.98	708.91	0	802.77	732.29	724.86	803.9	794.62	739.36	726.5	809.16	714.45	773.98	732.9	0	745.6	693.81	874.03	0	710.49	847.75	754.37	700.47	803.98
3.6635e+13	769.69	774.03	696.95	0	711.91	0	733.81	822.31	721.98	865.77	766.91	741.4	0	791.93	766.63	743.13	840.23	732.04	742.65	694.29	712.46	0	697.81	811.93	701	784.51	708.63	0	803.03	732.04	724.6	803.36	792.85	739.07	726.24	808.62	714.08	773.48	732.58	0	745.13	693.53	867.24	0	709.88	837.78	753.74	699.73	787.04
3.6681e+13	770.91	775.04	697.73	0	712.74	0	734.46	816.39	734.18	864.34	767.78	743.05	0	949.01	768.23	743.84	841.53	732.69	743.56	695.06	713.17	0	699.78	813.43	701.83	785.57	709.36	0	804.49	732.71	725.28	804.57	789.48	739.8	726.92	809.83	714.95	774.61	733.36	0	746.19	694.31	859.29	0	711.25	828.74	755.12	701.33	811.94
3.6726e+13	770.36	774.59	697.42	0	712.4	0	734.22	825.49	736.72	865.21	767.41	742.31	0	813.53	767.51	743.55	840.94	732.45	743.17	694.77	712.9	0	698.83	812.74	701.57	785.1	709.08	0	802.77	732.46	725.02	804.03	794.3	739.5	726.66	809.29	714.58	774.1	733.04	0	745.72	694.03	874.82	0	710.63	848.99	754.49	700.62	807.08
3.6772e+13	769.81	774.15	697.11	0	712.05	0	733.98	822.97	723.23	865.91	767.04	741.54	0	793.57	766.77	743.27	840.34	732.21	742.78	694.47	712.64	0	697.95	812.05	701.31	784.63	708.8	0	803.1	732.21	724.76	803.48	793.35	739.2	726.41	808.75	714.22	773.59	732.71	0	745.25	693.75	868.05	0	710.01	838.92	753.87	699.88	788.6
3.6817e+13	769.27	773.7	696.81	0	711.71	0	733.74	817.27	714.38	864.25	766.67	740.78	0	782.5	766.03	742.99	839.73	731.98	742.39	694.17	712.37	0	697.29	811.35	701.04	784.17	708.52	0	802.09	731.96	724.5	802.95	788.86	738.9	726.16	808.22	713.85	773.09	732.39	0	744.78	693.48	861.9	0	709.4	830.34	753.25	699.19	778.03
3.6863e+13	770.48	774.71	697.58	0	712.53	0	734.38	825.1	739.23	864.91	767.53	742.44	0	817.5	767.64	743.69	841.05	732.62	743.29	694.94	713.08	0	699.01	812.86	701.87	785.22	709.25	0	802.8	732.62	725.18	804.15	793.77	739.63	726.83	809.42	714.71	774.22	733.17	0	745.84	694.25	875.53	0	710.76	850.17	754.62	700.77	810.58
3.6908e+13	769.93	774.27	697.27	0	712.19	0	734.14	823.6	724.55	866.02	767.16	741.68	0	795.32	766.9	743.41	840.46	732.38	742.9	694.64	712.81	0	698.1	812.18	701.61	784.76	708.97	0	803.15	732.37	724.92	803.61	793.82	739.33	726.58	808.88	714.35	773.71	732.84	0	745.37	693.97	868.87	0	710.14	840.1	753.99	700.03	790.26
3.6954e+13	769.39	773.82	696.97	0	711.85	0	733.9	818.01	715.38	864.55	766.79	740.92	0	783.64	766.16	743.12	839.84	732.15	742.5	694.35	712.55	0	697.42	811.48	701.35	784.29	708.69	0	802.33	732.12	724.66	803.07	789.47	739.04	726.32	808.34	713.99	773.21	732.52	0	744.9	693.69	862.63	0	709.53	831.33	753.38	699.33	779.13
3.7e+13	770.6	774.83	697.74	0	712.67	0	734.55	824.41	742.14	864.59	767.65	742.58	0	822.18	767.77	743.83	841.16	732.79	743.41	695.11	713.25	0	699.19	812.99	702.16	785.34	709.41	0	802.89	732.78	725.34	804.28	793.01	739.77	726.99	809.55	714.84	774.34	733.3	0	745.96	694.45	876.09	0	710.89	851.19	754.74	700.92	814.58
3.7045e+13	770.05	774.39	697.43	0	712.32	0	734.31	824.19	725.92	866.09	767.28	741.82	0	797.19	767.04	743.54	840.57	732.55	743.02	694.82	712.99	0	698.26	812.3	701.9	784.88	709.13	0	803.18	732.53	725.08	803.73	794.23	739.47	726.74	809.01	714.48	773.83	732.97	0	745.49	694.18	869.71	0	710.28	841.29	754.12	700.18	792.03
3.7091e+13	769.51	773.94	697.13	0	711.98	0	734.07	818.76	716.41	864.83	766.91	741.06	0	784.83	766.29	743.26	839.96	732.32	742.62	694.52	712.72	0	697.56	811.61	701.64	784.41	708.85	0	802.54	732.28	724.82	803.19	790.08	739.17	726.49	808.47	714.12	773.33	732.65	0	745.02	693.9	863.36	0	709.67	832.33	753.5	699.47	780.27
3.7136e+13	770.71	774.95	697.9	0	712.8	0	734.71	823.37	745.6	864.26	767.77	742.72	0	827.87	767.9	743.96	841.27	732.95	743.53	695.28	713.42	0	699.37	813.11	702.45	785.47	709.57	0	803.05	732.93	725.49	804.4	792.05	739.9	727.15	809.67	714.97	774.46	733.42	0	746.07	694.66	876.39	0	711.03	851.93	754.86	701.06	819.19
3.7182e+13	770.17	774.5	697.59	0	712.46	0	734.47	824.71	727.38	866.12	767.4	741.96	0	799.21	767.17	743.67	840.68	732.72	743.13	694.99	713.16	0	698.41	812.43	702.19	785	709.29	0	803.18	732.68	725.23	803.86	794.58	739.6	726.9	809.13	714.61	773.95	733.1	0	745.6	694.39	870.55	0	710.41	842.51	754.24	700.33	793.93
3.7227e+13	769.62	774.06	697.29	0	712.12	0	734.23	819.5	717.46	865.09	767.03	741.19	0	786.08	766.42	743.39	840.07	732.48	742.74	694.7	712.89	0	697.7	811.73	701.93	784.53	709.02	0	802.74	732.44	724.97	803.32	790.69	739.3	726.65	808.6	714.24	773.44	732.77	0	745.13	694.12	864.1	0	709.8	833.35	753.62	699.61	781.46
3.7273e+13	770.83	775.07	698.06	0	712.93	0	734.86	821.93	749.88	863.97	767.89	742.85	0	835.09	768.03	744.09	841.38	733.12	743.64	695.45	713.59	0	699.56	813.23	702.73	785.59	709.73	0	803.29	733.09	725.65	804.52	790.95	740.03	727.31	809.8	715.1	774.57	733.55	0	746.19	694.86	876.23	0	711.16	852.12	754.99	701.21	824.5
3.7318e+13	770.28	774.62	697.75	0	712.59	0	734.62	825.17	728.92	866.11	767.52	742.1	0	801.39	767.3	743.8	840.79	732.88	743.25	695.15	713.33	0	698.58	812.55	702.47	785.12	709.45	0	803.17	732.84	725.39	803.98	794.85	739.73	727.06	809.26	714.73	774.06	733.22	0	745.72	694.59	871.41	0	710.54	843.75	754.36	700.48	795.98
3.7364e+13	769.74	774.18	697.44	0	712.25	0	734.38	820.24	718.54	865.34	767.15	741.33	0	787.38	766.56	743.52	840.18	732.65	742.86	694.86	713.06	0	697.84	811.86	702.22	784.65	709.18	0	802.91	732.59	725.13	803.44	791.29	739.43	726.8	808.72	714.37	773.56	732.9	0	745.25	694.32	864.86	0	709.93	834.4	753.74	699.75	782.71
3.741e+13	770.95	775.18	698.21	0	713.06	0	735.02	820.14	755.41	863.8	768.01	742.99	0	844.89	768.16	744.22	841.49	733.28	743.76	695.61	713.75	0	699.75	813.36	703.01	785.7	709.89	0	803.59	733.24	725.8	804.65	789.89	740.15	727.46	809.92	715.22	774.69	733.67	0	746.3	695.06	875.28	0	711.29	851.32	755.11	701.35	830.47
3.7455e+13	770.4	774.74	697.91	0	712.72	0	734.78	825.53	730.55	866.04	767.64	742.24	0	803.78	767.44	743.93	840.9	733.04	743.37	695.32	713.49	0	698.75	812.67	702.75	785.24	709.61	0	803.14	732.99	725.54	804.1	795.03	739.85	727.21	809.38	714.86	774.18	733.35	0	745.83	694.79	872.26	0	710.67	845.01	754.48	700.63	798.21
3.7501e+13	769.86	774.29	697.6	0	712.38	0	734.54	820.96	719.65	865.57	767.27	741.47	0	788.74	766.69	743.65	840.29	732.81	742.97	695.03	713.23	0	697.98	811.98	702.5	784.77	709.33	0	803.06	732.74	725.28	803.56	791.87	739.56	726.96	808.85	714.5	773.67	733.03	0	745.36	694.52	865.62	0	710.06	835.46	753.87	699.9	784.02
3.7546e+13	771.06	775.3	698.36	0	713.19	0	735.17	818.21	762.83	863.81	768.13	743.12	0	859.42	768.29	744.35	841.6	733.44	743.87	695.78	713.92	0	699.93	813.48	703.28	785.82	710.05	0	803.95	733.39	725.95	804.77	789.13	740.28	727.62	810.05	715.35	774.8	733.8	0	746.42	695.26	872.99	0	711.43	848.7	755.23	701.49	836.32
3.7592e+13	770.52	774.85	698.06	0	712.85	0	734.93	825.78	732.32	865.93	767.75	742.38	0	806.41	767.57	744.06	841.01	733.2	743.48	695.48	713.65	0	698.92	812.8	703.02	785.35	709.77	0	803.11	733.14	725.69	804.22	795.08	739.98	727.37	809.51	714.98	774.29	733.47	0	745.95	694.99	873.12	0	710.81	846.29	754.61	700.79	800.65
3.7637e+13	769.97	774.41	697.75	0	712.51	0	734.69	821.67	720.8	865.77	767.38	741.61	0	790.18	766.82	743.78	840.41	732.97	743.09	695.19	713.39	0	698.12	812.11	702.77	784.89	709.49	0	803.19	732.89	725.43	803.68	792.44	739.68	727.11	808.97	714.62	773.79	733.15	0	745.48	694.71	866.4	0	710.19	836.55	753.99	700.05	785.4
3.7683e+13	771.18	775.41	698.51	0	713.32	0	735.32	816.69	769.78	864.04	768.24	743.26	0	883.14	768.42	744.47	841.71	733.59	743.99	695.94	714.08	0	700.09	813.6	703.54	785.94	710.2	0	804.31	733.53	726.1	804.89	789	740.41	727.77	810.17	715.47	774.92	733.92	0	746.53	695.45	868.57	0	711.56	842.93	755.35	701.63	839.03
3.7729e+13	770.63	774.97	698.21	0	712.98	0	735.08	825.89	734.26	865.75	767.87	742.52	0	809.33	767.7	744.19	841.12	733.36	743.59	695.65	713.82	0	699.1	812.92	703.29	785.47	709.92	0	803.08	733.29	725.83	804.34	795	740.11	727.52	809.63	715.11	774.41	733.6	0	746.06	695.18	873.96	0	710.94	847.56	754.73	700.93	803.33
3.7774e+13	770.09	774.52	697.9	0	712.63	0	734.85	822.37	721.99	865.95	767.5	741.75	0	791.7	766.95	743.9	840.52	733.12	743.2	695.35	713.55	0	698.26	812.23	703.04	785	709.64	0	803.3	733.04	725.57	803.8	792.98	739.81	727.27	809.09	714.74	773.9	733.27	0	745.59	694.91	867.19	0	710.32	837.66	754.11	700.2	786.84
3.782e+13	771.29	775.53	698.66	0	713.44	0	735.47	816.44	751.37	864.43	768.36	743.39	0	925.92	768.55	744.6	841.82	733.75	744.1	696.09	714.24	0	700.24	813.73	703.8	786.06	710.35	0	804.67	733.68	726.24	805.01	789.53	740.53	727.92	810.29	715.59	775.03	734.04	0	746.64	695.64	861.75	0	711.69	832.77	755.48	701.78	826.92
3.7865e+13	770.75	775.08	698.35	0	713.1	0	735.23	825.82	736.41	865.52	767.99	742.65	0	812.63	767.83	744.31	841.23	733.51	743.71	695.8	713.97	0	699.29	813.04	703.55	785.59	710.07	0	803.07	733.43	725.98	804.46	794.73	740.23	727.67	809.75	715.23	774.52	733.72	0	746.17	695.37	874.76	0	711.07	848.81	754.85	701.08	806.32
3.7911e+13	770.2	774.63	698.05	0	712.76	0	734.99	823.03	723.24	866.1	767.61	741.89	0	793.31	767.09	744.03	840.63	733.28	743.31	695.51	713.71	0	698.41	812.35	703.3	785.12	709.8	0	803.38	733.18	725.72	803.92	793.5	739.93	727.42	809.22	714.87	774.01	733.39	0	745.7	695.1	867.99	0	710.45	838.8	754.23	700.35	788.38
3.7956e+13	769.66	774.19	697.75	0	712.42	0	734.76	817.3	714.49	864.38	767.24	741.13	0	782.42	766.35	743.74	840.02	733.04	742.92	695.22	713.45	0	697.75	811.66	703.05	784.65	709.52	0	802.32	732.94	725.46	803.38	788.96	739.63	727.16	808.68	714.51	773.51	733.07	0	745.24	694.83	861.89	0	709.85	830.29	753.61	699.64	777.97
3.8002e+13	770.86	775.19	698.5	0	713.23	0	735.38	825.51	738.8	865.24	768.1	742.79	0	816.4	767.96	744.44	841.34	733.66	743.82	695.96	714.13	0	699.48	813.16	703.81	785.7	710.22	0	803.09	733.58	726.12	804.58	794.27	740.35	727.81	809.88	715.35	774.63	733.84	0	746.28	695.56	875.49	0	711.2	850.01	754.97	701.22	809.67
3.8048e+13	770.31	774.75	698.2	0	712.88	0	735.14	823.67	724.51	866.21	767.73	742.02	0	795.02	767.22	744.15	840.74	733.43	743.43	695.67	713.87	0	698.56	812.47	703.55	785.23	709.95	0	803.44	733.33	725.86	804.04	793.98	740.05	727.56	809.34	714.99	774.13	733.51	0	745.81	695.29	868.81	0	710.59	839.96	754.35	700.5	790
3.8093e+13	769.77	774.3	697.89	0	712.54	0	734.9	818.05	715.47	864.68	767.36	741.27	0	783.55	766.47	743.87	840.13	733.19	743.04	695.38	713.61	0	697.88	811.78	703.3	784.77	709.67	0	802.55	733.08	725.6	803.5	789.58	739.76	727.31	808.8	714.63	773.62	733.19	0	745.35	695.02	862.61	0	709.98	831.27	753.73	699.79	779.05
3.8139e+13	770.97	775.3	698.65	0	713.35	0	735.53	824.93	741.55	864.92	768.21	742.93	0	820.82	768.08	744.56	841.44	733.81	743.93	696.11	714.29	0	699.67	813.28	704.06	785.82	710.37	0	803.16	733.72	726.27	804.7	793.59	740.47	727.96	810	715.47	774.75	733.96	0	746.39	695.74	876.11	0	711.33	851.09	755.09	701.37	813.49
3.8184e+13	770.43	774.86	698.34	0	713.01	0	735.29	824.26	725.84	866.29	767.84	742.16	0	796.85	767.35	744.27	840.85	733.58	743.54	695.82	714.02	0	698.71	812.6	703.81	785.35	710.09	0	803.47	733.47	726.01	804.16	794.41	740.17	727.71	809.46	715.11	774.24	733.63	0	745.92	695.48	869.63	0	710.72	841.14	754.47	700.65	791.74
3.823e+13	769.89	774.41	698.04	0	712.67	0	735.05	818.8	716.46	864.96	767.47	741.4	0	784.73	766.6	743.99	840.24	733.34	743.15	695.53	713.76	0	698.02	811.9	703.56	784.88	709.82	0	802.77	733.22	725.75	803.62	790.19	739.88	727.46	808.92	714.75	773.73	733.31	0	745.46	695.21	863.33	0	710.11	832.26	753.85	699.93	780.18
3.8275e+13	771.09	775.42	698.79	0	713.47	0	735.67	824.01	744.8	864.59	768.32	743.06	0	826.11	768.21	744.68	841.55	733.96	744.04	696.27	714.44	0	699.86	813.4	704.3	785.93	710.52	0	803.29	733.86	726.41	804.82	792.69	740.59	728.1	810.12	715.59	774.86	734.07	0	746.5	695.93	876.5	0	711.46	851.94	755.21	701.51	817.87
3.8321e+13	770.54	774.97	698.48	0	713.13	0	735.43	824.81	727.25	866.34	767.95	742.3	0	798.82	767.48	744.4	840.96	733.73	743.65	695.97	714.18	0	698.86	812.72	704.05	785.46	710.24	0	803.48	733.61	726.15	804.28	794.78	740.29	727.85	809.58	715.23	774.35	733.75	0	746.03	695.66	870.47	0	710.85	842.34	754.59	700.8	793.59
3.8367e+13	770	774.52	698.18	0	712.79	0	735.19	819.54	717.48	865.23	767.58	741.54	0	785.95	766.73	744.11	840.34	733.49	743.26	695.69	713.91	0	698.15	812.02	703.8	784.99	709.96	0	802.97	733.36	725.89	803.74	790.8	740	727.6	809.04	714.86	773.84	733.43	0	745.57	695.39	864.07	0	710.24	833.27	753.97	700.07	781.36
3.8412e+13	771.2	775.53	698.93	0	713.59	690.28	735.81	822.71	748.76	864.28	768.43	743.19	0	832.73	768.34	744.8	841.65	734.11	744.15	696.42	714.59	0	700.03	813.52	704.54	786.04	710.66	0	803.5	734	726.54	804.94	791.63	740.71	728.24	810.24	715.71	774.97	734.19	0	746.61	696.11	876.52	0	711.59	852.34	755.33	701.65	822.93
3.8458e+13	770.65	775.08	698.62	0	713.25	0	735.57	825.28	728.74	866.33	768.06	742.44	0	800.94	767.61	744.52	841.06	733.87	743.76	696.13	714.33	0	699.02	812.84	704.3	785.57	710.38	0	803.47	733.75	726.28	804.39	795.08	740.41	727.99	809.7	715.34	774.46	733.86	0	746.14	695.84	871.32	0	710.98	843.57	754.71	700.94	795.59
3.8503e+13	770.11	774.63	698.32	0	712.91	0	735.33	820.27	718.53	865.48	767.69	741.67	0	787.23	766.86	744.23	840.45	733.64	743.36	695.84	714.06	0	698.28	812.14	704.05	785.11	710.11	0	803.15	733.5	726.03	803.85	791.39	740.11	727.74	809.16	714.98	773.95	733.54	0	745.68	695.57	864.81	0	710.37	834.31	754.09	700.21	782.58
3.8549e+13	771.31	775.64	699.07	0	713.71	690.66	735.95	821.03	753.83	864.06	768.54	743.33	0	841.48	768.47	744.92	841.76	734.25	744.26	696.57	714.74	0	700.19	813.64	704.78	786.16	710.8	0	803.78	734.13	726.68	805.05	790.52	740.83	728.38	810.36	715.82	775.08	734.3	690.09	746.72	696.29	875.88	0	711.72	851.94	755.45	701.78	828.69
3.8594e+13	770.76	775.19	698.77	0	713.37	690.36	735.71	825.68	730.32	866.28	768.17	742.58	0	803.25	767.74	744.63	841.17	734.01	743.86	696.28	714.47	0	699.18	812.96	704.53	785.69	710.53	0	803.44	733.88	726.42	804.51	795.28	740.53	728.13	809.81	715.46	774.57	733.98	0	746.25	696.02	872.17	0	711.1	844.82	754.83	701.07	797.75
3.864e+13	770.22	774.74	698.46	0	713.03	690.06	735.47	820.99	719.61	865.71	767.8	741.81	0	788.57	766.99	744.35	840.56	733.78	743.47	695.98	714.21	0	698.41	812.27	704.29	785.22	710.25	0	803.31	733.64	726.16	803.97	791.98	740.23	727.88	809.28	715.1	774.06	733.66	0	745.78	695.75	865.57	0	710.49	835.36	754.21	700.35	783.87
3.8685e+13	771.42	775.74	699.2	0	713.83	691.03	736.09	819.11	760.6	864	768.65	743.46	0	854.06	768.59	745.04	841.86	734.39	744.36	696.71	714.88	0	700.34	813.76	705.01	786.27	710.94	690.1	804.12	734.27	726.82	805.17	789.62	740.94	728.52	810.47	715.94	775.19	734.42	690.23	746.83	696.46	874.11	0	711.85	850.04	755.57	701.92	834.73
3.8731e+13	770.87	775.3	698.9	0	713.49	690.72	735.85	825.97	732.04	866.18	768.28	742.71	0	805.79	767.87	744.75	841.28	734.16	743.97	696.42	714.62	0	699.35	813.08	704.77	785.8	710.67	0	803.41	734.02	726.56	804.62	795.37	740.64	728.27	809.93	715.57	774.68	734.09	0	746.36	696.19	873.02	0	711.23	846.09	754.95	701.21	800.1
3.8777e+13	770.33	774.85	698.6	0	713.15	690.43	735.61	821.71	720.74	865.91	767.91	741.94	0	789.98	767.12	744.47	840.67	733.92	743.58	696.13	714.36	0	698.54	812.39	704.52	785.33	710.39	0	803.44	733.77	726.3	804.08	792.55	740.35	728.02	809.39	715.21	774.17	733.77	0	745.89	695.92	866.34	0	710.62	836.44	754.33	700.49	785.22
3.8822e+13	771.53	775.85	699.34	0	713.95	691.4	736.22	817.37	768.76	864.15	768.76	743.59	0	873.94	768.72	745.15	841.97	734.53	744.47	696.86	715.03	690.58	700.49	813.88	705.24	786.38	711.08	690.33	804.48	734.4	726.95	805.28	789.25	741.06	728.66	810.59	716.05	775.3	734.53	690.36	746.94	696.63	870.5	0	711.98	845.51	755.69	702.05	839.07
3.8868e+13	770.99	775.4	699.04	0	713.61	691.09	735.98	826.12	733.91	866.02	768.39	742.85	0	808.6	768	744.87	841.38	734.3	744.08	696.57	714.77	690.16	699.53	813.2	704.99	785.91	710.8	690.06	803.37	734.15	726.69	804.74	795.33	740.76	728.41	810.05	715.69	774.79	734.21	690.06	746.47	696.37	873.86	0	711.36	847.36	755.06	701.35	802.69
3.8913e+13	770.44	774.96	698.74	0	713.27	690.79	735.75	822.4	721.91	866.1	768.02	742.08	0	791.47	767.25	744.58	840.78	734.06	743.69	696.28	714.5	0	698.67	812.51	704.75	785.44	710.53	0	803.55	733.91	726.43	804.2	793.1	740.46	728.16	809.51	715.33	774.28	733.88	0	746	696.1	867.12	0	710.75	837.54	754.45	700.64	786.64
3.8959e+13	771.64	775.96	699.47	0	714.06	691.75	736.35	816.62	763.55	864.5	768.87	743.72	0	908.57	768.85	745.27	842.07	734.67	744.58	697	715.17	691.32	700.63	814	705.46	786.49	711.22	690.55	804.84	734.53	727.08	805.4	789.58	741.17	728.79	810.71	716.17	775.41	734.64	690.49	747.05	696.8	864.39	0	712.11	836.83	755.81	702.19	834.51
3.9004e+13	771.1	775.51	699.17	0	713.72	691.46	736.12	826.11	735.98	865.81	768.5	742.98	0	811.76	768.12	744.98	841.49	734.43	744.18	696.71	714.91	690.9	699.71	813.31	705.22	786.02	710.94	690.29	803.35	734.28	726.82	804.85	795.12	740.87	728.54	810.17	715.8	774.9	734.32	690.18	746.57	696.54	874.67	0	711.49	848.61	755.18	701.49	805.57
3.905e+13	770.55	775.06	698.87	0	713.38	691.16	735.88	823.07	723.13	866.25	768.12	742.21	0	793.04	767.38	744.7	840.89	734.2	743.79	696.42	714.65	690.46	698.81	812.63	704.98	785.55	710.67	690.03	803.64	734.04	726.56	804.31	793.62	740.57	728.29	809.63	715.44	774.39	733.99	0	746.11	696.27	867.91	0	710.87	838.66	754.56	700.77	788.14
3.9096e+13	771.75	776.07	699.61	0	714.18	692.1	736.49	817.24	715.99	864.93	768.98	743.85	0	984.99	768.97	745.38	842.18	734.8	744.68	697.14	715.31	692.04	700.77	814.12	705.68	786.6	711.35	690.78	805.19	734.66	727.21	805.51	790.32	741.28	728.92	810.82	716.28	775.51	734.75	690.62	747.15	696.97	858.54	0	712.23	827.04	755.93	702.32	783.79
3.9141e+13	771.2	775.62	699.3	0	713.84	691.8	736.25	825.88	738.31	865.54	768.6	743.11	0	815.35	768.25	745.09	841.59	734.57	744.29	696.85	715.05	691.61	699.9	813.43	705.44	786.13	711.08	690.52	803.36	734.41	726.95	804.97	794.73	740.98	728.67	810.28	715.91	775	734.43	690.31	746.68	696.7	875.43	0	711.61	849.83	755.3	701.62	808.79
3.9187e+13	770.66	775.17	699	0	713.5	691.51	736.01	823.72	724.4	866.38	768.23	742.34	0	794.71	767.51	744.81	840.99	734.34	743.9	696.56	714.79	691.2	698.96	812.75	705.2	785.66	710.8	690.25	803.7	734.17	726.69	804.42	794.1	740.69	728.42	809.74	715.55	774.5	734.1	690.01	746.21	696.44	868.72	0	711	839.8	754.68	700.91	789.73
3.9232e+13	770.12	774.73	698.7	0	713.16	691.22	735.77	818.07	715.47	864.79	767.86	741.59	0	783.44	766.77	744.53	840.38	734.1	743.51	696.27	714.53	690.78	698.28	812.05	704.95	785.19	710.53	0	802.76	733.92	726.43	803.88	789.65	740.39	728.17	809.2	715.19	773.99	733.78	0	745.75	696.17	862.57	0	710.39	831.19	754.06	700.2	778.95
3.9278e+13	771.31	775.72	699.43	0	713.95	692.15	736.38	825.4	740.96	865.23	768.71	743.24	0	819.52	768.37	745.21	841.69	734.7	744.39	696.99	715.19	692.32	700.06	813.55	705.66	786.23	711.21	690.74	803.41	734.54	727.08	805.08	794.12	741.09	728.8	810.4	716.03	775.11	734.54	690.44	746.79	696.87	876.09	0	711.74	850.95	755.42	701.76	812.43
3.9323e+13	770.77	775.28	699.13	0	713.61	691.85	736.14	824.32	725.73	866.47	768.33	742.48	0	796.5	767.64	744.92	841.1	734.47	744	696.7	714.93	691.91	699.11	812.86	705.41	785.77	710.93	690.48	803.74	734.29	726.82	804.54	794.55	740.8	728.55	809.86	715.66	774.6	734.21	690.14	746.32	696.6	869.54	0	711.12	840.97	754.79	701.05	791.42
3.9369e+13	770.23	774.83	698.83	0	713.27	691.56	735.9	818.81	716.47	865.07	767.96	741.72	0	784.59	766.89	744.64	840.49	734.24	743.61	696.42	714.67	691.49	698.41	812.17	705.17	785.3	710.66	690.22	802.98	734.05	726.56	804	790.26	740.5	728.31	809.32	715.3	774.1	733.89	0	745.85	696.34	863.29	0	710.51	832.18	754.18	700.34	780.06
3.9415e+13	771.42	775.83	699.56	0	714.07	692.49	736.51	824.59	744.03	864.9	768.81	743.37	0	824.48	768.5	745.32	841.8	734.83	744.49	697.13	715.32	692.99	700.23	813.66	705.87	786.34	711.34	690.97	803.52	734.67	727.2	805.19	793.29	741.2	728.93	810.51	716.14	775.22	734.64	690.57	746.89	697.03	876.56	0	711.86	851.88	755.53	701.9	816.6
3.946e+13	770.88	775.38	699.26	0	713.72	692.2	736.27	824.88	727.11	866.52	768.44	742.61	0	798.41	767.76	745.03	841.2	734.6	744.1	696.84	715.06	692.59	699.26	812.98	705.63	785.87	711.07	690.7	803.75	734.42	726.95	804.65	794.94	740.91	728.68	809.97	715.77	774.71	734.32	690.26	746.42	696.77	870.37	0	711.24	842.17	754.91	701.19	793.23
3.9506e+13	770.34	774.94	698.96	0	713.39	691.89	736.03	819.55	717.48	865.34	768.07	741.85	0	785.8	767.02	744.75	840.59	734.37	743.71	696.55	714.8	692.19	698.54	812.29	705.39	785.41	710.79	690.43	803.18	734.17	726.69	804.11	790.87	740.61	728.43	809.43	715.41	774.2	734	0	745.96	696.5	864.02	0	710.64	833.18	754.29	700.48	781.22
3.9551e+13	771.53	775.93	699.69	0	714.18	692.81	736.63	823.42	747.76	864.57	768.92	743.5	0	830.58	768.62	745.43	841.9	734.97	744.6	697.27	715.46	693.63	700.4	813.78	706.08	786.45	711.47	691.19	803.7	734.79	727.33	805.3	792.27	741.31	729.06	810.62	716.25	775.32	734.75	690.7	747	697.19	876.73	0	711.98	852.46	755.65	702.04	821.42
3.9597e+13	770.99	775.48	699.39	0	713.84	692.53	736.4	825.37	728.58	866.53	768.54	742.75	0	800.48	767.89	745.14	841.31	734.73	744.2	696.97	715.2	693.24	699.42	813.1	705.84	785.98	711.2	690.92	803.74	734.54	727.07	804.76	795.26	741.01	728.81	810.08	715.88	774.81	734.43	690.39	746.53	696.93	871.21	0	711.37	843.38	755.03	701.32	795.18
3.9642e+13	770.44	775.04	699.09	0	713.5	692.24	736.16	820.28	718.53	865.59	768.17	741.98	0	787.06	767.15	744.86	840.7	734.5	743.81	696.69	714.94	692.85	698.67	812.41	705.6	785.51	710.92	690.65	803.37	734.3	726.81	804.22	791.47	740.72	728.56	809.55	715.52	774.31	734.11	690.09	746.06	696.66	864.75	0	710.76	834.2	754.41	700.62	782.43
3.9688e+13	771.64	776.04	699.82	0	714.29	693.13	736.76	821.86	752.43	864.32	769.02	743.63	0	838.47	768.74	745.53	842	735.09	744.7	697.4	715.59	694.25	700.56	813.9	706.28	786.56	711.6	691.4	803.95	734.91	727.45	805.41	791.15	741.42	729.19	810.74	716.35	775.43	734.86	690.83	747.1	697.35	876.35	0	712.11	852.38	755.76	702.17	826.94
3.9733e+13	771.09	775.59	699.52	0	713.95	692.84	736.52	825.79	730.13	866.49	768.64	742.88	0	802.72	768.02	745.25	841.41	734.86	744.31	697.11	715.33	693.87	699.59	813.22	706.04	786.09	711.32	691.14	803.72	734.67	727.19	804.87	795.49	741.12	728.94	810.2	715.99	774.92	734.53	690.51	746.63	697.09	872.05	0	711.49	844.62	755.14	701.46	797.28
3.9779e+13	770.55	775.14	699.21	0	713.61	692.56	736.28	821	719.6	865.83	768.27	742.11	0	788.37	767.27	744.96	840.8	734.63	743.92	696.82	715.07	693.49	698.8	812.52	705.8	785.62	711.05	690.87	803.53	734.42	726.94	804.33	792.06	740.82	728.69	809.66	715.63	774.41	734.21	690.21	746.16	696.82	865.5	0	710.88	835.24	754.52	700.75	783.7
3.9825e+13	771.75	776.14	699.94	0	714.4	693.45	736.88	819.99	758.6	864.19	769.12	743.76	0	849.48	768.87	745.64	842.1	735.22	744.8	697.54	715.72	694.85	700.72	814.01	706.48	786.66	711.73	691.61	804.27	735.03	727.57	805.53	790.14	741.53	729.31	810.85	716.46	775.53	734.96	690.96	747.21	697.51	875.02	0	712.23	851.08	755.88	702.31	832.98
3.987e+13	771.2	775.69	699.64	0	714.06	693.16	736.64	826.11	731.81	866.41	768.75	743.01	0	805.18	768.14	745.36	841.51	734.99	744.41	697.24	715.46	694.48	699.77	813.33	706.24	786.19	711.45	691.35	803.68	734.79	727.32	804.98	795.62	741.23	729.06	810.31	716.1	775.02	734.64	690.64	746.74	697.24	872.9	0	711.62	845.87	755.26	701.59	799.57
3.9916e+13	770.66	775.24	699.34	0	713.72	692.87	736.41	821.72	720.71	866.04	768.37	742.24	0	789.76	767.4	745.07	840.91	734.76	744.02	696.95	715.21	694.11	698.93	812.64	706.01	785.72	711.18	691.09	803.67	734.54	727.06	804.44	792.63	740.93	728.81	809.77	715.74	774.52	734.32	690.33	746.27	696.98	866.26	0	711	836.31	754.64	700.89	785.02
3.9961e+13	771.85	776.24	700.06	690.03	714.51	693.75	737	818.13	766.67	864.27	769.22	743.89	0	866.35	768.99	745.75	842.2	735.35	744.9	697.67	715.85	695.42	700.87	814.13	706.68	786.77	711.85	691.82	804.62	735.15	727.69	805.64	789.56	741.63	729.43	810.96	716.57	775.64	735.07	691.09	747.31	697.66	872.12	0	712.35	847.59	755.99	702.44	838.26
4.0007e+13	771.31	775.79	699.76	0	714.17	693.47	736.77	826.31	733.61	866.26	768.85	743.14	0	807.89	768.27	745.46	841.62	735.11	744.51	697.38	715.59	695.06	699.93	813.45	706.44	786.3	711.58	691.55	803.65	734.91	727.44	805.09	795.63	741.33	729.18	810.42	716.21	775.13	734.74	690.76	746.84	697.4	873.74	0	711.74	847.14	755.37	701.73	802.07
4.0052e+13	770.76	775.35	699.46	0	713.83	693.19	736.53	822.41	721.85	866.23	768.47	742.37	0	791.22	767.52	745.18	841.01	734.88	744.12	697.09	715.34	694.7	699.07	812.76	706.21	785.83	711.3	691.29	803.78	734.66	727.18	804.55	793.18	741.03	728.94	809.88	715.85	774.62	734.42	690.45	746.37	697.13	867.04	0	711.13	837.39	754.75	701.02	786.42
4.0098e+13	771.96	776.34	700.19	690.16	714.61	694.05	737.12	816.95	769.83	864.56	769.32	744.01	0	894.79	769.11	745.85	842.3	735.47	745	697.79	715.98	695.98	701.01	814.25	706.88	786.87	711.98	692.03	804.98	735.27	727.81	805.74	789.66	741.74	729.56	811.07	716.67	775.74	735.17	691.21	747.41	697.81	866.87	0	712.48	840.44	756.11	702.58	838.18
4.0144e+13	771.41	775.9	699.89	0	714.27	693.77	736.89	826.36	735.6	866.07	768.95	743.27	0	810.92	768.39	745.57	841.72	735.24	744.61	697.51	715.72	695.63	700.09	813.56	706.64	786.4	711.7	691.77	803.62	735.03	727.55	805.2	795.48	741.44	729.31	810.53	716.31	775.23	734.85	690.89	746.94	697.55	874.56	0	711.86	848.39	755.48	701.87	804.84
4.0189e+13	770.87	775.45	699.59	0	713.94	693.49	736.65	823.09	723.03	866.39	768.57	742.51	0	792.76	767.65	745.28	841.12	735	744.22	697.22	715.46	695.27	699.2	812.87	706.4	785.93	711.43	691.5	803.87	734.78	727.3	804.66	793.71	741.14	729.06	809.99	715.95	774.73	734.52	690.57	746.47	697.28	867.82	0	711.25	838.5	754.86	701.15	787.89
4.0235e+13	772.07	776.45	700.31	690.3	714.72	694.35	737.24	817.19	735.72	864.98	769.42	744.14	0	949.18	769.24	745.96	842.4	735.59	745.1	697.92	716.11	696.51	701.14	814.36	707.07	786.98	712.1	692.22	805.33	735.39	727.93	805.85	790.32	741.84	729.67	811.18	716.78	775.85	735.27	691.33	747.51	697.96	859.9	0	712.6	829.48	756.22	702.71	812.66
4.028e+13	771.52	776	700.01	690.03	714.38	694.06	737.01	826.2	737.83	865.82	769.05	743.4	0	814.35	768.51	745.67	841.82	735.36	744.71	697.63	715.85	696.17	700.25	813.68	706.83	786.5	711.82	691.97	803.61	735.14	727.67	805.31	795.14	741.54	729.43	810.64	716.42	775.34	734.95	691.02	747.04	697.7	875.34	0	711.98	849.62	755.6	702	807.94
4.0326e+13	770.97	775.55	699.71	0	714.04	693.78	736.77	823.74	724.28	866.52	768.67	742.64	0	794.4	767.77	745.39	841.22	735.13	744.31	697.35	715.59	695.82	699.34	812.99	706.59	786.03	711.55	691.7	803.94	734.9	727.41	804.77	794.21	741.24	729.18	810.1	716.06	774.83	734.63	690.69	746.57	697.43	868.62	0	711.37	839.64	754.98	701.28	789.45
4.0371e+13	770.43	775.1	699.41	0	713.7	693.51	736.53	818.07	715.46	864.88	768.3	741.88	0	783.31	767.03	745.1	840.61	734.89	743.92	697.06	715.33	695.47	698.65	812.3	706.36	785.57	711.27	691.44	802.94	734.65	727.16	804.23	789.71	740.94	728.93	809.56	715.7	774.32	734.3	690.39	746.11	697.17	862.52	0	710.76	831.1	754.36	700.59	778.84
4.0417e+13	771.62	776.1	700.12	690.16	714.49	694.36	737.12	825.81	740.35	865.52	769.15	743.53	0	818.3	768.64	745.77	841.92	735.48	744.8	697.76	715.97	696.69	700.41	813.79	707.02	786.61	711.94	692.16	803.64	735.26	727.79	805.42	794.6	741.64	729.54	810.75	716.52	775.44	735.05	691.14	747.14	697.84	876.03	0	712.1	850.78	755.71	702.13	811.42
4.0463e+13	771.08	775.65	699.83	0	714.15	694.07	736.89	824.35	725.58	866.62	768.77	742.77	0	796.14	767.9	745.49	841.32	735.25	744.41	697.48	715.72	696.36	699.49	813.11	706.78	786.14	711.67	691.91	803.98	735.01	727.53	804.87	794.67	741.34	729.29	810.21	716.16	774.93	734.73	690.82	746.67	697.58	869.43	0	711.49	840.79	755.09	701.41	791.1
4.0508e+13	770.54	775.2	699.53	0	713.81	693.79	736.65	818.8	716.45	865.17	768.4	742.01	0	784.45	767.16	745.21	840.71	735.01	744.02	697.19	715.46	696.01	698.78	812.41	706.55	785.67	711.39	691.64	803.17	734.77	727.27	804.33	790.32	741.05	729.05	809.67	715.8	774.43	734.4	690.5	746.21	697.32	863.23	0	710.88	832.07	754.48	700.72	779.94
4.0554e+13	771.73	776.2	700.24	690.29	714.59	694.63	737.24	825.11	743.29	865.19	769.24	743.66	0	822.96	768.76	745.88	842.02	735.6	744.9	697.89	716.1	697.2	700.57	813.9	707.2	786.71	712.06	692.35	803.73	735.37	727.9	805.52	793.84	741.74	729.66	810.86	716.62	775.54	735.15	691.26	747.24	697.99	876.58	0	712.22	851.78	755.82	702.26	815.4
4.0599e+13	771.18	775.75	699.94	690.02	714.25	694.36	737	824.92	726.94	866.68	768.87	742.9	0	798.01	768.02	745.59	841.42	735.37	744.51	697.6	715.84	696.87	699.64	813.22	706.97	786.24	711.79	692.1	804	735.13	727.64	804.98	795.07	741.44	729.41	810.32	716.26	775.03	734.83	690.94	746.78	697.73	870.25	0	711.61	841.97	755.2	701.54	792.87
4.0645e+13	770.64	775.3	699.64	0	713.91	694.08	736.77	819.54	717.45	865.44	768.5	742.14	0	785.63	767.28	745.31	840.81	735.13	744.12	697.31	715.58	696.53	698.9	812.53	706.73	785.77	711.51	691.84	803.37	734.88	727.39	804.44	790.93	741.15	729.16	809.78	715.91	774.53	734.5	690.62	746.31	697.46	863.95	0	711	833.07	754.59	700.85	781.08
4.069e+13	771.83	776.3	700.36	690.42	714.7	694.91	737.35	824.07	746.77	864.86	769.34	743.78	0	828.62	768.88	745.98	842.12	735.71	745	698.01	716.22	697.69	700.73	814.02	707.39	786.81	712.18	692.55	803.88	735.49	728.02	805.63	792.87	741.84	729.78	810.97	716.73	775.64	735.25	691.37	747.34	698.13	876.86	0	712.34	852.5	755.94	702.4	819.98
4.0736e+13	771.29	775.85	700.06	690.15	714.36	694.63	737.12	825.44	728.37	866.71	768.97	743.03	0	800.02	768.15	745.69	841.53	735.48	744.61	697.72	715.96	697.36	699.79	813.34	707.15	786.34	711.91	692.28	804	735.24	727.76	805.09	795.41	741.54	729.53	810.43	716.37	775.13	734.93	691.07	746.88	697.87	871.09	0	711.73	843.18	755.31	701.68	794.77
4.0782e+13	770.74	775.4	699.76	0	714.02	694.37	736.88	820.27	718.47	865.69	768.59	742.26	0	786.87	767.4	745.41	840.92	735.25	744.22	697.44	715.7	697.04	699.03	812.64	706.92	785.87	711.63	692.03	803.56	735	727.5	804.55	791.53	741.25	729.28	809.89	716.01	774.63	734.6	690.74	746.41	697.61	864.68	0	711.12	834.08	754.7	700.97	782.27
4.0827e+13	771.94	776.39	700.48	690.55	714.8	695.18	737.47	822.64	751.09	864.57	769.44	743.91	0	835.8	769	746.08	842.21	735.83	745.09	698.13	716.34	698.16	700.89	814.13	707.56	786.91	712.3	692.75	804.11	735.6	728.13	805.74	791.77	741.94	729.89	811.08	716.83	775.74	735.35	691.49	747.44	698.27	876.7	0	712.46	852.68	756.05	702.53	825.25
4.0873e+13	771.39	775.95	700.17	690.28	714.46	694.9	737.23	825.88	729.89	866.68	769.06	743.16	0	802.2	768.27	745.79	841.63	735.6	744.7	697.84	716.08	697.84	699.94	813.45	707.33	786.44	712.02	692.47	803.97	735.35	727.87	805.19	795.68	741.64	729.64	810.54	716.47	775.24	735.02	691.18	746.97	698.01	871.93	0	711.84	844.4	755.43	701.81	796.81
4.0918e+13	770.85	775.5	699.88	690.01	714.12	694.63	736.99	820.99	719.53	865.93	768.69	742.39	0	788.17	767.52	745.51	841.02	735.37	744.31	697.56	715.82	697.52	699.16	812.76	707.1	785.97	711.75	692.22	803.72	735.11	727.61	804.65	792.11	741.35	729.39	810	716.11	774.73	734.7	690.86	746.51	697.75	865.42	0	711.24	835.11	754.81	701.1	783.51
4.0964e+13	772.04	776.49	700.59	690.69	714.9	695.44	737.58	820.85	756.7	864.39	769.53	744.03	0	845.53	769.12	746.17	842.31	735.94	745.19	698.25	716.46	698.62	701.04	814.24	707.74	787.01	712.41	692.93	804.41	735.71	728.24	805.84	790.7	742.04	730	811.19	716.93	775.85	735.44	691.6	747.54	698.41	875.74	0	712.58	851.86	756.16	702.66	831.16
4.1009e+13	771.49	776.04	700.29	690.41	714.56	695.17	737.34	826.23	731.52	866.61	769.16	743.28	0	804.58	768.39	745.89	841.73	735.71	744.8	697.96	716.2	698.31	700.09	813.56	707.51	786.54	712.14	692.67	803.94	735.46	727.98	805.3	795.84	741.74	729.75	810.64	716.57	775.34	735.12	691.3	747.07	698.15	872.77	0	711.96	845.65	755.54	701.94	799.03
4.1055e+13	770.95	775.6	699.99	690.14	714.22	694.9	737.1	821.71	720.63	866.14	768.79	742.52	0	789.53	767.65	745.61	841.12	735.48	744.41	697.68	715.94	697.99	699.29	812.87	707.27	786.07	711.86	692.4	803.87	735.22	727.72	804.76	792.69	741.44	729.51	810.1	716.21	774.83	734.8	690.99	746.61	697.89	866.18	0	711.35	836.16	754.92	701.23	784.81
4.11e+13	772.14	776.59	700.7	690.82	715	695.7	737.69	818.94	764.24	864.4	769.63	744.15	0	859.99	769.24	746.27	842.41	736.06	745.29	698.37	716.58	699.06	701.19	814.36	707.91	787.11	712.53	693.11	804.75	735.82	728.35	805.95	789.93	742.14	730.11	811.29	717.03	775.95	735.54	691.71	747.64	698.55	873.45	0	712.69	849.24	756.27	702.78	836.94
4.1146e+13	771.6	776.14	700.4	690.54	714.66	695.44	737.45	826.47	733.27	866.49	769.25	743.41	0	807.19	768.51	745.99	841.83	735.83	744.89	698.09	716.32	698.76	700.25	813.67	707.68	786.64	712.25	692.86	803.9	735.57	728.09	805.41	795.88	741.84	729.86	810.75	716.67	775.44	735.22	691.41	747.17	698.29	873.61	0	712.08	846.9	755.65	702.07	801.46
4.1192e+13	771.05	775.69	700.1	690.26	714.33	695.17	737.22	822.41	721.74	866.34	768.88	742.64	0	790.96	767.77	745.7	841.22	735.59	744.5	697.8	716.06	698.45	699.42	812.99	707.45	786.17	711.98	692.59	803.99	735.33	727.83	804.86	793.25	741.54	729.62	810.21	716.31	774.93	734.9	691.1	746.71	698.03	866.94	0	711.47	837.24	755.03	701.36	786.18
4.1237e+13	772.25	776.69	700.81	690.96	715.1	695.95	737.8	817.44	771.32	864.62	769.72	744.28	0	883.56	769.36	746.37	842.51	736.17	745.38	698.49	716.69	699.49	701.34	814.47	708.08	787.21	712.64	693.29	805.11	735.92	728.46	806.06	789.79	742.23	730.22	811.4	717.13	776.05	735.64	691.83	747.74	698.69	869.05	0	712.81	843.5	756.38	702.91	839.58
4.1283e+13	771.7	776.24	700.52	690.66	714.76	695.69	737.56	826.57	735.19	866.3	769.35	743.54	0	810.11	768.63	746.08	841.92	735.94	744.99	698.2	716.43	699.19	700.4	813.79	707.85	786.74	712.36	693.03	803.87	735.68	728.2	805.51	795.78	741.94	729.97	810.86	716.77	775.54	735.31	691.52	747.27	698.43	874.44	0	712.2	848.16	755.76	702.2	804.13
4.1328e+13	771.16	775.79	700.21	690.39	714.43	695.42	737.32	823.09	722.91	866.51	768.97	742.77	0	792.47	767.89	745.8	841.32	735.71	744.6	697.92	716.18	698.89	699.56	813.1	707.62	786.27	712.09	692.78	804.08	735.43	727.94	804.97	793.78	741.64	729.73	810.32	716.41	775.03	734.99	691.22	746.8	698.16	867.72	0	711.59	838.33	755.14	701.48	787.63
4.1374e+13	772.35	776.78	700.92	691.08	715.2	696.2	737.9	817.19	752.91	865.01	769.82	744.4	0	926.15	769.48	746.47	842.61	736.28	745.47	698.61	716.81	699.91	701.47	814.58	708.25	787.31	712.75	693.47	805.46	736.03	728.56	806.16	790.31	742.33	730.33	811.51	717.23	776.15	735.73	691.94	747.84	698.82	862.28	0	712.93	833.42	756.49	703.03	827.49
4.1419e+13	771.8	776.33	700.63	690.79	714.86	695.93	737.67	826.48	737.33	866.07	769.44	743.66	0	813.39	768.75	746.18	842.02	736.05	745.08	698.32	716.55	699.61	700.56	813.9	708.02	786.84	712.48	693.21	803.85	735.78	728.3	805.62	795.51	742.03	730.08	810.96	716.87	775.64	735.41	691.63	747.37	698.56	875.23	0	712.31	849.39	755.87	702.33	807.1
4.1465e+13	771.26	775.89	700.33	690.51	714.53	695.67	737.43	823.74	724.13	866.65	769.07	742.9	0	794.07	768.01	745.89	841.42	735.82	744.69	698.03	716.29	699.31	699.7	813.21	707.79	786.37	712.2	692.96	804.15	735.54	728.05	805.07	794.29	741.73	729.83	810.42	716.51	775.13	735.09	691.32	746.9	698.3	868.51	0	711.7	839.45	755.25	701.61	789.15
4.1511e+13	770.72	775.44	700.03	690.24	714.19	695.41	737.2	818.04	715.42	864.96	768.7	742.15	0	783.17	767.28	745.61	840.81	735.58	744.3	697.75	716.03	699.01	698.99	812.52	707.56	785.9	711.93	692.7	803.1	735.29	727.79	804.53	789.75	741.44	729.59	809.88	716.15	774.62	734.77	691.02	746.44	698.04	862.45	0	711.1	830.99	754.64	700.92	778.71
4.1556e+13	771.9	776.43	700.74	690.93	714.96	696.18	737.77	826.17	739.75	865.78	769.53	743.79	0	817.14	768.87	746.27	842.12	736.16	745.17	698.44	716.66	700.02	700.72	814.01	708.18	786.94	712.59	693.39	803.86	735.89	728.41	805.72	795.04	742.13	730.19	811.07	716.96	775.73	735.5	691.74	747.46	698.69	875.95	0	712.43	850.57	755.98	702.46	810.44
4.1602e+13	771.36	775.98	700.44	690.64	714.62	695.92	737.54	824.36	725.39	866.76	769.16	743.02	0	795.78	768.14	745.99	841.52	735.92	744.78	698.15	716.41	699.73	699.83	813.33	707.95	786.47	712.31	693.13	804.2	735.64	728.15	805.18	794.75	741.83	729.94	810.53	716.61	775.23	735.18	691.43	747	698.43	869.31	0	711.82	840.6	755.36	701.74	790.77
4.1647e+13	770.82	775.54	700.14	690.36	714.29	695.65	737.3	818.78	716.38	865.24	768.79	742.27	0	784.29	767.39	745.71	840.91	735.69	744.39	697.86	716.15	699.43	699.11	812.63	707.72	786	712.04	692.88	803.33	735.4	727.9	804.64	790.35	741.53	729.69	809.99	716.25	774.72	734.86	691.13	746.53	698.17	863.16	0	711.21	831.96	754.74	701.05	779.79
4.1693e+13	772	776.53	700.84	691.05	715.06	696.42	737.88	825.58	742.52	865.46	769.63	743.91	0	821.53	768.99	746.37	842.22	736.26	745.27	698.55	716.77	700.41	700.87	814.12	708.35	787.04	712.69	693.56	803.92	735.99	728.52	805.82	794.35	742.22	730.3	811.17	717.06	775.83	735.6	691.85	747.56	698.82	876.55	0	712.54	851.63	756.09	702.59	814.24
4.1738e+13	771.46	776.08	700.54	690.76	714.72	696.16	737.64	824.94	726.72	866.83	769.25	743.15	0	797.6	768.26	746.08	841.62	736.03	744.87	698.26	716.52	700.13	699.96	813.44	708.12	786.57	712.42	693.3	804.22	735.75	728.26	805.28	795.17	741.92	730.05	810.63	716.7	775.33	735.27	691.54	747.09	698.56	870.13	0	711.93	841.77	755.47	701.86	792.49
4.1784e+13	770.92	775.63	700.25	690.48	714.39	695.89	737.41	819.51	717.36	865.52	768.88	742.39	0	785.45	767.51	745.8	841.01	735.8	744.48	697.98	716.26	699.83	699.23	812.74	707.89	786.1	712.15	693.05	803.54	735.5	728	804.74	790.96	741.62	729.8	810.09	716.34	774.82	734.95	691.24	746.63	698.3	863.87	0	711.33	832.94	754.85	701.17	780.91
4.183e+13	772.11	776.62	700.95	691.17	715.16	696.65	737.98	824.65	745.81	865.13	769.72	744.03	0	826.8	769.11	746.46	842.31	736.37	745.36	698.66	716.89	700.8	701.03	814.23	708.51	787.14	712.8	693.73	804.05	736.09	728.62	805.93	793.44	742.31	730.4	811.28	717.16	775.93	735.69	691.96	747.66	698.95	876.94	0	712.66	852.46	756.19	702.71	818.59
4.1875e+13	771.56	776.17	700.65	690.89	714.82	696.4	737.75	825.47	728.12	866.86	769.34	743.28	0	799.55	768.38	746.18	841.72	736.14	744.97	698.38	716.63	700.51	700.09	813.55	708.28	786.67	712.53	693.47	804.22	735.85	728.36	805.38	795.53	742.01	730.15	810.74	716.8	775.42	735.37	691.65	747.19	698.69	870.95	0	712.04	842.96	755.57	701.99	794.34
4.1921e+13	771.02	775.73	700.35	690.61	714.48	696.13	737.51	820.24	718.37	865.77	768.97	742.51	0	786.67	767.63	745.89	841.11	735.91	744.58	698.09	716.37	700.23	699.35	812.86	708.05	786.2	712.26	693.21	803.73	735.61	728.1	804.84	791.55	741.72	729.91	810.2	716.44	774.92	735.05	691.34	746.72	698.43	864.59	0	711.44	833.94	754.96	701.29	782.08
4.1966e+13	772.21	776.72	701.06	691.29	715.25	696.88	738.08	823.35	749.81	864.82	769.81	744.15	0	833.38	769.22	746.55	842.41	736.47	745.45	698.77	716.99	701.17	701.18	814.34	708.66	787.23	712.91	693.89	804.25	736.2	728.72	806.03	792.37	742.4	730.5	811.38	717.25	776.03	735.78	692.07	747.75	699.08	876.95	0	712.77	852.85	756.3	702.83	823.62
4.2012e+13	771.66	776.27	700.76	691.02	714.92	696.62	737.85	825.94	729.6	866.85	769.44	743.4	0	801.67	768.5	746.27	841.82	736.24	745.06	698.49	716.74	700.89	700.23	813.66	708.43	786.76	712.64	693.65	804.21	735.95	728.46	805.49	795.82	742.1	730.26	810.84	716.89	775.52	735.46	691.76	747.28	698.82	871.79	0	712.16	844.17	755.68	702.12	796.33
4.2057e+13	771.12	775.82	700.46	690.73	714.58	696.37	737.61	820.96	719.41	866.01	769.06	742.63	0	787.94	767.75	745.98	841.21	736.01	744.67	698.2	716.48	700.61	699.48	812.97	708.2	786.29	712.36	693.38	803.89	735.71	728.21	804.94	792.14	741.81	730.01	810.3	716.54	775.01	735.14	691.45	746.82	698.56	865.33	0	711.55	834.96	755.07	701.41	783.3
4.2103e+13	772.31	776.81	701.16	691.4	715.35	697.11	738.19	821.67	754.95	864.6	769.9	744.27	0	842.08	769.34	746.64	842.51	736.58	745.54	698.88	717.1	701.53	701.33	814.45	708.82	787.33	713.01	694.06	804.52	736.3	728.82	806.13	791.25	742.49	730.61	811.49	717.35	776.13	735.87	692.17	747.85	699.2	876.3	0	712.88	852.43	756.41	702.95	829.33
4.2148e+13	771.76	776.36	700.86	691.13	715.01	696.85	737.95	826.32	731.19	866.8	769.53	743.52	0	803.97	768.62	746.36	841.92	736.35	745.15	698.6	716.85	701.25	700.37	813.77	708.59	786.86	712.74	693.81	804.17	736.05	728.56	805.59	796.01	742.2	730.36	810.94	716.99	775.62	735.55	691.86	747.38	698.94	872.63	0	712.27	845.4	755.79	702.24	798.48
4.2194e+13	771.22	775.91	700.57	690.85	714.67	696.59	737.71	821.68	720.49	866.23	769.15	742.76	0	789.28	767.87	746.08	841.31	736.12	744.76	698.31	716.59	700.98	699.61	813.08	708.36	786.39	712.47	693.55	804.04	735.81	728.31	805.05	792.72	741.9	730.11	810.4	716.63	775.11	735.23	691.55	746.91	698.68	866.07	0	711.66	836	755.17	701.53	784.58
4.224e+13	772.41	776.9	701.27	691.52	715.44	697.33	738.29	819.76	761.81	864.53	769.99	744.39	0	854.59	769.46	746.74	842.6	736.68	745.63	698.99	717.21	701.88	701.47	814.56	708.97	787.43	713.12	694.22	804.85	736.39	728.92	806.23	790.34	742.59	730.71	811.59	717.44	776.22	735.96	692.28	747.94	699.33	874.53	0	713	850.53	756.52	703.08	835.3
4.2285e+13	771.86	776.45	700.97	691.25	715.11	697.07	738.05	826.59	732.9	866.69	769.62	743.65	0	806.5	768.73	746.45	842.02	736.45	745.24	698.71	716.95	701.61	700.52	813.88	708.74	786.95	712.84	693.96	804.13	736.15	728.66	805.69	796.1	742.29	730.46	811.05	717.08	775.71	735.64	691.97	747.47	699.07	873.47	0	712.38	846.65	755.9	702.37	800.83
4.2331e+13	771.32	776.01	700.67	690.98	714.77	696.82	737.81	822.37	721.6	866.43	769.24	742.88	0	790.68	767.99	746.17	841.41	736.22	744.85	698.42	716.7	701.34	699.73	813.19	708.51	786.48	712.57	693.72	804.17	735.91	728.41	805.15	793.28	741.99	730.21	810.51	716.72	775.21	735.32	691.66	747.01	698.81	866.83	0	711.77	837.06	755.28	701.65	785.92
4.2376e+13	772.5	777	701.37	691.64	715.54	697.55	738.39	818.04	770.1	864.68	770.08	744.51	0	874.37	769.57	746.83	842.7	736.78	745.72	699.1	717.32	702.22	701.62	814.67	709.12	787.52	713.22	694.38	805.2	736.49	729.02	806.34	789.96	742.67	730.81	811.69	717.54	776.32	736.05	692.38	748.04	699.45	870.93	0	713.11	846.01	756.63	703.2	839.58
4.2422e+13	771.96	776.55	701.07	691.36	715.2	697.29	738.15	826.73	734.77	866.52	769.7	743.77	0	809.3	768.85	746.54	842.11	736.55	745.33	698.81	717.06	701.95	700.67	813.99	708.89	787.05	712.95	694.12	804.09	736.25	728.76	805.79	796.04	742.38	730.56	811.15	717.18	775.81	735.73	692.07	747.57	699.19	874.3	0	712.49	847.9	756	702.49	803.42
4.2467e+13	771.41	776.1	700.77	691.09	714.86	697.04	737.91	823.06	722.75	866.61	769.33	743	0	792.16	768.11	746.26	841.51	736.32	744.94	698.53	716.8	701.68	699.84	813.3	708.66	786.58	712.68	693.87	804.27	736	728.51	805.25	793.82	742.08	730.31	810.61	716.82	775.3	735.41	691.76	747.1	698.93	867.6	0	711.88	838.15	755.38	701.77	787.34
4.2513e+13	772.6	777.09	701.47	691.76	715.63	697.76	738.48	817.3	765.01	865.02	770.17	744.63	0	908.84	769.69	746.91	842.79	736.88	745.81	699.21	717.42	702.55	701.75	814.78	709.27	787.62	713.32	694.54	805.55	736.59	729.12	806.44	790.29	742.76	730.91	811.8	717.63	776.42	736.14	692.48	748.13	699.57	864.85	0	713.22	837.39	756.73	703.32	835
4.2559e+13	772.06	776.64	701.17	691.48	715.29	697.5	738.25	826.71	736.84	866.3	769.79	743.89	0	812.45	768.97	746.63	842.21	736.65	745.42	698.92	717.16	702.29	700.82	814.1	709.04	787.14	713.05	694.28	804.06	736.34	728.86	805.89	795.83	742.46	730.66	811.25	717.27	775.91	735.82	692.18	747.66	699.31	875.1	0	712.6	849.14	756.11	702.62	806.28
4.2604e+13	771.51	776.19	700.87	691.2	714.96	697.25	738.01	823.72	723.95	866.75	769.42	743.12	0	793.73	768.22	746.34	841.61	736.42	745.02	698.64	716.91	702.02	699.97	813.41	708.81	786.67	712.78	694.03	804.34	736.1	728.6	805.35	794.33	742.17	730.41	810.71	716.91	775.4	735.5	691.87	747.19	699.05	868.39	0	711.99	839.26	755.49	701.89	788.83
4.265e+13	772.7	777.18	701.57	691.87	715.72	697.97	738.58	817.91	716.94	865.44	770.26	744.75	0	985.03	769.8	747	842.89	736.98	745.9	699.31	717.52	702.88	701.88	814.89	709.41	787.71	713.42	694.69	805.89	736.69	729.21	806.54	791.02	742.85	731.01	811.9	717.72	776.51	736.23	692.58	748.22	699.69	859.05	0	713.33	827.68	756.84	703.43	784.47
4.2695e+13	772.15	776.73	701.27	691.59	715.39	697.71	738.34	826.48	739.16	866.03	769.88	744.01	0	816.02	769.08	746.72	842.3	736.75	745.5	699.03	717.27	702.61	700.98	814.21	709.19	787.24	713.15	694.44	804.06	736.44	728.96	805.99	795.42	742.55	730.76	811.35	717.36	776	735.91	692.28	747.75	699.43	875.84	0	712.71	850.34	756.21	702.74	809.48
4.2741e+13	771.61	776.28	700.97	691.31	715.05	697.46	738.11	824.35	725.2	866.87	769.51	743.25	0	795.4	768.34	746.43	841.71	736.52	745.11	698.74	717.01	702.35	700.09	813.52	708.96	786.77	712.88	694.18	804.39	736.2	728.7	805.45	794.81	742.25	730.51	810.81	717	775.49	735.58	691.97	747.29	699.17	869.18	0	712.1	840.39	755.6	702.02	790.42
4.2786e+13	771.07	775.84	700.68	691.04	714.71	697.21	737.87	818.73	716.3	865.3	769.13	742.49	0	784.1	767.6	746.15	841.1	736.29	744.72	698.46	716.75	702.09	699.4	812.83	708.73	786.3	712.61	693.93	803.46	735.95	728.45	804.91	790.36	741.96	730.26	810.27	716.64	774.99	735.26	691.66	746.82	698.91	863.07	0	711.5	831.82	754.98	701.32	779.62
4.2832e+13	772.25	776.82	701.37	691.71	715.48	697.92	738.44	825.98	741.82	865.72	769.97	744.13	0	820.17	769.2	746.8	842.4	736.85	745.59	699.13	717.37	702.93	701.13	814.31	709.33	787.33	713.25	694.59	804.1	736.53	729.05	806.09	794.8	742.64	730.85	811.46	717.45	776.1	735.99	692.38	747.85	699.55	876.49	0	712.82	851.45	756.32	702.86	813.11
4.2878e+13	771.71	776.37	701.07	691.43	715.14	697.67	738.2	824.94	726.52	866.95	769.59	743.37	0	797.18	768.46	746.52	841.8	736.62	745.2	698.85	717.11	702.67	700.22	813.63	709.1	786.86	712.98	694.34	804.42	736.29	728.8	805.55	795.24	742.34	730.61	810.91	717.09	775.59	735.67	692.07	747.38	699.29	869.99	0	712.21	841.54	755.7	702.14	792.11
4.2923e+13	771.17	775.93	700.78	691.15	714.8	697.42	737.97	819.46	717.28	865.58	769.22	742.61	0	785.25	767.72	746.24	841.19	736.38	744.81	698.56	716.86	702.41	699.53	812.94	708.88	786.39	712.71	694.08	803.67	736.05	728.54	805.01	790.96	742.04	730.36	810.37	716.74	775.08	735.35	691.76	746.91	699.03	863.78	0	711.61	832.79	755.09	701.44	780.72
4.2969e+13	772.35	776.91	701.47	691.82	715.57	698.12	738.53	825.17	744.93	865.38	770.06	744.25	0	825.11	769.31	746.89	842.49	736.94	745.68	699.24	717.47	703.24	701.29	814.42	709.47	787.43	713.35	694.74	804.2	736.63	729.15	806.19	793.96	742.73	730.95	811.56	717.54	776.19	736.08	692.48	747.94	699.66	876.96	0	712.93	852.37	756.42	702.98	817.26
4.3014e+13	771.8	776.46	701.17	691.54	715.23	697.87	738.3	825.48	727.89	867	769.68	743.49	0	799.08	768.58	746.61	841.9	736.71	745.29	698.95	717.21	702.98	700.35	813.74	709.24	786.96	713.08	694.49	804.43	736.38	728.89	805.65	795.62	742.43	730.7	811.02	717.18	775.68	735.76	692.17	747.47	699.41	870.81	0	712.32	842.72	755.8	702.27	793.91
4.306e+13	771.26	776.02	700.88	691.26	714.89	697.62	738.06	820.19	718.28	865.84	769.31	742.73	0	786.45	767.83	746.32	841.29	736.48	744.9	698.67	716.96	702.73	699.65	813.04	709.02	786.49	712.8	694.23	803.87	736.14	728.64	805.11	791.56	742.13	730.46	810.48	716.83	775.18	735.44	691.86	747	699.15	864.49	0	711.72	833.78	755.19	701.56	781.88
4.3105e+13	772.45	777	701.57	691.92	715.66	698.32	738.63	824	748.67	865.06	770.14	744.37	0	831.18	769.42	746.98	842.58	737.04	745.77	699.34	717.57	703.54	701.44	814.53	709.61	787.52	713.45	694.88	804.38	736.72	729.24	806.29	792.93	742.81	731.04	811.66	717.63	776.28	736.17	692.57	748.03	699.78	877.12	0	713.04	852.93	756.53	703.1	822.05
4.3151e+13	771.9	776.55	701.27	691.65	715.32	698.07	738.39	825.97	729.34	867	769.77	743.61	0	801.14	768.69	746.69	842	736.81	745.37	699.05	717.31	703.29	700.49	813.85	709.38	787.05	713.17	694.64	804.41	736.48	728.98	805.75	795.93	742.51	730.8	811.12	717.27	775.78	735.84	692.27	747.56	699.52	871.64	0	712.43	843.93	755.91	702.39	795.85
4.3197e+13	771.36	776.11	700.97	691.37	714.98	697.82	738.16	820.91	719.31	866.08	769.39	742.85	0	787.7	767.95	746.41	841.39	736.58	744.98	698.77	717.06	703.03	699.76	813.15	709.16	786.58	712.9	694.39	804.04	736.23	728.73	805.2	792.15	742.22	730.55	810.58	716.91	775.27	735.52	691.96	747.09	699.26	865.22	0	711.82	834.8	755.29	701.68	783.08
4.3242e+13	772.54	777.09	701.67	692.03	715.75	698.51	738.72	822.44	753.39	864.8	770.23	744.48	0	839.03	769.54	747.06	842.68	737.13	745.85	699.44	717.67	703.83	701.59	814.64	709.75	787.61	713.54	695.03	804.62	736.81	729.33	806.39	791.81	742.9	731.14	811.76	717.72	776.38	736.25	692.67	748.12	699.89	876.73	0	713.15	852.83	756.63	703.22	827.53
4.3288e+13	772	776.64	701.37	691.76	715.41	698.27	738.48	826.37	730.89	866.96	769.85	743.73	0	803.38	768.81	746.78	842.09	736.9	745.46	699.15	717.41	703.58	700.63	813.95	709.52	787.14	713.27	694.78	804.38	736.57	729.08	805.85	796.16	742.6	730.89	811.22	717.36	775.87	735.93	692.37	747.65	699.63	872.47	0	712.54	845.15	756.01	702.51	797.94
4.3333e+13	771.45	776.2	701.07	691.48	715.07	698.02	738.25	821.62	720.38	866.31	769.48	742.97	0	789.02	768.06	746.49	841.49	736.67	745.07	698.87	717.16	703.33	699.87	813.26	709.29	786.67	713	694.53	804.19	736.32	728.82	805.3	792.73	742.3	730.64	810.67	717	775.36	735.61	692.06	747.19	699.38	865.96	0	711.93	835.83	755.4	701.8	784.34
4.3379e+13	772.64	777.18	701.76	692.14	715.84	698.7	738.81	820.58	759.62	864.68	770.31	744.6	0	849.98	769.65	747.14	842.77	737.23	745.94	699.54	717.76	704.12	701.74	814.74	709.88	787.71	713.64	695.17	804.93	736.9	729.43	806.49	790.8	742.98	731.23	811.86	717.81	776.47	736.34	692.77	748.21	700	875.4	0	713.26	851.52	756.74	703.34	833.51
4.3424e+13	772.09	776.73	701.46	691.87	715.5	698.46	738.58	826.68	732.56	866.87	769.94	743.85	0	805.82	768.92	746.86	842.18	736.99	745.55	699.25	717.51	703.87	700.77	814.06	709.66	787.23	713.37	694.92	804.34	736.66	729.17	805.94	796.28	742.68	730.98	811.31	717.45	775.96	736.02	692.46	747.74	699.75	873.31	0	712.64	846.39	756.11	702.63	800.22
4.347e+13	771.55	776.29	701.17	691.59	715.16	698.21	738.34	822.32	721.47	866.51	769.56	743.09	0	790.39	768.18	746.58	841.58	736.76	745.15	698.97	717.25	703.62	699.99	813.37	709.43	786.76	713.09	694.67	804.32	736.42	728.91	805.4	793.29	742.38	730.74	810.77	717.09	775.46	735.69	692.16	747.28	699.49	866.71	0	712.04	836.88	755.5	701.92	785.66
4.3515e+13	772.73	777.27	701.86	692.24	715.93	698.89	738.9	818.73	767.81	864.75	770.4	744.72	0	866.77	769.76	747.23	842.86	737.32	746.02	699.64	717.86	704.39	701.88	814.85	710.01	787.8	713.73	695.32	805.28	736.99	729.52	806.59	790.21	743.07	731.32	811.96	717.9	776.56	736.42	692.86	748.3	700.12	872.5	0	713.37	848.04	756.84	703.46	838.74
4.3561e+13	772.19	776.82	701.56	691.97	715.59	698.64	738.67	826.87	734.37	866.72	770.02	743.97	0	808.52	769.04	746.94	842.28	737.09	745.63	699.35	717.6	704.15	700.92	814.17	709.79	787.32	713.46	695.06	804.29	736.75	729.26	806.04	796.27	742.77	731.07	811.41	717.54	776.05	736.1	692.56	747.83	699.86	874.14	0	712.75	847.64	756.22	702.75	802.72
4.3607e+13	771.64	776.37	701.26	691.7	715.25	698.4	738.43	823.01	722.6	866.69	769.65	743.21	0	791.85	768.3	746.66	841.68	736.86	745.24	699.07	717.35	703.9	700.1	813.48	709.56	786.85	713.19	694.81	804.43	736.51	729	805.5	793.84	742.47	730.83	810.87	717.18	775.55	735.78	692.25	747.36	699.6	867.48	0	712.14	837.95	755.6	702.04	787.05
4.3652e+13	772.83	777.36	701.95	692.34	716.01	699.07	738.99	817.57	771.1	865.04	770.48	744.83	0	895.08	769.87	747.31	842.96	737.41	746.11	699.73	717.96	704.66	702.02	814.96	710.14	787.89	713.83	695.46	805.63	737.08	729.61	806.68	790.3	743.15	731.41	812.06	717.98	776.66	736.51	692.96	748.39	700.22	867.27	0	713.48	840.93	756.95	703.57	838.62
4.3698e+13	772.28	776.91	701.65	692.07	715.67	698.83	738.76	826.9	736.37	866.52	770.11	744.09	0	811.54	769.15	747.03	842.37	737.18	745.72	699.45	717.7	704.42	701.07	814.27	709.92	787.42	713.55	695.2	804.26	736.84	729.35	806.14	796.11	742.85	731.17	811.51	717.62	776.15	736.18	692.65	747.92	699.97	874.95	0	712.86	848.88	756.32	702.87	805.48
4.3743e+13	771.74	776.46	701.36	691.8	715.34	698.58	738.52	823.67	723.79	866.84	769.73	743.33	0	793.39	768.41	746.74	841.77	736.95	745.32	699.17	717.44	704.18	700.22	813.59	709.69	786.95	713.28	694.95	804.51	736.59	729.09	805.6	794.36	742.55	730.92	810.97	717.27	775.64	735.86	692.35	747.45	699.71	868.25	0	712.25	839.05	755.7	702.16	788.52
4.3789e+13	772.93	777.45	702.05	692.45	716.1	699.25	739.08	817.8	736.82	865.44	770.57	744.95	0	949.3	769.99	747.39	843.05	737.5	746.19	699.83	718.05	704.92	702.14	815.06	710.27	787.98	713.92	695.59	805.97	737.17	729.69	806.78	790.96	743.23	731.5	812.15	718.07	776.75	736.59	693.05	748.48	700.33	860.35	0	713.58	830.04	757.05	703.69	813.19
4.3834e+13	772.38	777	701.75	692.17	715.76	699.01	738.84	826.74	738.61	866.26	770.19	744.21	0	814.96	769.27	747.11	842.46	737.27	745.8	699.55	717.79	704.69	701.22	814.38	710.05	787.51	713.65	695.34	804.25	736.93	729.44	806.24	795.77	742.93	731.26	811.61	717.71	776.24	736.27	692.75	748.01	700.07	875.72	0	712.97	850.09	756.42	702.99	808.56
4.388e+13	771.83	776.55	701.45	691.9	715.42	698.76	738.61	824.31	725.01	866.97	769.82	743.45	0	795.02	768.53	746.82	841.87	737.04	745.41	699.26	717.54	704.44	700.34	813.69	709.82	787.04	713.38	695.09	804.57	736.68	729.18	805.69	794.85	742.63	731.01	811.07	717.35	775.73	735.94	692.44	747.54	699.82	869.04	0	712.36	840.17	755.8	702.28	790.07
4.3926e+13	771.29	776.1	701.15	691.63	715.09	698.52	738.37	818.67	716.22	865.35	769.44	742.7	0	783.91	767.79	746.54	841.26	736.81	745.02	698.98	717.28	704.2	699.68	813	709.6	786.57	713.1	694.84	803.58	736.44	728.93	805.15	790.35	742.34	730.76	810.53	717	775.23	735.62	692.14	747.08	699.56	862.97	0	711.76	831.67	755.19	701.58	779.44
4.3971e+13	772.47	777.09	701.84	692.27	715.85	699.19	738.93	826.34	741.14	865.96	770.27	744.33	0	818.89	769.38	747.19	842.56	737.36	745.88	699.64	717.89	704.94	701.38	814.48	710.18	787.6	713.74	695.48	804.27	737.01	729.53	806.33	795.22	743.01	731.34	811.71	717.8	776.33	736.35	692.84	748.1	700.18	876.4	0	713.07	851.23	756.53	703.11	812.04
4.4017e+13	771.93	776.64	701.54	692	715.51	698.94	738.7	824.91	726.3	867.06	769.9	743.57	0	796.75	768.64	746.9	841.96	737.13	745.49	699.36	717.63	704.71	700.46	813.8	709.95	787.13	713.47	695.23	804.6	736.77	729.27	805.79	795.29	742.71	731.1	811.17	717.44	775.82	736.03	692.53	747.63	699.92	869.84	0	712.46	841.31	755.91	702.4	791.72
4.4062e+13	771.39	776.19	701.25	691.73	715.17	698.7	738.46	819.39	717.19	865.62	769.53	742.81	0	785.04	767.9	746.62	841.35	736.9	745.1	699.08	717.38	704.47	699.78	813.11	709.73	786.66	713.2	694.98	803.79	736.53	729.01	805.25	790.95	742.42	730.85	810.63	717.08	775.32	735.7	692.23	747.17	699.67	863.67	0	711.86	832.63	755.29	701.7	780.53
4.4108e+13	772.57	777.17	701.93	692.38	715.93	699.36	739.02	825.64	744.08	865.63	770.36	744.44	0	823.53	769.49	747.27	842.65	737.45	745.97	699.74	717.98	705.2	701.53	814.59	710.3	787.69	713.83	695.61	804.35	737.1	729.61	806.43	794.45	743.09	731.43	811.81	717.88	776.42	736.43	692.93	748.19	700.29	876.94	0	713.18	852.22	756.63	703.23	816
4.4153e+13	772.02	776.73	701.63	692.1	715.6	699.12	738.78	825.47	727.64	867.12	769.98	743.69	0	798.61	768.76	746.98	842.06	737.21	745.57	699.45	717.72	704.96	700.59	813.91	710.08	787.22	713.56	695.36	804.61	736.85	729.36	805.89	795.69	742.8	731.18	811.26	717.52	775.91	736.11	692.62	747.72	700.03	870.65	0	712.57	842.48	756.01	702.52	793.48
4.4199e+13	771.48	776.28	701.34	691.83	715.26	698.88	738.55	820.12	718.17	865.89	769.61	742.93	0	786.22	768.01	746.7	841.45	736.98	745.18	699.17	717.47	704.72	699.89	813.21	709.85	786.75	713.29	695.11	803.99	736.61	729.1	805.34	791.55	742.5	730.94	810.72	717.17	775.41	735.79	692.32	747.25	699.77	864.38	0	711.96	833.62	755.39	701.81	781.67
4.4245e+13	772.66	777.26	702.02	692.48	716.02	699.53	739.1	824.59	747.37	865.3	770.44	744.56	0	829.16	769.6	747.35	842.74	737.53	746.05	699.83	718.07	705.44	701.68	814.69	710.42	787.78	713.92	695.74	804.49	737.18	729.7	806.53	793.48	743.17	731.52	811.9	717.97	776.51	736.51	693.02	748.27	700.39	877.22	0	713.29	852.92	756.73	703.35	820.55
4.429e+13	772.11	776.81	701.72	692.2	715.68	699.29	738.87	825.97	728.87	867.14	770.06	743.8	0	800.62	768.87	747.06	842.15	737.3	745.66	699.55	717.82	705.21	700.72	814.01	710.2	787.31	713.65	695.49	804.6	736.94	729.44	805.98	796.02	742.88	731.27	811.36	717.61	776	736.19	692.71	747.81	700.13	871.48	0	712.67	843.67	756.11	702.63	795.37
4.4336e+13	771.57	776.36	701.43	691.93	715.34	699.05	738.63	820.84	719	866.13	769.69	743.04	0	787.45	768.13	746.78	841.54	737.07	745.27	699.26	717.56	704.97	699.99	813.32	709.98	786.84	713.38	695.24	804.17	736.7	729.19	805.44	792.14	742.58	731.03	810.82	717.25	775.5	735.87	692.41	747.34	699.88	865.11	0	712.07	834.62	755.49	701.92	782.85
4.4381e+13	772.75	777.35	702.11	692.58	716.1	699.7	739.19	823.16	751.77	865.01	770.52	744.67	0	836.31	769.71	747.43	842.83	737.62	746.13	699.93	718.16	705.68	701.79	814.8	710.55	787.87	714.01	695.87	804.72	737.27	729.78	806.62	792.37	743.25	731.6	812	718.05	776.6	736.59	693.11	748.36	700.49	877.04	0	713.39	853.09	756.83	703.45	825.79
4.4427e+13	772.21	776.9	701.81	692.3	715.76	699.46	738.95	826.41	730.46	867.11	770.14	743.92	0	802.78	768.98	747.14	842.24	737.39	745.74	699.64	717.91	705.45	700.81	814.12	710.32	787.39	713.74	695.62	804.57	737.02	729.53	806.08	796.27	742.95	731.36	811.46	717.69	776.09	736.27	692.81	747.89	700.24	872.31	0	712.78	844.88	756.21	702.74	797.4
4.4472e+13	771.66	776.45	701.52	692.03	715.43	699.22	738.72	821.55	720.13	866.36	769.77	743.16	0	788.74	768.24	746.86	841.64	737.16	745.35	699.36	717.65	705.22	700.06	813.43	710.1	786.92	713.47	695.38	804.32	736.78	729.27	805.53	792.71	742.66	731.11	810.92	717.33	775.59	735.95	692.5	747.43	699.98	865.84	0	712.17	835.64	755.59	702.02	784.08
4.4518e+13	772.85	777.43	702.2	692.68	716.18	699.87	739.27	821.38	757.49	864.83	770.6	744.78	0	846	769.82	747.51	842.92	737.7	746.21	700.02	718.25	705.92	701.91	814.9	710.67	787.96	714.1	696	805	737.35	729.87	806.72	791.28	743.33	731.69	812.1	718.13	776.69	736.67	693.21	748.45	700.59	876.08	0	713.49	852.26	756.93	703.55	831.65
4.4563e+13	772.3	776.98	701.9	692.4	715.85	699.63	739.04	826.75	732.12	867.03	770.23	744.04	0	805.15	769.1	747.22	842.34	737.47	745.82	699.73	718	705.69	700.94	814.22	710.44	787.48	713.82	695.75	804.53	737.11	729.61	806.17	796.42	743.03	731.44	811.55	717.77	776.18	736.35	692.9	747.98	700.34	873.14	0	712.88	846.11	756.31	702.84	799.61
4.4609e+13	771.76	776.54	701.61	692.12	715.51	699.39	738.8	822.26	721.23	866.57	769.85	743.27	0	790.09	768.35	746.94	841.73	737.24	745.43	699.45	717.74	705.46	700.16	813.53	710.22	787.01	713.55	695.5	804.46	736.86	729.36	805.63	793.28	742.74	731.2	811.01	717.42	775.68	736.03	692.59	747.51	700.08	866.58	0	712.27	836.68	755.69	702.13	785.37
4.4655e+13	772.94	777.52	702.29	692.78	716.27	700.03	739.36	819.47	764.94	864.83	770.68	744.89	0	860.38	769.93	747.59	843.01	737.79	746.29	700.11	718.34	706.15	702.05	815.01	710.78	788.04	714.18	696.12	805.34	737.43	729.95	806.81	790.5	743.41	731.77	812.19	718.22	776.78	736.75	693.3	748.54	700.7	873.79	0	713.59	849.64	757.03	703.65	837.37
4.47e+13	772.39	777.07	701.99	692.5	715.93	699.79	739.12	826.97	733.69	866.9	770.31	744.15	0	807.75	769.21	747.3	842.43	737.56	745.9	699.82	718.08	705.92	701.08	814.33	710.56	787.57	713.91	695.88	804.48	737.19	729.7	806.27	796.45	743.11	731.53	811.65	717.86	776.27	736.43	692.98	748.07	700.44	873.97	0	712.98	847.36	756.41	702.95	802.02
4.4746e+13	771.85	776.62	701.69	692.22	715.59	699.55	738.89	822.94	722.18	866.76	769.93	743.38	0	791.51	768.46	747.02	841.83	737.33	745.51	699.54	717.83	705.69	700.27	813.64	710.34	787.1	713.64	695.63	804.57	736.95	729.44	805.72	793.82	742.81	731.28	811.11	717.5	775.77	736.11	692.68	747.6	700.18	867.34	0	712.37	837.74	755.79	702.24	786.73
4.4791e+13	773.03	777.61	702.38	692.87	716.35	700.19	739.44	817.98	772.09	865.05	770.76	745	0	883.86	770.04	747.66	843.1	737.87	746.37	700.2	718.43	706.37	702.15	815.11	710.9	788.13	714.27	696.25	805.68	737.52	730.04	806.91	790.35	743.49	731.86	812.29	718.3	776.87	736.83	693.39	748.62	700.79	869.41	0	713.69	843.92	757.13	703.76	839.96
4.4837e+13	772.49	777.15	702.08	692.59	716.01	699.95	739.2	827.06	735.71	866.71	770.39	744.26	0	810.65	769.32	747.38	842.52	737.64	745.98	699.91	718.17	706.14	701.2	814.43	710.68	787.66	714	696	804.44	737.27	729.78	806.36	796.34	743.19	731.61	811.75	717.94	776.36	736.51	693.07	748.15	700.54	874.79	0	713.08	848.6	756.51	703.05	804.68
4.4882e+13	771.94	776.71	701.78	692.32	715.68	699.71	738.97	823.61	723.43	866.92	770.01	743.49	0	793.01	768.57	747.09	841.92	737.41	745.59	699.63	717.92	705.92	700.35	813.74	710.46	787.19	713.73	695.75	804.65	737.03	729.52	805.82	794.34	742.89	731.36	811.2	717.58	775.86	736.18	692.76	747.69	700.28	868.11	0	712.47	838.83	755.89	702.34	788.16
4.4928e+13	773.12	777.69	702.46	692.96	716.43	700.35	739.52	817.73	753.82	865.43	770.84	745.11	0	926.31	770.15	747.74	843.19	737.96	746.46	700.29	718.52	706.59	702.25	815.22	711.02	788.22	714.36	696.37	806.02	737.6	730.12	807	790.86	743.57	731.94	812.38	718.38	776.96	736.91	693.48	748.71	700.89	862.68	0	713.79	833.89	757.23	703.85	827.88
4.4974e+13	772.58	777.24	702.16	692.69	716.09	700.11	739.28	826.96	737.7	866.47	770.47	744.37	0	813.91	769.42	747.45	842.61	737.72	746.06	700	718.26	706.36	701.33	814.53	710.79	787.75	714.08	696.12	804.41	737.35	729.86	806.46	796.05	743.27	731.69	811.84	718.02	776.45	736.58	693.16	748.24	700.64	875.57	0	713.18	849.82	756.61	703.15	807.64
4.5019e+13	772.03	776.79	701.87	692.41	715.76	699.87	739.05	824.25	724.49	867.05	770.09	743.6	0	794.6	768.68	747.17	842.01	737.49	745.67	699.72	718	706.14	700.45	813.85	710.57	787.28	713.81	695.88	804.71	737.11	729.61	805.91	794.84	742.97	731.45	811.3	717.66	775.94	736.26	692.85	747.77	700.38	868.89	0	712.57	839.93	755.99	702.44	789.68
4.5065e+13	771.49	776.34	701.57	692.14	715.42	699.63	738.82	818.58	715.83	865.38	769.72	742.85	0	783.68	767.95	746.89	841.4	737.26	745.28	699.44	717.75	705.91	699.78	813.15	710.35	786.81	713.54	695.63	803.66	736.87	729.35	805.37	790.29	742.67	731.2	810.76	717.31	775.44	735.94	692.55	747.31	700.12	862.86	0	711.96	831.51	755.38	701.74	779.21
4.511e+13	772.67	777.32	702.25	692.79	716.17	700.26	739.36	826.64	740.22	866.19	770.55	744.48	0	817.65	769.53	747.53	842.7	737.81	746.14	700.09	718.35	706.58	701.45	814.64	710.91	787.83	714.17	696.25	804.41	737.43	729.94	806.55	795.56	743.34	731.78	811.94	718.1	776.54	736.66	693.25	748.32	700.73	876.29	0	713.27	850.98	756.71	703.25	810.96
4.5156e+13	772.12	776.87	701.95	692.5	715.84	700.03	739.13	824.86	725.85	867.16	770.17	743.71	0	796.3	768.79	747.25	842.11	737.58	745.75	699.81	718.09	706.36	700.54	813.95	710.69	787.36	713.9	696	804.75	737.19	729.69	806	795.29	743.05	731.53	811.39	717.74	776.03	736.34	692.94	747.85	700.48	869.68	0	712.66	841.07	756.09	702.53	791.28
4.5201e+13	771.58	776.43	701.66	692.23	715.5	699.79	738.9	819.3	716.87	865.66	769.8	742.96	0	784.79	768.05	746.96	841.5	737.35	745.36	699.52	717.84	706.13	699.87	813.26	710.47	786.89	713.63	695.75	803.88	736.95	729.43	805.46	790.88	742.75	731.28	810.85	717.39	775.53	736.02	692.63	747.39	700.22	863.56	0	712.06	832.46	755.47	701.83	780.28
4.5247e+13	772.76	777.41	702.34	692.88	716.25	700.42	739.44	826.04	742.86	865.86	770.63	744.58	0	822.02	769.64	747.61	842.79	737.89	746.22	700.18	718.43	706.79	701.59	814.74	711.02	787.92	714.25	696.36	804.47	737.51	730.02	806.64	794.86	743.42	731.86	812.03	718.18	776.63	736.74	693.34	748.41	700.83	876.88	0	713.37	852.03	756.8	703.35	814.73
4.5293e+13	772.21	776.96	702.04	692.6	715.92	700.18	739.21	825.43	727.04	867.22	770.25	743.82	0	798.11	768.9	747.32	842.2	737.66	745.83	699.9	718.18	706.57	700.65	814.06	710.8	787.45	713.98	696.12	804.76	737.27	729.77	806.1	795.69	743.12	731.61	811.49	717.82	776.12	736.42	693.02	747.94	700.57	870.49	0	712.75	842.22	756.18	702.63	792.99
4.5338e+13	771.67	776.51	701.74	692.32	715.58	699.94	738.98	820.02	717.71	865.92	769.88	743.06	0	785.94	768.16	747.04	841.59	737.43	745.44	699.61	717.92	706.35	699.96	813.36	710.58	786.98	713.71	695.87	804.07	737.03	729.51	805.56	791.47	742.82	731.36	810.95	717.47	775.61	736.1	692.72	747.47	700.32	864.26	0	712.15	833.43	755.57	701.93	781.39
4.5384e+13	772.85	777.49	702.42	692.97	716.33	700.57	739.52	825.11	746.25	865.52	770.7	744.69	0	827.26	769.74	747.68	842.88	737.97	746.3	700.27	718.51	707	701.71	814.84	711.13	788.01	714.34	696.48	804.58	737.59	730.1	806.74	793.94	743.5	731.94	812.12	718.26	776.72	736.82	693.42	748.49	700.92	877.26	0	713.46	852.85	756.9	703.45	819.06
4.5429e+13	772.3	777.04	702.12	692.69	716	700.33	739.29	825.94	728.52	867.25	770.33	743.93	0	800.05	769.01	747.4	842.29	737.74	745.91	699.98	718.26	706.78	700.75	814.16	710.91	787.53	714.06	696.24	804.75	737.35	729.85	806.19	796.04	743.2	731.69	811.58	717.9	776.21	736.49	693.11	748.02	700.67	871.31	0	712.85	843.4	756.28	702.73	794.83
4.5475e+13	771.76	776.59	701.82	692.41	715.66	700.09	739.05	820.74	718.8	866.17	769.95	743.17	0	787.15	768.26	747.11	841.68	737.51	745.52	699.7	718	706.56	700.04	813.47	710.69	787.06	713.79	695.99	804.25	737.1	729.59	805.65	792.06	742.9	731.44	811.04	717.55	775.7	736.17	692.8	747.56	700.41	864.98	0	712.24	834.42	755.66	702.03	782.55
4.552e+13	772.94	777.57	702.5	693.06	716.41	700.71	739.6	823.8	750.14	865.21	770.78	744.79	0	833.81	769.84	747.76	842.97	738.05	746.38	700.35	718.6	707.2	701.84	814.94	711.24	788.09	714.42	696.59	804.77	737.67	730.18	806.83	792.86	743.57	732.02	812.22	718.34	776.8	736.89	693.51	748.58	701.02	877.26	0	713.55	853.22	757	703.54	824.06
4.5566e+13	772.39	777.12	702.2	692.79	716.08	700.48	739.37	826.39	729.86	867.24	770.41	744.04	0	802.15	769.12	747.47	842.38	737.82	745.99	700.07	718.34	706.98	700.88	814.26	711.02	787.62	714.15	696.35	804.72	737.42	729.93	806.28	796.31	743.27	731.77	811.67	717.98	776.29	736.57	693.2	748.11	700.76	872.13	0	712.94	844.6	756.37	702.83	796.81
4.5611e+13	771.85	776.68	701.91	692.51	715.74	700.24	739.13	821.45	719.71	866.41	770.03	743.27	0	788.41	768.37	747.19	841.77	737.59	745.6	699.79	718.09	706.76	700.13	813.57	710.8	787.15	713.88	696.11	804.41	737.18	729.67	805.74	792.63	742.97	731.52	811.13	717.63	775.79	736.25	692.89	747.64	700.51	865.71	0	712.33	835.43	755.76	702.12	783.76
4.5657e+13	773.03	777.66	702.59	693.14	716.49	700.86	739.68	822.13	755.38	864.99	770.86	744.89	0	842.48	769.95	747.83	843.05	738.13	746.46	700.44	718.68	707.39	701.96	815.04	711.35	788.18	714.5	696.71	805.03	737.75	730.26	806.92	791.73	743.64	732.09	812.31	718.42	776.89	736.97	693.59	748.66	701.11	876.61	0	713.64	852.79	757.09	703.64	829.73
4.5703e+13	772.48	777.21	702.29	692.87	716.15	700.62	739.44	826.76	731.55	867.17	770.48	744.14	0	804.44	769.22	747.54	842.47	737.89	746.06	700.15	718.42	707.18	700.99	814.36	711.13	787.71	714.23	696.46	804.67	737.5	730	806.38	796.49	743.35	731.85	811.77	718.06	776.38	736.64	693.28	748.19	700.85	872.97	0	713.03	845.82	756.47	702.93	798.95
4.5748e+13	771.94	776.76	701.99	692.6	715.82	700.39	739.21	822.15	720.87	866.62	770.11	743.38	0	789.74	768.47	747.26	841.87	737.66	745.67	699.87	718.17	706.96	700.22	813.67	710.91	787.24	713.96	696.22	804.54	737.26	729.75	805.83	793.2	743.05	731.6	811.23	717.7	775.87	736.32	692.97	747.72	700.6	866.44	0	712.42	836.46	755.85	702.22	785.02
4.5794e+13	773.12	777.74	702.67	693.23	716.57	701	739.76	820.22	762.19	864.92	770.94	745	690	854.93	770.05	747.9	843.14	738.2	746.53	700.52	718.76	707.59	702.08	815.14	711.45	788.26	714.58	696.82	805.35	737.82	730.34	807.01	790.81	743.72	732.17	812.4	718.5	776.98	737.04	693.67	748.74	701.2	874.84	0	713.73	850.88	757.18	703.73	835.66
4.5839e+13	772.57	777.29	702.37	692.96	716.23	700.77	739.52	827.02	733.12	867.06	770.56	744.25	0	806.96	769.33	747.62	842.56	737.97	746.14	700.24	718.51	707.37	701.12	814.46	711.23	787.79	714.31	696.58	804.62	737.58	730.08	806.47	796.56	743.42	731.93	811.86	718.14	776.47	736.72	693.37	748.27	700.95	873.8	0	713.12	847.05	756.56	703.03	801.28
4.5885e+13	772.03	776.84	702.07	692.69	715.9	700.53	739.29	822.83	721.84	866.81	770.19	743.48	0	791.13	768.58	747.33	841.96	737.74	745.75	699.95	718.25	707.15	700.32	813.77	711.01	787.32	714.04	696.33	804.66	737.34	729.83	805.92	793.74	743.12	731.68	811.32	717.78	775.96	736.4	693.05	747.81	700.69	867.19	0	712.51	837.51	755.94	702.32	786.36
4.593e+13	773.21	777.82	702.75	693.32	716.65	701.14	739.83	818.5	770.55	865.07	771.01	745.1	690.16	874.64	770.15	747.98	843.23	738.28	746.61	700.6	718.84	707.77	702.19	815.24	711.56	788.35	714.66	696.93	805.69	737.9	730.41	807.11	790.42	743.79	732.25	812.5	718.58	777.06	737.12	693.75	748.82	701.29	871.24	0	713.82	846.37	757.28	703.83	839.89
4.5976e+13	772.66	777.37	702.45	693.05	716.31	700.91	739.6	827.15	735.09	866.89	770.64	744.36	0	809.74	769.43	747.69	842.65	738.05	746.22	700.32	718.59	707.56	701.24	814.56	711.34	787.88	714.39	696.69	804.57	737.65	730.16	806.56	796.49	743.49	732	811.95	718.22	776.55	736.79	693.45	748.35	701.04	874.62	0	713.21	848.29	756.65	703.13	803.85
4.6022e+13	772.12	776.92	702.15	692.78	715.97	700.68	739.36	823.5	723.09	866.98	770.26	743.59	0	792.6	768.68	747.4	842.05	737.82	745.83	700.04	718.33	707.34	700.41	813.87	711.12	787.4	714.12	696.44	804.74	737.41	729.9	806.01	794.27	743.19	731.76	811.41	717.86	776.05	736.47	693.13	747.89	700.78	867.96	0	712.6	838.58	756.04	702.42	787.76
4.6067e+13	773.3	777.9	702.83	693.41	716.72	701.28	739.91	817.76	765.61	865.4	771.09	745.2	690.31	909.01	770.25	748.05	843.32	738.36	746.69	700.69	718.92	707.96	702.3	815.34	711.66	788.43	714.74	697.04	806.03	737.97	730.49	807.2	790.73	743.86	732.33	812.59	718.65	777.15	737.19	693.83	748.91	701.38	865.19	690.09	713.92	837.78	757.37	703.93	835.29
4.6113e+13	772.75	777.45	702.53	693.13	716.38	701.05	739.67	827.12	737.02	866.67	770.71	744.46	690.06	812.87	769.53	747.76	842.73	738.13	746.29	700.4	718.67	707.74	701.38	814.66	711.44	787.96	714.47	696.8	804.53	737.73	730.23	806.65	796.26	743.57	732.08	812.05	718.29	776.64	736.87	693.53	748.43	701.13	875.41	0	713.3	849.52	756.75	703.23	806.7
4.6158e+13	772.2	777	702.23	692.86	716.05	700.81	739.44	824.15	724.15	867.12	770.34	743.69	0	794.16	768.79	747.48	842.14	737.9	745.9	700.12	718.41	707.53	700.51	813.98	711.22	787.49	714.2	696.55	804.81	737.49	729.98	806.11	794.77	743.27	731.83	811.5	717.94	776.13	736.54	693.22	747.97	700.87	868.73	0	712.69	839.68	756.13	702.52	789.25
4.6204e+13	773.38	777.99	702.91	693.5	716.8	701.42	739.98	818.37	717.23	865.81	771.17	745.3	690.46	985.05	770.35	748.12	843.41	738.43	746.76	700.77	719	708.14	702.4	815.45	711.76	788.52	714.82	697.15	806.35	738.05	730.57	807.29	791.45	743.94	732.4	812.68	718.73	777.23	737.26	693.91	748.99	701.47	859.42	690.22	714.01	828.13	757.47	704.02	784.88
4.6249e+13	772.84	777.53	702.61	693.22	716.46	701.18	739.75	826.87	739.46	866.39	770.79	744.56	690.21	816.43	769.63	747.83	842.82	738.2	746.37	700.48	718.75	707.93	701.51	814.76	711.54	788.04	714.55	696.91	804.52	737.8	730.31	806.74	795.84	743.64	732.15	812.14	718.37	776.72	736.94	693.61	748.52	701.21	876.15	0	713.39	850.7	756.84	703.33	809.89
4.6295e+13	772.29	777.09	702.31	692.95	716.12	700.95	739.51	824.77	725.51	867.23	770.41	743.8	0	795.81	768.89	747.55	842.23	737.97	745.98	700.2	718.49	707.71	700.61	814.08	711.32	787.57	714.28	696.66	804.85	737.56	730.05	806.2	795.24	743.34	731.91	811.6	718.01	776.21	736.62	693.3	748.05	700.96	869.52	0	712.78	840.8	756.22	702.62	790.82
4.6341e+13	771.75	776.64	702.02	692.67	715.79	700.72	739.28	819.17	716.64	865.68	770.04	743.05	0	784.51	768.15	747.26	841.62	737.74	745.59	699.92	718.24	707.5	699.94	813.38	711.1	787.1	714.01	696.42	803.92	737.32	729.8	805.65	790.78	743.04	731.66	811.05	717.65	775.71	736.3	692.99	747.58	700.7	863.43	0	712.18	832.26	755.61	701.92	780
4.6386e+13	772.92	777.62	702.69	693.3	716.54	701.32	739.82	826.37	741.98	866.08	770.86	744.67	690.36	820.57	769.73	747.9	842.91	738.28	746.45	700.56	718.82	708.1	701.65	814.86	711.64	788.13	714.62	697.01	804.55	737.88	730.38	806.83	795.21	743.71	732.23	812.23	718.44	776.81	737.01	693.68	748.6	701.3	876.79	690.1	713.48	851.79	756.93	703.43	813.5
4.6432e+13	772.38	777.17	702.39	693.03	716.2	701.09	739.58	825.35	726.68	867.31	770.49	743.91	690.1	797.58	769	747.62	842.32	738.05	746.05	700.28	718.57	707.89	700.73	814.18	711.42	787.66	714.35	696.77	804.87	737.63	730.13	806.29	795.66	743.41	731.98	811.69	718.09	776.3	736.69	693.38	748.13	701.05	870.32	0	712.87	841.94	756.31	702.72	792.5
4.6477e+13	771.83	776.72	702.09	692.76	715.86	700.85	739.35	819.89	717.48	865.94	770.11	743.15	0	785.65	768.26	747.33	841.71	737.82	745.66	700	718.32	707.68	700.04	813.48	711.2	787.19	714.08	696.52	804.12	737.39	729.87	805.74	791.37	743.11	731.74	811.15	717.73	775.79	736.37	693.07	747.66	700.79	864.13	0	712.27	833.22	755.7	702.02	781.1
4.6523e+13	773.01	777.7	702.77	693.39	716.61	701.45	739.89	825.56	745.2	865.74	770.94	744.77	690.51	825.48	769.83	747.97	843	738.35	746.52	700.64	718.9	708.28	701.78	814.96	711.74	788.21	714.7	697.12	804.65	737.95	730.46	806.92	794.36	743.78	732.3	812.32	718.52	776.89	737.08	693.76	748.68	701.39	877.25	690.23	713.57	852.7	757.02	703.53	817.64
4.6568e+13	772.46	777.25	702.47	693.11	716.27	701.22	739.66	825.88	728.16	867.35	770.56	744.01	690.25	799.48	769.1	747.69	842.41	738.12	746.13	700.36	718.65	708.07	700.83	814.27	711.52	787.74	714.43	696.87	804.86	737.71	730.2	806.38	796.02	743.48	732.06	811.78	718.16	776.38	736.76	693.46	748.21	701.13	871.13	0	712.96	843.11	756.4	702.82	794.29
4.6614e+13	771.92	776.8	702.17	692.84	715.94	700.99	739.42	820.61	718.57	866.2	770.19	743.25	690	786.84	768.36	747.41	841.8	737.89	745.74	700.08	718.39	707.86	700.13	813.58	711.3	787.27	714.16	696.63	804.3	737.46	729.95	805.83	791.96	743.18	731.81	811.24	717.8	775.88	736.44	693.14	747.74	700.88	864.84	0	712.36	834.2	755.79	702.12	782.24
4.666e+13	773.09	777.78	702.84	693.47	716.68	701.58	739.97	824.38	748.83	865.41	771.01	744.87	690.65	831.53	769.94	748.04	843.08	738.42	746.6	700.72	718.98	708.45	701.92	815.05	711.84	788.3	714.78	697.22	804.81	738.02	730.53	807.01	793.32	743.85	732.38	812.41	718.59	776.98	737.16	693.84	748.75	701.47	877.4	690.36	713.66	853.25	757.11	703.63	822.4
4.6705e+13	772.55	777.33	702.55	693.2	716.35	701.35	739.73	826.35	729.47	867.35	770.64	744.12	690.4	801.53	769.21	747.76	842.49	738.19	746.2	700.44	718.72	708.24	700.96	814.37	711.62	787.82	714.51	696.98	804.84	737.78	730.28	806.47	796.32	743.55	732.13	811.87	718.23	776.47	736.83	693.53	748.29	701.22	871.95	690.11	713.05	844.3	756.49	702.92	796.22
4.6751e+13	772	776.88	702.25	692.93	716.01	701.12	739.5	821.32	719.47	866.43	770.26	743.35	690.14	788.08	768.46	747.47	841.89	737.96	745.81	700.16	718.47	708.03	700.23	813.68	711.4	787.35	714.24	696.73	804.46	737.54	730.02	805.92	792.54	743.25	731.89	811.33	717.88	775.96	736.51	693.22	747.82	700.96	865.56	0	712.45	835.2	755.88	702.22	783.44
4.6796e+13	773.18	777.86	702.92	693.56	716.76	701.71	740.04	822.82	753.43	865.15	771.09	744.97	690.8	839.35	770.04	748.11	843.17	738.5	746.67	700.8	719.06	708.61	702.05	815.15	711.94	788.38	714.85	697.32	805.04	738.09	730.6	807.1	792.19	743.92	732.45	812.5	718.67	777.06	737.23	693.92	748.83	701.56	877	690.48	713.75	853.14	757.21	703.73	827.86
4.6842e+13	772.63	777.41	702.62	693.28	716.42	701.48	739.8	826.75	730.92	867.3	770.71	744.23	690.54	803.75	769.31	747.83	842.58	738.27	746.28	700.52	718.8	708.41	701.07	814.47	711.72	787.9	714.58	697.08	804.79	737.85	730.35	806.56	796.53	743.62	732.2	811.96	718.31	776.55	736.9	693.61	748.36	701.3	872.78	690.23	713.14	845.51	756.58	703.03	798.31
4.6887e+13	772.09	776.96	702.33	693.01	716.08	701.25	739.57	822.02	720.44	866.65	770.34	743.46	690.29	789.38	768.56	747.54	841.98	738.04	745.89	700.24	718.55	708.2	700.3	813.78	711.5	787.43	714.31	696.84	804.61	737.61	730.09	806.01	793.11	743.32	731.96	811.42	717.95	776.04	736.58	693.3	747.9	701.05	866.29	0	712.54	836.22	755.97	702.32	784.69
4.6933e+13	773.27	777.94	702.99	693.65	716.83	701.83	740.11	820.96	759.79	865.03	771.16	745.08	690.95	850.27	770.14	748.18	843.25	738.57	746.74	700.88	719.13	708.78	702.14	815.25	712.03	788.46	714.93	697.42	805.34	738.16	730.68	807.19	791.17	743.99	732.52	812.59	718.74	777.14	737.3	693.99	748.91	701.64	875.67	690.61	713.84	851.82	757.3	703.83	833.8
4.6978e+13	772.72	777.48	702.7	693.36	716.49	701.6	739.87	827.04	732.72	867.2	770.79	744.33	690.69	806.18	769.41	747.9	842.67	738.34	746.35	700.6	718.88	708.57	701.17	814.57	711.81	787.99	714.66	697.18	804.74	737.92	730.42	806.64	796.64	743.69	732.28	812.05	718.38	776.63	736.97	693.68	748.44	701.39	873.61	690.36	713.23	846.73	756.67	703.12	800.57
4.7024e+13	772.17	777.04	702.4	693.09	716.16	701.37	739.64	822.71	721.66	866.85	770.41	743.56	690.43	790.75	768.67	747.61	842.07	738.11	745.96	700.31	718.62	708.36	700.38	813.88	711.59	787.52	714.39	696.94	804.72	737.68	730.17	806.1	793.66	743.39	732.03	811.51	718.02	776.12	736.65	693.38	747.97	701.13	867.04	690.11	712.62	837.26	756.06	702.41	785.99
4.707e+13	773.35	778.01	703.07	693.73	716.9	701.96	740.18	819.11	767.99	865.1	771.24	745.18	691.09	867.01	770.24	748.25	843.34	738.64	746.82	700.96	719.21	708.94	702.26	815.35	712.13	788.54	715	697.52	805.68	738.24	730.75	807.28	790.56	744.06	732.59	812.68	718.81	777.22	737.37	694.07	748.99	701.72	872.77	690.74	713.93	848.34	757.39	703.91	838.98
4.7115e+13	772.8	777.56	702.77	693.44	716.56	701.73	739.94	827.22	734.42	867.05	770.86	744.43	690.83	808.87	769.51	747.97	842.75	738.41	746.42	700.67	718.95	708.73	701.31	814.67	711.91	788.07	714.73	697.28	804.69	737.99	730.49	806.73	796.62	743.76	732.35	812.14	718.45	776.71	737.04	693.76	748.52	701.47	874.43	690.48	713.32	847.97	756.76	703.22	803.05
4.7161e+13	772.26	777.11	702.48	693.17	716.23	701.5	739.71	823.38	722.67	867.02	770.48	743.67	690.57	792.19	768.77	747.68	842.16	738.18	746.03	700.39	718.7	708.53	700.49	813.98	711.69	787.6	714.46	697.04	804.82	737.75	730.24	806.19	794.19	743.46	732.1	811.6	718.1	776.21	736.72	693.46	748.05	701.21	867.79	690.23	712.71	838.32	756.15	702.5	787.37
4.7206e+13	773.43	778.09	703.14	693.81	716.97	702.08	740.25	817.94	771.24	865.38	771.31	745.28	691.23	895.24	770.34	748.32	843.42	738.71	746.89	701.03	719.28	709.09	702.37	815.45	712.22	788.62	715.07	697.62	806.02	738.31	730.82	807.37	790.65	744.13	732.67	812.77	718.88	777.31	737.44	694.15	749.07	701.81	867.56	690.87	714.02	841.24	757.48	704.01	838.83
4.7252e+13	772.89	777.64	702.85	693.52	716.64	701.85	740.01	827.24	736.32	866.84	770.93	744.54	690.98	811.88	769.61	748.03	842.84	738.48	746.5	700.75	719.02	708.89	701.44	814.76	712	788.15	714.8	697.38	804.64	738.06	730.56	806.82	796.44	743.83	732.42	812.23	718.52	776.8	737.11	693.83	748.6	701.55	875.23	690.6	713.4	849.2	756.85	703.32	805.8
4.7297e+13	772.34	777.19	702.55	693.25	716.3	701.62	739.78	824.03	723.77	867.17	770.56	743.77	690.71	793.72	768.87	747.75	842.24	738.25	746.1	700.46	718.77	708.69	700.58	814.08	711.78	787.68	714.53	697.14	804.89	737.82	730.31	806.28	794.7	743.53	732.17	811.69	718.17	776.29	736.79	693.53	748.13	701.3	868.56	690.35	712.8	839.41	756.23	702.6	788.83
[truncated: 451 more columns]
