# Supplementary material for: Determining the current size and state of subvolcanic magma reservoirs
Source: Nat Commun. 2020 Nov 5;11:5477. doi: 10.1038/s41467-020-19084-2 (PMC7644707; doi:10.1038/s41467-020-19084-2)
Supplement: Supplementary file 5 — Supplementary Data 2 [file 41467_2020_19084_MOESM5_ESM.zip › Supplementary data/Zircon_Thermal.R]

####################################################################################################
##    Calculation of synthetic zircon age populations from thermal modelling results
##    Gregor Weber & Luca Caricchi 
##    Department of Earth Sciences, University of Geneva
####################################################################################################
library(matrixStats)
library(readxl)

time_T <- read.delim("Tt15_st_rad5_0.0126.txt", sep = ",", header=FALSE) # Load time-temperature histories from thermal model
s.to.y<- (365*24*60*60)
time_years<- time_T$V1/s.to.y
time.step<- (time_T[2,1]-time_T[1,1])/(365*24*60*60) 

T.zircon.sat<- 825 # Maximum zircon saturation temperature [C]
T.er.min<- 690 #[C] #Minimum zircon saturation Temperature [C]
T.solidus<- 690 #[C] #Solidus temperature [C]
max_x_zr<- 0.001 #max fraction zircons at solidus

#Cumulative Zircon fraction from Tierney et al., 2016, Geology
Temp.cal<- seq(T.solidus, 800, 1)
x.zircon<- ifelse((1.62-1.8*(10^4)*exp((-10^4)/(Temp.cal+273)))*max_x_zr>0,(1.62-1.8*(10^4)*exp((-10^4)/(Temp.cal+273)))*max_x_zr,0) 
Temp.temp<- seq(T.solidus, T.zircon.sat, length.out = length(x.zircon))

# Number of zircons
n.zircons<- NULL
for(i in 1: length(x.zircon)){
  n.zircons[i]<- ifelse(i==1, x.zircon[1]-x.zircon[2], x.zircon[i-1]-x.zircon[i]) 
}
n.zircons<- ceiling(((n.zircons*100)/max(n.zircons))-min(floor((n.zircons*100)/max(n.zircons))))
data.1<- data.frame(Temp.temp, n.zircons)
fit.n.zircons<- loess(data.1$n.zircons ~ data.1$Temp.temp, data=data.1, span = 1) # loess fitting 
fit.temp.n.zircons<- loess(data.1$Temp.temp ~ data.1$n.zircons, data=data.1, span = 1)

time.er.min<-max(time_years) 
ID.row.er<- max(which(time_T[,1]/(365*24*60*60)<time.er.min))
time_T.new<- time_T[1:ID.row.er,]
time_T.new.Temp<- as.matrix(time_T.new[,-c(1)])

ID.col.er<- as.vector(which(time_T.new.Temp[ID.row.er, ]>T.er.min & time_T.new.Temp[ID.row.er, ]<T.zircon.sat))
length.trace<- NULL #length trace
for(i in 1:length(ID.col.er)){
  length.trace[i] <- length(which(time_T.new.Temp[,ID.col.er[i]]>T.er.min & time_T.new.Temp[,ID.col.er[i]]<T.zircon.sat))
}

ID.col.longest.tr <- ID.col.er[which.max(length.trace)] 
ID.min.time <- min(which(time_T.new.Temp[,ID.col.longest.tr]<T.zircon.sat)) 
epsilon<- seq(2, 0, by=-0.002)
max.age.spread<-max(length.trace)*time.step
time.rescaled<- seq(0, max.age.spread, length.out=length(epsilon))
radius.rescaled<- cumsum(epsilon/5)
radius.time<- data.frame(time.rescaled, radius.rescaled)
fit.radius<- loess(radius.time$radius.rescaled ~ radius.time$time.rescaled, data=radius.time, span = 1)
fit.time<- loess(radius.time$time.rescaled ~ radius.time$radius.rescaled, data=radius.time, span = 1)
n.zr<- matrix(ncol=ncol(time_T.new.Temp), nrow= length(time_T.new.Temp[,2]))
for (i in 1:ncol(time_T.new.Temp)){
  n.zr[,i]<- floor(predict(object = fit.n.zircons, newdata = time_T.new.Temp[,i]))
}
n.zr[is.na(n.zr)]<-0

T.av.time.1<- ifelse(time_T[ID.min.time:max(ID.row.er),-c(1)]==0, NA,time_T.new.Temp[,])
T.av.time<- rowMeans(T.av.time.1, na.rm = TRUE) #Mean T over time
sd.time<- rowSds(T.av.time.1, na.rm = TRUE)
ID_matplot <- sample (c(1:500), size=40, replace =F)
min.step.n<- floor((min.radius*max.age.spread)/max(radius.rescaled)/time.step) #minimum length of a trace to have a zircon of at least 100 micron diameter
ID.col.er.1<- ID.col.er[which(length.trace>min.step.n)]
int.zr.sat<- seq(ID.min.time, (time.er.min/time.step)-min.step.n, by=1)

T.av.time.select<- NULL
for (i in 1:length(int.zr.sat)-1){
  ID.select.col.temp<- which(time_T.new.Temp[int.zr.sat[i],ID.col.er.1]<T.zircon.sat & time_T.new.Temp[int.zr.sat[i],ID.col.er.1]>T.er.min)
  ID.select.col<- ID.col.er.1[ID.select.col.temp]
  T.av.time.select[i]<- median(time_T.new.Temp[int.zr.sat[i],ID.select.col], na.rm = TRUE)
}

for(i in 1:length(ID.col.er)){
  k <- max(which(time_T.new.Temp[,ID.col.er[i]] == 0))
  time_T.new.Temp[1:k,ID.col.er[i]] = 0
}

zr.select <-ifelse(time_T.new.Temp == 0,0,1)
n.zrc2.0 <- zr.select*n.zr

n.measurable.ages<- rowSums(n.zrc2.0[,ID.col.er.1])
n.analyses<- 300  #number of synthetic zircon analyses
ages.eruptible<- seq(1, nrow(n.zrc2.0[,ID.col.er.1])*time.step, by= time.step)

n<- 100 #number of repetitions
age.resampled<- matrix(ncol=n, nrow=n.analyses)

for(i in 1: n){
  age.resampled[,i]<- sample(ages.eruptible, size = n.analyses, replace = TRUE, prob = n.measurable.ages/sum(n.measurable.ages))
}

sd.age.resampled<- NULL
for(i in 1: n){
  sd.age.resampled[i]<- sd(age.resampled[,i])
}

lower_bound <- (mean(sd.age.resampled*2)-2*sd(sd.age.resampled*2))/1000
upper_bound <- (mean(sd.age.resampled*2)+2*sd(sd.age.resampled*2))/1000
mean.sd.resampled<-(mean(sd.age.resampled*2))/1000
Sigma_age_span <- data.frame(mean.sd.resampled,lower_bound,upper_bound) # 2sigma age span with 95% confidence interval
